# Supplementary material for: Twelve-hour rhythms in transcript expression within the human dorsolateral prefrontal cortex are altered in schizophrenia
Source: PLoS Biol. 2023 Jan 24;21(1):e3001688. doi: 10.1371/journal.pbio.3001688 (PMC9873190; doi:10.1371/journal.pbio.3001688)
Supplement: S1 File — (Tabs 1–3) Results of the sinusoidal NLR analyses identifying 12 and 24 h rhythms. (Tab 4) 12 h rhythm parameter comparisons between mNP and SZ cohorts, including gain/loss analysis. mNP, match NP; NLR, nonlinear regression; SZ, schizophrenia. (XLSX) [file pbio.3001688.s012.xlsx]

## Sheet: FULL NP
12 hour	GENES	A	phase	offset	peak	R2	pvalue	qvalue	24 hour	GENES	A	phase	offset	peak	R2	pvalue	qvalue
	A1BG.AS1	0.0179304	10.6921	2.08579	4.30788	0.0013197	0.936035	0.974199		A1BG.AS1	0.0931812	1.084	2.07873	4.916	0.0313578	0.205016	0.494984
	A2M	0.081743	9.47185	7.03453	5.52815	0.0183754	0.396272	0.662419		A2M	0.141152	7.69157	7.08813	-1.69157	0.0384654	0.142053	0.422153
	A2M.AS1	0.0274706	8.02002	1.04789	6.97998	0.00125172	0.939207	0.975716		A2M.AS1	0.112344	6.99259	1.08984	-0.992592	0.0175229	0.415685	0.684068
	A2ML1	0.0183672	6.42578	2.65768	8.57422	0.000745479	0.96333	0.984127		A2ML1	0.124596	18.7592	2.61533	11.2408	0.0277651	0.246593	0.537621
	AAAS	0.112697	0.292523	4.06808	2.70748	0.0614218	0.0425431	0.2268		AAAS	0.0642032	11.8121	4.07182	-5.81207	0.0210152	0.34813	0.623569
	AACS	0.0570088	6.53183	6.0068	8.46817	0.0215558	0.336992	0.612539		AACS	0.102467	21.4591	5.97702	8.54089	0.0658997	0.0337254	0.275963
	AADAT	0.0396341	8.18932	3.41525	6.81068	0.0117212	0.555036	0.781455		AADAT	0.0504759	14.6734	3.41386	15.3266	0.0195585	0.374856	0.648785
	AAED1	0.0741643	1.69854	3.19652	1.30146	0.0205882	0.354026	0.627188		AAED1	0.0725496	10.9221	3.20924	-4.92209	0.0215913	0.338031	0.617259
	AAGAB	0.115712	0.095644	6.50192	2.90436	0.0760214	0.0195698	0.183004		AAGAB	0.0369535	11.708	6.50117	-5.70797	0.00791614	0.674004	0.848849
	AAK1	0.215926	6.49395	5.34156	8.50605	0.0784453	0.0171812	0.177449		AAK1	0.176997	23.4755	5.32031	6.52447	0.0564412	0.0555766	0.301831
	AAMDC	0.0724155	1.57702	2.01009	1.42298	0.0168834	0.427384	0.68706		AAMDC	0.0558987	12.4515	2.01178	17.5485	0.0116622	0.558665	0.781786
	AAMP	0.0874382	1.46209	6.1168	1.53791	0.0316115	0.201396	0.469652		AAMP	0.0280716	18.6734	6.10024	11.3266	0.0028229	0.869001	0.942272
	AAR2	0.013409	2.43921	3.62447	0.560795	0.0013868	0.932909	0.972873		AAR2	0.0456241	7.15536	3.64006	-1.15536	0.0127756	0.528238	0.762949
	AARS	0.0667088	5.52797	7.63004	9.47203	0.037601	0.147829	0.399865		AARS	0.0866915	23.8603	7.61797	6.13965	0.0599643	0.0461605	0.292707
	AARS2	0.0260183	1.03982	4.67306	1.96018	0.00348266	0.839906	0.937616		AARS2	0.0380968	23.8278	4.66403	6.17219	0.00852322	0.653818	0.837712
	AASDH	0.0461397	1.71989	4.87747	1.28011	0.0126153	0.530516	0.764219		AASDH	0.0350481	13.4165	4.87541	16.5835	0.00829935	0.661194	0.841783
	AASDHPPT	0.12942	0.139716	7.84014	2.86028	0.0823815	0.0139171	0.173923		AASDHPPT	0.08601	12.3053	7.84344	17.6947	0.0379027	0.146255	0.425941
	AASS	0.0287382	4.49554	4.94311	10.5045	0.00588841	0.744442	0.892504		AASS	0.00807548	4.98648	4.94574	1.01352	0.000322241	0.98411	0.992311
	AATK	0.134575	6.43695	6.25787	8.56305	0.0369843	0.152609	0.406392		AATK	0.180732	2.39465	6.27749	3.60535	0.0690713	0.0285014	0.265685
	ABAT	0.0447275	3.26117	8.37043	11.7388	0.0379342	0.145318	0.396074		ABAT	0.0352235	21.3671	8.35709	8.6329	0.0189355	0.386868	0.658314
	ABCA1	0.0913761	4.74172	5.49463	10.2583	0.0525407	0.0678658	0.277486		ABCA1	0.0351273	23.4	5.48935	6.60003	0.00668435	0.716833	0.870781
	ABCA10	0.0852298	8.58658	4.37883	6.41342	0.0254612	0.276157	0.553667		ABCA10	0.0658179	18.9859	4.36019	11.0141	0.0117864	0.555171	0.779953
	ABCA11P	0.0845147	8.45636	2.12405	6.54364	0.0116151	0.558018	0.783557		ABCA11P	0.130546	19.7488	2.08146	10.2512	0.0224655	0.323309	0.606188
	ABCA17P	0.0590734	2.97013	2.09563	0.0298655	0.0137572	0.500694	0.743836		ABCA17P	0.0930715	15.3765	2.07967	14.6235	0.0299077	0.220904	0.51382
	ABCA2	0.270983	6.65697	7.38895	8.34303	0.100762	0.00508888	0.166082		ABCA2	0.26109	2.52099	7.42679	3.47901	0.0987828	0.00570821	0.210347
	ABCA3	0.200342	6.23907	6.72432	8.76093	0.0952176	0.00689956	0.166082		ABCA3	0.185135	23.8772	6.70539	6.12277	0.0852195	0.0119758	0.231959
	ABCA5	0.0232271	0.584008	7.62592	2.41599	0.00181657	0.913097	0.965706		ABCA5	0.0873865	16.4832	7.60376	13.5168	0.0233548	0.308989	0.594478
	ABCA6	0.0549817	8.1483	4.59037	6.8517	0.00965872	0.615857	0.823787		ABCA6	0.0896793	18.6084	4.563	11.3916	0.0211408	0.34589	0.62214
	ABCA7	0.164008	5.99309	2.98943	9.00691	0.0520258	0.0697276	0.280726		ABCA7	0.220307	23.0621	2.94685	6.93789	0.091823	0.00835506	0.221856
	ABCA8	0.0897929	10.63	5.37645	4.37001	0.0117907	0.553081	0.780135		ABCA8	0.224816	8.51564	5.45531	-2.51564	0.0520388	0.0700371	0.326637
	ABCA9	0.0328084	5.89863	4.11661	9.10137	0.00391809	0.821753	0.928828		ABCA9	0.106769	19.6824	4.07974	10.3176	0.0318414	0.199971	0.488526
	ABCB1	0.100817	9.83222	4.43867	5.16778	0.0382196	0.143194	0.393289		ABCB1	0.0280105	7.16347	4.44987	-1.16347	0.00196923	0.906785	0.960705
	ABCB10	0.0878017	11.2157	4.68412	3.78427	0.0581348	0.050594	0.2424		ABCB10	0.0582086	11.7356	4.69142	-5.7356	0.0231432	0.312345	0.598124
	ABCB6	0.0625307	1.87262	2.89898	1.12738	0.0205341	0.355006	0.627564		ABCB6	0.0543789	22.9445	2.88082	7.05548	0.0168201	0.430744	0.695389
	ABCB7	0.0434012	6.18365	3.7506	8.81635	0.0265152	0.261632	0.538153		ABCB7	0.0148806	19.0179	3.74833	10.9821	0.0024448	0.885522	0.951194
	ABCB8	0.105732	5.97584	4.23577	9.02416	0.0419469	0.117949	0.359192		ABCB8	0.138085	22.5139	4.20418	7.48606	0.0675837	0.030848	0.271658
	ABCB9	0.0946166	6.38303	4.31741	8.61697	0.0293424	0.226296	0.499712		ABCB9	0.153048	23.5509	4.2929	6.44907	0.0812505	0.0148471	0.234839
	ABCC1	0.147735	5.8717	3.61735	9.1283	0.066482	0.0325549	0.206577		ABCC1	0.123342	22.9849	3.5961	7.01505	0.0443286	0.104772	0.376835
	ABCC10	0.0565225	5.76755	3.6751	9.23245	0.0120374	0.546258	0.775495		ABCC10	0.144124	22.5869	3.63897	7.41307	0.0720124	0.0243619	0.253911
	ABCC12	0.107518	0.36835	2.91876	2.63165	0.0287024	0.233842	0.50799		ABCC12	0.141271	14.7347	2.89886	15.2653	0.0498164	0.0786351	0.341469
	ABCC4	0.0406679	0.842947	3.96946	2.15705	0.005977	0.741155	0.890539		ABCC4	0.120929	10.7558	3.99814	-4.75581	0.0566847	0.0548711	0.300946
	ABCC5	0.155103	6.29037	6.26485	8.70963	0.070672	0.0260416	0.192847		ABCC5	0.176762	21.5979	6.2182	8.40208	0.0850023	0.0121148	0.231959
	ABCC8	0.28037	6.20731	4.22019	8.79269	0.0970305	0.00625453	0.166082		ABCC8	0.288825	23.3447	4.17594	6.65529	0.105403	0.00397077	0.201406
	ABCC9	0.157636	6.92634	5.92367	8.07366	0.0653248	0.0346174	0.210021		ABCC9	0.118999	21.6592	5.89746	8.34083	0.037227	0.151477	0.431075
	ABCD2	0.0950643	0.0306307	6.41972	2.96937	0.0331098	0.18645	0.452184		ABCD2	0.125097	13.2327	6.42054	16.7673	0.0585586	0.0497048	0.297085
	ABCD3	0.0450267	0.18824	6.50592	2.81176	0.00841578	0.655629	0.846		ABCD3	0.105374	12.0417	6.52017	17.9583	0.0481423	0.0858351	0.352613
	ABCD4	0.105416	6.01143	3.82753	8.98857	0.0613658	0.0426686	0.2268		ABCD4	0.134036	21.9283	3.79275	8.07168	0.0904192	0.00901718	0.222058
	ABCE1	0.117835	0.21765	6.76584	2.78235	0.0599992	0.0458707	0.233192		ABCE1	0.101367	11.9122	6.77538	-5.91219	0.0464327	0.0938474	0.362662
	ABCF1	0.072413	6.13664	4.74083	8.86336	0.0201054	0.362862	0.634838		ABCF1	0.0854067	1.06673	4.7396	4.93327	0.0291031	0.23025	0.52203
	ABCF2	0.0208209	1.18105	6.12181	1.81895	0.00407634	0.815234	0.926261		ABCF2	0.0209904	4.47845	6.12506	1.52155	0.00394466	0.821808	0.919885
	ABCF3	0.0100035	5.08455	5.26044	9.91545	0.000784008	0.961465	0.98311		ABCF3	0.0751362	23.6086	5.24573	6.39139	0.0393666	0.135553	0.415396
	ABCG1	0.0852502	4.8306	4.71055	10.1694	0.0514049	0.0720153	0.284423		ABCG1	0.0832217	2.5117	4.71841	3.4883	0.0411497	0.12362	0.400562
	ABCG2	0.274874	11.5212	5.9503	3.47879	0.112343	0.00265054	0.166082		ABCG2	0.198288	11.3691	5.9792	-5.36905	0.0542009	0.0625354	0.312765
	ABCG4	0.232556	6.21938	2.75625	8.78062	0.0819441	0.0142488	0.173923		ABCG4	0.213762	22.7415	2.71615	7.25846	0.0687893	0.0289315	0.266945
	ABHD10	0.145973	0.0623913	6.67866	2.93761	0.0771338	0.0184398	0.180108		ABHD10	0.120094	11.7993	6.69109	-5.79927	0.0531914	0.065959	0.31961
	ABHD11	0.0293534	11.0923	2.90775	3.90774	0.00336635	0.844827	0.938517		ABHD11	0.0333846	23.8432	2.90054	6.15682	0.00390782	0.823322	0.920358
	ABHD12	0.0345754	4.62841	5.75748	10.3716	0.00950251	0.62074	0.826742		ABHD12	0.055744	2.42214	5.76134	3.57786	0.0206426	0.3548	0.630824
	ABHD12B	0.0766349	11.5429	2.57405	3.45711	0.0279238	0.243423	0.518406		ABHD12B	0.0512228	7.70918	2.58861	-1.70918	0.00910675	0.635046	0.827841
	ABHD13	0.0165153	1.11963	5.55291	1.88037	0.000635636	0.968635	0.987369		ABHD13	0.0926972	13.7919	5.55198	16.2081	0.0227205	0.319132	0.603562
	ABHD14A	0.0863092	0.957982	4.0552	2.04202	0.0207752	0.350673	0.624985		ABHD14A	0.070606	4.42913	4.06462	1.57087	0.0131394	0.518683	0.75594
	ABHD14B	0.066416	6.21957	1.8983	8.78043	0.0169223	0.426532	0.686576		ABHD14B	0.0489677	3.27037	1.90955	2.72963	0.0087278	0.647179	0.833937
	ABHD15	0.0593992	4.34807	1.97599	10.6519	0.0205839	0.354097	0.627188		ABHD15	0.0699168	5.38602	1.99705	0.613979	0.0192719	0.380333	0.653427
	ABHD16A	0.183305	1.01671	2.91431	1.98329	0.0607739	0.044031	0.229254		ABHD16A	0.0369396	15.5926	2.89388	14.4074	0.00249684	0.883226	0.949976
	ABHD17A	0.0496373	2.25899	6.34462	0.741009	0.00350579	0.838938	0.936987		ABHD17A	0.104773	4.45297	6.36562	1.54703	0.0139721	0.497393	0.743205
	ABHD17B	0.091199	11.8036	5.91879	3.1964	0.0276175	0.247295	0.522451		ABHD17B	0.163457	10.2778	5.96108	-4.27781	0.0803882	0.0155485	0.237585
	ABHD17C	0.110493	6.62729	3.73872	8.37271	0.0477729	0.0870912	0.30905		ABHD17C	0.0900513	19.8437	3.71428	10.1563	0.0271658	0.254305	0.544788
	ABHD18	0.0238445	11.354	4.59551	3.646	0.00580546	0.747533	0.893557		ABHD18	0.0461976	11.3593	4.60455	-5.35928	0.0197702	0.370868	0.644805
	ABHD2	0.138384	6.17535	7.40349	8.82465	0.137376	0.000611039	0.166082		ABHD2	0.103088	23.144	7.38877	6.85597	0.0769443	0.0187206	0.244745
	ABHD3	0.0975779	11.7102	3.63147	3.28983	0.0315325	0.202213	0.470744		ABHD3	0.16506	12.7676	3.64234	17.2324	0.0883574	0.0101015	0.228169
	ABHD4	0.102303	6.40842	1.96575	8.59158	0.0224326	0.322266	0.597857		ABHD4	0.121104	5.00912	2.00595	0.990883	0.0269125	0.25763	0.547527
	ABHD5	0.0732083	11.8952	3.76436	3.10482	0.041662	0.119706	0.361692		ABHD5	0.104244	11.9296	3.7779	-5.9296	0.0842318	0.0126326	0.23213
	ABHD6	0.0898438	0.275554	5.56271	2.72445	0.0531861	0.0656	0.272802		ABHD6	0.0899035	9.60936	5.58562	-3.60936	0.049259	0.080965	0.344904
	ABHD8	0.0585928	4.74515	5.32708	10.2548	0.00848153	0.653467	0.844934		ABHD8	0.0938535	0.656828	5.31821	5.34317	0.0192561	0.380637	0.653607
	ABI1	0.0687624	0.395919	6.98765	2.60408	0.0296764	0.222448	0.495143		ABI1	0.0698263	12.9779	6.98826	17.0221	0.0330831	0.187566	0.472875
	ABI2	0.0898386	6.32338	8.4367	8.67662	0.0409172	0.124434	0.367596		ABI2	0.0616379	20.467	8.421	9.53301	0.0164622	0.438632	0.700608
	ABI3BP	0.110124	6.78821	1.6945	8.21179	0.0124187	0.535854	0.768092		ABI3BP	0.0372606	10.2411	1.71405	-4.24108	0.00146723	0.929695	0.969231
	ABL1	0.17353	6.60954	4.36803	8.39046	0.0932186	0.00770858	0.166082		ABL1	0.142701	0.440749	4.36267	5.55925	0.0700778	0.0270039	0.263906
	ABL2	0.150412	6.28318	6.50626	8.71682	0.0875508	0.0105068	0.170182		ABL2	0.0862718	23.7885	6.50097	6.2115	0.0303019	0.21647	0.508485
	ABLIM1	0.151027	6.20506	7.16993	8.79494	0.106834	0.00361845	0.166082		ABLIM1	0.105234	23.2783	7.15671	6.72168	0.0529202	0.0668966	0.321834
	ABLIM2	0.156547	5.52216	5.43593	9.47784	0.0867857	0.0109462	0.170182		ABLIM2	0.161651	22.6163	5.40023	7.38365	0.0824115	0.0139409	0.234556
	ABLIM3	0.147966	6.59685	4.34003	8.40315	0.0790699	0.016615	0.177447		ABLIM3	0.138672	0.834265	4.33819	5.16573	0.0771163	0.0185506	0.244745
	ABR	0.145478	6.17147	8.10927	8.82853	0.068172	0.029771	0.201576		ABR	0.158223	23.0708	8.08115	6.92923	0.0810421	0.0150122	0.234839
	ABRACL	0.256656	0.174023	4.10313	2.82598	0.123663	0.00138072	0.166082		ABRACL	0.141684	14.0516	4.08231	15.9484	0.0382651	0.143535	0.423302
	ABRAXAS1	0.0375389	2.62614	2.02176	0.373861	0.00617639	0.733758	0.886319		ABRAXAS1	0.0549939	13.8633	2.01953	16.1367	0.013376	0.512542	0.75254
	ABRAXAS2	0.0279694	0.742323	4.83848	2.25768	0.00628631	0.729728	0.884639		ABRAXAS2	0.0469929	12.6174	4.84169	17.3826	0.0200292	0.366026	0.64146
	ABT1	0.100501	1.08981	3.8415	1.91019	0.0370576	0.152032	0.405709		ABT1	0.0368424	12.4113	3.83847	17.5887	0.00576215	0.750601	0.88646
	ABTB1	0.117656	6.47265	4.35404	8.52735	0.0262431	0.265332	0.542317		ABTB1	0.157257	0.449942	4.34246	5.55006	0.0512503	0.0729765	0.332154
	ABTB2	0.0789789	4.66798	2.15891	10.332	0.0165109	0.435531	0.693357		ABTB2	0.0993444	0.343637	2.14692	5.65636	0.0229904	0.314795	0.600831
	ACAA1	0.0133505	7.37988	4.33679	7.62012	0.000750948	0.963064	0.984076		ACAA1	0.0733612	0.874204	4.33117	5.1258	0.0264052	0.26442	0.554785
	ACAA2	0.0360771	6.15431	4.8111	8.84569	0.00811734	0.665512	0.852153		ACAA2	0.070692	10.7164	4.8324	-4.71639	0.0306251	0.212889	0.504242
	ACACB	0.0855953	5.00935	4.55163	9.99065	0.01931	0.377862	0.648043		ACACB	0.187725	23.5498	4.51612	6.45022	0.0819388	0.0143037	0.234839
	ACAD10	0.0857241	6.11486	3.58468	8.88514	0.0589552	0.0484552	0.237313		ACAD10	0.0878774	22.0238	3.5636	7.97619	0.0577514	0.0518507	0.298576
	ACAD11	0.0260245	4.21775	1.12994	10.7823	0.00279225	0.869497	0.948008		ACAD11	0.0336975	9.01815	1.14178	-3.01815	0.00340571	0.844165	0.930796
	ACAD8	0.0321393	0.656575	5.56099	2.34342	0.0162673	0.440958	0.697057		ACAD8	0.0475376	18.4335	5.54232	11.5665	0.0296621	0.223704	0.516142
	ACAD9	0.0170764	7.29762	4.71213	7.70238	0.00296228	0.862113	0.94482		ACAD9	0.0626316	23.0425	4.69821	6.9575	0.04442	0.104273	0.376162
	ACADL	0.0765336	4.68123	1.36706	10.3188	0.0254768	0.275942	0.553554		ACADL	0.0450279	4.33796	1.37888	1.66204	0.00643966	0.725629	0.874754
	ACADM	0.0830974	0.0183852	5.86021	2.98161	0.0300231	0.218512	0.490067		ACADM	0.0887689	14.3139	5.85063	15.6861	0.0335497	0.183121	0.466485
	ACADS	0.048605	11.7351	3.22537	3.26486	0.00686282	0.708864	0.874246		ACADS	0.0453742	8.27192	3.23894	-2.27192	0.00462679	0.794379	0.90628
	ACADSB	0.0691178	7.78443	6.32131	7.21557	0.031089	0.206886	0.476971		ACADSB	0.0343109	17.2845	6.31657	12.7155	0.00681566	0.712153	0.869882
	ACADVL	0.0379464	2.13588	6.37444	0.864123	0.00906956	0.634393	0.833202		ACADVL	0.0231178	22.6444	6.36561	7.35564	0.00348452	0.840851	0.928982
	ACAP1	0.0348062	5.0982	1.70318	9.9018	0.0043507	0.80408	0.921506		ACAP1	0.0503402	2.61789	1.70829	3.38211	0.00776009	0.6793	0.851818
	ACAP2	0.0415882	5.86856	6.73882	9.13144	0.00860083	0.649537	0.842661		ACAP2	0.0673621	12.8334	6.7478	17.1666	0.0226099	0.320931	0.604655
	ACAP2.IT1	0.2703	7.63868	1.17556	7.36132	0.0267354	0.258714	0.535543		ACAP2.IT1	0.102095	18.5447	1.16086	11.4553	0.00328497	0.849268	0.93298
	ACAP3	0.0554171	5.9284	6.42355	9.0716	0.00879225	0.64332	0.838424		ACAP3	0.117814	0.582427	6.41327	5.41757	0.0401911	0.129897	0.409494
	ACAT1	0.132457	0.117114	6.45291	2.88289	0.0816979	0.0144423	0.174226		ACAT1	0.084393	11.3407	6.46254	-5.34075	0.0334935	0.183653	0.467328
	ACAT2	0.151172	11.5409	5.8426	3.45913	0.0530891	0.0659346	0.273121		ACAT2	0.0256592	5.26716	5.84179	0.732836	0.00113656	0.945134	0.976333
	ACBD3	0.0257565	0.563472	5.74517	2.43653	0.00378806	0.827109	0.932087		ACBD3	0.062333	11.4016	5.75675	-5.40155	0.0238903	0.300628	0.586684
	ACBD4	0.0561663	4.49945	2.59819	10.5005	0.0177918	0.40817	0.671468		ACBD4	0.0975333	22.2971	2.57063	7.70292	0.0429949	0.112302	0.385322
	ACBD5	0.0229248	0.46493	6.52015	2.53507	0.00322598	0.850818	0.940591		ACBD5	0.0311183	10.8722	6.5264	-4.87217	0.00615747	0.73591	0.879157
	ACBD7	0.0382324	5.73014	5.43095	9.26986	0.00390761	0.822177	0.929052		ACBD7	0.0404429	13.0543	5.43621	16.9457	0.00428355	0.808075	0.912257
	ACCS	0.174856	6.55643	2.18548	8.44357	0.0610094	0.043483	0.22788		ACCS	0.170144	22.9451	2.15607	7.0549	0.0607808	0.0442214	0.290736
	ACD	0.0465203	2.50418	2.99991	0.495823	0.00938936	0.624291	0.828379		ACD	0.0440374	0.477679	2.99159	5.52232	0.00885642	0.643041	0.831719
	ACER2	0.079678	9.68807	2.13402	5.31193	0.0176604	0.410901	0.674128		ACER2	0.040437	22.6655	2.12449	7.33447	0.0038398	0.82611	0.921919
	ACER2.1	0.131174	7.86797	1.84304	7.13203	0.0278394	0.244482	0.51919		ACER2.1	0.169984	19	1.79198	11	0.0397196	0.133121	0.413105
	ACER3	0.0548382	6.97105	6.00492	8.02895	0.0189246	0.385347	0.653469		ACER3	0.0675439	11.3202	6.02432	-5.32018	0.0320311	0.198021	0.486253
	ACHE	0.0694065	6.78645	3.44951	8.21355	0.0126164	0.530486	0.764219		ACHE	0.14428	0.548159	3.43751	5.45184	0.0617869	0.0419118	0.28958
	ACIN1	0.108456	5.6495	5.82247	9.3505	0.070273	0.0266071	0.193345		ACIN1	0.0916615	23.2864	5.80796	6.71364	0.0471908	0.0902008	0.358192
	ACKR3	0.0714646	3.51014	2.25186	11.4899	0.0147505	0.476166	0.726516		ACKR3	0.100415	4.09843	2.27062	1.90157	0.0225203	0.322415	0.605735
	ACLY	0.0712408	6.02882	6.79816	8.97118	0.0506104	0.0750802	0.289381		ACLY	0.0499609	22.1965	6.78805	7.80346	0.0231934	0.311544	0.597428
	ACO1	0.00986343	8.39006	5.04786	6.60994	0.00118911	0.942139	0.975788		ACO1	0.0423114	15.3246	5.04259	14.6754	0.0209589	0.349123	0.624468
	ACO2	0.0408617	5.71822	7.12673	9.28178	0.0123669	0.537241	0.769197		ACO2	0.0561077	1.51446	7.12743	4.48554	0.0225784	0.321449	0.604738
	ACOT1	0.335043	4.98885	1.99988	10.0112	0.0573064	0.0528527	0.247703		ACOT1	0.34077	21.2151	1.8953	8.78487	0.0449289	0.101542	0.372813
	ACOT11	0.0602522	5.60509	4.7137	9.39491	0.00663225	0.717136	0.878487		ACOT11	0.275929	22.1945	4.63495	7.80547	0.12178	0.00161133	0.169849
	ACOT13	0.0605525	1.27911	5.39383	1.72089	0.0338228	0.179724	0.443305		ACOT13	0.097151	12.8193	5.39839	17.1807	0.10138	0.00495354	0.210032
	ACOT2	0.08035	1.12461	3.55302	1.87539	0.0113912	0.564395	0.787741		ACOT2	0.0551277	1.33815	3.54408	4.66185	0.00617122	0.735404	0.879157
	ACOT4	0.211426	0.702218	2.77672	2.29778	0.128923	0.00101124	0.166082		ACOT4	0.0838585	12.0771	2.77401	17.9229	0.0226628	0.320078	0.604038
	ACOT7	0.0680607	6.57506	5.76003	8.42494	0.0172396	0.41974	0.681721		ACOT7	0.102312	0.583793	5.75318	5.41621	0.0431643	0.111321	0.383638
	ACOT8	0.120378	0.105611	4.91218	2.89439	0.053301	0.0651995	0.271987		ACOT8	0.0494455	9.67605	4.91995	-3.67605	0.00815507	0.665993	0.844551
	ACOT9	0.0642288	0.894239	4.84364	2.10576	0.0332434	0.185173	0.450437		ACOT9	0.0591027	16.8007	4.82348	13.1993	0.0257755	0.273081	0.562578
	ACOX1	0.0440496	4.86867	7.13453	10.1313	0.0384155	0.141763	0.391175		ACOX1	0.0391463	18.143	7.12296	11.857	0.0202561	0.361846	0.63755
	ACOX2	0.0440568	3.93457	1.2604	11.0654	0.00583474	0.746449	0.893351		ACOX2	0.057073	21.4159	1.24101	8.58407	0.00742309	0.690854	0.858885
	ACOX3	0.0601059	6.74887	3.77956	8.25113	0.0173067	0.418321	0.680922		ACOX3	0.147426	22.5508	3.74344	7.44922	0.109303	0.00319987	0.201406
	ACP1	0.154155	0.171928	6.5878	2.82807	0.0950415	0.00697079	0.166082		ACP1	0.0967436	10.92	6.60148	-4.92	0.0373173	0.15077	0.430289
	ACP2	0.0680489	6.4797	4.18954	8.5203	0.0161121	0.444445	0.699628		ACP2	0.0929614	23.6789	4.17647	6.32111	0.0323799	0.194519	0.481837
	ACP6	0.0353764	1.10363	2.99122	1.89637	0.00555922	0.756835	0.896706		ACP6	0.0131383	12.0096	2.99064	17.9904	0.00088214	0.9572	0.981072
	ACSBG1	0.0658782	7.4349	5.92536	7.5651	0.0107977	0.581544	0.799387		ACSBG1	0.0367172	1.21321	5.92831	4.78679	0.0038862	0.824214	0.92069
	ACSF2	0.0487694	1.68139	2.67408	1.31861	0.00959569	0.617829	0.824998		ACSF2	0.0363841	13.2285	2.67251	16.7715	0.00613002	0.736937	0.879621
	ACSF3	0.0135437	11.4219	4.02598	3.57811	0.00111265	0.945748	0.976948		ACSF3	0.0313439	19.0493	4.0141	10.9507	0.00419142	0.811775	0.914454
	ACSL1	0.0300339	10.864	5.93465	4.13597	0.00396216	0.819918	0.928564		ACSL1	0.138464	8.34818	5.98384	-2.34818	0.0593577	0.0476695	0.294384
	ACSL3	0.0963891	0.640004	8.88247	2.36	0.0389336	0.137992	0.385746		ACSL3	0.0688913	11.4771	8.88965	-5.47706	0.0216755	0.336588	0.61614
	ACSL4	0.114782	11.9471	7.80244	3.05291	0.057584	0.0520785	0.245968		ACSL4	0.0883204	12.1639	7.80865	17.8361	0.0344338	0.174925	0.45693
	ACSL5	0.141489	7.2641	2.62654	7.7359	0.0263631	0.263672	0.541032		ACSL5	0.195899	4.21195	2.67937	1.78805	0.0491952	0.0812364	0.345137
	ACSL6	0.032522	0.25723	8.47384	2.74277	0.00879082	0.643369	0.838424		ACSL6	0.0765689	17.0692	8.45058	12.9308	0.0406896	0.126593	0.404765
	ACSM5	0.0246078	6.4047	1.83001	8.5953	0.00111243	0.945758	0.976948		ACSM5	0.0504321	9.44073	1.84863	-3.44073	0.00434303	0.80567	0.911147
	ACSS1	0.0346535	10.8179	5.3954	4.18206	0.00213885	0.898433	0.960906		ACSS1	0.244928	21.8591	5.31725	8.14091	0.0840455	0.0127608	0.23213
	ACSS2	0.0231769	3.4282	4.47792	11.5718	0.00603945	0.738847	0.889429		ACSS2	0.0118655	5.40232	4.48077	0.597683	0.00112945	0.945461	0.976333
	ACSS3	0.0518623	5.53809	4.61537	9.46191	0.013011	0.520001	0.756622		ACSS3	0.0241654	18.9783	4.60956	11.0217	0.00201487	0.904713	0.959789
	ACTA2	0.107733	0.853614	3.83222	2.14639	0.0102281	0.598427	0.811788		ACTA2	0.0140917	5.30727	3.82786	0.692733	0.000154679	0.992372	0.99643
	ACTA2.AS1	0.263805	5.86608	1.66616	9.13392	0.0635466	0.0380498	0.217981		ACTA2.AS1	0.284758	23.3656	1.62013	6.63444	0.0720951	0.0242552	0.253443
	ACTB	0.214064	5.89076	9.04822	9.10924	0.0899676	0.00920867	0.167587		ACTB	0.170207	1.83408	9.06181	4.16592	0.0558775	0.0572555	0.304494
	ACTG1	0.049174	5.69421	9.17375	9.30579	0.0117717	0.553614	0.780287		ACTG1	0.0897411	3.51584	9.19059	2.48416	0.0337882	0.180856	0.46398
	ACTG1P18	0.217588	6.56533	0.82942	8.43467	0.0389695	0.137737	0.385376		ACTG1P18	0.301094	23.2075	0.776121	6.79252	0.0796707	0.0161495	0.240583
	ACTL6A	0.0604769	0.64937	2.92504	2.35063	0.0131087	0.51743	0.755136		ACTL6A	0.174567	11.7467	2.95353	-5.74667	0.120312	0.00174251	0.174426
	ACTL6B	0.0748779	1.00344	5.18035	1.99656	0.0151491	0.466666	0.719148		ACTL6B	0.0168654	3.86616	5.17758	2.13384	0.000760695	0.962988	0.983341
	ACTN1	0.219073	5.81393	5.6292	9.18607	0.0870907	0.0107668	0.170182		ACTN1	0.157744	22.8984	5.60264	7.10165	0.0426214	0.1145	0.388462
	ACTN2	0.0537377	6.36587	5.60064	8.63413	0.0187413	0.388954	0.657104		ACTN2	0.0560413	0.552745	5.59783	5.44726	0.0219785	0.331461	0.612917
	ACTN4	0.157418	6.13226	6.08129	8.86774	0.0757782	0.0198229	0.183834		ACTN4	0.134835	23.6268	6.06523	6.3732	0.0569162	0.0541999	0.300343
	ACTR10	0.181035	11.9678	6.49186	3.03223	0.105758	0.00384153	0.166082		ACTR10	0.0781706	11.8993	6.49389	-5.89926	0.0198616	0.369143	0.6439
	ACTR1A	0.0286794	1.2001	7.53729	1.7999	0.0073428	0.691962	0.866126		ACTR1A	0.0376698	4.38392	7.54354	1.61608	0.0121543	0.544997	0.772807
	ACTR1B	0.0813199	0.43682	7.21522	2.56318	0.020243	0.360325	0.632407		ACTR1B	0.0424297	20.6864	7.19408	9.31362	0.00485794	0.7853	0.901837
	ACTR2	0.182465	6.86753	7.39276	8.13247	0.0629876	0.0391892	0.220958		ACTR2	0.0663896	20.3338	7.383	9.66622	0.0075222	0.687426	0.85668
	ACTR3	0.0969702	11.8931	7.49124	3.10693	0.0485791	0.0835006	0.303641		ACTR3	0.0947336	12.1126	7.50015	17.8874	0.0464052	0.093983	0.362662
	ACTR3B	0.0281403	11.9254	5.45961	3.07463	0.00778452	0.676774	0.858733		ACTR3B	0.0538874	15.1942	5.45094	14.8058	0.0260667	0.269061	0.558965
	ACTR3C	0.0641253	1.56629	2.393	1.43371	0.0170024	0.424818	0.686239		ACTR3C	0.0887665	13.0031	2.39508	16.9969	0.0377373	0.147519	0.427265
	ACTR5	0.0450924	1.53891	3.00848	1.46109	0.0163053	0.440115	0.696594		ACTR5	0.05468	2.70323	3.00952	3.29677	0.0260079	0.269865	0.559431
	ACTR6	0.20802	0.280718	6.15116	2.71928	0.0877056	0.0104163	0.170182		ACTR6	0.166667	12.3928	6.15868	17.6072	0.0599246	0.0462604	0.292707
	ACTR8	0.024734	9.96669	5.61592	5.03331	0.00756121	0.684397	0.863188		ACTR8	0.0166326	19.9458	5.60999	10.0542	0.00233472	0.890421	0.953171
	ACTRT3	0.0789974	11.7472	1.33486	3.25281	0.0462586	0.0942433	0.320572		ACTRT3	0.0952322	8.44545	1.36446	-2.44545	0.0526941	0.0676815	0.323393
	ACVR1	0.0855447	7.91056	3.67462	7.08944	0.050567	0.0752498	0.289874		ACVR1	0.0384377	22.2011	3.66935	7.79892	0.010511	0.591877	0.802102
	ACVR1B	0.176303	5.76456	5.35983	9.23544	0.110865	0.00288266	0.166082		ACVR1B	0.177987	23.7446	5.33665	6.25536	0.109934	0.0030916	0.201406
	ACVR1C	0.0633625	4.8677	3.72197	10.1323	0.01813	0.40125	0.665535		ACVR1C	0.0370737	20.7445	3.71076	9.25548	0.00449816	0.799475	0.908648
	ACVR2A	0.0182862	5.76069	5.89279	9.23931	0.0019689	0.906125	0.963827		ACVR2A	0.0430272	15.9678	5.88557	14.0322	0.00916093	0.633336	0.827346
	ACVR2B	0.240633	6.47867	2.38878	8.52133	0.134424	0.000730655	0.166082		ACVR2B	0.255868	0.540064	2.3757	5.45994	0.166362	0.000140617	0.0782617
	ACVRL1	0.120283	0.497273	2.95137	2.50273	0.0172565	0.419382	0.681532		ACVRL1	0.10674	9.7864	2.97636	-3.7864	0.0131305	0.518922	0.756051
	ACYP1	0.235661	0.468015	3.50533	2.53198	0.0805022	0.0153935	0.175753		ACYP1	0.123731	16.3938	3.45972	13.6062	0.0200011	0.366551	0.641539
	ACYP2	0.160022	0.165164	5.13377	2.83484	0.111074	0.00284641	0.166082		ACYP2	0.114977	11.9773	5.14226	-5.97731	0.0596045	0.0470605	0.293371
	ADA	0.0378262	6.84595	1.13884	8.15405	0.00249992	0.88231	0.953491		ADA	0.0248942	23.8207	1.13722	6.17926	0.00121889	0.941262	0.975693
	ADA2	0.0676157	6.68156	2.32473	8.31844	0.0106039	0.587254	0.803684		ADA2	0.0814146	10.2287	2.35401	-4.22867	0.0156822	0.456288	0.713861
	ADAL	0.0345691	1.72658	4.10695	1.27342	0.00769277	0.679897	0.860869		ADAL	0.0387421	14.4171	4.10222	15.5829	0.0105619	0.590363	0.801559
	ADAM10	0.0348732	8.30691	7.05443	6.69309	0.0085383	0.651585	0.843835		ADAM10	0.0736736	12.6973	7.06454	17.3027	0.0412717	0.122842	0.400096
	ADAM11	0.00218187	6.84921	6.37391	8.15079	2.10717e-05	0.998936	0.999339		ADAM11	0.0739551	23.5845	6.35908	6.41554	0.0270497	0.255824	0.545852
	ADAM15	0.0575111	6.33112	4.25769	8.66888	0.0124592	0.53474	0.767234		ADAM15	0.087042	4.06686	4.2794	1.93314	0.025891	0.271489	0.561188
	ADAM17	0.0243281	7.0273	4.77029	7.9727	0.00484601	0.784336	0.91225		ADAM17	0.0372133	21.8131	4.7604	8.18688	0.0115488	0.561835	0.783226
	ADAM19	0.0603494	5.77845	3.59284	9.22155	0.0163496	0.439126	0.695821		ADAM19	0.0762345	20.4157	3.56898	9.58431	0.0205025	0.357328	0.63344
	ADAM1A	0.175835	6.40944	1.98309	8.59056	0.0661816	0.0330852	0.208019		ADAM1A	0.212597	22.85	1.94139	7.15003	0.0993602	0.00553884	0.210347
	ADAM20	0.286172	6.43768	1.8909	8.56232	0.0707086	0.0259904	0.192807		ADAM20	0.293144	22.5654	1.83129	7.43458	0.0751731	0.020573	0.246418
	ADAM21	0.13376	6.45196	1.24746	8.54804	0.0270431	0.25464	0.531592		ADAM21	0.121076	20.8527	1.21476	9.14733	0.0198112	0.370102	0.644338
	ADAM22	0.0430361	6.21367	8.49886	8.78633	0.0102758	0.596992	0.810628		ADAM22	0.0332553	21.0647	8.49038	8.93533	0.00539265	0.764643	0.892674
	ADAM23	0.133926	6.59576	6.86637	8.40424	0.0525122	0.0679711	0.277672		ADAM23	0.0932311	22.8362	6.8525	7.16378	0.0267376	0.259943	0.550503
	ADAM28	0.0645249	5.30598	3.16698	9.69402	0.00651704	0.7213	0.880981		ADAM28	0.150005	10.955	3.20745	-4.95495	0.0311456	0.207259	0.497036
	ADAM32	0.0749744	0.791722	4.45551	2.20828	0.0191357	0.381247	0.650678		ADAM32	0.105738	13.42	4.45386	16.58	0.0427376	0.113819	0.387588
	ADAM33	0.100354	1.62403	1.60164	1.37597	0.0149572	0.471223	0.72291		ADAM33	0.115563	22.0226	1.55857	7.97738	0.0205766	0.355999	0.63213
	ADAM9	0.0461554	0.208886	6.36144	2.79111	0.0116525	0.556962	0.782642		ADAM9	0.0648222	13.0962	6.36274	16.9038	0.0241619	0.296491	0.583505
	ADAMTS1	0.0753388	7.17687	4.65352	7.82313	0.00820005	0.662761	0.850393		ADAMTS1	0.137798	2.33946	4.6661	3.66054	0.0304101	0.215257	0.507114
	ADAMTS10	0.104853	5.8209	3.703	9.1791	0.0261212	0.266994	0.544315		ADAMTS10	0.158746	22.8665	3.66884	7.13348	0.0564713	0.055489	0.301591
	ADAMTS13	0.0644544	6.14671	2.6134	8.85329	0.0109087	0.578329	0.796799		ADAMTS13	0.133	0.891984	2.606	5.10802	0.0484992	0.0842348	0.350023
	ADAMTS16	0.0831057	5.57589	1.50847	9.42411	0.0125068	0.533441	0.766291		ADAMTS16	0.19624	1.49642	1.50671	4.50358	0.0662214	0.0331599	0.27485
	ADAMTS17	0.0542266	3.40179	2.90263	11.5982	0.00841693	0.655592	0.846		ADAMTS17	0.0618166	21.9032	2.88175	8.09683	0.00901747	0.637898	0.829429
	ADAMTS19	0.0570119	0.535452	3.97144	2.46455	0.0167843	0.429542	0.688528		ADAMTS19	0.0806529	12.1972	3.97938	17.8028	0.0369026	0.154026	0.434269
	ADAMTS2	0.28119	6.19844	0.978801	8.80156	0.0662682	0.0329292	0.20732		ADAMTS2	0.241785	21.3454	0.917061	8.6546	0.0439084	0.107083	0.380122
	ADAMTS3	0.0405259	4.31422	4.05696	10.6858	0.0087065	0.646105	0.840486		ADAMTS3	0.0916355	15.4558	4.04353	14.5442	0.0345364	0.173999	0.456123
	ADAMTS4	0.015301	7.53447	3.77964	7.46553	0.000275887	0.986247	0.993823		ADAMTS4	0.234724	8.65438	3.86455	-2.65438	0.0609318	0.0438668	0.290675
	ADAMTS5	0.018186	9.30848	2.28029	5.69152	0.000996176	0.951308	0.979779		ADAMTS5	0.0128362	8.91107	2.28537	-2.91107	0.000383424	0.981124	0.991035
	ADAMTS6	0.0662023	1.07531	2.52983	1.92469	0.0233334	0.307793	0.584974		ADAMTS6	0.0819159	10.8552	2.54564	-4.85523	0.0391554	0.137032	0.417396
	ADAMTS8	0.0214109	6.88149	4.07734	8.11851	0.00149951	0.927668	0.970421		ADAMTS8	0.0481528	0.701959	4.07388	5.29804	0.00866874	0.649094	0.83509
	ADAMTS9	0.218728	5.696	3.0472	9.304	0.0790257	0.0166509	0.177447		ADAMTS9	0.0981069	21.2241	3.02649	8.77585	0.0131006	0.519682	0.756584
	ADAMTS9.AS2	0.162816	4.72261	2.41351	10.2774	0.0918309	0.00832318	0.166082		ADAMTS9.AS2	0.130847	19.9731	2.36985	10.0269	0.0405288	0.127655	0.406752
	ADAMTSL1	0.123547	6.95886	2.28596	8.04114	0.0431657	0.110735	0.347451		ADAMTSL1	0.0948865	2.2386	2.29934	3.7614	0.0280664	0.242798	0.53378
	ADAMTSL2	0.0421849	5.23199	3.98025	9.76801	0.00609613	0.736738	0.888104		ADAMTSL2	0.11892	2.44097	3.98897	3.55903	0.0423157	0.116325	0.390576
	ADAMTSL3	0.0320334	6.54614	3.39642	8.45386	0.00389494	0.822697	0.92914		ADAMTSL3	0.0661139	9.81478	3.41981	-3.81478	0.0161641	0.445274	0.706286
	ADAP1	0.0853737	1.64919	5.64144	1.35081	0.0152989	0.463166	0.716692		ADAP1	0.0625391	4.08076	5.64765	1.91924	0.00801452	0.670685	0.84722
	ADAP2	0.0535063	2.6709	2.31742	0.329098	0.00557551	0.75621	0.896706		ADAP2	0.16821	12.6107	2.33388	17.3893	0.0566136	0.0550766	0.300946
	ADAR	0.102135	5.91975	8.03365	9.08025	0.0622823	0.0406759	0.224216		ADAR	0.0936685	0.277939	8.02665	5.72206	0.0527822	0.0673714	0.322965
	ADARB1	0.07363	6.30155	5.8544	8.69845	0.0296946	0.222238	0.494755		ADARB1	0.0866973	23.0807	5.8388	6.91926	0.042183	0.117131	0.391605
	ADARB2	0.212126	5.14759	3.4987	9.85241	0.0941611	0.00731362	0.166082		ADARB2	0.107301	1.08397	3.49974	4.91603	0.021925	0.33236	0.613509
	ADAT1	0.106182	6.8038	4.54396	8.1962	0.0878434	0.0103411	0.170182		ADAT1	0.0825582	23.6702	4.53605	6.32985	0.0592758	0.0478793	0.294577
	ADAT2	0.0680878	7.48794	1.28969	7.51206	0.0160211	0.446518	0.701326		ADAT2	0.124028	19.3765	1.24999	10.6235	0.0465784	0.0931382	0.362662
	ADCK1	0.109492	7.06487	2.74867	7.93513	0.0436622	0.107906	0.343762		ADCK1	0.155359	23.3361	2.7228	6.66394	0.0986847	0.00573923	0.210347
	ADCK2	0.122293	0.698624	4.96829	2.30138	0.0557156	0.0574573	0.25731		ADCK2	0.0608979	11.3728	4.97222	-5.37283	0.0150886	0.470141	0.724436
	ADCK5	0.023822	0.152812	2.80796	2.84719	0.00137542	0.933437	0.972972		ADCK5	0.0806266	23.7794	2.79122	6.22058	0.0162599	0.443115	0.704549
	ADCY1	0.224273	6.30666	8.367	8.69334	0.087328	0.0106283	0.170182		ADCY1	0.179438	23.6569	8.34781	6.34308	0.0587596	0.0491872	0.297044
	ADCY10P1	0.097983	5.17854	1.3856	9.82146	0.0207822	0.350545	0.624838		ADCY10P1	0.127248	21.7505	1.34899	8.24948	0.0281811	0.241372	0.532868
	ADCY2	0.103775	5.96922	7.44096	9.03078	0.0895238	0.00943921	0.16766		ADCY2	0.0802538	22.8235	7.42696	7.17649	0.0515014	0.0720148	0.331193
	ADCY3	0.159823	5.97361	4.92046	9.02639	0.0862631	0.011254	0.170182		ADCY3	0.146078	23.496	4.90027	6.50403	0.0716923	0.0247842	0.254678
	ADCY5	0.119022	5.9561	5.97537	9.0439	0.0489579	0.081862	0.301011		ADCY5	0.117467	0.2422	5.96575	5.7578	0.048288	0.0851785	0.352088
	ADCY6	0.0743014	5.61417	5.1606	9.38583	0.0282465	0.239421	0.514169		ADCY6	0.106192	21.5385	5.12979	8.4615	0.0481556	0.0857734	0.352523
	ADCY7	0.0837121	5.05596	2.9864	9.94404	0.0178408	0.407157	0.670436		ADCY7	0.0758939	0.979175	2.98341	5.02083	0.0132461	0.515889	0.753991
	ADCY8	0.0658729	5.99222	4.74058	9.00778	0.034823	0.170696	0.431621		ADCY8	0.101725	21.5768	4.71158	8.42325	0.0734752	0.0225328	0.252574
	ADCY9	0.273599	6.05282	4.69717	8.94718	0.141394	0.000483669	0.166082		ADCY9	0.228046	23.3296	4.66479	6.67042	0.0982082	0.00589259	0.210347
	ADCYAP1	0.111304	11.3469	4.80339	3.65308	0.0432775	0.110089	0.34671		ADCYAP1	0.098622	10.8091	4.8237	-4.8091	0.0299423	0.220514	0.513426
	ADCYAP1.1	0.0490578	11.5541	1.40116	3.44591	0.0049508	0.78021	0.909838		ADCYAP1.1	0.0755415	19.0937	1.37143	10.9063	0.0084081	0.657599	0.840337
	ADCYAP1R1	0.106789	5.94236	7.09185	9.05764	0.0841468	0.0126339	0.172657		ADCYAP1R1	0.146832	22.0717	7.05408	7.9283	0.145015	0.000446836	0.130475
	ADD1	0.0662037	5.66105	8.10718	9.33895	0.0594807	0.0471441	0.235379		ADD1	0.0660028	0.933807	8.10535	5.06619	0.0574268	0.0527546	0.298863
	ADD2	0.216525	6.51959	7.04084	8.48041	0.0812712	0.0147734	0.17518		ADD2	0.178264	0.180948	7.02982	5.81905	0.0603831	0.0451588	0.292425
	ADD3	0.0200235	11.8841	8.68258	3.11595	0.00131957	0.936042	0.974199		ADD3	0.142612	11.3686	8.71263	-5.36857	0.0653529	0.0347169	0.277456
	ADGRA1	0.246207	6.58382	4.496	8.41618	0.0632959	0.0385575	0.219437		ADGRA1	0.233756	0.565274	4.48687	5.43473	0.0632796	0.0387299	0.285783
	ADGRA2	0.0371306	6.83295	3.07924	8.16705	0.00243206	0.885315	0.954535		ADGRA2	0.110421	2.27827	3.08682	3.72173	0.0234291	0.307807	0.593068
	ADGRA3	0.102962	6.28158	5.83211	8.71842	0.0427953	0.112872	0.350668		ADGRA3	0.0171544	22.4408	5.83462	7.55924	0.00116839	0.943637	0.976234
	ADGRB1	0.130378	5.77662	5.20333	9.22338	0.0200903	0.363144	0.635171		ADGRB1	0.264508	22.6504	5.13973	7.3496	0.076491	0.0191812	0.244745
	ADGRB2	0.128044	6.52619	7.16245	8.47381	0.0322035	0.195364	0.462688		ADGRB2	0.148977	23.405	7.13978	6.595	0.0467345	0.0923826	0.361033
	ADGRB3	0.037219	11.7001	8.48648	3.2999	0.0143688	0.485473	0.733029		ADGRB3	0.0290501	14.9093	8.48135	15.0907	0.00788712	0.674996	0.849026
	ADGRD1	0.198137	6.41953	1.19306	8.58047	0.0820321	0.0141845	0.173923		ADGRD1	0.208552	1.02009	1.19158	4.97991	0.0985161	0.00579502	0.210347
	ADGRE5	0.0341487	2.16032	1.52677	0.839676	0.00339016	0.843827	0.938372		ADGRE5	0.115936	6.82074	1.56533	-0.820744	0.0321182	0.197143	0.485067
	ADGRF5	0.0457052	9.61748	5.60815	5.38252	0.0141765	0.490206	0.735669		ADGRF5	0.0518014	4.68738	5.62191	1.31262	0.0133302	0.513702	0.752777
	ADGRG1	0.168601	6.36757	5.15987	8.63243	0.0398997	0.131224	0.377008		ADGRG1	0.255946	23.3717	5.11603	6.62828	0.0964042	0.0064957	0.213163
	ADGRG6	0.122238	10.3388	2.43119	4.66122	0.0430376	0.11147	0.348695		ADGRG6	0.0930174	13.4979	2.43299	16.5021	0.0215599	0.338571	0.617657
	ADGRL1	0.286962	6.27884	6.27969	8.72116	0.0857981	0.011548	0.172033		ADGRL1	0.267514	23.815	6.25098	6.18498	0.0784575	0.0172624	0.244417
	ADGRL2	0.041743	5.70488	7.07454	9.29512	0.0171305	0.422061	0.68354		ADGRL2	0.0263161	23.2501	7.07097	6.74989	0.00644089	0.725584	0.874754
	ADGRL3	0.0274026	6.33766	8.29226	8.66234	0.0102587	0.597498	0.811003		ADGRL3	0.0100216	22.2098	8.29127	7.79019	0.00133888	0.935645	0.972594
	ADGRL4	0.0933824	8.37004	2.321	6.62996	0.0152737	0.463751	0.71696		ADGRL4	0.0777317	10.9382	2.34632	-4.93818	0.0108096	0.58307	0.797408
	ADGRV1	0.0122253	3.50396	8.58717	11.496	0.000513182	0.974611	0.989513		ADGRV1	0.149218	20.7748	8.53403	9.22524	0.0571683	0.0534765	0.299546
	ADH5	0.121998	0.515141	7.02302	2.48486	0.072044	0.0241851	0.189153		ADH5	0.115098	11.235	7.04029	-5.23496	0.0681314	0.0299608	0.269461
	ADHFE1	0.0933877	7.1017	2.50147	7.8983	0.0202195	0.360762	0.632437		ADHFE1	0.164488	1.46668	2.50307	4.53332	0.0718862	0.0245222	0.25431
	ADI1	0.0370965	1.6258	5.16319	1.3742	0.00943587	0.622831	0.827705		ADI1	0.0730918	10.9669	5.17858	-4.96691	0.0404055	0.128471	0.407557
	ADIPOR1	0.0459384	3.46814	5.69502	11.5319	0.0191249	0.381456	0.650678		ADIPOR1	0.0713298	7.53891	5.71981	-1.53891	0.0321761	0.19656	0.484667
	ADIPOR2	0.0420973	7.5119	6.08972	7.4881	0.0115864	0.558833	0.78391		ADIPOR2	0.0857436	6.10677	6.12113	-0.106767	0.0418943	0.118919	0.394526
	ADK	0.0226758	10.7121	5.00467	4.28792	0.00555473	0.757006	0.896706		ADK	0.0448828	10.6954	5.01611	-4.6954	0.0180313	0.40504	0.67421
	ADM	0.206759	4.6099	1.89774	10.3901	0.0224778	0.321527	0.597232		ADM	0.133113	22.3772	1.86379	7.6228	0.00753034	0.687143	0.85667
	ADNP	0.125593	6.66429	6.74036	8.33571	0.0817136	0.0144305	0.174226		ADNP	0.0503704	0.510105	6.74376	5.4899	0.0147084	0.479228	0.731056
	ADNP2	0.0544761	5.59957	5.03932	9.40043	0.0367633	0.154364	0.409537		ADNP2	0.0307888	19.6449	5.03112	10.3551	0.0086144	0.650853	0.835822
	ADO	0.064406	11.6653	6.33134	3.33467	0.0322924	0.194471	0.461561		ADO	0.0732372	11.2963	6.34413	-5.2963	0.0393621	0.135583	0.415396
	ADORA1	0.0216224	5.68604	5.28402	9.31396	0.00294172	0.863004	0.945201		ADORA1	0.0418035	21.1359	5.27089	8.86412	0.00898609	0.638889	0.830094
	ADORA2B	0.0664841	7.72502	3.14071	7.27498	0.00768717	0.680093	0.860881		ADORA2B	0.0571894	7.99302	3.16654	-1.99302	0.00506783	0.777125	0.89853
	ADPGK	0.0482605	0.337743	4.97758	2.66226	0.0260886	0.267435	0.544823		ADPGK	0.0260615	11.5445	4.97944	-5.54451	0.00799935	0.671194	0.847402
	ADPRHL1	0.0722769	5.23384	2.23157	9.76616	0.0228403	0.315602	0.591659		ADPRHL1	0.124057	2.43319	2.24182	3.56681	0.0588133	0.0490497	0.29697
	ADPRHL2	0.0685959	0.19599	4.13266	2.80401	0.0170828	0.423098	0.684613		ADPRHL2	0.0206819	12.1294	4.13111	17.8706	0.00162669	0.92239	0.967227
	ADPRM	0.0570938	0.439022	2.81249	2.56098	0.0240437	0.29687	0.573887		ADPRM	0.0313101	22.4939	2.79948	7.50607	0.00729364	0.695309	0.861106
	ADRA1A	0.0847625	6.58442	3.77899	8.41558	0.0355068	0.164756	0.424285		ADRA1A	0.161937	21.5949	3.73247	8.40505	0.12473	0.00136212	0.159265
	ADRA1B	0.124262	5.8994	2.2115	9.1006	0.0346682	0.172066	0.433247		ADRA1B	0.148546	19.1837	2.16595	10.8163	0.0373686	0.150371	0.429887
	ADRA2A	0.0870661	6.98562	2.52339	8.01438	0.0152896	0.463383	0.716709		ADRA2A	0.0863151	5.1594	2.55434	0.840599	0.0135297	0.508606	0.750528
	ADRA2C	0.080104	2.52323	2.48166	0.476774	0.01075	0.582954	0.800792		ADRA2C	0.0251975	19.2877	2.4679	10.7123	0.000838988	0.95925	0.981758
	ADRB1	0.0482848	5.42134	4.31602	9.57866	0.0179649	0.4046	0.667799		ADRB1	0.0771671	21.2716	4.29224	8.7284	0.0365619	0.15673	0.438057
	ADRB2	0.0119432	6.61251	1.54774	8.38749	0.000279316	0.986075	0.993823		ADRB2	0.0418333	10.2275	1.56102	-4.22754	0.00346851	0.841521	0.929353
	ADRM1	0.0313663	0.995189	5.06329	2.00481	0.00193716	0.907574	0.964021		ADRM1	0.0437272	3.6916	5.06828	2.3084	0.00377503	0.828763	0.923721
	ADSL	0.0729993	0.757935	4.868	2.24206	0.0310033	0.207816	0.477941		ADSL	0.0466738	8.28864	4.87926	-2.28864	0.0112877	0.569245	0.787851
	ADSS	0.132244	11.6433	6.54926	3.35665	0.0588916	0.0486161	0.237363		ADSS	0.0860278	13.1011	6.54773	16.8989	0.0240975	0.297466	0.584926
	ADSSL1	0.0580968	6.44639	1.54867	8.55361	0.00879234	0.643317	0.838424		ADSSL1	0.164324	4.31543	1.58928	1.68457	0.0635937	0.0380974	0.284687
	ADTRP	0.129291	10.4565	2.5304	4.54345	0.0412859	0.122061	0.364861		ADTRP	0.125086	7.44951	2.57397	-1.44951	0.0255647	0.276032	0.564885
	AEBP1	0.173036	4.81226	3.44241	10.1877	0.0312102	0.205594	0.475267		AEBP1	0.258925	21.0457	3.35753	8.95425	0.0516157	0.071583	0.330131
	AEBP2	0.0532952	7.26924	5.93748	7.73076	0.008116	0.665558	0.852153		AEBP2	0.0547699	15.0501	5.93541	14.9499	0.00910913	0.634971	0.827841
	AEN	0.0832991	6.85878	3.01518	8.14122	0.0312662	0.205007	0.474462		AEN	0.070757	21.7217	2.99894	8.27835	0.022548	0.321953	0.605276
	AES	0.0824845	4.07676	7.05663	10.9232	0.0322794	0.194605	0.461677		AES	0.0579567	1.07994	7.05239	4.92006	0.013984	0.497095	0.743121
	AFAP1	0.127663	6.1457	5.29804	8.8543	0.0688842	0.0286554	0.199084		AFAP1	0.13582	22.1598	5.26618	7.84022	0.0737357	0.0222136	0.252123
	AFAP1L1	0.0946557	6.04671	1.79684	8.95329	0.0254131	0.27684	0.554266		AFAP1L1	0.158541	0.474257	1.78302	5.52574	0.0733613	0.0226703	0.252574
	AFAP1L2	0.00600326	6.1851	4.8715	8.8149	0.000353187	0.982429	0.991805		AFAP1L2	0.1044	2.74166	4.8809	3.25834	0.104548	0.00416218	0.201406
	AFDN	0.0744239	6.83817	7.12838	8.16183	0.0522215	0.0690125	0.279465		AFDN	0.0323393	23.2257	7.12674	6.77428	0.010842	0.582125	0.796743
	AFF1	0.158381	6.64661	5.20399	8.35339	0.0846464	0.0122897	0.172657		AFF1	0.0864566	23.9349	5.20106	6.06506	0.0279241	0.244588	0.536059
	AFF2	0.112922	6.14603	5.51368	8.85397	0.0527363	0.0671618	0.275986		AFF2	0.0275779	12.3217	5.52537	17.6783	0.00328027	0.849465	0.933016
	AFF3	0.234308	6.4119	5.59869	8.5881	0.0897493	0.00932218	0.167587		AFF3	0.101033	22.7444	5.58927	7.25562	0.0170374	0.42603	0.691914
	AFF4	0.141749	6.33001	7.50987	8.66999	0.0774348	0.0181402	0.179654		AFF4	0.0532188	23.222	7.50787	6.77801	0.0113073	0.568681	0.787447
	AFG1L	0.0371486	1.50453	4.29679	1.49547	0.0138362	0.498695	0.74252		AFG1L	0.0748629	12.4643	4.30352	17.5357	0.0653066	0.0348063	0.277692
	AFG3L1P	0.140374	5.7254	2.29506	9.2746	0.0448046	0.101668	0.33239		AFG3L1P	0.158068	0.352026	2.28154	5.64797	0.0556732	0.0578796	0.30518
	AFG3L2	0.0721378	0.189127	6.67175	2.81087	0.0413911	0.121407	0.364107		AFG3L2	0.028885	10.0266	6.67556	-4.02658	0.00625569	0.732315	0.878324
	AFMID	0.0402866	1.98824	3.73359	1.01176	0.00645532	0.723547	0.881867		AFMID	0.10603	8.60266	3.76868	-2.60266	0.0405024	0.127826	0.406752
	AFTPH	0.0877338	0.398569	7.22767	2.60143	0.0465328	0.0928971	0.319074		AFTPH	0.083375	14.2069	7.21825	15.7931	0.0437245	0.108107	0.380729
	AGA	0.129356	11.2494	3.95522	3.75064	0.0454839	0.0981247	0.327029		AGA	0.148824	9.88467	3.99616	-3.88467	0.0492719	0.0809112	0.344904
	AGAP1	0.205391	6.27882	5.99671	8.72118	0.096271	0.00652011	0.166082		AGAP1	0.138484	1.05159	6.00113	4.94841	0.0465053	0.0934945	0.362662
	AGAP2	0.215366	6.4024	6.62588	8.5976	0.0595303	0.0470226	0.235379		AGAP2	0.174548	23.4825	6.60492	6.51747	0.0413824	0.122143	0.399223
	AGAP3	0.101697	5.80373	5.84769	9.19627	0.0336166	0.181635	0.446121		AGAP3	0.119704	0.0186391	5.83393	5.98136	0.0459126	0.0964472	0.365707
	AGAP6..includes.others.	0.17685	6.507	1.87319	8.493	0.0580172	0.0509111	0.243193		AGAP6..includes.others.	0.153034	22.6312	1.84491	7.36879	0.0445977	0.103329	0.374612
	AGAP6..includes.others..1	0.196251	6.37556	2.66948	8.62444	0.0350548	0.168669	0.429205		AGAP6..includes.others..1	0.348382	22.7413	2.59173	7.25873	0.11221	0.00272126	0.196682
	AGBL3	0.0418751	0.716497	3.0344	2.2835	0.00737721	0.690755	0.866026		AGBL3	0.0672536	13.3125	3.0345	16.6875	0.0212648	0.343708	0.621072
	AGBL4	0.0521283	5.97377	4.4966	9.02623	0.0201879	0.361342	0.632894		AGBL4	0.0782543	22.3445	4.47739	7.6555	0.0424785	0.115346	0.389638
	AGBL5	0.0417835	5.74865	3.90061	9.25135	0.0136097	0.504462	0.746894		AGBL5	0.0535671	3.60888	3.91188	2.39112	0.0192926	0.379935	0.653427
	AGFG1	0.101024	6.6218	6.18919	8.3782	0.0717333	0.0245912	0.18972		AGFG1	0.0133556	2.60125	6.19787	3.39875	0.0013124	0.936892	0.973193
	AGFG2	0.124075	5.65596	3.91494	9.34404	0.0692889	0.0280393	0.197604		AGFG2	0.1248	23.9036	3.89998	6.09638	0.0674528	0.0310667	0.272056
	AGGF1	0.0729385	0.135514	6.96834	2.86449	0.0332591	0.185021	0.450266		AGGF1	0.0822569	11.5151	6.98045	-5.51511	0.0431467	0.111419	0.383638
	AGK	0.0375839	11.8863	5.88431	3.11366	0.0280426	0.241943	0.516239		AGK	0.0134911	12.8918	5.88313	17.1082	0.00362868	0.834808	0.926204
	AGL	0.0510821	7.62917	6.48104	7.37083	0.0106012	0.587334	0.803715		AGL	0.0343808	16.6455	6.47648	13.3545	0.00449753	0.7995	0.908648
	AGMAT	0.141514	0.995235	2.63484	2.00477	0.0551248	0.0592618	0.261012		AGMAT	0.0287989	10.6775	2.63144	-4.67754	0.00246482	0.884643	0.950937
	AGO1	0.17805	6.24196	6.27144	8.75804	0.0910848	0.00866867	0.166367		AGO1	0.138894	22.5292	6.24546	7.47081	0.054523	0.0614954	0.31203
	AGO2	0.185826	6.26065	4.1843	8.73935	0.0891429	0.00963457	0.168709		AGO2	0.136572	22.6488	4.16062	7.35123	0.0478535	0.0871436	0.35433
	AGO3	0.0856293	6.30929	4.87816	8.69071	0.0484369	0.0841269	0.304671		AGO3	0.0371817	21.6713	4.8723	8.3287	0.00852807	0.653664	0.837712
	AGO4	0.128599	6.28417	5.05202	8.71583	0.0874481	0.0105635	0.170182		AGO4	0.0830965	22.4374	5.03767	7.56264	0.035917	0.162045	0.443488
	AGPAT1	0.135187	5.97301	4.11923	9.02699	0.0543436	0.0617483	0.266243		AGPAT1	0.132085	23.3109	4.09849	6.68908	0.0512058	0.0731448	0.332609
	AGPAT2	0.0456464	4.04477	2.45258	10.9552	0.00620977	0.732532	0.885915		AGPAT2	0.0990991	0.844945	2.4432	5.15506	0.0257787	0.273035	0.562567
	AGPAT3	0.114191	6.0088	6.38454	8.9912	0.0878756	0.0103229	0.170182		AGPAT3	0.083445	0.56523	6.38217	5.43477	0.0480341	0.0863122	0.35325
	AGPAT4	0.0722426	6.68944	6.12928	8.31056	0.0546987	0.060617	0.264291		AGPAT4	0.0399854	21.1602	6.12112	8.83981	0.0157793	0.454044	0.712
	AGPAT5	0.0617195	11.8923	6.38537	3.10775	0.0217049	0.334447	0.610156		AGPAT5	0.0745031	12.738	6.38915	17.262	0.0318157	0.200231	0.488774
	AGPS	0.059115	0.172073	6.67617	2.82793	0.0175075	0.414101	0.676188		AGPS	0.105784	12.8688	6.68171	17.1312	0.0587675	0.0491668	0.297044
	AGRN	0.129294	6.87321	5.58184	8.12679	0.0266236	0.260189	0.536819		AGRN	0.19144	0.361189	5.56567	5.63881	0.0665646	0.0325644	0.272952
	AGT	0.141957	5.95877	6.82215	9.04123	0.034108	0.177097	0.440402		AGT	0.102529	6.02327	6.8647	-0.0232699	0.0135831	0.507242	0.749709
	AGTPBP1	0.0511886	0.382628	8.42192	2.61737	0.0108392	0.580347	0.79821		AGTPBP1	0.106126	11.0308	8.44412	-5.03079	0.0481535	0.0857835	0.352523
	AGTRAP	0.0657947	4.71713	1.86059	10.2829	0.0103093	0.595996	0.810132		AGTRAP	0.188574	6.36242	1.92603	-0.362421	0.0558056	0.0574755	0.304886
	AHCTF1	0.0852071	6.26724	6.72948	8.73276	0.053699	0.0638689	0.270607		AHCTF1	0.048933	1.21286	6.73267	4.78714	0.0187381	0.390783	0.661801
	AHCTF1P1	0.307828	6.76583	0.944688	8.23417	0.0793985	0.0163246	0.177171		AHCTF1P1	0.167542	0.87689	0.953411	5.12311	0.0265879	0.261957	0.551974
	AHCY	0.0251101	2.15627	4.98547	0.843731	0.00487128	0.783343	0.911782		AHCY	0.0538807	3.33008	4.9913	2.66992	0.0221505	0.328568	0.610287
	AHCYL1	0.16444	6.28393	7.8278	8.71607	0.126364	0.00117695	0.166082		AHCYL1	0.0731646	22.5732	7.81946	7.42675	0.0248262	0.286632	0.574255
	AHCYL2	0.0356437	4.97044	6.59864	10.0296	0.0174427	0.415464	0.677489		AHCYL2	0.0245326	13.0787	6.60163	16.9213	0.00740021	0.691646	0.859203
	AHDC1	0.290779	6.40491	3.3661	8.59509	0.0606788	0.0442495	0.229392		AHDC1	0.328731	23.4395	3.3171	6.56052	0.0819572	0.01429	0.234839
	AHI1	0.104619	6.62533	7.1054	8.37467	0.0384598	0.141433	0.390959		AHI1	0.101772	21.3199	7.07901	8.68007	0.034453	0.174756	0.45693
	AHNAK	0.129085	5.9092	8.52427	9.0908	0.0535143	0.0644816	0.271302		AHNAK	0.0604204	23.8394	8.52151	6.16057	0.0116871	0.55797	0.781552
	AHNAK2	0.254753	6.90519	6.8063	8.09481	0.0931731	0.00772991	0.166082		AHNAK2	0.210241	1.04794	6.81059	4.95206	0.0724797	0.0237634	0.253307
	AHR	0.0396341	8.65821	5.19782	6.34179	0.0120926	0.54474	0.774504		AHR	0.0833874	10.3909	5.22385	-4.39086	0.0506783	0.0751778	0.335589
	AHRR	0.279693	7.22954	1.51859	7.77046	0.0991908	0.00555083	0.166082		AHRR	0.174165	23.5494	1.50479	6.45064	0.0438208	0.107566	0.380179
	AHSA1	0.104787	0.988414	6.34005	2.01159	0.0483813	0.0843746	0.304773		AHSA1	0.0537195	16.3437	6.31982	13.6563	0.0121187	0.545973	0.773434
	AHSA2	0.0760994	7.63464	4.83912	7.36536	0.0261751	0.266249	0.54337		AHSA2	0.0438614	23.6416	4.83619	6.35836	0.00988233	0.610814	0.814535
	AIDA	0.117077	6.54017	5.73122	8.45983	0.0484561	0.0840431	0.304671		AIDA	0.0111999	4.19313	5.74242	1.80687	0.000409539	0.97986	0.990341
	AIF1	0.072424	1.34614	2.00569	1.65386	0.00203227	0.90324	0.96282		AIF1	0.288015	11.0884	2.06928	-5.08843	0.0359213	0.16201	0.443488
	AIF1L	0.0340624	2.14139	6.25062	0.858609	0.00340919	0.843024	0.938311		AIF1L	0.126408	9.29032	6.29117	-3.29032	0.0440156	0.106475	0.378973
	AIFM1	0.062979	0.214311	4.08502	2.78569	0.0293682	0.226002	0.499285		AIFM1	0.0340362	5.83475	4.09135	0.165253	0.00684509	0.711099	0.869264
	AIFM2	0.109538	5.43496	2.95936	9.56504	0.0484176	0.0842101	0.304671		AIFM2	0.0951877	0.404262	2.95219	5.59574	0.0344522	0.174762	0.45693
	AIFM3	0.048653	1.12272	5.70743	1.87728	0.00651483	0.72138	0.880981		AIFM3	0.0832175	19.8925	5.67321	10.1075	0.0170199	0.42641	0.692065
	AIG1	0.0334978	11.3897	4.9957	3.61034	0.0233464	0.307583	0.58474		AIG1	0.06868	10.8901	5.01152	-4.89012	0.0873427	0.0106662	0.231409
	AIMP1	0.108129	0.172074	5.26995	2.82793	0.0493389	0.0802498	0.297712		AIMP1	0.161228	11.4374	5.29698	-5.43738	0.11215	0.00273045	0.196682
	AIMP2	0.0758976	0.574383	3.09083	2.42562	0.0177425	0.409193	0.672519		AIMP2	0.120261	5.675	3.12216	0.324996	0.0375567	0.148904	0.428521
	AIP	0.135284	0.774737	5.39567	2.22526	0.0451068	0.100091	0.329937		AIP	0.0919909	8.97485	5.41726	-2.97485	0.0195313	0.375379	0.648785
	AJAP1	0.1999	5.82364	4.69686	9.17636	0.0930051	0.00780063	0.166082		AJAP1	0.149176	22.126	4.66425	7.874	0.0465676	0.093194	0.362662
	AK1	0.116176	1.37306	3.97558	1.62694	0.041809	0.118799	0.360359		AK1	0.0332754	10.5728	3.97567	-4.57276	0.00372065	0.830975	0.924613
	AK2	0.0230336	3.27407	4.95765	11.7259	0.0061772	0.733731	0.886319		AK2	0.0430072	11.6253	4.96547	-5.62535	0.0199281	0.367903	0.642606
	AK3	0.0657801	0.182072	6.14282	2.81793	0.0184138	0.395487	0.662111		AK3	0.140051	10.0898	6.1807	-4.08982	0.0789646	0.0167963	0.243441
	AK4	0.134881	5.98269	6.09545	9.01731	0.0759799	0.0196139	0.183004		AK4	0.103624	20.0475	6.06652	9.95253	0.0355064	0.165491	0.446522
	AK5	0.0731053	1.21151	8.74354	1.78849	0.0292172	0.227753	0.501285		AK5	0.0501695	8.43439	8.75587	-2.43439	0.0127334	0.529364	0.764063
	AK6	0.149254	11.927	6.41934	3.07296	0.0902062	0.00908675	0.167587		AK6	0.120238	10.1187	6.44602	-4.11872	0.0534237	0.0651638	0.317652
	AK7	0.0630609	9.47036	1.83397	5.52964	0.0166994	0.431393	0.689908		AK7	0.0275526	6.59025	1.84512	-0.590248	0.00218546	0.897085	0.956291
	AK9	0.0728804	0.794063	4.86816	2.20594	0.0153873	0.461122	0.715199		AK9	0.119794	9.9612	4.89962	-3.9612	0.0420674	0.117827	0.392777
	AKAP1	0.143408	6.04918	4.70721	8.95082	0.0779726	0.0176145	0.178636		AKAP1	0.195552	0.253794	4.68813	5.74621	0.148901	0.00036355	0.130475
	AKAP10	0.0244969	2.21985	6.42533	0.780151	0.010383	0.593803	0.808524		AKAP10	0.0506419	11.9255	6.43258	-5.92553	0.0481572	0.0857654	0.352523
	AKAP11	0.162325	6.79559	9.16857	8.20441	0.0535774	0.0642716	0.271071		AKAP11	0.0503137	23.5337	9.1708	6.46626	0.00571314	0.752454	0.887635
	AKAP12	0.0650828	5.96232	8.54751	9.03768	0.0257386	0.272265	0.549507		AKAP12	0.0830049	21.6967	8.52498	8.30326	0.0372178	0.151545	0.431075
	AKAP13	0.0736605	6.22447	6.44915	8.77553	0.0488964	0.0821232	0.301653		AKAP13	0.0657584	23.5766	6.44097	6.42338	0.0403649	0.12874	0.407739
	AKAP17A	0.0560686	7.48178	4.25286	7.51822	0.0134064	0.509664	0.750668		AKAP17A	0.0735655	23.7255	4.24311	6.27452	0.0264522	0.263779	0.553744
	AKAP5	0.066089	0.609224	6.0745	2.39078	0.0136675	0.502978	0.745466		AKAP5	0.139404	13.6262	6.07223	16.3738	0.0665785	0.0325404	0.272952
	AKAP6	0.105555	7.16372	8.93285	7.83628	0.0534708	0.0646269	0.271439		AKAP6	0.0533549	1.34276	8.93867	4.65724	0.0157444	0.454853	0.712828
	AKAP7	0.0991489	0.965758	5.44576	2.03424	0.0375562	0.148171	0.400079		AKAP7	0.148685	13.0754	5.44867	16.9246	0.0968504	0.00633975	0.210347
	AKAP8	0.0445581	6.70211	4.43172	8.29789	0.0155088	0.458269	0.712782		AKAP8	0.0886425	23.9888	4.42013	6.01122	0.0684502	0.0294561	0.268292
	AKAP8L	0.0472584	6.08452	5.13719	8.91548	0.00989706	0.608486	0.818432		AKAP8L	0.0687316	23.9583	5.12857	6.04175	0.0214909	0.339765	0.618302
	AKAP9	0.023488	7.28029	8.53024	7.71971	0.00231956	0.890321	0.956671		AKAP9	0.0502584	12.8395	8.53681	17.1605	0.012365	0.53924	0.770285
	AKIP1	0.136776	0.60765	4.15666	2.39235	0.0663331	0.0328129	0.207054		AKIP1	0.0520374	12.3083	4.15363	17.6917	0.0106571	0.587545	0.799687
	AKIRIN1	0.0279912	0.0587916	6.17512	2.94121	0.00818564	0.663254	0.850868		AKIRIN1	0.040197	11.8904	6.18038	-5.89045	0.0172335	0.421819	0.688144
	AKIRIN2	0.10774	6.44856	4.34556	8.55144	0.0542598	0.0620189	0.266914		AKIRIN2	0.0585981	3.47684	4.36248	2.52316	0.0154832	0.460896	0.717247
	AKNA	0.165001	6.0144	3.07288	8.9856	0.0700471	0.0269291	0.19417		AKNA	0.156906	23.2488	3.04795	6.75119	0.0627334	0.0398657	0.287293
	AKR1A1	0.102057	0.867758	4.98671	2.13224	0.0343278	0.175098	0.437712		AKR1A1	0.0158787	10.1898	4.98345	-4.18985	0.000860517	0.958231	0.98163
	AKR1B1	0.079351	0.47471	5.64212	2.52529	0.0205757	0.354249	0.627226		AKR1B1	0.0490668	4.94443	5.64923	1.05557	0.00682338	0.71188	0.869852
	AKR1C1.AKR1C2	0.208545	11.9396	2.75514	3.06035	0.0700141	0.0269751	0.19417		AKR1C1.AKR1C2	0.00917466	20.2934	2.73833	9.70661	0.000108206	0.994662	0.997817
	AKR1C1.AKR1C2.1	0.162496	0.555158	3.7631	2.44484	0.0630121	0.0391414	0.220958		AKR1C1.AKR1C2.1	0.0462663	9.80516	3.76551	-3.80516	0.00497848	0.780581	0.900581
	AKR1C3	0.130991	0.640119	3.24998	2.35988	0.0356848	0.163241	0.421634		AKR1C3	0.147971	12.778	3.2547	17.222	0.0508298	0.074579	0.334959
	AKR1E2	0.0983984	1.28307	3.34858	1.71693	0.0251854	0.280074	0.556947		AKR1E2	0.0318625	6.49615	3.35178	-0.496147	0.00229099	0.892368	0.954192
	AKR7A2	0.0216858	11.9406	4.47848	3.05943	0.00173586	0.916782	0.967574		AKR7A2	0.0397641	6.01974	4.48999	-0.0197411	0.00444337	0.801678	0.909647
	AKT1	0.0305819	4.26617	6.05034	10.7338	0.00533433	0.765392	0.900475		AKT1	0.035138	2.2735	6.05201	3.7265	0.00590517	0.745268	0.883728
	AKT1S1	0.0550802	3.5914	2.33521	11.4086	0.0115351	0.56029	0.785004		AKT1S1	0.127671	1.45987	2.3295	4.54013	0.0557562	0.0576298	0.304893
	AKT2	0.0763991	5.65248	5.22473	9.34752	0.0266226	0.260205	0.536819		AKT2	0.102717	22.6047	5.20103	7.39526	0.0436013	0.108809	0.381244
	AKT3	0.0699307	1.20181	9.23577	1.79819	0.0218648	0.331736	0.608114		AKT3	0.0746899	12.6378	9.23867	17.3622	0.0290103	0.231349	0.523194
	AKTIP	0.0884599	0.833182	5.34118	2.16682	0.0521151	0.0694066	0.280115		AKTIP	0.0466306	8.91728	5.35063	-2.91728	0.0135749	0.507448	0.749855
	ALAD	0.0706723	5.37762	5.51687	9.62238	0.0480666	0.0857675	0.307129		ALAD	0.0214599	22.9143	5.51489	7.08574	0.00394394	0.821837	0.919885
	ALAS1	0.0317196	0.886196	5.61179	2.1138	0.00612338	0.735725	0.88767		ALAS1	0.0361119	6.68202	5.6219	-0.682019	0.00675368	0.714339	0.870723
	ALCAM	0.0752838	11.3182	7.85894	3.68181	0.0249657	0.283234	0.560746		ALCAM	0.185918	10.8544	7.90316	-4.85437	0.134074	0.000810925	0.157531
	ALDH16A1	0.0385706	6.11125	2.49766	8.88875	0.00326288	0.849242	0.940239		ALDH16A1	0.0214629	14.5132	2.49891	15.4868	0.000992082	0.951946	0.979108
	ALDH18A1	0.0557605	1.49204	5.16378	1.50796	0.0434684	0.108983	0.345183		ALDH18A1	0.0294803	13.8347	5.15947	16.1653	0.0138057	0.501592	0.74581
	ALDH1A1	0.0533055	0.899551	6.30118	2.10045	0.00739583	0.690109	0.865685		ALDH1A1	0.121326	11.8912	6.31858	-5.89124	0.0434042	0.109918	0.382532
	ALDH1A2	0.156253	11.9447	2.52188	3.05529	0.0679327	0.0301579	0.201933		ALDH1A2	0.0289365	12.3023	2.51589	17.6977	0.00235705	0.889431	0.952801
	ALDH1A3	0.0780297	0.60119	3.60494	2.39881	0.0117133	0.555252	0.781645		ALDH1A3	0.0590333	19.1123	3.57783	10.8877	0.00557214	0.7578	0.889566
	ALDH1B1	0.0755432	0.278769	3.75908	2.72123	0.0375531	0.148197	0.400079		ALDH1B1	0.0377463	7.31285	3.76733	-1.31285	0.00750716	0.687955	0.856912
	ALDH1L1	0.149423	5.82031	5.36635	9.17969	0.0503872	0.0759525	0.291065		ALDH1L1	0.146522	23.9204	5.34987	6.07958	0.0477651	0.0875418	0.355004
	ALDH1L1.AS2	0.0479155	6.41534	1.16263	8.58466	0.00580894	0.747401	0.893557		ALDH1L1.AS2	0.0458598	22.998	1.15484	7.00203	0.00551443	0.759996	0.890491
	ALDH1L2	0.170884	6.86695	3.3726	8.13305	0.0688404	0.0287233	0.199084		ALDH1L2	0.117474	1.61847	3.38355	4.38153	0.0365587	0.156755	0.438057
	ALDH2	0.0719265	2.1874	6.86982	0.812598	0.0226523	0.318669	0.594596		ALDH2	0.0487114	11.8721	6.87378	-5.87205	0.0113062	0.568712	0.787447
	ALDH3A2	0.0485771	2.03852	6.47672	0.961478	0.0176762	0.410572	0.673834		ALDH3A2	0.0596858	15.1937	6.46575	14.8063	0.0269838	0.256685	0.546389
	ALDH4A1	0.0514116	6.72775	4.75952	8.27225	0.00632595	0.728271	0.883936		ALDH4A1	0.1016	5.7143	4.79502	0.285697	0.0211519	0.345696	0.622091
	ALDH5A1	0.0526043	5.92474	6.56186	9.07526	0.0229593	0.313679	0.59004		ALDH5A1	0.0857737	21.2886	6.53616	8.71144	0.0522823	0.069147	0.326045
	ALDH6A1	0.0513734	5.02945	7.81154	9.97055	0.0202655	0.359912	0.632339		ALDH6A1	0.0506365	10.7911	7.82665	-4.79105	0.0167671	0.431919	0.696215
	ALDH7A1	0.039364	5.46486	6.04947	9.53514	0.00765142	0.681307	0.861751		ALDH7A1	0.0164676	7.3313	6.05746	-1.3313	0.000953583	0.953781	0.980116
	ALDH8A1	0.10073	7.08935	1.33758	7.91065	0.0134495	0.508551	0.750202		ALDH8A1	0.157889	23.8779	1.31727	6.12205	0.0378673	0.146535	0.425941
	ALDH9A1	0.0535227	1.85662	6.18577	1.14338	0.0152599	0.464078	0.717089		ALDH9A1	0.0751367	12.8022	6.18919	17.1978	0.0342636	0.176474	0.459186
	ALDOA	0.0892558	5.26817	8.53971	9.73183	0.0295429	0.223981	0.497044		ALDOA	0.13543	0.545719	8.52738	5.45428	0.0628773	0.0395658	0.286998
	ALDOC	0.0217633	0.23581	9.46682	2.76419	0.00158142	0.923879	0.968727		ALDOC	0.0873491	6.68105	9.49573	-0.681049	0.0200742	0.365187	0.640838
	ALG1	0.0363992	2.92323	3.41122	0.0767657	0.00942416	0.623197	0.827875		ALG1	0.0325254	3.5468	3.41471	2.4532	0.00655113	0.721629	0.873013
	ALG10	0.0602394	6.46697	2.01442	8.53303	0.00970814	0.614322	0.822842		ALG10	0.0298644	15.5459	2.01418	14.4541	0.00229523	0.89218	0.95414
	ALG10B	0.0903089	5.79361	2.67062	9.20639	0.0339796	0.178277	0.441617		ALG10B	0.0708513	18.1342	2.65278	11.8658	0.0155323	0.45975	0.716837
	ALG11	0.0627055	11.892	3.86124	3.10805	0.0328607	0.188853	0.454369		ALG11	0.0663291	15.3718	3.84777	14.6282	0.0329757	0.188624	0.474597
	ALG12	0.0460418	5.83893	3.30191	9.16107	0.0106396	0.586205	0.803158		ALG12	0.0371813	22.6941	3.29482	7.30594	0.00649513	0.723632	0.874087
	ALG13	0.064289	7.20413	4.59511	7.79587	0.0259176	0.269785	0.547524		ALG13	0.0123094	0.459216	4.59859	5.54078	0.00110441	0.94666	0.976783
	ALG14	0.0710392	0.806158	2.85926	2.19384	0.0263018	0.264517	0.541791		ALG14	0.0815303	6.84485	2.8825	-0.844846	0.029302	0.227897	0.519915
	ALG1L9P	0.150469	6.28775	1.97008	8.71225	0.0591258	0.048028	0.236721		ALG1L9P	0.122431	22.4995	1.94662	7.50053	0.0386836	0.140446	0.421142
	ALG2	0.0594316	0.672684	4.19341	2.32732	0.0380647	0.144332	0.394632		ALG2	0.0338891	11.4985	4.19594	-5.49854	0.0135494	0.508101	0.750421
	ALG3	0.0220758	7.54713	1.56296	7.45287	0.00108295	0.947159	0.977775		ALG3	0.118553	2.76562	1.57511	3.23438	0.0337351	0.181358	0.464161
	ALG5	0.0744041	0.218304	2.97735	2.7817	0.0251736	0.280245	0.557126		ALG5	0.0688721	8.72413	2.99658	-2.72413	0.0184925	0.395646	0.666221
	ALG6	0.0178731	7.06	3.52974	7.94	0.00178195	0.91467	0.966782		ALG6	0.0450954	14.6835	3.52751	15.3165	0.0122656	0.541955	0.771591
	ALG8	0.024366	11.4644	3.5426	3.53563	0.00526201	0.768161	0.901652		ALG8	0.0272325	12.3334	3.54515	17.6666	0.00621235	0.73389	0.878925
	ALG9	0.056631	5.61312	4.29752	9.38688	0.0392073	0.136054	0.383182		ALG9	0.0394162	20.861	4.28682	9.13899	0.0150463	0.47114	0.724556
	ALK	0.0773576	5.8976	3.06561	9.1024	0.0287418	0.233371	0.507714		ALK	0.102937	21.6841	3.03726	8.31593	0.0447621	0.102438	0.373607
	ALKBH1	0.0235554	10.6776	3.25861	4.32238	0.00594561	0.742327	0.891408		ALKBH1	0.0544006	7.82907	3.27793	-1.82907	0.0214618	0.340273	0.61846
	ALKBH2	0.0950323	11.4908	3.16693	3.50922	0.0284062	0.237473	0.511882		ALKBH2	0.0457518	2.41704	3.1645	3.58296	0.00594155	0.743904	0.882787
	ALKBH3	0.010912	0.421994	3.74599	2.57801	0.000571899	0.97174	0.988277		ALKBH3	0.0478125	3.86162	3.75403	2.13838	0.0102474	0.599741	0.807353
	ALKBH4	0.069506	0.714037	3.69166	2.28596	0.0152239	0.464919	0.717808		ALKBH4	0.0112615	19.0694	3.68226	10.9306	0.000336032	0.983427	0.992311
	ALKBH5	0.0950727	5.27738	6.16424	9.72262	0.0875789	0.0104903	0.170182		ALKBH5	0.0638474	1.27887	6.16518	4.72113	0.0363192	0.158712	0.439817
	ALKBH6	0.112935	1.97517	2.15976	1.02483	0.0179401	0.405118	0.668264		ALKBH6	0.0321289	2.1022	2.15259	3.8978	0.00157985	0.924529	0.967682
	ALKBH7	0.213913	0.76315	4.21897	2.23685	0.0613218	0.0427669	0.2268		ALKBH7	0.0608589	10.8178	4.21815	-4.81782	0.00530425	0.768059	0.893842
	ALKBH8	0.054857	0.329362	4.20411	2.67064	0.0207723	0.350725	0.624996		ALKBH8	0.0141977	11.2621	4.20336	-5.26212	0.001444	0.930771	0.969875
	ALMS1	0.098788	6.24409	6.97379	8.75591	0.0449794	0.100763	0.331015		ALMS1	0.0306321	23.6683	6.97479	6.33174	0.00450704	0.799123	0.908648
	ALOX12.AS1	0.0240506	2.39412	1.87983	0.605881	0.00277563	0.870221	0.948221		ALOX12.AS1	0.0370025	19.6534	1.86486	10.3466	0.0053503	0.766287	0.89279
	ALOX12P2	0.165471	6.43298	1.84024	8.56702	0.0494193	0.0799195	0.297348		ALOX12P2	0.279551	22.7875	1.77944	7.21249	0.144787	0.000452365	0.130475
	ALOX5	0.147598	6.19739	1.56661	8.80261	0.0170892	0.42296	0.684549		ALOX5	0.115362	4.59971	1.60486	1.40029	0.00892375	0.640884	0.831601
	ALOX5AP	0.034608	5.04061	1.09186	9.95939	0.000489512	0.975759	0.989989		ALOX5AP	0.234971	9.77272	1.16813	-3.77272	0.0179336	0.407075	0.675651
	ALPK1	0.0878765	6.33107	2.20759	8.66893	0.0199473	0.365808	0.637267		ALPK1	0.0641838	6.91175	2.23671	-0.911751	0.00851224	0.654187	0.837936
	ALPK3	0.186468	5.91045	2.04337	9.08955	0.0527131	0.0672448	0.276181		ALPK3	0.156175	23.5547	2.02325	6.44533	0.036522	0.157045	0.43828
	ALPL	0.0467842	8.90972	2.45666	6.09028	0.0029031	0.864674	0.945839		ALPL	0.19763	3.81083	2.49452	2.18917	0.0442831	0.105015	0.377114
	ALS2	0.0552839	6.38903	6.67028	8.61097	0.0318478	0.198962	0.467128		ALS2	0.0494733	21.8979	6.65885	8.10212	0.0244995	0.291429	0.578907
	ALS2CL	0.05626	6.00946	3.33338	8.99054	0.00636326	0.72692	0.883702		ALS2CL	0.219711	22.3461	3.27361	7.65394	0.0911084	0.00868605	0.221856
	ALS2CR12	0.129709	4.81094	1.43598	10.1891	0.049038	0.0815199	0.300389		ALS2CR12	0.0793722	21.8725	1.41473	8.12754	0.0144523	0.485479	0.734865
	ALYREF	0.0737321	0.997738	4.06177	2.00226	0.0128444	0.524418	0.759683		ALYREF	0.0286351	13.0169	4.05818	16.9831	0.00222792	0.895182	0.955255
	AMACR	0.220185	0.402392	3.02547	2.59761	0.0795631	0.0161819	0.176881		AMACR	0.056889	19.883	2.9885	10.117	0.00442952	0.802233	0.909779
	AMBRA1	0.0601687	5.86084	5.32679	9.13916	0.0344367	0.174122	0.436232		AMBRA1	0.0771889	22.9988	5.31151	7.00122	0.0541673	0.0626489	0.312765
	AMD1	0.0639464	1.30101	7.66192	1.69899	0.0222185	0.3258	0.60167		AMD1	0.0779239	12.795	7.66455	17.205	0.0384323	0.142301	0.42237
	AMDHD2	0.0336177	0.867143	3.19977	2.13286	0.00248136	0.883135	0.953556		AMDHD2	0.117239	1.24807	3.1906	4.75193	0.0342487	0.176605	0.459253
	AMER1	0.207818	6.23565	3.17101	8.76435	0.10752	0.00348125	0.166082		AMER1	0.195067	23.7766	3.14919	6.22345	0.0989483	0.00566119	0.210347
	AMER2	0.0720349	6.81361	8.35549	8.18639	0.0253019	0.278408	0.555617		AMER2	0.0576185	9.65075	8.3798	-3.65075	0.0160287	0.448338	0.708487
	AMER3	0.101366	5.62535	5.52994	9.37465	0.0610316	0.0434345	0.22788		AMER3	0.0689211	23.0682	5.51898	6.9318	0.0261568	0.267821	0.558356
	AMFR	0.0136764	2.25196	7.36669	0.748035	0.00251436	0.881675	0.953313		AMFR	0.00463436	21.2912	7.36423	8.70883	0.000266923	0.986827	0.993629
	AMIGO1	0.0788524	5.99107	6.17017	9.00893	0.0396246	0.133112	0.379843		AMIGO1	0.0784014	23.1558	6.1569	6.84419	0.0384874	0.141887	0.421932
	AMIGO2	0.13446	9.98489	3.47774	5.01511	0.0657398	0.0338694	0.209262		AMIGO2	0.0408512	22.8558	3.46792	7.14417	0.00507758	0.776749	0.89853
	AMMECR1	0.122024	5.99252	3.02051	9.00748	0.0563995	0.0554422	0.253009		AMMECR1	0.0473732	21.0265	3.01208	8.97354	0.00720828	0.698286	0.862567
	AMMECR1L	0.0127189	9.93543	4.25356	5.06457	0.00334339	0.845795	0.938842		AMMECR1L	0.0606979	16.9828	4.23737	13.0172	0.0533318	0.0654779	0.318441
	AMN1	0.187363	0.298409	5.49164	2.70159	0.124624	0.00130454	0.166082		AMN1	0.112188	10.729	5.50792	-4.72902	0.0448673	0.10187	0.372949
	AMOT	0.0871496	6.29376	6.26978	8.70624	0.0445492	0.103021	0.334738		AMOT	0.081459	21.6064	6.24945	8.39355	0.0360851	0.160647	0.441923
	AMOTL1	0.0396944	5.88862	5.70167	9.11138	0.0191888	0.380215	0.65021		AMOTL1	0.0547869	18.398	5.68558	11.602	0.027399	0.251285	0.542201
	AMOTL2	0.0808491	6.25239	5.11546	8.74761	0.0239872	0.297735	0.57453		AMOTL2	0.0884833	5.89571	5.14945	0.104288	0.0230043	0.314574	0.600736
	AMPD2	0.0815523	5.25949	5.98377	9.74051	0.0402072	0.129163	0.373478		AMPD2	0.100587	23.4142	5.96568	6.58584	0.055014	0.0599191	0.308326
	AMPD3	0.167783	6.0603	3.27478	8.9397	0.068994	0.0284849	0.198429		AMPD3	0.120241	1.41726	3.2813	4.58274	0.0361983	0.159704	0.440736
	AMPH	0.117112	5.48539	6.7976	9.51461	0.0733594	0.0225641	0.187876		AMPH	0.100354	0.134991	6.78795	5.86501	0.0509007	0.0743003	0.33446
	AMT	0.0405853	6.30149	3.10846	8.69851	0.0069959	0.704147	0.872711		AMT	0.0934336	23.3025	3.09039	6.69747	0.0383994	0.14254	0.422428
	AMY2B	0.0426719	0.933461	5.6821	2.06654	0.00671594	0.714119	0.877064		AMY2B	0.0630537	11.2938	5.69295	-5.29382	0.016298	0.442268	0.703844
	AMZ1	0.163835	6.3528	2.94883	8.6472	0.0748962	0.0207891	0.185347		AMZ1	0.18577	23.2908	2.91887	6.70921	0.100392	0.00522681	0.210347
	AMZ2	0.110781	0.192806	5.99439	2.80719	0.0820478	0.0141727	0.173923		AMZ2	0.0788608	10.1074	6.01048	-4.10735	0.0394456	0.135	0.415204
	AMZ2P1	0.139644	0.132019	4.60593	2.86798	0.10491	0.00402569	0.166082		AMZ2P1	0.0890902	12.8165	4.60488	17.1835	0.0445112	0.103787	0.375473
	ANAPC1	0.0654857	5.58672	5.88809	9.41328	0.0518792	0.0702592	0.281969		ANAPC1	0.0326309	2.99411	5.89527	3.00589	0.0113568	0.567272	0.786737
	ANAPC10	0.112937	11.8974	3.99037	3.10262	0.0724461	0.0236828	0.189153		ANAPC10	0.146864	11.6581	4.01211	-5.65808	0.121216	0.00166059	0.172428
	ANAPC11	0.197738	0.300154	5.41812	2.69985	0.0596897	0.0466296	0.234299		ANAPC11	0.0357172	11.244	5.41207	-5.24401	0.0020111	0.90488	0.959789
	ANAPC13	0.110357	0.185427	5.51303	2.81457	0.0870953	0.0107637	0.170182		ANAPC13	0.0780949	9.55494	5.53099	-3.55494	0.0396506	0.1336	0.413105
	ANAPC15	0.0206389	1.52699	2.87902	1.47301	0.00200363	0.904547	0.963261		ANAPC15	0.0445076	6.7131	2.89299	-0.713103	0.00805979	0.669169	0.846054
	ANAPC16	0.0987612	1.2325	5.13034	1.7675	0.0710275	0.0255504	0.190843		ANAPC16	0.111552	12.5169	5.13634	17.4831	0.105437	0.00396359	0.201406
	ANAPC2	0.0561261	6.00029	4.09189	8.99971	0.0120073	0.547086	0.775963		ANAPC2	0.0760182	0.458593	4.08582	5.54141	0.0225056	0.322662	0.605831
	ANAPC4	0.0506583	11.2555	5.46822	3.74446	0.0250427	0.28212	0.559416		ANAPC4	0.0362536	15.7971	5.45945	14.2029	0.0102214	0.600511	0.808076
	ANAPC5	0.0422713	12	7.4129	3.00003	0.0235997	0.303671	0.580794		ANAPC5	0.0397065	8.91903	7.42402	-2.91903	0.0175278	0.41558	0.684068
	ANAPC7	0.0844073	0.871147	5.74311	2.12885	0.0555753	0.0578853	0.258395		ANAPC7	0.0345345	13.7572	5.73676	16.2428	0.0104075	0.594956	0.803866
	ANGEL1	0.128956	6.12767	4.57331	8.87233	0.0614796	0.0424124	0.2268		ANGEL1	0.127606	22.7725	4.54871	7.22747	0.0591196	0.048266	0.29539
	ANGEL2	0.0230721	2.51603	6.35939	0.483971	0.00314093	0.854442	0.942052		ANGEL2	0.0685166	15.1967	6.34931	14.8033	0.0262981	0.265877	0.556051
	ANGPT1	0.0910529	11.8743	3.03783	3.12571	0.0136574	0.503229	0.745618		ANGPT1	0.223936	12.2391	3.06524	17.7609	0.0826276	0.0137865	0.233649
	ANGPT2	0.148219	5.64632	2.79741	9.35368	0.028577	0.235376	0.509403		ANGPT2	0.0481325	17.393	2.79175	12.607	0.00225639	0.893905	0.95461
	ANGPTL1	0.141042	10.6802	2.74102	4.31978	0.03908	0.136956	0.384363		ANGPTL1	0.285705	10.0957	2.82427	-4.0957	0.127428	0.00117523	0.157531
	ANGPTL2	0.101602	6.46245	2.28854	8.53755	0.0269865	0.255376	0.532186		ANGPTL2	0.112304	4.38788	2.32152	1.61212	0.0297085	0.223171	0.515815
	ANGPTL4	0.262317	5.2985	2.51632	9.7015	0.0516442	0.0711315	0.283751		ANGPTL4	0.163257	1.05149	2.5163	4.94851	0.0185118	0.395262	0.665981
	ANK1	0.100591	6.15449	4.82724	8.84551	0.0348267	0.170665	0.431621		ANK1	0.137484	23.3904	4.80424	6.60961	0.0662098	0.0331799	0.27485
	ANK2	0.135435	6.41974	10.4628	8.58026	0.0705192	0.026257	0.193199		ANK2	0.093409	0.456847	10.4607	5.54315	0.0364173	0.157903	0.438885
	ANK3	0.228655	6.65789	8.5225	8.34211	0.0848566	0.0121468	0.172657		ANK3	0.121585	1.07079	8.53122	4.92921	0.0267635	0.259592	0.549934
	ANKAR	0.0751792	1.38587	4.49639	1.61413	0.016562	0.434427	0.692555		ANKAR	0.0630434	13.1488	4.49463	16.8512	0.0135164	0.508956	0.750528
	ANKDD1A	0.0335744	7.91969	4.16127	7.08031	0.00524983	0.76864	0.902008		ANKDD1A	0.201446	21.4106	4.0963	8.58945	0.183184	5.53924e-05	0.0481706
	ANKEF1	0.0212767	1.74721	1.7963	1.25279	0.0024051	0.886512	0.955018		ANKEF1	0.0872919	10.0277	1.82147	-4.02767	0.0417108	0.120051	0.39632
	ANKFN1	0.128809	6.14025	1.54853	8.85975	0.059961	0.0459661	0.233306		ANKFN1	0.0242453	21.36	1.54927	8.64	0.00188965	0.910387	0.962572
	ANKFY1	0.157464	6.59613	5.87762	8.40387	0.106675	0.00364918	0.166082		ANKFY1	0.131973	23.3111	5.86004	6.68888	0.0806852	0.015301	0.236039
	ANKH	0.0920046	6.01425	7.2875	8.98575	0.07214	0.0240643	0.189153		ANKH	0.0598935	0.289104	7.285	5.7109	0.0312486	0.206169	0.495788
	ANKHD1.ANKHD1.EIF4EBP3	0.0759867	6.22573	2.70266	8.77427	0.0184503	0.394752	0.661484		ANKHD1.ANKHD1.EIF4EBP3	0.152647	22.3746	2.66418	7.62541	0.0723225	0.0239634	0.253443
	ANKHD1.ANKHD1.EIF4EBP3.1	0.154156	6.80069	1.87391	8.19931	0.032635	0.191068	0.457261		ANKHD1.ANKHD1.EIF4EBP3.1	0.107904	22.1916	1.85378	7.80835	0.016463	0.438613	0.700608
	ANKIB1	0.00970155	4.57342	7.50819	10.4266	0.000582113	0.971245	0.988031		ANKIB1	0.0824291	10.2342	7.53272	-4.23418	0.0335922	0.182721	0.465893
	ANKLE2	0.0245297	5.7472	5.8635	9.2528	0.0126611	0.529279	0.763419		ANKLE2	0.0384592	22.7596	5.85484	7.24045	0.028858	0.233158	0.524945
	ANKMY1	0.161345	6.23765	2.53419	8.76235	0.0750161	0.0206569	0.185313		ANKMY1	0.18792	0.0764897	2.51515	5.92351	0.107138	0.00360819	0.201406
	ANKMY2	0.13399	0.16917	6.54121	2.83083	0.0682369	0.0296675	0.201576		ANKMY2	0.0646926	6.96425	6.5549	-0.964254	0.0124396	0.537229	0.769113
	ANKRA2	0.132296	0.170245	4.03917	2.82975	0.0796158	0.016134	0.176881		ANKRA2	0.136728	12.01	4.05291	17.99	0.088526	0.0100099	0.228169
	ANKRD10	0.02913	7.56746	5.80684	7.43254	0.00768109	0.6803	0.860987		ANKRD10	0.0682021	20.514	5.78456	9.48604	0.0390815	0.137555	0.41746
	ANKRD11	0.211722	6.29466	6.09722	8.70534	0.078719	0.0169329	0.177447		ANKRD11	0.158922	23.39	6.07779	6.60999	0.0460653	0.0956705	0.365372
	ANKRD12	0.098501	7.18038	7.98599	7.81962	0.0286026	0.235062	0.50905		ANKRD12	0.0673786	3.13921	8.002	2.86079	0.0141055	0.494052	0.741305
	ANKRD13A	0.010313	7.57841	5.3257	7.42159	0.00098617	0.951779	0.97995		ANKRD13A	0.0578317	7.6372	5.34757	-1.6372	0.0273589	0.251813	0.542288
	ANKRD13B	0.240003	6.3533	2.56143	8.6467	0.0688463	0.0287145	0.199084		ANKRD13B	0.240357	0.310271	2.54482	5.68973	0.0741812	0.021696	0.249493
	ANKRD13C	0.0472139	11.4719	6.56061	3.52814	0.0197342	0.369834	0.640774		ANKRD13C	0.083172	13.7831	6.55857	16.2169	0.0568053	0.0545216	0.300862
	ANKRD13D	0.0229503	4.27714	5.13767	10.7229	0.00216246	0.897361	0.960453		ANKRD13D	0.0628523	0.544511	5.13023	5.45549	0.0142042	0.491569	0.739187
	ANKRD16	0.0252198	4.55987	3.27222	10.4401	0.0036529	0.832766	0.934671		ANKRD16	0.0906623	1.30264	3.2681	4.69736	0.0411645	0.123522	0.400516
	ANKRD17	0.0753533	6.43681	7.98709	8.56319	0.0444341	0.103646	0.336084		ANKRD17	0.0474175	0.243852	7.98567	5.75615	0.0191008	0.383663	0.655325
	ANKRD18A	0.138742	6.42825	3.29483	8.57175	0.0140177	0.494163	0.73896		ANKRD18A	0.128868	4.79249	3.338	1.20751	0.0105331	0.591223	0.802093
	ANKRD18B	0.189939	6.12982	3.10635	8.87018	0.0392182	0.135977	0.383182		ANKRD18B	0.0936292	21.4835	3.08837	8.51652	0.0085452	0.653098	0.837548
	ANKRD18CP	0.10357	6.9102	3.62525	8.0898	0.0182184	0.399446	0.664184		ANKRD18CP	0.0586693	23.9607	3.62329	6.03934	0.00663993	0.718429	0.87177
	ANKRD18DP	0.153306	7.44359	1.3905	7.55641	0.0520511	0.0696335	0.280551		ANKRD18DP	0.14564	0.303884	1.38166	5.69612	0.0545844	0.061299	0.311624
	ANKRD18EP	0.0325686	7.15788	2.30493	7.84212	0.00276447	0.870713	0.948344		ANKRD18EP	0.0715525	17.0471	2.28802	12.9529	0.0122019	0.543697	0.772096
	ANKRD19P	0.211197	6.45722	2.09525	8.54278	0.0678075	0.0303633	0.202072		ANKRD19P	0.205961	21.9686	2.0472	8.03143	0.0628416	0.0396367	0.286998
	ANKRD2	0.183083	8.79032	1.54056	6.20968	0.0234604	0.305823	0.582827		ANKRD2	0.122778	19.2701	1.50539	10.7299	0.00799244	0.671421	0.847402
	ANKRD20A4..includes.others.	0.0655176	6.36021	1.59307	8.63979	0.00217341	0.896872	0.960355		ANKRD20A4..includes.others.	0.182315	19.6882	1.53132	10.3118	0.013824	0.501125	0.745499
	ANKRD20A5P	0.321163	6.84522	2.56758	8.15478	0.0719545	0.0243013	0.189153		ANKRD20A5P	0.251494	22.0399	2.51573	7.96006	0.0451127	0.100569	0.371281
	ANKRD20A7P	0.490342	6.78799	1.79357	8.21201	0.101474	0.00488619	0.166082		ANKRD20A7P	0.253148	22.7588	1.76507	7.2412	0.028871	0.233003	0.524852
	ANKRD20A8P	0.338077	6.65361	1.32902	8.34639	0.0859668	0.0114412	0.170992		ANKRD20A8P	0.212644	21.9524	1.28893	8.04758	0.0339014	0.179808	0.462512
	ANKRD24	0.0603022	6.32811	5.06967	8.67189	0.00857238	0.650473	0.843179		ANKRD24	0.151611	23.9128	5.04736	6.08718	0.0575712	0.0523532	0.298863
	ANKRD26	0.0368842	8.98282	6.62556	6.01718	0.00546303	0.760486	0.897941		ANKRD26	0.028183	12.4967	6.6307	17.5033	0.00312722	0.855954	0.936466
	ANKRD26P3	0.349997	5.00498	1.62212	9.99502	0.0350726	0.168514	0.429205		ANKRD26P3	0.264532	21.9366	1.55233	8.06342	0.0160708	0.447378	0.708061
	ANKRD27	0.0249033	10.1561	5.83958	4.8439	0.00860487	0.649405	0.842661		ANKRD27	0.00289089	19.7107	5.83847	10.2893	7.76627e-05	0.996162	0.998459
	ANKRD28	0.0134801	9.89307	7.22401	5.10693	0.00238289	0.887504	0.955593		ANKRD28	0.0502805	12.5151	7.23034	17.4849	0.0294335	0.226364	0.519036
	ANKRD29	0.0242812	11.5709	4.22347	3.42907	0.00439197	0.802412	0.921061		ANKRD29	0.0383755	5.40293	4.2334	0.597071	0.00812414	0.667014	0.844825
	ANKRD30B	0.0504018	5.73825	3.53696	9.26175	0.00619452	0.733095	0.886135		ANKRD30B	0.0579381	19.6604	3.51883	10.3396	0.00612817	0.737006	0.879628
	ANKRD30BL	0.263662	7.46042	2.29575	7.53958	0.021177	0.343539	0.619092		ANKRD30BL	0.194957	3.60514	2.34802	2.39486	0.0118077	0.554581	0.779578
	ANKRD31	0.0861378	9.7559	1.4701	5.2441	0.0226829	0.318171	0.594181		ANKRD31	0.128962	6.41617	1.51522	-0.416172	0.0339764	0.179104	0.461904
	ANKRD33B	0.225906	6.34857	2.51688	8.65143	0.0529743	0.0663248	0.274003		ANKRD33B	0.283935	23.3201	2.46991	6.67992	0.0873111	0.0106874	0.231409
	ANKRD34C	0.0505225	5.90196	3.58654	9.09804	0.00936941	0.624924	0.828415		ANKRD34C	0.0927187	15.114	3.57862	14.886	0.0288785	0.232908	0.524852
	ANKRD34C.AS1	0.0905737	9.51625	1.3372	5.48375	0.0353972	0.165706	0.425507		ANKRD34C.AS1	0.0946536	1.86817	1.33968	4.13183	0.0345593	0.173794	0.456001
	ANKRD35	0.0142658	5.83996	2.5698	9.16004	0.000891329	0.956296	0.981394		ANKRD35	0.0939251	23.2763	2.54941	6.72365	0.0373274	0.150689	0.43021
	ANKRD36	0.170665	6.61841	6.1504	8.38159	0.0554361	0.0583052	0.259437		ANKRD36	0.107328	0.118911	6.14641	5.88109	0.0242929	0.294516	0.581592
	ANKRD36B	0.158212	7.27695	5.10759	7.72305	0.0410783	0.123398	0.366637		ANKRD36B	0.0947774	17.6644	5.09084	12.3356	0.0130727	0.520412	0.756968
	ANKRD36BP1	0.149693	6.9167	2.3971	8.0833	0.0428879	0.112331	0.350021		ANKRD36BP1	0.114657	7.11362	2.44997	-1.11362	0.0215638	0.338502	0.617613
	ANKRD36BP2	0.132895	1.12693	5.79916	1.87307	0.0275475	0.248178	0.523644		ANKRD36BP2	0.105158	12.058	5.8059	17.942	0.0198845	0.368721	0.643631
	ANKRD36C	0.12737	6.43118	6.5696	8.56882	0.0393623	0.134954	0.381579		ANKRD36C	0.0575798	21.9176	6.56105	8.0824	0.00778251	0.67855	0.851421
	ANKRD37	0.142172	1.8645	2.84025	1.1355	0.0446617	0.102421	0.333847		ANKRD37	0.160536	20.1057	2.77144	9.89434	0.0505241	0.0757886	0.337016
	ANKRD39	0.0648282	11.5374	3.71374	3.46263	0.0231985	0.309909	0.586596		ANKRD39	0.0652583	0.346171	3.7012	5.65383	0.0224364	0.323789	0.606538
	ANKRD40	0.041485	3.7279	7.075	11.2721	0.0137127	0.50182	0.744366		ANKRD40	0.0897395	9.93017	7.10232	-3.93017	0.0513196	0.0727081	0.331583
	ANKRD42	0.0178343	1.87079	5.23766	1.12921	0.00260647	0.877634	0.951488		ANKRD42	0.0521391	16.8166	5.22296	13.1834	0.020273	0.361533	0.63732
	ANKRD44	0.0474983	8.08682	4.62444	6.91318	0.0182507	0.398786	0.664057		ANKRD44	0.0249517	5.81519	4.63557	0.184815	0.00424306	0.809697	0.913353
	ANKRD45	0.0244699	3.4573	2.46362	11.5427	0.00324884	0.849842	0.940302		ANKRD45	0.0768654	16.1229	2.44715	13.8771	0.0248848	0.285792	0.57348
	ANKRD46	0.163334	0.109585	7.59966	2.89042	0.0776102	0.0179625	0.179336		ANKRD46	0.133325	12.7764	7.6018	17.2236	0.0537355	0.0640955	0.315132
	ANKRD49	0.0665656	0.746406	4.1764	2.25359	0.0187061	0.389657	0.657572		ANKRD49	0.116389	12.9366	4.18114	17.0634	0.0644913	0.0363433	0.281062
	ANKRD50	0.11541	7.01823	6.16242	7.98177	0.0567451	0.0544377	0.251096		ANKRD50	0.0578163	22.2683	6.15454	7.73172	0.0149873	0.47256	0.7259
	ANKRD52	0.200871	6.74579	5.2118	8.25421	0.0627076	0.0397779	0.221864		ANKRD52	0.189135	23.444	5.18692	6.55601	0.0611924	0.0432543	0.28958
	ANKRD54	0.0343408	2.43418	4.09474	0.565823	0.00548751	0.75955	0.897756		ANKRD54	0.0671656	3.05523	4.10037	2.94477	0.0203711	0.359717	0.63529
	ANKRD55	0.143269	9.81188	2.02453	5.18812	0.0487582	0.0827199	0.302726		ANKRD55	0.114712	17.1508	1.99428	12.8492	0.0218328	0.333925	0.613864
	ANKRD6	0.047761	8.73556	5.32752	6.26444	0.0183804	0.396169	0.662419		ANKRD6	0.0509499	11.3986	5.34106	-5.39864	0.0207089	0.353582	0.629848
	ANKRD62	0.244619	5.87967	1.26868	9.12033	0.0515247	0.0715682	0.284392		ANKRD62	0.219675	0.371706	1.25417	5.62829	0.0416638	0.120343	0.396795
	ANKRD65	0.120854	5.60326	2.47007	9.39674	0.0116732	0.556385	0.782369		ANKRD65	0.159268	23.2076	2.4399	6.79241	0.0188674	0.388215	0.659785
	ANKRD7	0.173193	11.7472	1.91714	3.25277	0.07698	0.0185887	0.180491		ANKRD7	0.137086	9.20718	1.95364	-3.20718	0.0399832	0.131312	0.411392
	ANKRD9	0.138813	3.21888	3.8541	11.7811	0.00957315	0.618533	0.825541		ANKRD9	0.109143	2.08788	3.85185	3.91212	0.00542786	0.763295	0.892628
	ANKS1A	0.107114	6.45057	4.79577	8.54943	0.0681765	0.0297634	0.201576		ANKS1A	0.146819	22.0282	4.75872	7.97175	0.12526	0.00132464	0.157531
	ANKS1B	0.0624946	6.10931	7.74554	8.89069	0.0279073	0.243635	0.518577		ANKS1B	0.0104522	16.7502	7.74717	13.2498	0.000651588	0.968221	0.985215
	ANKS3	0.0283602	2.75922	4.51272	0.240781	0.00427465	0.80716	0.923056		ANKS3	0.0742249	23.5099	4.49578	6.49006	0.0290175	0.231259	0.523194
	ANKS6	0.18909	6.33978	3.32234	8.66022	0.0714636	0.0249545	0.190151		ANKS6	0.200093	22.8633	3.2848	7.13675	0.0814645	0.0146767	0.234839
	ANKZF1	0.0271695	6.99465	4.33956	8.00535	0.0056418	0.753713	0.896108		ANKZF1	0.0650658	22.1423	4.32215	7.85774	0.033701	0.181682	0.464426
	ANLN	0.0802163	11.9729	6.43125	3.02707	0.00586447	0.745332	0.89271		ANLN	0.30265	10.2611	6.51494	-4.26108	0.0774874	0.0181855	0.244745
	ANO10	0.0383542	0.531621	4.93835	2.46838	0.0209033	0.348384	0.622982		ANO10	0.0380086	8.91173	4.94879	-2.91173	0.0186247	0.393016	0.663965
	ANO2	0.102471	3.36053	1.35643	11.6395	0.031967	0.197753	0.465494		ANO2	0.0960495	12.3072	1.36701	17.6928	0.0261387	0.26807	0.558429
	ANO3	0.0921937	6.34654	6.02724	8.65346	0.0189028	0.385778	0.653962		ANO3	0.0334041	17.6213	6.02374	12.3787	0.00203596	0.903771	0.95949
	ANO4	0.0895925	0.0698157	5.75227	2.93018	0.0469569	0.0908848	0.315857		ANO4	0.127914	10.6711	5.78062	-4.67108	0.0926219	0.00799908	0.221856
	ANO5	0.0371398	0.754938	7.19117	2.24506	0.00689969	0.707555	0.873396		ANO5	0.0540989	15.0057	7.18232	14.9943	0.015142	0.468889	0.723915
	ANO6	0.086391	5.6614	4.77304	9.3386	0.0429667	0.111875	0.349255		ANO6	0.0247845	13.2112	4.77947	16.7888	0.00342165	0.843502	0.93056
	ANO8	0.119198	6.0873	3.77177	8.9127	0.0243133	0.292798	0.56955		ANO8	0.247534	22.7595	3.71473	7.24046	0.102273	0.00471905	0.20681
	ANOS1	0.11762	6.67145	5.62365	8.32855	0.0715982	0.0247692	0.18972		ANOS1	0.0710341	16.7914	5.61455	13.2086	0.0234304	0.307786	0.593068
	ANP32A	0.0633548	4.36709	5.68564	10.6329	0.0220696	0.328296	0.60452		ANP32A	0.0210112	7.73302	5.694	-1.73302	0.0016235	0.922534	0.967232
	ANP32E	0.0873283	6.71752	5.40768	8.28248	0.0129394	0.521902	0.758169		ANP32E	0.0384076	16.7751	5.40466	13.2249	0.00225923	0.893778	0.95461
	ANTXR1	0.121445	6.47754	4.64498	8.52246	0.0550912	0.0593698	0.261108		ANTXR1	0.0368161	21.3404	4.64164	8.65964	0.00471461	0.790921	0.904677
	ANTXR2	0.0658824	3.33132	2.8502	11.6687	0.0320754	0.19664	0.464052		ANTXR2	0.0502164	13.1687	2.85133	16.8313	0.0173647	0.419033	0.686013
	ANXA1	0.124698	11.9348	3.96875	3.0652	0.0393521	0.135027	0.381708		ANXA1	0.120383	9.12145	4.00219	-3.12145	0.0310568	0.208216	0.498558
	ANXA11	0.140601	5.82998	5.95967	9.17002	0.0814184	0.0146548	0.17498		ANXA11	0.160251	22.2423	5.92112	7.75771	0.0959724	0.00665696	0.215792
	ANXA2	0.0674749	1.238	3.63248	1.762	0.00515405	0.772343	0.90435		ANXA2	0.102316	7.59077	3.66446	-1.59077	0.0104712	0.593059	0.802956
	ANXA3	0.0595275	9.80608	3.05779	5.19392	0.00945415	0.622264	0.827339		ANXA3	0.144356	3.40287	3.07957	2.59713	0.0441744	0.105606	0.37803
	ANXA4	0.0656738	6.71689	3.08226	8.28311	0.0175491	0.413218	0.675849		ANXA4	0.0117683	10.4914	3.09063	-4.49144	0.000587387	0.971303	0.9862
	ANXA5	0.0477904	1.10212	5.49529	1.89788	0.00743039	0.68891	0.865373		ANXA5	0.156425	8.96312	5.54616	-2.96312	0.0762347	0.0194453	0.244745
	ANXA6	0.0843894	0.251561	8.61066	2.74844	0.0267401	0.258646	0.535543		ANXA6	0.0157158	3.01311	8.6064	2.98689	0.000900299	0.956335	0.981072
	ANXA7	0.0505601	0.640795	6.59105	2.35921	0.0259388	0.269494	0.547374		ANXA7	0.0148571	2.53949	6.58818	3.46051	0.00235846	0.889364	0.952801
	AOAH	0.0270891	1.32131	1.96032	1.67869	0.00122086	0.940664	0.975716		AOAH	0.15848	12.3051	1.98074	17.6949	0.0485873	0.0838504	0.350003
	AP1AR	0.179101	11.8716	6.10524	3.12844	0.0850637	0.0120158	0.172657		AP1AR	0.132028	11.9529	6.11675	-5.95289	0.0459572	0.0962208	0.365626
	AP1B1	0.0904638	6.11958	6.41193	8.88042	0.032234	0.195064	0.462371		AP1B1	0.0860545	0.561438	6.40786	5.43856	0.0303563	0.215859	0.50777
	AP1G1	0.0889293	6.14956	6.91317	8.85044	0.0636288	0.0378808	0.217958		AP1G1	0.0516201	22.1418	6.90381	7.85817	0.0202606	0.361761	0.63748
	AP1G2	0.163892	6.25961	3.07054	8.74039	0.0310645	0.20715	0.477277		AP1G2	0.203233	22.4887	3.02523	7.51126	0.046983	0.0911848	0.359215
	AP1M1	0.113016	6.26751	4.87411	8.73249	0.0347159	0.171647	0.432719		AP1M1	0.153772	0.292656	4.86013	5.70734	0.0682006	0.0298498	0.269454
	AP1S1	0.17626	0.548443	6.726	2.45156	0.0557	0.0575079	0.25732		AP1S1	0.0983416	13.3516	6.71721	16.6484	0.0189939	0.385742	0.6575
	AP1S2	0.127627	0.373906	6.85907	2.62609	0.0496014	0.0791569	0.296293		AP1S2	0.152387	11.9225	6.87643	-5.92245	0.075628	0.020086	0.246019
	AP1S3	0.106529	8.48402	1.54033	6.51598	0.0333711	0.183952	0.448912		AP1S3	0.0961156	19.2975	1.51188	10.7025	0.0215566	0.338626	0.617676
	AP2A1	0.164777	6.47636	6.28976	8.52364	0.0506417	0.0749616	0.28913		AP2A1	0.148117	0.415639	6.28243	5.58436	0.0447406	0.102554	0.37374
	AP2A2	0.206878	6.12809	6.10548	8.87191	0.0971582	0.00620829	0.166082		AP2A2	0.174396	23.2057	6.07926	6.79426	0.0694099	0.0279955	0.265685
	AP2B1	0.146528	6.38469	7.68419	8.61531	0.0614279	0.0425285	0.2268		AP2B1	0.12442	0.799791	7.68278	5.20021	0.0478754	0.0870431	0.35433
	AP2M1	0.11127	0.0987964	8.82577	2.9012	0.033939	0.178652	0.441993		AP2M1	0.0531039	5.64906	8.83449	0.350941	0.00611079	0.737638	0.879979
	AP2S1	0.140458	0.814696	5.60786	2.1853	0.0425024	0.114596	0.353305		AP2S1	0.0441849	5.00137	5.60881	0.998633	0.00377447	0.828786	0.923721
	AP3B1	0.00732246	2.61233	5.4755	0.38767	0.000252273	0.987401	0.994233		AP3B1	0.123392	10.5377	5.50932	-4.53775	0.0689579	0.028674	0.26605
	AP3B2	0.159216	6.52567	5.99397	8.47433	0.0698361	0.0272264	0.194621		AP3B2	0.14995	23.8903	5.97928	6.10973	0.0675241	0.0309487	0.27192
	AP3D1	0.146002	6.28385	6.47704	8.71615	0.0600041	0.0458591	0.233192		AP3D1	0.155726	1.08331	6.4764	4.91669	0.0725563	0.0236703	0.253307
	AP3M1	0.137161	6.34952	3.99345	8.65048	0.065999	0.0334055	0.20817		AP3M1	0.0451789	1.7918	4.00325	4.2082	0.00753809	0.686872	0.856605
	AP3M2	0.126	0.24128	7.33918	2.75872	0.0898774	0.00925519	0.167587		AP3M2	0.0557843	12.266	7.33837	17.734	0.0186175	0.393158	0.663965
	AP3S1	0.0653217	0.399041	5.77346	2.60096	0.0284799	0.236565	0.510875		AP3S1	0.0261443	13.6435	5.76914	16.3565	0.00486125	0.785176	0.90177
	AP3S2	0.11486	5.84277	4.45164	9.15723	0.102948	0.00449784	0.166082		AP3S2	0.0715804	23.3184	4.4428	6.68164	0.038716	0.140205	0.421037
	AP4B1	0.023828	4.07617	4.1213	10.9238	0.00603916	0.738859	0.889429		AP4B1	0.0727223	22.3517	4.10028	7.64833	0.0454154	0.0989944	0.369295
	AP4E1	0.0238765	1.4567	4.88987	1.5433	0.00361577	0.834319	0.935426		AP4E1	0.0608357	15.1332	4.88061	14.8668	0.0247913	0.287135	0.574766
	AP4M1	0.0765352	1.20748	3.45155	1.79252	0.024174	0.294896	0.572112		AP4M1	0.0530358	20.0585	3.4262	9.94154	0.0104906	0.592482	0.802424
	AP4S1	0.159055	0.37165	4.90738	2.62835	0.122018	0.00152202	0.166082		AP4S1	0.0901571	13.9235	4.89498	16.0765	0.0411784	0.123432	0.400426
	AP5B1	0.171143	6.0481	2.80734	8.9519	0.0558758	0.0569888	0.256616		AP5B1	0.209779	23.1434	2.76922	6.85664	0.0831404	0.0134062	0.23213
	AP5M1	0.0678899	6.05791	5.76736	8.94209	0.0194899	0.374433	0.644802		AP5M1	0.0237111	2.41389	5.77324	3.58611	0.00232914	0.890672	0.953249
	AP5S1	0.0679671	1.05668	3.5336	1.94332	0.0207071	0.351894	0.625873		AP5S1	0.0761463	4.96602	3.54857	1.03398	0.0237873	0.302219	0.587969
	AP5Z1	0.0492789	4.566	3.73123	10.434	0.011175	0.570598	0.792266		AP5Z1	0.0978731	1.55046	3.72951	4.44954	0.0381955	0.144054	0.423854
	APAF1	0.0343264	5.51335	5.47596	9.48665	0.00841863	0.655535	0.846		APAF1	0.0420482	16.1055	5.46918	13.8945	0.0101452	0.602798	0.80951
	APBA1	0.193711	6.16894	5.9878	8.83106	0.0712873	0.0251907	0.190689		APBA1	0.165147	1.09025	5.98961	4.90975	0.0541558	0.0626884	0.312765
	APBA2	0.0169351	5.9227	7.81113	9.0773	0.00157134	0.924348	0.968842		APBA2	0.0483347	23.7656	7.80313	6.23443	0.0127575	0.528721	0.763373
	APBA3	0.0484353	6.56111	2.19852	8.43889	0.00685846	0.709021	0.874246		APBA3	0.038737	0.557105	2.19755	5.44289	0.00485198	0.785531	0.902004
	APBB1	0.038643	1.71436	8.33747	1.28564	0.0092067	0.630031	0.830676		APBB1	0.00720445	3.15807	8.33547	2.84193	0.000333797	0.983538	0.992311
	APBB1IP	0.0547264	1.63461	2.22586	1.36539	0.00240895	0.886346	0.955018		APBB1IP	0.190657	8.79471	2.28913	-2.79471	0.0276054	0.248619	0.539334
	APBB2	0.085537	7.44449	6.49577	7.55551	0.0729026	0.0231093	0.189153		APBB2	0.038965	7.83031	6.51664	-1.83031	0.0135194	0.508878	0.750528
	APBB3	0.0174171	4.91313	4.43988	10.0869	0.0019474	0.907109	0.964021		APBB3	0.0929263	23.8919	4.42393	6.10807	0.0490675	0.0817744	0.346154
	APC	0.0560023	7.2511	9.64305	7.7489	0.018614	0.391498	0.659151		APC	0.0243644	10.8285	9.65375	-4.82846	0.00387856	0.824518	0.920873
	APC2	0.178115	6.16947	6.83165	8.83053	0.046186	0.0946091	0.320944		APC2	0.24013	0.314116	6.81007	5.68588	0.0878423	0.0103856	0.229844
	APCDD1	0.108539	6.40539	4.19936	8.59461	0.0247661	0.286129	0.563432		APCDD1	0.0705211	4.87759	4.22576	1.12241	0.0090254	0.637644	0.829429
	APEH	0.036801	1.27683	5.95322	1.72317	0.00578938	0.748131	0.893581		APEH	0.0163869	18.4258	5.94475	11.5742	0.000996442	0.951734	0.979108
	APEX1	0.111671	6.2286	3.77722	8.7714	0.0427121	0.113369	0.351317		APEX1	0.104756	0.113231	3.76846	5.88677	0.0395478	0.134294	0.414018
	APEX2	0.0869556	5.70357	2.11247	9.29643	0.0337216	0.180659	0.444428		APEX2	0.0754284	22.1842	2.09507	7.81578	0.02251	0.32259	0.605831
	APH1A	0.0890956	0.743296	5.12352	2.2567	0.0257417	0.272221	0.549507		APH1A	0.0500645	9.43073	5.13333	-3.43073	0.00785959	0.67593	0.849584
	APH1B	0.0271472	11.6684	5.2193	3.33161	0.00623557	0.731593	0.885501		APH1B	0.0594817	9.68176	5.23697	-3.68176	0.0254562	0.277574	0.566646
	API5	0.0859002	6.23281	6.2719	8.76719	0.0283202	0.238511	0.513007		API5	0.0298458	0.186812	6.27342	5.81319	0.00360415	0.835823	0.926665
	APIP	0.0924647	11.8621	4.35078	3.13794	0.0288297	0.232325	0.506594		APIP	0.135965	13.5216	4.34903	16.4784	0.0616382	0.0422402	0.28958
	APLN	0.122466	5.53598	3.24163	9.46402	0.0456144	0.0974523	0.326062		APLN	0.0274866	12.9586	3.25049	17.0414	0.0021932	0.896739	0.9562
	APLNR	0.184718	5.41628	2.50559	9.58372	0.0253788	0.277329	0.554598		APLNR	0.0704611	22.4296	2.49481	7.57042	0.00320471	0.852656	0.93475
	APLP1	0.120977	6.26629	7.23315	8.73371	0.034633	0.172373	0.433628		APLP1	0.123589	3.70602	7.26303	2.29398	0.0334114	0.184427	0.468953
	APLP2	0.026753	4.9206	8.6764	10.0794	0.00696064	0.705389	0.872813		APLP2	0.0499043	23.6101	8.66725	6.38986	0.0212629	0.343741	0.621072
	APMAP	0.102908	0.53706	6.92485	2.46294	0.0445856	0.102827	0.334363		APMAP	0.00936182	11.0798	6.91935	-5.07984	0.00039011	0.980799	0.990912
	APOC1	0.0727509	8.47355	2.40518	6.52645	0.00479414	0.786388	0.913255		APOC1	0.0465386	14.3146	2.40737	15.6854	0.00198223	0.906182	0.960389
	APOD	0.157771	7.48217	4.87707	7.51783	0.0281793	0.240259	0.514936		APOD	0.149368	5.0002	4.92947	0.999798	0.0232096	0.31128	0.597235
	APOE	0.0206669	5.34989	8.38378	9.65011	0.000676001	0.966679	0.98617		APOE	0.109246	7.88213	8.42466	-1.88213	0.0135668	0.507654	0.749999
	APOL1	0.0803183	2.53496	1.54163	0.46504	0.013372	0.510545	0.750775		APOL1	0.0927605	9.09215	1.56904	-3.09215	0.0156051	0.458062	0.714916
	APOL2	0.0688323	1.38301	6.37299	1.61699	0.0148125	0.474672	0.725611		APOL2	0.0310602	19.9482	6.35628	10.0518	0.00271391	0.873742	0.945377
	APOL3	0.159662	0.917516	2.44089	2.08248	0.0439591	0.106247	0.341256		APOL3	0.161626	9.86183	2.47925	-3.86183	0.0457178	0.097446	0.367277
	APOL6	0.102824	5.00379	3.18727	9.99621	0.0258722	0.270407	0.547771		APOL6	0.0690729	8.43455	3.21586	-2.43455	0.00836514	0.659017	0.840671
	APOLD1	0.0522217	7.9828	5.79845	7.0172	0.00172099	0.917479	0.96767		APOLD1	0.203513	0.948426	5.78507	5.05157	0.029395	0.226804	0.519141
	APOO	0.0566389	0.326516	4.02378	2.67348	0.0111271	0.571995	0.792812		APOO	0.00766431	7.45849	4.02246	-1.45849	0.000165019	0.991868	0.996308
	APOOL	0.0489714	8.74861	3.48876	6.25139	0.0169843	0.425201	0.686239		APOOL	0.036411	2.91062	3.49498	3.08938	0.00878333	0.645378	0.832634
	APP	0.0414051	1.01576	10.3089	1.98424	0.0167255	0.430823	0.689416		APP	0.0221577	3.73808	10.3095	2.26192	0.00479163	0.787915	0.90293
	APPBP2	0.0584328	0.616432	7.62679	2.38357	0.0239237	0.298698	0.575555		APPBP2	0.0687281	12.2396	7.63251	17.7604	0.0367382	0.155317	0.436142
	APPL1	0.0647751	0.148986	7.86776	2.85101	0.0243622	0.292082	0.568759		APPL1	0.103473	11.8872	7.88171	-5.88723	0.0643168	0.0366842	0.282073
	APPL2	0.0629045	6.40442	5.10107	8.59558	0.0290299	0.229952	0.50371		APPL2	0.0393098	5.97972	5.1184	0.0202785	0.00924654	0.630642	0.825899
	APRT	0.142136	0.236489	3.729	2.76351	0.0386822	0.139801	0.388338		APRT	0.0728914	7.41047	3.74538	-1.41047	0.00812149	0.667102	0.844825
	APTR	0.0964156	1.159	2.21595	1.841	0.0427833	0.112939	0.350687		APTR	0.147068	8.34303	2.26157	-2.34303	0.0914159	0.00854187	0.221856
	APTX	0.0490055	0.30261	4.77247	2.69739	0.0212481	0.342285	0.618142		APTX	0.0311083	13.1231	4.77104	16.8769	0.00911937	0.634653	0.827841
	AQP1	0.334894	6.62812	4.46516	8.37188	0.0538741	0.0632865	0.269862		AQP1	0.274575	6.4077	4.5841	-0.407698	0.0300962	0.218784	0.51171
	AQP11	0.0141787	11.0524	2.8754	3.94757	0.00252439	0.881228	0.953191		AQP11	0.02998	20.2835	2.864	9.71646	0.00804082	0.66981	0.846502
	AQP4	0.0576626	6.92082	9.98758	8.07918	0.00429464	0.806356	0.922647		AQP4	0.170653	10.0154	10.0445	-4.01545	0.0386237	0.140883	0.421477
	AQP4.AS1	0.0468891	5.99367	2.0903	9.00633	0.00576344	0.749106	0.893819		AQP4.AS1	0.102155	15.4895	2.07772	14.5105	0.0246928	0.288578	0.576494
	AQP9	0.0651853	4.03491	1.49988	10.9651	0.0076334	0.681923	0.862023		AQP9	0.135562	15.4536	1.47932	14.5464	0.02579	0.272881	0.562544
	AQR	0.01237	4.21083	6.32715	10.7892	0.00223316	0.894172	0.959103		AQR	0.0313949	12.767	6.33037	17.233	0.0126108	0.532639	0.765851
	AR	0.0582111	4.09642	2.83338	10.9036	0.0142814	0.487623	0.733583		AR	0.0615189	19.2331	2.81117	10.7669	0.0105201	0.591604	0.802102
	ARAF	0.069143	3.65699	2.45298	11.343	0.020787	0.350461	0.624823		ARAF	0.0891376	3.66521	2.46673	2.33479	0.0272346	0.253411	0.543975
	ARAP1	0.0453442	4.81569	5.09333	10.1843	0.0161191	0.444286	0.699628		ARAP1	0.0645733	23.079	5.07907	6.92095	0.0278374	0.245679	0.536498
	ARAP2	0.0289835	0.546488	8.34359	2.45351	0.00390855	0.822141	0.929052		ARAP2	0.123932	10.9531	8.37239	-4.95309	0.0751356	0.0206147	0.246632
	ARAP3	0.230967	6.44321	1.6842	8.55679	0.0850382	0.0120335	0.172657		ARAP3	0.259409	23.8228	1.65373	6.17723	0.115486	0.0022703	0.183982
	ARC	0.239493	8.53104	3.40865	6.46896	0.0389864	0.137618	0.38512		ARC	0.200067	22.86	3.3712	7.14002	0.0270337	0.256023	0.545852
	ARCN1	0.0215988	5.28972	6.93052	9.71028	0.00754591	0.684931	0.863393		ARCN1	0.0215051	14.4997	6.93015	15.5003	0.00655424	0.721515	0.873013
	AREL1	0.0992373	6.02888	5.42989	8.97112	0.0455226	0.0979233	0.326661		AREL1	0.0786654	23.3874	5.41934	6.61256	0.0285679	0.236661	0.528132
	ARF1	0.104103	5.84722	6.72026	9.15278	0.0413757	0.1215	0.364107		ARF1	0.101424	23.9635	6.70934	6.03646	0.0389147	0.138756	0.419982
	ARF3	0.0348895	0.971511	8.25143	2.02849	0.0152627	0.464011	0.717089		ARF3	0.0316355	20.6336	8.23739	9.36636	0.0116441	0.559178	0.781872
	ARF4	0.0444341	11.1901	6.16769	3.80992	0.0244207	0.291203	0.568423		ARF4	0.0574379	11.3946	6.17831	-5.39458	0.0363965	0.158071	0.43893
	ARF5	0.114017	0.483009	6.81003	2.51699	0.0370865	0.151805	0.405493		ARF5	0.0315025	7.49029	6.81297	-1.49029	0.00234486	0.889971	0.952909
	ARF6	0.0529851	2.59813	3.40052	0.401871	0.0113537	0.565464	0.788575		ARF6	0.0593365	21.8058	3.37871	8.19422	0.0130401	0.52127	0.75741
	ARFGAP1	0.0123462	3.76488	5.77191	11.2351	0.00093933	0.954009	0.980713		ARFGAP1	0.0760663	23.7225	5.75716	6.2775	0.0314642	0.20389	0.493293
	ARFGAP2	0.0790907	0.860136	6.9687	2.13986	0.034269	0.175642	0.4386		ARFGAP2	0.027627	4.90243	6.96977	1.09757	0.00379188	0.828067	0.923228
	ARFGAP3	0.0256775	0.0572146	4.93152	2.94279	0.00843613	0.654959	0.845841		ARFGAP3	0.0262676	9.72197	4.93824	-3.72197	0.00797565	0.671984	0.847828
	ARFGEF1	0.0528045	7.09256	7.05061	7.90744	0.0189711	0.384439	0.652584		ARFGEF1	0.00361909	15.4997	7.05421	14.5003	9.11432e-05	0.995506	0.998304
	ARFGEF2	0.0378823	7.11795	7.84549	7.88205	0.0148945	0.472704	0.724231		ARFGEF2	0.0326207	0.759641	7.84517	5.24036	0.0128067	0.527413	0.762276
	ARFGEF3	0.160182	6.84894	8.30939	8.15106	0.0715929	0.0247751	0.18972		ARFGEF3	0.0780051	23.5509	8.30587	6.44915	0.0189463	0.38666	0.658222
	ARFIP1	0.0947135	11.991	5.02666	3.00896	0.0427317	0.113248	0.351103		ARFIP1	0.121235	12.4347	5.03628	17.5653	0.0714241	0.025133	0.25609
	ARFIP2	0.0667312	0.806655	5.62821	2.19334	0.0189546	0.384763	0.652676		ARFIP2	0.0485657	7.47771	5.64067	-1.47771	0.00861605	0.650798	0.835822
	ARFRP1	0.0700956	0.719096	4.76762	2.2809	0.0168681	0.427724	0.68712		ARFRP1	0.013799	1.43875	4.76169	4.56125	0.000728456	0.964522	0.983825
	ARG2	0.157384	11.6264	3.8403	3.37364	0.0611686	0.0431186	0.227506		ARG2	0.214765	15.8171	3.79252	14.1829	0.0950018	0.00701946	0.219481
	ARGLU1	0.0672279	11.3905	7.16018	3.60946	0.0321505	0.1959	0.463406		ARGLU1	0.085582	15.7255	7.14202	14.2745	0.042421	0.115684	0.389776
	ARHGAP1	0.225518	5.97721	4.05108	9.02279	0.112713	0.00259418	0.166082		ARHGAP1	0.203551	0.65615	4.0433	5.34385	0.0935645	0.00759529	0.221856
	ARHGAP10	0.164641	1.2479	5.31497	1.7521	0.042426	0.115052	0.354301		ARHGAP10	0.204399	13.7158	5.30433	16.2842	0.0746937	0.0211071	0.248963
	ARHGAP11A	0.0466759	5.89977	1.65463	9.10023	0.00639954	0.725603	0.883139		ARHGAP11A	0.0488981	18.3988	1.64099	11.6012	0.00527297	0.76926	0.894716
	ARHGAP12	0.0453247	11.7361	7.09098	3.26389	0.013336	0.511467	0.751343		ARHGAP12	0.0866654	11.3473	7.10746	-5.34727	0.0465387	0.0933344	0.362662
	ARHGAP15	0.0646357	10.07	1.53097	4.92997	0.0113159	0.566541	0.789074		ARHGAP15	0.127868	9.41396	1.57382	-3.41396	0.0333555	0.184964	0.469804
	ARHGAP17	0.114194	6.18019	2.81222	8.81981	0.0344967	0.173585	0.435183		ARHGAP17	0.147618	23.4393	2.78857	6.56071	0.0590111	0.0485463	0.295612
	ARHGAP18	0.0548781	0.195534	3.5452	2.80447	0.011275	0.567707	0.790145		ARHGAP18	0.0993402	11.7564	3.56012	-5.75644	0.0383425	0.14296	0.422682
	ARHGAP19	0.0939542	4.9708	3.59382	10.0292	0.0617725	0.0417761	0.225923		ARHGAP19	0.0198954	7.01295	3.60417	-1.01295	0.00185713	0.911847	0.963412
	ARHGAP20	0.0496446	8.30702	6.06584	6.69298	0.0134051	0.509697	0.750668		ARHGAP20	0.0447907	13.6018	6.07	16.3982	0.0116389	0.559321	0.781943
	ARHGAP21	0.0943907	6.88287	8.96391	8.11713	0.0560254	0.0565376	0.255743		ARHGAP21	0.0284605	1.19293	8.96957	4.80707	0.00579399	0.749396	0.885604
	ARHGAP22	0.0276746	6.83543	3.51056	8.16457	0.00378238	0.827347	0.932087		ARHGAP22	0.0192505	12.5925	3.51497	17.4075	0.00208366	0.901623	0.958712
	ARHGAP24	0.21736	6.30915	4.61352	8.69085	0.0883388	0.0100607	0.170182		ARHGAP24	0.104956	0.141106	4.61276	5.85889	0.021935	0.33219	0.613335
	ARHGAP25	0.0789997	11.1737	2.18752	3.82629	0.0147774	0.475513	0.726238		ARHGAP25	0.117397	10.4823	2.21718	-4.48229	0.0276385	0.248194	0.538916
	ARHGAP26	0.11589	6.25049	7.72548	8.74951	0.0588073	0.0488232	0.237363		ARHGAP26	0.0571442	23.5451	7.72195	6.45491	0.0148493	0.475867	0.728968
	ARHGAP27	0.0739838	4.66756	2.73522	10.3324	0.015848	0.450465	0.705512		ARHGAP27	0.081888	1.09687	2.73119	4.90313	0.0170602	0.425538	0.691376
	ARHGAP27P1.BPTFP1.KPNA2P3	0.0847173	5.4602	2.23756	9.5398	0.019929	0.366155	0.63761		ARHGAP27P1.BPTFP1.KPNA2P3	0.151526	21.5485	2.19206	8.4515	0.0521619	0.0695845	0.326637
	ARHGAP28	0.0320657	0.141414	2.51131	2.85859	0.00410257	0.814167	0.925775		ARHGAP28	0.0145104	17.1784	2.50503	12.8216	0.0006851	0.966606	0.984766
	ARHGAP29	0.124735	7.01726	5.5151	7.98274	0.0567546	0.0544107	0.251096		ARHGAP29	0.0343136	18.9327	5.51274	11.0673	0.0036945	0.832064	0.924883
	ARHGAP30	0.0605013	6.27297	1.6745	8.72703	0.00726546	0.694673	0.867577		ARHGAP30	0.158042	8.31189	1.73608	-2.31189	0.0416407	0.120491	0.396795
	ARHGAP31	0.131292	6.01675	4.61763	8.98325	0.0592387	0.047744	0.236157		ARHGAP31	0.116464	0.984142	4.61697	5.01586	0.0476937	0.0878652	0.355318
	ARHGAP32	0.165316	6.23594	8.25583	8.76406	0.0826966	0.0136752	0.173748		ARHGAP32	0.121518	0.453536	8.25185	5.54646	0.0472771	0.0897911	0.357303
	ARHGAP33	0.20794	6.36715	3.2256	8.63285	0.0532407	0.06541	0.27244		ARHGAP33	0.22972	23.7437	3.19714	6.2563	0.0690749	0.0284945	0.265685
	ARHGAP35	0.157277	6.22617	7.61733	8.77383	0.0778508	0.017726	0.178941		ARHGAP35	0.135799	23.3607	7.59853	6.6393	0.0596163	0.0470288	0.293371
	ARHGAP39	0.247524	6.11326	3.98156	8.88674	0.0797192	0.0160461	0.176881		ARHGAP39	0.225	23.8077	3.95694	6.1923	0.0676387	0.030753	0.271033
	ARHGAP4	0.0474035	2.52487	2.58838	0.475132	0.00431413	0.80556	0.922516		ARHGAP4	0.0281289	12.2885	2.58967	17.7115	0.00159119	0.924013	0.967682
	ARHGAP42	0.0924402	6.3913	3.55784	8.6087	0.0432734	0.110113	0.34671		ARHGAP42	0.056441	15.7953	3.55451	14.2047	0.0150712	0.470551	0.724441
	ARHGAP44	0.0667575	6.18297	5.93498	8.81703	0.0327209	0.190215	0.456097		ARHGAP44	0.0632804	23.6037	5.9269	6.39628	0.0303005	0.216486	0.508485
	ARHGAP45	0.128334	5.399	3.02369	9.601	0.0386555	0.139993	0.388611		ARHGAP45	0.0543155	2.04917	3.03115	3.95083	0.00629298	0.730947	0.877577
	ARHGAP5	0.0307602	5.45589	9.38645	9.54411	0.0041772	0.811103	0.924491		ARHGAP5	0.101517	11.9669	9.40543	-5.96687	0.042675	0.114185	0.387787
	ARHGAP5.AS1	0.107886	4.71956	1.46709	10.2804	0.0556441	0.0576738	0.257781		ARHGAP5.AS1	0.0816885	13.3189	1.47379	16.6811	0.0279812	0.243871	0.535041
	ARHGAP6	0.102083	6.75034	1.8573	8.24966	0.0410924	0.123311	0.366612		ARHGAP6	0.104653	1.94236	1.86629	4.05764	0.0474359	0.0890488	0.356144
	ARHGAP9	0.0162911	4.54079	2.2443	10.4592	0.00121327	0.941025	0.975716		ARHGAP9	0.103575	23.883	2.2261	6.11704	0.0425966	0.114648	0.388462
	ARHGDIA	0.214919	6.82133	4.01563	8.17867	0.0507622	0.07449	0.288522		ARHGDIA	0.173856	0.686759	4.01361	5.31324	0.0377747	0.147234	0.426939
	ARHGDIB	0.0693391	4.1636	2.76887	10.8364	0.0062633	0.730581	0.884911		ARHGDIB	0.17356	9.40339	2.82714	-3.40339	0.0294438	0.226249	0.519036
	ARHGDIG	0.123577	0.71337	6.74311	2.28663	0.0282149	0.239812	0.514641		ARHGDIG	0.0439517	6.22111	6.74821	-0.221107	0.00300283	0.861248	0.938624
	ARHGEF1	0.108101	5.75202	3.21474	9.24798	0.0267123	0.259022	0.535597		ARHGEF1	0.195949	23.3383	3.17772	6.66165	0.0839345	0.012841	0.23213
	ARHGEF10	0.0693925	6.00231	5.04758	8.99769	0.03153	0.202239	0.470744		ARHGEF10	0.0379761	23.3811	5.04386	6.6189	0.00939077	0.626068	0.82353
	ARHGEF10L	0.0613508	5.24023	5.0626	9.75977	0.0171115	0.422478	0.683935		ARHGEF10L	0.108325	23.8475	5.04565	6.15252	0.0486106	0.0837508	0.349841
	ARHGEF11	0.1382	6.02029	6.49998	8.97971	0.0707047	0.0259958	0.192807		ARHGEF11	0.120716	23.8315	6.4871	6.16853	0.0546667	0.061038	0.311604
	ARHGEF12	0.031119	5.08682	9.32103	9.91318	0.0134411	0.508768	0.750212		ARHGEF12	0.0304461	18.9118	9.31144	11.0882	0.00870174	0.648031	0.834467
	ARHGEF17	0.175992	6.02824	5.89225	8.97176	0.0929585	0.0078203	0.166082		ARHGEF17	0.190506	0.195969	5.87506	5.80403	0.111418	0.00284511	0.199828
	ARHGEF18	0.0637121	4.21261	4.03632	10.7874	0.0230574	0.312132	0.588562		ARHGEF18	0.0765948	23.3524	4.01969	6.6476	0.0283743	0.239019	0.530416
	ARHGEF2	0.112803	6.04508	6.3455	8.95492	0.0657861	0.033786	0.209116		ARHGEF2	0.105082	2.60086	6.36071	3.39914	0.0552161	0.0592812	0.306746
	ARHGEF25	0.0834764	1.37981	6.18273	1.62019	0.0468521	0.0913802	0.317015		ARHGEF25	0.0436348	16.8284	6.16497	13.1716	0.0119171	0.551539	0.777676
	ARHGEF26	0.116312	6.10459	4.71628	8.89541	0.0582205	0.0503639	0.241809		ARHGEF26	0.121825	20.3091	4.68008	9.6909	0.0523293	0.0689758	0.325774
	ARHGEF26.AS1	0.0296213	6.98776	3.89815	8.01224	0.00306345	0.857766	0.943144		ARHGEF26.AS1	0.059435	15.4405	3.89162	14.5595	0.0125996	0.532941	0.766048
	ARHGEF28	0.0984913	7.34545	4.84323	7.65455	0.0422144	0.116331	0.356448		ARHGEF28	0.0676766	1.15841	4.84659	4.84159	0.0231302	0.31255	0.59824
	ARHGEF3	0.113508	6.60957	6.29394	8.39043	0.0603323	0.04507	0.231178		ARHGEF3	0.0871518	21.6818	6.27442	8.31817	0.0345627	0.173763	0.456001
	ARHGEF33	0.0111393	7.83253	3.06061	7.16747	0.000942329	0.953867	0.980713		ARHGEF33	0.0218942	18.7321	3.05376	11.2679	0.00309434	0.857357	0.936916
	ARHGEF37	0.015945	0.349731	4.80566	2.65027	0.00119522	0.941865	0.975716		ARHGEF37	0.106202	9.07825	4.84124	-3.07825	0.0475624	0.0884768	0.35554
	ARHGEF4	0.0408476	5.98135	7.18268	9.01865	0.00792485	0.672017	0.855962		ARHGEF4	0.0957365	0.756878	7.17563	5.24312	0.0443776	0.104506	0.376513
	ARHGEF40	0.0540582	5.61572	4.46644	9.38428	0.0142972	0.487235	0.733554		ARHGEF40	0.0738926	23.5269	4.45415	6.47305	0.02525	0.28053	0.569715
	ARHGEF6	0.0579327	5.89886	5.51654	9.10114	0.0297034	0.222135	0.494684		ARHGEF6	0.0378468	11.34	5.52863	-5.33996	0.0123903	0.538557	0.769984
	ARHGEF7	0.0547339	5.91571	7.6692	9.08429	0.0386094	0.14033	0.389005		ARHGEF7	0.0471362	21.9752	7.65813	8.02484	0.0258145	0.272551	0.562402
	ARHGEF9	0.0312015	4.99295	8.10835	10.007	0.0163663	0.438753	0.695625		ARHGEF9	0.0308095	0.736319	8.10626	5.26368	0.0143599	0.487734	0.736444
	ARID1A	0.230365	6.39898	4.80254	8.60102	0.0638362	0.0374672	0.217017		ARID1A	0.234779	0.046875	4.78082	5.95312	0.0713634	0.0252129	0.25609
	ARID1B	0.158335	6.39613	5.94511	8.60387	0.0943668	0.00723177	0.166082		ARID1B	0.115964	0.0272447	5.93746	5.97276	0.0544359	0.0617735	0.312233
	ARID2	0.103997	6.21378	5.46919	8.78622	0.0645637	0.0360567	0.213668		ARID2	0.0239863	23.6125	5.47171	6.38754	0.00355677	0.837813	0.92791
	ARID3A	0.139996	5.25182	1.90936	9.74818	0.0637884	0.0375604	0.217017		ARID3A	0.11021	22.4158	1.88421	7.58422	0.0336138	0.182518	0.465598
	ARID3B	0.173299	6.65341	1.0565	8.34659	0.0430147	0.111602	0.348816		ARID3B	0.175599	23.4882	1.03284	6.51179	0.0482267	0.0854509	0.352088
	ARID4A	0.0574955	11.1669	6.69309	3.83309	0.0171336	0.421992	0.68354		ARID4A	0.0798577	11.9336	6.70461	-5.93358	0.0299539	0.220381	0.513287
	ARID4B	0.0607736	8.06164	6.7256	6.93836	0.0177356	0.409329	0.672519		ARID4B	0.0203481	6.35946	6.73669	-0.359456	0.00165592	0.921057	0.966784
	ARID5A	0.14453	5.44956	2.39138	9.55044	0.0369852	0.152601	0.406392		ARID5A	0.181582	1.65759	2.39569	4.34241	0.0542395	0.0624105	0.312667
	ARID5B	0.203397	6.59009	6.09096	8.40991	0.0891986	0.00960449	0.168709		ARID5B	0.0923103	23.7257	6.08874	6.27434	0.0200876	0.364943	0.640654
	ARIH1	0.0576028	6.11504	6.86057	8.88496	0.025416	0.276798	0.554266		ARIH1	0.0142895	17.5047	6.86024	12.4953	0.00124785	0.939906	0.975013
	ARIH2	0.0583184	0.266269	6.72101	2.73373	0.0485708	0.0835373	0.303641		ARIH2	0.0187392	12.2651	6.71958	17.7349	0.0053188	0.767505	0.893581
	ARIH2OS	0.0600094	3.50279	1.25691	11.4972	0.0114974	0.561377	0.78542		ARIH2OS	0.0867001	7.28358	1.28677	-1.28358	0.016541	0.436887	0.699331
	ARL1	0.0917432	11.806	6.89815	3.19395	0.0439508	0.10629	0.341317		ARL1	0.0952383	13.7504	6.89329	16.2496	0.0460939	0.0955255	0.365372
	ARL10	0.170387	6.33465	5.60687	8.66535	0.0616307	0.0420864	0.226406		ARL10	0.120739	22.0422	5.58231	7.95777	0.029822	0.221864	0.514589
	ARL13B	0.0172847	11.2696	3.97726	3.73043	0.00165214	0.920637	0.968162		ARL13B	0.0816286	11.5315	3.99338	-5.53152	0.0333353	0.185155	0.470057
	ARL14EP	0.0852934	0.873662	5.99485	2.12634	0.0410589	0.12352	0.366844		ARL14EP	0.100118	12.7548	5.99837	17.2452	0.0646116	0.0361139	0.280553
	ARL15	0.0553425	11.7503	5.64801	3.24974	0.0132171	0.514579	0.75343		ARL15	0.0433287	14.0646	5.64374	15.9354	0.00771847	0.680709	0.852855
	ARL16	0.121645	0.519637	4.67573	2.48036	0.0514532	0.0718386	0.284392		ARL16	0.0554434	11.0573	4.68004	-5.05729	0.0112631	0.569953	0.788428
	ARL17A.ARL17B	0.0924741	5.22628	3.54753	9.77372	0.00980061	0.61146	0.821399		ARL17A.ARL17B	0.19636	23.5481	3.51118	6.45192	0.039811	0.132482	0.412272
	ARL17A.ARL17B.1	0.159256	6.68823	2.83825	8.31177	0.0231293	0.311005	0.587608		ARL17A.ARL17B.1	0.256782	0.820646	2.82593	5.17935	0.0674629	0.03105	0.272056
	ARL2	0.116484	0.69959	5.22686	2.30041	0.0329176	0.188303	0.453937		ARL2	0.0683297	6.01563	5.24005	-0.0156265	0.00956542	0.620602	0.82024
	ARL2BP	0.127181	0.617139	6.29122	2.38286	0.101768	0.00480607	0.166082		ARL2BP	0.0965733	12.3631	6.29476	17.6369	0.0652422	0.0349262	0.277917
	ARL3	0.105991	0.879645	4.83116	2.12035	0.0776511	0.017925	0.179336		ARL3	0.0393659	12.7164	4.827	17.2836	0.012241	0.54263	0.771923
	ARL4A	0.0951041	1.41284	5.87241	1.58716	0.0336119	0.181679	0.44615		ARL4A	0.0641001	10.2422	5.88391	-4.24223	0.0161946	0.444595	0.705611
	ARL4C	0.106853	6.65669	5.25533	8.34331	0.0458254	0.0963886	0.32442		ARL4C	0.107124	0.039221	5.24581	5.96078	0.051172	0.0732691	0.33268
	ARL4D	0.185647	11.4672	3.63784	3.53278	0.0629881	0.0391883	0.220958		ARL4D	0.0437872	8.89132	3.64364	-2.89132	0.00272805	0.87312	0.945269
	ARL5A	0.0850709	0.0371914	7.12922	2.96281	0.0252514	0.27913	0.556102		ARL5A	0.144192	12.217	7.14516	17.783	0.0743298	0.0215265	0.249048
	ARL5B	0.0499794	10.2134	6.36942	4.78657	0.00976362	0.612587	0.822007		ARL5B	0.102981	13.5891	6.3716	16.4109	0.0358084	0.16293	0.444431
	ARL6	0.0990446	11.9517	4.72929	3.04831	0.0419027	0.118218	0.359773		ARL6	0.0550213	15.7678	4.71311	14.2322	0.0113546	0.567328	0.786737
	ARL6IP1	0.0710184	0.647333	8.84454	2.35267	0.0193142	0.377781	0.648043		ARL6IP1	0.0403398	9.98527	8.85156	-3.98527	0.00622249	0.733524	0.878714
	ARL6IP5	0.0621649	0.546444	7.52711	2.45356	0.0167581	0.430115	0.688758		ARL6IP5	0.0887101	11.2793	7.5425	-5.27931	0.0364743	0.157434	0.438459
	ARL6IP6	0.0493924	9.43488	2.88196	5.56512	0.0108646	0.579617	0.797942		ARL6IP6	0.087774	11.6142	2.90089	-5.61421	0.0311312	0.207409	0.497137
	ARL8A	0.0300979	4.4223	5.24122	10.5777	0.00346433	0.840692	0.937667		ARL8A	0.0645025	6.73277	5.26419	-0.732775	0.0103735	0.595975	0.804541
	ARL8B	0.108672	0.0913902	8.26461	2.90861	0.0665178	0.032489	0.206521		ARL8B	0.0745007	12.3683	8.2674	17.6317	0.0323562	0.194757	0.482179
	ARMC1	0.0430776	6.51096	5.7874	8.48904	0.00806447	0.667296	0.853254		ARMC1	0.018739	11.1968	5.795	-5.19683	0.00161759	0.922808	0.967373
	ARMC10	0.0359858	11.437	5.90317	3.56298	0.0109043	0.578464	0.796905		ARMC10	0.0461343	9.58757	5.91645	-3.58757	0.0146637	0.480329	0.731454
	ARMC2	0.0471403	0.58252	4.84337	2.41748	0.00932176	0.626412	0.829138		ARMC2	0.0607215	16.1357	4.82722	13.8643	0.0144219	0.486229	0.735209
	ARMC5	0.0857783	4.87889	3.16246	10.1211	0.0272043	0.252554	0.528983		ARMC5	0.131037	0.303142	3.14646	5.69686	0.0565095	0.055377	0.301453
	ARMC6	0.078425	0.891128	4.66639	2.10887	0.0202044	0.361036	0.632437		ARMC6	0.0248095	6.68622	4.6689	-0.686219	0.00172127	0.918054	0.965445
	ARMC7	0.0570064	6.07885	2.01318	8.92115	0.0145244	0.481645	0.730659		ARMC7	0.0935428	1.06545	2.01021	4.93455	0.0403473	0.128851	0.407741
	ARMC8	0.00747177	5.28045	6.2563	9.71955	0.000829533	0.959278	0.982444		ARMC8	0.0155226	0.789005	6.25511	5.211	0.00331415	0.848025	0.932366
	ARMC9	0.0820699	5.48336	4.55025	9.51664	0.0654934	0.0343099	0.20932		ARMC9	0.0791729	20.9461	4.52684	9.05387	0.0477486	0.0876132	0.355004
	ARMCX1	0.152818	11.9617	5.95951	3.03835	0.12303	0.00143507	0.166082		ARMCX1	0.0895636	11.7541	5.9665	-5.75408	0.0423506	0.11611	0.390326
	ARMCX2	0.0730715	0.222236	6.18125	2.77776	0.0638192	0.0375028	0.217017		ARMCX2	0.0297178	8.23234	6.18689	-2.23234	0.00875695	0.646228	0.833097
	ARMCX3	0.142137	0.00393121	7.67288	2.99607	0.0718798	0.0244001	0.189251		ARMCX3	0.0664073	15.7931	7.65158	14.2069	0.0138585	0.500251	0.744729
	ARMCX4	0.0934971	6.30676	5.08995	8.69324	0.0315198	0.202341	0.470744		ARMCX4	0.127181	21.5868	5.05505	8.41318	0.0540896	0.0629084	0.313393
	ARMCX5	0.0194824	1.35688	4.99351	1.64312	0.00761478	0.682554	0.862094		ARMCX5	0.012848	22.9163	4.98875	7.08372	0.00366732	0.833192	0.925665
	ARMCX5.GPRASP2.GPRASP2	0.121615	0.645986	7.72383	2.35401	0.0923543	0.00808739	0.166082		ARMCX5.GPRASP2.GPRASP2	0.044087	14.6536	7.71109	15.3464	0.0126997	0.530268	0.764495
	ARMCX6	0.0948137	0.38691	3.52725	2.61309	0.0306915	0.211144	0.481815		ARMCX6	0.123278	10.311	3.55617	-4.31096	0.0513344	0.0726522	0.331546
	ARMT1	0.186422	0.241455	5.50351	2.75855	0.0962345	0.00653339	0.166082		ARMT1	0.181647	13.4384	5.49714	16.5616	0.0958154	0.00671253	0.216199
	ARNT	0.162955	6.39557	4.65088	8.60443	0.146248	0.000360822	0.166082		ARNT	0.100807	23.6886	4.64325	6.31136	0.0596215	0.0470153	0.293371
	ARNT2	0.102392	5.9666	8.42059	9.0334	0.0552041	0.0590173	0.260522		ARNT2	0.107596	22.6234	8.39801	7.37656	0.0579072	0.0514169	0.297871
	ARNTL	0.0980053	1.41893	5.6456	1.58107	0.0553156	0.0586719	0.259657		ARNTL	0.187758	12.9193	5.65423	17.0807	0.23625	3.41042e-06	0.00790876
	ARNTL2	0.0312107	11.5908	5.25793	3.40917	0.00744493	0.688408	0.865304		ARNTL2	0.0906057	13.4245	5.25974	16.5755	0.0598206	0.0465125	0.292707
	ARPC1A	0.025831	1.68002	6.16857	1.31998	0.00693456	0.706315	0.872976		ARPC1A	0.0378479	5.79714	6.17853	0.202859	0.0130105	0.522043	0.757686
	ARPC1B	0.0431018	2.21811	3.15091	0.781886	0.00285441	0.866792	0.947114		ARPC1B	0.110173	9.11712	3.18606	-3.11712	0.0170867	0.424967	0.69073
	ARPC2	0.0356124	0.805976	6.63572	2.19402	0.0125888	0.531238	0.764511		ARPC2	0.0358273	9.28483	6.64509	-3.28483	0.0122549	0.542247	0.771849
	ARPC3	0.153355	0.494977	6.4317	2.50502	0.0901256	0.00912796	0.167587		ARPC3	0.116207	10.3591	6.45371	-4.35907	0.052108	0.0697854	0.326637
	ARPC4	0.154631	0.751646	6.52876	2.24835	0.0716079	0.0247537	0.18972		ARPC4	0.0314187	11.9036	6.52233	-5.90358	0.00330679	0.848343	0.932446
	ARPC5	0.13304	11.9971	6.42037	3.00294	0.0627038	0.039787	0.221864		ARPC5	0.144761	13.5253	6.41586	16.4747	0.074899	0.0208788	0.247874
	ARPC5L	0.123655	0.0875589	5.75201	2.91244	0.0507287	0.0746195	0.288635		ARPC5L	0.0596658	17.5618	5.72556	12.4382	0.00935851	0.627084	0.823899
	ARPIN.C15orf38.AP3S2	0.0418111	4.43405	3.04732	10.5659	0.015403	0.460755	0.714789		ARPIN.C15orf38.AP3S2	0.0498473	22.1732	3.03299	7.82679	0.0173749	0.418814	0.686013
	ARPP19	0.0857678	0.807946	9.82925	2.19205	0.0210418	0.345934	0.621556		ARPP19	0.0469602	14.8937	9.81787	15.1063	0.00660739	0.719594	0.872391
	ARPP21	0.0703482	0.967586	7.78171	2.03241	0.02813	0.240871	0.515445		ARPP21	0.110383	15.85	7.75587	14.15	0.0684773	0.0294113	0.268292
	ARRB1	0.00113602	0.00108237	6.70025	2.99892	9.87756e-06	0.999485	0.999645		ARRB1	0.0425709	1.05219	6.69702	4.94781	0.0140996	0.494203	0.741305
	ARRB2	0.0467559	4.82384	4.19012	10.1762	0.0103236	0.59557	0.810045		ARRB2	0.0265063	2.14445	4.19226	3.85555	0.00284126	0.868212	0.941934
	ARRDC1	0.0634595	6.29714	3.56263	8.70286	0.0125593	0.532033	0.765375		ARRDC1	0.118884	0.678568	3.55426	5.32143	0.0470836	0.0907057	0.358777
	ARRDC1.AS1	0.0622046	0.668169	2.72923	2.33183	0.0186798	0.390181	0.658138		ARRDC1.AS1	0.0166729	21.7491	2.71911	8.25086	0.00131952	0.936555	0.973081
	ARRDC2	0.0396761	6.02713	4.7724	8.97287	0.00422352	0.809219	0.923665		ARRDC2	0.0868776	3.97059	4.79188	2.02941	0.0177031	0.411896	0.680477
	ARRDC3	0.046306	3.233	6.29414	11.767	0.00516199	0.772035	0.904084		ARRDC3	0.152158	10.3059	6.33686	-4.30594	0.0482977	0.0851335	0.352088
	ARRDC4	0.0637258	5.25208	5.39925	9.74792	0.0177307	0.409429	0.672535		ARRDC4	0.0863882	11.3542	5.42116	-5.35419	0.0292074	0.229024	0.520901
	ARSA	0.0982255	6.46297	2.8155	8.53703	0.0324237	0.193145	0.45986		ARSA	0.114567	23.8396	2.80195	6.16036	0.0476331	0.0881452	0.355318
	ARSB	0.106764	4.7183	4.09641	10.2817	0.1107	0.00290952	0.166082		ARSB	0.0183302	19.07	4.09251	10.93	0.00215425	0.898462	0.957286
	ARSD	0.108697	6.88248	3.12749	8.11752	0.0537529	0.0636872	0.270331		ARSD	0.0529668	0.700061	3.13035	5.29994	0.0145896	0.482121	0.732188
	ARSF	0.0830056	2.50989	1.38223	0.490107	0.0138534	0.498265	0.742158		ARSF	0.16037	14.9785	1.36009	15.0215	0.0498983	0.0782918	0.340892
	ARSG	0.0486928	5.55926	3.58434	9.44074	0.0270137	0.255022	0.531911		ARSG	0.0538829	3.20752	3.59392	2.79248	0.0286216	0.236008	0.527818
	ARSJ	0.0784691	8.30635	2.94489	6.69365	0.0300388	0.218338	0.489895		ARSJ	0.0259915	3.25518	2.95334	2.74482	0.00320974	0.852441	0.934736
	ARSK	0.01437	4.66835	3.54552	10.3316	0.00139523	0.932523	0.972648		ARSK	0.0645062	15.9495	3.53346	14.0505	0.021142	0.34587	0.62214
	ART3	0.0896878	4.20955	2.72469	10.7905	0.0279376	0.243245	0.518223		ART3	0.0245055	0.446309	2.7219	5.55369	0.00182739	0.913203	0.963588
	ARV1	0.0268887	6.35084	3.88988	8.64916	0.00571322	0.750995	0.894303		ARV1	0.0446937	7.11287	3.90787	-1.11287	0.0127032	0.53017	0.764434
	ARVCF	0.0715313	5.30219	4.44363	9.69781	0.0206126	0.353585	0.626964		ARVCF	0.122947	23.5954	4.42212	6.40464	0.0554269	0.0586341	0.3059
	ARX	0.0942868	5.96695	2.13374	9.03305	0.0293172	0.226599	0.499939		ARX	0.152762	22.2823	2.09518	7.71766	0.0714752	0.025065	0.25609
	AS3MT	0.0632278	2.13597	3.01163	0.864029	0.0131176	0.517194	0.755136		AS3MT	0.0555819	14.9126	3.0017	15.0874	0.0103364	0.597078	0.805013
	ASAH1	0.166125	0.388163	7.62289	2.61184	0.0405436	0.126908	0.370888		ASAH1	0.21587	12.9089	7.62961	17.0911	0.073983	0.0219254	0.25088
	ASAH2B	0.0613791	0.380143	2.43241	2.61986	0.0133005	0.512401	0.75169		ASAH2B	0.0589751	9.9886	2.44611	-3.9886	0.0118604	0.553117	0.77873
	ASAP1	0.107338	7.0344	6.38313	7.9656	0.0378031	0.14631	0.397764		ASAP1	0.0347181	12.9853	6.39438	17.0147	0.00455967	0.79704	0.907649
	ASAP2	0.06293	7.0636	5.05804	7.9364	0.0173216	0.418007	0.68065		ASAP2	0.0674464	21.3973	5.04041	8.60269	0.0196663	0.372822	0.647055
	ASAP3	0.0373185	4.37739	4.10798	10.6226	0.0089001	0.639856	0.8367		ASAP3	0.0646214	0.333546	4.09937	5.66645	0.0233257	0.309452	0.595041
	ASB1	0.034126	5.84623	6.01676	9.15377	0.0181583	0.400666	0.665069		ASB1	0.0877679	22.4261	5.99394	7.57392	0.110636	0.00297729	0.201406
	ASB13	0.0781876	1.92369	4.91918	1.07631	0.0272307	0.252204	0.528647		ASB13	0.0461413	0.377777	4.9073	5.62222	0.010728	0.585456	0.799019
	ASB2	0.0384265	5.7304	2.93132	9.2696	0.00403609	0.816876	0.926892		ASB2	0.163663	22.1334	2.88435	7.86658	0.064968	0.0354346	0.279025
	ASB3.GPR75.ASB3	0.0231262	0.652762	5.91615	2.34724	0.00558463	0.755867	0.896706		ASB3.GPR75.ASB3	0.0283009	10.2792	5.92266	-4.27916	0.0085346	0.653451	0.837674
	ASB4	0.119083	7.47144	1.57616	7.52856	0.0176206	0.411726	0.674686		ASB4	0.109658	12.0594	1.60331	17.9406	0.0172817	0.420792	0.68736
	ASB6	0.0773884	5.80882	4.26184	9.19118	0.0281899	0.240126	0.514888		ASB6	0.118109	23.242	4.23952	6.75802	0.0630417	0.0392185	0.286022
	ASB7	0.0269817	3.8678	4.50096	11.1322	0.00783741	0.674979	0.857424		ASB7	0.0157297	13.8338	4.5007	16.1662	0.00231431	0.891334	0.953708
	ASB8	0.0694606	11.1811	5.44239	3.81891	0.0946118	0.00713384	0.166082		ASB8	0.0466559	12.5097	5.44526	17.4903	0.0390835	0.13754	0.41746
	ASCC1	0.0383615	6.30606	4.39807	8.69394	0.0197412	0.3697	0.640679		ASCC1	0.0374675	6.89051	4.4141	-0.890509	0.0150077	0.472068	0.725465
	ASCC2	0.152075	6.41128	2.93342	8.58872	0.0680903	0.0299012	0.201729		ASCC2	0.160494	2.66486	2.95727	3.33514	0.0770259	0.0186419	0.244745
	ASCC3	0.0175491	2.17063	6.54349	0.82937	0.00256143	0.879602	0.952504		ASCC3	0.0479891	11.9665	6.55054	-5.96654	0.0209384	0.349489	0.624865
	ASCL1	0.0397618	2.61143	3.1068	0.388569	0.00533174	0.76549	0.900475		ASCL1	0.0287376	15.2409	3.10081	14.7591	0.00259873	0.878754	0.948273
	ASF1A	0.108915	0.292228	5.31035	2.70777	0.0322254	0.195149	0.462494		ASF1A	0.203983	11.625	5.34324	-5.62498	0.118439	0.00193148	0.177978
	ASGR1	0.117315	2.77309	2.09042	0.226915	0.0404743	0.127376	0.371709		ASGR1	0.0687385	20.3873	2.05965	9.61266	0.011148	0.573263	0.79021
	ASH1L	0.0956596	6.2691	8.62454	8.7309	0.0503018	0.0763014	0.291499		ASH1L	0.0330127	1.79377	8.63125	4.20623	0.00623512	0.733069	0.878471
	ASH1L.AS1	0.0335022	5.2128	1.30093	9.7872	0.00217687	0.896716	0.960346		ASH1L.AS1	0.143083	22.3294	1.26089	7.67059	0.033422	0.184326	0.468842
	ASH2L	0.0112557	5.99982	5.36828	9.00018	0.00236195	0.888435	0.955701		ASH2L	0.0247209	2.41997	5.37041	3.58003	0.0110616	0.575769	0.791895
	ASIC1	0.149597	6.10763	3.32489	8.89237	0.0387163	0.139558	0.388022		ASIC1	0.215958	23.9304	3.29742	6.06962	0.0830571	0.0134636	0.23213
	ASIC2	0.0506181	7.08381	4.08871	7.91619	0.014429	0.483987	0.73179		ASIC2	0.041096	23.4551	4.08395	6.54494	0.0107413	0.585063	0.799019
	ASIC4	0.0597796	3.12317	2.94448	11.8768	0.012378	0.536941	0.76902		ASIC4	0.0719267	20.4689	2.91626	9.53111	0.0137395	0.503271	0.747174
	ASL	0.0828679	9.95717	3.43629	5.04283	0.0249537	0.283408	0.560914		ASL	0.0854792	23.5136	3.41898	6.48645	0.0229681	0.315143	0.601166
	ASMTL	0.123294	6.8163	4.46138	8.1837	0.0421164	0.116922	0.357473		ASMTL	0.121325	0.466707	4.45547	5.53329	0.0463252	0.0943778	0.363326
	ASNA1	0.162737	1.29077	4.98613	1.70923	0.05314	0.0657565	0.27292		ASNA1	0.047078	8.06744	4.99052	-2.06744	0.00402734	0.818439	0.91794
	ASNS	0.0330723	6.82882	6.18224	8.17118	0.0101135	0.601874	0.814765		ASNS	0.0565113	22.1825	6.16797	7.81745	0.0304601	0.214694	0.506384
	ASNSD1	0.171445	0.00516529	6.62994	2.99483	0.103281	0.00441599	0.166082		ASNSD1	0.129001	12.3477	6.63647	17.6523	0.0597293	0.0467395	0.293225
	ASPA	0.0229601	5.50896	4.94078	9.49104	0.000741529	0.963522	0.984176		ASPA	0.19471	9.78098	5.00405	-3.78098	0.0447001	0.102769	0.374091
	ASPDH	0.184316	0.262645	3.35763	2.73735	0.0606838	0.044238	0.229392		ASPDH	0.089944	11.1428	3.36575	-5.14284	0.0147708	0.477744	0.730074
	ASPH	0.0335998	0.00190064	7.82625	2.9981	0.00744353	0.688455	0.865304		ASPH	0.0452518	12.7278	7.82875	17.2722	0.0138074	0.501552	0.74581
	ASPHD1	0.104664	0.653926	5.0466	2.34607	0.0244116	0.291336	0.568423		ASPHD1	0.0456797	18.1849	5.02343	11.8151	0.00389029	0.824047	0.92069
	ASPHD2	0.0533938	4.13937	4.10842	10.8606	0.0263716	0.263557	0.540875		ASPHD2	0.0575678	18.8994	4.0881	11.1006	0.0200653	0.36535	0.640967
	ASPM	0.0473023	3.80205	1.90055	11.1979	0.00634951	0.727419	0.883936		ASPM	0.0182272	9.38325	1.90608	-3.38325	0.000718998	0.964979	0.984147
	ASPN	0.221672	0.204397	1.05515	2.7956	0.0836623	0.0129667	0.172657		ASPN	0.177965	12.9321	1.05478	17.0679	0.0567644	0.0546403	0.300862
	ASPRV1	0.0693203	5.81997	1.63367	9.18003	0.013581	0.505196	0.74732		ASPRV1	0.106088	20.7674	1.60036	9.23262	0.0257807	0.273006	0.562567
	ASPSCR1	0.0430069	4.33554	4.33878	10.6645	0.00894814	0.63833	0.835769		ASPSCR1	0.0693907	1.25674	4.33538	4.74326	0.0202737	0.36152	0.63732
	ASRGL1	0.0422647	0.697421	6.31411	2.30258	0.00650245	0.721832	0.881093		ASRGL1	0.0683269	10.4321	6.33025	-4.43212	0.0176091	0.413874	0.68236
	ASS1	0.0613681	0.731405	5.31636	2.2686	0.0113848	0.564578	0.78776		ASS1	0.0580212	6.01255	5.33044	-0.0125493	0.00862324	0.650561	0.835822
	ASTE1	0.0454176	6.11256	2.89516	8.88744	0.0183167	0.397438	0.663303		ASTE1	0.0648621	1.63144	2.89702	4.36856	0.0382197	0.143872	0.423762
	ASTN1	0.138106	6.25189	7.70256	8.74811	0.078516	0.0171137	0.177447		ASTN1	0.119757	23.5667	7.68793	6.43331	0.0613747	0.0428406	0.28958
	ASTN2	0.0926514	6.43122	5.27255	8.56878	0.044231	0.104755	0.338347		ASTN2	0.14419	0.138443	5.25679	5.86156	0.116006	0.0022064	0.183831
	ASXL1	0.149018	6.33371	5.32085	8.66629	0.081892	0.0142893	0.173923		ASXL1	0.165832	23.5591	5.29769	6.44086	0.106631	0.00370949	0.201406
	ASXL2	0.194015	6.44093	5.02223	8.55907	0.0912154	0.00860779	0.166243		ASXL2	0.129222	22.5569	5.00092	7.44306	0.0409925	0.124625	0.402097
	ASXL3	0.0394108	5.76329	5.71909	9.23671	0.00822717	0.661844	0.849987		ASXL3	0.0496122	13.2352	5.72429	16.7648	0.0127952	0.527716	0.762611
	ATAD1	0.142563	11.9153	7.56739	3.08471	0.0647067	0.0357734	0.212714		ATAD1	0.10745	13.5995	7.56067	16.4005	0.0365486	0.156832	0.438186
	ATAD2	0.0473519	4.93009	4.706	10.0699	0.0139729	0.495282	0.739657		ATAD2	0.0334105	22.2084	4.69765	7.7916	0.00565709	0.754564	0.888391
	ATAD2B	0.0353772	6.39325	5.27447	8.60675	0.00880091	0.643037	0.838424		ATAD2B	0.0196061	11.6587	5.28093	-5.65872	0.0028758	0.866722	0.94139
	ATAD3A	0.0313205	0.326379	3.60606	2.67362	0.00262	0.877038	0.951297		ATAD3A	0.0924869	21.9101	3.57489	8.0899	0.0217759	0.334889	0.614567
	ATAD3B	0.0873187	9.71533	4.23438	5.28467	0.0186189	0.391401	0.659123		ATAD3B	0.0669669	22.0971	4.21549	7.90287	0.00887588	0.642425	0.831719
	ATAD5	0.11471	6.20827	2.78736	8.79173	0.03124	0.20528	0.474986		ATAD5	0.0487247	22.7356	2.78252	7.26439	0.00558911	0.757151	0.88944
	ATAT1	0.197066	6.24349	2.21625	8.75651	0.048085	0.0856842	0.307129		ATAT1	0.163932	23.0172	2.18999	6.9828	0.0336989	0.181704	0.464426
	ATCAY	0.0865037	5.8802	7.61387	9.1198	0.0365716	0.1559	0.411878		ATCAY	0.0923781	22.7415	7.59491	7.25853	0.0393956	0.13535	0.415396
	ATE1	0.0718697	0.522761	7.28264	2.47724	0.0334234	0.183446	0.44843		ATE1	0.0943626	10.8265	7.30165	-4.82647	0.0599702	0.0461458	0.292707
	ATF1	0.110892	11.8997	3.85987	3.10027	0.0557555	0.0573349	0.25731		ATF1	0.175122	12.3786	3.87659	17.6214	0.139851	0.000593377	0.144846
	ATF2	0.00462985	7.03811	7.16568	7.96189	0.000144084	0.992788	0.996871		ATF2	0.0351734	14.9228	7.16243	15.0772	0.00884319	0.643465	0.831765
	ATF3	0.169373	2.84436	2.33736	0.155636	0.0348706	0.170289	0.431341		ATF3	0.197231	15.8687	2.2926	14.1313	0.0406296	0.126981	0.405697
	ATF4	0.116697	0.508896	6.97511	2.4911	0.0273583	0.250574	0.526422		ATF4	0.0812945	8.5028	6.99558	-2.5028	0.0116614	0.558685	0.781786
	ATF6	0.0166506	5.22892	6.61417	9.77108	0.00401475	0.817757	0.92731		ATF6	0.045178	9.6309	6.6296	-3.6309	0.0236733	0.303981	0.589489
	ATF6B	0.114176	5.66561	4.03737	9.33439	0.0579447	0.0511111	0.24338		ATF6B	0.131864	22.5426	4.0074	7.45744	0.0698772	0.0273007	0.264212
	ATF7	0.226898	5.99164	3.04861	9.00836	0.116534	0.00209217	0.166082		ATF7	0.113808	23.2042	3.03714	6.79575	0.0288758	0.232941	0.524852
	ATF7IP	0.112813	6.79709	5.51721	8.20291	0.0701508	0.0267805	0.193974		ATF7IP	0.0473007	0.0784182	5.51833	5.92158	0.0139106	0.498951	0.744302
	ATF7IP2	0.083954	1.29482	4.71086	1.70518	0.0334098	0.183578	0.448596		ATF7IP2	0.0870922	12.3863	4.71604	17.6137	0.0418358	0.119276	0.395413
	ATG10	0.0621985	10.6044	3.49355	4.3956	0.0288577	0.231985	0.506102		ATG10	0.0340556	20.7162	3.48017	9.28381	0.00617269	0.735347	0.879157
	ATG101	0.221109	0.698844	4.54506	2.30116	0.0865374	0.0110907	0.170182		ATG101	0.0726029	10.3885	4.54882	-4.38847	0.00964102	0.618262	0.819383
	ATG12	0.0459938	0.894374	6.31074	2.10563	0.0101783	0.599913	0.812853		ATG12	0.0829858	13.4194	6.31041	16.5806	0.0375365	0.149057	0.428582
	ATG13	0.0947047	5.74111	5.82939	9.25889	0.0651212	0.0349891	0.210597		ATG13	0.0677799	1.2891	5.83152	4.7109	0.0325942	0.192376	0.479184
	ATG14	0.00942407	2.78888	5.3952	0.211124	0.00147861	0.928622	0.97078		ATG14	0.0131705	8.47999	5.39946	-2.47999	0.00232586	0.890819	0.953303
	ATG16L1	0.102316	0.0486691	6.10341	2.95133	0.0805617	0.0153443	0.175753		ATG16L1	0.0803489	15.1838	6.08639	14.8162	0.0462487	0.0947579	0.363413
	ATG16L2	0.00613383	1.07449	3.93667	1.92551	0.000191793	0.990412	0.995707		ATG16L2	0.081075	1.59455	3.93433	4.40545	0.0382073	0.143964	0.42385
	ATG2A	0.191065	6.60981	3.91306	8.39019	0.0594672	0.047178	0.235379		ATG2A	0.226989	23.8645	3.88676	6.13549	0.0923592	0.0081159	0.221856
	ATG2B	0.0791959	6.68655	7.33627	8.31345	0.0376094	0.147764	0.399843		ATG2B	0.0566063	23.6278	7.33108	6.37222	0.0211676	0.345421	0.622047
	ATG3	0.0477208	0.393879	5.50881	2.60612	0.0124131	0.536005	0.76815		ATG3	0.100399	11.5563	5.52589	-5.55634	0.0582452	0.0505153	0.297085
	ATG4A	0.0498562	11.4135	3.01251	3.5865	0.0164995	0.435784	0.693357		ATG4A	0.0830312	13.9895	3.00879	16.0105	0.0417783	0.119634	0.395985
	ATG4B	0.0329661	3.52265	5.09429	11.4773	0.0085087	0.652567	0.844289		ATG4B	0.0714411	23.3278	5.0776	6.67221	0.0355041	0.165509	0.446522
	ATG4C	0.0455324	11.7891	5.04489	3.2109	0.00592696	0.743012	0.891691		ATG4C	0.15746	11.1864	5.07885	-5.18639	0.0676761	0.0306919	0.270797
	ATG4D	0.0209377	6.75802	3.41479	8.24198	0.000952615	0.953373	0.980713		ATG4D	0.101747	23.9428	3.39876	6.05716	0.0252026	0.281208	0.570471
	ATG5	0.138685	0.219713	6.40307	2.78029	0.0764563	0.0191213	0.181594		ATG5	0.132009	13.3707	6.39912	16.6293	0.0725422	0.0236876	0.253307
	ATG7	0.0487079	0.946262	5.83289	2.05374	0.0217599	0.333504	0.609562		ATG7	0.00348262	9.72791	5.83018	-3.72791	0.000111998	0.994474	0.997757
	ATG9A	0.142241	5.99968	5.56864	9.00032	0.0490725	0.0813709	0.300158		ATG9A	0.141738	0.527901	5.56068	5.4721	0.049802	0.0786927	0.341469
	ATIC	0.145898	6.94001	3.80314	8.05999	0.0534208	0.0648016	0.271581		ATIC	0.13593	23.901	3.79054	6.099	0.0527034	0.0676502	0.323393
	ATL1	0.108437	0.378166	7.35461	2.62183	0.0596917	0.0466246	0.234299		ATL1	0.0304957	9.63205	7.35659	-3.63205	0.0044376	0.801908	0.909669
	ATL2	0.040465	0.517483	6.55069	2.48252	0.0133311	0.511595	0.751343		ATL2	0.0773987	15.8736	6.53326	14.1264	0.0460439	0.0957803	0.365372
	ATL3	0.00974456	10.5316	6.19362	4.46843	0.000437019	0.978324	0.990645		ATL3	0.0915141	11.333	6.2138	-5.33303	0.0328193	0.190163	0.47669
	ATM	0.0185552	7.3723	7.50896	7.6277	0.00169842	0.918506	0.96767		ATM	0.0403159	13.9841	7.50983	16.0159	0.00906966	0.636237	0.828585
	ATMIN	0.0236173	11.4783	7.52898	3.52173	0.00611339	0.736101	0.887916		ATMIN	0.0377804	8.89961	7.54101	-2.89961	0.0122047	0.543623	0.772096
	ATN1	0.238725	6.37595	4.34868	8.62405	0.0482297	0.0850538	0.306194		ATN1	0.255037	23.4507	4.31174	6.54927	0.0579709	0.0512457	0.297871
	ATOH7	0.0656783	10.6876	1.60825	4.31241	0.00855318	0.651094	0.843669		ATOH7	0.0934329	11.7187	1.62464	-5.71871	0.0150398	0.471293	0.724594
	ATOH8	0.112809	4.68479	1.92892	10.3152	0.0238373	0.299995	0.576965		ATOH8	0.132279	3.24914	1.94907	2.75086	0.0260123	0.269806	0.559431
	ATOX1	0.0665388	3.91857	3.63713	11.0814	0.0205935	0.353929	0.627188		ATOX1	0.0668172	3.96516	3.64953	2.03484	0.0156886	0.456141	0.71384
	ATP10A	0.0415421	7.42549	2.91835	7.57451	0.00347114	0.840396	0.937667		ATP10A	0.165552	2.94584	2.93893	3.05416	0.0590148	0.0485364	0.295612
	ATP10B	0.101738	7.9401	3.71179	7.0599	0.020671	0.35254	0.626227		ATP10B	0.149019	8.37926	3.77291	-2.37926	0.0397518	0.132899	0.412758
	ATP10D	0.00857412	3.07358	4.25396	11.9264	0.000611754	0.969795	0.987817		ATP10D	0.0853076	17.5326	4.22795	12.4674	0.0449156	0.101612	0.372943
	ATP11A	0.249826	6.68382	4.29697	8.31618	0.0911004	0.00866221	0.166367		ATP11A	0.152468	0.242476	4.29366	5.75752	0.0379501	0.145897	0.425936
	ATP11B	0.0261519	6.27006	6.17425	8.72994	0.00571295	0.751006	0.894303		ATP11B	0.0501915	15.4891	6.16842	14.5109	0.0197874	0.370546	0.644692
	ATP11C	0.0177872	6.31198	3.71154	8.68802	0.00135993	0.93416	0.973162		ATP11C	0.11063	10.9374	3.7406	-4.93743	0.0535702	0.0646585	0.316447
	ATP13A1	0.219832	6.12418	3.67419	8.87582	0.0865606	0.0110777	0.170182		ATP13A1	0.213468	0.225177	3.65742	5.77482	0.0847357	0.0122943	0.23213
	ATP13A2	0.209735	6.27659	5.99438	8.72341	0.0698887	0.0271509	0.194497		ATP13A2	0.201937	0.507621	5.9843	5.49238	0.0689761	0.0286442	0.26605
	ATP13A3	0.0364725	7.56927	6.83373	7.43073	0.00841725	0.655582	0.846		ATP13A3	0.0645892	16.7975	6.82001	13.2025	0.0245225	0.291086	0.578787
	ATP13A4	0.0501629	8.87787	6.11252	6.12213	0.00868549	0.64678	0.840858		ATP13A4	0.0602099	18.8646	6.09361	11.1354	0.00928504	0.629427	0.825045
	ATP1A1	0.199007	6.37322	8.40293	8.62678	0.0702691	0.0266139	0.193345		ATP1A1	0.181199	23.646	8.38162	6.35404	0.0617807	0.0419246	0.28958
	ATP1A2	0.0688411	5.79453	9.28189	9.20547	0.0137345	0.501272	0.744163		ATP1A2	0.119703	22.2303	9.25071	7.76967	0.0374528	0.149712	0.429352
	ATP1A3	0.214131	6.31742	8.1125	8.68258	0.0579255	0.0511601	0.24338		ATP1A3	0.238083	0.113925	8.09014	5.88608	0.0763104	0.0193682	0.244745
	ATP1B1	0.0780634	0.584084	9.9617	2.41592	0.0281499	0.240617	0.51526		ATP1B1	0.0436896	13.9927	9.95511	16.0073	0.00948965	0.622972	0.82177
	ATP1B2	0.158998	6.25069	5.52353	8.74931	0.0167184	0.430973	0.68947		ATP1B2	0.330487	22.9523	5.4522	7.04772	0.0729714	0.0231499	0.253307
	ATP1B3	0.0487189	6.65946	5.10077	8.34054	0.0167728	0.429798	0.688568		ATP1B3	0.0952336	21.8112	5.07429	8.18876	0.0632534	0.0387808	0.285783
	ATP23	0.173382	0.888482	2.53356	2.11152	0.0947164	0.00709457	0.166082		ATP23	0.140064	13.4211	2.52549	16.5789	0.069987	0.0271384	0.263906
	ATP2A2	0.155415	6.40369	8.44903	8.59631	0.045907	0.0959818	0.32352		ATP2A2	0.141442	23.0282	8.42586	6.97179	0.0394059	0.135278	0.415396
	ATP2B1	0.0619151	0.687388	10.2285	2.31261	0.017735	0.409341	0.672519		ATP2B1	0.0531143	12.9086	10.2284	17.0914	0.0146325	0.481085	0.731725
	ATP2B2	0.192347	6.43892	8.70378	8.56108	0.0692529	0.0280946	0.197737		ATP2B2	0.145615	23.518	8.68774	6.48198	0.0422675	0.116617	0.390748
	ATP2B3	0.171445	6.13819	5.88934	8.86181	0.0597312	0.0465313	0.23421		ATP2B3	0.148288	23.43	5.8693	6.57001	0.0454421	0.0988589	0.369094
	ATP2B4	0.225689	6.33196	7.51369	8.66804	0.0898407	0.00927422	0.167587		ATP2B4	0.152182	0.0804522	7.50543	5.91955	0.0435909	0.108867	0.381244
	ATP2C1	0.0255404	6.82524	7.63265	8.17476	0.00558361	0.755906	0.896706		ATP2C1	0.0464457	16.9703	7.62223	13.0297	0.0166197	0.435149	0.698688
	ATP2C2	0.0347854	10.7482	2.10231	4.25176	0.00690674	0.707302	0.873316		ATP2C2	0.0516855	2.10944	2.10277	3.89056	0.0130227	0.52173	0.757682
	ATP5A1	0.154381	0.392558	9.38426	2.60744	0.0812305	0.0148068	0.17518		ATP5A1	0.0258589	10.1155	9.38073	-4.11554	0.00222558	0.89529	0.955296
	ATP5B	0.0299017	6.51025	8.16685	8.48975	0.00711867	0.69983	0.870212		ATP5B	0.0854716	0.403774	8.15768	5.59623	0.0638646	0.0375662	0.284071
	ATP5C1	0.16294	0.253223	7.37177	2.74678	0.112003	0.00270202	0.166082		ATP5C1	0.102083	10.514	7.38865	-4.51403	0.0432723	0.110685	0.382764
	ATP5D	0.0611072	5.3235	4.17314	9.6765	0.00827018	0.660427	0.849013		ATP5D	0.111992	23.2364	4.1503	6.76355	0.0249703	0.284547	0.573383
	ATP5E	0.190056	0.666937	6.91535	2.33306	0.0496425	0.0789842	0.295903		ATP5E	0.0898441	12.4984	6.91199	17.5016	0.0124172	0.537831	0.769421
	ATP5F1	0.177578	0.190712	7.73892	2.80929	0.10859	0.0032754	0.166082		ATP5F1	0.0984713	11.1937	7.74941	-5.19373	0.0338604	0.180192	0.463009
	ATP5G1	0.139766	0.649137	5.00893	2.35086	0.0362275	0.158718	0.415426		ATP5G1	0.013129	20.2518	4.99345	9.74819	0.000280814	0.986144	0.993338
	ATP5G2	0.0875876	1.67119	5.48945	1.32881	0.0307583	0.210426	0.480924		ATP5G2	0.0206665	4.94573	5.48833	1.05427	0.00156727	0.925118	0.967682
	ATP5G3	0.128066	0.0854238	6.58251	2.91458	0.0551573	0.059164	0.260881		ATP5G3	0.0164683	8.07465	6.57982	-2.07465	0.000734514	0.964235	0.983798
	ATP5H	0.232248	0.469296	6.74325	2.5307	0.105105	0.00398513	0.166082		ATP5H	0.0688967	13.5776	6.72762	16.4224	0.00996915	0.608131	0.812828
	ATP5I	0.190931	0.75765	6.20419	2.24235	0.0287243	0.233582	0.507743		ATP5I	0.0855191	13.1208	6.19518	16.8792	0.00649041	0.723803	0.874128
	ATP5J	0.146008	0.0193467	5.28673	2.98065	0.100954	0.0050336	0.166082		ATP5J	0.115315	10.0369	5.31232	-4.03694	0.0579219	0.0513759	0.297871
	ATP5J2	0.23209	0.800557	6.05777	2.19944	0.0712006	0.0253117	0.190689		ATP5J2	0.0962561	12.6323	6.05058	17.3677	0.0139007	0.499196	0.744302
	ATP5L	0.171769	0.694237	6.42848	2.30576	0.0772838	0.0182853	0.179921		ATP5L	0.0415447	10.393	6.42714	-4.39299	0.00467062	0.79265	0.905382
	ATP5O	0.172185	0.7157	6.40567	2.2843	0.0956788	0.00672595	0.166082		ATP5O	0.0434712	12.4425	6.39803	17.5575	0.00685918	0.710594	0.868823
	ATP5S	0.0355608	5.88768	3.82264	9.11232	0.0106385	0.586235	0.803158		ATP5S	0.0605526	2.67334	3.82972	3.32666	0.0290093	0.231359	0.523194
	ATP5SL	0.0621473	3.76061	4.29704	11.2394	0.0166537	0.432396	0.690583		ATP5SL	0.069529	3.18354	4.30495	2.81646	0.0168874	0.429274	0.694425
	ATP6AP1	0.0869308	5.05736	6.748	9.94264	0.039381	0.134824	0.381523		ATP6AP1	0.106277	0.250543	6.73565	5.74946	0.0531111	0.0662358	0.320294
	ATP6AP1L	0.0789277	6.25161	2.65485	8.74839	0.0218459	0.33206	0.608346		ATP6AP1L	0.0598566	21.4851	2.64062	8.5149	0.0114704	0.564046	0.784579
	ATP6AP2	0.157491	11.9721	8.32691	3.02789	0.0970511	0.00624684	0.166082		ATP6AP2	0.081976	12.7339	8.32512	17.2661	0.02677	0.259508	0.549923
	ATP6V0A1	0.0888857	6.54695	8.10706	8.45305	0.0448954	0.101198	0.331387		ATP6V0A1	0.0890924	0.405046	8.10188	5.59495	0.0497528	0.0788925	0.341577
	ATP6V0A2	0.0532878	7.10473	4.67941	7.89527	0.0229325	0.314112	0.590416		ATP6V0A2	0.0414638	2.11217	4.68471	3.88783	0.0155286	0.459835	0.716878
	ATP6V0B	0.225066	0.593141	7.03395	2.40686	0.0832205	0.013287	0.172657		ATP6V0B	0.0533332	12.2881	7.02451	17.7119	0.00517672	0.772941	0.896449
	ATP6V0C	0.133719	5.96986	2.4005	9.03014	0.0176903	0.410281	0.673587		ATP6V0C	0.212654	2.72864	2.42726	3.27136	0.0424495	0.115511	0.389771
	ATP6V0D1	0.00868354	3.79964	6.55735	11.2004	0.000282888	0.985901	0.993823		ATP6V0D1	0.0857938	23.2495	6.53763	6.7505	0.0238544	0.301184	0.587093
	ATP6V0E1	0.0695575	0.626351	4.68441	2.37365	0.0137185	0.501674	0.744327		ATP6V0E1	0.165566	9.84987	4.73133	-3.84987	0.0766495	0.0190205	0.244745
	ATP6V0E2	0.018399	11.9779	7.68393	3.02206	0.00129667	0.937107	0.974726		ATP6V0E2	0.0557182	5.12618	7.69817	0.873824	0.00949327	0.622861	0.821702
	ATP6V0E2.AS1	0.0245815	11.5903	2.59391	3.40971	0.00297287	0.861654	0.944689		ATP6V0E2.AS1	0.0672428	5.79975	2.61371	0.200252	0.0162181	0.444056	0.705177
	ATP6V1A	0.0757319	0.358139	9.47094	2.64186	0.0252689	0.278885	0.555906		ATP6V1A	0.0412564	18.4505	9.45133	11.5495	0.00601894	0.741048	0.881202
	ATP6V1B2	0.104525	0.171151	9.3328	2.82885	0.0722324	0.0239436	0.189153		ATP6V1B2	0.00963165	4.35103	9.32767	1.64897	0.000531984	0.973967	0.987512
	ATP6V1C1	0.0481211	6.56654	8.2071	8.43346	0.0140037	0.49452	0.739089		ATP6V1C1	0.0385225	22.6948	8.20045	7.30524	0.00931747	0.628386	0.824417
	ATP6V1D	0.139276	0.353521	7.44948	2.64648	0.0866117	0.011047	0.170182		ATP6V1D	0.0628631	13.0607	7.44395	16.9393	0.0189452	0.386683	0.658222
	ATP6V1E1	0.129361	0.360421	8.51352	2.63958	0.0626119	0.0399784	0.221971		ATP6V1E1	0.0664438	8.56577	8.5279	-2.56577	0.014288	0.489502	0.737833
	ATP6V1E2	0.0647239	4.80115	2.94443	10.1989	0.0313142	0.204495	0.473791		ATP6V1E2	0.0612098	0.556424	2.93891	5.44358	0.0248552	0.286212	0.573908
	ATP6V1F	0.160998	0.321062	5.72689	2.67894	0.0432864	0.110039	0.34671		ATP6V1F	0.0200447	7.36765	5.72252	-1.36765	0.000541411	0.973508	0.987273
	ATP6V1G1	0.147433	0.245058	6.16128	2.75494	0.0706322	0.0260972	0.192847		ATP6V1G1	0.0793658	11.3636	6.16828	-5.36362	0.0210845	0.346894	0.623361
	ATP6V1G2	0.108177	0.129345	7.41214	2.87066	0.0317538	0.199927	0.468315		ATP6V1G2	0.0570902	8.35622	7.42535	-2.35622	0.00729501	0.695263	0.861106
	ATP6V1H	0.137806	0.224462	7.99034	2.77554	0.0871607	0.010726	0.170182		ATP6V1H	0.050332	14.9704	7.97523	15.0296	0.0112764	0.569572	0.788168
	ATP7A	0.0114478	10.9813	4.22129	4.01875	0.00123592	0.939953	0.975716		ATP7A	0.0727722	11.5749	4.2357	-5.57491	0.0439976	0.106578	0.378973
	ATP7B	0.190453	6.40947	3.24451	8.59053	0.0978481	0.00598751	0.166082		ATP7B	0.214575	22.9979	3.20557	7.00213	0.128613	0.00109912	0.157531
	ATP8A1	0.0273438	7.44533	9.29318	7.55467	0.00389923	0.822518	0.929052		ATP8A1	0.0566272	7.63404	9.31595	-1.63404	0.0148084	0.476845	0.729612
	ATP8A2	0.0908395	6.07949	7.55251	8.92051	0.0503576	0.0760724	0.291174		ATP8A2	0.0800857	23.3902	7.54121	6.60982	0.0393915	0.13538	0.415396
	ATP8B1	0.0299334	10.0487	3.49959	4.9513	0.00574976	0.749625	0.893922		ATP8B1	0.0173687	14.8849	3.49793	15.1151	0.00157397	0.924805	0.967682
	ATP8B2	0.0339157	5.38163	5.25837	9.61837	0.00995679	0.606654	0.817114		ATP8B2	0.0983282	21.8413	5.22897	8.15875	0.0693336	0.0281109	0.265685
	ATP8B4	0.0496902	0.0524388	4.23854	2.94756	0.00648943	0.722308	0.881312		ATP8B4	0.163836	12.3195	4.2583	17.6805	0.072552	0.0236762	0.253307
	ATP9A	0.130117	6.37244	9.07742	8.62756	0.0689611	0.0285364	0.198429		ATP9A	0.122166	23.761	9.0639	6.23904	0.0647051	0.0359347	0.280076
	ATP9B	0.0183131	2.49882	6.72892	0.501181	0.002053	0.902307	0.962428		ATP9B	0.0496739	19.1232	6.71002	10.8768	0.0119079	0.551797	0.777898
	ATPAF1	0.018349	3.05217	6.95549	11.9478	0.00596043	0.741774	0.890988		ATPAF1	0.0378198	8.8888	6.96802	-2.8888	0.0202087	0.362712	0.638482
	ATPAF2	0.0449549	3.60717	3.50362	11.3928	0.0227844	0.316504	0.592514		ATPAF2	0.0130917	4.99848	3.50623	1.00152	0.00138609	0.933469	0.971368
	ATPIF1	0.0988243	1.47929	5.16542	1.52071	0.0182986	0.397803	0.663593		ATPIF1	0.0398934	0.0721639	5.1513	5.92784	0.0034492	0.842333	0.929865
	ATR	0.0332188	10.8123	6.75428	4.18766	0.0128499	0.524271	0.759683		ATR	0.0181765	14.3216	6.75249	15.6784	0.00326257	0.850218	0.933385
	ATRAID	0.103685	0.868575	4.52976	2.13142	0.0323461	0.193928	0.46062		ATRAID	0.136757	8.40785	4.57102	-2.40785	0.0510157	0.0738596	0.33366
	ATRIP	0.057707	5.66389	1.9081	9.33611	0.0188033	0.38773	0.656091		ATRIP	0.0603364	2.70096	1.91637	3.29904	0.0186769	0.391985	0.662811
	ATRN	0.0818494	6.3338	7.61665	8.6662	0.0441853	0.105003	0.338588		ATRN	0.0720019	23.3115	7.60646	6.6885	0.0355874	0.164798	0.446053
	ATRNL1	0.156037	0.588876	11.4512	2.41112	0.080168	0.0156728	0.176881		ATRNL1	0.0860104	12.7168	11.4484	17.2832	0.0270345	0.256012	0.545852
	ATRX	0.078087	7.1734	8.32624	7.8266	0.0192308	0.379403	0.649405		ATRX	0.0188196	21.6341	8.32627	8.36586	0.00112963	0.945453	0.976333
	ATXN1	0.100877	6.55693	7.98767	8.44307	0.0608323	0.0438933	0.229167		ATXN1	0.0808719	19.2161	7.96615	10.7839	0.0324015	0.194306	0.481649
	ATXN10	0.0589482	0.187671	7.56061	2.81233	0.0350573	0.168647	0.429205		ATXN10	0.0310679	14.0962	7.55571	15.9038	0.00988677	0.610675	0.814535
	ATXN1L	0.13744	6.39635	5.13713	8.60365	0.0957992	0.00668108	0.166082		ATXN1L	0.106794	23.5151	5.12498	6.48492	0.0612398	0.0431422	0.28958
	ATXN2	0.10499	5.87451	5.53969	9.12549	0.0464234	0.0934384	0.319759		ATXN2	0.0447419	22.5332	5.53389	7.4668	0.00785386	0.676122	0.849595
	ATXN2L	0.246536	6.30812	4.21399	8.69188	0.0726048	0.023486	0.189153		ATXN2L	0.232715	0.125456	4.19501	5.87454	0.0688651	0.0288131	0.266382
	ATXN3	0.0237322	0.144156	6.02177	2.85584	0.0036284	0.833798	0.935301		ATXN3	0.0580321	14.7157	6.01528	15.2843	0.0211458	0.345804	0.62214
	ATXN7	0.185503	6.43686	4.471	8.56314	0.091492	0.00848006	0.166082		ATXN7	0.124302	21.8732	4.44567	8.12681	0.0396423	0.133655	0.413105
	ATXN7L1	0.151279	5.66943	2.8432	9.33057	0.0570443	0.0535857	0.248945		ATXN7L1	0.108114	23.5701	2.82986	6.42994	0.0277935	0.246234	0.537174
	ATXN7L2	0.136844	6.18239	1.93558	8.81761	0.0375235	0.148425	0.400307		ATXN7L2	0.159674	21.9741	1.89575	8.02586	0.0479249	0.0868103	0.353695
	ATXN7L3	0.0500942	4.43391	7.19793	10.5661	0.0195063	0.374127	0.644657		ATXN7L3	0.0746045	23.0503	7.18047	6.94966	0.0362757	0.159059	0.439902
	ATXN7L3B	0.0952544	0.68931	8.31887	2.31069	0.082258	0.0140113	0.173923		ATXN7L3B	0.0345185	13.1448	8.3138	16.8552	0.0120769	0.54713	0.7746
	AUH	0.13868	0.0799983	5.31378	2.92	0.0774564	0.0181179	0.179654		AUH	0.081647	11.4633	5.32172	-5.46332	0.0271041	0.255111	0.545255
	AUNIP	0.129583	0.635893	1.92167	2.36411	0.0539756	0.0629554	0.269113		AUNIP	0.104776	12.1496	1.92809	17.8504	0.0392001	0.136713	0.417247
	AUP1	0.0496368	1.42145	5.18201	1.57855	0.0144566	0.483307	0.73119		AUP1	0.07724	6.90567	5.20552	-0.905673	0.0303912	0.215467	0.507277
	AURKA	0.0465546	0.85975	1.69604	2.14025	0.010034	0.604301	0.816039		AURKA	0.120014	14.1352	1.68895	15.8648	0.0733308	0.0227075	0.252574
	AURKAIP1	0.138284	0.982226	5.17052	2.01777	0.0431132	0.111034	0.347898		AURKAIP1	0.0341751	6.97649	5.17181	-0.976487	0.00226154	0.893674	0.95461
	AUTS2	0.160721	6.74706	4.51548	8.25294	0.0752232	0.0204314	0.184959		AUTS2	0.142434	21.4706	4.48063	8.52943	0.0573267	0.053037	0.298863
	AVEN	0.114235	0.537886	2.86457	2.46211	0.086634	0.0110342	0.170182		AVEN	0.0473927	13.853	2.85587	16.147	0.0160529	0.447783	0.708167
	AVIL	0.0770206	6.01037	2.67125	8.98963	0.0348455	0.170505	0.431425		AVIL	0.0876918	20.3067	2.64457	9.69333	0.036484	0.157353	0.438389
	AVL9	0.000630254	11.998	7.41723	3.00205	7.67728e-06	0.999592	0.999664		AVL9	0.0189694	20.2032	7.4103	9.79681	0.00555483	0.758474	0.890018
	AVPI1	0.0408909	5.99334	3.70893	9.00666	0.00735399	0.691573	0.866126		AVPI1	0.0969448	1.6889	3.71028	4.3111	0.0414596	0.121636	0.3984
	AXIN1	0.0346421	5.16026	4.32638	9.83974	0.00610043	0.736581	0.888056		AXIN1	0.0559166	2.11135	4.32929	3.88865	0.014018	0.496245	0.743102
	AXIN2	0.046348	6.09535	3.73008	8.90465	0.0232868	0.308516	0.585402		AXIN2	0.0390069	22.596	3.72256	7.40401	0.0159465	0.450211	0.709596
	AXL	0.0803977	6.40544	4.82666	8.59456	0.0148977	0.472627	0.724231		AXL	0.122999	22.7094	4.79981	7.29057	0.0354946	0.16559	0.446522
	AZGP1	0.251924	4.632	1.20768	10.368	0.0381497	0.143709	0.393926		AZGP1	0.18164	8.93569	1.27668	-2.93569	0.0143968	0.486836	0.735487
	AZI2	0.0509717	11.7047	5.32079	3.29531	0.0245476	0.28931	0.566647		AZI2	0.0630838	10.1483	5.33674	-4.14835	0.0332765	0.185722	0.470597
	AZIN1	0.139389	0.474731	8.41979	2.52527	0.0691944	0.0281826	0.1978		AZIN1	0.113787	13.4135	8.41396	16.5865	0.049968	0.0780073	0.340422
	AZIN1.AS1	0.0509585	9.74446	1.71878	5.25554	0.0157428	0.452857	0.707658		AZIN1.AS1	0.0446105	4.73466	1.73074	1.26534	0.00870577	0.647896	0.834397
	AZIN2	0.065301	11.6368	4.7183	3.36316	0.025452	0.276289	0.553771		AZIN2	0.0176899	12.9627	4.71606	17.0373	0.0018076	0.914099	0.963908
	B2M	0.128088	0.649852	8.43335	2.35015	0.0291525	0.228503	0.502321		B2M	0.196103	11.0062	8.47183	-5.00615	0.0729287	0.0232048	0.253307
	B3GALNT1	0.16442	0.380079	6.70685	2.61992	0.0900574	0.00916221	0.167587		B3GALNT1	0.121334	13.7793	6.69544	16.2207	0.0518707	0.0706519	0.327738
	B3GALNT2	0.0295154	8.10861	3.74143	6.89139	0.0079928	0.669717	0.854355		B3GALNT2	0.0638848	22.1576	3.7243	7.84239	0.0376349	0.148309	0.428216
	B3GALT1	0.0144599	2.04415	4.17328	0.955854	0.00230198	0.891105	0.957219		B3GALT1	0.0414504	12.8066	4.1763	17.1934	0.0211578	0.345592	0.622065
	B3GALT2	0.147437	11.9962	6.9204	3.00385	0.0595032	0.0470871	0.235379		B3GALT2	0.178658	10.2759	6.96303	-4.27589	0.0814673	0.0146746	0.234839
	B3GALT4	0.0337429	1.47359	2.40556	1.52641	0.00365291	0.832766	0.934671		B3GALT4	0.0755678	2.98919	2.41117	3.01081	0.0195383	0.375242	0.648785
	B3GALT6	0.0385955	2.01281	3.90494	0.987193	0.00384674	0.824699	0.930614		B3GALT6	0.0796839	3.19757	3.9124	2.80243	0.016622	0.435101	0.698688
	B3GAT1	0.114234	5.53228	7.37111	9.46772	0.0609099	0.0437125	0.228566		B3GAT1	0.0701283	0.095337	7.36598	5.90466	0.0218103	0.334301	0.614216
	B3GAT2	0.0387898	7.72578	5.20424	7.27422	0.00433804	0.804595	0.921941		B3GAT2	0.107517	11.4975	5.22968	-5.49746	0.0374776	0.149515	0.429294
	B3GAT3	0.0769114	1.92868	4.84155	1.07132	0.0247892	0.28579	0.563162		B3GAT3	0.0675334	6.52611	4.85927	-0.526112	0.0161124	0.446446	0.707681
	B3GLCT	0.0999039	0.488598	5.63575	2.5114	0.0467807	0.091719	0.317694		B3GLCT	0.104214	11.0886	5.65333	-5.08862	0.0535156	0.0648471	0.317036
	B3GNT2	0.158982	0.215934	5.35215	2.78407	0.0635692	0.0380029	0.21796		B3GNT2	0.143686	12.2083	5.36261	17.7917	0.0546259	0.0611661	0.311604
	B3GNT4	0.166841	6.14195	1.90319	8.85805	0.0759914	0.0196022	0.183004		B3GNT4	0.165624	22.1861	1.86534	7.81388	0.0709161	0.0258095	0.25934
	B3GNT5	0.196027	6.09732	2.97077	8.90268	0.0725813	0.0235166	0.189153		B3GNT5	0.136012	19.2997	2.93495	10.7003	0.0272339	0.253418	0.543975
	B3GNT7	0.162782	6.01077	1.738	8.98923	0.0512369	0.0726529	0.285316		B3GNT7	0.180538	1.43676	1.74194	4.56324	0.0638744	0.0375492	0.284071
	B3GNT9	0.0623928	5.85803	2.29573	9.14197	0.0100198	0.604724	0.816272		B3GNT9	0.170848	4.42846	2.33883	1.57154	0.0618269	0.0418246	0.28958
	B3GNTL1	0.0586652	2.92964	2.54685	0.0703605	0.0118115	0.552503	0.779668		B3GNTL1	0.0646323	23.8563	2.5325	6.14373	0.0140134	0.496362	0.743102
	B4GALNT1	0.0860478	5.5065	5.41774	9.4935	0.0428006	0.11284	0.350668		B4GALNT1	0.0925101	1.11661	5.41598	4.88339	0.0469356	0.0914199	0.359631
	B4GALNT3	0.0982672	6.40492	2.44549	8.59508	0.0219929	0.329569	0.606035		B4GALNT3	0.182117	23.0278	2.40815	6.97216	0.0782963	0.0174136	0.244494
	B4GALNT4	0.0295792	0.665973	5.92091	2.33403	0.00199701	0.904846	0.963261		B4GALNT4	0.101296	22.6372	5.89117	7.36278	0.0245088	0.29129	0.578907
	B4GALT1	0.120831	6.39483	1.65399	8.60517	0.0353956	0.16572	0.425507		B4GALT1	0.105424	5.80849	1.69608	0.191507	0.0220793	0.329769	0.611455
	B4GALT2	0.0702459	0.584836	5.61039	2.41516	0.0100705	0.603183	0.815491		B4GALT2	0.00567411	20.0842	5.60299	9.91577	5.67247e-05	0.997187	0.998584
	B4GALT3	0.0509743	3.97202	3.56968	11.028	0.0183825	0.396124	0.662419		B4GALT3	0.0526702	19.5572	3.55022	10.4428	0.013154	0.518304	0.75568
	B4GALT4	0.0608873	6.67715	3.37216	8.32285	0.0353685	0.16595	0.425905		B4GALT4	0.0212659	1.50827	3.37618	4.49173	0.00477726	0.788472	0.903244
	B4GALT5	0.0422447	5.61846	6.0971	9.38154	0.0253628	0.277558	0.554957		B4GALT5	0.0723056	23.3686	6.08359	6.6314	0.0698054	0.0274097	0.264212
	B4GALT6	0.100493	7.40653	6.4039	7.59347	0.0126237	0.530289	0.764194		B4GALT6	0.0639758	15.1103	6.40407	14.8897	0.00541613	0.763739	0.892674
	B4GALT7	0.0164335	7.25982	3.87909	7.74018	0.00104605	0.948917	0.978891		B4GALT7	0.0941698	3.13543	3.89187	2.86457	0.0362804	0.15902	0.439902
	B4GAT1	0.130452	0.956828	8.0148	2.04317	0.0620686	0.041132	0.224523		B4GAT1	0.0229225	12.7726	8.00684	17.2274	0.00220238	0.896327	0.956183
	B9D1	0.0963446	0.574088	3.66623	2.42591	0.0228409	0.315594	0.591659		B9D1	0.0282041	7.50609	3.66919	-1.50609	0.00164062	0.921758	0.966903
	B9D2	0.176207	1.29637	1.54929	1.70363	0.0535613	0.0643292	0.271071		B9D2	0.0404685	17.3555	1.52369	12.6445	0.00254449	0.881127	0.949137
	BAALC	0.07662	0.562931	8.56583	2.43707	0.0414434	0.121082	0.363873		BAALC	0.0528723	12.5992	8.56617	17.4008	0.0218345	0.333897	0.613864
	BAALC.AS1	0.212373	6.07912	2.08223	8.92088	0.0607548	0.0440752	0.229257		BAALC.AS1	0.169693	21.9311	2.04377	8.06886	0.0357198	0.163676	0.445238
	BABAM1	0.156698	0.494889	5.78486	2.50511	0.0867849	0.0109465	0.170182		BABAM1	0.0707108	8.26229	5.79878	-2.26229	0.0152498	0.466352	0.721541
	BABAM2	0.090693	6.34601	4.08321	8.65399	0.033963	0.178432	0.441766		BABAM2	0.0939956	2.71148	4.09762	3.28852	0.0366167	0.156298	0.437483
	BACE1	0.194124	6.35957	6.00169	8.64043	0.107232	0.00353603	0.166082		BACE1	0.0870118	2.58558	6.02206	3.41442	0.0218329	0.333923	0.613864
	BACE2	0.111058	3.78931	2.22446	11.2107	0.0483348	0.0845851	0.305094		BACE2	0.110233	7.20209	2.26272	-1.20209	0.0319118	0.199238	0.487667
	BACH1	0.044894	1.45837	6.36905	1.54163	0.00802969	0.668464	0.853931		BACH1	0.0926329	9.95828	6.3943	-3.95828	0.035497	0.165569	0.446522
	BACH2	0.139772	7.41669	3.56231	7.58331	0.0820331	0.0141836	0.173923		BACH2	0.115041	23.5627	3.54965	6.43731	0.0634071	0.0384728	0.285783
	BAD	0.16254	0.315146	5.7488	2.68485	0.0569569	0.0538365	0.249444		BAD	0.0569763	11.2125	5.75025	-5.21255	0.00723183	0.69746	0.861895
	BAG1	0.128533	0.608542	5.50694	2.39146	0.0723245	0.0238294	0.189153		BAG1	0.0720347	9.88613	5.51974	-3.88613	0.0224171	0.324106	0.606538
	BAG2	0.138506	0.399107	3.52673	2.60089	0.0792499	0.0164594	0.177171		BAG2	0.157138	13.3267	3.52414	16.6733	0.109668	0.00313712	0.201406
	BAG3	0.238147	5.74243	2.74737	9.25757	0.0649951	0.0352246	0.211166		BAG3	0.116277	23.223	2.73476	6.777	0.0147191	0.478971	0.731056
	BAG4	0.00753176	7.86112	7.20338	7.13888	0.000259385	0.987041	0.994114		BAG4	0.0751458	15.3106	7.19358	14.6894	0.0263439	0.265253	0.555337
	BAG5	0.0563429	4.57305	6.2539	10.4269	0.0286105	0.234964	0.508975		BAG5	0.052275	19.4818	6.23597	10.5182	0.0163538	0.441017	0.702497
	BAG6	0.142569	6.0341	5.85638	8.9659	0.0975637	0.0060769	0.166082		BAG6	0.145668	23.7612	5.83843	6.23884	0.103209	0.00447795	0.203615
	BAHD1	0.108326	5.14712	3.69422	9.85288	0.0380847	0.144188	0.394632		BAHD1	0.111699	21.906	3.66373	8.09404	0.0328363	0.189994	0.476577
	BAIAP2	0.229252	6.22452	4.9172	8.77548	0.0899225	0.0092325	0.167587		BAIAP2	0.187718	22.3067	4.87871	7.69335	0.0582808	0.050422	0.297085
	BAIAP2.AS1	0.029633	8.87825	5.81303	6.12175	0.00298705	0.861032	0.944546		BAIAP2.AS1	0.0651712	21.4289	5.79268	8.57112	0.0123258	0.540319	0.770713
	BAIAP3	0.262052	6.33276	6.298	8.66724	0.0995178	0.0054539	0.166082		BAIAP3	0.259186	23.176	6.25633	6.82399	0.100667	0.00515027	0.210347
	BAK1	0.0265532	5.17404	2.6731	9.82596	0.00285684	0.866688	0.947114		BAK1	0.0304704	20.4273	2.66322	9.57274	0.00273753	0.872708	0.945171
	BAMBI	0.113217	0.26458	2.4064	2.73542	0.0377727	0.146531	0.398011		BAMBI	0.199244	9.16237	2.46672	-3.16237	0.104357	0.00420576	0.201406
	BANF1	0.0981195	2.37524	2.53187	0.624765	0.0329374	0.188113	0.453937		BANF1	0.0498112	18.7798	2.50829	11.2202	0.00677985	0.713421	0.870368
	BANP	0.0258683	6.53912	3.47906	8.46088	0.00194506	0.90722	0.964021		BANP	0.0366983	17.6063	3.46983	12.3937	0.00329646	0.84877	0.932621
	BAP1	0.059197	1.18623	7.45131	1.81377	0.0186048	0.391677	0.65923		BAP1	0.0125159	23.6602	7.44418	6.33981	0.000950245	0.95394	0.980116
	BARD1	0.0706679	1.30794	4.36015	1.69206	0.0105099	0.59001	0.805461		BARD1	0.129564	10.7997	4.38836	-4.79967	0.0388554	0.139181	0.420202
	BASP1	0.0402237	3.50493	8.14585	11.4951	0.00575723	0.749344	0.893819		BASP1	0.0396836	2.36305	8.14688	3.63695	0.0048983	0.78371	0.901341
	BATF3	0.0635269	2.13002	1.54126	0.869977	0.00974459	0.613177	0.822411		BATF3	0.0925233	16.609	1.51452	13.391	0.0185787	0.393935	0.664712
	BAX	0.0498005	11.4256	2.35434	3.57436	0.00700981	0.703668	0.872545		BAX	0.0576082	21.4986	2.33277	8.50144	0.00761117	0.684372	0.855019
	BAZ1A	0.0431577	7.18243	3.66747	7.81757	0.00417286	0.811276	0.924491		BAZ1A	0.0749252	10.3223	3.69262	-4.3223	0.0133836	0.51235	0.75254
	BAZ1B	0.0600217	5.51028	7.08533	9.48972	0.032954	0.187955	0.453937		BAZ1B	0.0281374	2.02237	7.08901	3.97763	0.00668473	0.716821	0.870781
	BAZ2A	0.204089	6.43574	4.54298	8.56426	0.0708733	0.0257585	0.191967		BAZ2A	0.240431	23.2335	4.50284	6.76647	0.103433	0.00442116	0.203328
	BAZ2B	0.0265906	6.83041	7.40666	8.16959	0.00424934	0.808181	0.923312		BAZ2B	0.00903047	8.61173	7.41196	-2.61173	0.000449157	0.977945	0.989394
	BBC3	0.0582816	3.33534	1.81945	11.6647	0.00576008	0.749238	0.893819		BBC3	0.189051	4.76385	1.86556	1.23615	0.0454951	0.0985859	0.368816
	BBIP1	0.0765584	0.103233	4.44863	2.89677	0.0329267	0.188217	0.453937		BBIP1	0.136999	11.9686	4.46687	-5.96857	0.108572	0.00333593	0.201406
	BBOF1	0.0953178	11.4033	3.09122	3.59672	0.0601995	0.0453902	0.231765		BBOF1	0.0566012	11.528	3.09822	-5.528	0.0195087	0.375804	0.648992
	BBOX1	0.0182022	4.3518	4.29865	10.6482	0.000596618	0.970526	0.988031		BBOX1	0.142882	12.5266	4.31635	17.4734	0.0321818	0.196503	0.484667
	BBS1	0.0531605	5.79184	2.33246	9.20816	0.0144856	0.482591	0.730899		BBS1	0.136396	22.0182	2.29382	7.98176	0.084667	0.0123395	0.23213
	BBS10	0.089091	0.0854682	5.68525	2.91453	0.0321259	0.19615	0.463441		BBS10	0.163918	12.2401	5.70346	17.7599	0.112277	0.00270999	0.196682
	BBS12	0.111869	0.309967	4.16948	2.69003	0.0667781	0.0320557	0.205794		BBS12	0.0660969	12.6665	4.16867	17.3335	0.0249472	0.284887	0.573383
	BBS2	0.021784	0.280905	7.15517	2.71909	0.00545807	0.760675	0.897941		BBS2	0.02567	20.6441	7.14444	9.35591	0.00651908	0.72278	0.873521
	BBS4	0.0629902	11.9668	4.52614	3.03324	0.0416098	0.120027	0.362189		BBS4	0.040335	12.607	4.52668	17.393	0.0173565	0.419212	0.686141
	BBS5	0.0410124	6.61609	3.25442	8.38391	0.00865114	0.647901	0.841588		BBS5	0.0742465	23.4548	3.24173	6.5452	0.0307889	0.211112	0.502619
	BBS7	0.0746283	0.597214	6.53521	2.40279	0.0321199	0.196207	0.463441		BBS7	0.0589199	12.9741	6.53433	17.0259	0.0222061	0.327631	0.60969
	BBS9	0.0683874	1.43339	5.37288	1.56661	0.0246948	0.287166	0.564434		BBS9	0.0846153	10.0986	5.39319	-4.09859	0.0396775	0.133411	0.413105
	BBX	0.0469495	5.85099	6.78141	9.14901	0.0121558	0.543029	0.773518		BBX	0.0837448	11.6111	6.80115	-5.61112	0.0379407	0.145961	0.425941
	BCAM	0.0978567	5.48284	2.23485	9.51716	0.0179128	0.405683	0.668879		BCAM	0.18259	23.8355	2.20663	6.16452	0.0584986	0.0498546	0.297085
	BCAN	0.060474	5.72765	6.32658	9.27235	0.0119236	0.5494	0.777417		BCAN	0.0713619	2.20495	6.33269	3.79505	0.0156598	0.456813	0.714129
	BCAP29	0.0791939	11.303	7.34201	3.69696	0.0299967	0.218813	0.490253		BCAP29	0.0751228	12.6116	7.34697	17.3884	0.0250571	0.283283	0.572325
	BCAP31	0.113286	0.744964	6.67916	2.25504	0.0554915	0.0581362	0.258947		BCAP31	0.00997012	5.9496	6.67359	0.0504012	0.000365397	0.981999	0.991548
	BCAR1	0.128163	5.8038	4.76104	9.1962	0.0463023	0.0940287	0.320195		BCAR1	0.116207	1.71908	4.76761	4.28092	0.037076	0.152661	0.432611
	BCAR3	0.0546778	4.78372	3.49742	10.2163	0.021363	0.340314	0.616232		BCAR3	0.0422755	23.0323	3.48859	6.96771	0.0108282	0.582524	0.796896
	BCAS1	0.0940199	4.37795	7.46442	10.622	0.0151985	0.465515	0.718235		BCAS1	0.123819	8.19333	7.51049	-2.19333	0.0180772	0.404091	0.673437
	BCAS2	0.14181	0.160243	6.06619	2.83976	0.0620836	0.0411015	0.224445		BCAS2	0.0873218	10.2994	6.08182	-4.29939	0.0225306	0.322244	0.605496
	BCAS3	0.0536763	5.23588	5.50496	9.76412	0.0305976	0.212164	0.482993		BCAS3	0.0458672	3.98766	5.51627	2.01234	0.0175062	0.416041	0.684068
	BCAS4	0.0905003	1.13811	3.74327	1.86189	0.0362707	0.15836	0.414961		BCAS4	0.0325552	2.57115	3.73841	3.42885	0.00512781	0.774829	0.897517
	BCAT1	0.00939191	7.61785	6.80572	7.38215	0.000249486	0.98754	0.994233		BCAT1	0.0245679	16.3525	6.80094	13.6475	0.00163475	0.922023	0.966958
	BCAT2	0.0487759	4.69749	2.64141	10.3025	0.00831791	0.658855	0.848311		BCAT2	0.0990132	0.260757	2.62812	5.73924	0.030173	0.217921	0.510377
	BCCIP	0.0286233	3.76402	4.57136	11.236	0.00674702	0.713003	0.876537		BCCIP	0.0674736	10.7848	4.5886	-4.78482	0.0316822	0.20162	0.49053
	BCDIN3D	0.10909	0.330724	1.45893	2.66928	0.0585971	0.0493702	0.23852		BCDIN3D	0.101656	13.2608	1.45657	16.7392	0.0542722	0.0623027	0.312278
	BCDIN3D.AS1	0.0239451	10.9822	2.87894	4.01781	0.00740044	0.689946	0.865625		BCDIN3D.AS1	0.0355328	0.589223	2.87395	5.41078	0.0146514	0.480628	0.731628
	BCHE	0.148229	0.590178	3.03781	2.40982	0.0504941	0.0755373	0.290178		BCHE	0.207735	11.0883	3.07649	-5.08832	0.105574	0.00393106	0.201406
	BCKDHA	0.00662109	0.719849	1.48372	2.28015	7.76372e-05	0.996095	0.998272		BCKDHA	0.0522261	5.90407	1.4999	0.0959321	0.0041023	0.815385	0.916567
	BCKDHB	0.0397538	9.1834	5.00181	5.8166	0.0149944	0.470338	0.722161		BCKDHB	0.0801186	10.02	5.02786	-4.01996	0.0520472	0.0700084	0.326637
	BCKDK	0.166621	6.62055	3.51208	8.37945	0.0611169	0.0432369	0.227703		BCKDK	0.165438	0.96984	3.51125	5.03016	0.067012	0.0317906	0.272056
	BCL10	0.0112399	4.76009	3.37123	10.2399	0.00118027	0.94256	0.975837		BCL10	0.0311915	9.0094	3.38238	-3.0094	0.00667451	0.71719	0.870994
	BCL11A	0.164428	6.6638	4.85459	8.3362	0.0624149	0.0403935	0.223677		BCL11A	0.0941553	22.4208	4.84042	7.57918	0.0211133	0.346375	0.62273
	BCL11B	0.145547	7.07053	4.41676	7.92947	0.101511	0.0048765	0.166082		BCL11B	0.111498	22.9288	4.40017	7.07115	0.0655488	0.0343564	0.276774
	BCL2	0.107143	6.69368	5.18638	8.30632	0.0520833	0.0695214	0.280448		BCL2	0.112948	20.5206	5.15406	9.47943	0.0520093	0.070143	0.326848
	BCL2L1	0.105631	5.95509	5.04655	9.04491	0.0736369	0.0222334	0.187035		BCL2L1	0.0732666	0.161185	5.04207	5.83881	0.0358208	0.162826	0.444314
	BCL2L11	0.143178	5.98369	1.50018	9.01631	0.079974	0.0158327	0.176881		BCL2L11	0.0478921	3.09154	1.51524	2.90846	0.00830295	0.661069	0.841702
	BCL2L13	0.0643017	5.46747	6.77394	9.53253	0.0722577	0.0239119	0.189153		BCL2L13	0.0568418	21.997	6.75974	8.00304	0.0478407	0.0872024	0.354381
	BCL2L2	0.0542596	1.51954	7.51202	1.48046	0.0195593	0.373132	0.644021		BCL2L2	0.0570048	20.4432	7.4873	9.55678	0.0199743	0.367038	0.641901
	BCL6	0.205986	6.40778	4.45868	8.59222	0.134468	0.000727998	0.166082		BCL6	0.199167	21.7735	4.4103	8.22647	0.119933	0.00177798	0.175452
	BCL7A	0.0702753	4.93503	5.2425	10.065	0.0373919	0.149431	0.401813		BCL7A	0.0643317	0.813159	5.23863	5.18684	0.0280584	0.242903	0.533888
	BCL7B	0.109817	4.48418	3.64074	10.5158	0.0399844	0.13066	0.37654		BCL7B	0.120348	23.4066	3.61637	6.5934	0.0409776	0.124727	0.402097
	BCL7C	0.0323078	0.74021	3.39978	2.25979	0.00323552	0.850411	0.940395		BCL7C	0.0175389	8.9833	3.4034	-2.9833	0.000890488	0.956808	0.981072
	BCL9	0.187088	6.35749	3.62347	8.64251	0.0845173	0.0123791	0.172657		BCL9	0.179489	22.4117	3.58594	7.58833	0.0771822	0.0184872	0.244745
	BCL9L	0.206042	5.86982	2.39794	9.13018	0.0495975	0.0791733	0.296293		BCL9L	0.244965	23.0167	2.35076	6.98328	0.0671582	0.0315493	0.272056
	BCLAF1	0.0236784	0.204686	8.30513	2.79531	0.00380324	0.826475	0.931852		BCLAF1	0.0419695	11.3024	8.31289	-5.30241	0.012203	0.543668	0.772096
	BCO2	0.0350366	11.9811	3.80228	3.01894	0.00575785	0.749321	0.893819		BCO2	0.0205036	19.6635	3.7925	10.3365	0.00153066	0.926801	0.967888
	BCOR	0.18954	6.72472	3.71144	8.27528	0.0849607	0.0120835	0.172657		BCOR	0.0627488	22.6712	3.70921	7.32881	0.00982599	0.612543	0.816055
	BCORL1	0.216622	6.27705	1.72592	8.72295	0.0493805	0.0800781	0.297389		BCORL1	0.242449	23.3998	1.68875	6.60024	0.0641115	0.0370803	0.282859
	BCR	0.126846	5.89226	6.53468	9.10774	0.0608082	0.0439503	0.229254		BCR	0.143819	22.0883	6.49911	7.91175	0.0708093	0.0259616	0.260259
	BCS1L	0.0921531	0.747995	3.36835	2.25201	0.0418453	0.118573	0.360235		BCS1L	0.0449135	8.9709	3.37689	-2.9709	0.0092813	0.629542	0.825117
	BCYRN1	0.136517	4.92668	8.59651	10.0733	0.00619085	0.733226	0.886135		BCYRN1	0.21767	20.4218	8.52247	9.5782	0.0111978	0.571839	0.78942
	BDH1	0.0568566	6.35233	5.31343	8.64767	0.029664	0.222593	0.495308		BDH1	0.0916761	22.6352	5.2927	7.36476	0.0775816	0.0180936	0.244745
	BDH2	0.0238415	11.3653	4.89285	3.63466	0.00195244	0.906881	0.964021		BDH2	0.144744	10.4191	4.9329	-4.41908	0.0620168	0.0414108	0.28958
	BDNF	0.19075	11.507	4.40729	3.49304	0.0516879	0.0709705	0.283428		BDNF	0.11829	13.5447	4.40048	16.4553	0.018674	0.392046	0.662811
	BDNF.AS	0.065291	7.20979	2.7185	7.79021	0.025865	0.270508	0.547787		BDNF.AS	0.105196	8.01765	2.76201	-2.01765	0.060542	0.0447843	0.291373
	BDP1	0.0322451	8.65693	8.09208	6.34307	0.00416035	0.811788	0.924491		BDP1	0.0301648	12.8157	8.09673	17.1843	0.00374711	0.829898	0.924071
	BEAN1	0.175827	6.66399	1.52604	8.33601	0.0515701	0.071398	0.284001		BEAN1	0.171982	0.00685389	1.51063	5.99315	0.0548221	0.0605399	0.310192
	BECN1	0.0652201	0.747008	5.52391	2.25299	0.0217633	0.333446	0.609562		BECN1	0.0162436	7.58315	5.52477	-1.58315	0.00115669	0.944184	0.976256
	BEGAIN	0.112411	5.55951	4.06956	9.44049	0.023245	0.309179	0.58582		BEGAIN	0.161421	21.7313	4.02386	8.26867	0.0402994	0.129167	0.408463
	BEND3	0.191977	5.37658	1.04826	9.62342	0.089541	0.00943052	0.16766		BEND3	0.104875	23.4099	1.03492	6.59007	0.0243619	0.293482	0.580604
	BEND4	0.109446	7.07274	3.26084	7.92726	0.0406436	0.126248	0.370047		BEND4	0.102234	19.1627	3.23272	10.8373	0.0307244	0.21181	0.503197
	BEND5	0.110518	0.0718254	4.54186	2.92817	0.0552223	0.0589604	0.260394		BEND5	0.0474486	10.8473	4.5466	-4.84729	0.00995661	0.608519	0.812955
	BEND6	0.121098	0.043563	6.64492	2.95644	0.0728095	0.0232274	0.189153		BEND6	0.104933	10.1038	6.66855	-4.10375	0.0507142	0.0750364	0.335278
	BEND7	0.114819	5.66943	2.26641	9.33057	0.0391775	0.136269	0.383426		BEND7	0.0492817	21.9364	2.25769	8.06356	0.00625761	0.732249	0.87832
	BEST1	0.124871	7.04534	3.50838	7.95466	0.0266026	0.260471	0.537065		BEST1	0.23092	5.15349	3.58261	0.846512	0.0822298	0.01408	0.234621
	BET1	0.139897	0.231951	4.46984	2.76805	0.0579687	0.0510469	0.24338		BET1	0.139003	12.5168	4.47709	17.4832	0.0605422	0.044784	0.291373
	BET1L	0.116652	5.86914	3.2292	9.13086	0.0537566	0.0636752	0.270331		BET1L	0.111021	0.136522	3.21911	5.86348	0.0485834	0.0838659	0.350003
	BEX1	0.245638	0.272744	8.13025	2.72726	0.0947238	0.00709133	0.166082		BEX1	0.05927	12.0183	8.1226	17.9817	0.00582833	0.748115	0.884842
	BEX2	0.198893	0.269075	7.37473	2.73093	0.0759425	0.0196511	0.183004		BEX2	0.0522783	11.9391	7.36961	-5.93915	0.0055316	0.759335	0.890057
	BEX3	0.165712	0.419258	8.25513	2.58074	0.0599007	0.0461133	0.233316		BEX3	0.0263371	14.6579	8.24084	15.3421	0.00153909	0.92641	0.967888
	BEX4	0.145669	11.979	7.41695	3.02104	0.0680195	0.0300134	0.201847		BEX4	0.0356364	15.8439	7.40087	14.1561	0.00356814	0.837332	0.927664
	BEX5	0.252227	0.0249326	6.06993	2.97507	0.0902336	0.00907175	0.167587		BEX5	0.0823447	15.2213	6.04246	14.7787	0.00889676	0.641751	0.831701
	BFAR	0.0518494	0.0747237	5.08874	2.92528	0.0331284	0.186272	0.452161		BFAR	0.0577963	10.2543	5.10224	-4.25425	0.0387782	0.139752	0.420889
	BFSP1	0.0839676	0.216429	2.09409	2.78357	0.023747	0.301394	0.578507		BFSP1	0.0494815	6.31761	2.10484	-0.317613	0.00649806	0.723527	0.874049
	BGN	0.203594	6.14077	1.22911	8.85923	0.0320927	0.196474	0.463837		BGN	0.280338	23.0748	1.17548	6.9252	0.0608865	0.0439706	0.290736
	BHLHB9	0.0311575	1.48365	6.53663	1.51635	0.0100687	0.603238	0.815491		BHLHB9	0.0312589	14.4286	6.53246	15.5714	0.0111926	0.571991	0.789552
	BHLHE22	0.0475724	4.46006	2.40874	10.5399	0.00510057	0.774407	0.905927		BHLHE22	0.0850159	18.387	2.3806	11.613	0.0106428	0.587967	0.800017
	BHLHE40	0.265981	6.79597	4.80569	8.20403	0.111627	0.00276068	0.166082		BHLHE40	0.331424	23.5237	4.75758	6.47626	0.192299	3.31349e-05	0.0384199
	BHLHE41	0.211926	6.6798	4.84271	8.3202	0.103681	0.00432021	0.166082		BHLHE41	0.149411	2.58963	4.86974	3.41037	0.0543362	0.0620971	0.312278
	BHMT2	0.0767087	7.19011	1.32347	7.80989	0.0135737	0.505386	0.747522		BHMT2	0.0488519	2.3928	1.33211	3.6072	0.00608741	0.738508	0.880113
	BICC1	0.0253264	3.03036	3.96822	11.9696	0.00748156	0.687139	0.864614		BICC1	0.0402832	12.5795	3.9719	17.4205	0.0184384	0.396742	0.667102
	BICD1	0.106213	7.07545	6.43008	7.92455	0.0258873	0.27021	0.547742		BICD1	0.0189663	18.6454	6.43186	11.3546	0.000711066	0.965369	0.984256
	BICD2	0.0625061	6.41522	6.21372	8.58478	0.0412438	0.122331	0.365185		BICD2	0.0606106	23.0347	6.20353	6.96531	0.0402667	0.129395	0.40863
	BICDL1	0.0564338	7.67633	4.665	7.32367	0.0137667	0.500455	0.743836		BICDL1	0.119016	22.4984	4.63595	7.50163	0.0654827	0.0344814	0.276774
	BICRAL	0.155065	6.38797	5.27362	8.61203	0.0861594	0.0113187	0.170182		BICRAL	0.067623	2.60288	5.28994	3.39712	0.0166531	0.434415	0.698377
	BID	0.0412213	11.769	5.73807	3.23095	0.0225892	0.319681	0.595634		BID	0.0382274	11.3257	5.74411	-5.32572	0.0186143	0.393223	0.663965
	BIN1	0.0977374	5.77523	6.70053	9.22477	0.0381594	0.143636	0.393926		BIN1	0.118907	4.29262	6.7325	1.70738	0.0463885	0.0940669	0.362662
	BIN2	0.082398	1.65419	0.902936	1.34581	0.00751575	0.685961	0.863998		BIN2	0.152829	9.29819	0.948459	-3.29819	0.0253405	0.279226	0.568567
	BIN3	0.0293317	11.6263	2.66774	3.37371	0.00353828	0.837577	0.936436		BIN3	0.0542843	1.46992	2.6642	4.53008	0.0115973	0.560481	0.782584
	BIRC2	0.107203	11.8919	6.59554	3.10806	0.0528828	0.0666438	0.274669		BIRC2	0.133074	12.8335	6.60131	17.1665	0.0819336	0.0143081	0.234839
	BIRC3	0.0624081	11.5032	3.11046	3.49684	0.00922568	0.629428	0.830676		BIRC3	0.153556	9.9622	3.15475	-3.9622	0.0474228	0.0891112	0.356189
	BIRC6	0.027661	6.37804	8.69965	8.62196	0.0107037	0.584318	0.802111		BIRC6	0.025701	1.31347	8.7004	4.68653	0.0099093	0.609989	0.81406
	BIVM	0.0176602	2.85729	5.73537	0.142707	0.00270592	0.873288	0.949464		BIVM	0.0554615	16.2227	5.72267	13.7773	0.0222683	0.326582	0.609136
	BLCAP	0.0150765	0.357869	6.90351	2.64213	0.00122641	0.940399	0.975716		BLCAP	0.0251144	23.2555	6.89668	6.7445	0.00354487	0.838306	0.928012
	BLM	0.0588765	11.1779	3.49997	3.82207	0.0190346	0.383214	0.651868		BLM	0.0837548	11.7759	3.51319	-5.7759	0.0347942	0.171697	0.454007
	BLMH	0.00683752	3.31541	4.27214	11.6846	0.000860516	0.957779	0.982177		BLMH	0.0205606	19.3158	4.26448	10.6842	0.00548482	0.761121	0.891134
	BLOC1S1	0.222807	0.297088	4.57461	2.70291	0.0947474	0.00708171	0.166082		BLOC1S1	0.0877655	10.1648	4.58485	-4.16482	0.0142177	0.491239	0.73901
	BLOC1S2	0.188831	0.165392	6.29511	2.83461	0.101609	0.00485008	0.166082		BLOC1S2	0.0782054	13.1468	6.2871	16.8532	0.0181904	0.40176	0.67144
	BLOC1S3	0.074946	4.10165	1.516	10.8984	0.0110488	0.574255	0.794096		BLOC1S3	0.114052	23.4874	1.49199	6.51258	0.0219733	0.331549	0.612917
	BLOC1S4	0.0584052	1.27684	2.65381	1.72316	0.00673326	0.7135	0.87675		BLOC1S4	0.0500229	19.5947	2.631	10.4053	0.0043678	0.804681	0.910641
	BLOC1S5	0.0262221	1.0792	3.35046	1.9208	0.00453773	0.796531	0.91815		BLOC1S5	0.0594849	15.8307	3.33755	14.1693	0.0232729	0.310273	0.596086
	BLOC1S6	0.0506599	0.229417	7.93098	2.77058	0.0164977	0.435823	0.693357		BLOC1S6	0.0751105	14.7581	7.92083	15.2419	0.0356952	0.163882	0.445482
	BLVRA	0.080935	0.152997	4.54312	2.847	0.0667589	0.0320865	0.205833		BLVRA	0.0237957	17.5774	4.5303	12.4226	0.00461382	0.794898	0.9065
	BLVRB	0.111938	0.499468	4.23115	2.50053	0.0235008	0.30519	0.582178		BLVRB	0.0616668	6.34517	4.2436	-0.345165	0.00584078	0.747649	0.884591
	BLZF1	0.0609985	0.491255	5.44444	2.50874	0.0166465	0.432556	0.690759		BLZF1	0.124782	12.9128	5.45076	17.0872	0.0763108	0.0193677	0.244745
	BMI1	0.0685584	0.928772	6.81847	2.07123	0.0279767	0.242758	0.517501		BMI1	0.130631	11.8967	6.83626	-5.89668	0.115336	0.00229004	0.184183
	BMP1	0.0888912	5.43003	2.37607	9.56997	0.0289843	0.230485	0.504161		BMP1	0.0951766	23.3376	2.35942	6.66242	0.0304011	0.215356	0.507114
	BMP2	0.0534399	7.52707	2.05807	7.47293	0.0175446	0.413314	0.675849		BMP2	0.0461338	8.93165	2.07834	-2.93165	0.0125273	0.534871	0.767382
	BMP2K	0.07001	6.98163	4.77658	8.01837	0.0410237	0.123747	0.367104		BMP2K	0.0431117	5.8156	4.79569	0.184395	0.0135506	0.508072	0.750421
	BMP2KL	0.348496	6.62874	1.33145	8.37126	0.0792709	0.0164402	0.177171		BMP2KL	0.443287	23.0451	1.25012	6.95495	0.136842	0.000701649	0.151933
	BMP3	0.0393746	7.47353	1.99206	7.52647	0.00427083	0.807316	0.923083		BMP3	0.100167	10.6989	2.02187	-4.69885	0.0301801	0.217844	0.510284
	BMP6	0.0464464	7.17016	1.08728	7.82984	0.00464957	0.792103	0.915815		BMP6	0.0453867	23.4796	1.08136	6.52035	0.00503662	0.778317	0.899162
	BMP7	0.0419352	5.28232	4.85983	9.71768	0.00719285	0.697217	0.868961		BMP7	0.0182709	4.33669	4.8658	1.66331	0.00104693	0.94938	0.97806
	BMP8B	0.185307	6.79071	1.82151	8.20929	0.0690685	0.0283722	0.198178		BMP8B	0.168305	0.69249	1.81783	5.30751	0.0646107	0.0361156	0.280553
	BMPER	0.0294151	1.68213	5.03272	1.31787	0.00665972	0.716141	0.877977		BMPER	0.0556479	16.9213	5.01581	13.0787	0.0218361	0.333871	0.613864
	BMPR1A	0.0404919	0.441855	5.58288	2.55814	0.0143821	0.48514	0.732765		BMPR1A	0.0736603	11.0702	5.59768	-5.0702	0.0496857	0.0791807	0.341981
	BMPR1B	0.0473083	6.00008	5.89354	8.99992	0.00430395	0.805973	0.922647		BMPR1B	0.0855998	13.1012	5.90261	16.8988	0.0143483	0.488019	0.736635
	BMPR2	0.14537	6.98599	8.42039	8.01401	0.0431119	0.11104	0.347898		BMPR2	0.0237745	21.9269	8.42442	8.07313	0.00118157	0.943026	0.976139
	BMS1	0.0744029	6.52769	5.62069	8.47231	0.0378041	0.146302	0.397764		BMS1	0.0592949	22.7003	5.61045	7.2997	0.0248182	0.286748	0.574322
	BMS1P10	0.0706077	0.181914	2.53019	2.81809	0.0134468	0.508621	0.750202		BMS1P10	0.0943695	15.5166	2.51056	14.4834	0.0222534	0.326831	0.609136
	BMS1P5	0.185273	6.69923	4.15158	8.30077	0.0318778	0.198658	0.466834		BMS1P5	0.263185	21.8359	4.08266	8.1641	0.0638785	0.037542	0.284071
	BMT2	0.077244	11.9303	5.56125	3.06974	0.0310146	0.207698	0.477749		BMT2	0.0939651	14.0512	5.55433	15.9488	0.0449349	0.101509	0.372813
	BNIP1	0.135108	0.165464	3.38874	2.83454	0.0482634	0.0849008	0.305723		BNIP1	0.106159	10.6547	3.40802	-4.65466	0.0292164	0.228916	0.520872
	BNIP2	0.0229572	11.9096	5.83141	3.09039	0.00197595	0.905801	0.963703		BNIP2	0.0759008	11.4959	5.84587	-5.49594	0.021282	0.343399	0.620952
	BNIP3	0.0763872	0.341114	7.01168	2.65889	0.0311361	0.206385	0.476541		BNIP3	0.0572714	9.27171	7.02558	-3.27171	0.0159172	0.450889	0.709946
	BNIP3L	0.0747759	0.0641293	8.28237	2.93587	0.0244201	0.291212	0.568423		BNIP3L	0.103903	11.9331	8.29544	-5.93309	0.0482261	0.0854535	0.352088
	BNIP3P1	0.0624123	11.7075	3.62165	3.29251	0.00652944	0.720845	0.88092		BNIP3P1	0.0783642	12.829	3.62542	17.171	0.0100735	0.604964	0.811088
	BOC	0.177636	5.92074	2.8868	9.07926	0.0915347	0.00846139	0.166082		BOC	0.156743	23.0612	2.86021	6.93883	0.0689548	0.0286786	0.26605
	BOD1	0.0669401	0.940134	4.66964	2.05987	0.0364037	0.157262	0.413795		BOD1	0.0607358	8.92746	4.68566	-2.92746	0.0283541	0.239261	0.5307
	BOD1L1	0.106488	7.17091	7.35279	7.82909	0.0290846	0.229309	0.503055		BOD1L1	0.0735856	2.79541	7.36787	3.20459	0.0149798	0.472745	0.726023
	BOK	0.0221286	11.6057	4.38725	3.39429	0.00089944	0.955903	0.981365		BOK	0.203823	8.18897	4.46012	-2.18897	0.0576574	0.0521116	0.298863
	BOLA1	0.130457	0.123436	3.17156	2.87656	0.0431867	0.110618	0.347358		BOLA1	0.0781872	9.47113	3.18857	-3.47113	0.0138835	0.499628	0.744302
	BOLA2.SMG1P6	0.0795283	2.9243	1.52931	0.0757007	0.0112109	0.569553	0.791289		BOLA2.SMG1P6	0.0764211	13.5932	1.52744	16.4068	0.0100891	0.60449	0.810921
	BOLA3	0.194333	0.656471	3.67252	2.34353	0.0968639	0.00631283	0.166082		BOLA3	0.0690163	11.8164	3.67031	-5.81643	0.0134969	0.509463	0.750839
	BOLA3.AS1	0.0639688	6.66184	2.82705	8.33816	0.0141167	0.49169	0.736978		BOLA3.AS1	0.0654322	1.8905	2.83231	4.1095	0.0161086	0.446529	0.707713
	BORA	0.0244178	6.54956	1.00843	8.45044	0.00294284	0.862956	0.945201		BORA	0.10859	11.6778	1.03148	-5.67779	0.0632255	0.0388384	0.285783
	BORCS5	0.0764284	6.54564	4.01102	8.45436	0.0390425	0.137224	0.384812		BORCS5	0.0950787	23.4661	3.99663	6.53394	0.0650952	0.0352003	0.278599
	BORCS6	0.0928269	0.98246	3.23821	2.01754	0.0228894	0.314812	0.591052		BORCS6	0.0597905	7.68876	3.25272	-1.68876	0.0083342	0.660033	0.841306
	BORCS7	0.158476	0.224315	5.92415	2.77568	0.0497946	0.078357	0.294984		BORCS7	0.115295	12.1431	5.93099	17.8569	0.0277294	0.247042	0.5379
	BORCS8	0.199653	0.515912	4.4798	2.48409	0.0916772	0.00839404	0.166082		BORCS8	0.0288525	11.5764	4.47067	-5.57645	0.00206384	0.902521	0.959113
	BPGM	0.0863306	0.970426	4.24435	2.02957	0.025932	0.269596	0.547374		BPGM	0.0334955	12.8762	4.24059	17.1238	0.00448765	0.79989	0.908648
	BPHL	0.0060987	1.69189	3.85576	1.30811	0.000151243	0.992425	0.99658		BPHL	0.0655015	19.9642	3.8314	10.0358	0.0155528	0.459267	0.716314
	BPNT1	0.109047	0.335985	4.66769	2.66401	0.0544615	0.061372	0.265579		BPNT1	0.107267	13.2098	4.66615	16.7902	0.0563062	0.055965	0.302361
	BPTF	0.158441	6.57813	7.02872	8.42187	0.0672106	0.031337	0.204802		BPTF	0.0687239	0.648015	7.03307	5.35199	0.014017	0.496271	0.743102
	BRAF	0.0897816	6.16104	6.37356	8.83896	0.0472114	0.089683	0.313767		BRAF	0.0324795	21.4075	6.36893	8.59249	0.00553323	0.759272	0.890057
	BRAP	0.0484113	0.599663	5.3682	2.40034	0.0212914	0.341529	0.617469		BRAP	0.0447459	10.2441	5.37771	-4.24408	0.0184042	0.397417	0.667766
	BRAT1	0.0414495	5.12068	4.33571	9.87932	0.00696512	0.705224	0.872813		BRAT1	0.0782026	1.30514	4.33342	4.69486	0.0224104	0.324215	0.60666
	BRCA1	0.0574094	5.48248	3.15464	9.51752	0.0127153	0.527841	0.76234		BRCA1	0.0810093	9.49449	3.18446	-3.49449	0.0206876	0.353973	0.629979
	BRCAT54	0.044739	0.269747	3.40404	2.73025	0.0104326	0.592326	0.80729		BRCAT54	0.0774811	14.6416	3.39491	15.3584	0.0312053	0.206625	0.4962
	BRCC3	0.0560615	7.11159	4.10144	7.88841	0.0175493	0.413212	0.675849		BRCC3	0.0291859	2.14644	4.10673	3.85356	0.00531236	0.767747	0.893629
	BRD1	0.103254	6.5294	4.7635	8.4706	0.0618672	0.0415634	0.225551		BRD1	0.115177	0.0262393	4.75211	5.97376	0.0842324	0.0126321	0.23213
	BRD2	0.100548	6.14756	6.02912	8.85244	0.0438323	0.106956	0.342335		BRD2	0.109017	0.977562	6.02722	5.02244	0.0537645	0.0639945	0.315129
	BRD3	0.109963	6.43485	4.74015	8.56515	0.0422157	0.116323	0.356448		BRD3	0.0692296	22.0979	4.72733	7.90207	0.0164124	0.43972	0.701424
	BRD4	0.289475	6.29875	4.10474	8.70125	0.0823545	0.0139359	0.173923		BRD4	0.227786	23.3401	4.07504	6.65988	0.0528802	0.0670344	0.322182
	BRD7	0.0290153	2.1258e-05	5.85232	2.99998	0.00544552	0.761153	0.897972		BRD7	0.100288	10.5023	5.87845	-4.50229	0.0616498	0.0422133	0.28958
	BRD8	0.0227446	5.59927	5.78837	9.40073	0.00761706	0.682479	0.862094		BRD8	0.0527726	23.37	5.77805	6.62996	0.0384248	0.142356	0.42237
	BRD9	0.00652698	11.4883	5.35052	3.51172	0.000412219	0.979552	0.990803		BRD9	0.047924	5.05582	5.36325	0.944182	0.016611	0.435341	0.698792
	BRF1	0.0499117	6.87455	5.43881	8.12545	0.0138622	0.498046	0.742109		BRF1	0.0622929	1.32016	5.43967	4.67984	0.0244816	0.2917	0.578907
	BRF2	0.0949528	0.962121	3.39168	2.03788	0.0287698	0.233034	0.507233		BRF2	0.0533887	4.63026	3.39725	1.36974	0.0084716	0.655539	0.838882
	BRI3	0.0536205	1.52828	2.95088	1.47172	0.00939264	0.624187	0.828379		BRI3	0.0467975	12.7384	2.95159	17.2616	0.00831401	0.660705	0.84147
	BRI3BP	0.0249363	3.8169	6.729	11.1831	0.00572023	0.750735	0.894303		BRI3BP	0.0775392	17.492	6.70555	12.508	0.0378896	0.146363	0.425941
	BRICD5	0.0102675	6.84284	2.65049	8.15716	0.000286779	0.985705	0.993823		BRICD5	0.0816734	20.4688	2.62188	9.53122	0.0164836	0.438165	0.700506
	BRINP1	0.0276359	5.09577	6.67569	9.90423	0.00547238	0.760135	0.897941		BRINP1	0.0423293	23.3082	6.66727	6.6918	0.011301	0.568858	0.787571
	BRINP2	0.0469395	6.2825	6.33474	8.7175	0.0180665	0.402536	0.666216		BRINP2	0.06738	23.4887	6.32393	6.51127	0.0387547	0.139922	0.420946
	BRINP3	0.0664476	1.17093	5.39798	1.82907	0.0216827	0.334824	0.610471		BRINP3	0.0873203	12.826	5.40106	17.174	0.0434916	0.109426	0.381884
	BRIP1	0.0667635	5.18638	1.48	9.81362	0.0116151	0.558018	0.783557		BRIP1	0.0886648	23.9151	1.46724	6.08492	0.0185933	0.393646	0.664356
	BRIX1	0.0892087	0.711613	4.57116	2.28839	0.036399	0.157302	0.413821		BRIX1	0.099944	12.1757	4.57962	17.8243	0.0511939	0.0731914	0.332609
	BRK1	0.147009	0.772307	6.28111	2.22769	0.0793033	0.0164104	0.177171		BRK1	0.0586307	13.7302	6.27028	16.2698	0.0140016	0.496654	0.743121
	BRMS1	0.0677686	1.02143	3.76156	1.97857	0.0162681	0.440942	0.697057		BRMS1	0.0713633	8.67445	3.78166	-2.67445	0.0168409	0.430292	0.695255
	BRMS1L	0.0400379	7.23965	4.37876	7.76035	0.00631537	0.728658	0.88408		BRMS1L	0.0239321	7.16342	4.39051	-1.16342	0.00196637	0.906919	0.960705
	BROX	0.0155893	3.35739	6.12079	11.6426	0.00116167	0.943439	0.975933		BROX	0.109723	10.3545	6.15197	-4.35446	0.0492631	0.0809481	0.344904
	BRPF1	0.0253353	5.83197	3.98172	9.16803	0.00270632	0.873271	0.949464		BRPF1	0.0716373	3.7583	3.99592	2.2417	0.0186762	0.391999	0.662811
	BRPF3	0.235143	6.23665	4.75249	8.76335	0.0964727	0.00645082	0.166082		BRPF3	0.178322	23.153	4.72711	6.847	0.0565264	0.0553263	0.301453
	BRSK1	0.0421888	5.3395	7.19431	9.6605	0.00510185	0.77436	0.905927		BRSK1	0.0531085	0.134084	7.18796	5.86592	0.00750105	0.688165	0.856912
	BRSK2	0.0960514	5.58851	5.67196	9.41149	0.0235256	0.304805	0.581923		BRSK2	0.146406	23.574	5.64745	6.426	0.0515601	0.0717872	0.330416
	BRWD1	0.0351899	11.913	8.94745	3.08699	0.0102821	0.596804	0.810587		BRWD1	0.0485873	14.2432	8.9433	15.7568	0.0189636	0.386324	0.658014
	BRWD3	0.0500344	5.92329	5.85331	9.07671	0.0218828	0.331428	0.607815		BRWD3	0.0395983	18.3209	5.84319	11.6791	0.010338	0.597029	0.805013
	BSCL2	0.137314	1.35078	5.28336	1.64922	0.0500696	0.0772474	0.292707		BSCL2	0.0415627	15.0904	5.26772	14.9096	0.00486433	0.78505	0.9017
	BSDC1	0.0712015	0.991871	6.59058	2.00813	0.040966	0.124118	0.36738		BSDC1	0.0302386	12.1858	6.5896	17.8142	0.00847881	0.655297	0.838727
	BSG	0.0637598	4.95308	6.90699	10.0469	0.0161281	0.444082	0.699505		BSG	0.0703675	3.55212	6.92033	2.44788	0.0154983	0.460542	0.717243
	BSN	0.40913	6.52758	7.43216	8.47242	0.0935274	0.00758035	0.166082		BSN	0.290513	0.138449	7.4174	5.86155	0.0517045	0.071262	0.329244
	BSPRY	0.131953	2.58901	1.19696	0.410993	0.033417	0.183509	0.448507		BSPRY	0.120047	4.98695	1.22175	1.01305	0.0227368	0.318862	0.60354
	BST2	0.0852338	2.55531	2.3217	0.444691	0.00959204	0.617945	0.825073		BST2	0.0674735	13.1288	2.32135	16.8712	0.00625977	0.732168	0.87832
	BTAF1	0.0155918	7.18949	6.84431	7.81051	0.00219287	0.895983	0.959864		BTAF1	0.021152	16.6779	6.8403	13.3221	0.00378804	0.828227	0.923246
	BTBD1	0.11963	0.262356	8.05533	2.73764	0.0593528	0.0474602	0.235655		BTBD1	0.105074	10.8055	8.07413	-4.80551	0.0459508	0.0962547	0.365626
	BTBD10	0.157439	0.425037	7.83533	2.57496	0.0988682	0.00565573	0.166082		BTBD10	0.0915892	11.9517	7.83951	-5.95166	0.0360592	0.160865	0.442261
	BTBD11	0.0557117	4.22785	4.98123	10.7721	0.0266221	0.260211	0.536819		BTBD11	0.0820399	19.5915	4.95161	10.4085	0.0384107	0.14246	0.42237
	BTBD2	0.203656	6.18758	5.54553	8.81242	0.0764497	0.0191285	0.181594		BTBD2	0.185666	0.970777	5.54459	5.02922	0.0666967	0.0323342	0.272883
	BTBD3	0.0624958	1.4652	8.12277	1.5348	0.03362	0.181603	0.44612		BTBD3	0.0709729	12.662	8.12575	17.338	0.0504756	0.0759824	0.337446
	BTBD6	0.114769	0.76414	6.06738	2.23586	0.0473913	0.0888456	0.312146		BTBD6	0.0334283	9.37428	6.0697	-3.37428	0.00387865	0.824513	0.920873
	BTBD7	0.0532472	1.14816	6.21603	1.85184	0.0183671	0.396431	0.662419		BTBD7	0.071441	11.7515	6.22536	-5.75151	0.0378425	0.146726	0.426312
	BTBD8	0.114222	0.434806	3.49821	2.56519	0.0366111	0.155586	0.41131		BTBD8	0.0976108	14.6689	3.48202	15.3311	0.0272342	0.253415	0.543975
	BTBD9	0.0686406	5.24328	7.01177	9.75672	0.0545335	0.0611388	0.265251		BTBD9	0.0704844	21.4238	6.99127	8.57617	0.0453965	0.0990938	0.369295
	BTC	0.0972876	11.7552	1.59005	3.2448	0.0408697	0.124748	0.367958		BTC	0.0612088	9.36925	1.60479	-3.36925	0.0135972	0.506889	0.749366
	BTD	0.0292985	7.24152	3.90516	7.75848	0.0097127	0.614175	0.822723		BTD	0.0420571	3.01167	3.91212	2.98833	0.0213159	0.342804	0.620556
	BTF3	0.0722556	3.26099	6.03151	11.739	0.0282119	0.23985	0.514641		BTF3	0.021929	9.08725	6.03665	-3.08725	0.00204681	0.903286	0.959487
	BTF3L4	0.0645586	0.297611	6.40944	2.70239	0.0259026	0.269999	0.547524		BTF3L4	0.0693501	11.6546	6.41847	-5.65459	0.0313754	0.204827	0.494784
	BTG1	0.0799972	5.78359	4.10476	9.21641	0.0208637	0.349093	0.623704		BTG1	0.104443	17.2211	4.08006	12.7789	0.0274235	0.250973	0.542157
	BTG2	0.144752	5.56672	3.56285	9.43328	0.0399454	0.130917	0.37654		BTG2	0.114871	22.5629	3.53907	7.43706	0.0224619	0.32337	0.606222
	BTG3	0.103874	0.719893	3.1862	2.28011	0.0388532	0.13857	0.386345		BTG3	0.153733	10.9512	3.21663	-4.95124	0.0912403	0.0086248	0.221856
	BTN2A1	0.0196631	4.74728	4.46759	10.2527	0.00384239	0.824871	0.930614		BTN2A1	0.0933175	16.7639	4.44446	13.2361	0.06145	0.0426649	0.28958
	BTN2A2	0.0294277	5.9172	1.8675	9.0828	0.00330961	0.847239	0.939396		BTN2A2	0.0794265	13.8503	1.86926	16.1497	0.0237636	0.302581	0.588054
	BTN3A1	0.0388059	3.29405	3.34411	11.7059	0.00966685	0.6156	0.823681		BTN3A1	0.0673842	11.42	3.35738	-5.41996	0.0266928	0.260534	0.550845
	BTN3A2	0.0760797	6.44513	2.25244	8.55487	0.00865072	0.647915	0.841588		BTN3A2	0.173005	16.298	2.2201	13.702	0.0404903	0.127905	0.406752
	BTN3A3	0.0872189	3.54373	2.86941	11.4563	0.0458929	0.0960571	0.323617		BTN3A3	0.079416	16.5693	2.84838	13.4307	0.0282942	0.239996	0.531585
	BTNL9	0.0415064	10.1958	2.62434	4.80418	0.00285542	0.866749	0.947114		BTNL9	0.111443	0.276835	2.60805	5.72316	0.0180083	0.405522	0.674529
	BTRC	0.0691739	5.91878	6.941	9.08122	0.043856	0.106819	0.342145		BTRC	0.0719255	21.0826	6.92057	8.9174	0.0399347	0.131637	0.411706
	BUB3	0.109935	0.666605	6.2755	2.3334	0.0640198	0.0371121	0.216164		BUB3	0.0965225	11.0559	6.29049	-5.05594	0.0529072	0.0669391	0.321835
	BUD13	0.072853	0.981032	3.4621	2.01897	0.0229073	0.314519	0.590902		BUD13	0.0334832	10.6853	3.46534	-4.68533	0.00522201	0.771212	0.895555
	BUD23	0.0709737	1.4373	4.31743	1.5627	0.0390037	0.137494	0.384979		BUD23	0.0531274	13.9526	4.31132	16.0474	0.0247396	0.287889	0.575364
	BUD31	0.119761	1.1554	4.49318	1.8446	0.0373209	0.14997	0.402292		BUD31	0.092006	12.4177	4.49592	17.5823	0.0255561	0.276158	0.564985
	BVES	0.0425525	8.74648	2.86707	6.25352	0.00587847	0.744812	0.892504		BVES	0.156527	10.8113	2.90991	-4.81134	0.0763165	0.0193616	0.244745
	BYSL	0.0217075	3.46121	2.76991	11.5388	0.00265423	0.87555	0.950636		BYSL	0.044159	22.5384	2.7571	7.46164	0.0094054	0.625612	0.82338
	BZW1	0.101526	11.8641	7.62236	3.13588	0.0551394	0.0592179	0.260912		BZW1	0.106092	12.4614	7.6296	17.5386	0.0602788	0.0454067	0.292707
	BZW1P2	0.103912	0.525819	1.9082	2.47418	0.0150295	0.469502	0.72178		BZW1P2	0.208908	10.181	1.9627	-4.181	0.0606469	0.0445381	0.291281
	BZW2	0.0415746	10.5803	4.98301	4.41966	0.0159455	0.448239	0.703054		BZW2	0.00916744	11.4482	4.98416	-5.44817	0.000664313	0.967608	0.984951
	C10orf10	0.222477	5.02875	3.1699	9.97125	0.0345307	0.173286	0.43488		C10orf10	0.148583	0.82083	3.16384	5.17917	0.0138974	0.499279	0.744302
	C10orf107	0.21633	10.8931	2.37252	4.10688	0.083572	0.0130289	0.172657		C10orf107	0.185001	9.18788	2.42902	-3.18788	0.0458833	0.0965978	0.36593
	C10orf128	0.1273	1.29062	2.04805	1.70938	0.0241057	0.295927	0.572914		C10orf128	0.263458	12.3429	2.07467	17.6571	0.12008	0.00176405	0.175321
	C10orf25	0.0963353	1.92675	1.11858	1.07325	0.0347134	0.17167	0.432719		C10orf25	0.0694787	12.9692	1.11738	17.0308	0.0204155	0.358906	0.634919
	C10orf35	0.1351	0.410226	3.44232	2.58977	0.0389195	0.138093	0.385827		C10orf35	0.037543	19.9014	3.41866	10.0986	0.00251164	0.882583	0.949691
	C10orf76	0.0340964	6.17219	4.6783	8.82781	0.0127753	0.526237	0.761525		C10orf76	0.0240111	0.102204	4.67684	5.8978	0.00661059	0.719477	0.872325
	C10orf88	0.0850141	11.8858	4.11626	3.11423	0.0598112	0.0463358	0.233932		C10orf88	0.0749027	12.2535	4.12187	17.7465	0.0465294	0.0933793	0.362662
	C10orf90	0.130959	6.19644	2.37049	8.80356	0.0226414	0.31884	0.594763		C10orf90	0.224451	4.25898	2.42827	1.74102	0.0583125	0.0503387	0.297085
	C11orf1	0.059679	0.784347	3.10364	2.21565	0.0207487	0.351146	0.625383		C11orf1	0.0870558	8.01579	3.13075	-2.01579	0.0387791	0.139745	0.420889
	C11orf24	0.093427	8.42103	2.09983	6.57897	0.021933	0.330594	0.606766		C11orf24	0.112602	4.33579	2.13056	1.66421	0.0281182	0.242153	0.533261
	C11orf49	0.0623466	6.61675	4.70325	8.38325	0.00606899	0.737748	0.8886		C11orf49	0.106876	22.1247	4.67579	7.87526	0.0179278	0.407194	0.675651
	C11orf54	0.0531893	0.16681	5.02834	2.83319	0.0117977	0.552886	0.779971		C11orf54	0.0895841	12.6512	5.03461	17.3488	0.0350804	0.169159	0.450531
	C11orf57	0.104263	0.449211	5.99462	2.55079	0.0692519	0.0280959	0.197737		C11orf57	0.101294	12.1703	6.00248	17.8297	0.0709913	0.0257126	0.259062
	C11orf58	0.10804	0.373329	7.43417	2.62667	0.0627549	0.0396775	0.221538		C11orf58	0.0850361	11.6674	7.44295	-5.66737	0.0412598	0.122918	0.400096
	C11orf63	0.137836	6.44725	2.3259	8.55275	0.0466995	0.0921	0.318333		C11orf63	0.0552855	3.86863	2.34638	2.13137	0.0070316	0.704488	0.865922
	C11orf68	0.0772534	4.97776	4.18442	10.0222	0.0225857	0.319741	0.595634		C11orf68	0.11964	0.521032	4.17239	5.47897	0.0486721	0.0834817	0.349553
	C11orf71	0.0241866	1.05172	3.04873	1.94828	0.00330419	0.847471	0.939515		C11orf71	0.102146	10.0966	3.07777	-4.09659	0.0613835	0.0428216	0.28958
	C11orf72	0.222071	6.49566	2.58328	8.50434	0.0989206	0.00563893	0.166082		C11orf72	0.196377	21.9841	2.53927	8.01591	0.0758425	0.0198551	0.2456
	C11orf74	0.154585	0.222712	4.46386	2.77729	0.116887	0.00204844	0.166082		C11orf74	0.0933563	11.052	4.47564	-5.05203	0.043123	0.111558	0.383858
	C11orf80	0.0374991	12	3.86051	3.00003	0.0100742	0.60307	0.815491		C11orf80	0.030069	5.45194	3.86695	0.548058	0.005093	0.776149	0.898524
	C11orf84	0.0748886	4.52065	3.06235	10.4793	0.0182147	0.399526	0.664237		C11orf84	0.0995892	1.2313	3.05792	4.7687	0.0281024	0.242348	0.533295
	C11orf87	0.0985399	6.98054	7.19654	8.01946	0.0217564	0.333561	0.609562		C11orf87	0.054023	20.0778	7.18461	9.92224	0.00585503	0.747128	0.884501
	C11orf95	0.0490325	2.53606	5.49591	0.463936	0.0158425	0.450597	0.70556		C11orf95	0.0373549	19.7664	5.47944	10.2336	0.00737379	0.692546	0.859521
	C11orf96	0.195398	3.51925	2.13858	11.4807	0.0210538	0.345725	0.621501		C11orf96	0.0885488	0.807154	2.12535	5.19285	0.00396028	0.821163	0.919719
	C12orf10	0.0432207	11.8846	4.47714	3.11536	0.00690824	0.70725	0.873316		C12orf10	0.0327309	1.6685	4.47388	4.3315	0.00391232	0.82314	0.920269
	C12orf29	0.134611	0.620895	6.52105	2.3791	0.0421173	0.116918	0.357473		C12orf29	0.15503	13.4589	6.51633	16.5411	0.0615545	0.0424286	0.28958
	C12orf4	0.0780478	0.295264	6.03364	2.70474	0.0357461	0.162723	0.420842		C12orf4	0.102781	12.0993	6.0445	17.9007	0.0658373	0.0338359	0.275963
	C12orf43	0.0502186	3.96823	2.74318	11.0318	0.015322	0.462638	0.716188		C12orf43	0.0467627	21.0848	2.72673	8.9152	0.00979963	0.613356	0.816531
	C12orf45	0.0557703	0.0844318	3.62052	2.91557	0.030145	0.21715	0.48922		C12orf45	0.0149691	13.1583	3.6177	16.8417	0.00223912	0.894683	0.955015
	C12orf49	0.0473379	7.22878	5.56705	7.77122	0.0292417	0.227464	0.500939		C12orf49	0.0248923	23.8269	5.56621	6.17313	0.00929851	0.629	0.824682
	C12orf50	0.426299	6.63738	4.16669	8.36262	0.105565	0.00388375	0.166082		C12orf50	0.32868	23.2618	4.12445	6.73818	0.0677404	0.0305898	0.270692
	C12orf57	0.192818	0.933339	5.94032	2.06666	0.0583586	0.0500025	0.240572		C12orf57	0.0769386	11.3722	5.94205	-5.37216	0.0103632	0.596274	0.80463
	C12orf60	0.0552468	0.473632	1.27733	2.52637	0.00881248	0.642662	0.838286		C12orf60	0.107759	11.1219	1.29886	-5.12188	0.0352389	0.16778	0.448853
	C12orf65	0.0233122	2.94739	4.09797	0.0526095	0.00666926	0.715795	0.877882		C12orf65	0.0209973	7.58821	4.10458	-1.58821	0.00404869	0.81757	0.917293
	C12orf66	0.0989893	6.30366	2.8389	8.69634	0.0315751	0.201769	0.470254		C12orf66	0.0363345	3.14412	2.85049	2.85588	0.00412268	0.814548	0.916144
	C12orf73	0.0124931	11.1399	2.67257	3.86007	0.00120003	0.941643	0.975716		C12orf73	0.0178804	9.2543	2.67815	-3.2543	0.00189455	0.910162	0.962529
	C12orf75	0.125078	0.405444	1.91217	2.59456	0.022202	0.326078	0.60205		C12orf75	0.212154	10.1489	1.96663	-4.14895	0.062637	0.040069	0.28753
	C12orf76	0.164172	0.479912	6.40266	2.52009	0.0956578	0.00673335	0.166082		C12orf76	0.0953033	11.3132	6.41174	-5.31319	0.0342195	0.17688	0.459253
	C14orf1	0.00808876	3.76944	3.82952	11.2306	0.000376278	0.981302	0.991364		C14orf1	0.056814	9.29442	3.84865	-3.29442	0.0140934	0.49436	0.74146
	C14orf119	0.177319	0.384371	4.59583	2.61563	0.0896465	0.00937538	0.16766		C14orf119	0.112415	10.9225	4.61117	-4.92246	0.0370295	0.153023	0.432862
	C14orf132	0.102509	5.85247	8.19116	9.14753	0.0739803	0.0218314	0.185948		C14orf132	0.129441	20.9886	8.15244	9.01143	0.0976691	0.00607044	0.210347
	C14orf159	0.0519824	5.84384	5.4869	9.15616	0.038085	0.144186	0.394632		C14orf159	0.0751618	21.7857	5.4662	8.21434	0.0700126	0.0270993	0.263906
	C14orf166	0.0882933	0.732248	5.43054	2.26775	0.0312316	0.20537	0.474986		C14orf166	0.0838872	10.6525	5.44637	-4.65254	0.0297377	0.222831	0.515543
	C14orf2	0.218124	0.600235	6.66052	2.39977	0.0953438	0.00685426	0.166082		C14orf2	0.0672597	12.7495	6.65079	17.2505	0.0100743	0.604939	0.811088
	C14orf28	0.0399091	0.43182	2.78097	2.56818	0.0058374	0.746348	0.893307		C14orf28	0.0946044	12.311	2.79142	17.689	0.0356176	0.164544	0.445852
	C14orf37	0.109935	6.92538	5.88877	8.07462	0.0500512	0.0773229	0.292838		C14orf37	0.0664082	22.6246	5.87934	7.37542	0.0195603	0.374823	0.648785
	C14orf79	0.0703907	0.144205	3.7278	2.8558	0.0231493	0.310694	0.587255		C14orf79	0.0333429	3.78855	3.7289	2.21145	0.00468662	0.792013	0.905152
	C14orf80	0.104798	0.841464	2.95298	2.15854	0.0223306	0.323956	0.599805		C14orf80	0.020394	1.65934	2.94445	4.34066	0.000946983	0.954097	0.980116
	C14orf93	0.0401165	11.8351	1.72959	3.16488	0.00726559	0.694669	0.867577		C14orf93	0.0903677	8.36081	1.75978	-2.36081	0.0291099	0.230172	0.522023
	C15orf40	0.0448483	5.15897	3.50306	9.84103	0.0247712	0.286057	0.563432		C15orf40	0.00756873	11.5848	3.50645	-5.58484	0.000631986	0.969156	0.985505
	C15orf41	0.107263	5.30907	2.4857	9.69093	0.0591653	0.0479275	0.236533		C15orf41	0.013366	16.9043	2.48718	13.0957	0.000678251	0.96693	0.984766
	C15orf52	0.0420587	5.69552	2.484	9.30448	0.0056139	0.754757	0.896396		C15orf52	0.156795	23.2592	2.45072	6.74084	0.0737419	0.0222077	0.252123
	C15orf57	0.0850281	5.72877	3.6508	9.27123	0.0592815	0.0476392	0.23589		C15orf57	0.0697881	20.0345	3.6304	9.96549	0.0304273	0.215064	0.506977
	C15orf59	0.0235343	3.35013	5.57456	11.6499	0.00162075	0.922068	0.968391		C15orf59	0.0614674	23.7579	5.56224	6.24213	0.0101799	0.601754	0.808784
	C15orf61	0.0319525	2.18274	3.47089	0.817255	0.00353887	0.837552	0.936436		C15orf61	0.0217306	21.7003	3.46176	8.29967	0.00157584	0.924716	0.967682
	C15orf62	0.17917	6.15747	1.09209	8.84253	0.0526251	0.0675666	0.276836		C15orf62	0.234381	23.4663	1.0548	6.53367	0.0919784	0.00828304	0.221856
	C16orf45	0.0606698	0.261223	7.46884	2.73878	0.0160162	0.446627	0.701326		C16orf45	0.0659618	6.37285	7.48686	-0.372853	0.0150028	0.472183	0.72556
	C16orf46	0.0908804	5.4607	1.39737	9.5393	0.0217931	0.332943	0.609389		C16orf46	0.149798	20.347	1.34784	9.65298	0.044318	0.104833	0.376882
	C16orf52	0.0949593	0.564435	6.95765	2.43556	0.0342497	0.175813	0.438851		C16orf52	0.0722367	11.5737	6.96518	-5.57368	0.0214905	0.33977	0.618302
	C16orf58	0.0615143	5.8192	4.3617	9.1808	0.0200815	0.363297	0.635288		C16orf58	0.128556	23.7359	4.34099	6.26413	0.0859952	0.0114866	0.231861
	C16orf59	0.0432007	11.6585	1.60921	3.34153	0.005933	0.742793	0.891582		C16orf59	0.0295424	2.59803	1.60887	3.40197	0.00253499	0.881548	0.949296
	C16orf62	0.05257	5.56902	5.85395	9.43098	0.0316521	0.200977	0.469404		C16orf62	0.0582466	4.38914	5.87002	1.61086	0.0307668	0.21135	0.502894
	C16orf70	0.0842768	6.10129	4.49931	8.89871	0.0447406	0.102001	0.332844		C16orf70	0.0545298	2.52157	4.50863	3.47843	0.018356	0.398379	0.66861
	C16orf72	0.00253239	7.8956	5.97885	7.1044	0.000105943	0.994689	0.997721		C16orf72	0.0132477	20.099	5.9742	9.90104	0.00256405	0.880267	0.948945
	C16orf86	0.0135054	0.0254434	1.27599	2.97456	0.000375967	0.981318	0.991364		C16orf86	0.114477	22.9573	1.2465	7.0427	0.0264029	0.264449	0.554785
	C16orf87	0.0633162	10.5697	4.96746	4.43031	0.0211095	0.344736	0.62039		C16orf87	0.0955006	14.6422	4.95893	15.3578	0.0395405	0.134346	0.414018
	C16orf89	0.0204492	5.76967	3.02008	9.23033	0.00102451	0.949965	0.979315		C16orf89	0.108876	8.15939	3.06093	-2.15939	0.0224234	0.324004	0.606538
	C16orf91	0.216053	0.292215	3.63537	2.70779	0.0851389	0.0119684	0.172657		C16orf91	0.0711257	11.9292	3.63228	-5.92921	0.00975772	0.614647	0.817439
	C16orf95	0.125694	0.256816	1.03438	2.74318	0.0579427	0.0511167	0.24338		C16orf95	0.0534726	8.90025	1.0442	-2.90025	0.00915942	0.633383	0.827346
	C17orf102	0.140446	6.30324	2.14275	8.69676	0.0490419	0.0815021	0.300389		C17orf102	0.132497	22.8279	2.1186	7.17214	0.0441165	0.10593	0.378294
	C17orf107	0.070588	7.08967	2.69049	7.91033	0.0119425	0.548887	0.777238		C17orf107	0.160422	23.5159	2.66266	6.48407	0.0698494	0.0273405	0.264212
	C17orf51	0.0477731	5.91108	6.36055	9.08892	0.0169195	0.426594	0.686597		C17orf51	0.0796226	21.7547	6.33813	8.24532	0.0416456	0.12046	0.396795
	C17orf58	0.0579204	1.34553	3.51088	1.65447	0.0128943	0.523105	0.758999		C17orf58	0.0414925	15.209	3.50101	14.791	0.00695787	0.707074	0.866811
	C17orf62	0.108762	6.26372	4.07428	8.73628	0.0388601	0.138522	0.386328		C17orf62	0.153336	1.89696	4.08296	4.10304	0.0799953	0.0158756	0.239181
	C17orf75	0.149108	0.197502	5.16904	2.8025	0.0923026	0.00811037	0.166082		C17orf75	0.0462818	12.9285	5.16255	17.0715	0.00935204	0.627287	0.823947
	C17orf80	0.0398135	8.35027	5.08194	6.64973	0.0207273	0.351529	0.62579		C17orf80	0.019301	12.0464	5.08761	17.9536	0.00521001	0.771666	0.895655
	C17orf97	0.0458385	6.84367	1.15887	8.15633	0.0021657	0.897221	0.960453		C17orf97	0.0791185	4.79151	1.18265	1.20849	0.00588722	0.745929	0.883932
	C18orf21	0.103252	0.108213	3.94527	2.89179	0.0797333	0.0160345	0.176881		C18orf21	0.0952095	10.0374	3.96735	-4.03742	0.0631968	0.0388957	0.285783
	C18orf25	0.0324556	6.49106	5.88937	8.50894	0.0102154	0.598796	0.811894		C18orf25	0.0720309	17.1211	5.87186	12.8789	0.0432408	0.110871	0.383078
	C18orf32	0.241606	0.949713	4.88098	2.05029	0.0838423	0.0128382	0.172657		C18orf32	0.130766	11.568	4.88869	-5.568	0.0276407	0.248168	0.538916
	C18orf54	0.134026	6.51915	2.14561	8.48085	0.0268634	0.25701	0.534276		C18orf54	0.0599703	14.8926	2.1497	15.1074	0.00545908	0.762105	0.89171
	C18orf8	0.0484487	1.08926	4.51753	1.91074	0.0145841	0.480188	0.729324		C18orf8	0.0586462	6.59644	4.53401	-0.596443	0.0184224	0.397058	0.667443
	C19orf12	0.0827489	0.340183	5.9082	2.65982	0.0512535	0.0725877	0.285226		C19orf12	0.0124302	16.3026	5.89945	13.6974	0.00103165	0.950098	0.978293
	C19orf25	0.0553285	0.609524	4.67944	2.39048	0.00922317	0.62951	0.830676		C19orf25	0.0353232	6.16685	4.68692	-0.166849	0.00313058	0.855811	0.936466
	C19orf43	0.160344	1.28286	5.63088	1.71714	0.0510863	0.0732284	0.28653		C19orf43	0.0530131	10.0205	5.63457	-4.02047	0.00582858	0.748106	0.884842
	C19orf44	0.0478577	6.55256	1.74328	8.44744	0.00704318	0.702485	0.871855		C19orf44	0.0695694	2.10107	1.74867	3.89893	0.0158784	0.451775	0.71058
	C19orf47	0.0736239	4.80605	3.21724	10.194	0.0229507	0.313815	0.590118		C19orf47	0.0963003	0.363394	3.20612	5.63661	0.0348105	0.171551	0.45371
	C19orf48	0.0169158	4.82162	2.54252	10.1784	0.000911268	0.955345	0.981075		C19orf48	0.0956498	5.84139	2.57329	0.158611	0.0195725	0.374592	0.64851
	C19orf53	0.137936	0.576302	4.92505	2.4237	0.0373822	0.149503	0.401813		C19orf53	0.0913056	8.52089	4.94739	-2.52089	0.0145246	0.483707	0.73305
	C19orf57	0.0326582	4.37935	0.959118	10.6206	0.00439477	0.8023	0.921061		C19orf57	0.0745992	4.52135	0.97711	1.47865	0.016396	0.440084	0.701643
	C19orf60	0.16777	0.691329	5.40858	2.30867	0.0433555	0.109645	0.34613		C19orf60	0.0441907	3.75805	5.40345	2.24195	0.00292381	0.864652	0.9401
	C19orf66	0.00776577	3.28524	4.31272	11.7148	0.000274249	0.986324	0.993823		C19orf66	0.0956303	1.84388	4.31256	4.15612	0.0382195	0.143873	0.423762
	C19orf70	0.186424	0.519585	5.26053	2.48041	0.0502864	0.076363	0.291499		C19orf70	0.0549265	11.7647	5.25685	-5.76473	0.00473777	0.790015	0.904192
	C1D	0.2146	0.300386	4.56322	2.69961	0.0881828	0.0101509	0.170182		C1D	0.208053	12.5584	4.57267	17.4416	0.0885617	0.00999184	0.228169
	C1GALT1	0.00343038	7.33742	5.67071	7.66258	4.0291e-05	0.997979	0.998985		C1GALT1	0.140611	11.6354	5.69893	-5.63543	0.0775083	0.0181651	0.244745
	C1GALT1C1	0.145156	11.9943	4.10238	3.00569	0.0882984	0.0100836	0.170182		C1GALT1C1	0.145816	11.3582	4.12496	-5.35816	0.0884151	0.01007	0.228169
	C1orf109	0.109511	0.284075	4.55253	2.71593	0.0603321	0.0450708	0.231178		C1orf109	0.0743827	13.8173	4.5448	16.1827	0.0290044	0.231417	0.523227
	C1orf112	0.0368756	5.99998	2.58954	9.00002	0.00723889	0.695596	0.868263		C1orf112	0.0539409	14.9149	2.58647	15.0851	0.0145873	0.48218	0.732188
	C1orf115	0.0558547	1.88037	7.86267	1.11963	0.0186622	0.390535	0.658407		C1orf115	0.0574267	22.378	7.84214	7.62196	0.020618	0.355244	0.631272
	C1orf122	0.173652	0.500719	5.15147	2.49928	0.0614121	0.0425664	0.2268		C1orf122	0.0625747	10.4246	5.15625	-4.42459	0.00807088	0.668799	0.845969
	C1orf123	0.0981089	0.815047	5.18983	2.18495	0.0587557	0.0489583	0.237575		C1orf123	0.0866078	10.5142	5.20633	-4.51419	0.048255	0.0853243	0.352088
	C1orf131	0.0812851	0.186251	3.29051	2.81375	0.0501459	0.0769294	0.292226		C1orf131	0.142344	10.1546	3.3275	-4.15465	0.146248	0.000418117	0.130475
	C1orf132	0.146646	5.9877	3.24084	9.0123	0.0304525	0.213763	0.485124		C1orf132	0.266302	21.9829	3.16823	8.01707	0.0915684	0.00847144	0.221856
	C1orf159	0.0935389	5.8264	2.34368	9.1736	0.0184374	0.395013	0.661663		C1orf159	0.101829	21.7785	2.317	8.22152	0.0191533	0.382624	0.65515
	C1orf174	0.0754207	0.95819	4.0178	2.04181	0.0524064	0.068351	0.278244		C1orf174	0.0246453	14.6302	4.01001	15.3698	0.00603342	0.740517	0.881202
	C1orf198	0.109938	6.41541	5.71263	8.58459	0.0557027	0.0574995	0.25732		C1orf198	0.112145	4.19251	5.74445	1.80749	0.052681	0.0677242	0.323448
	C1orf204	0.0948126	0.30813	2.46192	2.69187	0.0436946	0.107733	0.343717		C1orf204	0.0835556	11.8315	2.47035	-5.83151	0.0358733	0.162395	0.444185
	C1orf21	0.0745823	6.32397	7.54254	8.67603	0.0499235	0.0778329	0.293837		C1orf21	0.0465594	20.983	7.53169	9.01699	0.0172641	0.42116	0.687796
	C1orf216	0.13329	0.507344	7.24556	2.49266	0.0718831	0.0243969	0.189251		C1orf216	0.0128016	1.67903	7.23538	4.32097	0.000715758	0.965142	0.984204
	C1orf228	0.0504135	4.56461	1.04542	10.4354	0.00671386	0.714195	0.877079		C1orf228	0.10726	1.95077	1.04756	4.04923	0.0259472	0.270707	0.559925
	C1orf27	0.0185207	9.54751	5.56287	5.45249	0.0019525	0.906878	0.964021		C1orf27	0.0865464	11.2958	5.58278	-5.2958	0.037731	0.147569	0.427321
	C1orf35	0.113772	0.642145	3.51553	2.35786	0.0371529	0.151283	0.404908		C1orf35	0.0308002	10.5305	3.51538	-4.53047	0.00282262	0.869014	0.942272
	C1orf43	0.132588	0.738409	6.98065	2.26159	0.0762418	0.0193435	0.181978		C1orf43	0.0734843	11.8435	6.98374	-5.8435	0.0261176	0.26836	0.558557
	C1orf50	0.106923	0.784337	3.15775	2.21566	0.0706495	0.0260726	0.192847		C1orf50	0.0356459	9.87167	3.16064	-3.87167	0.00788522	0.675059	0.849026
	C1orf52	0.127168	0.338079	5.69445	2.66192	0.0739145	0.0219099	0.186228		C1orf52	0.0937243	13.7446	5.68602	16.2554	0.0422737	0.116581	0.390748
	C1orf54	0.12701	0.779732	2.10493	2.22027	0.0253145	0.278233	0.555511		C1orf54	0.113123	10.2274	2.12852	-4.22739	0.0206878	0.353968	0.629979
	C1orf61	0.0661009	0.126881	7.44725	2.87312	0.0169353	0.426252	0.686558		C1orf61	0.016664	11.6738	7.44597	-5.67379	0.00110276	0.946737	0.976783
	C1orf64	0.0339497	4.13095	1.21117	10.8691	0.00171621	0.917695	0.96767		C1orf64	0.106348	0.423433	1.19719	5.57657	0.0147808	0.477512	0.72996
	C1orf74	0.137292	0.573921	2.14786	2.42608	0.0719053	0.024368	0.189251		C1orf74	0.074291	9.23991	2.16276	-3.23991	0.019689	0.372394	0.646636
	C1QA	0.125834	2.08382	3.2518	0.916182	0.00406794	0.815585	0.926267		C1QA	0.254035	11.2493	3.30124	-5.24928	0.0178502	0.408832	0.677201
	C1QB	0.1065	4.86209	3.48767	10.1379	0.00424283	0.808446	0.923312		C1QB	0.158039	7.8071	3.54862	-1.8071	0.0063815	0.727719	0.875679
	C1QBP	0.186736	0.462568	6.4321	2.53743	0.0830743	0.013394	0.172657		C1QBP	0.103922	10.2397	6.44887	-4.23975	0.0255867	0.275716	0.564624
	C1QC	0.153254	5.53333	2.25463	9.46667	0.00852502	0.652026	0.844289		C1QC	0.151671	5.86672	2.31104	0.133282	0.00602532	0.740816	0.881202
	C1QL1	0.189685	5.5779	1.52201	9.4221	0.0363259	0.157905	0.414467		C1QL1	0.180311	0.960853	1.51752	5.03915	0.0315077	0.203433	0.492958
	C1QL2	0.161143	4.21662	1.5985	10.7834	0.0309095	0.208802	0.47926		C1QL2	0.105305	22.8499	1.57217	7.15011	0.0109549	0.578849	0.794134
	C1QL3	0.00650502	9.15369	5.91764	5.84631	0.000243351	0.987838	0.994233		C1QL3	0.0592973	1.81314	5.91777	4.18686	0.0189306	0.386969	0.658344
	C1QTNF1	0.0770624	3.80518	1.71486	11.1948	0.0130463	0.519057	0.756168		C1QTNF1	0.0694753	0.694231	1.70645	5.30577	0.00947292	0.623496	0.821856
	C1QTNF2	0.104493	0.113772	1.16148	2.88623	0.04186	0.118479	0.360235		C1QTNF2	0.0516602	9.82633	1.17068	-3.82633	0.00939647	0.625892	0.823514
	C1QTNF3	0.0380412	0.79259	3.06481	2.20741	0.00499403	0.778542	0.908949		C1QTNF3	0.0774156	9.79146	3.08648	-3.79146	0.0206604	0.35447	0.630542
	C1QTNF4	0.115219	2.89079	4.54898	0.109211	0.0100099	0.605028	0.816444		C1QTNF4	0.085763	2.38537	4.54809	3.61463	0.00524597	0.770291	0.895049
	C1QTNF6	0.0734143	3.63289	1.93774	11.3671	0.0190239	0.383417	0.652025		C1QTNF6	0.0629217	19.3492	1.91354	10.6508	0.00952694	0.62182	0.821029
	C1QTNF7	0.126987	7.36984	1.16238	7.63016	0.044947	0.100933	0.331015		C1QTNF7	0.126129	19.8179	1.12624	10.1821	0.0396314	0.133728	0.413105
	C1R	0.0963184	4.30867	2.68002	10.6913	0.0187605	0.388578	0.656741		C1R	0.0659549	22.8748	2.66398	7.12525	0.00730287	0.694989	0.861016
	C1RL	0.152257	5.81352	2.54693	9.18648	0.0584618	0.0497307	0.239928		C1RL	0.0908534	23.7004	2.53872	6.29958	0.0203698	0.359742	0.63529
	C1S	0.0144106	5.19857	4.10999	9.80143	0.00102161	0.950106	0.979315		C1S	0.0779296	23.5275	4.09445	6.47249	0.0268151	0.258912	0.549078
	C20orf194	0.116698	6.56987	6.65682	8.43013	0.0891499	0.00963026	0.168709		C20orf194	0.105978	21.194	6.6294	8.80604	0.0684777	0.0294107	0.268292
	C20orf196	0.124517	11.9039	2.08467	3.09609	0.0510194	0.0734865	0.286859		C20orf196	0.0989783	9.2551	2.1104	-3.2551	0.0274541	0.250581	0.541886
	C20orf24	0.237983	0.692978	3.94205	2.30702	0.0453051	0.0990513	0.328456		C20orf24	0.0391606	8.06444	3.93799	-2.06444	0.00107061	0.94827	0.977495
	C20orf27	0.0299356	11.6579	4.03869	3.34212	0.00209751	0.900298	0.961317		C20orf27	0.0540109	2.98691	4.04283	3.01309	0.00608306	0.738668	0.880177
	C20orf96	0.146986	6.8818	1.33225	8.1182	0.0409359	0.124317	0.367489		C20orf96	0.116456	21.5217	1.30533	8.47828	0.025339	0.279249	0.568567
	C21orf2	0.0737057	11.8636	4.84708	3.13643	0.0156259	0.455538	0.71018		C21orf2	0.0558368	2.95304	4.84834	3.04696	0.00825163	0.66278	0.842415
	C21orf33.LOC102724023	0.114259	0.581486	6.27671	2.41851	0.056525	0.0550705	0.252168		C21orf33.LOC102724023	0.0635337	10.6745	6.28511	-4.67454	0.0181552	0.402497	0.671906
	C21orf59	0.143202	11.8776	3.19799	3.12236	0.0574099	0.0525646	0.247052		C21orf59	0.087637	16.8435	3.16626	13.1565	0.0172234	0.422036	0.688418
	C21orf91	0.114257	9.54899	4.32574	5.45101	0.0133267	0.511711	0.751343		C21orf91	0.283057	9.33926	4.42375	-3.33926	0.0635493	0.0381867	0.284793
	C22orf24	0.0521768	4.89647	1.10367	10.1035	0.01054	0.589122	0.804974		C22orf24	0.0675186	0.340948	1.09593	5.65905	0.015737	0.455024	0.712893
	C22orf39	0.0803386	0.123673	5.14813	2.87633	0.0588969	0.0486047	0.237363		C22orf39	0.0507172	8.63927	5.16072	-2.63927	0.0197244	0.371734	0.645731
	C22orf46	0.107447	6.90045	2.61475	8.09955	0.031563	0.201892	0.470383		C22orf46	0.121061	0.899514	2.61246	5.10049	0.0458214	0.0969124	0.366523
	C2CD2	0.152676	5.96028	5.22101	9.03972	0.0922539	0.00813356	0.166082		C2CD2	0.113463	22.1865	5.19714	7.81348	0.0469561	0.0913146	0.359456
	C2CD2L	0.119476	6.18947	4.85389	8.81053	0.0402249	0.129044	0.3734		C2CD2L	0.1122	23.0238	4.83475	6.97619	0.0356583	0.1642	0.445515
	C2CD3	0.183869	6.43709	5.02254	8.56291	0.0830148	0.0134373	0.172657		C2CD3	0.109029	23.7982	5.01593	6.20183	0.0313765	0.204815	0.494784
	C2CD4C	0.0777499	1.05858	4.7329	1.94142	0.010274	0.597047	0.810628		C2CD4C	0.112508	20.362	4.68608	9.638	0.0196953	0.372279	0.646548
	C2CD5	0.0229675	7.60025	7.0702	7.39975	0.00301072	0.860025	0.944317		C2CD5	0.0639719	17.3075	7.05351	12.6925	0.020982	0.348714	0.624171
	C2CD6	0.161481	7.97143	2.27195	7.02857	0.047392	0.0888418	0.312146		C2CD6	0.0886377	8.72365	2.31488	-2.72365	0.0130691	0.52051	0.757016
	C2orf16	0.14367	6.13183	2.15935	8.86817	0.0424601	0.114844	0.35376		C2orf16	0.145863	22.569	2.12906	7.43096	0.0424705	0.11539	0.389693
	C2orf27A.C2orf27B	0.0461549	9.88972	1.35746	5.11028	0.01454	0.481264	0.730559		C2orf27A.C2orf27B	0.0153468	16.2431	1.35456	13.7569	0.00119073	0.94259	0.976078
	C2orf42	0.0695797	1.52303	3.92926	1.47697	0.0336878	0.180972	0.444884		C2orf42	0.0777047	9.65257	3.94913	-3.65257	0.042559	0.114867	0.388965
	C2orf49	0.0307242	0.717429	5.68322	2.28257	0.00807023	0.667105	0.853212		C2orf49	0.0929044	13.9383	5.67992	16.0617	0.0807937	0.0152099	0.236039
	C2orf50	0.157981	5.36711	1.72713	9.63289	0.0578028	0.0514874	0.244587		C2orf50	0.139793	19.3786	1.68409	10.6214	0.0318842	0.199521	0.487811
	C2orf68	0.0656461	5.34743	3.42527	9.65257	0.0373773	0.149541	0.401836		C2orf68	0.0455437	11.1398	3.43919	-5.13984	0.0161424	0.445765	0.706743
	C2orf69	0.0325426	9.80799	5.7255	5.19201	0.00371295	0.830251	0.933797		C2orf69	0.0507484	12.0079	5.73442	17.9921	0.00800488	0.671011	0.847304
	C2orf72	0.0217879	5.73163	6.09095	9.26837	0.00460486	0.79387	0.916938		C2orf72	0.0798505	22.2207	6.06859	7.77934	0.0552356	0.059222	0.306715
	C2orf76	0.142196	1.00344	2.48019	1.99656	0.067171	0.0314029	0.204938		C2orf76	0.112363	12.7747	2.48022	17.2253	0.0483458	0.0849218	0.352086
	C2orf80	0.283709	0.70082	5.58239	2.29918	0.12669	0.00115599	0.166082		C2orf80	0.0945974	13.5284	5.56328	16.4716	0.0156258	0.457588	0.714738
	C2orf81	0.0430073	6.61204	1.20941	8.38796	0.00468092	0.790871	0.915164		C2orf81	0.061181	2.02811	1.21382	3.97189	0.0102124	0.600785	0.808133
	C2orf82	0.11898	5.74522	4.25261	9.25478	0.0178821	0.406309	0.669546		C2orf82	0.154525	23.8174	4.23129	6.18264	0.0293274	0.2276	0.519812
	C2orf88	0.115408	6.64243	3.82948	8.35757	0.0252469	0.279192	0.556146		C2orf88	0.0501411	8.97775	3.85581	-2.97775	0.00440275	0.803297	0.910081
	C3	0.0820044	7.22915	6.04035	7.77085	0.00334436	0.845754	0.938842		C3	0.26	7.84748	6.14174	-1.84748	0.0300525	0.219273	0.511974
	C3AR1	0.0875845	3.43513	0.805432	11.5649	0.00429201	0.806461	0.922647		C3AR1	0.274569	9.53691	0.893515	-3.53691	0.0336871	0.181818	0.464523
	C3orf14	0.143033	0.0702061	5.84875	2.92979	0.122799	0.00145359	0.166082		C3orf14	0.0845226	11.7177	5.85533	-5.71765	0.0436286	0.108656	0.381244
	C3orf18	0.101581	0.935718	5.39755	2.06428	0.043288	0.11003	0.34671		C3orf18	0.0317646	9.94787	5.39943	-3.94787	0.00432934	0.80622	0.911345
	C3orf33	0.136115	0.402601	3.73345	2.5974	0.0749468	0.0207325	0.185347		C3orf33	0.103007	12.1171	3.73978	17.8829	0.0462835	0.0945839	0.36334
	C3orf38	0.0343207	1.07483	5.30552	1.92517	0.0103077	0.596042	0.810132		C3orf38	0.0836717	11.9786	5.31708	-5.9786	0.0703374	0.0266278	0.263069
	C3orf58	0.0203488	5.35012	5.926	9.64988	0.00167946	0.919379	0.967806		C3orf58	0.0835268	9.41673	5.95489	-3.41673	0.0226042	0.32102	0.604655
	C3orf62	0.133779	5.7996	2.42583	9.2004	0.080811	0.0151382	0.175554		C3orf62	0.105365	22.9413	2.40758	7.05868	0.0473296	0.0895503	0.357021
	C3orf67	0.08647	6.1041	1.24784	8.8959	0.0229551	0.313744	0.590082		C3orf67	0.0274081	17.4824	1.24557	12.5176	0.00183905	0.912677	0.963588
	C3orf70	0.139017	6.3968	5.59892	8.6032	0.128919	0.00101153	0.166082		C3orf70	0.0623357	21.1092	5.58763	8.89084	0.0234583	0.307347	0.593068
	C3orf80	0.135232	11.4296	5.1696	3.57037	0.0634948	0.0381539	0.218377		C3orf80	0.0166877	15.5833	5.16008	14.4167	0.000799777	0.961124	0.982159
	C4orf19	0.068507	6.20383	1.63094	8.79617	0.00926718	0.628116	0.83034		C4orf19	0.0498694	13.5478	1.63711	16.4522	0.00510572	0.775663	0.898183
	C4orf3	0.065839	0.325353	7.02049	2.67465	0.0223625	0.323436	0.59924		C4orf3	0.0541726	13.4133	7.0179	16.5867	0.0160783	0.44721	0.708061
	C4orf32	0.0968851	8.54549	2.07139	6.45451	0.0159035	0.449211	0.704103		C4orf32	0.161022	12.0554	2.10335	17.9446	0.0456922	0.0975772	0.367446
	C4orf33	0.0551898	11.3362	3.97561	3.66381	0.0132796	0.512948	0.752256		C4orf33	0.107017	10.9568	3.99973	-4.95682	0.0443145	0.104852	0.376882
	C4orf36	0.0975237	6.30368	2.21114	8.69632	0.0613414	0.0427219	0.2268		C4orf36	0.0529757	4.71562	2.23141	1.28438	0.0155808	0.458615	0.715538
	C4orf46	0.0289834	1.17452	2.49039	1.82548	0.00270749	0.87322	0.949464		C4orf46	0.126887	9.98304	2.52729	-3.98304	0.0538834	0.0635948	0.314487
	C4orf48	0.220493	1.2503	3.1079	1.7497	0.0120513	0.545881	0.775172		C4orf48	0.239647	6.80084	3.17489	-0.800836	0.0123417	0.539876	0.770682
	C4orf50	0.201294	6.49612	3.98315	8.50388	0.0528169	0.066884	0.275241		C4orf50	0.181149	22.8099	3.95116	7.19014	0.0443282	0.104774	0.376835
	C5	0.0693656	6.70887	3.54607	8.29113	0.0212175	0.34282	0.618757		C5	0.0379568	11.7613	3.55858	-5.76129	0.00704653	0.703965	0.865662
	C5orf15	0.0831178	0.0072779	5.20324	2.99272	0.0376487	0.147465	0.399381		C5orf15	0.114558	10.9363	5.22652	-4.9363	0.0696317	0.0276663	0.264243
	C5orf22	0.122979	6.22341	4.58245	8.77659	0.0460776	0.0951396	0.322065		C5orf22	0.0509631	2.07041	4.59229	3.92959	0.0080858	0.668299	0.845491
	C5orf24	0.0506346	6.86049	6.46513	8.13951	0.0087338	0.645216	0.839886		C5orf24	0.0493525	11.8739	6.47794	-5.87388	0.00936563	0.626856	0.823899
	C5orf30	0.0741347	11.6118	6.01996	3.38815	0.0438286	0.106977	0.342335		C5orf30	0.0966462	12.1763	6.03065	17.8237	0.071652	0.0248352	0.254678
	C5orf34	0.038094	9.95398	2.40984	5.04602	0.00911427	0.632971	0.832121		C5orf34	0.0220771	9.78429	2.41711	-3.78429	0.00238494	0.888183	0.952602
	C5orf42	0.0739925	6.85116	7.31312	8.14884	0.028956	0.230822	0.504581		C5orf42	0.0256165	19.918	7.30955	10.082	0.00305028	0.859214	0.937876
	C5orf49	0.0640349	5.20844	2.73411	9.79156	0.0311126	0.206636	0.476767		C5orf49	0.0480584	17.9003	2.72152	12.0997	0.0121421	0.545336	0.773083
	C5orf51	0.0930432	6.4067	5.45852	8.5933	0.0309205	0.208682	0.479062		C5orf51	0.0536338	5.56242	5.48159	0.437578	0.00852252	0.653842	0.837712
	C5orf56	0.112709	3.72649	1.75602	11.2735	0.047751	0.0871892	0.30924		C5orf56	0.0863691	22.0688	1.72798	7.93125	0.0226592	0.320137	0.604048
	C5orf64	0.0655666	7.80541	1.38763	7.19459	0.00554494	0.757373	0.896706		C5orf64	0.264535	10.7441	1.46235	-4.74405	0.0971798	0.00622889	0.210347
	C6orf106	0.0546162	2.65431	7.53823	0.345685	0.0436688	0.107871	0.343762		C6orf106	0.0599066	20.2564	7.51353	9.74359	0.0425466	0.11494	0.389055
	C6orf120	0.0407068	11.2123	6.10878	3.7877	0.0157095	0.453626	0.708306		C6orf120	0.0640688	11.2778	6.12153	-5.27782	0.034613	0.173312	0.455725
	C6orf136	0.139619	6.30851	2.17013	8.69149	0.0450674	0.100299	0.330257		C6orf136	0.126008	0.263477	2.1618	5.73652	0.0391666	0.136949	0.417326
	C6orf203	0.0616098	0.357481	3.63	2.64252	0.0259344	0.269561	0.547374		C6orf203	0.064278	13.7185	3.62622	16.2815	0.0298314	0.221754	0.514517
	C6orf47	0.0734678	1.3772	3.7175	1.6228	0.0399506	0.130883	0.37654		C6orf47	0.0168986	16.8926	3.70733	13.1074	0.00195904	0.907258	0.960733
	C6orf48	0.144875	0.794729	5.62117	2.20527	0.049633	0.0790233	0.29597		C6orf48	0.0800936	11.7063	5.62536	-5.70633	0.0169391	0.428152	0.693643
	C6orf62	0.0400064	8.03918	7.46851	6.96082	0.0145098	0.482002	0.730835		C6orf62	0.0266197	10.5751	7.47862	-4.57512	0.00669503	0.716454	0.870781
	C6orf89	0.0181507	3.91773	5.7785	11.0823	0.00552498	0.758129	0.897062		C6orf89	0.0194181	20.1424	5.7713	9.85763	0.00437828	0.804267	0.910408
	C7	0.089092	1.26184	2.29472	1.73816	0.00722814	0.695979	0.868429		C7	0.0898873	15.4868	2.27396	14.5132	0.00757377	0.685644	0.855656
	C7orf25	0.0591768	6.95002	1.17282	8.04998	0.00652881	0.720867	0.88092		C7orf25	0.0892624	16.6468	1.15558	13.3532	0.0138081	0.50153	0.74581
	C7orf26	0.0677535	6.5433	3.03683	8.4567	0.0212745	0.341822	0.617599		C7orf26	0.123112	1.55423	3.03865	4.44577	0.0764749	0.0191987	0.244745
	C7orf43	0.107639	6.05298	2.67862	8.94702	0.0245939	0.288635	0.565962		C7orf43	0.169559	1.75675	2.6846	4.24325	0.0616115	0.0423026	0.28958
	C7orf49	0.00802196	5.95805	3.80769	9.04195	0.00111395	0.945688	0.976948		C7orf49	0.04085	7.62674	3.8231	-1.62674	0.0223102	0.325879	0.608465
	C7orf50	0.0885728	1.05378	5.79421	1.94622	0.0210019	0.346645	0.622271		C7orf50	0.0364747	6.25144	5.79942	-0.251437	0.0030768	0.858102	0.937203
	C7orf73	0.0383912	10.684	3.89217	4.31596	0.0144876	0.482542	0.730899		C7orf73	0.086812	10.9044	3.91327	-4.90444	0.062057	0.0413217	0.28958
	C8orf33	0.0216778	1.99577	5.17862	1.00423	0.0046584	0.791758	0.915754		C8orf33	0.00790805	2.6173	5.17768	3.3827	0.000654511	0.968087	0.985215
	C8orf34	0.0856636	10.4371	4.0564	4.56294	0.0478003	0.0869643	0.308972		C8orf34	0.104383	12.1692	4.07132	17.8308	0.0619163	0.0416316	0.28958
	C8orf37	0.0251321	2.82356	3.45192	0.176439	0.00369253	0.831106	0.93415		C8orf37	0.0782179	11.8404	3.46493	-5.84035	0.0354978	0.165561	0.446522
	C8orf4	0.178219	11.3076	3.30551	3.69244	0.0951326	0.00693589	0.166082		C8orf4	0.113112	13.0375	3.30579	16.9625	0.0355071	0.165485	0.446522
	C8orf44	0.0437615	4.89793	2.50881	10.1021	0.0138501	0.498344	0.742158		C8orf44	0.117817	17.8323	2.47295	12.1677	0.0678074	0.0304818	0.270315
	C8orf44.SGK3.SGK3	0.0705567	11.4984	5.03142	3.50159	0.0182343	0.399121	0.664057		C8orf44.SGK3.SGK3	0.139841	12.7357	5.04219	17.2643	0.068123	0.0299738	0.269461
	C8orf46	0.0685852	0.374615	8.26863	2.62539	0.0358978	0.16145	0.419341		C8orf46	0.0868393	12.151	8.27714	17.849	0.0618595	0.0417541	0.28958
	C8orf48	0.199294	11.7312	1.2161	3.26885	0.0972851	0.006167	0.166082		C8orf48	0.131148	11.4102	1.23266	-5.4102	0.0402915	0.129222	0.408541
	C8orf58	0.071077	4.50161	1.05805	10.4984	0.0200293	0.364286	0.635893		C8orf58	0.0522646	9.56452	1.07637	-3.56452	0.00822076	0.663818	0.842966
	C8orf59	0.23392	0.205056	4.66058	2.79494	0.128569	0.001034	0.166082		C8orf59	0.155256	12.2013	4.66765	17.7987	0.0594806	0.0473668	0.29383
	C8orf76	0.128678	11.8806	2.7703	3.11938	0.0640184	0.0371148	0.216164		C8orf76	0.0770375	15.6056	2.74959	14.3944	0.020185	0.363143	0.639025
	C8orf82	0.0814876	2.79868	3.22818	0.201317	0.0128307	0.524776	0.760123		C8orf82	0.0760205	2.87084	3.23156	3.12916	0.0103957	0.595314	0.804116
	C9orf116	0.095411	0.585202	1.88057	2.4148	0.0215104	0.337771	0.613303		C9orf116	0.0386278	6.94779	1.88705	-0.947787	0.00291659	0.864968	0.9401
	C9orf131	0.162883	6.28608	1.74701	8.71392	0.0258797	0.270307	0.547771		C9orf131	0.252644	22.5025	1.68805	7.49746	0.0615283	0.0424868	0.28958
	C9orf142	0.122222	1.02351	3.73734	1.97649	0.0436231	0.108128	0.344198		C9orf142	0.00630375	0.186989	3.72675	5.81301	0.000133421	0.993415	0.997096
	C9orf16	0.116103	0.788306	5.55525	2.21169	0.0256428	0.273619	0.55096		C9orf16	0.0820128	7.64088	5.57612	-1.64088	0.011034	0.576579	0.792192
	C9orf172	0.351959	5.78435	0.792879	9.21565	0.0413987	0.121359	0.364102		C9orf172	0.260382	0.652951	0.785331	5.34705	0.0224336	0.323835	0.606538
	C9orf24	0.138679	0.788737	2.64312	2.21126	0.0233616	0.307352	0.584526		C9orf24	0.0600332	7.406	2.65411	-1.406	0.00374149	0.830127	0.924198
	C9orf3	0.0132726	8.4446	4.97139	6.5554	0.00167736	0.919473	0.967806		C9orf3	0.00814151	2.1968	4.97247	3.8032	0.000644289	0.968571	0.985355
	C9orf40	0.0741949	0.431507	3.47888	2.56849	0.0298773	0.220165	0.491557		C9orf40	0.0757094	14.3106	3.46994	15.6894	0.0323371	0.194947	0.482296
	C9orf64	0.0503255	0.241195	3.51844	2.75881	0.014393	0.484875	0.732605		C9orf64	0.0823232	12.4037	3.52587	17.5963	0.0407648	0.126091	0.403875
	C9orf72	0.0327465	1.66729	6.44871	1.33271	0.0040925	0.814578	0.925817		C9orf72	0.0820536	15.7254	6.432	14.2746	0.0257603	0.273292	0.562762
	C9orf78	0.0807216	1.06897	5.80196	1.93103	0.022796	0.316321	0.592426		C9orf78	0.0290309	15.0062	5.79239	14.9938	0.00312249	0.856151	0.936466
	C9orf85	0.0113822	3.43919	3.62302	11.5608	0.00163111	0.921598	0.968319		C9orf85	0.0555518	13.1622	3.62626	16.8378	0.035754	0.163393	0.445115
	CA10	0.079612	0.984041	6.88352	2.01596	0.0286084	0.23499	0.508975		CA10	0.0749916	14.7054	6.87107	15.2946	0.0272881	0.252727	0.543442
	CA11	0.143177	1.46218	7.95239	1.53782	0.0455417	0.0978207	0.326622		CA11	0.027328	12.4752	7.94478	17.5248	0.00193036	0.908548	0.961545
	CA12	0.144593	5.14257	1.02047	9.85743	0.0153332	0.462381	0.716188		CA12	0.10028	0.49978	1.01383	5.50022	0.00672587	0.715343	0.870781
	CA13	0.0197451	3.20732	3.32675	11.7927	0.00315651	0.853788	0.941992		CA13	0.0324004	18.9553	3.31452	11.0447	0.00602666	0.740765	0.881202
	CA14	0.0925631	9.91528	1.00615	5.08472	0.014801	0.474949	0.725644		CA14	0.192499	7.08898	1.07583	-1.08898	0.0424352	0.115596	0.389771
	CA2	0.0752543	11.3148	5.04307	3.6852	0.0137326	0.501319	0.744163		CA2	0.0882224	11.7602	5.0562	-5.76018	0.0172994	0.420421	0.687235
	CA4	0.157984	1.20456	3.6467	1.79544	0.053505	0.0645116	0.271314		CA4	0.0196492	14.0691	3.63381	15.9309	0.000930828	0.954874	0.980523
	CA5B	0.129773	6.12494	3.34328	8.87506	0.0731502	0.0228128	0.187876		CA5B	0.0284573	5.34758	3.36046	0.65242	0.00283373	0.868534	0.942094
	CA5BP1	0.0389934	4.49895	1.59587	10.501	0.00562718	0.754263	0.89638		CA5BP1	0.116633	5.21204	1.62945	0.787962	0.034408	0.17516	0.457172
	CA7	0.0355399	6.1354	2.31467	8.8646	0.00388748	0.823014	0.929347		CA7	0.0939572	1.35475	2.31282	4.64525	0.0281131	0.242217	0.533261
	CA8	0.0250355	1.40744	4.54584	1.59256	0.00299899	0.860523	0.944491		CA8	0.0820555	11.2203	4.56283	-5.22034	0.0362321	0.159424	0.440471
	CAAP1	0.0989939	11.5101	4.5433	3.48993	0.0444622	0.103503	0.335729		CAAP1	0.108595	12.6686	4.54997	17.3314	0.0509704	0.0740305	0.333765
	CAB39	0.0444754	0.11286	8.08159	2.88714	0.0141874	0.489942	0.735669		CAB39	0.0388148	13.0749	8.08134	16.9251	0.0112034	0.571679	0.789346
	CAB39L	0.0520168	1.03239	6.87312	1.96761	0.0146216	0.479283	0.72862		CAB39L	0.040175	10.1975	6.88097	-4.19754	0.0091409	0.633968	0.827637
	CABIN1	0.204109	6.17846	5.4718	8.82154	0.0874358	0.0105707	0.170182		CABIN1	0.180375	23.8978	5.45406	6.10221	0.0709742	0.0257351	0.259076
	CABLES1	0.0992245	5.68122	5.02187	9.31878	0.0275407	0.248262	0.523644		CABLES1	0.203275	0.357436	4.99963	5.64256	0.112559	0.00266957	0.196682
	CABLES2	0.37327	6.56178	1.82524	8.43822	0.12266	0.00146644	0.166082		CABLES2	0.318671	0.214287	1.80562	5.78571	0.0985601	0.0057798	0.210347
	CABP1	0.0707818	6.1482	7.095	8.8518	0.0133256	0.511739	0.751343		CABP1	0.0866394	2.99279	7.10935	3.00721	0.0191181	0.383313	0.655279
	CABP7	0.00979297	11.5494	1.92024	3.45057	0.000310068	0.984553	0.993262		CABP7	0.124292	7.23784	1.96455	-1.23784	0.0358734	0.162395	0.444185
	CABYR	0.0855148	0.26946	2.92614	2.73054	0.0268378	0.257351	0.534525		CABYR	0.0159681	12.8868	2.92146	17.1132	0.000994809	0.951815	0.979108
	CACFD1	0.0662165	4.56899	2.83405	10.431	0.0202913	0.359439	0.632028		CACFD1	0.080763	0.181121	2.82295	5.81888	0.0264105	0.264347	0.55477
	CACHD1	0.0571956	6.74336	5.09196	8.25664	0.0206779	0.352411	0.626079		CACHD1	0.0346979	19.0484	5.08399	10.9516	0.00641546	0.726497	0.874934
	CACNA1A	0.295797	6.45857	5.24442	8.54143	0.0916466	0.00840675	0.166082		CACNA1A	0.243614	23.9637	5.22459	6.03632	0.0673098	0.0313034	0.272056
	CACNA1B	0.200285	6.33031	6.31521	8.66969	0.0834439	0.0131238	0.172657		CACNA1B	0.216111	23.3353	6.28171	6.66469	0.101172	0.00501155	0.210032
	CACNA1C	0.224856	6.13669	5.2866	8.86331	0.0896038	0.00939821	0.16766		CACNA1C	0.217726	22.6749	5.24359	7.32513	0.0821275	0.0141599	0.234839
	CACNA1D	0.156549	6.18362	5.22086	8.81638	0.0736409	0.0222287	0.187035		CACNA1D	0.125652	22.037	5.19333	7.96295	0.0447192	0.102667	0.373955
	CACNA1E	0.168604	6.23241	7.7753	8.76759	0.0659323	0.0335193	0.208302		CACNA1E	0.12649	23.1117	7.75703	6.88834	0.0377061	0.147758	0.427478
	CACNA1F	0.118531	0.703295	1.22158	2.2967	0.0215009	0.337934	0.613439		CACNA1F	0.0547003	22.8772	1.19848	7.12279	0.00488049	0.784409	0.901341
	CACNA1G	0.201784	6.32071	4.50183	8.67929	0.0559896	0.0566506	0.255912		CACNA1G	0.202302	22.8321	4.46416	7.16793	0.0570368	0.0538501	0.29997
	CACNA1H	0.171649	6.25049	2.90391	8.74951	0.0299104	0.219794	0.49114		CACNA1H	0.214549	0.725682	2.8937	5.27432	0.0495819	0.0796119	0.342417
	CACNA1I	0.253641	6.1118	4.84407	8.8882	0.0726221	0.0234627	0.189153		CACNA1I	0.236544	23.557	4.81294	6.44302	0.0643017	0.0367129	0.282073
	CACNA2D1	0.116342	6.71229	7.56102	8.28771	0.0259261	0.269672	0.547449		CACNA2D1	0.0347016	21.1272	7.55805	8.87279	0.0021717	0.897688	0.956754
	CACNA2D2	0.184296	5.93363	3.36725	9.06637	0.0667907	0.0320357	0.205792		CACNA2D2	0.223589	23.7627	3.337	6.23733	0.0981315	0.00591485	0.210347
	CACNA2D3	0.0172354	6.5861	6.2436	8.4139	0.00283745	0.867528	0.947471		CACNA2D3	0.0257834	22.908	6.23839	7.09199	0.00669141	0.716583	0.870781
	CACNB1	0.113673	6.16737	5.48002	8.83263	0.0307285	0.210747	0.481342		CACNB1	0.124787	22.8818	5.45611	7.11823	0.0368142	0.15472	0.435433
	CACNB2	0.131612	6.15982	5.96637	8.84018	0.0992085	0.0055448	0.166082		CACNB2	0.0918428	21.6869	5.94583	8.31306	0.0442013	0.10546	0.377765
	CACNB3	0.0989213	5.40211	5.56161	9.59789	0.0333663	0.183998	0.448912		CACNB3	0.0792118	0.536657	5.55688	5.46334	0.0200945	0.364819	0.640571
	CACNB4	0.0400301	7.72709	8.30984	7.27291	0.00406529	0.815693	0.926267		CACNB4	0.0634275	16.1578	8.29959	13.8422	0.00985932	0.611517	0.815316
	CACNG2	0.231873	6.24723	2.69649	8.75277	0.0775265	0.0180455	0.179603		CACNG2	0.113898	21.7485	2.67649	8.25154	0.0174165	0.417927	0.685413
	CACNG3	0.207258	6.30646	3.90353	8.69354	0.0624241	0.0403726	0.223677		CACNG3	0.149603	0.500881	3.89978	5.49912	0.034773	0.171885	0.454332
	CACNG4	0.198799	6.24875	1.93782	8.75125	0.0574927	0.0523354	0.246678		CACNG4	0.157485	0.0394623	1.92592	5.96054	0.0380166	0.145389	0.425346
	CACNG7	0.193525	6.30759	3.61711	8.69241	0.0565376	0.0550361	0.252168		CACNG7	0.18496	23.6543	3.59458	6.34571	0.0542863	0.0622576	0.312278
	CACNG8	0.317814	6.35776	4.68101	8.64224	0.0651277	0.034978	0.210597		CACNG8	0.27838	23.1794	4.63909	6.8206	0.0518581	0.0706994	0.327738
	CACTIN	0.0539467	2.23235	3.84758	0.767647	0.0101031	0.602181	0.814974		CACTIN	0.0263868	1.8315	3.84404	4.1685	0.00258247	0.879461	0.948619
	CACUL1	0.00461839	9.50087	6.83247	5.49913	0.000346999	0.982728	0.991805		CACUL1	0.0488001	13.9858	6.83187	16.0142	0.0345185	0.174159	0.456123
	CACYBP	0.146398	0.695156	7.65728	2.30484	0.109487	0.0031117	0.166082		CACYBP	0.09152	11.6615	7.664	-5.66152	0.0472363	0.0899867	0.35777
	CAD	0.164794	6.19915	3.82533	8.80085	0.0745358	0.0211963	0.185347		CAD	0.208087	22.6975	3.78128	7.3025	0.117415	0.0020432	0.178881
	CADM1	0.031244	3.60413	7.10095	11.3959	0.0116659	0.55659	0.782524		CADM1	0.0559768	14.7984	7.09521	15.2016	0.031572	0.202772	0.492127
	CADM2	0.0775058	7.97501	9.60678	7.02499	0.0133238	0.511786	0.751343		CADM2	0.0437814	12.7729	9.61665	17.2271	0.00479101	0.787938	0.90293
	CADM2.AS1	0.236481	6.47771	2.39578	8.52229	0.050355	0.0760831	0.291174		CADM2.AS1	0.108347	22.5357	2.38336	7.46427	0.0107452	0.584951	0.799019
	CADM3	0.0899011	4.85191	7.70043	10.1481	0.0430333	0.111496	0.348699		CADM3	0.0798839	22.5453	7.68102	7.45465	0.0281134	0.242214	0.533261
	CADM4	0.0305728	1.45168	6.71403	1.54832	0.00423742	0.808665	0.923336		CADM4	0.0243672	14.358	6.71044	15.642	0.00298651	0.861959	0.93888
	CADPS	0.0770095	6.94128	8.13014	8.05872	0.0402635	0.128784	0.3734		CADPS	0.0824099	0.277767	8.12427	5.72223	0.052805	0.0672936	0.322965
	CADPS2	0.105763	0.396148	8.23406	2.60385	0.0476774	0.0875267	0.30957		CADPS2	0.0362587	8.82415	8.23908	-2.82415	0.00496268	0.781197	0.900992
	CALB1	0.124134	0.713009	5.78564	2.28699	0.0280456	0.241908	0.516239		CALB1	0.151735	13.0976	5.78667	16.9024	0.0470008	0.0911005	0.359133
	CALB2	0.104781	4.09821	4.14107	10.9018	0.0335711	0.182052	0.446434		CALB2	0.0752921	17.9503	4.11682	12.0497	0.0114794	0.563794	0.784463
	CALCOCO1	0.0273895	2.22369	6.59225	0.776312	0.00606935	0.737735	0.8886		CALCOCO1	0.0318817	4.20782	6.59722	1.79218	0.00752888	0.687192	0.85667
	CALCOCO2	0.163265	5.8836	4.80512	9.1164	0.104123	0.00421266	0.166082		CALCOCO2	0.0945696	1.45045	4.81199	4.54955	0.034725	0.172311	0.45468
	CALCRL	0.148919	0.190928	5.18252	2.80907	0.070536	0.0262338	0.193177		CALCRL	0.170151	10.7849	5.21659	-4.78491	0.091346	0.00857548	0.221856
	CALD1	0.0285663	10.0738	5.78971	4.92622	0.00697659	0.704825	0.872711		CALD1	0.0200121	13.4152	5.79054	16.5848	0.00298439	0.862049	0.93888
	CALHM1	0.125368	11.9426	2.49872	3.05744	0.0660015	0.0334016	0.20817		CALHM1	0.0386516	20.4775	2.4767	9.52252	0.00507309	0.77692	0.89853
	CALHM2	0.118454	6.26366	2.01325	8.73634	0.0324296	0.193089	0.459805		CALHM2	0.129502	21.5703	1.97921	8.42972	0.0356829	0.163988	0.445482
	CALM1..includes.others.	0.205173	0.016837	11.2932	2.98316	0.121783	0.00154212	0.166082		CALM1..includes.others.	0.15209	11.0004	11.3171	-5.00045	0.0654769	0.0344919	0.276774
	CALM1..includes.others..1	0.0544889	4.20297	9.46568	10.797	0.0116009	0.55842	0.783736		CALM1..includes.others..1	0.0720393	23.516	9.4509	6.48404	0.0173854	0.418598	0.686013
	CALM1..includes.others..2	0.0321299	4.55146	11.7591	10.4485	0.0121504	0.543176	0.773518		CALM1..includes.others..2	0.043434	20.0405	11.7438	9.95949	0.0151304	0.469159	0.723919
	CALML4	0.140849	6.62408	3.66261	8.37592	0.038325	0.142424	0.392245		CALML4	0.0540401	1.34454	3.67085	4.65546	0.00623677	0.733007	0.878471
	CALN1	0.0996504	6.274	6.51119	8.726	0.0393878	0.134774	0.381523		CALN1	0.0543741	23.0428	6.50506	6.95723	0.011945	0.550778	0.777234
	CALR	0.0772095	2.05622	7.13471	0.943783	0.0334482	0.183208	0.44804		CALR	0.0905318	13.0361	7.13621	16.9639	0.0512604	0.072936	0.332154
	CALU	0.00477466	11.6677	5.90941	3.33233	0.000206566	0.989669	0.995248		CALU	0.0713486	12.8599	5.91571	17.1401	0.0448713	0.10185	0.372949
	CALY	0.104649	4.99734	5.63338	10.0027	0.0133316	0.511584	0.751343		CALY	0.163824	0.859728	5.62201	5.14027	0.0293935	0.226823	0.519141
	CAMK1	0.170533	0.33212	5.91146	2.66788	0.0783124	0.0173035	0.177449		CAMK1	0.0463801	9.93875	5.91353	-3.93875	0.00553761	0.759105	0.890047
	CAMK1D	0.180535	6.13007	7.53428	8.86993	0.0833541	0.01319	0.172657		CAMK1D	0.101701	23.3393	7.52413	6.66066	0.0267638	0.259589	0.549934
	CAMK1G	0.20686	6.46456	4.89764	8.53544	0.0988916	0.00564841	0.166082		CAMK1G	0.225653	21.8246	4.84159	8.17539	0.113553	0.00252891	0.192012
	CAMK2A	0.0854563	5.56182	10.2829	9.43818	0.0501834	0.0767771	0.291879		CAMK2A	0.115667	20.9001	10.247	9.09986	0.0725293	0.0237029	0.253307
	CAMK2B	0.0469848	5.02496	8.00972	9.97504	0.0135489	0.506021	0.747925		CAMK2B	0.114438	22.3757	7.97856	7.62431	0.0666403	0.0324351	0.272883
	CAMK2D	0.018555	11.1148	7.79515	3.88523	0.00341531	0.842765	0.938311		CAMK2D	0.0129099	11.8738	7.79672	-5.87377	0.00148814	0.928748	0.968679
	CAMK2G	0.0430717	4.04624	8.10377	10.9538	0.0364069	0.157238	0.413795		CAMK2G	0.0445145	23.8046	8.09544	6.19542	0.0338333	0.18044	0.463475
	CAMK2N1	0.010272	2.19073	8.70446	0.809272	0.000641922	0.968332	0.987132		CAMK2N1	0.0989207	13.907	8.70308	16.093	0.0637499	0.0377845	0.284687
	CAMK4	0.0277382	6.10729	8.56019	8.89271	0.0027728	0.870345	0.948221		CAMK4	0.0905882	15.4394	8.54859	14.5606	0.027256	0.253137	0.543714
	CAMKK1	0.0769002	4.91049	6.9752	10.0895	0.0432116	0.110473	0.347059		CAMKK1	0.132901	22.5979	6.94131	7.40209	0.107587	0.00352052	0.201406
	CAMKK2	0.067536	5.6774	7.84425	9.3226	0.0242684	0.293467	0.570251		CAMKK2	0.0949348	22.4856	7.82151	7.51438	0.0432673	0.110714	0.382764
	CAMKMT	0.0341119	1.20159	2.29957	1.79841	0.0061939	0.733119	0.886135		CAMKMT	0.100091	10.1413	2.32696	-4.14129	0.056059	0.0567016	0.303557
	CAMKV	0.0366365	4.08403	7.74083	10.916	0.0097812	0.61205	0.821491		CAMKV	0.0520912	22.9366	7.72772	7.06342	0.0165513	0.436662	0.699242
	CAMLG	0.175543	0.064857	6.32997	2.93514	0.0935037	0.00759033	0.166082		CAMLG	0.0931862	13.4381	6.32165	16.5619	0.026921	0.257518	0.547372
	CAMSAP1	0.120936	6.46255	6.64147	8.53745	0.0829445	0.0134909	0.172741		CAMSAP1	0.0851596	23.319	6.63145	6.68096	0.0435731	0.10897	0.381244
	CAMSAP2	0.0838618	6.67682	8.36653	8.32318	0.0240455	0.296843	0.573887		CAMSAP2	0.0214482	20.4912	8.36526	9.50884	0.00140794	0.932459	0.970975
	CAMSAP3	0.199347	6.11144	3.27926	8.88856	0.0480728	0.0857378	0.307129		CAMSAP3	0.191072	0.269127	3.26511	5.73087	0.0457915	0.0970686	0.366796
	CAMTA1	0.0620687	6.26922	7.41889	8.73078	0.0346142	0.172543	0.433783		CAMTA1	0.0353247	23.993	7.41734	6.00704	0.0118359	0.553789	0.779034
	CAMTA2	0.313575	6.32305	4.48638	8.67695	0.0675222	0.0308334	0.203712		CAMTA2	0.227452	23.471	4.4609	6.52904	0.0371702	0.151924	0.43149
	CAND1	0.0703258	0.343563	8.93913	2.65644	0.0325874	0.191528	0.457891		CAND1	0.0565125	14.669	8.92954	15.331	0.02117	0.345378	0.622047
	CAND2	0.100748	6.23099	4.45526	8.76901	0.0311109	0.206654	0.476767		CAND2	0.122972	1.36542	4.45689	4.63458	0.0486233	0.0836986	0.349829
	CANT1	0.108765	6.15793	3.70382	8.84207	0.0712224	0.0252821	0.190689		CANT1	0.0644354	1.27491	3.70794	4.72509	0.0259976	0.270013	0.559612
	CANX	0.0320721	0.974809	9.32692	2.02519	0.00734768	0.691795	0.866126		CANX	0.0647696	10.4756	9.34261	-4.47561	0.0318978	0.199384	0.487667
	CAP1	0.0754069	1.36635	7.25476	1.63365	0.0326661	0.190762	0.456688		CAP1	0.0632517	10.1307	7.26791	-4.13074	0.0241922	0.296038	0.583353
	CAP2	0.0646764	7.08279	7.02521	7.91721	0.0167305	0.430714	0.6894		CAP2	0.0161183	23.6642	7.02714	6.33578	0.00118267	0.942974	0.976139
	CAPG	0.0640203	5.17791	3.14598	9.82209	0.00550536	0.758868	0.897347		CAPG	0.0562954	10.0528	3.16586	-4.05278	0.00350062	0.840174	0.928566
	CAPN1	0.0832994	6.423	5.30447	8.577	0.0265925	0.260601	0.537185		CAPN1	0.118266	23.4002	5.28494	6.59981	0.0566935	0.0548447	0.300946
	CAPN10	0.0250747	11.8468	4.54218	3.15322	0.00236514	0.888292	0.955701		CAPN10	0.0437488	2.05064	4.54152	3.94936	0.00696194	0.706929	0.866811
	CAPN10.AS1	0.0677114	4.66755	1.77932	10.3325	0.0231015	0.31144	0.587816		CAPN10.AS1	0.0215458	19.4612	1.77304	10.5388	0.00155736	0.925578	0.967682
	CAPN15	0.101283	5.48592	3.81345	9.51408	0.0196196	0.371994	0.642653		CAPN15	0.12709	0.21397	3.79964	5.78603	0.0292322	0.228726	0.520837
	CAPN2	0.035207	4.86631	6.2584	10.1337	0.021439	0.339006	0.614823		CAPN2	0.051556	19.1579	6.24094	10.8421	0.0306718	0.212382	0.503479
	CAPN3	0.0798221	11.0193	3.02572	3.98069	0.0107659	0.582474	0.800211		CAPN3	0.214919	8.64067	3.09955	-2.64067	0.0568018	0.0545317	0.300862
	CAPN5	0.195796	6.15491	3.70869	8.84509	0.0832024	0.0133002	0.172657		CAPN5	0.185562	23.734	3.68686	6.26598	0.0770392	0.0186279	0.244745
	CAPN7	0.0378917	6.26721	5.49132	8.73279	0.0118249	0.552133	0.779304		CAPN7	0.0328941	1.22231	5.49211	4.77769	0.00942695	0.624945	0.822849
	CAPNS1	0.0229045	3.45913	5.46274	11.5409	0.00192685	0.908039	0.964168		CAPNS1	0.0331657	0.856419	5.45908	5.14358	0.00372328	0.830865	0.924613
	CAPRIN1	0.0283183	5.40481	7.89773	9.59519	0.0129219	0.522366	0.758493		CAPRIN1	0.027827	7.40308	7.90923	-1.40308	0.00883807	0.643627	0.831786
	CAPRIN2	0.116007	6.52288	5.86211	8.47712	0.0415506	0.120389	0.362809		CAPRIN2	0.126761	23.1019	5.84048	6.89805	0.0524192	0.0686516	0.325667
	CAPS	0.0552839	4.94102	2.75925	10.059	0.0105749	0.588105	0.804461		CAPS	0.0709301	4.01023	2.77507	1.98977	0.0132444	0.515937	0.753991
	CAPS2	0.0827375	8.69535	5.0235	6.30465	0.0270448	0.254621	0.531592		CAPS2	0.0272428	16.4856	5.02153	13.5144	0.00245732	0.884973	0.950965
	CAPZA1	0.0649546	0.831983	6.63814	2.16802	0.0293073	0.226708	0.499963		CAPZA1	0.0992155	12.2349	6.6478	17.7651	0.0775839	0.0180917	0.244745
	CAPZA2	0.204643	11.9916	8.34671	3.00837	0.0996991	0.00539804	0.166082		CAPZA2	0.154207	11.9809	8.35949	-5.98092	0.0573436	0.0529907	0.298863
	CAPZB	0.0248144	11.609	5.99753	3.39102	0.00602608	0.739338	0.889429		CAPZB	0.064533	5.71275	6.01616	0.287247	0.0298944	0.221052	0.51382
	CARD11	0.0331782	9.74816	1.17581	5.25184	0.00209358	0.900477	0.961347		CARD11	0.0701384	0.185118	1.16558	5.81488	0.00836111	0.659147	0.840671
	CARD19	0.0282734	11.2247	3.65157	3.77526	0.00264505	0.875947	0.950805		CARD19	0.0605537	4.20961	3.66322	1.79039	0.00933343	0.627881	0.824205
	CARD6	0.104148	0.297577	1.18523	2.70242	0.0246635	0.287616	0.56484		CARD6	0.185832	10.0652	1.23435	-4.06521	0.0754001	0.020329	0.246392
	CARD8	0.0248831	8.04554	3.88688	6.95446	0.00403325	0.816992	0.926892		CARD8	0.0727888	13.419	3.89149	16.581	0.0382278	0.143811	0.423759
	CARD9	0.0122606	11.2432	1.61802	3.75675	0.000353351	0.982422	0.991805		CARD9	0.0760023	0.4927	1.60793	5.5073	0.0125141	0.535223	0.767584
	CARF	0.0207834	8.05415	5.55281	6.94585	0.00241823	0.885935	0.955018		CARF	0.0641093	12	5.56506	-5.99999	0.025521	0.276659	0.565677
	CARHSP1	0.0178935	0.0183017	4.41098	2.9817	0.00119324	0.941955	0.975716		CARHSP1	0.0570522	13.3691	4.41232	16.6309	0.0123293	0.540222	0.770713
	CARM1	0.169492	5.86713	3.87457	9.13287	0.089743	0.00932519	0.167587		CARM1	0.122974	0.181308	3.8664	5.81869	0.0471596	0.0903409	0.358295
	CARM1P1	0.0935343	11.656	1.88914	3.344	0.00609532	0.736768	0.888104		CARM1P1	0.226916	7.08339	1.96505	-1.08339	0.0260557	0.269213	0.558965
	CARMIL1	0.0479519	5.54792	5.95544	9.45208	0.0237897	0.300739	0.577808		CARMIL1	0.0225394	18.3927	5.95039	11.6073	0.00375163	0.829713	0.924071
	CARMIL2	0.173039	5.55468	2.47118	9.44532	0.0510477	0.0733797	0.286718		CARMIL2	0.147187	1.19401	2.47161	4.80599	0.0352215	0.16793	0.448853
	CARMIL3	0.072698	6.22635	2.91781	8.77365	0.0164784	0.43625	0.693357		CARMIL3	0.0892542	22.8786	2.90017	7.12142	0.0249025	0.285526	0.573412
	CARMN	0.0636817	11.8136	1.02075	3.18635	0.00542311	0.76199	0.898434		CARMN	0.0398448	13.6673	1.01747	16.3327	0.00207459	0.902033	0.959035
	CARNMT1	0.119949	11.9774	5.68981	3.02258	0.0564568	0.0552724	0.252678		CARNMT1	0.176322	14.5699	5.66962	15.4301	0.117017	0.00208814	0.17897
	CARNS1	0.180627	7.55316	4.47681	7.44684	0.0335475	0.182272	0.446737		CARNS1	0.246692	4.78913	4.5536	1.21087	0.0582006	0.0506372	0.29716
	CARS	0.0225858	10.5238	5.17492	4.47625	0.00436323	0.803567	0.921426		CARS	0.0504483	2.27472	5.17665	3.72528	0.0182805	0.399922	0.6701
	CARS2	0.0471774	1.4144	4.72586	1.5856	0.0175181	0.413876	0.676188		CARS2	0.00863864	10.6122	4.72455	-4.61215	0.000638579	0.968844	0.985416
	CARTPT	0.171305	3.37718	4.6789	11.6228	0.0276094	0.247395	0.522503		CARTPT	0.127981	23.2113	4.64426	6.78867	0.0138406	0.500706	0.745194
	CASC1	0.015077	8.29571	2.59477	6.70429	0.000861571	0.957729	0.982177		CASC1	0.0533669	5.96165	2.61293	0.0383464	0.00881339	0.644422	0.832002
	CASC10	0.0249978	0.910578	3.40679	2.08942	0.00356916	0.836264	0.936104		CASC10	0.0707202	14.1776	3.40251	15.8224	0.031476	0.203766	0.493262
	CASC2	0.0654078	7.21126	3.24322	7.78874	0.0186516	0.390748	0.658407		CASC2	0.0221563	5.6402	3.25516	0.359803	0.00189751	0.910027	0.962477
	CASC3	0.144859	5.67086	5.67522	9.32914	0.126367	0.00117681	0.166082		CASC3	0.0774585	22.6873	5.66282	7.31266	0.0329906	0.188473	0.474387
	CASC4	0.0326568	11.9014	7.98284	3.0986	0.004836	0.784723	0.912501		CASC4	0.102611	11.7293	8.00037	-5.72935	0.0473806	0.0893105	0.356733
	CASD1	0.128851	11.8998	7.52968	3.10021	0.0611965	0.0430564	0.227403		CASD1	0.0901046	12.0066	7.53662	17.9934	0.0299158	0.220815	0.51382
	CASK	0.087293	6.48796	6.08694	8.51204	0.0653668	0.0345397	0.210014		CASK	0.0399103	23.6313	6.08552	6.36873	0.0147055	0.479301	0.731056
	CASKIN1	0.176893	6.30539	5.53787	8.69461	0.0460974	0.0950392	0.321902		CASKIN1	0.201155	0.30678	5.52202	5.69322	0.0636087	0.0380688	0.284687
	CASKIN2	0.136809	6.08085	3.26333	8.91915	0.0426675	0.113625	0.351676		CASKIN2	0.163446	0.432526	3.2512	5.56747	0.062968	0.0393738	0.286231
	CASP10	0.095282	11.0105	1.86805	3.98948	0.0340785	0.177367	0.440458		CASP10	0.0846053	9.25744	1.89339	-3.25744	0.0204676	0.35797	0.634011
	CASP2	0.219283	6.23462	2.37153	8.76538	0.0757372	0.0198665	0.183965		CASP2	0.205989	23.5072	2.34403	6.49275	0.0691476	0.0283917	0.265685
	CASP3	0.0594499	10.9049	4.6045	4.09507	0.0184716	0.394332	0.661132		CASP3	0.103443	12.8376	4.61234	17.1624	0.0499584	0.0780471	0.340422
	CASP4	0.0233866	4.12885	1.71248	10.8711	0.000934687	0.95423	0.980713		CASP4	0.104892	8.92015	1.74926	-2.92015	0.0136065	0.506652	0.749242
	CASP7	0.00342205	1.9674	3.05896	1.0326	2.17592e-05	0.998904	0.999339		CASP7	0.128125	11.9351	3.08103	-5.9351	0.0341019	0.177967	0.460786
	CASP8	0.0718833	5.3267	1.51612	9.6733	0.0235127	0.305006	0.582042		CASP8	0.11565	13.4111	1.52417	16.5889	0.0561078	0.056554	0.303241
	CASP8AP2	0.0193778	10.9586	6.38586	4.04139	0.00222062	0.894744	0.959381		CASP8AP2	0.0574953	11.9259	6.39525	-5.92585	0.0173797	0.41871	0.686013
	CASP9	0.0887252	6.27774	2.90097	8.72226	0.0377196	0.146925	0.398425		CASP9	0.0970971	23.7659	2.88905	6.23411	0.0474559	0.0889582	0.355884
	CASQ1	0.175803	0.879824	4.51113	2.12018	0.0450913	0.100173	0.33013		CASQ1	0.0720865	10.6337	4.51692	-4.63375	0.00809587	0.667954	0.845334
	CAST	0.100872	6.43835	6.17004	8.56165	0.0458768	0.0961332	0.323795		CAST	0.0177103	3.46761	6.1802	2.53239	0.00136328	0.934527	0.97202
	CAT	0.0793232	1.2192	5.41969	1.7808	0.0193689	0.376734	0.646986		CAT	0.243288	11.4661	5.46505	-5.46611	0.206864	1.55443e-05	0.0196622
	CATSPER2	0.221917	6.88499	3.3204	8.11501	0.0478154	0.0868948	0.308915		CATSPER2	0.214425	21.9785	3.2715	8.02149	0.045587	0.0981169	0.368264
	CATSPERE	0.0974098	0.674832	2.82894	2.32517	0.0257812	0.27167	0.548943		CATSPERE	0.102469	13.4826	2.82489	16.5174	0.0316042	0.202442	0.491756
	CAV1	0.0529965	1.3579	3.02656	1.6421	0.00730951	0.693126	0.866795		CAV1	0.073219	14.9854	3.01448	15.0146	0.0149032	0.474589	0.727971
	CAV2	0.0546616	11.8033	3.83514	3.19674	0.0113576	0.565352	0.788575		CAV2	0.11497	14.1725	3.82807	15.8275	0.047993	0.0864988	0.353481
	CAVIN1	0.0523124	11.8828	4.37213	3.11719	0.00811135	0.665714	0.852217		CAVIN1	0.0520908	9.91426	4.38509	-3.91426	0.00718248	0.699188	0.863042
	CAVIN2	0.117321	6.71403	3.68301	8.28597	0.0237306	0.301644	0.578906		CAVIN2	0.187041	23.2754	3.64967	6.72463	0.0656931	0.0340952	0.276457
	CAVIN3	0.229226	0.644036	1.08551	2.35596	0.060951	0.0436204	0.228343		CAVIN3	0.168506	7.9925	1.12943	-1.9925	0.0284754	0.237778	0.529012
	CAVIN4	0.0482101	8.53084	1.83361	6.46916	0.00762553	0.682188	0.862094		CAVIN4	0.0331013	11.2485	1.84397	-5.2485	0.00364518	0.834116	0.925904
	CBARP	0.158212	5.61067	2.91934	9.38933	0.0231126	0.311269	0.587732		CBARP	0.202749	22.5278	2.87182	7.47223	0.0340205	0.178704	0.46157
	CBFA2T2	0.149298	6.08579	5.26507	8.91421	0.0953846	0.00683875	0.166082		CBFA2T2	0.118505	23.167	5.24739	6.83303	0.0599221	0.0462669	0.292707
	CBFB	0.0588165	5.99992	4.48661	9.00008	0.0114874	0.561662	0.785661		CBFB	0.113899	10.7894	4.52025	-4.78943	0.0415726	0.120919	0.397088
	CBL	0.195818	6.51222	5.56317	8.48778	0.092527	0.00801258	0.166082		CBL	0.114688	22.5888	5.54642	7.41115	0.0325175	0.193135	0.480166
	CBLB	0.132449	6.42155	3.47785	8.57845	0.0532783	0.0652777	0.272101		CBLB	0.0420147	22.3913	3.4756	7.60869	0.0053583	0.765973	0.89279
	CBLL1	0.126822	5.78115	3.41653	9.21885	0.0975141	0.00609284	0.166082		CBLL1	0.0559794	23.6896	3.41335	6.31038	0.0184966	0.39557	0.666221
	CBLN1	0.116433	11.6932	2.31648	3.3068	0.0258829	0.270264	0.547771		CBLN1	0.083798	15.354	2.29784	14.646	0.0116936	0.557782	0.781552
	CBLN2	0.0377796	2.40196	7.14751	0.598039	0.010726	0.583669	0.80152		CBLN2	0.0187823	14.265	7.14443	15.735	0.00271336	0.873766	0.945377
	CBLN4	0.0639598	1.0712	5.58208	1.9288	0.00890157	0.639811	0.8367		CBLN4	0.15113	16.9613	5.53674	13.0387	0.045534	0.0983883	0.368631
	CBR1	0.0614577	0.518729	5.93892	2.48127	0.0102212	0.598629	0.811827		CBR1	0.189267	9.26783	5.99859	-3.26783	0.0902354	0.00911174	0.222212
	CBR3	0.0371807	1.72785	1.75455	1.27215	0.0034066	0.843131	0.938356		CBR3	0.039011	6.54729	1.76522	-0.54729	0.00321308	0.852295	0.93465
	CBR3.AS1	0.0440909	5.10405	1.15387	9.89595	0.00766369	0.680892	0.861501		CBR3.AS1	0.0875915	20.6804	1.1244	9.31962	0.0222464	0.326953	0.609136
	CBR4	0.0104872	0.2055	5.33392	2.7945	0.000399409	0.980178	0.990806		CBR4	0.0531133	15.3977	5.32547	14.6023	0.00961022	0.619211	0.819684
	CBS.CBSL	0.0906124	5.74344	5.2852	9.25656	0.0394637	0.134242	0.381264		CBS.CBSL	0.0954556	23.8411	5.27324	6.15888	0.0426006	0.114623	0.388462
	CBWD1	0.0912773	6.92889	4.1808	8.07111	0.026018	0.268393	0.545946		CBWD1	0.0602958	4.44563	4.20188	1.55437	0.0106943	0.586451	0.799126
	CBWD2	0.0676062	0.313981	3.67287	2.68602	0.02622	0.265642	0.542673		CBWD2	0.0835863	13.1015	3.67381	16.8985	0.0427716	0.113622	0.387391
	CBWD3.CBWD6	0.200739	7.1096	2.07962	7.8904	0.0413056	0.12194	0.364688		CBWD3.CBWD6	0.103636	17.1124	2.06681	12.8876	0.0100076	0.606941	0.812083
	CBWD3.CBWD6.1	0.240439	6.95695	1.13356	8.04305	0.0566447	0.054728	0.251398		CBWD3.CBWD6.1	0.145239	22.3868	1.11084	7.61322	0.0218444	0.333731	0.613864
	CBWD5	0.157615	7.20848	3.07813	7.79152	0.0393733	0.134878	0.381579		CBWD5	0.0725002	1.19463	3.08613	4.80537	0.0096436	0.618181	0.819383
	CBX1	0.0892292	0.839859	6.28493	2.16014	0.0334521	0.183173	0.44804		CBX1	0.0339383	12.3661	6.28261	17.6339	0.00550381	0.760393	0.890731
	CBX3	0.142632	11.9012	6.95105	3.0988	0.0684596	0.0293147	0.201027		CBX3	0.110451	13.8094	6.94222	16.1906	0.0404313	0.128295	0.40723
	CBX4	0.0723585	5.61289	3.91388	9.38711	0.022699	0.31791	0.594156		CBX4	0.0919828	5.19698	3.94383	0.803018	0.0276413	0.24816	0.538916
	CBX5	0.174422	6.36427	8.07478	8.63573	0.0798916	0.0158967	0.176881		CBX5	0.0881417	22.2926	8.06177	7.70744	0.0200964	0.364785	0.640571
	CBX6	0.0539317	4.75223	8.10615	10.2478	0.0141789	0.490147	0.735669		CBX6	0.0858884	21.6304	8.07961	8.36958	0.0276924	0.2475	0.538417
	CBX7	0.0988716	5.76645	6.81464	9.23355	0.0404585	0.127482	0.371815		CBX7	0.121579	22.5655	6.78708	7.43451	0.0562032	0.0562688	0.303086
	CBX8	0.133242	1.20781	2.31424	1.79219	0.0656154	0.0340902	0.20932		CBX8	0.0838983	8.33478	2.33412	-2.33478	0.0239136	0.30027	0.586633
	CBY1	0.0642917	0.677231	2.88714	2.32277	0.0313829	0.203774	0.473015		CBY1	0.0403375	12.5444	2.88707	17.4556	0.0138465	0.500564	0.745063
	CC2D1A	0.231082	6.29622	3.61551	8.70378	0.0987168	0.00570599	0.166082		CC2D1A	0.229745	22.7884	3.5721	7.21161	0.098301	0.00586272	0.210347
	CC2D1B	0.0501451	6.16652	4.32618	8.83348	0.0243081	0.292872	0.569567		CC2D1B	0.0605004	0.155207	4.32027	5.84479	0.0369227	0.153867	0.433997
	CC2D2A	0.0209971	4.1331	4.43559	10.8669	0.00499267	0.778594	0.908949		CC2D2A	0.0144732	6.64734	4.44064	-0.647343	0.00155089	0.925873	0.967682
	CC2D2B	0.0830181	1.23833	2.59964	1.76167	0.0190744	0.382444	0.651301		CC2D2B	0.139665	12.2771	2.61333	17.7229	0.0626831	0.0399741	0.287293
	CCAR1	0.0689175	6.91899	5.52861	8.08101	0.018036	0.403149	0.666914		CCAR1	0.0522328	6.0645	5.55108	-0.0645048	0.00891214	0.641249	0.831635
	CCAR2	0.0677958	5.47692	5.58024	9.52308	0.0355166	0.164669	0.424141		CCAR2	0.0817642	22.7656	5.56228	7.23435	0.0461537	0.0952247	0.3647
	CCDC102B	0.0363821	2.52273	3.99818	0.477275	0.00472712	0.789039	0.914244		CCDC102B	0.0438231	9.81989	4.00995	-3.81989	0.00635843	0.728568	0.876096
	CCDC106	0.0548744	5.08439	4.1444	9.91561	0.00778701	0.676687	0.858733		CCDC106	0.0690663	0.870337	4.14023	5.12966	0.0111833	0.572254	0.789711
	CCDC107	0.137186	1.35313	1.7893	1.64687	0.0245385	0.28945	0.566691		CCDC107	0.0602443	14.6601	1.77385	15.3399	0.00516337	0.773459	0.89669
	CCDC110	0.08053	9.17389	2.44894	5.82611	0.0173019	0.418423	0.681008		CCDC110	0.121522	9.04349	2.49408	-3.04349	0.0312845	0.205792	0.495661
	CCDC112	0.063885	10.7752	4.54063	4.22484	0.017481	0.414656	0.676856		CCDC112	0.155221	10.3135	4.58405	-4.31353	0.0836784	0.013015	0.23213
	CCDC113	0.0371935	6.06717	4.924	8.93283	0.012119	0.544022	0.774032		CCDC113	0.0299741	22.2194	4.91763	7.78058	0.00738831	0.692049	0.859459
	CCDC115	0.0794038	0.479857	5.16432	2.52014	0.0336744	0.181098	0.445116		CCDC115	0.0271284	10.7819	5.16549	-4.78189	0.00405829	0.817172	0.917293
	CCDC117	0.0084697	2.24889	4.87731	0.751108	0.000429997	0.978669	0.990645		CCDC117	0.100151	14.5066	4.87035	15.4934	0.0620051	0.0414339	0.28958
	CCDC12	0.127864	1.00529	3.645	1.99471	0.0434793	0.108923	0.345072		CCDC12	0.0275589	17.7991	3.62626	12.2009	0.00176313	0.916115	0.96501
	CCDC121	0.0241374	10.7757	3.00671	4.22425	0.00230923	0.89078	0.957016		CCDC121	0.182862	10.5407	3.05675	-4.54071	0.109116	0.00323649	0.201406
	CCDC124	0.0503572	4.08337	3.57828	10.9166	0.00575094	0.749582	0.893922		CCDC124	0.0786194	2.82149	3.58557	3.17851	0.0114297	0.565197	0.78563
	CCDC125	0.0633713	1.23099	3.26649	1.76901	0.0238705	0.299502	0.576306		CCDC125	0.0857114	11.4715	3.27965	-5.47154	0.0496028	0.0795257	0.342258
	CCDC126	0.149677	0.572162	5.05697	2.42784	0.0604979	0.0446761	0.230487		CCDC126	0.163062	13.2963	5.05398	16.7037	0.0789807	0.0167818	0.243441
	CCDC127	0.086253	1.23798	4.16617	1.76202	0.0374882	0.148696	0.400632		CCDC127	0.0608091	10.4293	4.17666	-4.42926	0.0200009	0.366554	0.641539
	CCDC13	0.0461005	0.529623	2.05166	2.47038	0.00679889	0.711155	0.8752		CCDC13	0.0315876	15.5176	2.04327	14.4824	0.00310171	0.857036	0.936821
	CCDC130	0.0245753	5.64985	4.0229	9.35015	0.0031079	0.855868	0.942405		CCDC130	0.0596053	2.5358	4.02828	3.4642	0.0167462	0.432386	0.696312
	CCDC134	0.0249052	0.477533	1.26708	2.52247	0.00209639	0.90035	0.961317		CCDC134	0.0774361	5.21344	1.2871	0.786561	0.0172893	0.420631	0.687265
	CCDC136	0.0387055	9.96313	5.85725	5.03687	0.0127042	0.528122	0.762587		CCDC136	0.0304659	2.63934	5.8598	3.36066	0.00652709	0.722488	0.873495
	CCDC137	0.0532916	1.09971	3.52069	1.90029	0.0122025	0.541736	0.772361		CCDC137	0.0471914	2.34427	3.51879	3.65573	0.0105735	0.590013	0.801444
	CCDC138	0.0397333	1.0112	3.54197	1.9888	0.0040449	0.816521	0.926678		CCDC138	0.117571	11.5793	3.56273	-5.57927	0.0400333	0.130981	0.411178
	CCDC14	0.0743098	7.11243	5.82408	7.88757	0.0128873	0.523291	0.758999		CCDC14	0.0687499	20.0254	5.80487	9.97456	0.00991772	0.609721	0.81378
	CCDC141	0.0356736	7.31588	1.48274	7.68412	0.00225668	0.893112	0.958412		CCDC141	0.0303417	10.5776	1.49388	-4.57758	0.0017713	0.915745	0.964694
	CCDC142	0.049494	4.7754	2.6889	10.2246	0.013102	0.517602	0.755136		CCDC142	0.0849391	22.2804	2.66538	7.71959	0.0312178	0.206499	0.496141
	CCDC144A	0.100758	5.60541	5.34352	9.39459	0.0126662	0.529135	0.763336		CCDC144A	0.226606	22.2932	5.28296	7.70683	0.0564837	0.0554506	0.301579
	CCDC144B	0.150223	5.57006	5.33704	9.42994	0.0278581	0.244246	0.519004		CCDC144B	0.0451625	15.922	5.33669	14.078	0.00206688	0.902384	0.959113
	CCDC144CP	0.117093	5.91985	4.6988	9.08015	0.0235911	0.303803	0.580898		CCDC144CP	0.0385757	0.338546	4.70094	5.66145	0.00258188	0.879487	0.948619
	CCDC146	0.0164017	1.69697	3.6656	1.30303	0.000984413	0.951864	0.979966		CCDC146	0.106299	11.1143	3.68972	-5.1143	0.0457844	0.0971059	0.366796
	CCDC148	0.0798482	11.5832	3.65323	3.41675	0.0241063	0.29592	0.572914		CCDC148	0.10841	10.6878	3.67787	-4.68783	0.0400808	0.130654	0.410912
	CCDC149	0.0830469	5.94215	5.34216	9.05785	0.0542637	0.0620066	0.266914		CCDC149	0.0822559	0.0504232	5.33401	5.94958	0.053608	0.0645269	0.316224
	CCDC15	0.107984	4.42408	1.15693	10.5759	0.0256452	0.273585	0.55096		CCDC15	0.0213308	9.09856	1.16571	-3.09856	0.000731848	0.964358	0.983798
	CCDC150P1	0.265657	6.1142	1.39713	8.8858	0.0655399	0.0342299	0.20932		CCDC150P1	0.215325	21.3633	1.34291	8.63666	0.0381621	0.144306	0.42387
	CCDC151	0.135193	1.38031	1.0499	1.61969	0.0384098	0.141806	0.391175		CCDC151	0.119749	16.9469	1.00753	13.0531	0.0278297	0.245776	0.536597
	CCDC152	0.0589429	11.2377	2.59285	3.76232	0.00820642	0.662542	0.850338		CCDC152	0.165227	8.16669	2.65035	-2.16669	0.0464616	0.0937028	0.362662
	CCDC157	0.0863071	5.62419	2.21848	9.37581	0.040167	0.129433	0.373884		CCDC157	0.109506	22.3978	2.19203	7.60218	0.0575692	0.0523583	0.298863
	CCDC158	0.0966351	6.71136	2.05713	8.28864	0.0180203	0.403471	0.666971		CCDC158	0.0988975	17.6514	2.03421	12.3486	0.0161759	0.445011	0.706111
	CCDC159	0.0329055	5.31695	2.15879	9.68305	0.00603905	0.738863	0.889429		CCDC159	0.0880003	3.1035	2.17081	2.8965	0.0365076	0.157158	0.43828
	CCDC167	0.21577	0.368142	2.58971	2.63186	0.0834991	0.0130838	0.172657		CCDC167	0.17978	11.1765	2.61602	-5.1765	0.0602372	0.0455064	0.292707
	CCDC170	0.034849	7.86923	1.61171	7.13077	0.00395999	0.820011	0.928593		CCDC170	0.0330806	17.0832	1.60516	12.9168	0.00319101	0.853239	0.935243
	CCDC171	0.0379843	7.27788	5.2295	7.72212	0.00538074	0.763615	0.899199		CCDC171	0.0444958	23.1684	5.22204	6.83165	0.00828147	0.661779	0.841812
	CCDC173	0.134671	9.04198	2.81835	5.95802	0.0174449	0.415418	0.677489		CCDC173	0.219555	9.07975	2.8999	-3.07975	0.0375984	0.148589	0.428401
	CCDC174	0.044784	6.05748	3.91166	8.94252	0.0150069	0.470041	0.722016		CCDC174	0.0222157	3.22475	3.91757	2.77525	0.00343203	0.843062	0.930316
	CCDC175	0.0639974	10.1385	1.18744	4.86146	0.0100258	0.60455	0.816195		CCDC175	0.0700598	9.20466	1.2113	-3.20466	0.00888353	0.642175	0.831701
	CCDC177	0.222049	5.33068	1.05283	9.66932	0.0396934	0.132633	0.379022		CCDC177	0.187158	23.4243	1.02301	6.57568	0.0255824	0.275779	0.564624
	CCDC18	0.04231	5.82832	2.67876	9.17168	0.00573254	0.750268	0.894229		CCDC18	0.061329	11.5508	2.69398	-5.55077	0.01175	0.556197	0.780449
	CCDC18.AS1	0.0394995	9.25137	3.46565	5.74863	0.00677717	0.711928	0.875919		CCDC18.AS1	0.0793956	19.331	3.43825	10.669	0.0194664	0.376605	0.649638
	CCDC180	0.218354	6.44492	1.96215	8.55508	0.0534336	0.0647563	0.271581		CCDC180	0.285478	22.3521	1.89596	7.64786	0.0913273	0.00858567	0.221856
	CCDC181	0.134233	0.161062	4.5303	2.83894	0.056472	0.0552255	0.252668		CCDC181	0.127758	12.0159	4.54236	17.9841	0.0531879	0.065971	0.31961
	CCDC183	0.0880697	7.15886	2.18667	7.84114	0.0167822	0.42959	0.688528		CCDC183	0.204474	0.0423031	2.15986	5.9577	0.104377	0.00420131	0.201406
	CCDC184	0.0993893	7.02563	3.82288	7.97437	0.0299032	0.219873	0.49114		CCDC184	0.0744962	21.0007	3.80477	8.99929	0.0160716	0.447359	0.708061
	CCDC186	0.0384841	9.64716	6.74412	5.35284	0.00691493	0.707012	0.87319		CCDC186	0.058444	13.7312	6.74541	16.2688	0.0141502	0.492923	0.73986
	CCDC189	0.0662474	9.37806	1.14223	5.62194	0.0103101	0.595972	0.810132		CCDC189	0.0807302	1.29969	1.14006	4.70031	0.0141506	0.492914	0.73986
	CCDC191	0.113242	6.75779	2.87856	8.24221	0.0371246	0.151506	0.405238		CCDC191	0.117644	23.0232	2.85851	6.97684	0.0432876	0.110592	0.382764
	CCDC22	0.0392589	4.50674	3.06567	10.4933	0.00859381	0.649766	0.842733		CCDC22	0.0573268	20.5145	3.04572	9.48548	0.012854	0.526173	0.761137
	CCDC24	0.0385424	0.148913	3.17574	2.85109	0.00594338	0.742412	0.891433		CCDC24	0.0589616	0.935943	3.16806	5.06406	0.0145221	0.483766	0.73305
	CCDC25	0.0661496	0.107887	6.53002	2.89211	0.0302006	0.216534	0.488599		CCDC25	0.0335237	9.87353	6.53603	-3.87353	0.00714262	0.700575	0.863937
	CCDC28A	0.119858	0.0867143	4.8895	2.91329	0.0974402	0.00611926	0.166082		CCDC28A	0.0345087	8.4931	4.89377	-2.4931	0.00668146	0.716935	0.870781
	CCDC28B	0.181554	0.596453	3.16894	2.40355	0.0641652	0.0368218	0.21554		CCDC28B	0.128823	15.4216	3.13614	14.5784	0.0318758	0.19961	0.487944
	CCDC3	0.0637393	3.98535	5.50587	11.0147	0.029601	0.22332	0.496291		CCDC3	0.0373936	3.46404	5.51121	2.53596	0.00797057	0.672157	0.847828
	CCDC30	0.011255	0.0191341	4.76047	2.98087	0.000517291	0.974403	0.989513		CCDC30	0.0216375	9.84884	4.76655	-3.84884	0.00173412	0.917463	0.965241
	CCDC34	0.119987	0.189495	3.91828	2.8105	0.042894	0.112295	0.350021		CCDC34	0.0874709	11.1258	3.93068	-5.12584	0.0230347	0.31409	0.600424
	CCDC39	0.0612094	7.46343	3.35961	7.53657	0.00697743	0.704797	0.872711		CCDC39	0.0919231	11.9055	3.38058	-5.90547	0.0181383	0.402848	0.672331
	CCDC40	0.098445	5.36767	2.13365	9.63233	0.0232215	0.309546	0.586069		CCDC40	0.115535	0.824582	2.1274	5.17542	0.0299075	0.220907	0.51382
	CCDC43	0.117431	0.30445	5.61648	2.69555	0.048223	0.085085	0.306227		CCDC43	0.114281	11.7947	5.62925	-5.79472	0.0482031	0.0855558	0.3523
	CCDC47	0.0638824	6.41311	6.50197	8.58689	0.0287867	0.232832	0.507063		CCDC47	0.0635974	19.2871	6.48369	10.7129	0.0232571	0.310527	0.596291
	CCDC50	0.0433806	7.50943	6.43463	7.49057	0.013165	0.515958	0.754577		CCDC50	0.0389294	12.7045	6.44212	17.2955	0.0123282	0.540249	0.770713
	CCDC51	0.153296	0.519645	3.63253	2.48035	0.0716046	0.0247585	0.18972		CCDC51	0.0398907	14.4878	3.61853	15.5122	0.00504777	0.777891	0.898864
	CCDC57	0.141245	6.34062	4.45658	8.65938	0.0409799	0.124031	0.36738		CCDC57	0.209381	22.0852	4.40328	7.91484	0.0871241	0.0107966	0.231861
	CCDC58	0.131481	0.735503	2.98286	2.2645	0.059243	0.0477343	0.236157		CCDC58	0.154524	13.4907	2.97775	16.5093	0.0912057	0.00864153	0.221856
	CCDC59	0.0342653	0.0648048	4.17508	2.9352	0.00535243	0.764696	0.900244		CCDC59	0.0952278	10.6129	4.19873	-4.61286	0.0398279	0.132365	0.412197
	CCDC6	0.143405	6.33626	6.78541	8.66374	0.0552685	0.0588175	0.25997		CCDC6	0.0526861	21.2655	6.77791	8.73446	0.00677655	0.713535	0.870431
	CCDC61	0.0323193	4.2031	1.91255	10.7969	0.00209064	0.900608	0.961414		CCDC61	0.0887712	21.3513	1.88279	8.64866	0.0117761	0.555464	0.780044
	CCDC62	0.0468779	0.883693	3.29958	2.11631	0.00878321	0.643614	0.838584		CCDC62	0.0846426	9.97935	3.32206	-3.97935	0.0292402	0.22863	0.520818
	CCDC65	0.118772	6.3756	1.96878	8.6244	0.0521946	0.0691067	0.279683		CCDC65	0.0495519	0.176214	1.96987	5.82379	0.00977096	0.614241	0.817226
	CCDC66	0.0317285	7.59148	5.23592	7.40852	0.00323484	0.850438	0.940395		CCDC66	0.0128588	10.975	5.24154	-4.97501	0.000587235	0.971311	0.9862
	CCDC68	0.101194	11.9248	4.16121	3.07523	0.0365385	0.15617	0.412106		CCDC68	0.0515144	12.4757	4.16125	17.5243	0.0095668	0.620556	0.82024
	CCDC69	0.101941	5.64287	2.60998	9.35713	0.0484833	0.083927	0.304582		CCDC69	0.0571442	0.133205	2.60679	5.86679	0.0147075	0.479252	0.731056
	CCDC7	0.0874992	0.418679	6.11726	2.58132	0.0163578	0.438938	0.695648		CCDC7	0.157142	11.5081	6.14362	-5.50813	0.0560133	0.0568391	0.303943
	CCDC71	0.0504309	4.5194	2.75005	10.4806	0.0113591	0.565309	0.788575		CCDC71	0.115005	3.49872	2.76863	2.50128	0.045766	0.097202	0.366821
	CCDC71L	0.0437865	2.20198	3.49937	0.798017	0.00906458	0.634557	0.833331		CCDC71L	0.0458261	9.94445	3.51072	-3.94445	0.00971324	0.616031	0.818119
	CCDC74A	0.051744	3.51321	2.18374	11.4868	0.00728533	0.69397	0.867244		CCDC74A	0.0409996	0.328758	2.17675	5.67124	0.00418548	0.812015	0.914627
	CCDC74B	0.0490362	1.46068	1.5331	1.53932	0.00505574	0.776149	0.907354		CCDC74B	0.0698002	5.20618	1.54899	0.793816	0.00929784	0.629023	0.824682
	CCDC77	0.0702473	7.64536	2.58941	7.35464	0.0191289	0.381378	0.650678		CCDC77	0.0764105	4.80232	2.61429	1.19768	0.0209455	0.349359	0.624804
	CCDC78	0.040242	6.86468	2.10828	8.13532	0.0033188	0.84684	0.939329		CCDC78	0.0931044	2.06299	2.11347	3.93701	0.019611	0.37386	0.64813
	CCDC8	0.0867671	7.9649	1.59896	7.0351	0.0137971	0.499672	0.743185		CCDC8	0.111059	3.09062	1.61822	2.90938	0.0232042	0.311371	0.597246
	CCDC80	0.029785	11.4319	2.64209	3.56814	0.00193171	0.907822	0.964088		CCDC80	0.081665	11.4564	2.65797	-5.4564	0.0133563	0.513045	0.75254
	CCDC82	0.165402	6.92419	5.59128	8.07581	0.0522156	0.0690331	0.279466		CCDC82	0.0590083	21.9623	5.58597	8.03766	0.00679886	0.712752	0.870161
	CCDC84	0.107628	6.94305	4.25489	8.05695	0.0554008	0.0584126	0.259448		CCDC84	0.157698	23.9641	4.23627	6.03593	0.135427	0.00075442	0.154368
	CCDC85A	0.0578286	0.982337	6.88029	2.01766	0.0230303	0.312556	0.588963		CCDC85A	0.0388741	14.8936	6.87185	15.1064	0.0110508	0.576079	0.791895
	CCDC85B	0.134676	1.05296	5.80637	1.94704	0.0161593	0.443385	0.699145		CCDC85B	0.0832891	2.5993	5.8018	3.4007	0.00671474	0.715739	0.870781
	CCDC85C	0.0462864	4.60066	4.21731	10.3993	0.0082557	0.66091	0.849114		CCDC85C	0.102183	23.1209	4.19392	6.8791	0.0339855	0.179017	0.461866
	CCDC86	0.208806	6.15249	1.42383	8.84751	0.0721154	0.024096	0.189153		CCDC86	0.201172	23.8854	1.40243	6.11457	0.0692875	0.0281809	0.265685
	CCDC88A	0.129809	7.33041	8.42439	7.66959	0.0460588	0.095229	0.322183		CCDC88A	0.036243	3.72995	8.44086	2.27005	0.00363035	0.834738	0.926199
	CCDC88B	0.0238153	2.96811	2.70815	0.0318904	0.00167458	0.919604	0.967806		CCDC88B	0.130943	22.805	2.67303	7.19504	0.0469843	0.0911787	0.359215
	CCDC88C	0.218551	6.35857	2.43244	8.64143	0.0868611	0.0109018	0.170182		CCDC88C	0.22437	0.143869	2.4133	5.85613	0.0981757	0.00590178	0.210347
	CCDC9	0.0797396	4.59488	2.15463	10.4051	0.0182687	0.398418	0.663862		CCDC9	0.0843616	22.4523	2.13238	7.54766	0.0166023	0.43553	0.698877
	CCDC90B	0.0165601	10.6246	5.33071	4.37537	0.00317492	0.852996	0.941659		CCDC90B	0.0705796	9.51174	5.35368	-3.51174	0.0437534	0.107944	0.380513
	CCDC91	0.094493	0.16908	6.80902	2.83092	0.0337846	0.180077	0.443702		CCDC91	0.124924	10.8552	6.83452	-4.85517	0.0586277	0.0495278	0.297085
	CCDC92	0.294182	6.43771	4.14231	8.56229	0.0835773	0.0130241	0.172657		CCDC92	0.223471	0.653357	4.13928	5.34664	0.0525223	0.0682834	0.324597
	CCDC93	0.107703	6.2542	5.42287	8.7458	0.082359	0.0139325	0.173923		CCDC93	0.108664	23.0762	5.40431	6.92385	0.0852999	0.0119248	0.231861
	CCDC94	0.07669	1.68296	3.39148	1.31704	0.015751	0.452675	0.707615		CCDC94	0.104668	7.68515	3.4239	-1.68515	0.0258061	0.272665	0.562465
	CCDC97	0.154142	6.10019	2.3643	8.89981	0.0590477	0.0482223	0.236923		CCDC97	0.15399	23.2458	2.33956	6.7542	0.0591101	0.0482888	0.29539
	CCHCR1	0.0248712	0.993115	3.56608	2.00688	0.00288538	0.865447	0.946262		CCHCR1	0.0621712	2.57727	3.56851	3.42273	0.0195466	0.375088	0.648785
	CCK	0.242617	0.169487	8.42496	2.83051	0.0753475	0.0202934	0.184959		CCK	0.0967483	11.9878	8.42449	-5.9878	0.0124652	0.536547	0.768673
	CCKBR	0.0782094	1.33979	3.57756	1.66021	0.0142985	0.487203	0.733554		CCKBR	0.0496694	21.3062	3.55463	8.6938	0.00570218	0.752866	0.887917
	CCL28	0.0550176	7.10557	1.15529	7.89443	0.00836148	0.657422	0.847214		CCL28	0.0370377	5.24948	1.17017	0.750525	0.00341573	0.843751	0.93056
	CCM2	0.0544425	0.842616	6.18834	2.15738	0.0140411	0.493576	0.738454		CCM2	0.0322581	3.72072	6.18967	2.27928	0.00487604	0.784585	0.901389
	CCM2L	0.0289717	5.72455	1.3484	9.27545	0.00208589	0.900827	0.961573		CCM2L	0.0529993	1.31807	1.34751	4.68193	0.00680018	0.712704	0.870161
	CCNA1	0.037837	0.292085	2.89416	2.70792	0.00820484	0.662596	0.850338		CCNA1	0.00901411	17.9458	2.88855	12.0542	0.000374357	0.981562	0.991345
	CCNA2	0.0337251	8.82587	1.38866	6.17413	0.00268581	0.874162	0.949664		CCNA2	0.0676205	14.4488	1.38635	15.5512	0.0102757	0.598901	0.806611
	CCNB1	0.146897	0.0941042	3.50356	2.9059	0.0788861	0.0167811	0.177447		CCNB1	0.0953177	12.6057	3.50456	17.3943	0.0344402	0.17487	0.45693
	CCNB1IP1	0.10247	0.815506	4.9363	2.18449	0.056734	0.0544699	0.251096		CCNB1IP1	0.0641219	15.3757	4.91911	14.6243	0.0225042	0.322683	0.605831
	CCNC	0.1568	0.17453	6.32666	2.82547	0.0674017	0.0310264	0.203981		CCNC	0.12796	13.2723	6.32257	16.7277	0.0468013	0.0920634	0.360356
	CCND1	0.0206376	1.31249	4.84265	1.68751	0.00184726	0.911687	0.965211		CCND1	0.107005	14.6534	4.83272	15.3466	0.0542002	0.0625378	0.312765
	CCND2	0.0576426	6.20553	8.28983	8.79447	0.0282602	0.239243	0.513865		CCND2	0.0891397	20.4263	8.26173	9.57371	0.0566375	0.0550038	0.300946
	CCND3	0.0326398	3.54422	5.18283	11.4558	0.00792085	0.672152	0.855962		CCND3	0.0373885	4.31121	5.19033	1.68879	0.00787902	0.675272	0.849057
	CCNDBP1	0.149014	0.29326	6.19697	2.70674	0.0925774	0.00798946	0.166082		CCNDBP1	0.0591569	10.6226	6.20236	-4.62256	0.0145444	0.483228	0.732965
	CCNE1	0.0211653	1.47806	2.17756	1.52194	0.00194913	0.907032	0.964021		CCNE1	0.0517782	9.45444	2.19315	-3.45444	0.0116507	0.558994	0.781786
	CCNE2	0.0853594	0.703126	2.28452	2.29687	0.0100414	0.604073	0.815947		CCNE2	0.212631	10.9338	2.33138	-4.93382	0.0666206	0.0324683	0.272883
	CCNF	0.10018	5.19827	3.24536	9.80173	0.0692281	0.0281327	0.1978		CCNF	0.116258	22.6942	3.21855	7.30577	0.0802398	0.0156728	0.238378
	CCNG1	0.0976827	0.233195	6.02847	2.7668	0.0292186	0.227737	0.501285		CCNG1	0.166359	12.2395	6.04619	17.7605	0.0894191	0.00953499	0.226087
	CCNG2	0.0260581	4.90304	6.21121	10.097	0.00301499	0.859838	0.944213		CCNG2	0.0783058	13.6194	6.21365	16.3806	0.0239488	0.299728	0.586598
	CCNH	0.0305069	0.0343907	6.2305	2.96561	0.0100277	0.604492	0.816195		CCNH	0.0395771	15.6952	6.2217	14.3048	0.0150888	0.470136	0.724436
	CCNI	0.0848811	6.53435	8.35466	8.46565	0.0303631	0.214741	0.486154		CCNI	0.0375249	2.51845	8.3635	3.48155	0.00617821	0.73515	0.879157
	CCNI2	0.0930513	7.12751	1.13018	7.87249	0.0222783	0.324813	0.600512		CCNI2	0.0646746	23.0443	1.12176	6.95571	0.0119468	0.550727	0.777234
	CCNJ	0.090114	7.04071	2.24598	7.95929	0.0372736	0.150338	0.403045		CCNJ	0.0179312	18.9181	2.24672	11.0819	0.00127097	0.938821	0.974614
	CCNK	0.166962	6.42575	3.13813	8.57425	0.0714509	0.0249705	0.190151		CCNK	0.135323	21.3219	3.10476	8.67809	0.0433504	0.110223	0.382532
	CCNL1	0.0301437	6.30351	5.78734	8.69649	0.00578598	0.748262	0.893581		CCNL1	0.0131877	18.746	5.78489	11.254	0.000881323	0.957239	0.981072
	CCNL2	0.0127739	1.47898	6.13242	1.52102	0.00158119	0.92389	0.968727		CCNL2	0.0824975	21.988	6.10597	8.01202	0.0685996	0.0292228	0.267856
	CCNT1	0.00929496	4.90359	6.15035	10.0964	0.000915324	0.955154	0.980957		CCNT1	0.0596225	16.1217	6.13837	13.8783	0.0283296	0.239556	0.5311
	CCNT2	0.0181886	6.54865	6.51435	8.45135	0.00248318	0.883054	0.953556		CCNT2	0.0371341	14.35	6.5139	15.65	0.0108981	0.580483	0.795067
	CCNT2.AS1	0.130738	0.644264	2.43093	2.35574	0.0403912	0.127922	0.372413		CCNT2.AS1	0.104477	12.1209	2.43746	17.8791	0.0286658	0.23548	0.527356
	CCNY	0.0673643	0.109071	7.38645	2.89093	0.0470131	0.0906198	0.3153		CCNY	0.0637457	12.5736	7.38939	17.4264	0.0437458	0.107988	0.380513
	CCNYL1	0.0809234	7.57538	4.60872	7.42462	0.0509687	0.0736806	0.287008		CCNYL1	0.0092373	1.59432	4.6147	4.40568	0.000759029	0.963061	0.983344
	CCP110	0.0683801	7.1393	7.05267	7.8607	0.0144033	0.484617	0.732479		CCP110	0.0597077	8.75225	7.07923	-2.75225	0.0103686	0.596122	0.804544
	CCPG1	0.0394944	11.5571	5.52444	3.4429	0.00906165	0.634648	0.833331		CCPG1	0.0780096	17.7277	5.49803	12.2723	0.0257315	0.273696	0.563011
	CCR1	0.123059	1.2067	1.53176	1.7933	0.0049375	0.780729	0.910079		CCR1	0.33833	10.2816	1.6211	-4.28164	0.0396308	0.133731	0.413105
	CCS	0.0517269	0.585359	3.75565	2.41464	0.00823915	0.661451	0.849702		CCS	0.0422356	17.9853	3.73807	12.0147	0.00458382	0.796085	0.907111
	CCSAP	0.0315406	2.95916	7.94303	0.0408439	0.00612107	0.735811	0.88767		CCSAP	0.0607052	15.5321	7.93209	14.4679	0.019659	0.372962	0.647082
	CCSER1	0.0263295	0.900763	6.50584	2.09924	0.00542214	0.762027	0.898434		CCSER1	0.0429935	11.6508	6.51227	-5.65075	0.01626	0.443114	0.704549
	CCSER2	0.0774478	7.00198	7.6866	7.99802	0.0270257	0.254867	0.531826		CCSER2	0.00334021	23.2541	7.69193	6.74593	5.60529e-05	0.997221	0.998584
	CCT2	0.170342	0.323996	7.42244	2.676	0.0921955	0.00815905	0.166082		CCT2	0.101262	12.0633	7.42664	17.9367	0.0347169	0.172383	0.454741
	CCT3	0.143339	0.592674	7.67212	2.40733	0.0701152	0.0268296	0.19417		CCT3	0.103824	10.9517	7.68719	-4.95165	0.0388883	0.138943	0.420187
	CCT4	0.183212	0.492343	7.56224	2.50766	0.118948	0.00181768	0.166082		CCT4	0.108911	12.244	7.56461	17.756	0.0459611	0.0961994	0.365626
	CCT5	0.150678	0.182027	7.42444	2.81797	0.0703799	0.0264527	0.193345		CCT5	0.0928712	12.0352	7.4293	17.9648	0.027897	0.244933	0.536059
	CCT6A	0.131069	0.379229	7.59148	2.62077	0.0766522	0.0189195	0.181548		CCT6A	0.0851966	11.6839	7.59848	-5.68389	0.0344195	0.175056	0.457025
	CCT6B	0.0089296	2.49356	2.12702	0.506439	0.000242655	0.987873	0.994233		CCT6B	0.0429645	10.8239	2.13762	-4.82385	0.00560091	0.756701	0.889372
	CCT6P1	0.0620501	8.18838	1.37545	6.81162	0.0168148	0.428877	0.687963		CCT6P1	0.0417661	5.11354	1.39112	0.88646	0.00656987	0.720951	0.87277
	CCT6P3	0.0474846	2.02293	3.05614	0.977072	0.00739051	0.690289	0.865708		CCT6P3	0.0621536	18.9618	3.03072	11.0382	0.0105901	0.589526	0.800963
	CCT7	0.118794	0.640884	7.32533	2.35912	0.0586677	0.0491867	0.23809		CCT7	0.04535	11.511	7.3257	-5.51101	0.00933168	0.627934	0.824205
	CCT8	0.128731	0.612145	7.20162	2.38786	0.0614502	0.0424783	0.2268		CCT8	0.0997032	13.0613	7.19912	16.9387	0.0409111	0.125151	0.402454
	CCZ1.CCZ1B	0.0243953	1.0209	3.19529	1.9791	0.00150085	0.927607	0.970421		CCZ1.CCZ1B	0.153027	8.0559	3.24915	-2.0559	0.0529422	0.066821	0.321823
	CCZ1.CCZ1B.1	0.00938675	10.2802	3.15552	4.71982	0.000287227	0.985682	0.993823		CCZ1.CCZ1B.1	0.00961772	15.6795	3.15382	14.3205	0.000230051	0.988647	0.994148
	CD109	0.138963	7.34672	3.34939	7.65328	0.0353031	0.166527	0.426871		CD109	0.0657402	4.08006	3.37357	1.91994	0.0077751	0.678799	0.851421
	CD14	0.169278	6.14025	2.42648	8.85975	0.0133652	0.510724	0.750868		CD14	0.04368	5.9793	2.45227	0.0206984	0.000698993	0.965946	0.984556
	CD151	0.0282022	0.942858	4.17113	2.05714	0.00140798	0.931926	0.972445		CD151	0.01187	2.88824	4.17009	3.11176	0.000264229	0.986961	0.993629
	CD160	0.0850478	5.83133	1.86173	9.16867	0.0224667	0.321707	0.597468		CD160	0.0776653	23.9066	1.85329	6.09343	0.0184943	0.395614	0.666221
	CD163	0.159994	7.4032	1.39797	7.5968	0.00631361	0.728724	0.88408		CD163	0.0853956	5.91245	1.43775	0.0875462	0.00158006	0.924519	0.967682
	CD163L1	0.208282	11.596	2.58955	3.40398	0.0975261	0.00608882	0.166082		CD163L1	0.0620719	13.3972	2.58057	16.6028	0.0082701	0.662157	0.841812
	CD164	0.0679684	10.7862	6.85706	4.21384	0.0236969	0.302166	0.579269		CD164	0.112483	11.2825	6.88062	-5.28249	0.0557193	0.0577398	0.304893
	CD200	0.0694794	5.55882	5.67077	9.44118	0.0277071	0.24615	0.521379		CD200	0.010624	21.1997	5.67092	8.80032	0.000522667	0.974414	0.98776
	CD22	0.190377	7.14776	2.29446	7.85224	0.0288543	0.232025	0.506102		CD22	0.25602	2.01891	2.31399	3.98109	0.0587172	0.0493007	0.297085
	CD27.AS1	0.0860338	0.708358	4.49019	2.29164	0.0301034	0.217612	0.489382		CD27.AS1	0.0166018	7.0506	4.48948	-1.0506	0.000941645	0.954361	0.980116
	CD274	0.0947767	2.03864	2.15357	0.961357	0.030621	0.211908	0.482646		CD274	0.126739	14.5483	2.13836	15.4517	0.0577826	0.0517611	0.298503
	CD276	0.0831375	5.91214	3.28506	9.08786	0.028106	0.241171	0.515847		CD276	0.120869	0.525994	3.27556	5.47401	0.0599253	0.0462589	0.292707
	CD2AP	0.0429595	8.99835	4.42134	6.00165	0.0092544	0.628515	0.83034		CD2AP	0.0800174	12.241	4.43503	17.759	0.0313271	0.205337	0.495244
	CD2BP2	0.0860529	1.30407	6.35717	1.69593	0.0343398	0.174991	0.437661		CD2BP2	0.0310063	13.2754	6.35207	16.7246	0.00516106	0.773551	0.89669
	CD302	0.0884789	6.84309	4.34967	8.15691	0.0359301	0.161175	0.41894		CD302	0.0354863	12.2363	4.36184	17.7637	0.00656422	0.721152	0.872853
	CD320	0.0937974	0.753046	3.58312	2.24695	0.0202368	0.360441	0.632431		CD320	0.0543403	4.54813	3.58879	1.45187	0.00625394	0.732381	0.878327
	CD34	0.0929483	7.91516	1.41633	7.08484	0.0127903	0.525835	0.76116		CD34	0.114513	8.0037	1.46478	-2.0037	0.0170462	0.425838	0.691782
	CD36	0.193557	1.1094	1.20659	1.8906	0.0529248	0.0664976	0.274408		CD36	0.121645	13.0369	1.20053	16.9631	0.0241757	0.296288	0.583353
	CD38	0.152679	7.50987	1.97807	7.49013	0.0278859	0.243898	0.518899		CD38	0.0612489	6.43992	2.01073	-0.439925	0.00388814	0.824134	0.92069
	CD3EAP	0.113822	0.664236	2.01997	2.33576	0.0572451	0.0530258	0.247917		CD3EAP	0.0417079	17.1953	1.99949	12.8047	0.00671295	0.715805	0.870781
	CD4	0.0602154	5.51906	2.44485	9.48094	0.00474496	0.788336	0.914152		CD4	0.0907761	10.0136	2.47594	-4.01356	0.00921001	0.631787	0.826269
	CD44	0.233507	5.93877	2.81204	9.06123	0.0278899	0.243849	0.518874		CD44	0.189636	8.01854	2.89628	-2.01854	0.0144444	0.485678	0.734934
	CD46	0.0526847	10.5177	6.88952	4.48229	0.0171674	0.42127	0.682925		CD46	0.058091	16.4228	6.87533	13.5772	0.0150608	0.470801	0.724441
	CD47	0.0511211	0.284416	8.89175	2.71558	0.0184173	0.395418	0.662075		CD47	0.0414534	11.7365	8.89598	-5.7365	0.0127223	0.529658	0.764071
	CD53	0.168013	1.55259	3.79059	1.44741	0.0334019	0.183658	0.448652		CD53	0.0958821	10.1691	3.80638	-4.16908	0.0114403	0.564894	0.785523
	CD55	0.0273593	8.35544	4.09035	6.64456	0.00255682	0.879803	0.952504		CD55	0.170508	7.81412	4.15432	-1.81412	0.0819212	0.0143172	0.234839
	CD58	0.0967383	0.67809	1.52293	2.32191	0.0217449	0.333758	0.609562		CD58	0.116458	10.4968	1.54809	-4.49676	0.0327258	0.191073	0.477647
	CD59	0.0314414	0.831149	7.58158	2.16885	0.00661421	0.717792	0.878672		CD59	0.0277042	9.49126	7.5883	-3.49126	0.00503041	0.778559	0.899292
	CD63	0.147672	0.564039	6.66245	2.43596	0.0476268	0.0877625	0.310088		CD63	0.0437395	11.3225	6.66103	-5.32254	0.0044842	0.800034	0.908648
	CD74	0.133912	5.21645	4.76616	9.78355	0.0110872	0.573147	0.793589		CD74	0.130202	8.77132	4.81809	-2.77132	0.00784975	0.676257	0.849687
	CD81	0.130945	5.74228	6.19185	9.25772	0.0598324	0.0462799	0.233735		CD81	0.141582	0.95777	6.1879	5.04223	0.0687252	0.0290287	0.267133
	CD82	0.0565985	0.47252	4.01218	2.52748	0.005714	0.750966	0.894303		CD82	0.0443929	9.81011	4.02204	-3.81011	0.00339188	0.844748	0.930996
	CD83	0.106306	0.628204	4.95119	2.3718	0.0515119	0.0716169	0.284392		CD83	0.0438318	12.4026	4.94892	17.5974	0.00975301	0.614789	0.817439
	CD84	0.0580492	11.2758	2.92621	3.72415	0.00354779	0.837176	0.936436		CD84	0.308857	10.4966	3.01004	-4.49661	0.086089	0.0114288	0.231861
	CD86	0.0404182	11.6413	1.43351	3.35869	0.000932314	0.954343	0.980713		CD86	0.251742	9.61055	1.51337	-3.61055	0.0304704	0.214577	0.506334
	CD8A	0.098355	0.427078	1.55888	2.57292	0.040843	0.124925	0.367958		CD8A	0.0668455	11.9235	1.56331	-5.92354	0.0203224	0.360623	0.636441
	CD9	0.0507493	2.00915	4.59159	0.990852	0.00407451	0.815311	0.926261		CD9	0.168177	8.18319	4.64918	-2.18319	0.0393325	0.135794	0.415609
	CD93	0.213425	6.23103	2.40785	8.76897	0.0300101	0.218659	0.49016		CD93	0.0452595	11.9838	2.43065	-5.98383	0.00141661	0.93205	0.970845
	CD99	0.283069	6.26529	2.94227	8.73471	0.0906162	0.00888679	0.167581		CD99	0.183596	23.2996	2.92118	6.70042	0.03927	0.136228	0.416404
	CD99L2	0.0564366	3.69913	7.74245	11.3009	0.0279223	0.243443	0.518406		CD99L2	0.0554921	21.6881	7.7236	8.31187	0.0212496	0.343979	0.62109
	CDADC1	0.0483648	1.60839	3.72174	1.39161	0.0209135	0.3482	0.622972		CDADC1	0.070699	15.9189	3.70465	14.0811	0.0442674	0.105099	0.377114
	CDAN1	0.0776206	5.81723	3.3805	9.18277	0.0346056	0.172619	0.433855		CDAN1	0.0720035	22.9026	3.36703	7.09744	0.0281283	0.242029	0.533199
	CDC123	0.110353	11.6887	6.01267	3.31129	0.0486368	0.0832453	0.303409		CDC123	0.0489961	11.9388	6.01477	-5.93875	0.00927713	0.62968	0.825221
	CDC14A	0.049093	7.06973	3.24256	7.93027	0.00862822	0.648644	0.842299		CDC14A	0.0993175	9.83203	3.27785	-3.83203	0.0361007	0.160516	0.44165
	CDC14B	0.0205754	5.15216	5.67878	9.84784	0.00299712	0.860607	0.944509		CDC14B	0.0548526	11.9663	5.68903	-5.96626	0.0192903	0.379978	0.653427
	CDC16	0.0480799	8.03735	5.49775	6.96265	0.0280525	0.241822	0.516239		CDC16	0.0214982	6.01402	5.50807	-0.014023	0.00471949	0.790728	0.904637
	CDC23	0.0474247	0.240277	4.89333	2.75972	0.0223059	0.324365	0.600161		CDC23	0.0495368	11.2226	4.90139	-5.22261	0.0248922	0.28568	0.57348
	CDC25B	0.0983575	5.7621	3.72717	9.2379	0.0333803	0.183863	0.448912		CDC25B	0.109859	22.5468	3.70268	7.45322	0.0381881	0.144109	0.423854
	CDC26	0.161908	1.0755	3.05091	1.9245	0.0646428	0.0358992	0.21328		CDC26	0.0954103	11.5305	3.0579	-5.53053	0.025417	0.278143	0.567211
	CDC27	0.069961	0.208515	7.70571	2.79148	0.0262801	0.264817	0.54217		CDC27	0.0736813	11.2148	7.71783	-5.21479	0.0296661	0.223658	0.516142
	CDC34	0.064277	1.87641	5.0396	1.12359	0.0113934	0.564331	0.787741		CDC34	0.030917	23.0533	5.02743	6.94671	0.00287082	0.866938	0.94139
	CDC37	0.0900253	1.48525	6.4112	1.51475	0.019325	0.37757	0.647942		CDC37	0.0372464	23.704	6.39704	6.29599	0.00378845	0.828208	0.923246
	CDC37L1	0.0968439	0.124202	6.08522	2.8758	0.0368976	0.153298	0.407512		CDC37L1	0.103911	14.2442	6.0745	15.7558	0.0424148	0.115723	0.389776
	CDC40	0.0107444	9.67299	6.26388	5.32701	0.00105456	0.948503	0.978606		CDC40	0.0429949	16.2521	6.25478	13.7479	0.0127036	0.530158	0.764434
	CDC42	0.134543	0.444157	7.90006	2.55584	0.0515146	0.0716068	0.284392		CDC42	0.122216	10.8214	7.92174	-4.82137	0.0437848	0.107763	0.380371
	CDC42BPA	0.0885079	6.54588	8.22258	8.45412	0.0385701	0.140622	0.389299		CDC42BPA	0.0365194	22.178	8.21836	7.82196	0.00657057	0.720926	0.87277
	CDC42BPB	0.196203	6.55407	6.8484	8.44593	0.0893577	0.00952228	0.167925		CDC42BPB	0.150217	1.04108	6.85193	4.95892	0.0577495	0.0518561	0.298576
	CDC42EP1	0.157065	6.41197	2.09427	8.58803	0.0243736	0.291906	0.568759		CDC42EP1	0.283025	5.37852	2.18856	0.621477	0.0663125	0.0330011	0.274272
	CDC42EP2	0.0786859	6.01902	1.97328	8.98098	0.0131707	0.515802	0.754427		CDC42EP2	0.15359	6.6891	2.03209	-0.689097	0.0382931	0.143325	0.422952
	CDC42EP3	0.176779	6.23969	4.06515	8.76031	0.0879017	0.0103074	0.170182		CDC42EP3	0.073086	23.3788	4.06168	6.6212	0.015475	0.461087	0.717464
	CDC42EP4	0.0847954	6.08975	5.68743	8.91025	0.0216609	0.335204	0.610714		CDC42EP4	0.122691	0.909641	5.68246	5.09036	0.0469437	0.0913783	0.35957
	CDC42SE1	0.00924008	3.49485	5.3266	11.5051	0.00130424	0.936755	0.974578		CDC42SE1	0.0231753	16.5585	5.32083	13.4415	0.00613748	0.736658	0.879438
	CDC42SE2	0.029171	0.701134	7.81498	2.29887	0.00555672	0.75693	0.896706		CDC42SE2	0.060928	11.536	7.82532	-5.53603	0.0266572	0.261014	0.550932
	CDC5L	0.0676022	0.971228	6.609	2.02877	0.0301591	0.216995	0.488964		CDC5L	0.0703935	11.0198	6.62095	-5.01978	0.035952	0.161751	0.44305
	CDC6	0.0458394	1.65401	2.28766	1.34599	0.00804821	0.667838	0.853522		CDC6	0.182253	15.8375	2.25087	14.1625	0.126538	0.00123145	0.157531
	CDC7	0.0646088	0.146408	4.64448	2.85359	0.0163859	0.438321	0.695258		CDC7	0.0976912	15.4966	4.62497	14.5034	0.034578	0.173624	0.455817
	CDC73	0.0840475	7.18263	5.67422	7.81737	0.0207443	0.351224	0.625383		CDC73	0.0314808	12.406	5.68504	17.594	0.00337929	0.845281	0.93119
	CDCA4	0.0259752	9.96626	1.32388	5.03374	0.00394509	0.82063	0.928814		CDCA4	0.0612257	7.59386	1.34634	-1.59386	0.0147167	0.479026	0.731056
	CDCA5	0.0369154	1.60931	1.62348	1.39069	0.00736354	0.691227	0.866126		CDCA5	0.0586419	21.9423	1.60244	8.05771	0.0191765	0.382169	0.654964
	CDCA7L	0.0112148	10.1393	2.72108	4.86074	0.000589721	0.970872	0.988031		CDCA7L	0.128893	11.4931	2.74813	-5.49311	0.0668315	0.0321079	0.272342
	CDH1	0.125671	8.74941	1.2208	6.25059	0.025086	0.281508	0.558679		CDH1	0.155928	7.32055	1.28368	-1.32055	0.0294784	0.225845	0.51855
	CDH10	0.0311844	8.33209	6.1558	6.66791	0.00639014	0.725953	0.88341		CDH10	0.0537773	8.05585	6.17737	-2.05585	0.0159321	0.450546	0.709933
	CDH11	0.0524154	9.34001	5.89612	5.65999	0.0369659	0.15275	0.406613		CDH11	0.0527645	12.2566	5.90546	17.7434	0.0349255	0.170527	0.452032
	CDH12	0.0359823	1.8269	5.47951	1.1731	0.0093659	0.625032	0.828415		CDH12	0.0539537	10.8789	5.49063	-4.87893	0.0228126	0.317638	0.602574
	CDH13	0.0463246	6.34647	6.32045	8.65353	0.0158926	0.449457	0.704269		CDH13	0.0476535	1.53074	6.32243	4.46926	0.0178545	0.408744	0.677183
	CDH18	0.0312011	1.241	6.82507	1.759	0.00963521	0.616591	0.824055		CDH18	0.0126756	4.52832	6.82561	1.47168	0.00151082	0.927714	0.968358
	CDH19	0.0489025	9.52776	3.79824	5.47224	0.00259194	0.878269	0.951775		CDH19	0.26367	8.27251	3.89503	-2.27251	0.054289	0.0622471	0.312278
	CDH2	0.0550459	5.66272	6.59913	9.33728	0.0281802	0.240249	0.514936		CDH2	0.036002	5.2183	6.61247	0.781696	0.009136	0.634125	0.827637
	CDH20	0.0546041	5.89158	5.26886	9.10842	0.0284283	0.237207	0.511706		CDH20	0.0429167	9.12672	5.28711	-3.12672	0.0147809	0.477511	0.72996
	CDH22	0.149193	5.29351	4.14231	9.70649	0.0412355	0.122385	0.365185		CDH22	0.148672	23.2186	4.11484	6.78138	0.0366497	0.156031	0.437
	CDH23	0.147957	5.35462	2.45371	9.64538	0.0374741	0.1488	0.400774		CDH23	0.178722	1.73489	2.45912	4.26511	0.0500684	0.0776043	0.340081
	CDH24	0.0345817	4.34939	2.16974	10.6506	0.00396855	0.819662	0.928426		CDH24	0.0678721	0.209252	2.15986	5.79075	0.0133383	0.5135	0.752735
	CDH26	0.13136	6.89052	1.08872	8.10948	0.0480443	0.085864	0.307208		CDH26	0.134655	22.022	1.0577	7.97801	0.0517421	0.0711224	0.328985
	CDH3	0.0871611	6.69274	1.94765	8.30726	0.023763	0.301152	0.578201		CDH3	0.0962802	23.6864	1.93563	6.31359	0.0320287	0.198045	0.486253
	CDH4	0.160879	6.38356	3.18819	8.61644	0.0480685	0.0857581	0.307129		CDH4	0.180007	0.702265	3.1808	5.29773	0.0650594	0.0352643	0.27866
	CDH5	0.170376	7.35649	2.43297	7.64351	0.0380259	0.144627	0.394963		CDH5	0.0666055	6.17065	2.46834	-0.170649	0.00506912	0.777075	0.89853
	CDH6	0.0631672	6.24313	5.19448	8.75687	0.0179686	0.404522	0.667799		CDH6	0.0875484	5.61369	5.22568	0.386306	0.0279157	0.244697	0.536059
	CDH7	0.0603263	2.22638	3.77838	0.773625	0.0284924	0.236416	0.510632		CDH7	0.0133683	21.4842	3.76999	8.51582	0.00131747	0.936653	0.973081
	CDH8	0.0373761	4.80072	6.69312	10.1993	0.010083	0.602803	0.815419		CDH8	0.0384791	18.1102	6.68153	11.8898	0.00710994	0.701718	0.864198
	CDH9	0.0211741	10.5754	5.521	4.42463	0.0034716	0.840374	0.937667		CDH9	0.0358359	14.2759	5.51908	15.7241	0.00836154	0.659132	0.840671
	CDHR1	0.291732	6.46891	3.62106	8.53109	0.123653	0.00138194	0.166082		CDHR1	0.207158	0.133243	3.61022	5.86676	0.0678482	0.0304174	0.270315
	CDHR3	0.106907	5.09863	2.74605	9.90137	0.0413765	0.121495	0.364107		CDHR3	0.144879	22.2766	2.7078	7.72342	0.062996	0.0393153	0.286105
	CDIP1	0.18957	5.82764	5.63726	9.17236	0.0938702	0.00743647	0.166082		CDIP1	0.177942	0.466647	5.62622	5.53335	0.0823577	0.0139832	0.234556
	CDIPT	0.0554392	1.83184	5.53923	1.16816	0.00963896	0.616468	0.824049		CDIPT	0.0722431	3.88422	5.54866	2.11578	0.0160256	0.448408	0.708487
	CDK10	0.0318751	6.22158	4.82615	8.77842	0.00430591	0.805891	0.922647		CDK10	0.0697836	0.117418	4.81734	5.88258	0.0216948	0.336263	0.616033
	CDK11A	0.0927178	8.09864	1.33609	6.90136	0.0123652	0.537288	0.769197		CDK11A	0.0777945	2.33931	1.34618	3.66069	0.00923274	0.631077	0.826154
	CDK11B	0.164812	5.95816	2.4779	9.04184	0.0634705	0.0382055	0.218582		CDK11B	0.132285	0.376754	2.47064	5.62325	0.0414868	0.121464	0.398222
	CDK12	0.171962	6.22631	5.10561	8.77369	0.0940674	0.0073529	0.166082		CDK12	0.118195	23.0457	5.08898	6.95433	0.0449622	0.101366	0.372731
	CDK13	0.0261535	5.42757	6.88115	9.57243	0.00635667	0.727163	0.883864		CDK13	0.0446865	8.40147	6.8986	-2.40147	0.0138812	0.499684	0.744302
	CDK14	0.114385	0.214294	8.56404	2.78571	0.0738712	0.0219602	0.186249		CDK14	0.0529207	11.827	8.56567	-5.827	0.0164893	0.438034	0.700473
	CDK16	0.104988	6.05835	5.85404	8.94165	0.0262632	0.26505	0.542179		CDK16	0.126655	1.70937	5.8596	4.29063	0.0386854	0.140433	0.421142
	CDK17	0.0751778	11.7039	7.81734	3.29606	0.0299825	0.218976	0.490475		CDK17	0.100845	11.7913	7.8317	-5.79127	0.0521044	0.0697986	0.326637
	CDK18	0.268916	6.42978	3.55781	8.57022	0.0566098	0.0548276	0.251606		CDK18	0.298542	1.35193	3.56399	4.64807	0.0752771	0.0204624	0.246418
	CDK19	0.113785	5.78168	5.82638	9.21832	0.0748187	0.0208761	0.185347		CDK19	0.0217384	10.2761	5.83966	-4.27609	0.00246617	0.884586	0.950937
	CDK20	0.0435195	2.98364	4.65668	0.0163646	0.0116	0.558444	0.783736		CDK20	0.0502453	21.7024	4.63859	8.29756	0.0132668	0.515343	0.753766
	CDK2AP1	0.00855885	3.17772	4.95143	11.8223	0.000532323	0.973664	0.989451		CDK2AP1	0.0486725	8.57978	4.96855	-2.57978	0.0132028	0.517019	0.754938
	CDK2AP2	0.0719346	3.81176	2.43845	11.1882	0.0126523	0.529516	0.763569		CDK2AP2	0.0368119	1.97805	2.43809	4.02195	0.00287238	0.866868	0.94139
	CDK4	0.0394698	0.642038	3.2114	2.35796	0.00884147	0.641728	0.837617		CDK4	0.0572609	4.5491	3.22202	1.4509	0.0169331	0.428284	0.69365
	CDK5	0.101123	0.376047	5.41436	2.62395	0.0310451	0.207358	0.477284		CDK5	0.0155162	3.32339	5.40911	2.67661	0.000706263	0.965596	0.984356
	CDK5R1	0.0935362	5.74524	7.42334	9.25476	0.0449137	0.101104	0.331159		CDK5R1	0.101611	22.2381	7.39893	7.7619	0.047486	0.0888211	0.355855
	CDK5R2	0.219574	6.3774	3.34923	8.6226	0.0327031	0.190393	0.456254		CDK5R2	0.181058	0.627132	3.34476	5.37287	0.02402	0.298641	0.58581
	CDK5RAP1	0.0322394	0.882309	4.58113	2.11769	0.0147278	0.476713	0.726699		CDK5RAP1	0.0277041	22.9902	4.57175	7.00978	0.0118602	0.553123	0.77873
	CDK5RAP2	0.0722361	6.05663	5.55389	8.94337	0.0267918	0.257958	0.534933		CDK5RAP2	0.0731446	22.062	5.53645	7.93801	0.0254557	0.277581	0.566646
	CDK5RAP3	0.0226785	0.436913	5.27111	2.56309	0.00321273	0.851384	0.940918		CDK5RAP3	0.0548163	21.9528	5.25241	8.04717	0.0182208	0.401133	0.670917
	CDK6	0.107988	6.88785	5.24317	8.11215	0.0319326	0.1981	0.465816		CDK6	0.0154576	11.3411	5.25506	-5.34106	0.000726236	0.96463	0.983863
	CDK7	0.146838	0.527075	4.59331	2.47292	0.0923834	0.00807239	0.166082		CDK7	0.110302	12.5057	4.59598	17.4943	0.0574028	0.0528224	0.298863
	CDK8	0.0309903	11.6441	4.63803	3.35587	0.0146623	0.478295	0.72772		CDK8	0.0401573	14.4332	4.63398	15.5668	0.0226663	0.320019	0.604007
	CDK9	0.0376676	4.16364	5.57764	10.8364	0.0105589	0.588573	0.804748		CDK9	0.0915175	21.2681	5.54664	8.73189	0.0462788	0.0946085	0.36334
	CDKAL1	0.039712	0.526633	4.58596	2.47337	0.0172818	0.418853	0.681317		CDKAL1	0.0813577	12.9284	4.58994	17.0716	0.0798021	0.0160403	0.239901
	CDKL1	0.0414592	5.52007	4.56773	9.47993	0.022428	0.322344	0.597857		CDKL1	0.0510207	22.6664	4.5562	7.33364	0.0303353	0.216093	0.507978
	CDKL2	0.0267282	5.82107	4.76575	9.17893	0.00461184	0.793589	0.916938		CDKL2	0.0313268	5.01288	4.77586	0.987116	0.00497597	0.780678	0.900618
	CDKL3	0.0966567	1.00461	4.24078	1.99539	0.0266674	0.259617	0.53643		CDKL3	0.144349	11.9615	4.25799	-5.96145	0.0679929	0.030182	0.270315
	CDKL4	0.0531761	11.1608	1.12137	3.83919	0.00452701	0.796961	0.91832		CDKL4	0.10793	10.0639	1.15205	-4.06392	0.0153216	0.464673	0.720594
	CDKL5	0.12489	6.75949	6.59818	8.24051	0.0469177	0.0910735	0.316404		CDKL5	0.104375	1.80851	6.60762	4.19149	0.036223	0.159498	0.440471
[truncated: 11,915 more rows]

## Sheet: MATCH NP
12 hour	GENES	A	phase	offset	peak	R2	pvalue	qvalue	24 hour	GENES	A	phase	offset	peak	R2	pvalue	qvalue
	A1BG.AS1	0.0759224	2.43528	2.14684	0.564718	0.0289311	0.530962	0.830651		A1BG.AS1	0.121618	0.578877	2.1267	5.42112	0.0715347	0.200257	0.89542
	A2M	0.131011	9.54369	7.01423	5.45631	0.0326805	0.48834	0.809109		A2M	0.221879	8.15999	7.06123	-2.15999	0.0875286	0.137123	0.89542
	A2M.AS1	0.106085	11.6011	1.1517	3.39887	0.0157886	0.709833	0.901989		A2M.AS1	0.170937	8.60043	1.17421	-2.60043	0.0467241	0.355434	0.89542
	A2ML1	0.111769	10.3707	2.59903	4.62926	0.0254358	0.573816	0.84955		A2ML1	0.0651187	4.65487	2.60361	1.34513	0.00737841	0.852727	0.973991
	AAAS	0.184353	0.513951	4.00433	2.48605	0.151498	0.0279382	0.49425		AAAS	0.0566485	7.47799	3.99134	-1.47799	0.0152635	0.717999	0.956876
	AACS	0.141656	5.845	6.02239	9.155	0.12175	0.059568	0.499388		AACS	0.153013	20.6295	6.0081	9.37047	0.163613	0.0202685	0.89542
	AADAT	0.0513451	11.852	3.42908	3.14798	0.0193494	0.656448	0.87969		AADAT	0.0622316	13.7389	3.42679	16.2611	0.0307292	0.510077	0.91893
	AAED1	0.0975229	1.70816	3.10939	1.29184	0.0361571	0.451672	0.790214		AAED1	0.107374	8.05789	3.11667	-2.05789	0.0434047	0.383327	0.897266
	AAGAB	0.207586	11.6888	6.44504	3.3112	0.168369	0.0178733	0.49425		AAGAB	0.0457578	6.64291	6.43286	-0.64291	0.00836041	0.834758	0.971545
	AAK1	0.276303	5.99751	5.46231	9.00249	0.130341	0.0479846	0.494804		AAK1	0.173155	21.6667	5.46073	8.33325	0.0614895	0.253094	0.89542
	AAMDC	0.0538756	0.231853	1.94976	2.76815	0.00664782	0.866349	0.958357		AAMDC	0.0862479	10.7108	1.95746	-4.71079	0.0206788	0.637422	0.938536
	AAMP	0.0617147	1.62616	6.03251	1.37384	0.0150872	0.720817	0.907257		AAMP	0.0534131	0.498731	6.01901	5.50127	0.0117016	0.776107	0.961371
	AAR2	0.0383829	2.21903	3.63696	0.780974	0.0103175	0.799934	0.937998		AAR2	0.0421049	4.78481	3.63664	1.21519	0.0101341	0.803143	0.966154
	AARS	0.104799	4.92489	7.64426	10.0751	0.0630324	0.244312	0.647251		AARS	0.107054	0.174413	7.63711	5.82559	0.072602	0.195327	0.89542
	AARS2	0.0380422	3.03408	4.65419	11.9659	0.0106107	0.794837	0.935489		AARS2	0.0897306	0.154641	4.64086	5.84536	0.0569673	0.280982	0.89542
	AASDH	0.103332	0.740371	4.8905	2.25963	0.0795112	0.166034	0.584862		AASDH	0.0212991	9.82852	4.88092	-3.82852	0.00396021	0.918192	0.984034
	AASDHPPT	0.165464	0.354317	7.77334	2.64568	0.114041	0.0721105	0.504506		AASDHPPT	0.0772971	11.673	7.76371	-5.67301	0.0296379	0.522625	0.919771
	AASS	0.10728	11.1181	4.92762	3.88194	0.0582598	0.272854	0.666286		AASS	0.0927262	3.48211	4.92446	2.51789	0.0410212	0.404663	0.902899
	AATK	0.193485	6.1598	6.32647	8.8402	0.0684323	0.215458	0.623131		AATK	0.222797	1.55927	6.33621	4.44073	0.0992734	0.103354	0.89542
	ABAT	0.0762911	2.64456	8.33086	0.355442	0.0842174	0.148478	0.567836		ABAT	0.0547388	1.02227	8.31908	4.97773	0.0404171	0.410231	0.903429
	ABCA1	0.0591228	1.74965	5.49728	1.25035	0.0218092	0.621785	0.868392		ABCA1	0.0433196	6.07235	5.49598	-0.0723544	0.0103124	0.8	0.96558
	ABCA10	0.114296	8.15499	4.42781	6.84501	0.0532518	0.306264	0.690564		ABCA10	0.148528	20.7568	4.41335	9.24324	0.0887078	0.133311	0.89542
	ABCA11P	0.0878213	6.81961	2.11957	8.18039	0.00919717	0.819756	0.94448		ABCA11P	0.241785	19.7003	2.08733	10.2997	0.0738146	0.189826	0.89542
	ABCA17P	0.0316346	1.76911	2.1569	1.23089	0.00305015	0.936463	0.981171		ABCA17P	0.0526346	18.0849	2.14524	11.9151	0.00742696	0.851826	0.973991
	ABCA2	0.308289	6.19031	7.54142	8.80969	0.129116	0.0495077	0.495424		ABCA2	0.208073	1.62763	7.5661	4.37237	0.0640516	0.238493	0.89542
	ABCA3	0.27226	6.0004	6.77694	8.9996	0.165134	0.019488	0.49425		ABCA3	0.181088	23.6942	6.7823	6.30585	0.0874704	0.137316	0.89542
	ABCA5	0.0435434	1.64749	7.63112	1.35251	0.00681183	0.863287	0.957394		ABCA5	0.0892271	20.0735	7.60898	9.92648	0.0285259	0.535693	0.921764
	ABCA6	0.053887	7.71795	4.6609	7.28205	0.00927563	0.818351	0.944181		ABCA6	0.16281	20.111	4.63769	9.88901	0.08402	0.149083	0.89542
	ABCA7	0.289418	6.06778	3.0424	8.93222	0.124071	0.0562146	0.499388		ABCA7	0.224523	22.8059	3.03859	7.19414	0.0908027	0.126781	0.89542
	ABCA8	0.143621	0.489557	5.42422	2.51044	0.0255123	0.572839	0.848555		ABCA8	0.230558	10.066	5.44686	-4.06603	0.0786826	0.169213	0.89542
	ABCA9	0.111839	5.53629	4.1781	9.46371	0.027866	0.543662	0.836855		ABCA9	0.217651	19.7336	4.14828	10.2664	0.114229	0.071707	0.89542
	ABCB1	0.15402	10.654	4.34965	4.34599	0.0668556	0.223546	0.6302		ABCB1	0.0652324	7.61565	4.35649	-1.61565	0.0119238	0.772376	0.961066
	ABCB10	0.0569966	11.8162	4.65788	3.18375	0.0248641	0.581095	0.852339		ABCB10	0.0306653	14.4251	4.6526	15.5749	0.00746096	0.8512	0.973991
	ABCB6	0.101466	2.91785	2.89704	0.0821536	0.047809	0.346854	0.719792		ABCB6	0.105654	22.8877	2.87197	7.11226	0.0516363	0.317725	0.89542
	ABCB7	0.0200055	8.13027	3.76744	6.86973	0.00733036	0.853635	0.954838		ABCB7	0.0359758	5.92711	3.77482	0.0728885	0.0200426	0.64641	0.938536
	ABCB8	0.141853	5.73962	4.26388	9.26038	0.0514425	0.319235	0.701254		ABCB8	0.173409	22.2464	4.24767	7.75356	0.0928628	0.12066	0.89542
	ABCB9	0.160742	6.04775	4.36154	8.95225	0.0706794	0.204424	0.617668		ABCB9	0.179038	22.9499	4.35129	7.05013	0.106525	0.0866344	0.89542
	ABCC1	0.219517	5.72154	3.74279	9.27846	0.138107	0.0394031	0.49425		ABCC1	0.138162	20.6539	3.7379	9.34612	0.0628529	0.245226	0.89542
	ABCC10	0.15983	5.66235	3.69484	9.33765	0.0667365	0.224175	0.630884		ABCC10	0.186818	22.0039	3.67664	7.99607	0.10943	0.0806866	0.89542
	ABCC12	0.0865476	11.8355	2.89172	3.16449	0.0146946	0.727047	0.91041		ABCC12	0.124733	16.3549	2.87322	13.6451	0.0294271	0.525087	0.921148
	ABCC4	0.0974242	11.4518	3.96073	3.54824	0.040757	0.407174	0.76302		ABCC4	0.154422	9.73025	3.98069	-3.73025	0.120793	0.0609473	0.89542
	ABCC5	0.197662	5.86897	6.3061	9.13103	0.0844005	0.147831	0.567836		ABCC5	0.187125	21.0908	6.29148	8.90917	0.0889906	0.132412	0.89542
	ABCC8	0.354615	5.80738	4.37411	9.19262	0.119628	0.062825	0.499388		ABCC8	0.318657	21.8715	4.3525	8.1285	0.116243	0.0682254	0.89542
	ABCC9	0.14665	7.42894	6.02446	7.57106	0.0561062	0.286724	0.676872		ABCC9	0.115095	21.7415	6.0231	8.2585	0.0378744	0.434495	0.907214
	ABCD2	0.120742	11.9221	6.37572	3.07791	0.041603	0.399419	0.757568		ABCD2	0.0929095	11.1311	6.37709	-5.13113	0.0298398	0.520291	0.919607
	ABCD3	0.139686	11.3081	6.46319	3.69187	0.0867885	0.139663	0.558214		ABCD3	0.0975087	8.23303	6.47106	-2.23303	0.0463939	0.358093	0.89639
	ABCD4	0.135044	6.0959	3.85469	8.9041	0.0658868	0.228648	0.634387		ABCD4	0.15514	22.2184	3.84298	7.78161	0.105534	0.0887628	0.89542
	ABCE1	0.203657	0.0814435	6.71532	2.91856	0.148625	0.0301101	0.49425		ABCE1	0.0672694	10.04	6.70448	-4.04002	0.0196332	0.652284	0.940035
	ABCF1	0.0924284	3.78221	4.72831	11.2178	0.0303652	0.514314	0.822139		ABCF1	0.103696	1.18843	4.71812	4.81157	0.0359792	0.453396	0.909722
	ABCF2	0.0474779	2.78239	6.13837	0.217614	0.0205734	0.638954	0.875174		ABCF2	0.0597644	0.893164	6.12897	5.10684	0.0304722	0.513022	0.919018
	ABCF3	0.0299685	1.10343	5.22852	1.89657	0.00501971	0.897407	0.968661		ABCF3	0.128498	0.607198	5.21193	5.3928	0.100321	0.100741	0.89542
	ABCG1	0.135547	4.89672	4.7264	10.1033	0.125402	0.0543805	0.498163		ABCG1	0.102307	0.408824	4.72203	5.59118	0.077842	0.172613	0.89542
	ABCG2	0.318894	11.4809	5.84917	3.51906	0.141931	0.0357233	0.49425		ABCG2	0.161968	10.6555	5.84913	-4.65553	0.0437557	0.380278	0.896626
	ABCG4	0.332743	6.06534	2.83501	8.93466	0.133859	0.0438877	0.49425		ABCG4	0.211539	21.7774	2.83377	8.22256	0.0651687	0.23237	0.89542
	ABHD10	0.22262	11.9991	6.6004	3.00094	0.15869	0.0231425	0.49425		ABHD10	0.0903624	9.68232	6.59271	-3.68232	0.0314194	0.502244	0.916849
	ABHD11	0.0271884	8.92084	2.87525	6.07916	0.00235176	0.950628	0.985328		ABHD11	0.0738171	20.8131	2.86366	9.18685	0.016542	0.698142	0.952688
	ABHD12	0.0637054	4.15269	5.74885	10.8473	0.0271097	0.552852	0.839302		ABHD12	0.126349	2.07447	5.74474	3.92553	0.098115	0.106289	0.89542
	ABHD12B	0.0701463	0.487405	2.55567	2.51259	0.0168619	0.693298	0.89627		ABHD12B	0.10254	6.76451	2.56372	-0.76451	0.036895	0.444167	0.908183
	ABHD13	0.0282416	2.78766	5.53102	0.21234	0.00214261	0.954931	0.98714		ABHD13	0.060834	12.1221	5.53563	17.8779	0.00963551	0.811945	0.968451
	ABHD14A	0.108503	1.73531	4.02574	1.26469	0.0325276	0.490008	0.810096		ABHD14A	0.149611	3.33215	4.01638	2.66785	0.0541687	0.299769	0.89542
	ABHD14B	0.150468	5.55395	1.91197	9.44605	0.0721312	0.19759	0.61295		ABHD14B	0.0517312	4.22345	1.92883	1.77655	0.00814078	0.838752	0.972858
	ABHD15	0.0256725	7.87753	1.97772	7.12247	0.00244015	0.948827	0.984928		ABHD15	0.150789	5.53207	1.99996	0.467927	0.0717261	0.199355	0.89542
	ABHD16A	0.145413	0.775477	2.81425	2.22452	0.0406718	0.407957	0.763582		ABHD16A	0.0115669	23.022	2.79352	6.97802	0.00030286	0.9935	0.998721
	ABHD17A	0.0392169	5.70221	6.3665	9.29779	0.00249884	0.947629	0.984628		ABHD17A	0.254572	2.33215	6.3655	3.66785	0.109336	0.0808731	0.89542
	ABHD17B	0.103177	0.350096	5.89096	2.6499	0.0387941	0.42565	0.774861		ABHD17B	0.144212	9.96179	5.9041	-3.96179	0.0911095	0.125862	0.89542
	ABHD17C	0.173745	6.11337	3.7987	8.88663	0.101306	0.0984326	0.525104		ABHD17C	0.138563	17.3805	3.80155	12.6195	0.0627994	0.245528	0.89542
	ABHD18	0.0577279	11.1762	4.618	3.82385	0.0336243	0.478146	0.803844		ABHD18	0.0234948	4.87678	4.61658	1.12322	0.00516616	0.894569	0.980213
	ABHD2	0.195249	5.94583	7.4214	9.05417	0.199686	0.0075899	0.49425		ABHD2	0.104708	23.8486	7.42871	6.15141	0.0684033	0.215498	0.89542
	ABHD3	0.106992	10.9237	3.57487	4.0763	0.0301987	0.516234	0.822862		ABHD3	0.205944	12.5791	3.58999	17.4209	0.12127	0.0602238	0.89542
	ABHD4	0.113265	6.67356	2.06447	8.32644	0.0219287	0.620135	0.867976		ABHD4	0.0951085	4.46541	2.08694	1.53459	0.014584	0.728774	0.957534
	ABHD5	0.143345	11.9648	3.7504	3.03524	0.119987	0.0622638	0.499388		ABHD5	0.0871479	11.1002	3.74834	-5.10024	0.0537702	0.302537	0.89542
	ABHD6	0.147579	0.553741	5.52915	2.44626	0.110832	0.0780257	0.511655		ABHD6	0.11251	7.52907	5.53063	-1.52907	0.0687901	0.213559	0.89542
	ABHD8	0.134258	5.1455	5.33982	9.8545	0.0399732	0.414441	0.767642		ABHD8	0.192921	1.11286	5.33369	4.88714	0.0888159	0.132964	0.89542
	ABI1	0.125003	11.8282	6.92131	3.17178	0.0775403	0.173943	0.593105		ABI1	0.0501459	9.71959	6.91779	-3.71959	0.014972	0.722595	0.957042
	ABI2	0.124924	5.37055	8.44904	9.62945	0.0745541	0.186644	0.604258		ABI2	0.0653682	18.4817	8.44844	11.5183	0.0203051	0.642685	0.938536
	ABI3BP	0.0393029	6.96454	1.84206	8.03546	0.00165599	0.964982	0.989251		ABI3BP	0.223024	13.7876	1.85727	16.2124	0.054938	0.29448	0.89542
	ABL1	0.18947	6.08356	4.42064	8.91644	0.0880405	0.135555	0.553686		ABL1	0.133619	22.7788	4.42031	7.22122	0.0532497	0.306172	0.89542
	ABL2	0.214021	5.71863	6.58099	9.28137	0.178491	0.0136136	0.49425		ABL2	0.0829918	23.2592	6.58922	6.74083	0.0322755	0.492721	0.916348
	ABLIM1	0.141679	6.04919	7.19283	8.95081	0.0771604	0.17551	0.59504		ABLIM1	0.053305	0.0245423	7.20198	5.97546	0.0129353	0.755492	0.95957
	ABLIM2	0.196629	5.52007	5.44151	9.47993	0.0911504	0.125839	0.541077		ABLIM2	0.173204	23.5358	5.43431	6.46422	0.0837395	0.150079	0.89542
	ABLIM3	0.169607	5.57364	4.38937	9.42636	0.0957442	0.11267	0.528812		ABLIM3	0.104504	1.31297	4.39732	4.68703	0.0398865	0.415174	0.904663
	ABR	0.185672	5.68247	8.14832	9.31753	0.0971631	0.108867	0.528796		ABR	0.134461	22.2994	8.14268	7.70065	0.0614499	0.253323	0.89542
	ABRACL	0.342477	11.9295	3.95205	3.07047	0.163657	0.0202662	0.49425		ABRACL	0.0569956	14.3449	3.91703	15.6551	0.00473118	0.903005	0.980987
	ABRAXAS1	0.106048	2.73301	2.03916	0.266993	0.0752229	0.183721	0.602599		ABRAXAS1	0.0531453	14.6699	2.02946	15.3301	0.0159359	0.707503	0.954881
	ABRAXAS2	0.078852	0.637514	4.79666	2.36249	0.0477777	0.347101	0.719792		ABRAXAS2	0.0670524	5.36053	4.79461	0.639474	0.0329676	0.485164	0.916348
	ABT1	0.105917	0.461285	3.75716	2.53871	0.0349034	0.464626	0.798084		ABT1	0.0613018	3.52587	3.74649	2.47413	0.0113976	0.781276	0.962411
	ABTB1	0.191669	6.48069	4.46408	8.51931	0.0640759	0.238466	0.642405		ABTB1	0.16735	23.817	4.46635	6.18298	0.057591	0.276974	0.89542
	ABTB2	0.177298	5.04661	2.20152	9.95339	0.0649131	0.233851	0.637775		ABTB2	0.136882	21.9636	2.18744	8.03643	0.0443873	0.37485	0.89639
	ACAA1	0.0873049	7.43228	4.34261	7.56772	0.0300124	0.518372	0.824133		ACAA1	0.135335	23.0469	4.33342	6.95306	0.0796674	0.165332	0.89542
	ACAA2	0.0540221	8.73193	4.8259	6.26807	0.0190065	0.661449	0.882034		ACAA2	0.084295	7.5683	4.846	-1.5683	0.0414	0.401179	0.90047
	ACACB	0.0437237	4.32307	4.50708	10.6769	0.00414903	0.914456	0.974115		ACACB	0.189312	0.572937	4.48864	5.42706	0.079267	0.166882	0.89542
	ACAD10	0.122639	5.72499	3.60107	9.27501	0.0795297	0.16596	0.584747		ACAD10	0.117631	21.6546	3.59145	8.34544	0.0873638	0.137663	0.89542
	ACAD11	0.141655	5.91704	1.19562	9.08296	0.0622468	0.248798	0.6498		ACAD11	0.0667994	24	1.20229	6.00003	0.0163949	0.700424	0.953106
	ACAD8	0.014227	10.0292	5.54045	4.97079	0.00425142	0.912426	0.97383		ACAD8	0.0649496	22.2713	5.52945	7.72873	0.092266	0.122407	0.89542
	ACAD9	0.0551525	6.22012	4.69423	8.77988	0.020164	0.644722	0.876799		ACAD9	0.102522	22.212	4.68291	7.78801	0.0844001	0.147731	0.89542
	ACADL	0.102601	2.98639	1.38125	0.0136081	0.0473742	0.350327	0.723235		ACADL	0.0194313	4.03873	1.3744	1.96127	0.00135143	0.971304	0.994912
	ACADM	0.154804	11.9733	5.80048	3.02673	0.117173	0.0667511	0.499388		ACADM	0.0410342	12.2547	5.78851	17.7453	0.0096592	0.811521	0.968451
	ACADS	0.102993	10.4389	3.21031	4.56109	0.0281585	0.540158	0.83482		ACADS	0.0683934	6.82646	3.21985	-0.826463	0.0115139	0.779298	0.962228
	ACADSB	0.0440585	7.6273	6.303	7.3727	0.0123066	0.765951	0.92625		ACADSB	0.0737216	16.9923	6.30096	13.0077	0.0297366	0.521481	0.919771
	ACADVL	0.0521236	2.28326	6.36774	0.71674	0.0172668	0.687191	0.894273		ACADVL	0.0685614	0.984926	6.35628	5.01507	0.0284573	0.536512	0.921764
	ACAP1	0.100186	5.69371	1.6897	9.30629	0.025372	0.574629	0.849841		ACAP1	0.129822	3.02379	1.70114	2.97621	0.0425918	0.390487	0.898211
	ACAP2	0.0272364	6.97923	6.73597	8.02077	0.00421591	0.913136	0.97404		ACAP2	0.062548	10.3646	6.75022	-4.36461	0.0257472	0.569788	0.927147
	ACAP2.IT1	0.325047	7.89001	1.11256	7.10999	0.0303465	0.514535	0.822139		ACAP2.IT1	0.104914	0.443282	1.14211	5.55672	0.00319742	0.933516	0.988429
	ACAP3	0.138699	5.3053	6.47047	9.6947	0.0442789	0.375868	0.739032		ACAP3	0.182254	23.4482	6.45489	6.55182	0.089388	0.131146	0.89542
	ACAT1	0.187295	11.7397	6.39763	3.26027	0.117674	0.0659355	0.499388		ACAT1	0.048884	8.76003	6.38871	-2.76003	0.00926247	0.818561	0.9693
	ACAT2	0.199906	11.389	5.7135	3.61103	0.0633545	0.242504	0.64541		ACAT2	0.064004	3.73129	5.70106	2.26871	0.00620456	0.874688	0.977512
	ACBD3	0.0764183	0.822108	5.69905	2.17789	0.0308315	0.50898	0.819734		ACBD3	0.0786773	7.47051	5.70302	-1.47051	0.0341201	0.472773	0.915404
	ACBD4	0.0887573	4.41293	2.58915	10.5871	0.0345831	0.467972	0.799333		ACBD4	0.10906	23.189	2.57421	6.81096	0.0562316	0.285785	0.89542
	ACBD5	0.070345	1.26619	6.4918	1.73381	0.0374676	0.43856	0.783494		ACBD5	0.0488049	8.40168	6.49153	-2.40168	0.0190559	0.66068	0.94222
	ACBD7	0.127124	11.0313	5.41122	3.96871	0.0305049	0.51271	0.821011		ACBD7	0.0829826	8.91319	5.41956	-2.91319	0.0144018	0.731683	0.957534
	ACCS	0.270641	6.08522	2.16958	8.91478	0.140123	0.0374258	0.49425		ACCS	0.113615	23.908	2.18552	6.09198	0.0293638	0.525828	0.921148
	ACD	0.0298464	0.174089	2.97578	2.82591	0.00313464	0.934772	0.980805		ACD	0.144018	2.53506	2.97112	3.46494	0.0753146	0.183225	0.89542
	ACER2	0.269171	9.64698	2.12205	5.35302	0.133651	0.0441175	0.49425		ACER2	0.0512433	14.2957	2.13326	15.7043	0.00423128	0.912815	0.98287
	ACER2.1	0.205793	7.11971	1.83607	7.88029	0.0559738	0.28759	0.677985		ACER2.1	0.276563	18.6563	1.819	11.3437	0.0978747	0.106914	0.89542
	ACER3	0.0614704	5.30641	6.02004	9.69359	0.0239601	0.592809	0.856882		ACER3	0.0875324	10.381	6.03941	-4.38102	0.057307	0.278791	0.89542
	ACHE	0.185308	6.28243	3.47835	8.71757	0.0754025	0.182952	0.601686		ACHE	0.220994	23.2116	3.46747	6.78844	0.129369	0.0491378	0.89542
	ACIN1	0.11406	4.55686	5.86057	10.4431	0.059782	0.263407	0.660578		ACIN1	0.0944143	23.3013	5.84966	6.69871	0.0446878	0.37229	0.89639
	ACKR3	0.101584	2.69423	2.21501	0.305766	0.0208944	0.634472	0.87409		ACKR3	0.163248	4.94637	2.22233	1.05363	0.0429798	0.387047	0.898211
	ACLY	0.109994	5.9069	6.78183	9.0931	0.0776021	0.173692	0.593082		ACLY	0.0573869	22.5225	6.78373	7.47752	0.0256719	0.570755	0.927744
	ACO1	0.0913905	9.69962	5.02056	5.30038	0.130249	0.0480976	0.494804		ACO1	0.0365943	1.33008	5.02126	4.66992	0.0193933	0.655743	0.941007
	ACO2	0.0517239	5.9243	7.12954	9.0757	0.0160397	0.705922	0.900789		ACO2	0.076302	0.93844	7.12857	5.06156	0.0395883	0.417978	0.904838
	ACOT1	0.504952	5.25392	2.07018	9.74608	0.107578	0.0845317	0.517556		ACOT1	0.339752	23.0701	2.05376	6.92991	0.0570913	0.280181	0.89542
	ACOT11	0.11275	4.25798	4.69384	10.742	0.0189909	0.661672	0.882034		ACOT11	0.309654	21.6159	4.63793	8.38413	0.150449	0.0286758	0.89542
	ACOT13	0.0833516	0.537667	5.37105	2.46233	0.0487135	0.339757	0.712652		ACOT13	0.0773253	9.24243	5.37493	-3.24243	0.0489624	0.337729	0.89542
	ACOT2	0.0322253	5.43952	3.51036	9.56048	0.00158867	0.966374	0.989559		ACOT2	0.186451	0.390618	3.49303	5.60938	0.0607735	0.257336	0.89542
	ACOT4	0.156117	1.27534	2.72043	1.72466	0.0951523	0.11429	0.530947		ACOT4	0.100192	17.1837	2.68828	12.8163	0.0351961	0.461487	0.911602
	ACOT7	0.101731	5.99084	5.77849	9.00916	0.0384814	0.428645	0.776584		ACOT7	0.14163	0.545496	5.77521	5.4545	0.0863717	0.140944	0.89542
	ACOT8	0.161469	11.8187	4.88399	3.18128	0.0729031	0.194044	0.611112		ACOT8	0.0633	5.07964	4.8747	0.920361	0.010824	0.791111	0.964553
	ACOT9	0.124185	0.167393	4.80907	2.83261	0.111535	0.0766977	0.510853		ACOT9	0.0340865	21.049	4.78848	8.951	0.00987524	0.807685	0.967636
	ACOX1	0.0361163	5.34306	7.10932	9.65694	0.0202054	0.644135	0.876799		ACOX1	0.0215497	3.36975	7.11274	2.63025	0.00693806	0.860911	0.97626
	ACOX2	0.0329862	10.2961	1.25881	4.70391	0.00238637	0.949931	0.984972		ACOX2	0.111625	2.88211	1.25952	3.11789	0.0243483	0.587682	0.930804
	ACOX3	0.0879223	6.83156	3.83695	8.16844	0.0292425	0.527309	0.827836		ACOX3	0.219741	21.6947	3.80865	8.30528	0.211912	0.00537392	0.89542
	ACP1	0.227935	0.214312	6.51476	2.78569	0.158627	0.0231833	0.49425		ACP1	0.0770085	9.42458	6.50244	-3.42458	0.0215558	0.62522	0.935398
	ACP2	0.0918693	6.61525	4.18001	8.38475	0.0246397	0.583981	0.854078		ACP2	0.120942	23.558	4.17506	6.44204	0.0503301	0.327361	0.89542
	ACP6	0.13377	11.4731	2.96529	3.52688	0.069213	0.211549	0.619812		ACP6	0.0579092	4.52378	2.95917	1.47622	0.0122931	0.766144	0.959605
	ACSBG1	0.141498	9.00794	5.9063	5.99206	0.0458113	0.362938	0.729699		ACSBG1	0.195176	4.59732	5.93465	1.40268	0.068902	0.213008	0.89542
	ACSF2	0.0947156	11.491	2.61782	3.50904	0.0318684	0.497303	0.814072		ACSF2	0.0768883	6.1326	2.62114	-0.132597	0.0206929	0.637226	0.938536
	ACSF3	0.0405051	8.42135	4.02522	6.57865	0.00998308	0.805828	0.939682		ACSF3	0.0570144	21.4384	4.01906	8.5616	0.019686	0.65153	0.940035
	ACSL1	0.0640334	11.9741	5.95066	3.02588	0.0163148	0.701674	0.899161		ACSL1	0.14129	8.0671	5.96991	-2.0671	0.0889454	0.132558	0.89542
	ACSL3	0.173414	0.391523	8.81495	2.60848	0.100973	0.0992356	0.525104		ACSL3	0.0628631	8.41171	8.80556	-2.41171	0.0150321	0.721639	0.957042
	ACSL4	0.177422	0.272272	7.73237	2.72773	0.103684	0.0929077	0.521417		ACSL4	0.0705013	8.6643	7.72461	-2.6643	0.0188659	0.663447	0.94222
	ACSL5	0.182966	8.53054	2.62193	6.46946	0.0388439	0.425169	0.774748		ACSL5	0.253885	4.81849	2.66557	1.18151	0.0599025	0.262564	0.89542
	ACSL6	0.0598602	0.267571	8.43744	2.73243	0.0201675	0.64467	0.876799		ACSL6	0.0749521	16.9091	8.42272	13.0909	0.0304653	0.513101	0.919018
	ACSM5	0.040566	1.43862	1.79103	1.56138	0.00271054	0.943308	0.983443		ACSM5	0.131267	11.2938	1.80485	-5.29378	0.031213	0.504584	0.917833
	ACSS1	0.0655969	0.378478	5.31115	2.62152	0.00573825	0.88356	0.96271		ACSS1	0.24624	22.216	5.26058	7.78401	0.0974667	0.107976	0.89542
	ACSS2	0.0492253	3.07363	4.4841	11.9264	0.0225344	0.611874	0.863999		ACSS2	0.0582419	3.51231	4.48274	2.48769	0.0254709	0.573305	0.929716
	ACSS3	0.110756	10.5446	4.59176	4.45541	0.0458822	0.362363	0.729408		ACSS3	0.0710511	7.55651	4.60179	-1.55651	0.0184941	0.668879	0.943643
	ACTA2	0.130502	1.03811	3.73913	1.96189	0.0160179	0.706262	0.900897		ACTA2	0.144516	14.5625	3.72281	15.4375	0.019196	0.658631	0.942139
	ACTA2.AS1	0.406169	5.51828	1.80428	9.48172	0.126328	0.0531251	0.498163		ACTA2.AS1	0.29871	22.771	1.79088	7.22905	0.0818137	0.157104	0.89542
	ACTB	0.277131	5.31153	9.09754	9.68847	0.129715	0.0487575	0.495424		ACTB	0.0994188	2.95655	9.11915	3.04345	0.0163667	0.700854	0.95315
	ACTG1	0.0423998	6.16084	9.14641	8.83916	0.00682958	0.862958	0.957231		ACTG1	0.152821	3.87567	9.15986	2.12433	0.0863957	0.140863	0.89542
	ACTG1P18	0.349971	6.21694	0.939915	8.78306	0.0857717	0.143056	0.562603		ACTG1P18	0.368759	22.0255	0.915585	7.97448	0.115059	0.0702546	0.89542
	ACTL6A	0.0998451	0.492992	2.92587	2.50701	0.0356292	0.457086	0.794292		ACTL6A	0.172598	11.2604	2.93883	-5.26044	0.127219	0.051883	0.89542
	ACTL6B	0.11431	0.628814	5.12293	2.37119	0.0317667	0.498447	0.814299		ACTL6B	0.0790527	2.55818	5.10775	3.44182	0.0153581	0.716509	0.956876
	ACTN1	0.306493	5.43675	5.74023	9.56325	0.143333	0.0344661	0.49425		ACTN1	0.148525	22.1085	5.739	7.89149	0.0399619	0.414468	0.904663
	ACTN2	0.0802943	5.08901	5.63929	9.91099	0.0485849	0.340765	0.713878		ACTN2	0.0918372	0.441682	5.6345	5.55832	0.070449	0.205417	0.89542
	ACTN4	0.184609	5.48935	6.13513	9.51065	0.0907811	0.126946	0.542517		ACTN4	0.136445	22.7091	6.12843	7.29088	0.0592896	0.266313	0.89542
	ACTR10	0.277309	0.137302	6.38949	2.8627	0.181545	0.0125225	0.49425		ACTR10	0.0545884	10.0331	6.36763	-4.03307	0.00851245	0.832002	0.971152
	ACTR1A	0.0333823	2.04657	7.5157	0.953431	0.0106933	0.793396	0.934901		ACTR1A	0.107757	2.87776	7.51256	3.12224	0.0968316	0.109642	0.89542
	ACTR1B	0.0513173	11.141	7.14798	3.85898	0.00767822	0.847215	0.952687		ACTR1B	0.097135	22.2363	7.12795	7.76366	0.0319616	0.496184	0.916348
	ACTR2	0.207863	6.32893	7.44917	8.67107	0.088579	0.13381	0.551173		ACTR2	0.127863	17.4596	7.45831	12.5404	0.0325818	0.489352	0.916348
	ACTR3	0.177295	11.8397	7.43267	3.16034	0.131426	0.0466653	0.49425		ACTR3	0.0629838	8.75196	7.42653	-2.75196	0.019214	0.658367	0.942139
	ACTR3B	0.0807387	10.5893	5.48082	4.41069	0.0762263	0.179424	0.598395		ACTR3B	0.0145708	16.4779	5.4774	13.5221	0.00217073	0.954349	0.992629
	ACTR3C	0.0693687	3.66295	2.40535	11.337	0.0213688	0.627852	0.870981		ACTR3C	0.0242077	9.08817	2.40732	-3.08817	0.00255939	0.946388	0.991654
	ACTR5	0.0356002	1.96444	3.04063	1.03556	0.0127551	0.758485	0.922815		ACTR5	0.136852	1.72285	3.0297	4.27715	0.176412	0.0143913	0.89542
	ACTR6	0.29199	0.245043	6.07096	2.75496	0.148121	0.0304955	0.49425		ACTR6	0.13352	11.9781	6.05312	-5.97808	0.0366463	0.446659	0.9086
	ACTR8	0.0362355	0.47773	5.59451	2.52227	0.0111914	0.784829	0.931619		ACTR8	0.0483294	23.9917	5.58409	6.00825	0.0233347	0.601029	0.932303
	ACTRT3	0.11162	0.664953	1.38276	2.33505	0.0672618	0.221432	0.628302		ACTRT3	0.0753217	7.70606	1.38207	-1.70606	0.0328245	0.486704	0.916348
	ACVR1	0.0797135	7.61744	3.71071	7.38256	0.0468028	0.35489	0.725708		ACVR1	0.0496272	16.9143	3.71602	13.0857	0.0156572	0.711834	0.955996
	ACVR1B	0.197911	5.07655	5.37688	9.92345	0.109259	0.0811052	0.512101		ACVR1B	0.126165	0.0903938	5.37366	5.90961	0.0498983	0.33061	0.89542
	ACVR1C	0.0738504	3.83846	3.72351	11.1615	0.0252486	0.576199	0.850807		ACVR1C	0.0493702	5.48706	3.72783	0.512945	0.00931797	0.81759	0.9693
	ACVR2A	0.0736984	10.476	5.90581	4.52405	0.0300059	0.518447	0.824133		ACVR2A	0.0132531	5.89037	5.90621	0.10963	0.00086142	0.981641	0.996761
	ACVR2B	0.316563	6.15055	2.46476	8.84945	0.206577	0.00625697	0.49425		ACVR2B	0.285093	23.9709	2.46573	6.02908	0.198658	0.00780458	0.89542
	ACVRL1	0.148189	10.6948	2.90054	4.30516	0.023867	0.594038	0.857767		ACVRL1	0.115755	7.76758	2.91646	-1.76758	0.0146748	0.727318	0.95717
	ACYP1	0.244018	0.234601	3.35634	2.7654	0.0675405	0.219985	0.627101		ACYP1	0.12657	16.5311	3.31692	13.4689	0.0175002	0.683628	0.948354
	ACYP2	0.253147	11.7514	5.06224	3.2486	0.206517	0.00626831	0.49425		ACYP2	0.113734	10.2216	5.05732	-4.22158	0.050361	0.327127	0.89542
	ADA	0.0581228	10.1394	1.11698	4.8606	0.00652247	0.868705	0.958538		ADA	0.0854446	4.15386	1.12312	1.84614	0.0118248	0.774038	0.961066
	ADA2	0.103365	7.52843	2.40176	7.47157	0.0211879	0.630369	0.872063		ADA2	0.0982438	9.88868	2.43289	-3.88868	0.020828	0.635343	0.938536
	ADAL	0.118815	0.778467	4.09059	2.22153	0.0823094	0.155374	0.57591		ADAL	0.0126554	9.51475	4.07743	-3.51475	0.00108259	0.976941	0.995439
	ADAM10	0.00568993	7.05316	7.0598	7.94684	0.00023879	0.994866	0.998423		ADAM10	0.04902	11.781	7.06693	-5.78105	0.0200273	0.64663	0.938536
	ADAM11	0.0830199	5.46006	6.34535	9.53994	0.0342054	0.471942	0.799991		ADAM11	0.124873	22.844	6.33232	7.15601	0.0922966	0.122314	0.89542
	ADAM15	0.102762	7.40893	4.29289	7.59107	0.0390963	0.422737	0.773231		ADAM15	0.135804	3.34012	4.31069	2.65988	0.0618359	0.251054	0.89542
	ADAM17	0.018216	4.06006	4.79986	10.9399	0.00251472	0.947303	0.984628		ADAM17	0.06251	20.216	4.78807	9.78399	0.0287517	0.53302	0.921764
	ADAM19	0.129914	5.04601	3.63598	9.95399	0.0542156	0.299554	0.686994		ADAM19	0.130776	21.6455	3.61967	8.35447	0.0625687	0.246856	0.89542
	ADAM1A	0.215895	5.98062	2.04231	9.01938	0.0759152	0.180747	0.599647		ADAM1A	0.284793	21.5986	2.01356	8.40142	0.158373	0.0233162	0.89542
	ADAM20	0.383787	6.11205	2.0567	8.88795	0.114631	0.0710589	0.501836		ADAM20	0.332994	21.3398	2.03835	8.66025	0.102608	0.0952969	0.89542
	ADAM21	0.133134	5.75458	1.44172	9.24542	0.0255232	0.572701	0.848555		ADAM21	0.228194	20.9379	1.41198	9.06207	0.0873856	0.137593	0.89542
	ADAM22	0.0718312	4.67206	8.49824	10.3279	0.0268202	0.556437	0.841093		ADAM22	0.0272371	21.155	8.49554	8.84505	0.00416137	0.914205	0.983196
	ADAM23	0.144543	5.64248	6.92158	9.35752	0.0573555	0.278579	0.670832		ADAM23	0.0860686	22.0392	6.91967	7.96083	0.0244003	0.587009	0.930804
	ADAM28	0.0157123	7.53452	3.1872	7.46548	0.00028184	0.993943	0.998206		ADAM28	0.263622	10.7811	3.23158	-4.78114	0.0868993	0.139206	0.89542
	ADAM32	0.145635	11.8369	4.49462	3.16305	0.0865019	0.140603	0.5588		ADAM32	0.0474773	13.224	4.48326	16.776	0.0102443	0.801207	0.965804
	ADAM33	0.123395	1.27242	1.54871	1.72758	0.022875	0.607248	0.86218		ADAM33	0.0991181	21.0333	1.51375	8.96674	0.0160598	0.705577	0.954339
	ADAM9	0.107572	0.0500205	6.31761	2.94998	0.0615087	0.253094	0.65238		ADAM9	0.0389717	7.90307	6.3129	-1.90307	0.00895622	0.824048	0.969706
	ADAMTS1	0.129897	8.69579	4.57474	6.30421	0.0425885	0.390601	0.751046		ADAMTS1	0.0710507	8.45642	4.60029	-2.45642	0.0120075	0.770955	0.961003
	ADAMTS10	0.159545	6.01449	3.70252	8.98551	0.0487483	0.339497	0.712652		ADAMTS10	0.197964	22.7196	3.68779	7.28036	0.0913035	0.125274	0.89542
	ADAMTS13	0.168046	5.9385	2.66926	9.0615	0.0596599	0.264143	0.661106		ADAMTS13	0.14438	23.9459	2.66909	6.0541	0.0522756	0.313101	0.89542
	ADAMTS16	0.177645	4.60234	1.59752	10.3977	0.0487939	0.339144	0.712652		ADAMTS16	0.229275	1.22316	1.58623	4.77684	0.0823274	0.155203	0.89542
	ADAMTS17	0.0142293	2.39665	2.92323	0.603353	0.00062992	0.986541	0.995446		ADAMTS17	0.126173	19.9625	2.8985	10.0375	0.0460538	0.360876	0.89639
	ADAMTS19	0.0900798	11.1797	4.01892	3.82031	0.0346775	0.466981	0.799209		ADAMTS19	0.0178636	1.73001	4.01215	4.26999	0.00141921	0.969894	0.994912
	ADAMTS2	0.359155	7.21407	0.998126	7.78593	0.104966	0.0900764	0.520574		ADAMTS2	0.144913	23.8502	1.02758	6.14976	0.0189587	0.662094	0.94222
	ADAMTS3	0.153172	5.20201	4.01458	9.79799	0.0864226	0.140869	0.559362		ADAMTS3	0.0364208	21.8169	4.01832	8.18314	0.00566751	0.884894	0.978875
	ADAMTS4	0.0660915	4.34159	3.83506	10.6584	0.00649842	0.869156	0.958655		ADAMTS4	0.174819	10.5184	3.86489	-4.51839	0.0488267	0.338789	0.89542
	ADAMTS5	0.0675179	3.41437	2.30633	11.5856	0.0122116	0.76755	0.926333		ADAMTS5	0.0766602	16.0691	2.29774	13.9309	0.0126001	0.761009	0.95957
	ADAMTS6	0.0987316	11.7836	2.56346	3.21644	0.0494122	0.334357	0.711682		ADAMTS6	0.0641568	8.19911	2.56563	-2.19911	0.0234539	0.599459	0.932044
	ADAMTS8	0.0469698	5.10039	4.07218	9.89961	0.0095862	0.81285	0.942343		ADAMTS8	0.0869725	0.0527559	4.0646	5.94724	0.0370721	0.442407	0.908183
	ADAMTS9	0.182138	6.30404	3.1025	8.69596	0.0448551	0.37094	0.736142		ADAMTS9	0.0313284	21.4959	3.11846	8.5041	0.00157964	0.966555	0.994844
	ADAMTS9.AS2	0.132033	4.63305	2.47294	10.367	0.0564516	0.28446	0.674742		ADAMTS9.AS2	0.126861	18.3078	2.45772	11.6922	0.0479369	0.34575	0.89542
	ADAMTSL1	0.179563	6.48191	2.3891	8.51809	0.0830471	0.152678	0.571957		ADAMTSL1	0.12258	23.341	2.39368	6.65904	0.0462004	0.359675	0.89639
	ADAMTSL2	0.109569	5.3582	3.9951	9.6418	0.0320061	0.495764	0.813162		ADAMTSL2	0.19546	1.83384	3.99514	4.16616	0.106853	0.0859578	0.89542
	ADAMTSL3	0.0049758	3.39827	3.45496	11.6017	0.00013173	0.997161	0.998876		ADAMTSL3	0.0359869	10.1527	3.46096	-4.15272	0.00688832	0.861849	0.976707
	ADAP1	0.0526529	2.87542	5.60981	0.124581	0.00775798	0.845756	0.952239		ADAP1	0.169964	3.28526	5.61011	2.71474	0.0659413	0.228256	0.89542
	ADAP2	0.0461143	0.793816	2.26328	2.20618	0.00316732	0.934112	0.980805		ADAP2	0.244854	11.89	2.28814	-5.89	0.102862	0.0947081	0.89542
	ADAR	0.143558	4.9892	8.08017	10.0108	0.0937212	0.118296	0.534983		ADAR	0.0767075	0.539096	8.08017	5.4609	0.029246	0.527203	0.921148
	ADARB1	0.17086	5.67453	5.8985	9.32547	0.153557	0.0264714	0.49425		ADARB1	0.110568	21.689	5.89441	8.31099	0.0766975	0.177349	0.89542
	ADARB2	0.244144	5.71418	3.58507	9.28582	0.118465	0.0646457	0.499388		ADARB2	0.176966	0.689885	3.59161	5.31011	0.0711329	0.202153	0.89542
	ADAT1	0.174233	6.49462	4.58076	8.50538	0.159542	0.0226248	0.49425		ADAT1	0.132792	23.3735	4.58339	6.62654	0.110483	0.0786195	0.89542
	ADAT2	0.0537067	6.36269	1.29392	8.63731	0.00829464	0.835962	0.948675		ADAT2	0.15483	17.7523	1.27968	12.2477	0.0675797	0.219674	0.89542
	ADCK1	0.126192	7.30636	2.76723	7.69364	0.0574195	0.278165	0.670661		ADCK1	0.18459	22.8173	2.75458	7.18273	0.137793	0.0396715	0.89542
	ADCK2	0.105572	0.63144	4.92486	2.36856	0.0502963	0.327713	0.707719		ADCK2	0.0436871	5.45355	4.91676	0.546447	0.00824274	0.836879	0.972263
	ADCK5	0.0552957	7.26873	2.77254	7.73127	0.00715644	0.856852	0.955054		ADCK5	0.140828	23.7344	2.76137	6.26555	0.0514003	0.319436	0.89542
	ADCY1	0.32536	5.82686	8.4533	9.17314	0.179384	0.013288	0.49425		ADCY1	0.131995	22.6815	8.46453	7.31854	0.0358263	0.454984	0.909722
	ADCY10P1	0.11086	4.73421	1.42615	10.2658	0.0190154	0.66132	0.882034		ADCY10P1	0.147117	21.0466	1.40281	8.95336	0.0362161	0.450996	0.909
	ADCY2	0.100054	5.83004	7.47372	9.16996	0.0689268	0.212989	0.620503		ADCY2	0.099358	0.318883	7.47289	5.68112	0.0793423	0.166586	0.89542
	ADCY3	0.214139	5.51072	4.95549	9.48928	0.116968	0.0670859	0.499388		ADCY3	0.135373	23.279	4.95381	6.72101	0.0556271	0.289818	0.89542
	ADCY5	0.190911	5.57027	6.0391	9.42973	0.100181	0.101175	0.525104		ADCY5	0.169297	23.9843	6.03514	6.01574	0.0922541	0.122443	0.89542
	ADCY6	0.168795	5.60475	5.1956	9.39525	0.103359	0.0936525	0.521417		ADCY6	0.145388	21.0806	5.18364	8.91936	0.0893387	0.131305	0.89542
	ADCY7	0.125914	4.8206	3.04626	10.1794	0.0439274	0.37888	0.741923		ADCY7	0.0634771	0.999038	3.04651	5.00096	0.0117154	0.775871	0.961306
	ADCY8	0.0858841	6.16756	4.72858	8.83244	0.046919	0.353955	0.725708		ADCY8	0.128849	21.235	4.71451	8.76499	0.125011	0.0548562	0.89542
	ADCY9	0.315704	5.82938	4.79358	9.17062	0.161017	0.0217426	0.49425		ADCY9	0.213969	23.8503	4.7981	6.1497	0.0879079	0.135881	0.89542
	ADCYAP1	0.0298637	11.2219	4.75769	3.77807	0.00337314	0.929972	0.979745		ADCYAP1	0.024967	13.6422	4.75694	16.3578	0.00247561	0.948092	0.991935
	ADCYAP1.1	0.0186634	7.96542	1.31392	7.03458	0.00073497	0.984311	0.994681		ADCYAP1.1	0.17198	21.8111	1.28531	8.18891	0.0649356	0.233618	0.89542
	ADCYAP1R1	0.16316	6.1289	7.06532	8.8711	0.125257	0.0545768	0.498163		ADCYAP1R1	0.137124	22.6992	7.0615	7.30079	0.107578	0.0844542	0.89542
	ADD1	0.0635177	5.66299	8.11721	9.33701	0.0388324	0.42528	0.774748		ADD1	0.0874136	1.15905	8.11663	4.84095	0.0817784	0.157234	0.89542
	ADD2	0.2808	5.82027	7.12648	9.17973	0.138768	0.0387522	0.49425		ADD2	0.134084	23.1754	7.13458	6.82456	0.0382257	0.431042	0.907214
	ADD3	0.161595	10.9742	8.65122	4.02576	0.080932	0.160542	0.579415		ADD3	0.157381	8.93718	8.6721	-2.93718	0.0846763	0.146758	0.89542
	ADGRA1	0.343848	5.75076	4.59782	9.24924	0.112414	0.0750514	0.508393		ADGRA1	0.271562	23.8003	4.59608	6.19967	0.0832821	0.151709	0.89542
	ADGRA2	0.0844558	5.95327	3.10003	9.04673	0.0135347	0.745704	0.916503		ADGRA2	0.157882	0.534979	3.09305	5.46502	0.0547853	0.295519	0.89542
	ADGRA3	0.0816137	8.58827	5.85651	6.41173	0.0203884	0.64155	0.876008		ADGRA3	0.119978	5.37186	5.87906	0.62814	0.0355212	0.45813	0.909722
	ADGRB1	0.23445	6.05655	5.25143	8.94345	0.0569625	0.281122	0.672661		ADGRB1	0.350692	22.1745	5.21638	7.82546	0.15463	0.0257167	0.89542
	ADGRB2	0.201053	6.01581	7.20167	8.98419	0.0734323	0.191628	0.609997		ADGRB2	0.165549	22.6611	7.19648	7.33893	0.0605752	0.258501	0.89542
	ADGRB3	0.131851	11.0934	8.48785	3.90663	0.126312	0.0531483	0.498163		ADGRB3	0.0151903	18.392	8.47754	11.608	0.00162202	0.965685	0.994774
	ADGRD1	0.21265	6.33761	1.20067	8.66239	0.10053	0.100314	0.525104		ADGRD1	0.154578	1.58722	1.21785	4.41278	0.0577571	0.275916	0.89542
	ADGRE5	0.0298146	2.07109	1.5702	0.928915	0.00240185	0.949614	0.984972		ADGRE5	0.108936	8.50946	1.58701	-2.50946	0.0314613	0.501777	0.91669
	ADGRF5	0.0593349	11.8994	5.58114	3.10058	0.0155275	0.7139	0.904004		ADGRF5	0.0876361	6.18734	5.58794	-0.187339	0.0340091	0.473954	0.915404
	ADGRG1	0.169586	7.23025	5.14762	7.76975	0.0371877	0.441333	0.783502		ADGRG1	0.193152	22.1815	5.1367	7.81854	0.0544101	0.298103	0.89542
	ADGRG6	0.182256	10.6401	2.33325	4.35995	0.0662256	0.22685	0.63401		ADGRG6	0.182698	13.8561	2.33522	16.1439	0.0651623	0.232403	0.89542
	ADGRL1	0.378649	5.92647	6.39542	9.07353	0.125687	0.0539888	0.498163		ADGRL1	0.225433	22.4799	6.39742	7.52012	0.054151	0.29989	0.89542
	ADGRL2	0.0838936	4.22035	7.09287	10.7796	0.060627	0.258301	0.657633		ADGRL2	0.0258435	5.1e-05	7.08986	5.99995	0.00594927	0.879549	0.978195
	ADGRL3	0.0216471	10.3122	8.30556	4.6878	0.00561619	0.885887	0.963812		ADGRL3	0.0433202	1.67048	8.3032	4.32952	0.021534	0.625518	0.935398
	ADGRL4	0.107498	9.88803	2.33162	5.11197	0.017174	0.688589	0.895195		ADGRL4	0.108945	10.2055	2.35279	-4.20547	0.018146	0.674022	0.94473
	ADGRV1	0.0596633	10.8951	8.46855	4.10487	0.00873112	0.82808	0.946616		ADGRV1	0.137593	22.9843	8.44434	7.01569	0.0527108	0.310016	0.89542
	ADH5	0.15421	0.0586347	6.9779	2.94137	0.10078	0.0997052	0.525104		ADH5	0.112989	9.33883	6.98175	-3.33883	0.0643477	0.236858	0.89542
	ADHFE1	0.0338827	8.97515	2.52642	6.02485	0.00344989	0.928413	0.979252		ADHFE1	0.101861	1.89028	2.52505	4.10972	0.0274125	0.549092	0.922898
	ADI1	0.0204502	1.10485	5.12494	1.89515	0.00288169	0.939865	0.982408		ADI1	0.0633619	11.2203	5.13162	-5.2203	0.0315241	0.501071	0.91669
	ADIPOR1	0.0662468	2.06482	5.6869	0.935183	0.0298916	0.51977	0.824386		ADIPOR1	0.137946	5.99266	5.69854	0.00734002	0.110482	0.0786206	0.89542
	ADIPOR2	0.0227189	9.58232	6.08798	5.41768	0.00474173	0.902808	0.970947		ADIPOR2	0.0839057	5.73816	6.10014	0.261837	0.0529958	0.307985	0.89542
	ADK	0.0559373	11.9005	5.03095	3.09955	0.0277403	0.545191	0.83689		ADK	0.0324598	9.6551	5.03103	-3.6551	0.011206	0.784549	0.962795
	ADM	0.00895741	9.79625	1.74522	5.20375	4.07e-05	0.999111	0.999974		ADM	0.0396997	4.09276	1.7481	1.90724	0.00065339	0.986044	0.997007
	ADNP	0.137507	5.77345	6.82274	9.22655	0.113598	0.0728926	0.504738		ADNP	0.0454294	23.6137	6.83007	6.38634	0.0148198	0.725016	0.957042
	ADNP2	0.0768658	4.93778	5.06601	10.0622	0.0489307	0.338067	0.712418		ADNP2	0.047969	18.4595	5.06242	11.5405	0.018229	0.67281	0.944729
	ADO	0.0624074	0.235805	6.27554	2.7642	0.0262464	0.56355	0.844439		ADO	0.0480558	8.70445	6.27724	-2.70445	0.0179859	0.67639	0.945524
	ADORA1	0.0356581	5.606	5.27666	9.394	0.00891164	0.824863	0.946066		ADORA1	0.0770096	22.9212	5.26778	7.07875	0.0499605	0.330132	0.89542
	ADORA2B	0.170952	8.69351	3.0931	6.30649	0.0492999	0.335226	0.711682		ADORA2B	0.182535	4.77893	3.12688	1.22107	0.0447067	0.372126	0.89639
	ADPGK	0.0414997	11.1727	4.95028	3.82726	0.0200208	0.64677	0.877481		ADPGK	0.0244105	5.35892	4.95049	0.641077	0.00647734	0.869535	0.977362
	ADPRHL1	0.0899477	4.25153	2.2476	10.7485	0.0288127	0.532365	0.831358		ADPRHL1	0.136933	2.32336	2.24536	3.67664	0.0611033	0.255353	0.89542
	ADPRHL2	0.0952926	11.3578	4.08021	3.64216	0.0273926	0.549397	0.837449		ADPRHL2	0.0676446	1.13414	4.06786	4.86586	0.0150948	0.720658	0.95696
	ADPRM	0.108305	11.7302	2.80495	3.2698	0.0731698	0.192829	0.610622		ADPRM	0.0529059	23.0644	2.78645	6.93559	0.0210675	0.631991	0.937276
	ADRA1A	0.0978454	8.20362	3.74717	6.79638	0.0488645	0.338593	0.712418		ADRA1A	0.151447	23.6608	3.73813	6.3392	0.118736	0.0641468	0.89542
	ADRA1B	0.172168	6.23891	2.22095	8.76109	0.0716334	0.1999	0.615929		ADRA1B	0.151411	21.1624	2.21293	8.83761	0.0653084	0.231621	0.89542
	ADRA2A	0.088218	5.74487	2.57853	9.25513	0.0197567	0.650555	0.878572		ADRA2A	0.0701263	6.44789	2.59798	-0.447887	0.0126505	0.76017	0.95957
	ADRA2C	0.048676	4.32049	2.4095	10.6795	0.00506237	0.896579	0.96803		ADRA2C	0.171056	1.69214	2.40148	4.30786	0.059827	0.263028	0.89542
	ADRB1	0.029024	5.79531	4.26495	9.20469	0.0047086	0.903451	0.970947		ADRB1	0.093563	23.4242	4.25454	6.57577	0.0587962	0.269384	0.89542
	ADRB2	0.0610363	3.27297	1.50669	11.727	0.00734524	0.853362	0.954838		ADRB2	0.143817	11.8886	1.52105	-5.88855	0.0398554	0.415464	0.904663
	ADRM1	0.0740468	11.4987	5.05804	3.50132	0.00976952	0.809601	0.941085		ADRM1	0.119627	2.14109	5.04848	3.85891	0.0265066	0.560262	0.923855
	ADSL	0.125507	0.538602	4.82275	2.4614	0.0836953	0.150336	0.568984		ADSL	0.104213	5.19962	4.81882	0.800376	0.0551998	0.292701	0.89542
	ADSS	0.192709	11.7983	6.4511	3.20175	0.0943225	0.11659	0.532275		ADSS	0.0609519	13.3498	6.43594	16.6502	0.0104275	0.797989	0.965207
	ADSSL1	0.0574153	8.67203	1.54166	6.32797	0.00796824	0.84193	0.950862		ADSSL1	0.194874	4.04766	1.55967	1.95234	0.0734603	0.191404	0.89542
	ADTRP	0.10676	10.5078	2.55703	4.49218	0.0224407	0.613157	0.864646		ADTRP	0.0364502	9.36291	2.56144	-3.36291	0.00279588	0.941587	0.990043
	AEBP1	0.303546	5.58749	3.41661	9.41251	0.0848424	0.146272	0.56557		AEBP1	0.235762	19.3461	3.4022	10.6539	0.0542641	0.299117	0.89542
	AEBP2	0.0928493	7.41527	5.95861	7.58473	0.0289688	0.530519	0.830338		AEBP2	0.0439849	16.5912	5.96702	13.4088	0.00572196	0.883861	0.978875
	AEN	0.127787	6.49763	2.97609	8.50237	0.0636107	0.241064	0.644273		AEN	0.101865	20.8671	2.97295	9.13288	0.0465909	0.356496	0.89542
	AES	0.117931	4.01351	7.0523	10.9865	0.0518487	0.316274	0.698709		AES	0.102893	2.83176	7.05142	3.16824	0.0343507	0.47033	0.914796
	AFAP1	0.167083	6.07899	5.31507	8.92101	0.101104	0.0989183	0.525104		AFAP1	0.153086	21.8116	5.30617	8.1884	0.102309	0.0959869	0.89542
	AFAP1L1	0.164895	5.62968	1.73634	9.37032	0.0627337	0.246012	0.648053		AFAP1L1	0.101034	23.8533	1.73848	6.14675	0.0277885	0.544541	0.921764
	AFAP1L2	0.0538668	2.66599	4.89037	0.334013	0.0324363	0.491	0.810503		AFAP1L2	0.0585041	2.14126	4.88358	3.85874	0.0333496	0.481041	0.915819
	AFDN	0.0472033	6.31094	7.15638	8.68906	0.0166929	0.695875	0.897516		AFDN	0.0732454	23.4466	7.15166	6.55338	0.0482194	0.343526	0.89542
	AFF1	0.17434	5.88075	5.25166	9.11925	0.0833615	0.151529	0.570294		AFF1	0.0635913	19.9888	5.25793	10.0112	0.0123483	0.765229	0.95957
	AFF2	0.0576546	6.00159	5.57126	8.99841	0.0176762	0.681047	0.891029		AFF2	0.0646617	6.43361	5.58753	-0.433609	0.0226256	0.610577	0.934403
	AFF3	0.284634	6.03977	5.717	8.96023	0.13235	0.0455892	0.49425		AFF3	0.0983047	21.1999	5.72998	8.80005	0.0186831	0.666101	0.943129
	AFF4	0.145276	5.76454	7.55005	9.23546	0.0806835	0.161503	0.580937		AFF4	0.0318757	0.54774	7.56105	5.45226	0.00447838	0.907957	0.981834
	AFG1L	0.0736452	0.761394	4.31321	2.23861	0.0536985	0.303131	0.68884		AFG1L	0.061801	10.9284	4.31332	-4.92841	0.0445923	0.373102	0.89639
	AFG3L1P	0.214245	5.19575	2.36788	9.80425	0.0799768	0.164218	0.583487		AFG3L1P	0.136261	23.5634	2.36345	6.4366	0.0373807	0.439356	0.907743
	AFG3L2	0.0758028	0.28498	6.62443	2.71502	0.0400507	0.413719	0.766919		AFG3L2	0.0852799	2.48642	6.61451	3.51358	0.0523189	0.312796	0.89542
	AFMID	0.133542	2.38668	3.73569	0.613319	0.0686444	0.214389	0.622032		AFMID	0.129844	10.0057	3.74417	-4.00566	0.0656375	0.229868	0.89542
	AFTPH	0.144971	0.253992	7.17604	2.74601	0.106397	0.0869874	0.517556		AFTPH	0.0214518	12.156	7.16148	17.844	0.00273715	0.942776	0.990359
	AGA	0.114189	11.402	3.88134	3.59795	0.0296187	0.522906	0.82539		AGA	0.139229	7.78608	3.89766	-1.78608	0.0474033	0.349999	0.89542
	AGAP1	0.258246	6.11531	6.10898	8.88469	0.152978	0.0268825	0.49425		AGAP1	0.141311	0.501024	6.12361	5.49898	0.0531413	0.306942	0.89542
	AGAP2	0.347482	5.82259	6.67612	9.17741	0.123339	0.0572486	0.499388		AGAP2	0.179402	22.4836	6.68097	7.51638	0.0398821	0.415217	0.904663
	AGAP3	0.10157	5.78975	5.8681	9.21025	0.0275291	0.547736	0.837175		AGAP3	0.166989	1.05524	5.86501	4.94476	0.0836123	0.150538	0.89542
	AGAP6..includes.others.	0.17806	5.80365	1.99759	9.19635	0.0571169	0.28012	0.672345		AGAP6..includes.others.	0.209113	19.7627	1.97733	10.2373	0.0863927	0.140873	0.89542
	AGAP6..includes.others..1	0.228446	5.73941	2.78467	9.26059	0.0390102	0.423566	0.773883		AGAP6..includes.others..1	0.459046	21.1451	2.72126	8.85487	0.185046	0.0113812	0.89542
	AGBL3	0.0908387	11.7414	3.04757	3.25864	0.027309	0.550414	0.837605		AGBL3	0.0411126	13.3616	3.04146	16.6384	0.00616634	0.875414	0.977512
	AGBL4	0.0514964	6.10601	4.5189	8.89399	0.0162503	0.702667	0.899605		AGBL4	0.110862	22.4164	4.50595	7.5836	0.0915538	0.124526	0.89542
	AGBL5	0.0306192	4.12809	3.89621	10.8719	0.00682327	0.863078	0.957263		AGBL5	0.0988541	3.76831	3.90113	2.23169	0.0601293	0.261185	0.89542
	AGFG1	0.109131	5.84723	6.2474	9.15277	0.0833325	0.15163	0.570519		AGFG1	0.0261976	2.59131	6.25833	3.40869	0.00493502	0.899033	0.980408
	AGFG2	0.1598	5.51937	3.95224	9.48063	0.0931484	0.119936	0.536352		AGFG2	0.126825	23.639	3.94875	6.36101	0.0692753	0.211133	0.89542
	AGGF1	0.136247	0.32628	6.94155	2.67372	0.0903722	0.128185	0.543007		AGGF1	0.0602576	7.4877	6.93593	-1.4877	0.0190322	0.661027	0.94222
	AGK	0.083755	0.118161	5.86421	2.88184	0.0804851	0.162247	0.581613		AGK	0.0253823	7.14463	5.85912	-1.14463	0.00783123	0.844387	0.973954
	AGL	0.0684634	10.0624	6.48387	4.93762	0.0217479	0.622628	0.868496		AGL	0.018667	1.03015	6.48302	4.96985	0.00156984	0.966757	0.994844
	AGMAT	0.124745	2.06374	2.57515	0.936257	0.0560688	0.286967	0.677101		AGMAT	0.0602124	6.46474	2.56958	-0.464745	0.0113946	0.781328	0.962411
	AGO1	0.241794	5.80215	6.32603	9.19785	0.145592	0.0325305	0.49425		AGO1	0.135338	22.4565	6.32734	7.54345	0.0552955	0.29206	0.89542
	AGO2	0.2292	5.6546	4.26127	9.3454	0.118066	0.0652911	0.499388		AGO2	0.15262	21.0733	4.25397	8.92668	0.0611179	0.255273	0.89542
	AGO3	0.0756953	5.1661	4.95768	9.8339	0.0341787	0.472223	0.799991		AGO3	0.0653428	20.2556	4.95044	9.74442	0.0276482	0.546239	0.921764
	AGO4	0.188627	6.16597	5.11206	8.83403	0.155759	0.0250008	0.49425		AGO4	0.1056	21.9524	5.11492	8.04762	0.0589634	0.268342	0.89542
	AGPAT1	0.261822	5.65477	4.15532	9.34523	0.149617	0.0293365	0.49425		AGPAT1	0.131697	21.8087	4.15584	8.19129	0.0452417	0.367598	0.89639
	AGPAT2	0.0902891	8.2355	2.42939	6.7645	0.0187787	0.664758	0.88301		AGPAT2	0.1889	1.78787	2.43124	4.21213	0.0749496	0.184809	0.89542
	AGPAT3	0.148572	5.74	6.41255	9.26	0.117061	0.0669335	0.499388		AGPAT3	0.0840791	0.435478	6.41806	5.56452	0.0434165	0.383226	0.897266
	AGPAT4	0.0789355	6.33428	6.14647	8.66572	0.0535232	0.304359	0.689055		AGPAT4	0.0581431	22.4555	6.14617	7.54448	0.035131	0.462173	0.911635
	AGPAT5	0.101743	11.5379	6.32019	3.4621	0.0487377	0.339574	0.712652		AGPAT5	0.0582595	12.1566	6.31818	17.8434	0.0185572	0.667949	0.943401
	AGPS	0.0960368	0.652501	6.65218	2.3475	0.0402749	0.411639	0.766059		AGPS	0.0838174	12.6422	6.64797	17.3578	0.0345913	0.467813	0.913691
	AGRN	0.190563	6.26916	5.62458	8.73084	0.0622816	0.248602	0.649741		AGRN	0.21942	22.7699	5.6118	7.23013	0.100108	0.10127	0.89542
	AGT	0.164294	7.5694	6.78546	7.4306	0.0279978	0.542072	0.835969		AGT	0.314291	6.60347	6.85713	-0.603472	0.0944215	0.116218	0.89542
	AGTPBP1	0.14442	0.223583	8.45181	2.77642	0.0742846	0.187841	0.605005		AGTPBP1	0.0900099	9.67775	8.45131	-3.67775	0.0346006	0.467711	0.913691
	AGTRAP	0.10947	7.86668	1.88354	7.13332	0.0196953	0.651451	0.878572		AGTRAP	0.306481	6.17257	1.94247	-0.172572	0.135058	0.0425244	0.89542
	AHCTF1	0.0677336	5.43362	6.78809	9.56638	0.0310128	0.506911	0.818977		AHCTF1	0.0854937	0.945007	6.7864	5.05499	0.054894	0.294775	0.89542
	AHCTF1P1	0.291245	6.25952	1.19335	8.74048	0.0777573	0.173063	0.593082		AHCTF1P1	0.168009	20.5455	1.1962	9.45454	0.0296528	0.522451	0.919771
	AHCY	0.0637553	1.88808	4.96244	1.11192	0.0301059	0.5173	0.823443		AHCY	0.121379	2.77335	4.95487	3.22665	0.0967168	0.109951	0.89542
	AHCYL1	0.157655	6.61162	7.8645	8.38838	0.114901	0.0705905	0.500865		AHCYL1	0.0548312	3.39795	7.8864	2.60205	0.0134983	0.74626	0.958679
	AHCYL2	0.050555	6.0351	6.60356	8.9649	0.0230809	0.604482	0.861317		AHCYL2	0.0426309	3.30573	6.61034	2.69427	0.0163127	0.70166	0.953666
	AHDC1	0.409737	6.25438	3.51303	8.74562	0.104289	0.0915721	0.52094		AHDC1	0.346922	21.8425	3.49904	8.15748	0.0899348	0.129444	0.89542
	AHI1	0.086448	6.21094	7.17943	8.78906	0.0230715	0.604611	0.861412		AHI1	0.151652	21.4744	7.16161	8.52556	0.0846675	0.14679	0.89542
	AHNAK	0.129619	5.69161	8.53171	9.30839	0.0345636	0.468173	0.799479		AHNAK	0.0183595	15.7251	8.54302	14.2749	0.00067399	0.985606	0.996908
	AHNAK2	0.342896	5.94568	6.92449	9.05432	0.168305	0.0179027	0.49425		AHNAK2	0.146889	22.4367	6.93604	7.56335	0.0375425	0.437737	0.907686
	AHR	0.0335714	5.2066	5.20112	9.7934	0.00827187	0.836366	0.948737		AHR	0.0723782	10.9736	5.21464	-4.97359	0.0449423	0.370118	0.89639
	AHRR	0.370208	7.1139	1.56242	7.8861	0.172198	0.0161302	0.49425		AHRR	0.241631	23.4686	1.57781	6.53136	0.0831019	0.15238	0.89542
	AHSA1	0.168909	0.879003	6.27878	2.121	0.113111	0.0737809	0.506342		AHSA1	0.0287321	23.1398	6.25222	6.86015	0.00381314	0.921134	0.985247
	AHSA2	0.114754	5.73544	4.79583	9.26456	0.057164	0.279822	0.67221		AHSA2	0.0442671	22.8218	4.79983	7.17818	0.0102886	0.80042	0.965671
	AIDA	0.143451	5.87039	5.81093	9.12961	0.0808538	0.16084	0.579925		AIDA	0.0454587	14.5527	5.826	15.4473	0.00836621	0.834658	0.97151
	AIF1	0.248935	10.766	1.9235	4.23396	0.019465	0.65476	0.879376		AIF1	0.468289	9.84423	1.99763	-3.84423	0.0766562	0.177515	0.89542
	AIF1L	0.0419047	1.9034	6.28175	1.0966	0.00612238	0.876272	0.960791		AIF1L	0.127645	9.34454	6.30013	-3.34454	0.0586576	0.270248	0.89542
	AIFM1	0.113451	0.46348	4.05275	2.53652	0.067961	0.217838	0.625722		AIFM1	0.0451945	3.75992	4.04101	2.24008	0.0104317	0.797914	0.965207
	AIFM2	0.144956	5.60266	3.03371	9.39734	0.062021	0.250096	0.65037		AIFM2	0.150257	22.9017	3.02306	7.09834	0.0800988	0.163638	0.89542
	AIFM3	0.0222144	11.574	5.68447	3.42604	0.00131151	0.972146	0.991075		AIFM3	0.102303	0.145847	5.67058	5.85415	0.0323782	0.491572	0.916348
	AIG1	0.0515794	0.322913	4.99018	2.67709	0.0414667	0.400652	0.758458		AIG1	0.0438651	9.23694	4.99214	-3.23694	0.0353656	0.459722	0.910544
	AIMP1	0.158905	0.291372	5.24525	2.70863	0.118304	0.0649057	0.499388		AIMP1	0.123073	10.6147	5.24663	-4.61468	0.0860073	0.142158	0.89542
	AIMP2	0.171913	0.262637	3.05379	2.73736	0.0839557	0.149409	0.568776		AIMP2	0.191505	4.97212	3.05355	1.02788	0.100467	0.100387	0.89542
	AIP	0.185345	0.0832606	5.36126	2.91674	0.0642464	0.23753	0.641387		AIP	0.159263	4.92475	5.35695	1.07525	0.0458564	0.362483	0.89639
	AJAP1	0.258713	5.51026	4.73871	9.48974	0.127711	0.0512961	0.495424		AJAP1	0.150143	22.2432	4.73475	7.75678	0.0513914	0.319503	0.89542
	AK1	0.0885102	2.06606	3.90377	0.933942	0.0249639	0.579809	0.852122		AK1	0.0866987	7.32603	3.90835	-1.32603	0.0219591	0.619657	0.934403
	AK2	0.0248545	11.636	4.9668	3.36396	0.00634587	0.872034	0.959341		AK2	0.0296685	5.28507	4.968	0.714933	0.00871277	0.828389	0.970145
	AK3	0.121742	11.5099	6.14356	3.49006	0.0709695	0.203041	0.617531		AK3	0.132709	8.80734	6.1581	-2.80734	0.0965957	0.110281	0.89542
	AK4	0.114676	6.36942	6.08217	8.63058	0.0392206	0.421548	0.771664		AK4	0.037329	17.1616	6.09188	12.8384	0.0040053	0.917285	0.98382
	AK5	0.140603	1.10375	8.72074	1.89625	0.0845975	0.147142	0.566656		AK5	0.119246	5.64902	8.71754	0.350978	0.0563081	0.285279	0.89542
	AK6	0.220109	0.151727	6.36921	2.84827	0.137544	0.0399655	0.49425		AK6	0.103502	9.03536	6.36343	-3.03536	0.03573	0.455976	0.909722
	AK7	0.143207	0.373339	1.82882	2.62666	0.0949698	0.114793	0.531226		AK7	0.0197817	0.75749	1.80963	5.24251	0.00206249	0.956574	0.993048
	AK9	0.212818	0.0763025	4.87699	2.9237	0.134178	0.0435315	0.49425		AK9	0.16834	6.89622	4.88138	-0.896218	0.0876669	0.136662	0.89542
	AKAP1	0.158311	5.60103	4.70892	9.39897	0.0899917	0.129365	0.543366		AKAP1	0.204288	0.74249	4.70424	5.25751	0.16995	0.0171142	0.89542
	AKAP10	0.0668372	1.91654	6.43158	1.08346	0.0819173	0.156818	0.577351		AKAP10	0.0539695	9.14106	6.43334	-3.14106	0.054675	0.296277	0.89542
	AKAP11	0.213573	5.98117	9.26025	9.01883	0.107242	0.0852208	0.517556		AKAP11	0.0524959	19.6253	9.27375	10.3747	0.0070689	0.858467	0.975655
	AKAP12	0.0736365	4.7398	8.54151	10.2602	0.0313828	0.502728	0.8167		AKAP12	0.0875877	23.4089	8.53179	6.5911	0.0492671	0.335375	0.89542
	AKAP13	0.0925408	5.45729	6.46171	9.54271	0.0574284	0.278109	0.670661		AKAP13	0.0997628	1.19145	6.46205	4.80855	0.0732501	0.192356	0.89542
	AKAP17A	0.0442503	7.76679	4.2621	7.23321	0.0101362	0.803132	0.938604		AKAP17A	0.127321	23.5571	4.25021	6.44285	0.088704	0.133323	0.89542
	AKAP5	0.146337	0.289935	6.0578	2.71006	0.0504554	0.326524	0.706901		AKAP5	0.0710971	11.3636	6.05066	-5.36358	0.0143235	0.732945	0.957534
	AKAP6	0.124228	6.31855	8.99752	8.68145	0.0749886	0.184746	0.603133		AKAP6	0.0653521	23.6043	9.00349	6.39567	0.0247931	0.581948	0.930791
	AKAP7	0.234735	0.16032	5.43839	2.83968	0.25245	0.00165635	0.49425		AKAP7	0.10189	10.8506	5.42772	-4.8506	0.0577757	0.275799	0.89542
	AKAP8	0.034581	8.60173	4.39413	6.39827	0.00897809	0.823679	0.945462		AKAP8	0.170295	1.14451	4.38484	4.85549	0.201927	0.0071212	0.89542
	AKAP8L	0.00638956	0.589084	5.13456	2.41092	0.00016687	0.996404	0.998772		AKAP8L	0.156505	1.16999	5.12225	4.83001	0.110134	0.0793016	0.89542
	AKAP9	0.0640225	1.69414	8.5826	1.30586	0.0196787	0.651681	0.878572		AKAP9	0.0107388	6.08432	8.5759	-0.0843222	0.00049063	0.98947	0.998196
	AKIP1	0.100907	0.51038	4.05517	2.48962	0.0364542	0.44867	0.787939		AKIP1	0.0407259	4.11305	4.0453	1.88695	0.00568185	0.884628	0.978875
	AKIRIN1	0.0880753	0.30544	6.14138	2.69456	0.0803636	0.162712	0.581744		AKIRIN1	0.0556463	4.44094	6.13544	1.55906	0.0308466	0.508734	0.918916
	AKIRIN2	0.086781	6.08465	4.40563	8.91535	0.0383334	0.430074	0.777221		AKIRIN2	0.0664263	5.29509	4.42311	0.704909	0.0218494	0.621175	0.934951
	AKNA	0.187485	5.62621	3.11642	9.37379	0.0673504	0.220975	0.627862		AKNA	0.160255	21.9554	3.10501	8.04459	0.0589103	0.26867	0.89542
	AKR1A1	0.108828	0.693505	4.93768	2.30649	0.0327307	0.487802	0.809062		AKR1A1	0.0342323	6.44106	4.92897	-0.441061	0.00321597	0.933142	0.988183
	AKR1B1	0.0970421	0.686276	5.61171	2.31372	0.0283001	0.538463	0.834526		AKR1B1	0.0529785	4.50118	5.6037	1.49882	0.00794726	0.842286	0.9739
	AKR1C1.AKR1C2	0.415925	0.119571	2.69597	2.88043	0.176046	0.0145476	0.49425		AKR1C1.AKR1C2	0.0489952	6.4705	2.65668	-0.470501	0.00248989	0.947802	0.991935
	AKR1C1.AKR1C2.1	0.345702	0.301716	3.74074	2.69828	0.257488	0.00141906	0.49425		AKR1C1.AKR1C2.1	0.116668	7.76562	3.72076	-1.76562	0.0321342	0.494277	0.916348
	AKR1C3	0.193886	11.0127	3.24498	3.98729	0.0653425	0.23155	0.635712		AKR1C3	0.0890826	8.57753	3.25092	-2.57753	0.0150166	0.721886	0.957042
	AKR1E2	0.177367	0.770221	3.38329	2.22978	0.0739396	0.189365	0.607781		AKR1E2	0.0821779	0.118791	3.35054	5.88121	0.0181644	0.673753	0.94473
	AKR7A2	0.0278396	8.59357	4.46857	6.40643	0.00285395	0.940424	0.982509		AKR7A2	0.0791465	2.80595	4.47171	3.19405	0.0194138	0.655458	0.94089
	AKT1	0.00344341	7.48327	6.0357	7.51673	5.42e-05	0.998826	0.9999		AKT1	0.131779	2.14202	6.0325	3.85798	0.0759898	0.180328	0.89542
	AKT1S1	0.108081	4.00606	2.36636	10.9939	0.0347205	0.466525	0.799019		AKT1S1	0.198864	1.83455	2.35646	4.16545	0.108318	0.0829517	0.89542
	AKT2	0.131626	5.52267	5.25329	9.47733	0.0611754	0.255043	0.654331		AKT2	0.137578	22.8505	5.24271	7.14951	0.0800132	0.163974	0.89542
	AKT3	0.165923	0.4213	9.23118	2.5787	0.100878	0.099461	0.525104		AKT3	0.0382123	7.67123	9.21772	-1.67123	0.00580297	0.882309	0.978382
	AKTIP	0.165843	0.548036	5.3276	2.45196	0.135688	0.0419005	0.49425		AKTIP	0.0956836	5.17911	5.31752	0.820886	0.0431657	0.385423	0.897762
	ALAD	0.0818092	4.58562	5.53714	10.4144	0.057528	0.277485	0.670146		ALAD	0.0523634	1.13121	5.53542	4.86879	0.0239567	0.592798	0.930968
	ALAS1	0.0699529	1.21878	5.59795	1.78122	0.0258378	0.568701	0.846715		ALAS1	0.0840508	4.24728	5.59478	1.75273	0.0335904	0.47844	0.915529
	ALCAM	0.151508	0.0270184	7.82584	2.97298	0.0706973	0.204336	0.617588		ALCAM	0.212817	10.1752	7.84627	-4.17517	0.169244	0.0174403	0.89542
	ALDH16A1	0.0571409	6.98498	2.53097	8.01502	0.00693051	0.861076	0.956692		ALDH16A1	0.0218887	16.756	2.53645	13.244	0.00093492	0.980085	0.996267
	ALDH18A1	0.064636	0.694253	5.1294	2.30575	0.058609	0.270655	0.664477		ALDH18A1	0.0521653	2.64514	5.12091	3.35486	0.0382309	0.430991	0.907214
	ALDH1A1	0.16662	11.8314	6.29591	3.16862	0.066165	0.227169	0.634084		ALDH1A1	0.169041	8.06701	6.31033	-2.06701	0.0760838	0.179926	0.89542
	ALDH1A2	0.244266	11.7666	2.45056	3.23341	0.136503	0.0410425	0.49425		ALDH1A2	0.0157408	23.4356	2.42443	6.56436	0.00068038	0.985467	0.996908
	ALDH1A3	0.0101644	6.11313	3.57826	8.88687	0.00019318	0.995844	0.998578		ALDH1A3	0.170137	20.66	3.54753	9.33998	0.0625452	0.246988	0.89542
	ALDH1B1	0.103472	11.6276	3.69514	3.37236	0.0529497	0.30841	0.692438		ALDH1B1	0.0840665	5.02348	3.69469	0.97652	0.0335003	0.479418	0.915529
	ALDH1L1	0.118097	6.94704	5.32823	8.05296	0.0223402	0.614514	0.865602		ALDH1L1	0.199029	1.24796	5.32993	4.75204	0.0676216	0.219463	0.89542
	ALDH1L1.AS2	0.093237	8.98805	1.11545	6.01195	0.020375	0.641743	0.876008		ALDH1L1.AS2	0.086184	1.29509	1.11695	4.70491	0.0158612	0.708657	0.954881
	ALDH1L2	0.211568	6.4153	3.50011	8.5847	0.0906239	0.12742	0.542889		ALDH1L2	0.156101	23.7137	3.50536	6.28634	0.0585356	0.271002	0.89542
	ALDH2	0.090939	11.8851	6.8252	3.11488	0.0276103	0.54675	0.837175		ALDH2	0.0989015	5.84351	6.82936	0.156487	0.0322892	0.492572	0.916348
	ALDH3A2	0.0446987	1.10445	6.42532	1.89555	0.0188783	0.663314	0.882654		ALDH3A2	0.0162192	5.43939	6.42135	0.560605	0.00228499	0.951989	0.992134
	ALDH4A1	0.138006	7.26029	4.80051	7.73971	0.0388215	0.425384	0.774748		ALDH4A1	0.105631	5.60925	4.83255	0.390751	0.0206892	0.637276	0.938536
	ALDH5A1	0.0292567	5.04504	6.56804	9.95496	0.00560125	0.886174	0.963812		ALDH5A1	0.0789531	20.8961	6.55494	9.10393	0.0452208	0.367775	0.89639
	ALDH6A1	0.0375446	11.4982	7.80498	3.5018	0.00758965	0.848844	0.953563		ALDH6A1	0.129577	6.93304	7.82352	-0.933037	0.0930315	0.120183	0.89542
	ALDH7A1	0.0672795	9.92071	6.01976	5.07929	0.0197114	0.651216	0.878572		ALDH7A1	0.0291163	4.00738	6.02286	1.99262	0.00304803	0.936497	0.989535
	ALDH8A1	0.251075	5.59001	1.42643	9.40999	0.0690881	0.212182	0.619884		ALDH8A1	0.258093	21.8898	1.40271	8.11021	0.0871315	0.138427	0.89542
	ALDH9A1	0.0899548	11.4815	6.1385	3.51845	0.0444986	0.373985	0.737861		ALDH9A1	0.0766542	8.05957	6.14517	-2.05957	0.0355328	0.45801	0.909722
	ALDOA	0.136201	4.4402	8.52427	10.5598	0.0490901	0.336839	0.712168		ALDOA	0.120266	0.689501	8.51522	5.3105	0.0392451	0.421228	0.905475
	ALDOC	0.113654	10.6973	9.45091	4.30266	0.0345862	0.467938	0.799333		ALDOC	0.129442	5.03065	9.46082	0.969347	0.0397767	0.416205	0.904838
	ALG1	0.0208919	9.22511	3.42428	5.77489	0.0029471	0.938549	0.982094		ALG1	0.116323	3.19574	3.4284	2.80426	0.0748565	0.185212	0.89542
	ALG10	0.0863933	5.61178	2.03342	9.38822	0.0175381	0.683109	0.892275		ALG10	0.0649385	11.0642	2.05114	-5.0642	0.0118959	0.772845	0.961066
	ALG10B	0.0335162	4.7614	2.69349	10.2386	0.00441033	0.90929	0.973341		ALG10B	0.0516268	14.2929	2.69585	15.7071	0.0101081	0.803604	0.966239
	ALG11	0.0956273	0.129554	3.83404	2.87045	0.0831422	0.152326	0.571957		ALG11	0.0597927	18.502	3.81383	11.498	0.0331831	0.482829	0.916348
	ALG12	0.0792031	5.3601	3.3537	9.6399	0.0299183	0.519458	0.824386		ALG12	0.0509892	20.295	3.35026	9.70499	0.0137027	0.742948	0.95785
	ALG13	0.0780789	5.42267	4.62244	9.57733	0.0376955	0.436317	0.782119		ALG13	0.0291602	19.7143	4.6234	10.2857	0.00564404	0.885341	0.978901
	ALG14	0.103067	0.180256	2.81998	2.81974	0.0500224	0.329758	0.708143		ALG14	0.104603	6.54753	2.82467	-0.547531	0.0526901	0.310162	0.89542
	ALG1L9P	0.181852	5.92891	2.03323	9.07109	0.0593287	0.266183	0.661497		ALG1L9P	0.216671	22.8553	2.01799	7.14474	0.102327	0.0959469	0.89542
	ALG2	0.0809428	1.4766	4.15846	1.5234	0.0756026	0.182089	0.600802		ALG2	0.0451106	4.27209	4.15114	1.72791	0.0205802	0.638806	0.938536
	ALG3	0.0333032	11.6538	1.62927	3.34618	0.00202938	0.957255	0.98789		ALG3	0.128916	3.22124	1.62942	2.77876	0.0300732	0.517613	0.919018
	ALG5	0.0652763	0.0652691	2.93862	2.93473	0.0153295	0.717007	0.905272		ALG5	0.0910059	10.3444	2.94691	-4.34445	0.0362119	0.451037	0.909
	ALG6	0.0125266	2.65744	3.55551	0.342557	0.0011502	0.975533	0.992437		ALG6	0.0394246	17.0996	3.54998	12.9004	0.00910621	0.821371	0.9693
	ALG8	0.109954	11.4212	3.54953	3.57882	0.0853211	0.144617	0.564183		ALG8	0.0426205	6.20792	3.54708	-0.207915	0.0126197	0.760684	0.95957
	ALG9	0.122457	5.46931	4.3168	9.53069	0.144945	0.0330736	0.49425		ALG9	0.0429003	19.8274	4.31909	10.1726	0.0192842	0.657343	0.941582
	ALK	0.120698	6.13848	3.09012	8.86152	0.0546174	0.296774	0.684969		ALK	0.15235	22.334	3.07782	7.66595	0.105687	0.0884308	0.89542
	ALKBH1	0.0617907	11.7102	3.2419	3.28982	0.0206319	0.638138	0.874858		ALKBH1	0.10656	5.66608	3.24998	0.333916	0.05997	0.262156	0.89542
	ALKBH2	0.175533	11.2438	3.09755	3.75619	0.0746682	0.186137	0.604004		ALKBH2	0.152395	1.66805	3.07762	4.33195	0.0591107	0.267434	0.89542
	ALKBH3	0.0801543	11.2956	3.72387	3.7044	0.0225776	0.611283	0.863894		ALKBH3	0.05683	4.75092	3.72346	1.24908	0.0106231	0.794599	0.964699
	ALKBH4	0.100426	11.7197	3.64403	3.28032	0.0301263	0.517069	0.823358		ALKBH4	0.086576	1.20954	3.62822	4.79046	0.0248809	0.580823	0.930791
	ALKBH5	0.1316	4.91408	6.16547	10.0859	0.119292	0.0633394	0.499388		ALKBH5	0.0968839	2.83057	6.1725	3.16943	0.0615524	0.252722	0.89542
	ALKBH6	0.182618	3.78272	2.16571	11.2173	0.0577652	0.275975	0.669046		ALKBH6	0.163047	23.8728	2.13981	6.12723	0.0461165	0.360359	0.89639
	ALKBH7	0.217949	11.4043	4.10973	3.59566	0.0637965	0.24003	0.643914		ALKBH7	0.121804	5.36607	4.10714	0.633928	0.0189789	0.661802	0.94222
	ALKBH8	0.074643	0.633655	4.17529	2.36635	0.0364516	0.448695	0.787939		ALKBH8	0.0385338	0.548331	4.16188	5.45167	0.0110182	0.787766	0.963548
	ALMS1	0.0715323	5.29629	7.08423	9.70371	0.0214442	0.626822	0.870556		ALMS1	0.050563	24	7.08327	6.00001	0.0123123	0.76583	0.959605
	ALOX12.AS1	0.0467956	1.89519	1.87386	1.10481	0.0091848	0.81998	0.94448		ALOX12.AS1	0.0674917	17.0891	1.86065	12.9109	0.0160812	0.705243	0.954339
	ALOX12P2	0.195119	5.98568	1.90626	9.01432	0.0480433	0.345009	0.718094		ALOX12P2	0.327963	21.8432	1.86848	8.15676	0.163726	0.0202065	0.89542
	ALOX5	0.173311	6.73399	1.59897	8.26601	0.020548	0.639313	0.875236		ALOX5	0.144858	6.02253	1.64213	-0.0225251	0.0139261	0.739322	0.957635
	ALOX5AP	0.323941	10.2109	1.0432	4.78912	0.0277559	0.544995	0.83689		ALOX5AP	0.494974	8.06293	1.13427	-2.06293	0.0632415	0.243027	0.89542
	ALPK1	0.0904184	7.59406	2.24222	7.40594	0.0163156	0.701662	0.899161		ALPK1	0.15084	8.79238	2.28229	-2.79238	0.0472757	0.351022	0.89542
	ALPK3	0.363813	5.41207	2.13474	9.58793	0.164499	0.0198248	0.49425		ALPK3	0.170828	20.8939	2.13166	9.10613	0.0414436	0.400777	0.900365
	ALPL	0.0716237	1.34594	2.46303	1.65406	0.00718869	0.856259	0.955054		ALPL	0.213754	5.23927	2.47813	0.760727	0.0571463	0.279829	0.89542
	ALS2	0.0773389	5.28534	6.67807	9.71466	0.0529165	0.308646	0.692438		ALS2	0.118778	0.58265	6.67188	5.41735	0.139769	0.0377371	0.89542
	ALS2CL	0.127589	5.69251	3.31317	9.30749	0.020858	0.634976	0.87409		ALS2CL	0.275719	21.755	3.27544	8.24497	0.116453	0.0678816	0.89542
	ALS2CR12	0.12064	4.41231	1.56397	10.5877	0.040563	0.408965	0.763804		ALS2CR12	0.157136	23.8236	1.5456	6.17643	0.0729716	0.193629	0.89542
	ALYREF	0.146236	1.03528	3.99323	1.96472	0.0372615	0.440611	0.783502		ALYREF	0.0212517	17.7137	3.97096	12.2863	0.00073472	0.984314	0.996908
	AMACR	0.190284	11.3948	2.92434	3.60524	0.0635098	0.241631	0.644449		AMACR	0.136172	0.279334	2.89425	5.72067	0.0372354	0.440794	0.907875
	AMBRA1	0.102202	6.10866	5.3524	8.89134	0.082835	0.153443	0.573004		AMBRA1	0.112357	21.9422	5.34392	8.05782	0.120983	0.060657	0.89542
	AMD1	0.111133	1.25412	7.61818	1.74588	0.0764566	0.178459	0.597698		AMD1	0.0826433	11.0308	7.61607	-5.03083	0.0475892	0.348519	0.89542
	AMDHD2	0.0506406	5.16462	3.17848	9.83538	0.00663275	0.866629	0.958357		AMDHD2	0.216002	23.9026	3.15463	6.09744	0.13764	0.0398255	0.89542
	AMER1	0.276428	5.56313	3.27393	9.43687	0.158305	0.0233842	0.49425		AMER1	0.16652	22.1831	3.26924	7.81694	0.0687955	0.213532	0.89542
	AMER2	0.0443098	6.44616	8.35942	8.55384	0.00925949	0.818637	0.944181		AMER2	0.0761387	8.91785	8.37913	-2.91785	0.0316663	0.499485	0.91669
	AMER3	0.150326	5.05669	5.56956	9.94331	0.112564	0.0747764	0.508034		AMER3	0.0726858	22.3825	5.56597	7.61749	0.0303796	0.514084	0.919018
	AMFR	0.0230606	6.92783	7.34468	8.07217	0.00790436	0.843081	0.951313		AMFR	0.0554777	1.45525	7.34438	4.54475	0.048246	0.343316	0.89542
	AMIGO1	0.119859	4.9429	6.17177	10.0571	0.0796815	0.16538	0.584184		AMIGO1	0.0800551	22.8091	6.16508	7.19092	0.0405982	0.408556	0.903328
	AMIGO2	0.0926095	8.86151	3.3345	6.13849	0.0326426	0.488756	0.809109		AMIGO2	0.0283482	20.7796	3.33713	9.22041	0.00291654	0.939159	0.989911
	AMMECR1	0.14179	5.7186	3.08807	9.2814	0.0696805	0.209245	0.619204		AMMECR1	0.0471252	23.2346	3.09464	6.76544	0.00926001	0.818605	0.9693
	AMMECR1L	0.0347762	4.57186	4.21469	10.4281	0.020091	0.645757	0.877191		AMMECR1L	0.0588643	20.4983	4.20459	9.50168	0.0596621	0.264022	0.89542
	AMN1	0.294381	0.152359	5.45117	2.84764	0.213319	0.00516664	0.49425		AMN1	0.108023	9.90351	5.43686	-3.90351	0.0346677	0.467008	0.91334
	AMOT	0.117456	6.34167	6.25271	8.65833	0.0491936	0.336031	0.712061		AMOT	0.0385785	21.612	6.25982	8.388	0.0063303	0.872314	0.977362
	AMOTL1	0.0762906	5.288	5.69393	9.712	0.0638244	0.239874	0.643828		AMOTL1	0.0562281	18.9903	5.68996	11.0097	0.0352736	0.460674	0.911471
	AMOTL2	0.106279	4.73706	5.16489	10.2629	0.0436549	0.381233	0.743749		AMOTL2	0.0494072	6.28009	5.17631	-0.280094	0.00876069	0.827534	0.970081
	AMPD2	0.129331	4.99199	5.97356	10.008	0.0842853	0.148237	0.567836		AMPD2	0.0857116	23.5319	5.96868	6.46812	0.0420157	0.3956	0.899341
	AMPD3	0.207568	4.7696	3.36463	10.2304	0.0984907	0.105399	0.528402		AMPD3	0.0708238	0.349986	3.36515	5.65001	0.0123655	0.764937	0.95957
	AMPH	0.133245	5.24895	6.83311	9.75105	0.0760896	0.180004	0.598464		AMPH	0.131608	2.20707	6.83919	3.79293	0.0754958	0.182447	0.89542
	AMT	0.0586291	6.06547	3.13932	8.93453	0.0112374	0.784032	0.931519		AMT	0.138497	23.306	3.12563	6.69404	0.0757934	0.181159	0.89542
	AMY2B	0.128981	0.6296	5.75448	2.3704	0.0591968	0.266998	0.661912		AMY2B	0.0201373	7.1599	5.74148	-1.1599	0.00149969	0.968214	0.994912
	AMZ1	0.160533	6.02009	2.97715	8.97991	0.0645579	0.235815	0.639824		AMZ1	0.200891	22.5745	2.9614	7.42548	0.123002	0.0576748	0.89542
	AMZ2	0.176287	0.320625	5.94153	2.67937	0.157777	0.0237173	0.49425		AMZ2	0.110309	7.13011	5.93935	-1.13011	0.0651008	0.232736	0.89542
	AMZ2P1	0.198323	0.168285	4.5428	2.83172	0.179861	0.0131149	0.49425		AMZ2P1	0.0571368	12.5683	4.52576	17.4317	0.0172523	0.687365	0.949846
	ANAPC1	0.0897586	4.41862	5.92662	10.5814	0.0616331	0.25236	0.651528		ANAPC1	0.0365849	2.53876	5.92771	3.46124	0.00940909	0.815978	0.969169
	ANAPC10	0.213844	11.5282	3.96852	3.47176	0.218972	0.00439409	0.49425		ANAPC10	0.12164	10.806	3.96962	-4.80596	0.084872	0.146069	0.89542
	ANAPC11	0.187045	11.2432	5.31426	3.75678	0.0475638	0.348824	0.721608		ANAPC11	0.0648002	2.27729	5.29987	3.72271	0.00577904	0.882766	0.978382
	ANAPC13	0.151533	0.070317	5.5054	2.92968	0.125903	0.0536992	0.498163		ANAPC13	0.0860996	8.74553	5.50472	-2.74553	0.0471779	0.351797	0.89542
	ANAPC15	0.0537911	1.68248	2.8342	1.31752	0.0141632	0.735541	0.913193		ANAPC15	0.0995387	4.70108	2.83654	1.29892	0.0415232	0.40005	0.900319
	ANAPC16	0.10534	0.991899	5.1169	2.0081	0.0809546	0.16045	0.579412		ANAPC16	0.0733461	12.4737	5.11052	17.5263	0.043398	0.383384	0.897266
	ANAPC2	0.0655704	6.16277	4.13986	8.83723	0.012845	0.756984	0.921897		ANAPC2	0.101406	23.3844	4.13283	6.61556	0.0370398	0.442731	0.908183
	ANAPC4	0.0477991	11.4746	5.47402	3.52539	0.016585	0.697523	0.897723		ANAPC4	0.0577995	20.1945	5.45933	9.80548	0.02686	0.55588	0.923313
	ANAPC5	0.0657833	0.530913	7.40302	2.46909	0.0492348	0.335723	0.711893		ANAPC5	0.0537779	4.07814	7.3983	1.92186	0.0314687	0.501694	0.91669
	ANAPC7	0.116278	1.43227	5.69422	1.56773	0.110602	0.0784697	0.511655		ANAPC7	0.027419	2.75727	5.67888	3.24273	0.00571286	0.884036	0.978875
	ANGEL1	0.206066	5.96796	4.63863	9.03204	0.12667	0.0526681	0.498163		ANGEL1	0.120472	21.9794	4.63931	8.0206	0.0523575	0.312523	0.89542
	ANGEL2	0.0357856	2.65888	6.32094	0.341122	0.00967278	0.811304	0.941937		ANGEL2	0.0444098	16.5866	6.31357	13.4134	0.0118581	0.773484	0.961066
	ANGPT1	0.204133	11.2414	3.0062	3.75863	0.0556269	0.289925	0.67958		ANGPT1	0.318096	11.6643	3.03467	-5.66425	0.156246	0.0246593	0.89542
	ANGPT2	0.184713	6.25417	2.82948	8.74583	0.0362541	0.450687	0.789781		ANGPT2	0.144453	5.22947	2.86779	0.770532	0.0214795	0.62628	0.935487
	ANGPTL1	0.173647	9.99099	2.70088	5.00901	0.0471603	0.352028	0.724574		ANGPTL1	0.297103	9.04563	2.75881	-3.04563	0.138772	0.0387064	0.89542
	ANGPTL2	0.176088	4.94193	2.39475	10.0581	0.0955901	0.113091	0.529008		ANGPTL2	0.0425736	22.7041	2.39679	7.29588	0.00638377	0.871307	0.977362
	ANGPTL4	0.0417581	8.21433	2.65047	6.78567	0.0010506	0.97761	0.993575		ANGPTL4	0.301057	4.54272	2.68131	1.45728	0.0445724	0.37327	0.89639
	ANK1	0.159648	5.64994	4.85908	9.35006	0.0625551	0.247043	0.64904		ANK1	0.181185	22.4951	4.84347	7.50491	0.0971473	0.108817	0.89542
	ANK2	0.148326	5.42667	10.5311	9.57333	0.0936648	0.118453	0.534983		ANK2	0.0740856	0.395232	10.535	5.60477	0.0266741	0.558192	0.923725
	ANK3	0.24201	5.74227	8.67308	9.25773	0.10695	0.085832	0.517556		ANK3	0.0699785	21.3892	8.68357	8.6108	0.0105991	0.795005	0.964739
	ANKAR	0.150488	0.289087	4.5177	2.71091	0.0645878	0.235652	0.639824		ANKAR	0.0561135	3.93296	4.50314	2.06704	0.00870675	0.828496	0.970145
	ANKDD1A	0.0535429	8.36096	4.11238	6.63904	0.0131414	0.75215	0.919632		ANKDD1A	0.227215	21.2048	4.07602	8.79521	0.23448	0.00280426	0.89542
	ANKEF1	0.099057	1.23201	1.8005	1.76799	0.0456449	0.364326	0.730564		ANKEF1	0.147433	8.39338	1.81482	-2.39338	0.107166	0.0852981	0.89542
	ANKFN1	0.125118	6.48933	1.60183	8.51067	0.0518646	0.316159	0.698709		ANKFN1	0.0377869	2.77661	1.61752	3.22339	0.00476445	0.902351	0.980987
	ANKFY1	0.184897	6.40909	5.94326	8.59091	0.122451	0.0585328	0.499388		ANKFY1	0.147373	22.2743	5.94054	7.7257	0.0937082	0.118236	0.89542
	ANKH	0.131173	5.44022	7.32755	9.55978	0.140834	0.0367515	0.49425		ANKH	0.0720829	0.711564	7.33142	5.28844	0.0478568	0.346379	0.89542
	ANKHD1.ANKHD1.EIF4EBP3	0.171318	5.63843	2.71578	9.36157	0.0656959	0.229655	0.635072		ANKHD1.ANKHD1.EIF4EBP3	0.22493	21.7418	2.69084	8.25823	0.135034	0.0425524	0.89542
	ANKHD1.ANKHD1.EIF4EBP3.1	0.198558	5.61074	1.99785	9.38926	0.0430944	0.386145	0.747004		ANKHD1.ANKHD1.EIF4EBP3.1	0.180869	19.3432	1.98399	10.6568	0.0379496	0.433747	0.907214
	ANKIB1	0.117665	0.00454754	7.55148	2.99545	0.0762929	0.17914	0.598022		ANKIB1	0.108403	8.12064	7.5588	-2.12064	0.0727436	0.194672	0.89542
	ANKLE2	0.0350074	4.61922	5.86398	10.3808	0.0187886	0.664617	0.88301		ANKLE2	0.0925599	0.18464	5.85436	5.81536	0.140424	0.0371012	0.89542
	ANKMY1	0.207914	6.19674	2.58286	8.80326	0.10633	0.087133	0.517556		ANKMY1	0.207584	23.5482	2.57825	6.45178	0.127227	0.051873	0.89542
	ANKMY2	0.234227	0.0161972	6.51483	2.9838	0.131343	0.0467642	0.49425		ANKMY2	0.0974188	4.66365	6.49827	1.33635	0.0219308	0.620059	0.934403
	ANKRA2	0.18231	0.398638	4.00511	2.60136	0.148637	0.030101	0.49425		ANKRA2	0.112366	11.7728	3.99751	-5.77282	0.0669228	0.223086	0.89542
	ANKRD10	0.0736964	6.04267	5.80079	8.95733	0.0421392	0.394595	0.753554		ANKRD10	0.132381	21.5971	5.78475	8.40291	0.163035	0.020586	0.89542
	ANKRD11	0.283593	5.6526	6.18359	9.3474	0.124175	0.0560654	0.4991		ANKRD11	0.165928	22.1766	6.18092	7.82339	0.0511293	0.321422	0.89542
	ANKRD12	0.0346075	5.32885	8.04537	9.67115	0.00419109	0.913627	0.97404		ANKRD12	0.0797729	2.30196	8.04636	3.69804	0.022664	0.610058	0.934403
	ANKRD13A	0.0128005	11.9162	5.34473	3.08379	0.00161902	0.965752	0.989432		ANKRD13A	0.0646224	5.12083	5.35053	0.879171	0.0399703	0.414388	0.904663
	ANKRD13B	0.242941	5.68068	2.68238	9.31932	0.0623648	0.248128	0.649375		ANKRD13B	0.198416	23.3474	2.67646	6.65264	0.0498666	0.330848	0.89542
	ANKRD13C	0.106521	11.4053	6.51904	3.59475	0.0881634	0.135157	0.553686		ANKRD13C	0.0400811	14.4123	6.51121	15.5877	0.0126921	0.759493	0.95957
	ANKRD13D	0.0202368	2.185	5.13267	0.815	0.00171094	0.963841	0.989061		ANKRD13D	0.131414	1.63148	5.12346	4.36852	0.0666645	0.224439	0.89542
	ANKRD16	0.0261793	6.45977	3.29319	8.54023	0.00332007	0.931052	0.979854		ANKRD16	0.140053	0.754429	3.28357	5.24557	0.10775	0.0841078	0.89542
	ANKRD17	0.0688368	4.67867	8.04422	10.3213	0.0411923	0.403166	0.760901		ANKRD17	0.078482	0.142652	8.03736	5.85735	0.0576997	0.276285	0.89542
	ANKRD18A	0.135264	3.92106	3.51775	11.0789	0.0141716	0.735407	0.913193		ANKRD18A	0.185447	5.20748	3.5363	0.792516	0.0219802	0.619361	0.934403
	ANKRD18B	0.183978	5.64453	3.26816	9.35547	0.0315584	0.500753	0.815499		ANKRD18B	0.114847	19.2472	3.26509	10.7528	0.0129964	0.754482	0.95957
	ANKRD18CP	0.124037	8.10689	3.67379	6.89311	0.0319009	0.496932	0.813832		ANKRD18CP	0.0619881	3.49897	3.69088	2.50103	0.00670071	0.865342	0.977362
	ANKRD18DP	0.0957666	6.60935	1.38108	8.39065	0.0196245	0.652457	0.878572		ANKRD18DP	0.135047	21.2204	1.36818	8.77956	0.045341	0.36677	0.89639
	ANKRD18EP	0.056445	5.77556	2.28041	9.22444	0.00859427	0.830553	0.947006		ANKRD18EP	0.0710668	20.1519	2.27278	9.84808	0.0152703	0.717897	0.956876
	ANKRD19P	0.237082	6.24685	2.19031	8.75315	0.0595492	0.264825	0.661106		ANKRD19P	0.241261	21.8656	2.17498	8.1344	0.0742318	0.187976	0.89542
	ANKRD2	0.323359	8.43467	1.40803	6.56533	0.0702646	0.206394	0.618371		ANKRD2	0.24072	21.2687	1.39779	8.73127	0.0385027	0.428362	0.907214
	ANKRD20A4..includes.others.	0.203724	1.59992	1.84813	1.40008	0.0189892	0.661699	0.882034		ANKRD20A4..includes.others.	0.222736	20.1576	1.78024	9.84243	0.0228569	0.607435	0.933982
	ANKRD20A5P	0.315059	6.37902	2.78114	8.62098	0.0603341	0.26005	0.657895		ANKRD20A5P	0.395132	20.224	2.74597	9.77596	0.10648	0.0867301	0.89542
	ANKRD20A7P	0.561558	7.24002	1.90581	7.75998	0.126103	0.0534359	0.498163		ANKRD20A7P	0.342406	19.9816	1.91774	10.0184	0.0485218	0.341158	0.89542
	ANKRD20A8P	0.336661	6.19457	1.4787	8.80543	0.0747076	0.185965	0.603975		ANKRD20A8P	0.295855	19.9579	1.46324	10.0421	0.0641153	0.238147	0.89542
	ANKRD24	0.0619348	5.17608	5.10074	9.82392	0.0102671	0.800824	0.938164		ANKRD24	0.214404	23.0179	5.07173	6.98209	0.143378	0.0343922	0.89542
	ANKRD26	0.0555601	0.129543	6.6989	2.87046	0.0109549	0.788877	0.932507		ANKRD26	0.0499652	22.5784	6.68434	7.42156	0.0107737	0.791977	0.964553
	ANKRD26P3	0.391312	5.19457	1.78098	9.80543	0.0346794	0.466961	0.799209		ANKRD26P3	0.205158	22.6738	1.7736	7.32621	0.0111501	0.785507	0.96304
	ANKRD27	0.0382411	10.3589	5.84579	4.64111	0.0142314	0.734455	0.912673		ANKRD27	0.0389936	3.87547	5.84755	2.12453	0.0127539	0.758474	0.95957
	ANKRD28	0.0198146	4.79716	7.23584	10.2028	0.00365798	0.924238	0.977415		ANKRD28	0.0291567	15.8897	7.235	14.1103	0.0071415	0.857115	0.974834
	ANKRD29	0.0691976	1.49551	4.22327	1.50449	0.0358251	0.455068	0.793183		ANKRD29	0.0547915	5.67081	4.22133	0.329192	0.0199793	0.647314	0.938983
	ANKRD30B	0.0589287	11.2684	3.6456	3.73156	0.00686444	0.862315	0.957065		ANKRD30B	0.122064	20.3572	3.61863	9.64275	0.0324282	0.491016	0.916348
	ANKRD30BL	0.0272816	5.88733	2.34625	9.11267	0.00019291	0.995851	0.998578		ANKRD30BL	0.212707	9.90429	2.387	-3.90429	0.0141455	0.735776	0.957534
	ANKRD31	0.0806355	11.8058	1.52159	3.19424	0.0163038	0.701843	0.899212		ANKRD31	0.144175	5.03611	1.529	0.963891	0.0503026	0.327565	0.89542
	ANKRD33B	0.322732	6.17691	2.6186	8.82309	0.10151	0.097954	0.525104		ANKRD33B	0.384819	22.4032	2.59055	7.59679	0.17527	0.0148415	0.89542
	ANKRD34C	0.124447	3.7316	3.6152	11.2684	0.0483236	0.342808	0.71595		ANKRD34C	0.150137	13.7851	3.61795	16.2149	0.0636873	0.240521	0.89542
	ANKRD34C.AS1	0.0992463	11.2005	1.34466	3.7995	0.0431281	0.385848	0.747004		ANKRD34C.AS1	0.0694958	3.1408	1.33947	2.8592	0.0203651	0.641836	0.938536
	ANKRD35	0.0238434	9.8849	2.6162	5.1151	0.00189776	0.959978	0.988173		ANKRD35	0.0740233	22.7415	2.60476	7.25852	0.0188541	0.663621	0.94222
	ANKRD36	0.175747	6.13779	6.28738	8.86221	0.0481218	0.344391	0.717236		ANKRD36	0.135247	22.4868	6.28468	7.51318	0.0346439	0.467261	0.913384
	ANKRD36B	0.097574	7.69637	5.231	7.30363	0.0156178	0.71249	0.903407		ANKRD36B	0.160787	18.7725	5.21724	11.2275	0.0389456	0.42411	0.906739
	ANKRD36BP1	0.24637	6.62347	2.47861	8.37653	0.108705	0.0822237	0.514785		ANKRD36BP1	0.100652	8.96572	2.52885	-2.96572	0.0208466	0.635083	0.938536
	ANKRD36BP2	0.331052	11.781	5.80366	3.219	0.157804	0.0236999	0.49425		ANKRD36BP2	0.105207	6.8965	5.78858	-0.896495	0.0165796	0.697557	0.952688
	ANKRD36C	0.0990265	5.57708	6.71194	9.42292	0.0193562	0.656348	0.87964		ANKRD36C	0.122574	20.8278	6.69773	9.17216	0.0341292	0.472674	0.915404
	ANKRD37	0.14846	1.75549	2.69712	1.24451	0.0474734	0.34953	0.722318		ANKRD37	0.19739	20.138	2.64157	9.86198	0.0830917	0.152418	0.89542
	ANKRD39	0.0909595	11.4379	3.68433	3.56209	0.0382245	0.431134	0.7782		ANKRD39	0.135915	23.6418	3.65865	6.3582	0.100247	0.100919	0.89542
	ANKRD40	0.101079	1.50369	7.11863	1.49631	0.0810584	0.160057	0.579412		ANKRD40	0.136153	7.76167	7.13005	-1.76167	0.146182	0.0320026	0.89542
	ANKRD42	0.0584819	1.3951	5.23775	1.6049	0.0307633	0.509757	0.819734		ANKRD42	0.0581679	21.695	5.21945	8.30502	0.0334331	0.480128	0.915529
	ANKRD44	0.024489	9.48611	4.60422	5.51389	0.00425751	0.9123	0.97383		ANKRD44	0.0406723	3.10068	4.60619	2.89932	0.00974336	0.810035	0.968451
	ANKRD45	0.0564703	1.10843	2.48171	1.89157	0.0134919	0.746405	0.917028		ANKRD45	0.0534275	14.8613	2.47379	15.1387	0.0115343	0.778952	0.962228
	ANKRD46	0.198052	0.0408052	7.52558	2.95919	0.105595	0.0887121	0.517641		ANKRD46	0.0803407	12.2242	7.51295	17.7758	0.0204172	0.641103	0.938536
	ANKRD49	0.110647	0.540744	4.14921	2.45926	0.0574489	0.277981	0.670661		ANKRD49	0.0564221	8.5219	4.14586	-2.5219	0.0168946	0.692764	0.951354
	ANKRD50	0.121342	6.16007	6.17494	8.83993	0.0676508	0.219419	0.627057		ANKRD50	0.0498868	21.1021	6.17952	8.89793	0.0134685	0.746752	0.958859
	ANKRD52	0.315654	5.98177	5.31635	9.01823	0.154452	0.0258635	0.49425		ANKRD52	0.197207	21.2702	5.3137	8.72984	0.0715187	0.200336	0.89542
	ANKRD54	0.0618246	3.58149	4.0742	11.4185	0.0240621	0.591467	0.856726		ANKRD54	0.158564	1.67289	4.06363	4.32711	0.143037	0.0346953	0.89542
	ANKRD55	0.220468	9.81129	1.9875	5.18871	0.093004	0.120355	0.536352		ANKRD55	0.18107	19.0433	1.96263	10.9567	0.0556973	0.289341	0.89542
	ANKRD6	0.018248	8.80499	5.32062	6.19501	0.00329325	0.931586	0.979854		ANKRD6	0.0742373	6.83588	5.33451	-0.835878	0.046574	0.35663	0.89542
	ANKRD62	0.125697	5.84805	1.46546	9.15195	0.014482	0.730453	0.91071		ANKRD62	0.176904	23.9672	1.45642	6.03281	0.0339708	0.474362	0.915404
	ANKRD65	0.283747	5.48813	2.28784	9.51187	0.0441918	0.376615	0.739935		ANKRD65	0.286623	1.30045	2.29219	4.69955	0.0492742	0.335319	0.89542
	ANKRD7	0.230675	11.1648	1.93144	3.83521	0.14858	0.0301428	0.49425		ANKRD7	0.0971818	10.2528	1.93322	-4.25279	0.0307089	0.510307	0.91893
	ANKRD9	0.176158	5.19626	3.88688	9.80374	0.0174924	0.683784	0.892438		ANKRD9	0.441131	1.25306	3.86787	4.74694	0.117615	0.0659669	0.89542
	ANKS1A	0.119624	6.29843	4.81781	8.70157	0.0650155	0.2333	0.637248		ANKS1A	0.155755	21.7797	4.804	8.22029	0.132232	0.0456762	0.89542
	ANKS1B	0.0334759	8.94032	7.8082	6.05968	0.00976	0.809769	0.941123		ANKS1B	0.0529174	1.91392	7.80888	4.08608	0.0214171	0.627142	0.935574
	ANKS3	0.0208957	5.26025	4.532	9.73975	0.00202347	0.957377	0.98789		ANKS3	0.117949	21.8566	4.51236	8.14342	0.0752086	0.183682	0.89542
	ANKS6	0.269263	5.90193	3.40218	9.09807	0.105529	0.0888536	0.518151		ANKS6	0.261397	22.1178	3.38449	7.88221	0.120445	0.0614822	0.89542
	ANKZF1	0.0250921	6.49438	4.33625	8.50562	0.00387819	0.919841	0.975483		ANKZF1	0.0971889	22.9087	4.32409	7.09129	0.0698349	0.208375	0.89542
	ANLN	0.227807	0.58536	6.45764	2.41464	0.0442028	0.376527	0.739867		ANLN	0.374215	9.04788	6.49863	-3.04788	0.137858	0.0396079	0.89542
	ANO10	0.0858108	0.189514	4.93238	2.81049	0.0747933	0.185589	0.603761		ANO10	0.0574986	4.5966	4.92758	1.4034	0.0323674	0.491692	0.916348
	ANO2	0.054349	0.330925	1.41399	2.66907	0.00847237	0.832755	0.947911		ANO2	0.0570402	9.7728	1.41775	-3.7728	0.0111819	0.784961	0.962795
	ANO3	0.170539	5.36581	6.04217	9.63419	0.0678329	0.218493	0.626828		ANO3	0.0344597	7.65961	6.06148	-1.65961	0.00295146	0.938454	0.989911
	ANO4	0.208286	11.7666	5.76959	3.23337	0.18196	0.0123807	0.49425		ANO4	0.110102	9.41065	5.7695	-3.41065	0.0603584	0.259797	0.89542
	ANO5	0.0819022	0.657771	7.17647	2.34223	0.0364523	0.448688	0.787939		ANO5	0.0142417	14.6738	7.166	15.3262	0.00110488	0.976463	0.995439
	ANO6	0.0589046	7.28034	4.78907	7.71966	0.017111	0.689536	0.895232		ANO6	0.0992821	7.98354	4.8152	-1.98354	0.0501056	0.329037	0.89542
	ANO8	0.192469	5.95575	3.80702	9.04425	0.054572	0.297086	0.684969		ANO8	0.288422	21.4715	3.77451	8.52846	0.146339	0.0318767	0.89542
	ANOS1	0.117452	7.42073	5.60981	7.57927	0.060904	0.256658	0.655589		ANOS1	0.119838	13.3432	5.63325	16.6568	0.0640953	0.238257	0.89542
	ANP32A	0.110969	2.64891	5.65476	0.351089	0.0923145	0.122363	0.537937		ANP32A	0.0721153	7.00607	5.65623	-1.00607	0.0338079	0.4761	0.915529
	ANP32E	0.0732926	6.4397	5.37326	8.5603	0.0102565	0.801008	0.938164		ANP32E	0.0411574	14.3586	5.383	15.6414	0.00334289	0.930576	0.987572
	ANTXR1	0.0837847	6.94927	4.6839	8.05073	0.0221655	0.616856	0.866967		ANTXR1	0.0633238	12.0559	4.70259	17.9441	0.0143068	0.733209	0.957534
	ANTXR2	0.137593	3.2936	2.86544	11.7064	0.118131	0.0651814	0.499388		ANTXR2	0.0657885	14.0173	2.85932	15.9827	0.0236352	0.597047	0.931
	ANXA1	0.218297	11.7308	3.98461	3.26923	0.0885154	0.13401	0.551173		ANXA1	0.12862	8.21295	3.98752	-2.21295	0.0345085	0.468672	0.914553
	ANXA11	0.219824	5.56145	5.98181	9.43855	0.144758	0.0332382	0.49425		ANXA11	0.184934	22.5035	5.97014	7.49654	0.122992	0.0576884	0.89542
	ANXA2	0.170696	11.1388	3.65924	3.8612	0.0290916	0.529062	0.828992		ANXA2	0.135344	6.61896	3.67009	-0.618961	0.0179865	0.676381	0.945524
	ANXA3	0.166509	10.7579	2.99889	4.24209	0.0566911	0.282881	0.674637		ANXA3	0.198895	3.69806	3.00197	2.30194	0.0730338	0.193346	0.89542
	ANXA4	0.105738	6.49814	3.13276	8.50186	0.0443621	0.375149	0.738703		ANXA4	0.0368518	15.8134	3.14397	14.1866	0.00519489	0.894003	0.980213
	ANXA5	0.104118	0.409492	5.46481	2.59051	0.0348412	0.465277	0.798385		ANXA5	0.216485	7.39967	5.49028	-1.39967	0.160785	0.0218585	0.89542
	ANXA6	0.122064	0.0644435	8.55194	2.93556	0.0436996	0.380851	0.743429		ANXA6	0.118474	2.19828	8.53546	3.80172	0.0433716	0.383614	0.897266
	ANXA7	0.095082	0.583163	6.56423	2.41684	0.092485	0.121862	0.537397		ANXA7	0.0414809	1.6949	6.55015	4.3051	0.0187869	0.664595	0.942525
	AOAH	0.118038	10.9033	1.96439	4.09668	0.0199177	0.648247	0.878121		AOAH	0.188506	10.5361	1.99004	-4.53611	0.0578119	0.275574	0.89542
	AP1AR	0.267231	11.8927	6.01186	3.10727	0.149881	0.0291331	0.49425		AP1AR	0.0978106	10.3289	6.00088	-4.32892	0.0243711	0.587382	0.930804
	AP1B1	0.147566	5.64498	6.43878	9.35502	0.0751248	0.18415	0.602711		AP1B1	0.0909984	23.0325	6.43834	6.9675	0.0343637	0.470194	0.914796
	AP1G1	0.109396	5.34529	6.94775	9.65471	0.0914778	0.124854	0.540008		AP1G1	0.0331509	20.6939	6.94981	9.30605	0.00946543	0.814985	0.968874
	AP1G2	0.169189	6.61951	3.15262	8.38049	0.0237328	0.595806	0.858614		AP1G2	0.22149	21.4392	3.13343	8.56075	0.0475852	0.348553	0.89542
	AP1M1	0.182539	5.64295	4.89017	9.35705	0.0634619	0.241903	0.64455		AP1M1	0.153557	23.9729	4.88802	6.02708	0.0528019	0.309373	0.89542
	AP1S1	0.194101	0.116569	6.60311	2.88343	0.0552321	0.292593	0.681635		AP1S1	0.0200982	8.54159	6.58499	-2.54159	0.00068027	0.98547	0.996908
	AP1S2	0.163038	0.382194	6.81605	2.61781	0.0720465	0.19798	0.613379		AP1S2	0.145755	11.3739	6.81717	-5.37387	0.0690087	0.212469	0.89542
	AP1S3	0.103884	8.67059	1.55246	6.32941	0.0299959	0.518563	0.824133		AP1S3	0.175708	18.1103	1.5368	11.8897	0.0708445	0.203526	0.89542
	AP2A1	0.229651	6.18915	6.3637	8.81085	0.0879589	0.135813	0.553686		AP2A1	0.138296	22.959	6.36864	7.04099	0.0386937	0.426525	0.907214
	AP2A2	0.253823	5.77757	6.18796	9.22243	0.124527	0.0555803	0.499007		AP2A2	0.158047	22.4101	6.18619	7.58994	0.0584732	0.271393	0.89542
	AP2B1	0.178212	5.58764	7.75674	9.41236	0.0852146	0.144988	0.564614		AP2B1	0.0652999	23.9921	7.7646	6.00793	0.013406	0.747775	0.958875
	AP2M1	0.177866	0.271742	8.77869	2.72826	0.0647229	0.234909	0.639124		AP2M1	0.117742	3.2676	8.76088	2.7324	0.0281408	0.540303	0.921764
	AP2S1	0.172456	0.348801	5.52229	2.6512	0.0500747	0.329369	0.708143		AP2S1	0.108182	3.8284	5.50735	2.1716	0.0191176	0.659773	0.94222
	AP3B1	0.14857	11.5106	5.50251	3.48935	0.0914176	0.125035	0.540008		AP3B1	0.13088	8.99407	5.51436	-2.99407	0.0819369	0.156647	0.89542
	AP3B2	0.188666	6.09463	6.06974	8.90537	0.0936079	0.118616	0.534983		AP3B2	0.144546	22.7765	6.06764	7.22354	0.0668173	0.223637	0.89542
	AP3D1	0.200743	5.63596	6.53095	9.36404	0.11188	0.0760486	0.510193		AP3D1	0.175829	0.587169	6.53191	5.41283	0.0982705	0.10588	0.89542
	AP3M1	0.135627	4.76912	4.04496	10.2309	0.0583202	0.272467	0.665923		AP3M1	0.0505998	5.9206	4.05738	0.0793951	0.00743926	0.851599	0.973991
	AP3M2	0.167766	0.545267	7.26695	2.45473	0.123324	0.0572671	0.499388		AP3M2	0.0246538	7.86812	7.25035	-1.86812	0.0029039	0.939412	0.989911
	AP3S1	0.113016	1.15482	5.71384	1.84518	0.0798624	0.164663	0.584025		AP3S1	0.0283408	12.04	5.70218	17.96	0.00556773	0.886807	0.979236
	AP3S2	0.173279	5.26123	4.49264	9.73877	0.172213	0.0161237	0.49425		AP3S2	0.0844107	23.7687	4.49388	6.23128	0.0472013	0.351611	0.89542
	AP4B1	0.0943549	4.34591	4.12551	10.6541	0.0693353	0.210951	0.61973		AP4B1	0.104554	22.6687	4.10943	7.33133	0.0914763	0.124761	0.89542
	AP4E1	0.0270428	1.53522	4.88685	1.46478	0.00610329	0.87664	0.960899		AP4E1	0.0416228	17.1607	4.87863	12.8393	0.0126317	0.760486	0.95957
	AP4M1	0.0834183	1.47906	3.4112	1.52094	0.0354749	0.45868	0.794918		AP4M1	0.103049	0.212208	3.38845	5.78779	0.0576455	0.276631	0.89542
	AP4S1	0.224243	0.327278	4.84454	2.67272	0.210149	0.0056619	0.49425		AP4S1	0.089945	15.2455	4.81529	14.7545	0.0335198	0.479203	0.915529
	AP5B1	0.276137	5.66306	2.87861	9.33694	0.0953182	0.113832	0.530249		AP5B1	0.278002	22.3297	2.85675	7.67026	0.116441	0.0679012	0.89542
	AP5M1	0.0554445	4.03105	5.78028	10.9689	0.0158825	0.708368	0.901925		AP5M1	0.0507203	5.59481	5.78616	0.405192	0.0111823	0.784955	0.962795
	AP5S1	0.0411556	2.85015	3.5316	0.149851	0.0106637	0.793907	0.934971		AP5S1	0.11094	3.82301	3.53401	2.17699	0.0620443	0.249852	0.89542
	AP5Z1	0.0581211	5.06793	3.74612	9.93207	0.0113622	0.781911	0.930537		AP5Z1	0.141327	1.20287	3.73936	4.79713	0.071414	0.200827	0.89542
	APAF1	0.0632083	4.67576	5.48418	10.3242	0.0230058	0.605494	0.861876		APAF1	0.0227711	22.2515	5.48236	7.74848	0.00331321	0.931181	0.987572
	APBA1	0.276768	5.68164	6.09319	9.31836	0.141771	0.0358749	0.49425		APBA1	0.165907	0.684217	6.1034	5.31578	0.0581615	0.273367	0.89542
	APBA2	0.0621868	4.76252	7.82176	10.2375	0.022171	0.616783	0.866967		APBA2	0.117411	23.2118	7.80674	6.78819	0.0882352	0.134831	0.89542
	APBA3	0.0863461	6.06274	2.21939	8.93726	0.0185827	0.667625	0.884026		APBA3	0.104019	0.76473	2.21944	5.23527	0.0308916	0.508214	0.918916
	APBB1	0.0543475	2.1183	8.30547	0.881704	0.0216673	0.623732	0.869376		APBB1	0.0392758	1.15645	8.29614	4.84355	0.0108093	0.791366	0.964553
	APBB1IP	0.151616	0.967015	2.25122	2.03298	0.0162813	0.702191	0.899399		APBB1IP	0.281098	9.91945	2.28119	-3.91945	0.0644914	0.236067	0.89542
	APBB2	0.0731183	6.681	6.54299	8.319	0.0540347	0.300796	0.687277		APBB2	0.0113278	9.12926	6.55451	-3.12926	0.00149435	0.968329	0.994912
	APBB3	0.103451	5.01227	4.43987	9.98773	0.0605839	0.258559	0.657695		APBB3	0.121133	21.8228	4.42385	8.17723	0.0947086	0.115416	0.89542
	APC	0.0111743	4.97032	9.6904	10.0297	0.00071683	0.984703	0.994882		APC	0.0488796	8.55817	9.70015	-2.55817	0.0148568	0.724423	0.957042
	APC2	0.314465	6.0072	6.90129	8.9928	0.12772	0.0512862	0.495424		APC2	0.304684	23.3768	6.89166	6.62324	0.144715	0.0332375	0.89542
	APCDD1	0.0411935	8.09803	4.16201	6.90197	0.00294063	0.938678	0.982094		APCDD1	0.126146	5.56559	4.18297	0.434411	0.0230655	0.604636	0.932834
	APEH	0.0552471	4.39376	5.91794	10.6062	0.0147337	0.72642	0.910086		APEH	0.0342774	21.9644	5.91262	8.03562	0.00608664	0.876948	0.978195
	APEX1	0.0866403	4.84172	3.80735	10.1583	0.0251849	0.576986	0.850984		APEX1	0.0436246	19.1633	3.80367	10.8367	0.00629828	0.872909	0.977362
	APEX2	0.0580217	7.92527	2.08719	7.07473	0.0137219	0.742668	0.915483		APEX2	0.0966971	3.76221	2.0993	2.23779	0.0322794	0.492679	0.916348
	APH1A	0.0546133	11.9526	5.05089	3.04736	0.00904737	0.822437	0.945032		APH1A	0.0381637	6.3645	5.05093	-0.364503	0.0044782	0.90796	0.981834
	APH1B	0.0183336	11.9766	5.19602	3.02337	0.00368513	0.923689	0.977206		APH1B	0.0530141	8.42188	5.20396	-2.42188	0.0351862	0.461588	0.911602
	API5	0.0704013	4.15931	6.28073	10.8407	0.0253223	0.57526	0.849971		API5	0.0292846	6.27077	6.28496	-0.270767	0.0038354	0.920693	0.985236
	APIP	0.205779	11.8112	4.28787	3.18882	0.0982677	0.105977	0.52875		APIP	0.137967	13.7035	4.27404	16.2965	0.04781	0.346751	0.89542
	APLN	0.172184	6.95442	3.18434	8.04558	0.0762267	0.179421	0.598395		APLN	0.132686	8.59992	3.232	-2.59992	0.0498142	0.331234	0.89542
	APLNR	0.232545	7.02572	2.54419	7.97428	0.0354352	0.459092	0.794918		APLNR	0.0476671	9.12083	2.58399	-3.12083	0.00166618	0.964758	0.994774
	APLP1	0.157817	5.51069	7.31374	9.48931	0.0593597	0.265993	0.661497		APLP1	0.10302	3.44735	7.33083	2.55265	0.0245975	0.58447	0.930791
	APLP2	0.0502185	3.08981	8.64295	11.9102	0.0175831	0.682439	0.891927		APLP2	0.0780565	1.13421	8.63342	4.86579	0.0390648	0.422965	0.906116
	APMAP	0.126997	0.139322	6.84071	2.86068	0.0526248	0.310727	0.69388		APMAP	0.0600846	3.78537	6.82941	2.21463	0.0115023	0.77949	0.962228
	APOC1	0.272742	9.44903	2.2773	5.55097	0.0725635	0.1956	0.612002		APOC1	0.179373	9.34402	2.32432	-3.34402	0.0308341	0.508883	0.918916
	APOD	0.138138	7.77222	5.02378	7.22778	0.0200443	0.646435	0.877481		APOD	0.04563	12.5033	5.04605	17.4967	0.00223096	0.953102	0.992239
	APOE	0.159732	9.05984	8.35406	5.94016	0.0330695	0.484127	0.80698		APOE	0.238971	5.07408	8.39198	0.92592	0.0587226	0.269845	0.89542
	APOL1	0.109626	2.79716	1.46901	0.202837	0.0237201	0.595969	0.858614		APOL1	0.181187	8.90245	1.49314	-2.90245	0.0622127	0.248879	0.89542
	APOL2	0.0496467	2.21369	6.30974	0.786305	0.00783857	0.844275	0.951796		APOL2	0.13767	23.5344	6.28497	6.46564	0.0612946	0.254236	0.89542
	APOL3	0.126689	1.2347	2.34189	1.7653	0.0267191	0.557679	0.841895		APOL3	0.200872	8.72839	2.36262	-2.72839	0.072384	0.196322	0.89542
	APOL6	0.0889489	5.67058	3.1906	9.32942	0.0122599	0.76672	0.926295		APOL6	0.17166	7.66245	3.22985	-1.66245	0.0495421	0.333282	0.89542
	APOLD1	0.300258	9.14457	5.64271	5.85543	0.0797761	0.165005	0.584025		APOLD1	0.134927	3.85414	5.67113	2.14586	0.0128739	0.75648	0.95957
	APOO	0.115029	2.44039	3.96546	0.559615	0.0509289	0.323004	0.703978		APOO	0.0272126	17.1971	3.95017	12.8029	0.00230554	0.951566	0.992006
	APOOL	0.0307634	10.4212	3.50699	4.5788	0.0062603	0.873644	0.960028		APOOL	0.0178258	4.81941	3.50825	1.18059	0.00180673	0.961849	0.994218
	APP	0.0867267	1.88209	10.2754	1.11791	0.0682173	0.21654	0.624184		APP	0.0865644	2.18154	10.2623	3.81846	0.0623388	0.24817	0.89542
	APPBP2	0.0967074	0.448738	7.59198	2.55126	0.0605384	0.25883	0.657895		APPBP2	0.0544117	9.70189	7.5899	-3.70189	0.0228111	0.608063	0.93415
	APPL1	0.108753	0.375912	7.85766	2.62409	0.0558146	0.288658	0.67831		APPL1	0.0674969	9.97519	7.85642	-3.97519	0.0258261	0.568794	0.927147
	APPL2	0.0683611	9.27022	5.15336	5.72978	0.0321068	0.494651	0.812687		APPL2	0.0761798	4.13138	5.1628	1.86862	0.0317381	0.498693	0.91669
	APRT	0.165931	11.7449	3.68125	3.25515	0.0501276	0.328971	0.708143		APRT	0.0938648	5.85183	3.67808	0.14817	0.015807	0.709509	0.955041
	APTR	0.15545	1.8163	2.24251	1.1837	0.137525	0.0399861	0.49425		APTR	0.147683	8.31575	2.25038	-2.31575	0.123373	0.0571413	0.89542
	APTX	0.0945855	0.134347	4.71852	2.86565	0.0573683	0.278497	0.670832		APTX	0.0228183	9.17361	4.71204	-3.17361	0.00394504	0.918499	0.984136
	AQP1	0.345513	6.97565	4.66103	8.02435	0.0601285	0.261298	0.659112		AQP1	0.406959	7.6101	4.77996	-1.6101	0.086661	0.139987	0.89542
	AQP11	0.0483974	4.08643	2.88048	10.9136	0.0346287	0.46749	0.799258		AQP11	0.0771038	20.857	2.86567	9.14305	0.0883546	0.134438	0.89542
	AQP4	0.208457	9.47713	9.96719	5.52287	0.0593986	0.265745	0.661497		AQP4	0.334196	8.21001	10.0395	-2.21001	0.142522	0.0351473	0.89542
	AQP4.AS1	0.134244	6.62536	2.13603	8.37464	0.0356401	0.456975	0.794198		AQP4.AS1	0.0839	16.4525	2.14623	13.5475	0.0131749	0.751566	0.959161
	AQP9	0.103159	4.58317	1.5071	10.4168	0.0143424	0.732681	0.911968		AQP9	0.134991	11.4912	1.52876	-5.49116	0.0267576	0.557148	0.923367
	AQR	0.0432136	1.24873	6.36079	1.75127	0.022931	0.606494	0.86218		AQR	0.0246005	8.26752	6.3596	-2.26752	0.00780949	0.84479	0.973986
	AR	0.0831261	3.92884	2.8576	11.0712	0.0211076	0.631482	0.872964		AR	0.0518859	11.9703	2.86245	-5.97031	0.00829725	0.835894	0.971785
	ARAF	0.0885423	1.0814	2.41325	1.9186	0.030867	0.508561	0.819626		ARAF	0.182909	4.8349	2.41955	1.1651	0.120051	0.0620996	0.89542
	ARAP1	0.0806451	5.30126	5.10913	9.69874	0.0468382	0.354601	0.725708		ARAP1	0.11931	0.175857	5.10126	5.82414	0.11706	0.0668668	0.89542
	ARAP2	0.100822	0.479886	8.37597	2.52011	0.0469769	0.353504	0.725708		ARAP2	0.108815	10.7693	8.38094	-4.76929	0.065786	0.229066	0.89542
	ARAP3	0.356657	6.17417	1.74444	8.82583	0.133494	0.0442884	0.49425		ARAP3	0.323883	23.1878	1.73703	6.81215	0.133188	0.0445832	0.89542
	ARC	0.272101	7.18745	3.32258	7.81255	0.0546075	0.296844	0.684969		ARC	0.316671	21.1732	3.29999	8.82683	0.0816338	0.157777	0.89542
	ARCN1	0.0407824	2.91983	6.91291	0.0801657	0.0269514	0.554801	0.840173		ARCN1	0.00734045	23.5081	6.90852	6.49191	0.00086107	0.981648	0.996761
	AREL1	0.149821	5.0754	5.43406	9.9246	0.0806732	0.161539	0.580937		AREL1	0.0515609	22.5962	5.43444	7.40381	0.011058	0.787075	0.96335
	ARF1	0.110679	5.85427	6.72583	9.14573	0.032074	0.495016	0.812959		ARF1	0.111145	1.19392	6.72906	4.80608	0.0361197	0.451982	0.909566
	ARF3	0.0392848	3.16602	8.21518	11.834	0.0222059	0.616321	0.866649		ARF3	0.079538	23.6949	8.20191	6.30507	0.0893363	0.131314	0.89542
	ARF4	0.0501446	11.8005	6.15199	3.19952	0.0263148	0.562685	0.844012		ARF4	0.0574263	12.8143	6.15213	17.1857	0.0393023	0.420688	0.905267
	ARF5	0.158953	0.0499218	6.74965	2.95008	0.0624776	0.24749	0.64934		ARF5	0.0999506	3.21784	6.73462	2.78216	0.0246467	0.583828	0.930791
	ARF6	0.0348989	1.96816	3.40095	1.03184	0.0043975	0.909543	0.973341		ARF6	0.07902	22.3756	3.38324	7.62437	0.0236494	0.596863	0.930968
	ARFGAP1	0.0240942	5.16215	5.74604	9.83785	0.0028696	0.940109	0.982475		ARFGAP1	0.12545	23.7831	5.73129	6.21688	0.0890589	0.132194	0.89542
	ARFGAP2	0.063973	0.769607	6.92239	2.23039	0.0210219	0.632678	0.873549		ARFGAP2	0.0747779	1.99248	6.91145	4.00752	0.0297154	0.521724	0.919771
	ARFGAP3	0.107701	0.0897274	4.91324	2.91027	0.164341	0.0199039	0.49425		ARFGAP3	0.0494995	7.4078	4.90994	-1.4078	0.0373772	0.439388	0.907743
	ARFGEF1	0.0122305	6.28856	7.10115	8.71144	0.00102545	0.97815	0.993575		ARFGEF1	0.00694377	19.6735	7.10135	10.3265	0.00036034	0.992259	0.998721
	ARFGEF2	0.0383231	5.17473	7.85338	9.82527	0.0140893	0.736738	0.913321		ARFGEF2	0.0508758	0.520209	7.85072	5.47979	0.0276337	0.546407	0.921764
	ARFGEF3	0.189683	6.0655	8.37459	8.9345	0.110681	0.0783128	0.511655		ARFGEF3	0.0710893	21.6548	8.38269	8.34518	0.0186691	0.666305	0.943309
	ARFIP1	0.152879	11.7891	4.97448	3.21094	0.109565	0.0804995	0.511655		ARFIP1	0.0913608	11.3814	4.97247	-5.38138	0.0470528	0.352806	0.89542
	ARFIP2	0.0856321	0.152836	5.6023	2.84716	0.0250326	0.578938	0.851945		ARFIP2	0.103529	3.957	5.59876	2.043	0.0355637	0.457687	0.909722
	ARFRP1	0.0337755	0.977095	4.7038	2.0229	0.00365992	0.9242	0.977415		ARFRP1	0.0785858	0.819276	4.69232	5.18072	0.0215643	0.625104	0.935398
	ARG2	0.230574	10.9153	3.68621	4.08471	0.12563	0.0540654	0.498163		ARG2	0.144248	17.1547	3.65874	12.8453	0.0446734	0.372414	0.89639
	ARGLU1	0.0463339	1.35059	7.11317	1.64941	0.0136299	0.744162	0.915902		ARGLU1	0.109588	16.4942	7.09776	13.5058	0.067584	0.219652	0.89542
	ARHGAP1	0.237458	5.56208	4.13026	9.43792	0.107849	0.0839809	0.51731		ARHGAP1	0.152052	0.544831	4.13575	5.45517	0.0505436	0.325772	0.89542
	ARHGAP10	0.313487	11.935	5.26948	3.06498	0.127497	0.0515813	0.496337		ARHGAP10	0.196055	12.8718	5.25343	17.1282	0.0567698	0.282258	0.89542
	ARHGAP11A	0.0776169	10.6875	1.69917	4.3125	0.0188652	0.663506	0.882654		ARHGAP11A	0.0327355	15.7535	1.69487	14.2465	0.00300264	0.937425	0.989911
	ARHGAP12	0.121525	11.3738	7.06952	3.62615	0.0831706	0.152223	0.571824		ARHGAP12	0.079496	8.46897	7.075	-2.46897	0.0397357	0.416591	0.904838
	ARHGAP15	0.175581	10.5569	1.57426	4.4431	0.0608338	0.257082	0.656096		ARHGAP15	0.163036	9.71899	1.59934	-3.71899	0.0569425	0.281143	0.89542
	ARHGAP17	0.146875	6.47307	2.92048	8.52693	0.0513967	0.319565	0.701529		ARHGAP17	0.150717	19.9441	2.91102	10.0559	0.0595083	0.264966	0.89542
	ARHGAP18	0.139183	11.5678	3.51009	3.43217	0.0714771	0.200634	0.616661		ARHGAP18	0.0915156	9.10549	3.51492	-3.10549	0.0359698	0.453497	0.909722
	ARHGAP19	0.0774649	4.29531	3.57785	10.7047	0.0477542	0.347288	0.719792		ARHGAP19	0.0698164	6.2556	3.58886	-0.255597	0.0343741	0.470083	0.914796
	ARHGAP20	0.0493932	5.71634	6.07207	9.28366	0.0115404	0.778877	0.929166		ARHGAP20	0.0352142	15.4156	6.07557	14.5844	0.00576885	0.882964	0.978382
	ARHGAP21	0.06151	5.55774	9.00907	9.44226	0.0217996	0.621912	0.868392		ARHGAP21	0.0598822	0.584804	9.00851	5.4152	0.0235641	0.597982	0.931551
	ARHGAP22	0.109295	6.49164	3.49022	8.50836	0.0641215	0.23822	0.642148		ARHGAP22	0.081794	3.60271	3.50738	2.39729	0.0348603	0.465	0.91283
	ARHGAP24	0.214076	5.68582	4.7129	9.31418	0.0842182	0.148475	0.567836		ARHGAP24	0.087733	1.77553	4.72902	4.22447	0.0151775	0.719342	0.956876
	ARHGAP25	0.108707	10.7058	2.08472	4.29421	0.0271059	0.5529	0.839302		ARHGAP25	0.195929	7.95673	2.11689	-1.95673	0.0898276	0.129777	0.89542
	ARHGAP26	0.154115	5.96004	7.80902	9.03996	0.096928	0.109481	0.528812		ARHGAP26	0.0727997	22.9823	7.81414	7.01765	0.0262581	0.563347	0.925265
	ARHGAP27	0.157268	5.67237	2.72189	9.32763	0.0463697	0.358391	0.727142		ARHGAP27	0.0589031	0.782415	2.73122	5.21759	0.00738628	0.852578	0.973991
	ARHGAP27P1.BPTFP1.KPNA2P3	0.0449501	2.60308	2.32115	0.396918	0.00414305	0.914572	0.974115		ARHGAP27P1.BPTFP1.KPNA2P3	0.221426	21.6825	2.27655	8.31746	0.0998596	0.101888	0.89542
	ARHGAP28	0.108594	0.314001	2.49039	2.686	0.0651871	0.232382	0.636376		ARHGAP28	0.0440572	7.47999	2.48525	-1.47999	0.0115517	0.778661	0.962228
	ARHGAP29	0.123635	6.64417	5.56021	8.35583	0.0484246	0.342013	0.71535		ARHGAP29	0.0601845	19.2864	5.56552	10.7136	0.0120062	0.770978	0.961003
	ARHGAP30	0.133842	7.56442	1.70785	7.43558	0.0291294	0.528628	0.828957		ARHGAP30	0.223456	7.81208	1.7661	-1.81208	0.0804357	0.162334	0.89542
	ARHGAP31	0.0861757	6.37016	4.62746	8.62984	0.0181821	0.673535	0.887467		ARHGAP31	0.108491	1.48239	4.63149	4.51761	0.0314925	0.501423	0.91669
	ARHGAP32	0.194773	5.65066	8.36505	9.34934	0.117622	0.0660224	0.499388		ARHGAP32	0.0866244	23.8499	8.37195	6.15007	0.0274802	0.548268	0.922809
	ARHGAP33	0.311535	6.14752	3.31353	8.85248	0.0990132	0.104085	0.526558		ARHGAP33	0.250173	22.739	3.30859	7.26105	0.0776137	0.173542	0.89542
	ARHGAP35	0.235775	5.61837	7.6622	9.38163	0.13262	0.045283	0.49425		ARHGAP35	0.110323	22.589	7.66531	7.411	0.0349659	0.463902	0.912544
	ARHGAP39	0.326731	5.84454	4.06951	9.15546	0.102273	0.096161	0.525104		ARHGAP39	0.208092	23.1361	4.07127	6.86393	0.0501775	0.328498	0.89542
	ARHGAP4	0.0475333	11.1728	2.53673	3.82718	0.00360029	0.925387	0.977712		ARHGAP4	0.068769	10.3028	2.54541	-4.30282	0.00878575	0.827081	0.970081
	ARHGAP42	0.0514725	8.38359	3.54982	6.61641	0.0144775	0.730523	0.910716		ARHGAP42	0.0467549	13.0641	3.55906	16.9359	0.011255	0.783703	0.962795
	ARHGAP44	0.0977056	5.85966	5.97471	9.14034	0.056128	0.286578	0.676872		ARHGAP44	0.0738756	23.343	5.97401	6.65699	0.0386859	0.426597	0.907214
	ARHGAP45	0.192104	6.09506	3.02674	8.90494	0.0606868	0.257953	0.657235		ARHGAP45	0.0531871	6.081	3.05594	-0.0809958	0.0046518	0.90455	0.980987
	ARHGAP5	0.0427284	11.949	9.42231	3.05103	0.00729332	0.854314	0.954838		ARHGAP5	0.1188	10.3913	9.43792	-4.39131	0.068517	0.214929	0.89542
	ARHGAP5.AS1	0.0222047	5.33628	1.41588	9.66372	0.00173161	0.963415	0.989061		ARHGAP5.AS1	0.141517	9.79319	1.44301	-3.79319	0.0824256	0.154841	0.89542
	ARHGAP6	0.0487786	7.32828	1.90242	7.67172	0.011315	0.782709	0.93114		ARHGAP6	0.096466	3.53877	1.9128	2.46123	0.0401064	0.413115	0.904663
	ARHGAP9	0.13452	6.73034	2.22606	8.26966	0.0654497	0.230983	0.635614		ARHGAP9	0.143251	23.0747	2.22163	6.92527	0.0875931	0.136904	0.89542
	ARHGDIA	0.261764	6.73865	4.10648	8.26135	0.0770249	0.176077	0.595803		ARHGDIA	0.115299	23.0498	4.12274	6.95019	0.0176306	0.681689	0.947385
	ARHGDIB	0.0251805	0.209018	2.73901	2.79098	0.00050303	0.989207	0.996323		ARHGDIB	0.311355	8.74371	2.79443	-2.74371	0.0891018	0.132061	0.89542
	ARHGDIG	0.193946	11.9603	6.70005	3.03973	0.0681143	0.21706	0.624906		ARHGDIG	0.146308	2.66271	6.67905	3.33729	0.0397487	0.416471	0.904838
	ARHGEF1	0.0899581	5.91436	3.26601	9.08564	0.0160685	0.705484	0.900545		ARHGEF1	0.178178	21.9786	3.24385	8.02145	0.0761869	0.179483	0.89542
	ARHGEF10	0.0246085	4.4755	5.07964	10.5245	0.00364844	0.924431	0.977493		ARHGEF10	0.0302953	0.110868	5.07655	5.88913	0.005841	0.881597	0.978382
	ARHGEF10L	0.075474	5.46622	5.04703	9.53378	0.0216143	0.624453	0.869376		ARHGEF10L	0.150615	0.858827	5.0401	5.14117	0.0962826	0.111102	0.89542
	ARHGEF11	0.220671	5.59985	6.5501	9.40015	0.129677	0.0488025	0.495424		ARHGEF11	0.113447	22.6375	6.55125	7.36247	0.0412355	0.402687	0.901643
	ARHGEF12	0.0253472	2.63286	9.33446	0.36714	0.00865115	0.829519	0.946941		ARHGEF12	0.0269002	1.06415	9.32988	4.93585	0.0090662	0.82208	0.969317
	ARHGEF17	0.239779	5.63358	5.96222	9.36642	0.14265	0.035071	0.49425		ARHGEF17	0.1722	23.6125	5.96072	6.38754	0.0874575	0.137358	0.89542
	ARHGEF18	0.141527	4.38801	4.04199	10.612	0.0733016	0.192224	0.61036		ARHGEF18	0.076389	21.7069	4.03007	8.29307	0.022776	0.608531	0.93425
	ARHGEF2	0.175632	4.95132	6.40414	10.0487	0.157121	0.0241268	0.49425		ARHGEF2	0.0592015	1.8959	6.41083	4.1041	0.0180048	0.676108	0.945524
	ARHGEF25	0.0973919	0.992651	6.13898	2.00735	0.0641104	0.238284	0.642161		ARHGEF25	0.0463769	23.432	6.11947	6.56797	0.016675	0.696101	0.952314
	ARHGEF26	0.113435	7.40737	4.68216	7.59263	0.0364238	0.448975	0.788009		ARHGEF26	0.069495	19.2035	4.68518	10.7965	0.0132704	0.750011	0.959161
	ARHGEF26.AS1	0.128807	10.5656	3.88115	4.43439	0.0651887	0.232374	0.636376		ARHGEF26.AS1	0.0753745	9.86854	3.89132	-3.86854	0.0243392	0.587801	0.930804
	ARHGEF28	0.112348	6.78337	4.88454	8.21663	0.0463611	0.358459	0.727142		ARHGEF28	0.0948889	0.482646	4.88939	5.51735	0.0372179	0.440965	0.907875
	ARHGEF3	0.109877	6.03548	6.2866	8.96452	0.0551057	0.293448	0.682287		ARHGEF3	0.060155	23.3363	6.28994	6.66372	0.019953	0.647687	0.939132
	ARHGEF33	0.0387476	3.22398	3.10807	11.776	0.0110421	0.787378	0.932358		ARHGEF33	0.0687369	20.5074	3.09269	9.4926	0.0327044	0.488014	0.916348
	ARHGEF37	0.0507095	2.04571	4.84614	0.95429	0.0137019	0.742996	0.915483		ARHGEF37	0.0730744	8.18575	4.8536	-2.18575	0.0274955	0.548085	0.922809
	ARHGEF4	0.0463602	5.10712	7.16557	9.89288	0.00966616	0.811417	0.941937		ARHGEF4	0.161913	1.41153	7.1583	4.58847	0.124265	0.0558844	0.89542
	ARHGEF40	0.0827948	6.58642	4.445	8.41358	0.0276766	0.545958	0.837175		ARHGEF40	0.0882001	0.0971285	4.44505	5.90287	0.0364424	0.448713	0.9086
	ARHGEF6	0.0485264	8.0192	5.49978	6.9808	0.0199115	0.648341	0.878121		ARHGEF6	0.101058	7.22911	5.5232	-1.22911	0.0790212	0.167856	0.89542
	ARHGEF7	0.0793673	5.2347	7.70552	9.7653	0.072168	0.197422	0.612881		ARHGEF7	0.0619604	23.1941	7.70177	6.80586	0.0513868	0.319535	0.89542
	ARHGEF9	0.0288314	4.1287	8.10736	10.8713	0.0114705	0.780053	0.929342		ARHGEF9	0.101633	2.15941	8.10448	3.84059	0.130187	0.0481225	0.89542
	ARID1A	0.305517	5.95952	4.92585	9.04048	0.108302	0.0830609	0.515491		ARID1A	0.199042	22.5429	4.92529	7.45707	0.0559059	0.287932	0.89542
	ARID1B	0.18602	6.02082	6.01626	8.97918	0.119619	0.062841	0.499388		ARID1B	0.118313	0.313966	6.02353	5.68603	0.0566391	0.283113	0.89542
	ARID2	0.0778884	5.03224	5.54555	9.96776	0.0346146	0.467638	0.799258		ARID2	0.0195636	22.6763	5.54677	7.32373	0.00251705	0.947249	0.991848
	ARID3A	0.268483	5.53933	1.89848	9.46067	0.177707	0.0139052	0.49425		ARID3A	0.111201	22.7829	1.90382	7.21711	0.0365456	0.447666	0.9086
	ARID3B	0.254334	5.91953	1.17837	9.08047	0.0764011	0.178687	0.597698		ARID3B	0.149624	20.6984	1.17698	9.30159	0.030599	0.511578	0.919018
	ARID4A	0.104951	0.87991	6.66469	2.12009	0.0588226	0.269329	0.662914		ARID4A	0.0375224	9.54713	6.65773	-3.54713	0.00865232	0.829476	0.970513
	ARID4B	0.0118526	4.28191	6.74884	10.7181	0.00089442	0.980941	0.993926		ARID4B	0.0338155	22.7431	6.74346	7.25685	0.00777192	0.845481	0.973991
	ARID5A	0.135228	5.76928	2.47297	9.23072	0.0250937	0.578165	0.851639		ARID5A	0.19322	1.62567	2.47608	4.37433	0.0556419	0.289715	0.89542
	ARID5B	0.208593	6.2422	6.16416	8.7578	0.0975896	0.107748	0.528796		ARID5B	0.0579776	23.0499	6.17972	6.95012	0.00912591	0.821018	0.9693
	ARIH1	0.0655716	5.35592	6.90554	9.64408	0.0304048	0.513863	0.821922		ARIH1	0.0138092	17.0009	6.90908	12.9991	0.00127083	0.972997	0.994955
	ARIH2	0.0601003	0.237573	6.67956	2.76243	0.0468131	0.354805	0.725708		ARIH2	0.0426716	1.02226	6.6691	4.97774	0.0265968	0.559139	0.923855
	ARIH2OS	0.0960196	2.82432	1.24122	0.175681	0.0325247	0.490039	0.810096		ARIH2OS	0.169198	3.61921	1.24026	2.38079	0.0814111	0.158614	0.89542
	ARL1	0.164738	11.8031	6.82206	3.19688	0.123539	0.0569679	0.499388		ARL1	0.0366128	11.4819	6.81079	-5.48189	0.00732434	0.853733	0.973991
	ARL10	0.273165	5.88902	5.71304	9.11098	0.151228	0.0281309	0.49425		ARL10	0.139895	20.5258	5.71512	9.47418	0.045486	0.365556	0.89639
	ARL13B	0.107394	11.5036	3.97336	3.49635	0.0703921	0.205791	0.618371		ARL13B	0.0655011	9.87361	3.976	-3.87361	0.0310917	0.505952	0.918779
	ARL14EP	0.165001	0.951345	5.97609	2.04865	0.160574	0.0220023	0.49425		ARL14EP	0.0806789	11.8097	5.96465	-5.80968	0.0437476	0.380351	0.896626
	ARL15	0.105026	0.244742	5.56123	2.75526	0.037297	0.440259	0.783502		ARL15	0.0468794	11.9367	5.55474	-5.93666	0.00880529	0.826729	0.970072
	ARL16	0.170633	0.210897	4.61741	2.7891	0.0916735	0.124266	0.539911		ARL16	0.0559788	6.59085	4.60651	-0.590847	0.0101076	0.803613	0.966239
	ARL17A.ARL17B	0.306784	5.06279	3.63643	9.93721	0.0792787	0.16694	0.586518		ARL17A.ARL17B	0.230497	23.1287	3.61957	6.87129	0.0515461	0.318371	0.89542
	ARL17A.ARL17B.1	0.359829	6.07065	3.00642	8.92935	0.105107	0.0897718	0.520019		ARL17A.ARL17B.1	0.309593	23.7816	3.00611	6.21837	0.0929144	0.120518	0.89542
	ARL2	0.132066	0.0200296	5.16855	2.97997	0.0366446	0.446753	0.787049		ARL2	0.181331	3.94487	5.16495	2.05513	0.0672201	0.221541	0.89542
	ARL2BP	0.156944	0.563598	6.23526	2.4364	0.15861	0.0231937	0.49425		ARL2BP	0.058176	9.24722	6.22625	-3.24722	0.0254182	0.573983	0.929716
	ARL3	0.194076	0.58387	4.78145	2.41613	0.196078	0.00839526	0.49425		ARL3	0.0582367	12.1141	4.76372	17.8859	0.0204749	0.640288	0.938536
	ARL4A	0.153445	0.91647	5.84297	2.08353	0.0839781	0.149329	0.568776		ARL4A	0.152497	6.66155	5.84727	-0.661546	0.0818764	0.156868	0.89542
	ARL4C	0.123963	5.57407	5.28154	9.42593	0.0589011	0.268838	0.662574		ARL4C	0.0823434	21.2445	5.27719	8.75548	0.0304236	0.513578	0.919018
	ARL4D	0.139374	0.381402	3.57031	2.6186	0.0334103	0.480443	0.805025		ARL4D	0.0485854	18.2953	3.54603	11.7047	0.00407335	0.915931	0.983426
	ARL5A	0.124401	11.8062	7.08674	3.19377	0.0438045	0.379944	0.742549		ARL5A	0.124418	10.6866	7.0946	-4.68662	0.0531412	0.306943	0.89542
	ARL5B	0.0111085	10.7021	6.33273	4.2979	0.00037361	0.991974	0.997638		ARL5B	0.0946646	13.0145	6.33996	16.9855	0.0280988	0.540795	0.921764
	ARL6	0.208434	0.0458127	4.63857	2.95419	0.1552	0.0253626	0.49425		ARL6	0.0440714	13.826	4.61753	16.174	0.00747671	0.850908	0.973991
	ARL6IP1	0.140852	0.593176	8.79542	2.40682	0.097062	0.109125	0.528812		ARL6IP1	0.066315	6.28466	8.78755	-0.284663	0.0213386	0.628219	0.935891
	ARL6IP5	0.0786091	1.68146	7.48085	1.31854	0.0235039	0.598829	0.859783		ARL6IP5	0.109018	9.94179	7.49007	-3.94179	0.0484713	0.341556	0.89542
	ARL6IP6	0.108623	9.49416	2.83062	5.50584	0.0457357	0.363573	0.730136		ARL6IP6	0.12062	8.84696	2.85841	-2.84696	0.0544202	0.298036	0.89542
	ARL8A	0.060841	3.63026	5.2445	11.3697	0.0163866	0.700594	0.898909		ARL8A	0.079646	4.1169	5.24751	1.8831	0.022684	0.609781	0.934403
	ARL8B	0.131127	0.255864	8.19539	2.74414	0.0967456	0.109965	0.528812		ARL8B	0.0350392	9.82385	8.18626	-3.82385	0.00830614	0.835737	0.971785
	ARMC1	0.0520868	4.40277	5.7928	10.5972	0.0148652	0.724332	0.908942		ARMC1	0.0443818	10.834	5.80061	-4.83404	0.0116564	0.776876	0.961678
	ARMC10	0.00602193	7.88125	5.89708	7.11875	0.00026668	0.994268	0.998286		ARMC10	0.0188634	4.09742	5.89909	1.90258	0.00220739	0.953587	0.992249
	ARMC2	0.244211	11.4396	4.8352	3.56036	0.200996	0.00731606	0.49425		ARMC2	0.0405727	2.59807	4.81521	3.40193	0.00559485	0.886282	0.979019
	ARMC5	0.0743767	5.06745	3.16883	9.93255	0.0178168	0.678949	0.889894		ARMC5	0.183592	2.08359	3.16759	3.91641	0.109465	0.0806168	0.89542
	ARMC6	0.048486	1.60846	4.65686	1.39154	0.00864712	0.829592	0.946941		ARMC6	0.064661	2.31273	4.64928	3.68727	0.0143824	0.731995	0.957534
	ARMC7	0.13629	5.40175	1.98391	9.59825	0.0697062	0.209118	0.619204		ARMC7	0.16915	1.87707	1.98779	4.12293	0.112698	0.0744561	0.89542
	ARMC8	0.0344664	2.10781	6.25644	0.892195	0.0200132	0.646878	0.877481		ARMC8	0.0355687	2.16906	6.25141	3.83094	0.0191794	0.65887	0.94222
	ARMC9	0.0938295	5.70848	4.60217	9.29152	0.0562925	0.28549	0.675852		ARMC9	0.0881856	22.5744	4.59649	7.4256	0.0601129	0.261282	0.89542
	ARMCX1	0.175512	11.93	5.88079	3.06999	0.138098	0.0394124	0.49425		ARMCX1	0.0459636	9.25854	5.87084	-3.25854	0.0112254	0.784212	0.962795
	ARMCX2	0.101097	1.46583	6.14897	1.53417	0.11302	0.0739462	0.506342		ARMCX2	0.055463	5.42591	6.14239	0.574092	0.0301201	0.517071	0.919018
	ARMCX3	0.143008	0.25336	7.55457	2.74664	0.0626435	0.246529	0.648309		ARMCX3	0.0665978	19.0696	7.52641	10.9304	0.0142933	0.733422	0.957534
	ARMCX4	0.157818	5.83715	5.15508	9.16285	0.0776853	0.173351	0.593082		ARMCX4	0.181143	20.6086	5.13711	9.39141	0.117734	0.0657621	0.89542
	ARMCX5	0.041035	2.47732	4.98172	0.522683	0.0347145	0.466589	0.799031		ARMCX5	0.0294194	22.3066	4.97239	7.6934	0.0180253	0.675798	0.945524
	ARMCX5.GPRASP2.GPRASP2	0.115531	0.954188	7.65836	2.04581	0.0750977	0.18427	0.602711		ARMCX5.GPRASP2.GPRASP2	0.0283727	20.099	7.63781	9.90099	0.00485242	0.900642	0.980857
	ARMCX6	0.15444	0.129066	3.47727	2.87093	0.057068	0.280447	0.672517		ARMCX6	0.162738	8.2178	3.49003	-2.2178	0.0715382	0.200241	0.89542
	ARMT1	0.219516	0.0653461	5.42634	2.93465	0.123905	0.0564478	0.499388		ARMT1	0.129597	13.4234	5.41004	16.5766	0.0476762	0.347818	0.89542
	ARNT	0.162952	6.50324	4.71735	8.49676	0.147509	0.0309736	0.49425		ARNT	0.0639185	0.185972	4.73033	5.81403	0.0263674	0.561991	0.925265
	ARNT2	0.158777	5.94377	8.46058	9.05623	0.109076	0.0814711	0.512888		ARNT2	0.139961	23.4075	8.45742	6.59253	0.102183	0.0962847	0.89542
	ARNTL	0.114596	1.81187	5.64377	1.18813	0.0817467	0.157457	0.57791		ARNTL	0.111561	11.168	5.64599	-5.168	0.0821899	0.155712	0.89542
	ARNTL2	0.0282817	3.62632	5.25961	11.3737	0.00540992	0.889865	0.964855		ARNTL2	0.0582992	14.05	5.26038	15.95	0.0203543	0.641987	0.938536
	ARPC1A	0.0616633	1.26972	6.16502	1.73028	0.0361884	0.451351	0.789924		ARPC1A	0.108481	3.91674	6.16311	2.08326	0.100962	0.0991752	0.89542
	ARPC1B	0.0412833	8.1312	3.10033	6.8688	0.00219044	0.953948	0.986774		ARPC1B	0.224333	8.3656	3.14706	-2.3656	0.0626755	0.246235	0.89542
	ARPC2	0.0949589	0.121422	6.61109	2.87858	0.0843075	0.148159	0.567836		ARPC2	0.0982636	5.26373	6.61178	0.73627	0.0877344	0.136442	0.89542
	ARPC3	0.232938	0.22681	6.34662	2.77319	0.19708	0.00816242	0.49425		ARPC3	0.143126	6.9155	6.34336	-0.915499	0.0776198	0.173517	0.89542
	ARPC4	0.155953	0.615933	6.4301	2.38407	0.0658772	0.228697	0.634387		ARPC4	0.0206808	8.72661	6.41411	-2.72661	0.00131739	0.972019	0.994912
	ARPC5	0.183681	11.9021	6.32141	3.0979	0.0932687	0.119587	0.536352		ARPC5	0.117021	13.1259	6.31114	16.8741	0.0424768	0.391519	0.898211
	ARPC5L	0.141473	11.5525	5.66671	3.44747	0.0455811	0.364858	0.731188		ARPC5L	0.117983	22.6501	5.63507	7.34993	0.0380452	0.432808	0.907214
	ARPIN.C15orf38.AP3S2	0.080226	4.61741	3.00348	10.3826	0.035381	0.459635	0.794918		ARPIN.C15orf38.AP3S2	0.082385	1.07908	2.99943	4.92092	0.0381641	0.431649	0.907214
	ARPP19	0.167774	1.24673	9.74956	1.75327	0.0722765	0.19691	0.612881		ARPP19	0.046546	10.1439	9.73529	-4.14392	0.0062609	0.873615	0.977512
	ARPP21	0.128017	0.982515	7.74765	2.01748	0.0795683	0.165808	0.584686		ARPP21	0.09165	17.167	7.72037	12.833	0.0376852	0.436342	0.907214
	ARRB1	0.0643155	5.09294	6.68085	9.90706	0.0272285	0.551395	0.838116		ARRB1	0.0853263	0.569881	6.67624	5.43012	0.0528185	0.309251	0.89542
	ARRB2	0.0886865	4.92165	4.1947	10.0783	0.0327504	0.487587	0.809013		ARRB2	0.0465805	2.93902	4.19962	3.06098	0.00855984	0.831144	0.971133
	ARRDC1	0.157661	5.43363	3.56699	9.56637	0.0594398	0.265494	0.661312		ARRDC1	0.180042	1.16183	3.56639	4.83817	0.0850836	0.145339	0.89542
	ARRDC1.AS1	0.0352413	2.20773	2.72192	0.792274	0.00692514	0.861179	0.956692		ARRDC1.AS1	0.0288593	23.6969	2.71402	6.30307	0.00470387	0.903534	0.980987
	ARRDC2	0.0381655	9.30393	4.76853	5.69607	0.00426645	0.912118	0.973775		ARRDC2	0.15983	3.58468	4.77762	2.41532	0.0604698	0.259128	0.89542
	ARRDC3	0.118662	1.0701	6.29077	1.9299	0.0318458	0.497555	0.814107		ARRDC3	0.213122	10.8951	6.30855	-4.89509	0.117926	0.0654523	0.89542
	ARRDC4	0.0470923	5.75363	5.44899	9.24637	0.00964644	0.811775	0.941973		ARRDC4	0.157265	10.6253	5.47942	-4.62527	0.130273	0.048015	0.89542
	ARSA	0.0910749	7.50061	2.82643	7.49939	0.0292417	0.527318	0.827836		ARSA	0.101893	24	2.82599	6.00003	0.0392116	0.421556	0.906013
	ARSB	0.182482	4.9323	4.14091	10.0677	0.276044	0.00080454	0.49425		ARSB	0.0180751	4.24995	4.15141	1.75005	0.00245852	0.948446	0.991935
	ARSD	0.130637	7.33524	3.10661	7.66476	0.0652388	0.232105	0.636376		ARSD	0.0479139	4.15946	3.12733	1.84054	0.0078187	0.844616	0.973986
	ARSF	0.0200671	1.03431	1.26411	1.96569	0.00070652	0.98492	0.994882		ARSF	0.126993	11.3635	1.27973	-5.36353	0.0323763	0.491592	0.916348
	ARSG	0.00135803	6.00088	3.6207	8.99912	1.55e-05	0.999646	0.999976		ARSG	0.0930743	2.03134	3.61776	3.96866	0.0772207	0.175165	0.89542
	ARSJ	0.062225	8.43971	2.97073	6.56029	0.0180381	0.67566	0.888492		ARSJ	0.0434625	22.9414	2.97054	7.05865	0.00890796	0.824907	0.969889
	ARSK	0.0761877	1.58306	3.53232	1.41694	0.0404989	0.409564	0.764245		ARSK	0.0576801	10.206	3.53236	-4.206	0.0252448	0.576191	0.929839
	ART3	0.132928	4.91162	2.73192	10.0884	0.0564507	0.284465	0.674742		ART3	0.0979114	3.65808	2.74293	2.34192	0.0281266	0.54047	0.921764
	ARV1	0.0562313	2.39474	3.88653	0.605256	0.0312542	0.504185	0.81715		ARV1	0.0639602	9.75214	3.892	-3.75214	0.0406655	0.407931	0.903252
	ARVCF	0.163373	5.30374	4.4569	9.69626	0.0880707	0.135453	0.553686		ARVCF	0.163997	23.3885	4.44538	6.61147	0.103882	0.092385	0.89542
	ARX	0.108228	6.30085	2.14772	8.69915	0.0259727	0.566987	0.846629		ARX	0.177781	20.7573	2.1273	9.24273	0.0810512	0.159982	0.89542
	AS3MT	0.0460885	0.685909	2.96838	2.31409	0.0065569	0.86806	0.958538		AS3MT	0.0162531	23.2645	2.96005	6.73547	0.00096265	0.9795	0.996111
	ASAH1	0.211509	11.6527	7.50616	3.34729	0.0743299	0.18764	0.605005		ASAH1	0.149657	12.6042	7.50134	17.3958	0.0426032	0.390384	0.898211
	ASAH2B	0.067921	11.7435	2.47371	3.25653	0.0163439	0.701234	0.899033		ASAH2B	0.0407246	11.5752	2.47273	-5.57522	0.00702301	0.859312	0.97599
	ASAP1	0.100037	7.05209	6.47981	7.94791	0.0347394	0.466329	0.798978		ASAP1	0.0528081	14.8225	6.49284	15.1775	0.00931506	0.817638	0.9693
	ASAP2	0.0526336	7.93664	5.08029	7.06336	0.0113824	0.781562	0.93052		ASAP2	0.08211	21.6566	5.07188	8.34336	0.0287889	0.532585	0.921764
	ASAP3	0.0353885	5.21271	4.11779	9.78729	0.00712961	0.857357	0.955105		ASAP3	0.12384	1.60864	4.11359	4.39136	0.0917904	0.123804	0.89542
	ASB1	0.0746496	5.49545	6.00536	9.50455	0.0628413	0.245404	0.647399		ASB1	0.131693	23.0869	5.99158	6.91307	0.233224	0.00291131	0.89542
	ASB13	0.111928	1.50377	4.873	1.49623	0.0539291	0.301535	0.688064		ASB13	0.0571871	2.0765	4.85648	3.9235	0.0134988	0.746253	0.958679
	ASB2	0.128811	5.44592	2.88363	9.55408	0.0314914	0.501503	0.815843		ASB2	0.242788	22.4254	2.85312	7.57459	0.13333	0.0444229	0.89542
	ASB3.GPR75.ASB3	0.125241	11.5781	5.90825	3.42194	0.143414	0.0344	0.49425		ASB3.GPR75.ASB3	0.0650711	4.98083	5.904	1.01917	0.0369942	0.443181	0.908183
	ASB4	0.167618	7.83448	1.58521	7.16552	0.0374286	0.438948	0.783494		ASB4	0.110931	10.5113	1.62486	-4.51127	0.0174233	0.684776	0.94897
	ASB6	0.0978424	6.36046	4.24686	8.63954	0.0364251	0.448962	0.788009		ASB6	0.19946	0.41856	4.23758	5.58144	0.175253	0.0148489	0.89542
	ASB7	0.0917651	3.15662	4.50041	11.8434	0.0819407	0.156736	0.577351		ASB7	0.0122153	18.0525	4.49231	11.9475	0.00118864	0.97472	0.995439
	ASB8	0.0695713	11.3936	5.4315	3.6064	0.0700537	0.207419	0.618891		ASB8	0.0246358	14.1078	5.42678	15.8922	0.00908689	0.821718	0.969317
	ASCC1	0.0544614	11.6882	4.40546	3.31176	0.0329555	0.485359	0.808099		ASCC1	0.094101	6.15459	4.41417	-0.15459	0.0980326	0.106506	0.89542
	ASCC2	0.167802	5.68825	2.97847	9.31175	0.0666008	0.224875	0.631448		ASCC2	0.138831	2.70609	2.99422	3.29391	0.0463196	0.358703	0.89639
	ASCC3	0.0822951	0.770973	6.57305	2.22903	0.0623498	0.248217	0.649375		ASCC3	0.0309635	9.84808	6.56788	-3.84808	0.0103272	0.799741	0.965427
	ASCL1	0.12097	2.07166	3.11945	0.928337	0.0370519	0.442684	0.783743		ASCL1	0.09277	7.2945	3.12117	-1.2945	0.0199295	0.648033	0.939341
	ASF1A	0.149467	0.0506658	5.25093	2.94933	0.0654062	0.231216	0.635614		ASF1A	0.202649	10.55	5.26812	-4.54999	0.146275	0.0319292	0.89542
	ASGR1	0.0422641	2.87903	2.01503	0.12097	0.00534688	0.891091	0.965345		ASGR1	0.0571867	2.36143	2.01046	3.63857	0.00837566	0.834486	0.97151
	ASH1L	0.0749761	5.71353	8.69453	9.28647	0.0309706	0.507385	0.819092		ASH1L	0.0669347	1.7567	8.69857	4.2433	0.0265451	0.559785	0.923855
	ASH1L.AS1	0.232845	5.95518	1.21387	9.04482	0.0765044	0.178262	0.597698		ASH1L.AS1	0.16329	21.0936	1.20818	8.90644	0.0443259	0.375372	0.89639
	ASH2L	0.0190918	11.4668	5.39226	3.53324	0.00477172	0.902216	0.970892		ASH2L	0.0560867	2.31752	5.38961	3.68248	0.0422788	0.393272	0.898785
	ASIC1	0.259176	5.37367	3.42873	9.62633	0.107094	0.0855313	0.517556		ASIC1	0.197348	21.797	3.41325	8.203	0.0729723	0.193626	0.89542
	ASIC2	0.0427633	8.10997	4.07137	6.89003	0.0111555	0.785444	0.931884		ASIC2	0.0476056	1.45343	4.07355	4.54657	0.0129876	0.754628	0.95957
	ASIC4	0.0969725	3.85265	2.90037	11.1474	0.0322205	0.493393	0.812626		ASIC4	0.0742689	20.3425	2.88421	9.65751	0.0181692	0.673681	0.944729
	ASL	0.101926	8.79225	3.38029	6.20775	0.0328681	0.486308	0.808614		ASL	0.193349	22.4552	3.35689	7.54478	0.118149	0.0650864	0.89542
	ASMTL	0.160096	8.53907	4.45625	6.46093	0.0768246	0.176913	0.597005		ASMTL	0.155459	0.0927333	4.45411	5.90727	0.0709233	0.20316	0.89542
	ASNA1	0.227644	1.31023	4.87906	1.68977	0.089705	0.130266	0.545149		ASNA1	0.141239	5.43657	4.86606	0.563431	0.0310866	0.506009	0.918779
	ASNS	0.0788593	4.75115	6.22191	10.2489	0.0519038	0.315871	0.698584		ASNS	0.076328	21.7796	6.21118	8.22044	0.0539504	0.301288	0.89542
	ASNSD1	0.317494	11.8322	6.55911	3.16784	0.248064	0.00188338	0.49425		ASNSD1	0.0929936	9.98424	6.54354	-3.98424	0.0256817	0.570632	0.927744
	ASPA	0.0753324	1.84574	5.02226	1.15426	0.00725674	0.855003	0.955054		ASPA	0.276452	9.50806	5.06346	-3.50806	0.102002	0.0967116	0.89542
	ASPDH	0.105593	0.620251	3.24928	2.37975	0.0180024	0.676187	0.88885		ASPDH	0.0740621	2.75207	3.23597	3.24793	0.00886276	0.825714	0.969935
	ASPH	0.168466	11.1895	7.79369	3.81053	0.145864	0.0322989	0.49425		ASPH	0.0893778	6.99959	7.7976	-0.99959	0.041456	0.400664	0.900365
	ASPHD1	0.0169801	11.8917	4.97971	3.10835	0.00064527	0.986214	0.995371		ASPHD1	0.0578791	19.0269	4.96814	10.9731	0.0078802	0.843503	0.9739
	ASPHD2	0.0940924	3.89705	4.10578	11.103	0.0997151	0.102341	0.525104		ASPHD2	0.0233626	22.2915	4.09982	7.70849	0.00633409	0.872243	0.977362
[truncated: 13,063 more rows]

## Sheet: SZ
12 hour	GENES	A	phase	offset	peak	R2	pvalue	qvalue	24 hour	GENES	A	phase	offset	peak	R2	pvalue	qvalue
[truncated: 13,914 more rows]

[truncated: 1 more sheets: mNP v SZ 12h]
