# Supplementary material for: Twelve-hour rhythms in transcript expression within the human dorsolateral prefrontal cortex are altered in schizophrenia
Source: PLoS Biol. 2023 Jan 24;21(1):e3001688. doi: 10.1371/journal.pbio.3001688 (PMC9873190; doi:10.1371/journal.pbio.3001688)
Supplement: S2 File — Bootstrapping was performed by resampling from the fNP cohort 100 times. The p-values obtained for each gene (rows) are shown for every sampling attempt (columns). DLPFC, dorsolateral prefrontal cortex; fNP, full NP. (CSV) [file pbio.3001688.s013.csv]

	V1	V2	V3	V4	V5	V6	V7	V8	V9	V10	V11	V12	V13	V14	V15	V16	V17	V18	V19	V20	V21	V22	V23	V24	V25	V26	V27	V28	V29	V30	V31	V32	V33	V34	V35	V36	V37	V38	V39	V40	V41	V42	V43	V44	V45	V46	V47	V48	V49
FAM120C	2.78E-05	0.001766345	1.79E-07	1.08E-07	0.000317312	1.79E-07	2.98E-06	3.47E-05	7.86E-06	1.82E-05	2.48E-06	2.14E-05	3.46E-05	0.000618722	7.93E-06	1.08E-07	2.79E-05	1.15E-05	2.51E-07	2.69E-06	1.54E-06	3.41E-06	0.000114626	3.59E-08	1.08E-07	0.000802166	6.82E-05	0.001273665	0.000181255	3.34E-06	0.003908446	0.000591151	0.000153971	0.000536656	4.91E-05	1.40E-06	0.000311928	1.38E-05	5.42E-06	0.0297714	1.97E-06	5.13E-06	1.06E-05	1.40E-06	0.014041622	0.003688169	0.007269323	0.000553385	0.000168403
NNMT	0.000148371	9.26E-05	8.80E-05	0.000210979	0.000304102	3.59E-08	6.93E-06	0.065832651	0.000613839	0.001431837	8.80E-05	7.00E-06	4.81E-05	0.006580418	2.51E-07	0.008535557	1.08E-07	0.000414886	2.94E-05	3.63E-06	7.54E-07	3.59E-08	1.66E-05	5.35E-05	8.72E-06	0.003280642	2.75E-05	1.97E-06	0.000259443	0.015088799	0.001978509	0.064993257	5.49E-06	1.45E-05	0.00012439	6.76E-05	2.06E-05	0.000747887	6.12E-05	9.50E-05	1.08E-07	7.57E-06	0.000340001	7.02E-05	0.029109061	0.000626907	0.000254992	3.35E-05	0.001840225
STAT3	0.000478356	0.000137458	0.000139899	2.41E-06	8.19E-05	0.001412738	3.95E-07	0.000101415	3.05E-06	2.84E-06	2.99E-05	1.83E-05	0.000699207	4.46E-05	2.53E-05	3.59E-08	0.003557568	0.000501116	0.0001012	1.35E-05	4.67E-07	0.000133724	0.017520463	7.23E-05	0.000116349	0.000416179	0.000485536	0.001489778	0.000426518	0.000223975	0.001737769	8.65E-06	0.000453586	1.54E-06	0.00060709	2.16E-05	5.61E-05	3.23E-07	2.71E-05	0.023444968	9.01E-06	3.23E-07	1.18E-06	5.63E-05	1.04E-06	5.94E-05	3.03E-05	0.001410441	4.12E-05
LRRC37A16P	0.002325366	0.001765914	4.60E-05	5.97E-05	0.000895432	9.61E-05	7.41E-05	0.002381656	0.00019346	0.083344462	1.21E-05	4.36E-05	2.19E-05	0.001915255	1.08E-07	1.40E-06	0.000256571	1.76E-06	5.38E-07	7.86E-05	1.89E-05	3.21E-05	2.93E-05	1.04E-06	4.49E-06	0.000196261	0.00148547	2.69E-05	0.000216508	2.18E-05	0.001236833	0.002335921	0.00531361	4.42E-06	0.000322482	1.92E-05	2.70E-05	2.61E-05	8.01E-06	0.000560421	3.41E-06	0.004099788	4.94E-05	2.26E-06	0.000149089	0.01206078	0.003784091	3.55E-06	0.001705675
ZSWIM6	7.56E-05	0.000179244	6.78E-05	3.23E-07	3.10E-05	0.000943393	0.000107303	0.008440352	6.35E-06	0.000271505	5.57E-05	0.000222682	0.00011477	3.41E-06	6.75E-05	1.69E-06	1.26E-05	5.38E-07	3.59E-08	6.90E-05	0.003435439	7.44E-05	0.00198296	8.26E-07	2.51E-07	1.29E-05	0.002733108	0.008803508	9.24E-05	0.000634374	0.002155707	3.12E-06	6.04E-05	1.99E-05	0.000831101	2.50E-05	1.71E-05	6.10E-07	0.000819182	0.000449062	3.20E-06	0.000623101	0.000630784	0.000312574	0.003192474	0.003824801	0.005192199	3.27E-06	0.000143991
COQ3	0.000531989	4.96E-05	0.000170629	2.93E-05	0.000326718	0.000241996	4.74E-05	0.001985832	2.55E-06	6.00E-06	1.32E-05	0.00020344	0.000102277	5.82E-05	0.000476274	1.06E-05	5.83E-05	0.003662106	6.10E-07	3.35E-05	0.000114698	5.14E-05	0.003795292	5.02E-05	6.29E-05	0.010976554	0.000529045	1.99E-05	0.001965154	5.65E-05	0.000165459	0.001723481	0.001342951	2.69E-06	0.000134801	0.000585264	6.57E-06	3.27E-06	0.01319433	0.000993149	0.000388823	3.00E-05	1.57E-05	6.38E-05	9.59E-06	0.000571119	1.11E-06	3.97E-05	8.72E-06
SP1	0.00029965	0.003754295	4.85E-06	0.000309845	2.05E-06	0.001451581	1.15E-05	0.093001903	3.41E-06	0.000215502	0.000282562	4.49E-06	0.000152679	0.001127412	7.43E-06	3.23E-07	0.000552093	9.66E-06	9.15E-06	8.14E-05	4.06E-06	1.37E-05	0.000105077	1.47E-06	4.67E-07	0.001185784	0.002848201	0.002296503	0.000167685	0.002080606	4.18E-05	2.21E-05	0.002182703	0.000158351	2.42E-05	1.54E-06	0.001984971	1.27E-05	0.000166823	0.005790853	6.07E-05	3.28E-05	3.34E-06	0.000374895	5.38E-07	0.001040321	0.000400024	0.001018566	0.000250037
NPY5R	1.09E-05	1.04E-06	0.002064595	0.000180178	0.000127621	0.000688294	8.86E-05	2.51E-07	7.14E-06	0.000311281	3.23E-07	0.000968164	0.011088416	0.004370899	1.79E-07	0.000730224	0.009617198	0.176763979	0.001333401	5.17E-05	1.81E-05	0.000477853	0.000114698	0.000261956	6.30E-05	0.000902971	0.00024214	4.92E-06	0.0023403	7.38E-05	5.56E-05	0.003272744	7.31E-05	0.000142914	0.000196548	0.022625678	2.95E-05	0.000178024	0.001609394	7.43E-06	7.22E-06	0.000418261	1.08E-07	5.35E-06	4.21E-05	5.68E-05	0.000695617	1.42E-05	5.21E-06
NDUFA12	7.99E-05	0.004902493	7.20E-05	7.31E-05	1.10E-05	8.36E-05	0.000113477	0.015192189	5.28E-06	0.000471679	0.000174793	1.84E-05	0.001356018	0.000403973	0.000254848	1.11E-06	1.65E-05	8.01E-06	6.07E-06	7.22E-05	3.23E-05	4.13E-06	0.001271655	1.79E-07	1.26E-06	0.001429898	0.002946278	1.32E-05	0.000185634	0.000435923	0.00063624	0.000299578	0.001193395	8.18E-05	0.000186424	3.63E-06	8.85E-05	7.50E-06	0.002789039	0.001706393	0.000589069	3.96E-05	0.000236468	0.000192599	0.000164885	0.001516774	3.59E-05	5.80E-05	7.63E-05
RPP40	0.000253556	0.000249822	2.60E-05	2.19E-06	0.000469956	0.001426308	0.000942316	2.93E-05	3.55E-06	0.009231856	7.93E-06	3.32E-05	0.00025212	3.98E-06	2.91E-06	1.93E-05	0.00326298	0.002010315	2.81E-05	1.79E-07	1.41E-05	2.26E-06	0.006457212	8.65E-05	8.87E-06	0.001714219	0.000191522	3.95E-07	0.000130493	0.000253556	0.000529476	0.011602922	0.001234104	0.000178742	0.000282059	0.005934162	3.20E-05	0.00028967	0.00239099	0.000383869	0.001729369	0.000388393	2.47E-05	1.46E-05	0.000352063	0.005898909	5.04E-05	7.07E-06	8.71E-05
HIGD1B	9.37E-06	0.044839773	1.26E-05	3.59E-08	9.94E-06	0.001890341	4.67E-07	0.050862785	2.21E-05	1.76E-06	0.009521706	2.91E-06	0.006976816	0.000713423	6.21E-06	7.93E-06	0.001774458	3.59E-08	1.21E-05	0.000915679	0.000430682	4.67E-07	1.04E-06	6.07E-06	6.52E-05	0.000912017	0.005779724	0.000395285	0.000498962	0.00142358	0.000596895	1.83E-06	0.00106545	0.001396871	0.000530266	3.59E-08	0.014713797	0.000546349	1.47E-06	6.64E-06	0.001660083	0.000189871	1.13E-05	0.000137601	7.46E-05	0.001719102	0.012610826	0.001313226	0.001597619
UBE2T	5.28E-06	0.004397105	0.000164813	5.88E-05	6.68E-05	0.000935208	1.74E-05	0.021040803	5.38E-07	0.006483275	2.12E-06	1.59E-05	0.003862854	0.00089335	5.85E-06	1.34E-05	0.00019504	0.026192185	3.67E-05	0.000149304	0.000327723	0.000112472	0.002995675	3.95E-07	1.47E-06	0.005853102	0.000957681	8.97E-07	9.16E-05	0.001665468	0.000152248	0.002308422	0.000146648	7.17E-05	0.000368576	0.000199707	8.53E-05	2.05E-05	0.002825585	0.000831675	1.45E-05	3.23E-05	0.000231801	0.000106369	0.000122739	0.094557125	0.004192265	3.97E-05	3.51E-05
MAPKAPK5.AS1	0.000578227	0.000341293	0.000115846	6.16E-05	2.23E-05	6.49E-05	0.000138032	0.001941389	4.92E-06	0.000898519	0.000582535	6.50E-06	0.054698895	0.000683484	0.000696551	4.91E-05	7.82E-05	0.001974847	4.74E-05	0.000676663	0.002557705	0.000137745	0.010985672	5.49E-06	6.10E-07	0.01200729	0.002592743	3.15E-05	0.000100553	0.01149185	0.000216938	0.000256212	6.49E-05	0.000259802	0.003434721	0.000119221	6.51E-05	7.72E-06	0.000449852	4.05E-05	3.92E-05	2.33E-05	0.00010802	0.000441882	0.001631651	0.028513207	0.000339067	1.90E-06	6.66E-05
SMYD2	4.01E-05	0.00062504	3.23E-05	8.80E-06	9.46E-05	0.002764915	8.01E-06	0.000438436	1.08E-07	0.031100529	1.04E-06	0.001271224	0.002491795	0.000206169	4.67E-07	1.20E-05	0.009325338	0.04588293	2.50E-05	6.20E-05	3.23E-07	0.000236037	0.012817533	2.50E-05	3.42E-05	0.002361122	0.004527993	1.08E-07	2.10E-05	0.002222695	0.002075006	0.000352924	0.002886111	8.44E-06	0.003822647	0.006812039	0.000124247	0.001021869	0.020631194	6.10E-07	0.004989153	0.003437234	0.000398516	1.83E-05	4.27E-06	0.137696894	6.14E-06	7.54E-07	9.42E-05
MUM1L1	0.001698998	1.54E-06	0.000782852	0.000413235	0.000134442	0.0043518	0.000138607	0.000203297	3.63E-06	0.000593879	1.47E-06	0.000190229	0.095567685	0.003324224	9.69E-07	0.000659359	0.006035326	0.011623313	0.004242236	4.98E-05	0.000287947	0.000157777	0.000987908	0.000150597	4.92E-06	0.001746241	0.000919556	7.72E-06	0.00979497	0.000969025	0.000326	0.000119365	0.014331615	0.000107015	3.61E-05	0.003731104	5.73E-05	1.21E-05	0.002264697	7.72E-06	2.98E-06	6.82E-07	2.40E-05	2.41E-06	9.66E-06	0.00144196	0.001766489	0.000270213	2.02E-05
ARNT	9.01E-06	0.003003142	0.00171185	0.004725438	0.000616352	0.029946588	3.63E-06	0.056499954	0.00027689	0.048476139	0.000133006	2.60E-05	0.008790871	0.000735896	6.20E-05	1.04E-06	0.000523302	0.001735831	5.49E-06	0.000103425	6.11E-05	5.38E-07	0.006619261	1.69E-06	3.95E-07	0.004874707	0.00214027	1.40E-06	8.29E-05	0.003080684	0.001621025	0.001920352	0.003600288	7.57E-06	0.003456763	6.28E-05	6.47E-05	0.001434637	0.004772753	0.000209112	5.41E-05	0.001616574	0.000230293	5.21E-06	0.002785952	0.004161248	0.030872785	0.0001068	4.40E-05
GAN	0.000351488	0.003419428	3.69E-05	0.000306112	2.24E-05	0.000375756	9.69E-07	0.012914963	0.000860682	0.001920065	0.000190301	1.79E-07	0.034525737	0.00110056	0.000301445	2.55E-06	0.000217082	0.000292111	1.42E-05	0.00015591	0.000268059	0.003475933	0.022795984	3.23E-07	1.50E-05	3.59E-05	0.000294481	6.93E-06	3.07E-05	0.160341563	0.004773615	0.007164641	3.46E-05	0.000165387	0.008629038	0.002498328	0.000270859	5.50E-05	0.012587922	0.001634667	1.96E-05	1.78E-05	0.000540318	0.002549161	0.041859212	0.000138104	0.09114441	0.044862533	0.000415173
TMEM60	0.000433338	0.000441954	4.57E-05	7.04E-05	8.29E-05	0.005928346	7.60E-05	0.06759336	2.12E-06	0.015819777	7.92E-05	0.000124534	0.000152894	0.001787023	6.59E-05	4.99E-06	0.00110458	0.000229575	1.83E-05	0.000787591	0.000417543	1.05E-05	0.005806505	3.05E-06	5.35E-06	0.081744007	0.013076438	1.04E-06	7.23E-05	0.001810214	3.72E-05	0.010827429	0.015697146	6.71E-06	0.000207102	2.98E-06	5.35E-06	3.10E-05	0.00254909	0.000699925	0.01707675	0.001718096	5.42E-05	4.00E-05	3.00E-05	0.044922556	0.000148371	1.33E-06	6.25E-05
NRP2	0.007753315	2.26E-06	0.000101989	0.01324502	0.000600485	0.002068328	0.000402896	0.002788824	0.000188865	0.001272875	0.000113836	0.010929598	0.000784504	0.010032981	0.016558582	0.000205523	1.54E-06	0.031391743	0.000145356	2.12E-06	0.000146074	0.000832393	0.002190026	0.001827876	2.42E-05	0.000410291	0.000334831	1.20E-05	0.009117625	0.001149382	1.18E-06	0.000937793	0.011527175	3.59E-08	9.95E-05	9.50E-05	2.55E-06	0.016125638	0.003418566	0.012982095	8.26E-07	8.69E-05	0.000145356	6.57E-06	0.004595627	0.019521193	0.002906932	7.79E-06	7.43E-06
TMEM231	0.000507219	0.010354207	0.000877913	0.000835624	0.022259579	2.19E-06	0.001031131	0.000805325	0.005922746	0.000159931	0.000171418	9.69E-07	0.000606013	0.003554481	4.10E-05	0.000390618	4.06E-06	3.90E-05	0.000462632	2.91E-05	6.10E-07	8.08E-06	0.000372453	0.000112831	2.28E-05	0.001505286	0.000935854	3.16E-05	0.000212631	0.000338349	0.012524955	0.040474798	0.000103425	0.001635026	3.50E-05	0.000203728	3.59E-08	4.13E-06	0.009212255	0.102958096	1.79E-07	3.95E-07	0.000143417	1.03E-05	1.54E-06	2.33E-05	0.012941744	0.003105957	0.002832262
MCTS1	0.001365208	0.000196261	0.000124678	5.49E-06	0.000334185	0.000134729	0.000253915	0.000181901	1.59E-05	0.006020607	4.76E-05	0.000370443	0.009541091	0.000565016	3.62E-05	6.48E-05	0.000108092	0.007939416	2.95E-05	1.91E-05	4.24E-05	6.03E-05	0.019592561	1.62E-06	1.83E-06	0.006358418	0.002940103	1.40E-05	0.001223047	0.000194753	0.000626763	0.002567613	0.002691035	0.001593383	0.000183696	0.000229647	3.21E-05	0.000126903	0.00848659	0.001283502	8.41E-05	8.88E-05	0.000286296	1.02E-05	0.004122836	0.024015262	3.43E-05	1.82E-05	6.04E-05
ADCY9	0.007857422	0.000453155	0.000193891	2.88E-05	0.003277483	0.000215933	0.000309558	0.000133581	6.65E-05	0.001385742	2.80E-05	0.000879995	0.015513414	0.000867718	0.000157777	4.13E-05	4.73E-05	0.016264496	2.01E-05	6.10E-07	0.000398085	2.91E-05	0.021879622	3.28E-05	3.59E-08	0.004544938	0.003275903	8.15E-06	0.001730661	1.62E-05	0.000811213	0.016150552	0.016356613	2.70E-05	0.006424975	0.000155336	2.62E-06	8.35E-05	0.000851132	0.006756324	0.000423071	2.52E-05	2.22E-05	7.72E-06	0.017416858	0.001236976	0.001896731	8.30E-05	1.79E-07
GALNT10	0.001706034	0.000355078	0.001154696	2.12E-06	0.001818973	0.001225776	1.08E-07	0.003389057	0.00088416	0.001504281	5.06E-06	1.08E-07	0.000692315	0.100381328	0.000126903	7.54E-07	0.00018944	0.000863266	1.65E-05	0.000554606	3.95E-07	6.07E-06	0.000852138	3.87E-05	0.000401532	0.000795202	0.001087062	0.002897383	0.000487833	2.91E-06	0.000897658	0.001726569	0.002604231	3.49E-05	0.000612044	0.001918126	0.000416035	0.016956918	0.000217944	0.038082264	3.59E-08	0.000907925	1.40E-06	6.50E-06	9.69E-07	0.000115488	7.50E-06	0.00084345	0.000505496
TMEM126A	0.000450498	0.000913741	0.000529333	2.30E-05	0.000389757	0.000179029	0.001665325	0.019222225	1.68E-05	0.00045775	0.000914746	0.00080353	0.002063159	0.001601496	0.001360398	9.73E-06	5.33E-05	0.000311999	3.55E-06	6.00E-05	0.00114687	0.000220026	0.001860401	2.76E-06	1.95E-05	0.003148749	0.010777745	0.000280265	0.000796638	0.000136453	6.87E-05	0.000945188	0.006459438	0.000135735	6.58E-05	7.36E-06	2.82E-05	4.57E-05	0.012653187	0.001993658	0.000327508	5.81E-05	0.000145786	6.56E-05	0.000875616	0.004205906	0.000307045	2.68E-05	3.64E-05
POLDIP3	8.50E-05	0.035598691	1.49E-05	0.00154018	0.026400041	0.002151327	1.80E-05	0.084003211	4.86E-05	0.000972113	2.84E-06	0.000136812	0.001967021	5.50E-05	2.84E-06	2.85E-05	0.000333036	0.000630209	0.002055261	3.27E-06	0.000166536	6.82E-07	6.71E-05	2.62E-05	1.09E-05	0.00255232	9.74E-05	1.22E-05	0.000569396	1.36E-05	0.001414462	0.000305179	0.018386924	1.50E-05	0.040966616	1.88E-05	0.000102779	0.001388901	0.000270572	0.007524494	0.000769713	4.56E-06	1.68E-05	1.33E-06	0.000540677	0.011332171	0.000220672	0.080074267	6.88E-05
CLUL1	3.70E-06	3.70E-06	0.001929327	0.000438436	0.000153684	0.000142053	2.12E-06	3.41E-06	6.21E-05	7.17E-05	0.0001068	0.006547391	0.06528124	1.27E-05	1.34E-05	0.112279951	5.54E-05	0.293498545	0.003369169	0.000120872	7.22E-05	0.001965657	0.054113739	8.29E-06	0.000353068	0.001470608	0.013500191	1.47E-05	2.64E-05	0.097204614	0.016663479	2.12E-06	0.00018147	0.024861763	3.41E-05	0.022739837	8.40E-05	0.040393522	0.069532774	8.26E-07	6.99E-05	0.000102205	0.00458974	7.59E-05	0.00326341	0.04385549	1.02E-05	6.28E-06	7.87E-05
EGF	0.008190063	0.000110821	5.56E-06	0.001022587	0.000160146	0.000214569	0.002568475	9.44E-06	0.000977497	3.59E-08	3.05E-06	0.000290675	0.000178311	1.76E-05	0.001883017	0.000121088	0.001171425	3.54E-05	0.009707017	2.84E-06	0.003539331	0.000243288	0.000363335	9.51E-06	5.64E-06	0.000911371	5.90E-05	0.000177737	0.041400564	0.000100194	2.48E-06	0.000628701	0.00170266	0.005774339	3.49E-05	1.30E-05	0.000998391	0.000288952	3.93E-05	0.016090888	0.010024294	0.000514901	0.000104359	7.28E-05	0.001402615	0.000784647	9.44E-06	1.18E-06	9.51E-06
DAP	4.66E-05	6.00E-06	2.52E-05	3.77E-06	0.009679734	0.029862656	1.30E-05	2.05E-06	0.001332037	0.019628532	2.51E-07	0.000737404	0.001621384	4.33E-05	0.000111898	9.94E-05	0.090248798	0.067983224	1.83E-06	7.83E-05	0.000160864	2.41E-06	0.010164659	5.77E-05	6.98E-05	0.001317749	0.000137171	4.85E-06	0.00509283	4.40E-05	0.000548216	0.01733709	0.020856282	1.26E-06	0.151839716	8.77E-05	0.000452724	0.004577678	0.001334478	0.022234378	3.28E-05	0.004671231	0.000156915	1.69E-06	0.004805063	0.00339114	0.003692692	6.08E-05	4.28E-05
MEGF11	0.00253114	0.001802316	0.001034362	0.00046213	0.000266623	0.001685572	3.20E-06	0.010779181	4.42E-06	0.004548312	5.47E-05	1.37E-05	0.009910206	0.000649236	0.000175367	9.44E-06	0.000117641	0.023965506	4.70E-06	5.82E-05	8.17E-05	5.45E-05	0.00855207	6.86E-06	5.50E-05	0.001875263	0.000192742	1.02E-05	9.39E-05	0.001049511	0.003010609	0.011297492	0.000940234	4.00E-05	0.031796757	0.000201215	0.00013114	0.001236761	0.001250474	0.002285949	0.000242355	0.00113251	3.16E-05	1.04E-05	0.011712917	0.007822815	0.001104365	0.0002262	0.000110031
ABHD2	0.001225776	0.000389182	0.000425153	0.007094207	0.000922572	0.000493577	0.00024774	0.000158782	0.001277973	0.022078934	8.08E-05	0.000243217	0.041311104	0.000933772	0.001942538	1.22E-05	4.28E-05	0.006369331	1.04E-06	6.43E-06	0.000413522	0.000247381	0.079956733	7.03E-05	4.28E-05	0.000419122	1.81E-05	2.48E-06	0.000555324	0.000828301	0.000883513	0.064512496	0.006526067	2.51E-07	0.005492675	1.71E-05	2.88E-05	0.002128639	0.000554821	0.055665227	7.54E-07	0.006688187	0.000113118	5.64E-05	0.007575973	0.000872528	0.00292201	2.62E-05	5.04E-05
ZC3HAV1	0.000218733	8.65E-06	6.39E-05	5.78E-05	2.69E-06	0.008371857	3.78E-05	0.001792408	0.00188711	1.31E-05	0.001540683	0.00029168	0.000237904	0.000770647	0.001705316	2.05E-06	0.000189655	1.90E-06	5.42E-06	0.000144709	0.000505352	0.008279452	0.009504905	7.14E-06	3.77E-06	0.000192814	0.010024006	0.133404579	7.11E-05	2.11E-05	0.000149233	7.07E-06	0.001172286	0.000204589	0.000307332	5.30E-05	0.013382801	8.92E-05	0.003283155	0.014273099	0.001103503	0.031573034	0.000924941	0.015756451	0.002231023	0.000564729	0.000344165	0.000562862	0.000167685
HIKESHI	0.000579591	0.001869088	0.000301732	9.79E-05	0.001525677	0.000354145	0.000788165	0.000184127	2.19E-05	0.001113268	2.74E-05	0.001458115	0.009801934	0.001342017	4.51E-05	2.00E-05	0.000295701	0.004429199	2.26E-06	2.49E-05	4.19E-05	0.000108738	0.008234937	8.80E-06	1.40E-06	0.006383404	0.002125336	3.11E-05	0.001064876	0.000178383	0.000552667	0.00459814	0.008421254	0.000201717	2.03E-05	4.63E-06	6.85E-05	0.00147068	0.000482448	0.016302836	9.65E-05	3.56E-05	3.84E-05	1.15E-05	0.000283424	0.008020117	0.003525977	9.15E-06	5.58E-05
OSMR	0.004993246	0.007208797	0.00030044	0.000282706	7.98E-05	0.001084692	1.30E-05	3.48E-05	0.000180824	0.000341365	0.000118934	0.00194182	0.002276759	0.001615353	8.65E-06	6.35E-06	0.000835839	0.000421851	0.002008233	0.000422353	8.29E-06	0.098654436	0.024038883	3.48E-06	3.46E-05	5.78E-05	0.002264697	0.000239914	3.27E-06	0.021472455	0.000491639	3.95E-07	0.006179856	0.001616215	0.000181973	3.34E-05	0.000580668	4.09E-05	0.001349125	0.000372884	1.81E-05	7.54E-07	6.38E-05	6.36E-05	2.67E-05	0.000303312	1.97E-05	0.002933354	0.000217656
MED31	2.54E-05	0.001304754	4.40E-05	1.81E-05	0.002035229	0.000374823	0.001348694	0.001782787	1.95E-05	0.017149194	6.23E-05	0.003842248	0.01038867	0.000591941	2.04E-05	2.16E-05	0.001595034	0.000363263	6.78E-06	9.33E-05	0.0002178	0.000198414	0.0003288	1.01E-05	3.48E-06	0.006786695	0.00409347	2.50E-05	0.001156778	9.55E-05	0.000620157	0.003235912	0.184394411	0.000566381	2.46E-05	0.000852353	4.69E-05	0.00238661	0.001774027	0.003299453	0.001313441	0.001569546	4.31E-05	5.64E-06	0.00023137	0.002300524	0.000347252	4.67E-07	3.08E-05
SLC25A26	0.001526395	0.000326862	8.64E-05	0.000696838	5.98E-05	0.000336985	0.002608969	0.053696806	0.000269926	0.058567959	2.92E-05	4.26E-05	0.007743766	0.063546379	0.001285081	9.01E-06	0.000240201	4.86E-05	3.97E-05	6.47E-05	0.001166399	0.000820905	5.68E-05	7.72E-06	2.35E-05	0.00011958	0.009114394	6.28E-06	0.016780725	0.000488623	1.00E-05	0.005506747	0.004771102	1.08E-07	0.001355443	9.23E-06	5.49E-06	0.006831425	0.000150669	0.002469824	8.15E-06	0.000399593	0.000399306	0.000189368	8.86E-05	0.052782599	0.032877824	2.19E-06	0.000125324
OVGP1	4.66E-05	0.001634308	0.000241134	0.010409635	0.000420487	0.000182547	8.26E-07	0.045905044	4.48E-05	0.009635506	0.004480319	0.000363048	0.006690557	0.00626465	0.000329805	1.33E-05	8.72E-06	0.006985648	6.34E-05	4.76E-05	0.000511383	1.96E-05	0.000964646	1.92E-05	1.04E-06	0.002329961	0.000257289	6.91E-05	0.000843235	0.005344411	3.56E-05	0.005558801	0.000390762	0.004178048	0.00106624	1.63E-05	1.73E-05	6.11E-05	0.004632819	0.001029049	0.001663171	9.90E-05	5.73E-05	2.55E-06	0.194442937	0.000208897	0.276538935	3.39E-05	4.02E-05
RXFP1	0.000505567	2.48E-06	0.00040225	1.54E-05	3.13E-05	0.002146373	2.08E-05	0.001517205	8.97E-07	9.80E-06	1.28E-05	0.000686643	0.032077704	4.54E-05	3.59E-08	0.000911443	0.003572143	0.015682715	0.000188794	3.71E-05	2.19E-05	3.48E-06	0.002978587	1.74E-05	9.83E-05	0.003596913	0.020876673	9.87E-05	0.006721071	4.40E-05	0.002935077	0.003254364	0.000359745	9.41E-05	3.12E-05	0.023069032	3.62E-05	0.000702654	0.024689376	0.002880151	1.94E-05	0.000187358	0.000255566	2.50E-05	0.003247471	0.00109338	1.74E-05	0.000330451	8.56E-05
PLCE1	0.012561572	0.001259952	0.001120232	0.004073654	1.27E-05	0.026677757	4.49E-06	0.037117726	1.50E-05	0.000271003	0.000599839	4.77E-06	0.000442026	9.94E-05	0.000121734	1.90E-06	0.002509457	0.003240076	8.97E-07	0.000541682	0.000162013	5.60E-05	0.0094069	1.40E-05	4.35E-05	9.52E-05	0.030563909	0.001178245	5.88E-05	0.001159506	0.000725198	0.000690951	0.00034955	2.40E-05	0.000386311	0.000245083	0.001343884	4.08E-05	0.079110088	0.000661657	0.001056619	0.015370249	0.000914602	8.10E-05	0.010104492	0.000367069	0.002790547	0.003055913	3.00E-05
BCL6	0.006626082	0.000312646	0.00014076	1.33E-06	0.000655554	0.006353608	0.000439585	1.90E-06	2.67E-05	1.98E-05	1.83E-06	0.011427016	0.008453204	0.000516122	3.84E-05	5.02E-05	0.002145153	0.009109799	0.000360463	2.70E-05	0.000481156	0.00070172	0.036872535	7.86E-06	3.23E-05	0.000122667	9.75E-05	6.03E-05	0.000276746	0.001314806	0.00309569	0.00140161	0.001141772	0.000680396	0.01743172	0.011018269	0.000242283	5.78E-06	0.003574512	0.001200216	1.69E-06	0.000132432	8.58E-06	2.94E-05	0.019598089	0.000465719	0.000272223	1.17E-05	2.43E-05
ACVR2B	0.008428577	0.000100984	0.002671003	0.001919132	0.008004178	0.000756718	0.000106369	0.000734891	6.60E-05	0.009778385	1.64E-05	0.002813235	0.003116152	0.001374973	0.000108451	0.001425303	1.76E-05	0.109732405	1.22E-05	5.92E-06	0.001343094	0.000437216	0.004575165	6.54E-05	2.69E-06	0.001593168	0.003674886	0.001136818	0.009194162	3.51E-05	0.000300009	0.002094607	0.023824278	0.00046852	8.94E-05	0.000324995	6.78E-06	0.001573279	0.038304623	2.29E-05	0.00041144	2.98E-05	8.83E-05	3.34E-06	0.029491243	0.000583469	0.000472971	0.002958268	6.10E-07
LOC101927468	0.191715034	0.018199603	0.000232949	0.00271042	4.53E-05	0.000157848	0.001630646	4.46E-05	7.96E-05	0.064235858	0.00010242	0.000522943	5.85E-06	0.000490777	0.000228067	5.56E-06	0.001508374	0.029536189	5.02E-05	3.90E-05	5.21E-06	4.33E-05	0.011568459	5.65E-05	4.20E-06	0.00475265	0.004773687	1.47E-06	0.000256284	0.00210035	0.001039172	0.018466405	0.001566889	7.92E-05	6.74E-05	0.000171275	4.40E-05	9.73E-06	0.001836205	0.019747717	0.000367212	0.005507609	0.000273803	2.47E-05	0.002660736	0.001774674	0.001187148	3.31E-05	0.000161726
RASA3	5.49E-06	0.000601059	0.001336632	0.000310851	0.009567011	0.001933348	3.44E-05	4.82E-05	4.56E-06	0.000165315	0.000551662	0.00017587	0.016516221	2.37E-05	4.63E-05	0.002632088	0.001429898	4.07E-05	7.85E-05	7.65E-06	0.000201645	2.97E-05	0.001942035	0.000797356	3.27E-06	0.002138691	0.00082909	0.016412472	0.001825076	0.000901678	0.001215939	0.003524613	0.00701487	0.000372741	0.000210692	0.000234314	4.49E-06	1.99E-05	8.97E-07	0.108059147	1.68E-05	2.91E-06	1.37E-05	5.69E-05	0.003861346	5.37E-05	0.049010821	0.001478577	9.69E-05
FDX1L	0.001471757	0.011535719	7.08E-05	2.51E-07	4.00E-05	0.003417418	9.54E-05	0.002594179	2.91E-06	8.26E-05	8.53E-05	0.000836486	0.001200431	0.006519749	0.00048331	7.14E-06	0.001398235	0.001274383	2.23E-05	0.001438658	1.20E-05	0.002811584	0.000318964	2.12E-06	2.33E-05	0.00140362	0.012752484	1.00E-05	0.000127478	0.00135171	0.003914333	6.55E-05	0.000300871	0.0022181	0.000625112	7.22E-05	0.000317025	0.000207892	0.000351201	0.000484459	3.95E-05	1.49E-05	0.002081826	4.45E-05	6.98E-05	0.005226303	0.004769953	2.07E-05	0.000619439
SIN3A	0.010628835	0.003937381	6.62E-05	0.001637826	0.000145427	0.008352471	4.09E-05	0.006059881	7.38E-05	0.02056313	0.001665181	3.06E-05	0.038985702	0.001337063	0.000930039	7.00E-06	0.000188937	0.000987765	6.35E-06	2.54E-05	0.010965569	0.000103282	0.025339581	1.59E-05	1.48E-05	0.000451791	0.022265107	0.000100051	0.000984605	0.001220032	0.000303814	0.005060665	0.01117163	6.14E-06	0.009248872	1.47E-05	0.000268418	0.000349047	0.001859683	0.001550089	0.000845173	0.000462058	0.000221175	0.000640117	0.06203919	0.021774007	0.006190338	0.000291824	2.62E-05
EEF1E1	0.000720675	5.74E-05	0.000523302	6.49E-05	0.000739343	7.41E-05	0.005141222	4.20E-05	7.19E-05	0.016585219	8.01E-06	0.032415012	0.012696051	0.001186933	2.09E-05	0.000132575	0.001123463	0.000692602	2.47E-05	2.42E-05	0.000133724	0.000287229	0.003152985	0.000107518	1.17E-05	0.020925495	0.032044389	3.10E-05	0.001664966	8.44E-06	0.002214079	0.002085345	0.052061457	2.48E-05	0.000518132	0.000828157	1.02E-05	0.000267125	0.001710629	0.003127209	0.000237257	0.004977379	0.000106226	2.76E-06	0.000452006	0.003620894	0.00031602	2.51E-07	3.72E-05
GLRX2	2.32E-05	0.002810076	0.000214067	5.45E-05	0.005556862	4.74E-05	0.001539103	0.002444408	0.000211338	0.01242372	5.45E-05	0.000950142	0.000490849	0.000391911	1.17E-05	8.22E-06	4.95E-05	0.001100631	1.18E-06	1.35E-05	1.45E-05	0.000144422	0.005921023	8.15E-06	1.64E-05	0.021211683	0.004664482	2.45E-05	0.000396362	0.000215072	0.0003899	0.011055747	0.011677592	0.000211984	3.23E-07	0.000765764	3.85E-05	0.000859748	0.005561745	0.034087481	0.000360607	0.000159643	4.58E-05	4.34E-06	0.000244006	0.020766606	0.000493577	1.11E-06	0.000115631
NTPCR	0.00105188	1.09E-05	0.000356442	5.78E-06	0.011636452	0.000410866	0.000103569	9.23E-06	2.84E-06	0.000285434	0.000114985	0.000726132	0.009296187	0.000157633	3.18E-05	0.000688007	0.035969313	0.193197668	5.56E-06	4.73E-05	8.01E-06	0.001477285	0.032213474	4.78E-05	0.000123314	0.038023031	0.002013834	9.69E-07	0.001345894	4.69E-05	0.001128992	0.003738428	0.001398235	0.000269351	0.003924385	0.005360925	0.000195327	0.000177593	0.00204442	0.000215861	3.51E-05	7.16E-05	0.003597775	6.95E-05	0.003299238	0.039728096	0.000626835	2.37E-05	0.000114339
SMG6	0.011800726	0.002734832	0.000350124	0.003542275	0.009663723	0.001326509	6.31E-05	0.006769535	3.90E-05	0.003885901	1.10E-05	0.000906633	0.007272482	0.000364915	8.66E-05	1.45E-05	0.000598618	0.010345016	0.000792402	1.18E-06	0.000481946	8.01E-06	0.008937842	0.000181398	5.71E-06	0.002293201	0.000333252	0.000177019	0.002115141	0.000207246	0.009821607	0.005634333	0.011186349	9.52E-05	0.076821949	0.000747169	6.82E-05	0.000166967	0.001959123	0.034541318	0.000827726	2.45E-05	0.000130924	5.78E-06	0.037019865	0.001734251	0.000557406	0.008042015	2.38E-05
LINC00672	0.000505496	0.00209633	4.03E-05	0.000284572	0.00084546	0.001425447	0.000101415	0.015576525	5.86E-05	0.020253894	5.12E-05	0.000110749	0.013722837	0.004010902	6.55E-05	4.13E-06	0.00091812	0.004857188	0.00044856	8.32E-05	8.37E-05	0.000142627	0.000962563	1.76E-06	4.77E-06	0.01728597	0.00078953	5.13E-06	0.000421492	0.002136896	0.000243576	0.00123511	0.003508817	0.000849338	0.001052742	0.000895073	0.000166536	0.001584049	0.002733898	0.000993365	7.31E-05	3.88E-05	0.000111682	2.69E-06	0.006884269	0.084087718	0.00138603	1.45E-05	9.57E-05
SLC41A1	0.020177286	0.000966153	9.90E-05	0.000418835	0.015459781	0.000184557	3.70E-05	1.97E-06	4.69E-05	4.48E-05	1.18E-05	0.001601424	0.004008317	0.000261956	0.000515835	7.85E-05	0.000679822	0.062850654	3.97E-05	4.49E-06	0.001218381	2.28E-05	0.18395357	0.00022979	9.69E-07	0.008777517	0.001557268	0.004033878	0.011934989	3.71E-05	0.004187167	0.01147907	0.011461982	0.004109625	0.010114257	0.002318617	0.000101415	1.27E-05	8.81E-05	0.009360878	0.004284956	8.62E-05	3.55E-06	2.29E-05	0.066311689	4.96E-05	0.002875843	0.002101715	2.48E-06
FAM124A	0.000381715	0.000170198	3.64E-05	1.76E-06	0.000307979	0.072848418	3.12E-06	0.061185149	3.20E-06	0.022440367	4.05E-05	4.70E-05	0.000134155	0.008360872	0.000257145	1.84E-05	0.018976532	0.011987115	8.83E-05	2.65E-05	0.00017307	5.46E-05	0.000110892	7.54E-07	1.44E-05	0.00104707	0.001662381	0.040661258	0.005666642	0.000102995	0.000180034	0.000147725	0.050773038	0.000470889	0.006930794	1.33E-05	0.001007581	0.00053321	0.004823371	0.004379802	0.000167613	0.000326144	0.000527179	6.82E-07	0.025395296	0.010618424	0.001591157	0.002554403	7.01E-05
ZNF319	0.001120304	1.20E-05	0.001556335	0.00173382	0.006648411	7.56E-05	0.001268065	1.81E-05	0.000198845	0.009035991	4.67E-07	0.023260734	0.141940028	0.002120382	5.45E-05	0.012898306	4.96E-05	0.019349954	3.25E-05	3.48E-06	0.000226272	0.000720819	0.003332337	0.000387244	3.23E-07	0.001806696	0.00091252	8.30E-05	0.007185031	0.000332462	0.01054081	0.016619897	0.027641648	0.000191378	0.001072917	0.001473982	2.51E-07	0.00388863	0.006368326	0.001101996	8.87E-06	6.16E-05	8.32E-05	3.95E-07	0.013788533	0.000757005	0.001722045	0.00075521	2.24E-05
PCDHB18P	1.74E-05	0.000272223	0.000157489	0.001283502	0.000190517	0.007073026	1.96E-05	0.010008713	4.49E-06	0.045425288	6.94E-05	0.000696838	0.00211033	0.003149323	0.007269753	0.000121806	0.000962061	0.309205636	6.19E-05	5.02E-05	0.001621312	0.002827739	0.035843523	1.84E-05	1.12E-05	0.001147157	0.004369606	3.23E-07	0.000454303	0.027433649	0.000460765	0.015817911	0.00366304	1.12E-05	0.007366035	0.000133581	1.22E-05	0.000392988	0.089415795	0.001989853	0.001448279	0.005741456	0.001275747	0.000102564	0.016190544	0.071249686	0.00868023	1.71E-05	2.55E-06
SEC14L1	0.01101992	0.000158207	0.000948347	0.000649738	0.002384815	0.006345423	1.07E-05	0.000112544	0.000265546	0.003113998	5.88E-05	0.005943568	0.055020335	5.78E-05	3.05E-06	2.65E-05	0.000275382	0.000556975	0.000535005	7.79E-06	0.001191169	0.000161079	0.378058014	8.96E-05	5.38E-07	0.045271424	0.005820936	4.09E-05	0.004180849	0.00027208	0.012908214	0.012090289	0.012473763	0.000196117	0.01488561	0.000422856	2.76E-06	4.77E-06	0.00106265	0.011701286	0.00018664	7.72E-06	9.54E-05	9.98E-05	0.018626802	0.007057805	0.00116446	0.000288019	1.54E-05
MFHAS1	0.033569097	0.001848985	0.002714226	0.000415676	0.003355599	4.37E-05	0.000487115	0.000685637	0.005626435	6.86E-06	1.31E-05	0.000653544	0.017726308	0.016334499	0.000983385	0.000334688	2.14E-05	0.00047412	0.002011895	1.47E-06	0.000471176	0.000270213	0.018450681	2.48E-06	1.01E-05	0.022336259	0.00150184	7.27E-05	0.022055313	0.000253053	0.002256009	0.023759301	0.014719397	0.000286726	0.004385043	1.02E-05	2.02E-05	0.000597756	0.013232671	0.007326761	1.56E-05	5.35E-06	5.38E-07	2.32E-05	0.002989644	3.36E-05	0.00011161	0.011537801	3.59E-08
ZFAND3	5.66E-05	8.97E-07	0.000181039	0.001989996	0.003858331	0.000419338	4.46E-05	1.62E-06	0.000213923	0.005319425	1.08E-07	0.003512263	0.043912427	0.008642752	0.001088067	0.000539528	0.004872122	0.00700051	2.64E-05	8.37E-05	0.001447632	0.002581542	0.000964287	0.001330099	2.16E-05	0.001322488	0.0001707	6.00E-06	0.00811647	0.000170413	0.001813588	0.004951388	0.052525202	8.65E-06	0.015103805	0.001357669	1.79E-07	0.000143345	0.000159428	0.020280101	1.18E-06	0.001088282	7.50E-06	6.58E-05	0.00252834	0.017167287	0.014136539	2.33E-06	2.14E-05
PPEF1	0.000255422	0.009040945	0.000783786	0.000412804	0.000332893	0.000325856	0.0012	0.00165556	2.05E-06	0.002205607	3.82E-05	1.83E-05	0.00767685	4.08E-05	1.54E-06	1.91E-05	0.000786658	0.002214079	0.008683748	1.88E-05	0.000598905	1.45E-05	0.007641812	4.61E-05	1.78E-05	0.030851461	0.000119939	3.67E-05	0.000189799	0.000509157	0.016232617	0.000399019	0.000897442	0.000740707	0.001496814	0.003342173	0.001592091	6.57E-05	0.050132166	0.000394998	0.002628929	2.49E-05	0.000196691	7.10E-05	0.003098633	0.017469343	3.95E-07	0.00793719	0.000164885
ACOT4	0.018216332	0.000784647	5.24E-05	0.000276459	0.000187142	0.000618793	0.009182172	0.000397367	0.002019721	0.001634452	8.13E-05	5.12E-05	0.000328657	1.50E-05	0.001462854	0.000268202	0.00049128	0.019088609	0.000204446	0.000247237	5.57E-05	1.24E-05	0.01348856	2.26E-06	0.000280121	0.006381968	0.001457612	0.000232447	0.001009591	0.009760363	0.00290126	0.002581973	0.000503772	2.86E-05	0.024268494	1.13E-05	0.000149663	0.012338639	0.001818758	0.003410956	0.000477925	3.18E-05	0.038110194	0.000333252	0.026591742	0.029148191	0.002834344	0.001277112	0.002933067
C3orf70	8.04E-05	0.034908781	8.15E-06	0.001050516	0.002205607	1.43E-05	1.79E-07	0.034683191	0.001089072	0.000113405	1.35E-05	6.55E-05	0.010091138	0.006170594	7.87E-05	4.42E-06	7.84E-05	0.000247955	1.62E-06	0.004042422	3.59E-08	0.001222688	0.005905012	2.03E-05	0.000100697	0.000110749	0.000577509	2.53E-05	6.10E-05	0.015438529	0.006280445	0.050753078	1.32E-05	0.000444683	0.006194503	0.00107902	0.01060629	0.000964502	0.000407922	0.041150778	1.22E-05	0.001354079	0.00090254	0.0006534	0.003978521	0.000379059	0.06703879	0.007410909	0.005432221
COX16	0.000505855	0.000533353	0.00035393	0.000675442	0.003549239	0.001675448	0.003957484	0.003879368	0.000111323	0.020460602	2.27E-05	0.00091611	0.021227407	0.012422786	0.000497239	0.000169336	0.000697628	0.001380788	0.000204661	2.25E-05	0.000339067	0.000141766	0.0024457	1.75E-05	1.43E-05	0.004566549	0.006464392	5.49E-06	0.003621899	1.09E-05	6.80E-05	0.005626435	0.035335622	0.001443755	0.000125324	6.17E-05	1.59E-05	0.002051025	0.002797081	0.004191977	0.00060867	4.73E-05	3.96E-05	8.65E-06	0.007013577	0.012756217	0.000396147	4.27E-06	2.42E-05
CRISPLD2	0.002193616	0.000212774	0.010771785	2.26E-06	4.44E-05	0.001391845	0.000173788	7.39E-05	1.86E-05	0.037771808	0.000339354	0.001018279	0.008817437	5.88E-05	1.26E-05	2.93E-05	9.23E-06	0.010474397	0.000127693	1.12E-05	0.000107805	0.00139005	0.124698537	0.000502624	7.55E-05	0.036072559	0.000608885	7.07E-05	0.001243223	7.41E-05	0.006904587	7.41E-05	0.013593601	6.11E-05	0.000296491	2.35E-05	0.000368074	0.000289096	0.001226853	0.000309845	0.00902199	2.41E-06	3.05E-06	0.000108667	4.06E-05	0.015226149	0.000144279	1.07E-05	5.79E-05
C8orf59	0.004126354	0.000341365	0.00255469	7.97E-05	0.005217831	0.000549867	0.006776715	9.45E-05	9.22E-05	0.003681348	0.000107949	0.009658051	0.047938801	0.004103953	0.000271577	0.000388608	0.000423933	0.003746756	5.20E-05	1.70E-05	0.001624328	0.000337129	0.042779019	5.43E-05	1.53E-05	0.003827314	0.002149963	0.000594454	0.011513031	9.10E-05	0.000266766	0.003324942	0.020837758	0.002977869	3.26E-05	5.98E-05	4.94E-05	0.000210907	0.001284291	0.009114394	6.17E-05	0.000125898	7.06E-05	4.97E-05	0.003653849	0.001804111	6.14E-05	3.13E-05	3.17E-05
LYSMD2	0.00230038	0.00019705	0.00015591	8.35E-05	0.000174003	0.025625912	0.000270356	0.000707751	1.83E-06	0.510187348	8.51E-06	0.000320328	0.024340221	0.004710792	1.58E-05	3.23E-05	0.045410282	0.013550522	0.000379346	0.000337344	0.000385808	0.000301301	0.038328101	0.000732019	6.34E-05	0.003388052	0.033991199	2.34E-05	4.18E-05	0.004534024	0.002329961	0.000189009	0.038403274	2.22E-05	0.009644624	0.000542759	0.000180609	1.10E-05	0.003020014	0.000103425	0.000472181	0.010844732	0.00077237	2.20E-05	0.00028766	0.048853511	0.00018786	8.94E-06	0.000122811
FLJ22447	0.000396506	0.000174218	0.000258797	3.58E-05	0.007228828	0.000874323	1.45E-05	0.008665368	3.98E-06	0.196941301	2.05E-06	0.017998711	0.001112119	0.003756018	1.83E-05	0.000512029	0.008099669	0.053326758	4.20E-06	2.48E-06	1.24E-05	0.000179244	0.000134442	5.68E-05	4.06E-05	0.000201861	0.047810282	1.90E-06	0.001463859	0.002344895	0.005775775	0.01154893	0.078215338	2.12E-06	0.009649004	0.001657355	5.21E-06	0.001882299	0.010813069	0.00105985	0.009786929	0.013121383	0.000191378	9.51E-06	0.001785371	0.052753305	0.001684782	4.77E-06	8.18E-05
DUT	0.003641069	0.000495516	0.00206639	0.000150381	0.001010166	0.003103444	0.008631479	0.001109175	2.18E-05	0.024694401	0.00194821	0.004315829	0.025257659	0.006993833	0.003015419	2.21E-05	0.018418372	0.00048489	1.44E-05	0.001445766	0.001474988	2.99E-05	0.103467073	0.002011249	0.000182906	0.008837684	0.069046413	5.85E-05	0.000255638	0.002816323	0.000310204	0.001087205	0.010246868	8.26E-07	0.004702894	0.000183265	2.26E-05	2.84E-06	0.004520239	0.000255135	0.000286008	0.004882461	0.003455686	0.000116708	3.92E-05	0.004542281	0.000515691	2.48E-06	0.000129416
MRPS33	0.000559416	0.008961895	0.000229001	0.000235965	0.000960481	0.001545996	0.00099875	0.007265733	7.43E-06	0.003620176	4.47E-05	0.001148234	0.026907367	0.009593719	0.000618291	2.65E-05	0.000132934	0.010780258	2.34E-05	5.75E-05	2.88E-05	0.000217441	0.02958695	2.44E-05	1.76E-06	0.061755587	0.002413247	6.21E-06	0.00229478	0.004066689	0.000351417	0.013224773	0.009010287	0.002640632	0.000194178	0.000291178	5.03E-05	0.001723912	0.009426286	0.001324714	0.002600497	5.27E-05	0.000180609	5.85E-06	0.000548144	0.031338397	0.002675383	1.95E-05	2.32E-05
C2orf80	6.53E-05	0.008259205	0.000254704	0.000204589	0.003976439	0.001374685	0.001781351	2.16E-05	3.32E-05	0.002410088	2.75E-05	0.010785499	0.013039318	0.003239358	0.000502193	3.81E-05	0.001408861	0.077468349	0.000224477	9.56E-05	1.33E-06	0.004650409	0.00468918	2.41E-06	3.13E-05	0.042869916	0.00165276	3.98E-06	0.000132504	0.001160727	0.000406055	0.00818712	0.011219878	0.017287334	0.000141694	0.00269685	3.40E-05	0.00052524	0.000862189	0.00337477	0.002664757	3.95E-05	0.000977426	1.97E-06	0.001281348	0.025561796	0.000572842	1.62E-06	5.83E-05
NDUFB6	0.000760595	0.001860831	0.000651605	0.000243791	0.000893996	0.002890777	0.005894242	0.022145563	6.00E-06	0.049584776	0.000137242	0.003856392	0.001918126	0.00436415	0.000704736	1.21E-05	0.000318533	0.001488701	1.02E-05	0.000208825	0.002072421	0.000253268	0.019474453	6.14E-06	1.76E-05	0.04469194	0.044702207	0.000372023	0.000960409	0.000429533	0.000139899	0.002537889	0.084381732	0.000117426	0.000101343	2.27E-05	1.04E-05	8.53E-05	0.025620025	0.005518881	0.002247034	0.000276028	0.001171137	2.03E-05	0.000707392	0.003555845	6.43E-05	1.03E-05	4.43E-05
CASC3	0.073731178	0.011602922	4.19E-05	0.004533019	0.011439222	0.002324361	0.0020712	0.004796949	0.000320831	0.001206247	0.000464571	7.28E-05	0.001245592	0.013383878	0.000142484	4.70E-06	0.000469597	0.000473904	0.00063064	4.42E-06	0.000114052	3.23E-07	0.004207917	3.11E-05	2.26E-06	0.002231957	9.73E-05	0.011517338	0.002934862	7.54E-07	0.000675586	0.001628636	0.006289923	0.00189113	0.002786957	2.00E-05	0.000385234	0.000130565	2.38E-05	0.022264748	0.000247022	3.77E-06	0.000347324	1.26E-06	0.002306555	0.000409358	0.003218106	0.110661259	0.000209759
AHCYL1	0.001780274	0.00238381	9.69E-07	0.000726993	0.000201358	0.000657493	5.38E-07	0.031509636	0.003471913	0.020490542	7.24E-05	5.39E-05	0.033069812	0.006903726	6.92E-05	7.07E-06	0.014332764	5.71E-06	0.000516912	0.001880648	1.34E-05	6.26E-05	0.00043858	1.11E-06	1.22E-05	0.000749969	0.004373771	0.00017429	0.000792473	0.001616071	0.003395735	0.003046293	0.008638228	0.000543118	0.018860003	0.000355868	0.002795645	0.001708619	0.003765855	0.004263129	3.73E-05	0.000240129	0.000215431	0.000517701	0.000577868	0.000810351	0.007396262	0.062003291	0.001570264
CRTC3	0.000930111	0.000287875	0.001565956	0.000534215	0.008154093	0.020817798	0.000107661	0.000342298	3.48E-06	0.121039913	1.02E-05	0.006870483	0.037772167	0.001232884	2.12E-06	0.000113118	0.004732618	0.242939287	7.59E-05	3.23E-07	0.000107877	0.000984103	0.002011249	3.44E-05	4.85E-06	0.00191985	0.012057692	9.14E-05	0.000612547	0.000497598	0.003153631	0.004095839	0.082716514	0.000367571	0.008512366	0.001475275	2.92E-05	0.000113118	0.014555554	0.000430395	7.74E-05	0.000612762	0.000153325	8.15E-06	0.026480958	0.027774331	0.006046742	0.000695833	8.58E-06
SERPINB9	0.002725713	0.003083053	0.001259665	0.010552944	0.000223759	0.011347392	2.95E-05	0.003146595	2.25E-05	0.001528549	0.000817674	1.00E-04	0.00199093	0.00079075	0.000631932	1.33E-06	0.001151752	0.010920623	6.90E-05	1.64E-05	2.05E-06	0.004293213	0.385397232	9.87E-06	8.77E-05	0.015073004	0.030720286	0.000577079	0.00089335	0.001272588	0.000279977	0.000797284	0.00104908	0.000267484	0.000166895	6.28E-06	7.79E-05	0.000786586	0.014366509	0.030423903	0.003589231	1.40E-06	0.000749753	0.000101271	6.42E-05	0.009509069	0.000134083	0.000218087	0.000137458
EIF4EBP2	0.002995747	0.064383547	3.34E-06	0.000708541	0.001832543	0.000531487	7.22E-06	0.008737741	0.001503276	0.007422684	9.24E-05	5.42E-06	0.019182521	0.003963587	0.003137979	1.79E-07	0.000289096	0.000139109	1.04E-05	0.000322913	3.36E-05	1.89E-05	0.107019005	1.90E-06	2.84E-06	0.011630349	0.005794371	2.75E-05	0.000288306	0.005102738	0.003157149	0.035049721	0.000743579	0.002294565	0.027296873	0.00019942	0.003002208	0.000327436	0.000593449	0.034303019	0.001162378	0.000204733	0.002326371	0.000404619	0.018279514	0.008783548	0.009867558	0.003411315	0.000214928
NOS1AP	0.001373106	0.002485548	0.000298214	0.000215143	0.000774596	0.002281282	6.37E-05	0.02603308	4.73E-05	0.033750747	9.29E-05	0.000171418	0.024050802	0.005173101	0.000575355	4.94E-05	0.000399162	0.04072523	3.13E-05	6.93E-06	0.000810423	5.97E-05	0.007452624	7.36E-06	5.85E-06	0.002617872	0.001663817	6.07E-06	0.000454375	0.007068862	0.001591373	0.032144333	0.005228313	4.64E-05	0.018248354	0.000146504	2.62E-05	0.001315165	0.012665249	0.008739033	8.25E-05	0.000541826	0.000206887	3.16E-05	0.060043844	0.014139411	0.002282287	0.000153253	3.48E-05
PCDHA5	0.000580094	0.000520286	0.001914321	0.000813151	0.006931296	0.001441099	5.98E-05	0.001147659	0.000101918	0.023734818	4.11E-05	0.000286439	0.002671218	0.00588735	0.000477064	0.001654483	0.000244581	0.481388491	4.88E-05	6.24E-05	0.000522153	0.000154977	0.029428348	3.57E-05	4.18E-05	0.004069346	0.001987986	0.000193676	0.000730368	0.012262461	0.000307189	0.001103503	0.01705679	8.53E-05	0.001124181	1.01E-05	3.94E-05	0.000846394	0.009620213	2.45E-05	7.45E-05	0.000282203	0.000164526	1.50E-05	0.029585945	0.019810827	0.002609974	0.001721902	7.39E-05
MRPL27	0.001451869	0.09622665	0.000279044	0.000192599	9.11E-05	0.000623604	0.00020782	0.211859256	0.001063584	2.85E-05	0.026139629	1.78E-05	0.001209262	0.002829534	0.004565687	4.67E-07	0.000191953	2.88E-05	7.14E-06	0.000646148	8.68E-05	4.30E-05	0.001203447	3.34E-06	2.82E-05	0.002891998	0.021374809	0.000108092	0.000908643	0.003883173	0.003413541	0.000636025	5.65E-05	0.000112113	0.000120944	1.76E-06	0.003186586	0.000357735	0.009565646	0.010131273	0.002278769	9.60E-05	0.002583625	0.010017329	7.00E-05	0.007340044	0.008868557	0.003796656	0.000693751
IRS1	0.00044777	4.93E-05	0.000550441	0.002518001	0.000914961	0.004183936	0.000488049	0.003781076	5.42E-06	0.000786155	3.59E-05	0.004474647	0.07844021	0.00049767	0.002710995	0.000283854	0.000114698	0.023699349	0.000293763	4.77E-06	0.001581177	0.000461555	0.034203722	3.31E-05	6.82E-07	0.005571509	0.001152326	1.35E-05	0.002742227	0.00090534	0.001097329	0.013328665	0.004707273	0.000963353	0.028919873	0.000532923	8.26E-07	0.000131858	0.06853205	0.00186277	0.001090867	2.67E-05	0.001124468	4.42E-06	0.100896193	0.014139124	0.001403548	0.00022419	1.08E-07
MRPS36	0.014153627	0.000936501	0.002448716	1.96E-05	0.005916787	0.000505926	0.004310803	0.000553098	6.21E-05	0.02758902	0.000105651	0.005271751	0.005349796	0.00259023	4.66E-05	4.81E-05	0.000758441	0.002762474	3.35E-05	2.26E-05	0.000321836	0.000199707	0.012903117	0.000124103	1.80E-05	0.030204128	0.069809126	0.000191235	0.002172795	9.78E-05	0.000713639	0.007778372	0.06251672	2.91E-05	0.000430107	0.000104861	2.53E-05	1.28E-05	0.00845263	0.001064661	0.000580381	0.000708613	0.00017027	6.48E-05	0.000903689	0.028552553	0.00012798	9.62E-05	3.42E-05
EEF2K	0.013119517	0.002101427	0.001458115	0.010202712	0.000228211	0.000184701	0.000251473	0.001113053	0.000103569	0.000834188	0.00012238	0.002141347	0.050932717	0.000267197	4.76E-05	0.000675658	2.12E-05	0.098813469	0.00102912	9.69E-07	0.000967589	0.000237114	0.006993258	8.78E-05	1.54E-06	0.007990752	0.000157346	0.000125467	0.001276322	0.014974066	0.000634589	0.139181969	0.000251186	0.001086344	0.017507826	0.040313395	4.67E-07	0.001445335	0.043729269	2.49E-05	6.55E-05	4.81E-05	7.13E-05	8.54E-05	0.14833675	0.001006001	0.042019394	0.003185366	9.08E-06
COX7A2L	4.12E-05	0.002105448	0.000305896	9.53E-05	0.002572998	0.000964861	0.002540546	0.000849697	2.40E-05	0.008720437	8.22E-06	0.001181333	0.046251614	0.006449745	0.000203656	3.57E-05	0.000374248	0.007274851	1.46E-05	0.000169121	0.001088569	0.000853861	0.018515156	2.01E-05	2.76E-06	0.01990517	0.001950579	1.26E-06	0.001133946	0.000558842	0.00085982	0.00600912	0.005193635	0.000329446	0.000762318	0.000728142	5.63E-05	0.00011319	0.000642989	0.003300171	2.70E-05	0.000370012	0.000545846	3.90E-05	0.000735681	0.115521355	0.002201227	1.83E-06	3.50E-05
CRKL	0.005551406	0.039181639	5.20E-05	0.002213002	0.009431814	0.000106154	0.000501619	0.022129768	7.84E-05	0.095385677	0.000532851	0.001010237	0.003310367	0.002782793	0.000137745	1.74E-05	2.19E-06	0.004839023	7.72E-06	2.56E-05	3.26E-05	5.67E-05	0.005567632	9.96E-05	4.63E-05	0.000336554	0.000502624	0.000569827	0.000200856	0.004730608	0.000317887	0.007447239	0.003874701	6.35E-06	0.01002056	1.18E-06	0.000295917	0.000749179	0.009182962	0.028464887	4.70E-06	0.003201161	0.005011267	0.000197697	0.02237503	0.001142274	0.000650169	0.004645599	0.000170916
LRRC75A.AS1	0.00088179	0.000508224	0.000168331	0.000122237	0.00256668	0.000442457	0.005656016	0.000976708	1.10E-05	0.000633871	4.02E-05	0.001384809	0.012775603	0.01628424	0.002862058	0.000206887	8.83E-05	0.001257223	1.27E-05	8.99E-05	0.000931403	0.000569468	0.002390128	9.23E-06	1.23E-05	0.001500117	0.003202526	4.35E-05	0.002229228	0.000786586	0.001668699	0.000260017	0.014307778	6.83E-05	0.000817172	1.90E-06	0.000108092	0.004887631	0.000458324	0.001707973	7.39E-05	0.000544195	0.002390128	2.88E-05	0.012215936	0.058052376	0.001193897	9.94E-06	9.12E-05
RPL35A	0.000764328	0.00748522	0.000307548	8.07E-05	0.002920071	0.001525605	0.007069436	0.00066496	0.000142771	0.002338505	0.000701433	0.000131929	0.004539768	0.007851894	0.000986257	3.70E-05	0.000263248	0.000120657	3.70E-06	0.000474981	0.001519502	9.15E-05	0.035469813	5.21E-06	7.07E-06	0.009377966	0.004647753	0.000293404	0.000279188	0.001602932	0.005389572	0.000261453	0.016121187	0.002138045	0.000283783	1.27E-05	0.000123457	0.00025492	0.0028869	0.00248282	0.000161582	0.001238341	0.000168977	0.000102995	0.004247621	0.03377243	0.000434559	2.13E-05	0.000114841
AMN1	0.000196907	0.000146145	0.000251043	0.000799294	0.001741503	0.001900967	7.41E-05	0.001868155	3.77E-05	0.109798459	1.40E-06	0.003166698	0.07888938	0.00275034	0.00020423	0.000155766	0.001634954	0.054796899	0.000790176	4.93E-05	0.000163951	0.000328728	0.005616957	9.65E-05	3.12E-06	0.003423018	0.000579663	1.18E-06	0.000724624	0.005741168	0.00124351	0.007311396	0.012514832	0.001187723	0.004995041	0.005840106	2.35E-05	0.002125264	0.016123484	0.001691388	9.30E-05	0.000478141	0.000169336	2.98E-06	0.022981941	0.053292008	0.000341149	1.50E-05	4.13E-05
ZNF90	1.18E-06	0.001203231	0.000446477	0.00024975	0.022650018	0.010380844	5.66E-05	0.036441315	1.97E-06	0.067698616	6.43E-06	0.003532798	0.001992366	0.001153044	7.72E-06	0.000112903	0.014018	0.124052066	9.65E-05	1.83E-05	0.000526245	4.49E-05	0.000518922	5.71E-06	5.09E-05	1.93E-05	0.005726234	5.38E-05	0.000326718	0.002322279	0.008349671	0.005395603	0.039834501	0.000142484	0.001462495	0.000181614	6.22E-05	0.004587227	0.039963307	0.002472983	0.031350387	0.09640593	0.000122165	1.11E-05	0.00249682	0.073328102	0.040771899	0.000356227	0.00010802
COX7C	0.00047771	0.001500548	0.007904953	0.000267556	0.000257648	0.003853664	0.006163629	0.023285576	0.000109672	0.004917427	0.018164206	0.000590074	0.020108288	0.001662022	0.007076903	2.82E-05	0.00029405	0.000457678	7.50E-06	0.000445329	0.004842685	0.0002621	0.044219149	1.08E-05	4.16E-05	0.000374751	0.059259305	0.000113621	0.002015198	0.001375044	0.001160296	0.001415682	0.001432986	0.002425597	0.000882508	1.73E-05	6.32E-05	2.07E-05	0.007389944	0.004469262	0.001416472	0.00060946	0.001991073	0.002587789	0.002575368	0.045890899	0.000395932	1.48E-05	0.000194322
MDP1	0.002777121	0.009273499	9.16E-05	2.57E-05	0.00622035	0.002901834	0.008197387	0.029784539	0.000115416	0.011263962	0.002068544	0.003016712	3.48E-05	0.015199728	0.000363263	3.54E-05	0.001825076	3.00E-05	3.98E-06	0.000147222	0.001733964	3.90E-05	0.000539528	6.85E-05	1.75E-05	0.008982142	0.006242679	0.004392582	0.000550298	0.001611476	0.00071766	0.000663165	0.010542246	5.85E-05	8.72E-06	3.95E-07	0.000123026	0.000285721	0.000105938	0.008796831	0.000430036	0.008744131	0.000590289	0.000135232	3.00E-05	0.006423611	0.004298382	1.55E-05	0.000983887
POLR2K	0.000582392	0.003329034	0.000880857	3.45E-05	0.007264728	0.001090795	0.001046137	0.000193819	3.20E-05	0.19320973	1.90E-06	0.004807288	0.132902853	0.002250265	2.11E-05	0.00015232	0.000810207	0.017026922	5.83E-05	3.21E-05	0.000335765	0.000509301	0.005192055	2.29E-05	4.56E-06	0.004839885	0.005820434	5.85E-06	0.000632579	9.42E-05	0.001215509	0.013968962	0.054555154	0.000932408	0.000957896	0.000385664	1.96E-05	0.003207336	0.003127568	0.001860257	7.21E-05	0.000388823	8.07E-05	2.14E-05	0.004046011	0.018304141	0.001482024	1.56E-05	1.30E-05
TPRKB	0.000984821	2.76E-06	0.003888486	0.000216579	0.000613624	0.023153754	0.004362714	2.69E-06	0.000950932	0.047963715	1.76E-06	0.007478974	0.014555266	0.008410843	0.002161523	0.002608323	0.031385569	0.024639332	0.000249463	2.72E-05	0.000127765	0.000566381	0.05176651	0.002224633	0.000313076	0.003441111	0.0613309	4.06E-06	0.020977118	4.49E-06	0.000605223	0.003789692	0.086973505	4.38E-05	5.56E-05	0.000336267	0.000135663	0.009168387	0.001308344	0.036898167	8.07E-05	0.004263273	1.50E-05	4.38E-05	0.001105298	0.016654648	7.15E-05	4.42E-06	5.40E-05
ABRACL	0.004896175	0.008027225	0.000917618	6.57E-06	0.006136777	0.001631005	0.000571263	0.000147151	3.81E-05	0.007227895	1.71E-05	0.004614654	0.000967087	0.00163639	5.17E-05	1.14E-05	0.002588076	0.012781275	3.23E-05	5.83E-05	1.76E-06	3.54E-05	0.018439911	2.28E-05	1.02E-05	0.057880132	0.033985886	4.63E-05	0.000391911	0.000158064	0.001181404	0.00279227	0.026626708	0.00052603	3.01E-05	0.000349263	0.00025334	0.000119149	0.000924439	0.010836691	0.000193963	7.22E-05	7.61E-05	3.05E-06	0.00018025	0.021771494	0.000268274	2.66E-05	6.72E-05
CDHR1	0.002782506	0.000611757	0.003489216	0.02146068	0.000425584	0.009056094	2.62E-06	0.026934364	7.56E-05	0.035367428	0.000456745	6.18E-05	0.050576885	0.01823981	0.013552532	0.000105723	0.001184564	0.100543951	0.003914333	2.43E-05	0.004434296	0.000249966	0.00348218	5.55E-05	3.82E-05	3.34E-06	0.002098555	6.84E-05	0.001428821	0.006090682	0.000232375	0.009661856	0.001412308	9.95E-05	0.012656633	1.62E-06	0.000107949	0.030814988	0.037323285	0.002132013	0.00031681	5.95E-05	3.19E-05	0.000292973	0.074966682	0.210230513	0.00492834	0.00083627	8.58E-05
WNK1	0.003005224	0.002104228	3.55E-05	0.00049171	0.000952296	0.015665842	2.42E-05	0.033675574	3.90E-05	0.045917608	0.000361468	0.000278182	0.003145589	0.004785964	0.005710941	1.47E-06	0.000330308	0.007285693	6.21E-06	0.00013394	0.001000545	0.000107303	0.025184784	3.55E-06	2.90E-05	0.002118659	0.002417771	0.001167619	0.00062906	0.004373196	0.000347252	0.001426883	0.014969614	0.000137458	0.013605017	3.12E-06	0.000579089	0.001640483	0.018304213	0.008577702	0.00773637	0.000313292	0.00052445	5.17E-05	0.039201168	0.099474157	0.018096716	0.001547073	7.87E-05
SNX1	0.000110174	0.014510105	9.85E-05	2.60E-05	0.003831622	0.000592515	0.000184916	0.180173248	0.005864518	0.027344188	0.011248023	7.14E-06	0.000212631	0.009355565	0.002464727	6.10E-07	8.73E-05	3.34E-06	6.82E-07	0.000776247	0.005898622	6.00E-06	7.53E-05	6.10E-07	2.91E-06	0.000212559	0.001416616	0.013727433	0.002060431	0.000350196	0.002217166	0.007430438	0.003404709	0.002192109	0.001766417	1.55E-05	0.000519425	0.000527681	0.000125252	0.050554555	4.63E-06	0.001706609	0.002158794	9.80E-05	0.042306802	0.010169398	0.063975373	0.001149023	0.0018464
ARMCX1	0.002807563	0.000942029	0.000124175	4.93E-05	0.001547719	0.011310559	0.000620086	0.000380926	9.59E-06	0.009521347	2.91E-06	0.004017508	0.03315475	0.003609622	4.70E-06	1.27E-05	0.017588958	0.065343202	0.00314882	1.31E-05	0.000650456	0.000172711	0.076531023	3.51E-05	1.27E-05	0.049325226	0.009844295	7.64E-05	0.002760679	0.000195112	0.002000048	0.002256512	0.013725781	0.000758226	0.002740863	0.002207114	0.000157848	4.23E-05	0.001094098	0.000721393	0.003527915	0.000398301	0.00041144	3.27E-06	0.000378413	0.027567911	0.000539456	3.92E-05	1.40E-05
C3orf14	0.00081789	4.06E-06	0.001954313	3.98E-06	0.003223778	0.002382302	0.001266557	8.22E-06	4.49E-05	0.003808503	4.42E-06	0.011249603	0.037980741	0.002693117	2.19E-05	0.003964233	0.005250643	0.003527843	0.000398085	1.93E-05	0.000447626	0.001097688	0.002476502	0.000978862	4.11E-05	0.017630601	0.020901156	0.000150597	0.020534267	2.52E-05	0.000958184	0.008107711	0.065249649	0.00230555	1.14E-05	0.011486824	3.97E-05	0.006658966	0.007363522	0.003447788	0.000133868	0.001236689	3.91E-06	7.86E-06	0.001235038	0.00108979	0.000352206	2.80E-05	5.26E-05
CABLES2	0.000479433	9.58E-05	0.00075521	0.000983528	0.015093682	0.002699938	0.000163521	0.000156628	0.000207317	0.01973228	1.17E-05	0.001903695	0.033058037	0.003694703	0.000150884	5.32E-05	0.000321405	0.068225184	2.01E-05	1.90E-06	4.92E-06	0.000171131	0.071411807	8.48E-05	1.12E-05	0.017463311	0.001586849	4.20E-06	0.002656715	0.000560134	0.000953732	0.010982082	0.093630353	0.000109672	0.000844527	0.001419631	7.65E-06	0.000123457	0.006820009	0.002547366	6.10E-05	0.000416322	0.000307548	3.59E-08	0.023567456	0.010372587	0.005407163	0.000118216	5.42E-06
NCOA1	0.025269936	0.001314806	0.000124319	0.001485327	0.000303168	0.007338895	0.000327292	0.00210552	0.000674868	0.003281719	0.000540677	9.80E-06	0.001235899	0.003581046	0.004372263	8.97E-07	0.002464224	0.003752069	1.03E-05	0.000100123	0.0001539	1.79E-05	0.113052644	1.44E-05	5.74E-05	0.023156267	0.01238301	0.000819398	0.000438795	0.000719957	0.001378132	0.009676072	0.002428756	2.41E-06	0.007438192	8.87E-06	0.000296204	0.000222036	0.004327245	0.024455959	0.001111832	0.001929399	0.006820512	0.000168834	0.001211129	0.006111576	0.000749825	0.000920992	9.08E-05
SLC9B2	0.00105784	0.00011398	0.000296276	9.01E-05	0.000271362	0.000425297	0.002665116	0.022390395	0.000148228	0.087486288	4.45E-05	0.002536884	0.001619158	0.000617214	0.001189661	3.49E-05	0.000107303	0.00345662	2.60E-05	0.001155414	0.001616502	7.90E-05	0.001556766	2.58E-05	8.63E-05	0.067698257	0.006987802	4.79E-05	0.005359848	0.003621253	0.000895576	0.011045265	0.003292058	4.73E-05	0.005772544	0.005382034	0.000267125	0.000581099	0.008075114	7.94E-05	0.000441595	0.02249278	0.004020738	5.42E-05	0.007608641	0.068994287	0.000108523	2.05E-06	0.000165028
AP4S1	0.000470961	6.82E-07	0.003682497	0.000138104	0.000408209	0.0068903	5.97E-05	0.000472181	1.69E-06	0.007226315	0.000173285	0.018238661	0.054378962	0.001508733	2.21E-05	0.005105467	0.01166711	0.140875906	0.003368092	2.19E-06	0.000304173	0.006881899	0.01658967	0.000212702	0.000522799	0.001358387	0.093888683	0.000104359	0.001806911	0.000509229	4.25E-05	0.000923864	0.073464806	0.000309989	0.00107342	0.000167254	0.000116277	0.00061506	0.073828464	0.000308409	0.000368792	0.000152823	0.000337847	6.52E-05	0.003422228	0.055573828	1.51E-05	8.78E-05	3.82E-05
COMMD6	0.001535011	0.003176822	0.001237335	0.000846178	0.006416718	0.004050678	0.003761762	0.001401538	0.000199061	0.027403565	0.000117139	0.004240657	0.110459937	0.003512622	0.000692602	0.000101846	0.001010453	0.006399774	0.000106872	1.97E-05	0.002176457	0.000422999	0.028227378	2.31E-05	1.33E-06	0.003273678	0.003372544	9.23E-06	0.001231304	0.001109319	0.000930972	0.006175261	0.016405364	0.00074042	0.003140133	8.05E-05	5.07E-05	0.000178167	0.006856554	0.003435152	0.000293045	0.000184988	0.000577653	4.92E-05	0.009031467	0.024683847	0.005264069	8.63E-05	1.53E-05
CALM1..includes.others.	0.001781135	0.001009017	0.000733455	0.000125108	0.004040555	0.000822772	0.001167332	0.001432268	1.01E-05	0.011134223	1.38E-05	0.002080821	0.042396622	0.000454878	0.000143561	5.97E-05	0.000479074	0.011465716	0.000113549	4.07E-05	0.001925809	0.000127191	0.028148688	4.77E-05	9.23E-06	0.049714875	0.001580172	1.59E-05	0.002972197	0.001025818	0.000907207	0.014361914	0.034032411	0.000229001	0.005058511	0.003737351	8.76E-05	0.001118581	0.040756678	0.000438723	0.000391336	0.000483382	0.000130134	4.84E-05	0.003684364	0.01080273	4.70E-05	0.000272582	1.02E-05
DPYSL2	0.000192671	0.004113358	0.000136022	0.000333467	0.002153984	0.012099622	0.000159715	0.049910812	0.00019583	0.013788605	0.001934496	0.000264612	0.005644528	0.002649392	0.000933772	6.99E-05	0.00027768	0.023375252	0.006205272	3.12E-06	0.005284029	4.56E-05	0.000356586	4.20E-05	2.93E-05	0.003055124	0.000513322	0.012058626	0.002737345	0.023842156	0.001129423	0.000311928	0.013326655	0.000114913	0.027129727	2.33E-06	0.001692106	0.026399897	0.00564941	0.004845054	0.000149376	9.15E-06	0.000166177	7.22E-06	0.003906005	0.013573856	0.001559207	0.072736341	0.000135735
COMMD8	0.00176814	1.29E-05	0.001777904	7.96E-05	0.003458343	0.002260532	0.003289114	0.000352422	2.71E-05	0.023841079	0.000118072	0.048658722	0.015571355	0.000321333	1.98E-05	0.001284866	0.013238917	0.01301024	0.000227924	1.34E-05	0.005027278	0.000562144	0.069815803	0.000810782	5.50E-05	0.015497044	0.057344876	0.00147427	0.019795032	0.000322554	0.000354432	0.003633387	0.116830955	9.87E-05	0.001312723	0.000320472	2.32E-05	0.00021062	0.010565724	0.002483179	0.007742904	0.003214659	0.000473904	1.61E-05	0.004416634	0.00409548	0.000285003	1.08E-05	3.44E-05
PER3	0.010244858	0.013565456	0.000317528	0.001328088	0.003355169	0.007830282	1.40E-06	0.113411491	0.000894786	0.037762834	0.002154774	9.66E-06	0.016543001	0.006259911	0.000293834	1.50E-05	2.26E-06	0.047606375	8.51E-06	0.000300727	0.005847861	4.87E-05	0.115363327	8.44E-06	7.29E-06	0.001735184	0.000451934	0.001049152	0.002674234	0.004309152	0.000296491	0.000188794	0.005566483	0.00014952	0.0035832	2.30E-05	0.002033004	8.84E-05	0.004278279	1.73E-05	3.48E-06	3.63E-06	0.001412092	0.000284572	0.078124513	0.011863191	0.190213517	0.01215663	0.000131642
MRPL33	0.001008801	0.0138627	0.000461771	0.000544626	0.00089536	0.00035393	0.000971179	0.022766475	0.000292255	0.012923005	0.000243576	3.50E-05	0.00260143	0.02394253	0.00255189	3.48E-05	0.000203584	0.003199223	4.63E-05	9.06E-05	0.00016431	1.72E-05	0.014110404	3.77E-06	1.30E-05	0.010092861	0.007625083	0.00013315	0.002368302	0.00313604	0.001675305	0.008734366	0.004381238	0.000774093	0.001741646	2.26E-06	9.44E-05	0.000328298	0.079119709	0.013581323	0.0005979	0.000319969	0.002491148	0.000123744	0.005975087	0.017553562	0.002183062	0.001190164	0.000154474
UBE2H	0.0002817	0.009424347	7.28E-05	0.000872385	0.00260222	2.26E-06	0.000766985	0.00225723	0.005203902	0.005703546	0.000518707	6.65E-05	0.004046442	0.001037952	0.000907494	1.65E-05	0.000304963	2.05E-06	1.63E-05	3.20E-05	5.35E-05	8.51E-06	0.000223903	4.20E-06	2.41E-05	0.000170198	0.0002789	0.004505879	0.003157723	0.000328369	0.061827026	0.014725572	0.004430491	0.000113262	0.000184701	2.79E-05	0.000615778	0.014840665	9.14E-05	0.401168366	3.23E-07	0.000629276	0.002191821	9.93E-05	0.012881146	0.000110533	0.036783362	0.04468433	0.005655585
GLRB	0.000244078	2.10E-05	0.000418189	2.55E-05	0.003843828	0.013566174	0.000251617	0.000250037	2.72E-05	0.068765825	2.62E-06	0.026578388	0.007835452	0.000869154	3.12E-06	0.000252766	0.013194115	0.037128927	8.43E-05	4.56E-05	0.000306758	0.000231657	0.005249422	0.000164598	0.000233524	0.045448766	0.042975459	4.01E-05	0.006981627	0.000129057	0.002352147	0.004650625	0.220350836	4.27E-06	0.001148449	0.005623276	9.84E-05	0.00576321	0.010050141	0.001946846	0.000710623	0.0189649	0.00018305	3.41E-06	0.000158495	0.019739245	0.000283854	5.56E-06	5.00E-05
UROS	3.95E-07	0.000830096	5.45E-05	0.002146876	1.50E-05	0.013940458	0.000711772	0.003697144	3.59E-08	0.03241932	1.48E-05	0.00886547	0.185927663	0.004986928	0.000166033	0.000119149	0.037440101	0.040397758	0.002949437	0.000495946	1.36E-05	0.053782533	0.008021338	8.97E-07	1.35E-05	0.002913968	0.041408319	3.59E-08	5.06E-06	0.044925356	0.00289767	6.10E-05	0.010057393	0.002385461	0.008728191	0.000655769	1.76E-05	1.37E-05	0.005423102	0.000560637	0.000805253	0.000102636	0.005562175	0.000120657	0.000123385	0.201329395	0.003397099	1.08E-07	0.00014392
JAK3	0.011489337	0.00072089	0.001643498	0.006270537	0.000214497	0.00173382	0.000678888	0.000921567	0.000337272	7.79E-05	9.87E-06	0.010130555	0.044209671	0.021175282	7.44E-05	0.000129201	0.006086518	0.001483747	0.000624824	0.000143417	2.99E-05	0.015787468	0.000536225	0.001261531	2.48E-06	0.003227368	0.000870159	5.83E-05	0.009232502	0.000895217	0.000398803	0.000456529	0.000817603	0.000556113	0.000262602	0.000453298	2.76E-05	7.00E-05	0.007271692	0.022279467	1.90E-06	5.56E-06	7.48E-05	1.76E-06	0.000688366	3.53E-05	0.004331697	0.001605086	4.58E-05
OSTN	0.020412425	4.49E-06	0.000996596	0.000210477	0.00087418	0.00071608	0.000298286	0.000103784	3.77E-06	0.116001757	2.12E-05	0.018002373	0.024524886	0.004121543	2.41E-06	0.000557693	0.022336475	0.010709249	0.002631801	2.19E-05	6.94E-05	0.002067036	0.010159274	0.003253861	1.91E-05	0.003447429	0.009847239	0.001236689	0.006025633	0.000216579	0.004207486	0.000154115	0.014790621	3.23E-05	0.001098549	0.000912233	0.000126903	1.81E-05	0.011759011	0.001165824	0.001670853	0.001105083	0.001849057	1.62E-05	0.002912676	0.008507986	5.35E-06	0.000136524	0.000180752
DENND3	0.000646005	0.002148455	0.003706549	0.009484873	0.005645174	0.000693822	3.10E-05	0.002979736	0.00019145	0.002916338	6.28E-05	0.005973651	0.011757647	0.001102426	1.18E-06	4.53E-05	0.001321124	0.021415375	2.78E-05	5.98E-05	1.90E-06	0.001303031	0.002302606	0.000128698	2.85E-05	0.001070476	0.013347261	1.04E-05	0.000786155	0.000308912	0.001791187	0.048382586	0.010816013	0.000398301	4.03E-05	0.006738374	1.81E-05	0.000106656	0.045077138	0.048502489	0.00662881	0.000771939	2.11E-05	5.34E-05	0.008795897	0.000968164	0.004019733	0.000389326	4.91E-05
SNAP29	1.12E-05	0.002177821	7.65E-06	0.006816204	0.004018872	7.97E-05	0.000463063	0.092510013	0.003009604	0.000839717	0.005747702	1.96E-05	0.001621528	0.005340821	0.000938655	3.12E-05	3.35E-05	0.00196659	2.19E-06	1.21E-05	0.000325282	6.43E-06	7.32E-05	8.08E-06	2.83E-05	0.008224168	0.000547713	0.002528699	0.061029993	0.005094769	0.001750119	0.009014738	0.000708039	2.73E-05	0.000556975	2.39E-05	0.00071328	0.03554915	0.002959273	0.184102049	7.31E-05	0.000377192	0.008228045	2.43E-05	0.001744446	0.050531795	0.002357316	0.001238412	0.000726634
UHRF1BP1	0.002215299	0.085049743	0.000129991	0.025875052	0.001030915	0.007639299	0.000227924	0.021732221	0.00067494	0.02452783	0.000742358	0.000309343	0.121789056	0.00505291	0.001875119	1.08E-05	0.000128483	0.003222126	5.30E-05	4.64E-05	0.000817244	0.00040706	0.005626722	4.13E-06	8.01E-06	0.002142783	0.009657835	6.57E-06	0.000147079	0.011710189	0.001003847	0.010572761	0.003273749	0.000140545	0.027708062	5.00E-05	0.000221893	0.014911386	0.006143167	0.001743226	0.000298645	0.000536369	0.00076878	0.00041582	0.032093069	0.014866727	0.018032097	0.000764903	5.12E-05
NARS2	0.009725182	6.98E-05	2.62E-06	0.000962851	0.000402752	0.006557874	0.000224908	0.092076495	0.000385234	0.002405421	8.36E-05	0.001460413	0.000163592	0.003846125	0.002614282	0.000303886	1.60E-05	9.04E-05	7.73E-05	0.002051025	0.02122992	2.84E-06	0.000468161	2.09E-05	0.000173644	0.068741486	0.001830892	0.000654333	0.01284496	0.000342011	1.03E-05	0.001365854	0.03005687	1.77E-05	0.001352141	0.000669267	0.000175654	0.231118134	1.25E-05	0.000453801	0.049968179	0.008056088	0.001060137	1.18E-06	0.000111539	0.026867663	0.002308996	3.23E-07	0.000104718
NEO1	0.037587431	0.000629635	1.39E-05	0.00034079	0.000478571	0.004197793	2.69E-06	0.000275382	0.001878494	0.207976837	0.000237545	0.00132378	0.001876771	0.005954768	0.003298304	3.70E-06	0.001970755	0.008319085	0.000290388	1.87E-05	0.005154433	0.000715147	0.077498001	1.63E-05	1.79E-07	0.003923452	0.011155475	0.004818561	0.011811568	0.005133683	0.00040426	0.000900242	0.045128904	0.00033081	0.042757839	2.59E-05	0.000778473	0.000138678	0.001333832	0.004297736	0.001325001	0.000731517	4.12E-05	8.68E-05	0.037504288	0.04592328	0.020649503	0.007352609	7.28E-05
PLGRKT	0.020475464	0.00438892	0.006540283	0.013508591	0.007272554	0.000140976	0.028405869	0.011764037	9.81E-05	0.050417349	0.000208466	0.020073968	0.130527335	0.002204745	0.001294846	0.001402184	7.54E-07	0.003205038	0.001546714	1.76E-05	0.137249017	0.000562216	0.025116073	8.29E-05	0.000140114	0.005181214	0.002634601	0.000108236	0.016406297	0.000509014	0.000348401	0.033750244	0.092776743	0.000415173	0.016489799	2.44E-05	0.000707608	0.003023245	0.004368457	0.000389685	0.001284722	0.002019362	0.002882233	2.18E-05	0.153397594	0.00054398	8.91E-05	0.000589859	5.13E-06
SLC44A2	0.038194198	1.11E-06	0.000213564	0.000389972	0.010189645	0.001870668	1.58E-05	1.79E-07	0.003024179	0.096299238	1.37E-05	0.004194921	0.026791198	0.001679325	0.001437581	0.00039708	0.000635163	0.015171583	0.000102133	4.24E-05	0.000526533	0.000456529	0.123252448	0.001117432	5.27E-05	9.27E-05	0.00219297	0.00053321	0.014523316	0.000891842	0.019857999	0.000756502	0.025835204	8.72E-06	0.055919968	0.006677561	1.62E-05	0.000147079	0.00274912	0.003752069	2.33E-05	0.000245658	7.12E-05	7.48E-05	0.006116458	0.007375728	0.013955966	0.001385527	0.000196404
PDP2	0.024251765	0.016343905	0.000322913	0.002114423	0.00087181	0.036282497	8.97E-07	0.078030242	0.00066259	0.128250325	0.000129847	0.000184557	0.002840662	0.000516337	0.012848837	2.05E-05	0.01074723	0.009677364	9.69E-07	0.003291627	0.001825435	0.000455093	0.012955458	1.48E-05	4.72E-05	0.000242283	0.000446334	8.46E-05	1.31E-05	0.001639549	0.000784432	0.000400455	0.094820481	1.62E-06	0.009598243	2.76E-06	7.50E-06	0.015879657	0.00049609	0.000564729	0.00031602	9.59E-06	0.005153212	0.000107661	0.00176534	0.010136084	0.029896975	0.000373961	0.000201143
OCIAD2	0.022335541	0.002296144	4.33E-05	0.001345033	0.000200712	0.002485763	0.006053347	0.068853706	0.002478943	0.000398229	0.017700102	0.000123242	4.62E-05	0.0180993	0.005420087	1.48E-05	4.46E-05	1.78E-05	1.93E-05	0.001476495	0.00452189	4.77E-06	0.030381972	2.91E-06	3.36E-05	0.280625548	0.018989958	0.005822157	0.003945422	0.002330895	0.000160218	0.000179173	0.010478202	0.000118862	0.000341437	2.51E-07	0.000163664	2.54E-05	0.008501883	0.001870955	0.022337408	0.000793837	0.001884668	0.000243073	0.000384085	0.017265938	0.000526963	0.000280911	0.000281557
COA6	0.000592156	0.004422737	0.000117139	0.00357961	0.003581261	0.001115135	0.003016568	0.00586581	0.000362186	0.001786377	0.000439657	0.001846903	0.02632293	0.020397706	8.64E-05	2.83E-05	0.000731229	8.43E-05	4.61E-05	2.90E-05	0.000124462	0.000205523	0.018155016	2.51E-05	1.11E-05	0.026815825	0.025853441	0.001859611	0.001356449	0.000234744	0.000353068	0.001345822	0.02287331	0.001050588	6.37E-05	6.86E-06	0.000198056	6.50E-05	0.008273278	0.043211388	0.001364275	0.000189727	0.001469674	0.000111898	0.000862764	0.012835052	0.000245586	0.000524235	0.000114985
SCG5	0.000150166	0.000759231	0.000150812	0.000712777	0.002639771	0.006833866	0.00138287	0.008127527	3.23E-07	0.02249479	1.05E-05	0.002853514	0.009250524	0.00346983	5.56E-06	4.52E-05	0.002512975	0.090549059	0.00053163	0.000180537	9.44E-06	0.001395938	0.024744086	4.35E-05	5.27E-05	0.040312821	0.007689342	4.27E-06	0.000309558	0.006140008	0.00166554	0.020480992	0.017698953	0.000375828	0.000398085	0.010200558	0.000150094	2.81E-05	0.071509309	0.000732378	0.003512622	0.003863572	0.000552739	2.12E-05	0.002124762	0.123079486	0.000359889	0.000128914	4.97E-05
FKBP4	0.002071344	0.044807248	0.000186281	0.000544841	0.000217872	0.00667512	0.0003843	0.394875895	0.001015407	0.001059563	0.047030912	1.26E-06	0.010579438	0.005146248	0.001562294	9.51E-06	0.000201645	0.000244294	0.000116564	0.018376011	0.001151106	0.000954163	0.008680661	0.000536584	0.000235462	0.002912102	0.026915552	8.56E-05	7.28E-05	0.028573518	9.98E-05	0.000636743	9.06E-05	0.000155766	0.002158292	8.21E-05	0.006782315	0.000368648	0.000273587	5.62E-05	0.008254897	0.000312574	0.00311924	0.002247393	1.77E-05	0.011426873	0.061457696	0.000375397	0.00130339
GSTA4	0.002362342	0.001845036	0.000552452	9.30E-06	0.009080218	0.004557861	0.00055037	0.002077662	5.32E-05	0.02805736	4.81E-05	0.000715721	0.009033334	0.001496455	8.76E-05	5.24E-05	0.002026398	0.104276312	9.98E-05	0.000111467	0.000268705	0.000182834	0.059775462	8.01E-06	1.88E-05	0.08998257	0.004486566	3.60E-05	0.000593377	0.00105985	0.001754355	0.009351903	0.003217531	0.003554696	0.003075873	0.006637713	0.000241278	0.000163305	0.031829066	0.000744512	0.000940234	0.000988411	0.00183721	1.78E-05	0.00977781	0.028335507	2.52E-05	7.32E-05	3.85E-05
SNRPE	0.003128789	0.001262034	0.000845173	5.72E-05	0.00083067	0.001054178	0.004015569	0.000523445	7.58E-05	0.011320611	0.001422934	0.000969097	0.001896659	0.002789614	0.013633951	4.59E-05	0.000195686	0.007601677	2.12E-06	0.000220026	0.000237473	0.000358596	0.106919206	4.25E-05	3.59E-05	0.038812093	0.056567229	0.000311138	0.002546289	0.000922141	0.000573489	0.001038598	0.011149013	0.00041941	0.000784432	1.08E-05	1.78E-05	8.43E-05	0.035363838	0.001549083	0.002532361	0.001166973	0.000844455	4.94E-05	0.000455524	0.064417723	0.000494582	2.27E-05	0.000106226
CCT4	0.000722255	0.000281772	0.000584761	0.000316594	0.000704305	0.024294844	0.000508152	0.036714435	3.11E-05	0.012670419	3.73E-05	0.002591235	0.030554073	0.00423362	0.001875335	5.37E-05	0.003417059	0.026453459	3.65E-05	0.000127334	0.004829761	0.000281916	0.011707388	2.62E-05	1.99E-05	0.009386007	0.002411811	1.01E-05	0.001844031	0.001811721	0.000385162	0.005297599	0.023033995	2.27E-05	0.00690351	0.000969671	1.34E-05	0.001285297	0.016601302	0.002444408	0.00051404	0.000864272	0.00058153	5.49E-05	0.005087445	0.073643153	0.014533224	1.96E-05	2.65E-05
SUSD6	4.16E-05	0.001863703	0.000988195	0.000354863	0.00986885	0.007897127	3.28E-05	0.012869228	8.51E-06	0.044843506	4.69E-05	0.004206552	0.085014777	0.003041697	7.98E-05	3.79E-05	0.003629151	0.195734013	0.000311497	7.22E-06	0.00161844	0.004507818	0.011689224	4.06E-05	1.40E-05	0.004977379	0.014638911	3.41E-06	0.000902109	0.002560075	0.001083328	0.025314092	0.013543198	0.00055317	0.036330746	0.000915105	3.61E-05	0.000193963	0.013899461	0.00464883	0.000350914	0.000556329	0.000119293	4.63E-05	0.029498423	0.029881108	0.010924572	8.98E-05	2.76E-06
TMEM14A	0.005416999	0.000690304	0.000664457	0.000755641	0.000662159	0.003132163	0.005446796	0.010489834	7.52E-05	0.006695798	0.000183983	0.006257542	0.014298085	0.001711419	0.000121447	2.48E-05	0.003200802	0.00731075	4.18E-05	0.000106369	0.002247034	0.000288521	0.103136873	1.69E-05	8.20E-05	0.045777315	0.044998878	0.000285506	0.005581704	0.000298501	0.000359745	0.008129538	0.022723611	7.77E-05	0.000531128	0.000312717	4.40E-05	8.17E-05	0.02257664	0.005436098	0.002177821	0.000741568	0.001830102	4.52E-05	0.000325138	0.003656937	0.000126544	3.38E-05	3.66E-05
RCOR1	0.00307774	0.012884162	0.000335836	0.00268486	2.24E-05	0.005888139	2.60E-05	0.093981662	0.001264331	0.000479864	0.015726368	7.98E-05	0.004644809	0.003888343	0.022486605	1.46E-05	0.008183602	0.002006008	1.50E-05	0.001083687	0.018985147	0.014719254	0.021892259	2.33E-06	1.66E-05	0.003141569	0.004651414	1.37E-05	0.000977426	0.03550406	0.000677309	0.006507399	0.000260735	0.00024896	0.012400098	0.00025054	9.80E-05	1.36E-05	0.007246634	0.003020373	0.000603859	0.009399721	0.008788143	0.011184625	0.015304553	0.006740816	0.042945807	7.62E-05	8.09E-05
IKZF4	0.000221893	0.000251043	0.000138822	0.001899172	0.000974841	0.027456337	8.75E-05	0.002003566	0.000152105	0.003890066	0.000126975	0.003411171	0.131345835	0.009253898	0.002371891	5.18E-05	0.002248255	0.038465451	3.06E-05	2.69E-05	0.00036951	0.000788596	0.039180131	7.93E-06	1.25E-05	0.007641166	0.001828666	1.61E-05	0.006190195	0.0079751	0.00030683	0.002915045	0.008193007	0.000219954	0.007364096	0.002858755	5.66E-05	4.78E-05	0.00467159	0.006511707	0.001490352	0.000519712	0.001437509	3.84E-06	0.026313739	0.064241027	0.043992482	2.27E-05	7.36E-06
TAF4	0.000653615	0.00094684	0.00024774	0.000996668	5.84E-05	0.004775625	0.003577671	0.001517564	4.13E-06	0.001884238	1.55E-05	0.000921495	0.038146452	0.005062388	0.002104156	2.21E-05	0.003994891	0.059291327	2.15E-05	6.30E-05	2.42E-05	0.000435995	0.035973262	0.000221246	6.71E-06	0.022449413	0.019037632	6.64E-06	0.001041613	0.00312484	0.011601558	0.014971768	0.004551758	0.000115272	0.00078795	0.003120317	1.18E-06	5.92E-06	0.010114831	0.013110829	0.001187077	0.000468089	0.002231813	1.18E-05	0.007682665	0.010806392	0.022394703	1.24E-05	9.66E-06
DCAF5	0.01217221	0.003956551	0.001034577	0.010552657	0.00051124	0.005211584	0.001885745	0.010445678	0.001819332	0.03366861	0.000423933	0.001183846	0.019651651	0.014317686	0.002996824	1.11E-05	0.000886673	0.001195118	7.54E-07	3.36E-05	0.001408287	3.64E-05	0.034287439	2.80E-05	2.81E-05	0.002272882	0.003423664	0.000121878	0.002037024	0.000124678	0.00018664	0.003775476	0.025998545	8.97E-07	0.002263117	1.00E-04	3.06E-05	0.00106143	0.005293722	0.023756644	0.000172711	0.011300436	0.000273874	0.000191235	0.000995806	0.00067494	0.009957306	0.000181039	3.03E-05
KCNK1	0.003548378	0.002786383	0.000153325	0.007266881	0.000516481	0.001988202	0.00091611	0.004301541	6.57E-05	0.08963758	9.08E-06	0.004980897	0.003649398	0.000886816	3.23E-07	9.37E-06	0.008802	0.003539977	0.00249	0.000114985	1.12E-05	0.000326574	0.004008892	0.000103425	7.80E-05	0.050930922	0.002630365	4.11E-05	0.000181901	0.001050373	0.006964108	0.002933713	0.040598578	0.00024214	0.000994657	0.011844308	0.001104365	0.000443821	0.016861427	0.003549598	0.001541329	0.004079469	0.001338284	1.51E-05	0.000264541	0.021703645	2.38E-05	0.000138319	0.000184629
NMRK1	0.00216662	7.77E-05	0.058240487	0.001694188	0.009256914	1.19E-05	9.45E-05	2.47E-05	0.003815324	4.15E-05	0.001523451	0.001579598	0.184345086	0.003995896	0.032862602	0.004777133	2.48E-06	0.006088887	1.79E-07	0.007140588	0.006098221	1.69E-06	0.020855492	0.0001707	0.000174793	0.00104147	0.000490346	0.033792318	0.031195878	1.35E-05	0.000392844	0.00250321	0.000406917	0.009849752	2.01E-05	0.002196632	0.000576576	0.085131664	0.000306112	0.016232617	0.000887821	0.011158634	0.000530338	2.44E-05	0.003528561	9.01E-06	1.68E-05	1.60E-05	0.000152105
TMEM70	0.000383582	0.000317528	5.66E-05	0.001631651	0.001659078	0.018517525	0.000132647	0.006983781	3.51E-05	0.020846733	0.000192599	0.002109828	0.00059352	0.009105348	0.000264541	2.07E-05	0.00189472	0.023730366	4.46E-05	0.000123242	0.00038308	0.001367218	0.007882552	1.16E-05	0.000150956	0.005450026	0.043666589	0.00013674	0.00622193	0.00054039	0.000162228	0.004318127	0.027760331	0.000423358	6.27E-05	0.001395722	0.000122093	0.001958477	0.02558312	0.009029744	0.010192876	0.009151083	0.000216436	5.49E-06	0.001516774	0.084417631	0.000792402	1.27E-05	0.000138032
UNC5A	0.008020835	0.000242642	0.002273528	0.001710917	0.00837638	0.003311228	0.000973477	0.000587202	0.000352135	0.00072728	9.61E-05	0.017261056	0.054206574	0.00219577	0.000438939	0.000404906	9.90E-05	0.03624509	0.000234457	3.55E-06	0.000997601	0.000831675	0.048759025	0.000334616	8.80E-06	0.017867751	0.003218034	0.00033598	0.016644021	0.000146217	0.000440662	0.006931081	0.020262941	0.000226057	0.002036881	0.000215861	4.06E-06	2.56E-05	0.010803018	0.006331063	0.002454747	2.06E-05	0.000194466	1.09E-05	0.017717693	0.015060008	0.012673721	0.000355868	9.69E-07
SLC25A23	0.000442026	0.000223759	0.006334294	0.00375408	0.086432721	0.001971544	2.22E-05	1.50E-05	5.50E-05	0.000275239	3.46E-05	0.036900321	0.074111565	0.00350616	0.006164132	0.005806002	0.001328447	0.245804325	0.000262028	0.000161797	1.83E-05	0.0005979	0.026073359	0.00134173	0.000198702	0.001005714	0.003398535	0.000101056	0.000180752	0.000439082	0.020466992	0.004348139	0.034366561	0.000210836	0.001278332	0.001817968	1.89E-05	0.005340462	0.00246846	0.078099599	0.000173572	5.32E-05	0.000817746	5.88E-05	0.01318952	0.010169111	1.31E-05	0.000261023	2.88E-05
RFT1	0.002700081	0.003930775	0.004382027	1.92E-05	0.012515334	0.000237257	0.000418333	0.000466796	0.000843378	0.030600742	0.001069615	0.000258151	0.166475001	0.002870818	0.000346606	0.000165603	0.001790685	0.001620666	9.70E-05	1.26E-06	0.003553188	0.000560062	0.048258447	1.99E-05	7.54E-07	0.001491286	0.024642635	0.00026612	0.001542191	0.000588135	0.04762095	0.014957409	0.003551609	0.00010802	0.002033147	6.80E-05	0.00024695	0.005636271	0.005051187	0.024170202	1.00E-05	0.00148425	0.000764903	0.000687002	0.002279559	0.087005958	0.000804033	0.000195184	9.30E-05
DPYSL3	0.02515987	0.002227003	0.000295629	0.000392701	0.01404435	0.005775703	4.34E-05	0.221070973	0.001411662	0.161056602	0.001629497	2.55E-05	0.001532785	0.029744045	0.001369085	2.12E-06	0.001288312	0.004338589	3.95E-07	0.000697053	0.000473976	1.59E-05	0.003878291	0.000490921	3.39E-05	0.003436157	0.002206755	0.000762821	0.013247102	1.02E-05	0.000377336	0.013582256	0.063293218	9.15E-06	0.003761403	6.64E-06	0.000235175	0.006502374	0.006459869	0.009490545	3.12E-06	0.000242355	0.00012518	1.86E-05	0.001252772	0.020789294	0.000491423	0.011244146	0.000445831
ZCCHC14	0.000227062	0.032426931	6.03E-05	0.001325863	0.000679678	0.010434764	5.96E-05	0.111516448	8.22E-06	0.029022472	0.000117713	2.98E-05	0.046834329	0.036363845	0.00839117	7.29E-06	0.000693464	0.004316835	1.71E-05	0.000162444	0.000259515	0.002726288	0.027248696	2.69E-06	2.89E-05	0.010924931	0.001360757	7.54E-07	7.48E-05	0.073864507	0.005820147	0.018024199	0.002897383	0.000263966	0.014962865	0.000127191	8.39E-05	0.000355724	0.029084434	0.012608959	0.001497245	0.000186568	0.01264012	0.000365345	0.027189822	0.053870414	0.048229297	0.002106884	0.000108308
C11orf74	0.000328944	0.002310935	0.002045353	7.72E-06	0.005911402	4.97E-05	0.000172926	1.60E-05	2.22E-05	1.71E-05	4.30E-05	0.00580392	0.174187211	0.001054752	0.000750759	0.001906136	0.001005068	0.021500887	0.000206887	7.67E-05	0.000372094	0.003922447	0.020551139	1.25E-05	1.53E-05	0.014028339	0.004249272	1.93E-05	0.010085538	0.000879565	0.019651435	0.027823082	0.004122979	0.069860964	4.87E-05	0.011965647	4.46E-05	0.001267634	0.012087776	0.001957974	1.63E-05	1.76E-06	2.48E-05	0.000619224	0.00225285	0.003623263	0.001532785	0.000854004	6.47E-05
NDUFA9	0.000944398	0.000760667	0.000500039	8.23E-05	0.003485554	0.003424885	0.000992503	0.023271001	0.000226057	0.015608547	0.000130565	0.005495044	0.003061657	0.002766351	5.36E-05	2.25E-05	0.001586993	0.008967567	2.55E-06	0.000255135	0.000132073	1.83E-05	0.014962363	6.57E-05	3.38E-05	0.030417297	0.00887825	9.43E-05	0.000895145	0.000304604	0.001286086	0.007152507	0.011977565	7.19E-05	9.83E-05	0.00627384	5.62E-05	0.000890693	0.003585713	0.004045868	0.000394065	0.00198296	0.004886913	1.65E-05	0.001123104	0.062770383	0.000167326	7.57E-06	0.000173142
KCNQ4	0.006672751	0.000144925	0.000687145	0.017454911	0.014092527	0.001772017	5.12E-05	0.000242929	0.001151177	0.002218602	1.50E-05	0.006215755	0.154931492	0.003258169	1.48E-05	0.000860466	0.000734245	0.027412109	0.000426518	1.40E-06	0.000229862	0.001471469	0.024109102	2.43E-05	1.82E-05	0.001090149	0.008343425	5.56E-06	0.001837425	0.000804105	0.003124265	0.008165508	0.083748399	8.78E-05	0.004761984	0.012703087	4.56E-06	0.000216292	0.060415975	0.01344347	0.000316092	3.34E-05	0.00061269	2.65E-05	0.040445504	0.052572087	0.033030395	0.001534221	7.54E-07
ATF7	0.002426961	0.002457762	1.46E-05	0.000635522	0.000716583	0.009376314	1.99E-05	0.002199719	1.74E-05	0.030330134	2.60E-05	0.002753571	0.001885745	0.001028187	0.000384587	3.27E-06	0.000548503	0.076836596	3.92E-05	2.87E-05	0.000163377	0.000153038	0.035192384	5.92E-06	5.42E-06	0.00861073	0.003860628	0.00111535	0.000766841	0.010561775	0.002250768	0.002715231	0.027476153	0.001758016	0.02155014	0.001525462	0.001065019	4.43E-05	0.030756831	0.006228391	0.002490359	0.000903904	0.001176594	1.76E-05	0.030776145	0.014710207	0.005506316	0.013925811	7.94E-05
EMC4	0.000568391	0.029040709	0.000562216	7.45E-05	0.000479648	0.004068054	0.002209484	0.00111255	1.30E-05	0.006339607	7.60E-05	0.000511168	0.010417102	0.007333079	0.001147587	1.26E-06	0.00305218	0.007508698	9.66E-06	0.000697843	0.00014033	0.00262656	0.033922919	2.69E-05	2.23E-05	0.016233551	0.03746645	1.12E-05	0.000150238	0.00095165	0.003752069	0.006913203	0.004450523	0.000891268	0.000164669	0.000564729	7.59E-05	9.69E-07	0.002738063	0.011786223	0.007727108	0.001672217	0.001017992	0.000515404	0.000267125	0.033650014	0.002312227	1.86E-05	9.25E-05
ZBTB4	0.001812152	0.001049439	0.000721967	0.010126606	0.014529563	0.001024741	0.002043702	0.009975973	0.001864637	0.013169991	0.000115272	0.00374489	0.057022645	0.001121884	0.000332175	0.000166608	7.43E-05	0.001241787	6.49E-05	7.86E-06	0.025718675	6.29E-05	0.005209933	1.97E-05	1.05E-05	0.001118437	0.000583612	0.000950286	0.002386107	0.001318252	0.013994666	0.009950988	0.060420785	5.55E-05	0.015256161	0.000267772	2.83E-05	0.002625555	0.014554046	0.014460062	0.001086487	0.005693351	0.000192742	2.73E-05	0.012498246	0.000408999	0.003031861	0.00062224	3.51E-05
PTTG1	0.000117282	0.073232682	0.001247387	1.79E-07	0.004300608	0.003155426	3.14E-05	0.00688312	0.001295492	0.017582784	1.07E-05	2.18E-05	0.020203923	0.009108363	4.31E-05	3.95E-05	0.031444802	0.020250735	9.01E-06	0.012871597	2.64E-05	0.000168905	0.003925319	2.51E-07	5.58E-05	0.033472241	0.048943474	7.65E-06	0.000870805	0.001054609	0.006792008	0.029466329	0.001656996	0.010977703	0.000744009	0.006093554	0.000747312	0.010440149	0.001281563	0.001362623	0.000324923	0.001862196	0.001010022	5.06E-06	0.000477925	0.001495235	0.020729702	4.13E-06	0.000140114
MYL12B	2.23E-05	0.008220003	0.000316235	0.000273444	0.002968391	0.006691993	0.000582392	0.016024761	6.14E-06	0.058661728	1.88E-05	0.000549077	0.076208505	0.000762318	0.000272151	1.01E-05	0.00252834	0.023374821	0.000176803	0.000382074	0.00085063	0.000117641	0.021721738	1.07E-05	6.35E-06	0.021100683	0.000830239	2.12E-06	0.000157274	0.003464446	0.005620978	0.017554782	0.007276861	0.003102008	0.010999314	0.024356806	0.000192742	0.001470392	0.025049803	0.000491998	0.000495946	0.000255279	0.002015916	2.04E-05	0.014913396	0.033216137	0.001675664	0.000193819	6.11E-05
TMEM14B	0.000365561	0.001950077	0.000778257	5.50E-05	0.007448531	0.000507793	0.00095007	0.000488336	6.02E-05	0.048626916	2.81E-05	0.002075867	0.073643368	0.005545446	9.90E-05	6.65E-05	0.002863422	0.007901793	3.23E-05	7.08E-05	0.000337775	0.000118359	0.007422827	3.18E-05	3.70E-06	0.013927534	0.012501118	4.20E-05	0.00202288	7.05E-05	0.000891124	0.007228541	0.096407222	0.000260233	0.001307195	0.000238334	3.67E-05	0.000526963	0.000914889	0.002260389	6.34E-05	0.005757251	0.000265115	4.53E-05	0.001637682	0.005643523	7.62E-05	1.31E-05	3.46E-05
PATL1	0.006287625	0.000455668	0.000128986	0.010202138	0.002126485	0.015286604	0.000291968	0.000591007	5.87E-05	0.001617005	7.10E-05	0.006620123	0.003963659	0.005556575	0.000741784	2.66E-05	0.004026626	0.382323548	0.000142986	2.57E-05	0.000211123	0.000414958	0.102692083	0.000154833	4.31E-05	0.005134545	0.005342257	0.000162587	0.000300224	0.007386569	0.002784803	0.020696315	0.000709044	0.00011757	0.004520957	0.000513106	7.71E-05	9.12E-05	0.00183283	0.017770321	0.00050327	0.000554534	0.017219556	0.000142555	0.014271089	0.020890314	0.001757155	0.000638969	9.34E-05
MED1	0.002618447	1.27E-05	0.000132001	0.00022699	0.001011027	0.068539445	0.000501044	0.000966369	0.000842947	0.118879144	0.000631573	0.000295629	0.171354124	0.006997853	0.001303533	5.42E-06	0.003456835	9.27E-05	1.99E-05	0.000150166	0.000329375	1.04E-06	0.036533504	5.85E-06	7.95E-05	0.000162946	0.195265817	0.018755752	0.00018427	6.95E-05	0.025350422	0.00060429	0.012236111	3.98E-06	0.025559283	1.78E-05	0.000160936	0.003179047	0.000163018	0.023348758	0.000122021	0.030942071	0.023370442	0.000142053	0.031479409	0.061283513	0.000169552	0.000150453	0.001127915
TOMM5	0.005327108	0.013359395	0.000354217	0.000955168	0.000538738	0.001318108	0.004715961	0.008965628	0.000297137	0.00570649	0.000118431	0.000536871	0.004396315	0.044149361	0.000293116	2.14E-05	0.000794268	0.002316966	5.91E-05	3.91E-05	7.82E-05	5.55E-05	0.006000504	0.000254776	3.82E-05	0.036185785	0.020944809	0.000489197	0.000833111	0.001196841	0.002589871	0.003575302	0.004505377	0.0001012	0.000196835	1.48E-05	0.000202722	0.005650272	0.000778975	0.009732434	0.00094964	0.001810644	0.00088976	0.000145715	0.000553744	0.069604214	0.009559256	5.79E-05	0.000269423
MORN2	0.00231474	0.000388464	0.00859077	7.10E-05	0.000936285	0.002599779	0.000744368	1.34E-05	0.000146648	0.005683873	5.31E-05	0.004161319	0.047155195	0.028244036	0.003693195	0.000202148	0.00290966	0.042426562	7.05E-05	4.04E-05	1.25E-05	0.000400886	0.035702152	7.00E-06	2.33E-06	0.030210231	0.079443447	6.86E-06	0.028433368	0.000365561	0.001003488	0.002139911	0.026735913	0.009378612	0.000305322	3.71E-05	0.000209184	0.000491064	0.005846353	0.001534149	0.000143991	0.000373459	0.000636886	5.28E-06	0.001326652	0.038458559	0.000968738	1.09E-05	2.16E-05
PTS	0.004585863	0.007806302	0.000849409	1.37E-05	0.004298023	0.002313017	0.00775511	0.000428456	5.04E-05	0.008156462	0.000109169	0.004389782	0.015031361	0.002724923	0.00144354	1.40E-05	0.000694397	0.003906364	8.88E-05	5.52E-05	0.000636815	0.000391408	0.068149006	1.00E-05	4.70E-06	0.15338187	0.011952651	0.000299506	0.003250559	0.000259802	0.005138494	0.013961208	0.032918174	0.008371426	0.000530338	0.000804105	6.23E-05	0.000264756	0.005200815	0.005555498	0.001910947	0.000124965	0.000352278	1.12E-05	0.001513256	0.012075714	0.000298932	5.96E-05	3.23E-05
DIRAS2	0.001611835	0.001049798	0.000341867	0.002842601	0.001868945	0.031085308	5.64E-06	0.007300914	2.51E-07	0.062378365	4.85E-06	0.001726281	0.192431293	0.001468741	1.90E-06	9.39E-05	0.009569523	0.09329125	0.007394539	0.001424729	4.25E-05	0.000289024	0.004748988	6.26E-05	9.03E-05	0.004397679	0.00530205	1.88E-05	4.41E-05	0.007970002	0.005215533	0.001123248	0.002534873	0.008482641	0.011525093	0.055720009	0.001117791	0.000482161	0.076466835	2.42E-05	5.25E-05	0.000408999	5.96E-05	1.07E-05	0.060187728	0.044928587	0.000294122	0.000718377	0.000120657
MTSS1	0.000165962	0.000987765	0.00266691	0.015966318	9.54E-05	0.031230987	9.34E-05	0.362435071	1.35E-05	0.028335435	0.005353745	1.17E-05	0.041501513	0.007702266	0.00777708	3.71E-05	0.000161367	0.000851563	0.000327867	0.000263679	0.004611925	0.000214928	0.001350848	1.97E-06	2.03E-05	0.000967302	0.000998247	0.00037791	0.000186065	0.018983783	0.000966297	9.06E-05	0.000711413	0.001147946	0.10157562	0.000132719	0.006476311	0.001057122	0.013332686	0.000466007	0.003467389	0.002033434	0.001304251	1.29E-05	0.027965458	0.04233947	0.012179534	0.002883957	0.000216436
PCDHB15	0.255384941	0.022884296	0.000464212	0.006275204	0.004270884	8.08E-06	0.001801957	0.001566171	0.00256546	0.027984485	0.004436738	0.000442026	0.010726768	0.029249786	0.002915548	3.03E-05	5.06E-06	0.04442521	1.86E-05	0.000108236	0.001279912	5.88E-05	0.09345057	4.07E-05	8.97E-07	0.071630073	0.00052086	3.57E-05	0.004416778	0.006124069	0.002282072	0.049438667	0.015855174	6.19E-05	0.008954859	0.000386311	7.15E-05	0.000965076	0.000562073	0.009724608	0.000153541	0.002842026	0.000292686	4.70E-06	0.0020157	0.057306105	0.003338655	0.000236252	5.65E-05
YRDC	0.000417902	4.14E-05	0.005787335	0.003465666	0.000243001	0.032947683	0.000617501	0.018057298	0.000279188	0.014827813	0.00010479	0.005723075	0.006218986	0.01580391	7.59E-05	0.001296353	0.012633155	0.411973502	0.000373459	0.000319179	0.000432477	0.000650744	0.021873017	5.91E-05	0.000366638	0.01753992	0.047551737	7.83E-05	0.002285734	0.004874922	0.002103581	0.010696182	0.014986702	2.34E-05	0.003292991	0.000544841	0.00014234	0.002482174	0.059640841	0.004290054	0.000172998	0.029475232	0.001001622	0.000154115	0.014101932	0.019332795	0.000275813	0.00015792	7.69E-05
TBC1D2B	0.006418441	0.003143651	0.006937543	0.000104718	0.023823273	0.005597357	0.001100631	0.00090053	7.03E-05	0.013026682	3.32E-05	0.005446365	0.011206596	0.002278625	0.000689371	4.61E-05	0.013886394	0.038722346	2.67E-05	0.00014873	0.000863266	0.000194609	0.089832081	0.000259874	5.78E-06	0.005079835	0.006339607	2.69E-06	0.003063596	4.79E-05	0.014365791	0.22203788	0.04462445	0.001426093	0.010634004	0.017930359	5.92E-06	1.79E-07	0.008082653	0.024111974	5.85E-06	0.000484243	5.28E-06	0.000438005	0.009489612	0.002445197	0.007549695	0.008253892	9.87E-06
RGS2	0.00028407	0.001134305	0.001855949	0.002902193	0.002573573	0.000226559	0.000155766	0.019787421	9.47E-05	0.038487494	3.10E-05	0.000201358	0.31358856	0.006974734	1.83E-05	0.003226722	0.000930829	0.048861696	0.003781578	0.000241852	0.000731158	0.001183487	0.000897801	0.00023855	3.29E-05	0.056246434	0.004094978	1.56E-05	0.009300495	0.006260701	0.002487774	0.038117948	0.059436431	0.005949958	0.000811572	0.002036665	0.000103138	0.027073939	0.004151483	0.001006145	4.58E-05	0.000292829	6.16E-05	2.92E-05	0.004283377	0.070818179	0.004541491	0.000286583	0.000116349
RBX1	0.001104868	0.003116727	0.000828875	0.000281413	0.001969103	0.003371754	0.00640882	0.007815851	1.71E-05	0.00157608	0.004127718	0.009317655	0.007316925	0.013602001	0.0035277	1.61E-05	0.001665038	0.000278972	3.48E-06	0.000178311	0.001223191	0.000660652	0.006739667	1.60E-05	2.80E-05	0.008924847	0.053823458	0.00149825	0.005811459	0.000408137	0.001536519	0.000515404	0.019614818	0.000377049	3.06E-05	1.04E-05	1.82E-05	0.000849122	0.001956323	0.00689073	0.002335633	0.000354073	0.000119795	9.75E-05	7.89E-05	0.039274259	0.004697724	1.69E-06	0.000237904
RNF8	5.64E-06	0.00139443	0.000335765	0.00024616	0.000923074	0.005022755	0.000774165	0.004004584	2.96E-05	0.019219353	5.28E-06	0.000955671	0.049291265	0.007809533	0.00018305	3.46E-05	0.00169469	0.075153788	0.000253699	0.001059635	0.000225052	0.001155557	0.001620523	7.21E-05	4.51E-05	0.024411086	0.001323278	2.51E-07	0.000436139	0.027065539	0.002143501	0.004031077	0.004938966	6.57E-05	0.000944327	0.016099862	0.000242642	0.000141478	0.004654933	0.000664816	4.20E-05	0.000676591	0.001617723	4.56E-06	0.000239411	0.1786214	0.018107414	6.86E-06	8.64E-05
ZNF275	0.001225345	0.006216186	4.50E-05	1.97E-06	0.023092295	0.013156995	0.000317025	0.000499249	2.57E-05	0.012096463	4.56E-05	0.001278189	0.009342497	0.00257307	0.002747755	1.97E-06	0.00105547	0.240151863	1.47E-06	2.51E-05	0.000152535	0.001605804	0.123696233	2.05E-06	1.28E-05	0.015654857	0.000954378	0.000415963	0.002863781	0.000547857	0.00115448	0.012217731	0.008588903	0.001542981	0.013985906	0.001122099	0.000200138	0.00045617	0.012866069	0.009300208	4.53E-05	7.29E-06	0.00838435	8.97E-07	0.130953171	0.046078652	0.008950335	0.004389782	7.18E-05
TAPBP	0.005089312	0.000235103	0.001491501	0.001276824	0.05031676	0.001539247	0.00947554	0.000192527	0.00202367	0.000177521	4.79E-05	0.025141417	0.025827091	0.006188472	0.000572914	0.000478356	0.000100769	0.001689808	0.000799366	1.97E-06	0.001964077	0.000433554	0.046199345	0.000110462	4.42E-06	0.011359813	0.001522733	0.00012116	0.020801141	0.000297209	0.000950932	0.010628045	0.055733651	0.001114273	0.00175098	0.003302828	3.18E-05	0.00028845	0.014961214	0.016216535	0.001417549	0.000175942	7.81E-05	5.42E-06	0.014751778	0.00094246	0.007327479	0.000662877	1.31E-05
MON1B	0.000977497	0.023245297	3.69E-05	4.01E-05	0.02637484	0.006112006	0.000326574	0.189412751	0.002566967	0.036878997	0.001881725	3.11E-05	0.001570192	0.003815252	0.027710646	1.18E-06	0.000235678	0.00086621	1.65E-05	9.16E-05	0.004429773	5.71E-06	0.001370952	2.42E-05	4.52E-05	0.009279459	0.002208335	0.00020703	0.000703874	0.001633087	0.016802767	0.056931749	0.00791522	4.99E-06	0.067631341	3.00E-05	0.000166823	0.01158648	0.016217612	0.058082747	0.001355228	0.002564742	0.002890347	0.000214641	0.011327288	0.056715564	0.001306262	0.002708697	0.000236324
MRPL40	0.001213498	0.120763131	0.00052804	5.04E-05	0.002657433	0.002705466	0.001618512	0.013394935	5.13E-05	0.002907219	0.000647584	8.73E-05	0.01729954	0.019695878	0.005474438	1.50E-05	0.001432268	0.000770288	4.99E-06	0.000325138	0.000318318	0.000650385	0.007042153	1.04E-05	2.04E-05	0.023405264	0.061609764	2.05E-05	0.000720172	0.000540318	0.003162677	0.001729225	0.010483515	0.001327729	0.002220254	0.000117857	0.000263895	0.019912709	0.004263991	0.000756287	0.005052551	5.25E-05	0.000144422	0.000263105	0.000818608	0.006959082	0.005756964	8.22E-05	9.70E-05
MTX2	0.005690407	0.000365992	0.000172424	0.001419344	0.000155551	0.038301536	0.018113014	0.000187286	5.21E-06	0.002302893	2.98E-05	0.014453169	0.00490357	0.013868014	0.000948635	6.32E-05	0.0259648	0.046598543	3.18E-05	0.000209687	2.48E-05	0.011377547	0.063631675	0.000219164	3.73E-05	0.020937845	0.110687537	1.71E-05	0.001370736	0.006354541	0.000860969	0.000183911	0.041032885	0.000646507	2.69E-05	0.001192102	1.47E-05	3.48E-06	0.022623668	0.003504365	0.014579678	0.00121156	0.001371383	0.000107015	6.56E-05	0.152394573	0.000297281	1.32E-05	8.62E-05
TMEM108	0.000200568	0.00137368	6.98E-05	0.002896378	0.00231553	0.000216867	0.000405983	0.004727305	2.93E-05	0.004926186	0.000373818	0.001251982	0.094647088	0.005946942	0.00065541	6.62E-05	5.36E-05	0.035929178	2.72E-05	0.000102995	0.000952512	0.000624681	0.023885379	1.79E-05	1.03E-05	2.02E-05	0.000581315	0.000142412	7.57E-05	0.011892987	0.004093973	0.014657579	0.000282634	5.35E-05	0.008155457	0.00170905	8.72E-06	7.01E-05	0.023380852	0.069144633	4.34E-06	0.003465523	0.003399468	0.000122667	0.128250253	0.037751777	0.041298324	8.04E-05	0.000123385
DNAH9	0.000670273	0.004704258	0.198569685	0.005674683	0.002582978	1.14E-05	0.000479361	1.18E-06	0.000501188	0.001008945	1.33E-06	0.0017965	0.083750912	0.004089162	0.000200568	0.025772381	0.000109026	0.30733565	0.000716654	0.001498107	1.69E-06	0.003131302	0.049055551	0.006935748	8.25E-05	0.034054023	0.109174389	0.003420002	0.002279056	0.000802022	0.016799465	0.001940456	0.006944364	0.042516238	2.55E-06	0.00058311	1.17E-05	0.011291892	0.002432992	0.000592515	1.91E-05	0.001085267	0.000377264	1.08E-07	0.000228642	6.33E-05	0.001885817	0.000148515	0.000130063
ROBO1	0.085394015	0.000768923	6.84E-05	7.05E-05	0.00066058	0.021733298	0.002975212	0.073945495	0.011095021	0.000362043	0.000704449	7.86E-06	4.15E-05	0.001056117	0.001584121	5.71E-06	0.004375494	3.26E-05	8.29E-06	0.000345314	0.000367356	2.69E-06	0.004462226	7.57E-06	0.000153612	0.004125708	0.00294599	0.113614824	0.000727568	0.00030683	0.001696772	0.003662681	4.42E-05	3.95E-07	0.013062724	9.15E-06	0.003531074	0.000204087	0.005977815	0.063357478	0.000711126	0.035077004	0.007766813	0.000525456	0.005951466	0.000426087	0.00070969	0.001956036	0.000260879
DCAKD	0.02969953	1.79E-07	0.000560206	0.000294265	0.009124661	0.003037749	2.31E-05	3.59E-08	0.001145649	0.000140114	7.14E-06	0.006280373	0.015158372	0.000271864	0.00041984	0.050637123	0.00278028	0.014613136	0.000504203	2.60E-05	2.72E-05	0.000791109	0.183746001	0.029647979	0.000617429	0.01900841	0.003233112	0.006515728	0.13544566	2.65E-05	0.052767234	0.015399614	0.00351894	0.00138646	0.003117301	0.030026069	2.69E-06	0.002637473	0.001129423	0.072113204	2.59E-05	1.40E-05	0.00025492	1.12E-05	0.004734054	0.000172136	4.46E-05	6.67E-05	0.000182475
TOP3A	0.009883354	0.00578676	0.001273881	0.039270597	0.007695661	0.009365329	3.87E-05	0.011912085	7.12E-05	0.063540994	6.50E-05	0.001698137	0.065798044	0.00038667	2.94E-05	0.000144997	0.001733102	0.185785072	9.65E-05	7.54E-05	0.000291824	0.000172136	0.035163665	0.000416466	1.16E-05	0.004812027	0.004359483	2.11E-05	0.000456601	0.000255494	0.00312247	0.044163361	0.018893102	0.000615491	0.0266252	0.009694596	1.07E-05	0.000327508	0.010798064	0.010921557	0.001436432	0.000636168	0.005497916	1.23E-05	0.074176686	0.016010402	0.007442428	0.003198505	1.91E-05
SETD5	0.001013181	0.014588007	0.000344093	0.001288097	0.004260545	0.015175316	6.71E-05	0.033119209	2.04E-05	0.1155938	6.77E-05	0.000746953	0.020573397	0.007372353	0.000732235	1.71E-05	0.002573429	0.078909125	4.23E-05	2.72E-05	0.001677889	0.000861687	0.007782537	1.21E-05	9.44E-06	0.003217603	0.008532469	1.77E-05	0.000441164	0.011302446	0.005483484	0.028303413	0.045268552	0.000346032	0.02100634	0.000760882	5.72E-05	0.000373028	0.026450946	0.012803102	0.002912532	0.002991439	0.000309486	4.10E-05	0.095068831	0.024798294	0.02523174	0.000297065	8.51E-06
TMEM268	0.003533228	0.017160682	0.000411081	0.006246341	0.002040255	0.002094535	0.000134155	0.014832982	0.000510952	0.013917913	0.000641984	0.002328669	0.129077585	0.002014121	0.001870955	4.71E-05	0.000174075	0.01343428	0.000356442	3.77E-06	0.001642924	0.000485967	0.018086736	2.37E-05	3.55E-06	0.050511261	0.01147706	3.77E-06	0.000773662	0.004063315	0.001320119	0.022906768	0.015569561	0.000138032	0.020873154	0.000161008	2.21E-05	0.010913372	0.009537501	0.004176684	0.002550023	0.000305035	0.000990206	3.03E-05	0.038072859	0.079700988	0.003197356	4.98E-05	1.78E-05
SORBS1	0.01315319	0.017795809	6.06E-05	0.009121431	0.000471894	0.001810501	0.000177521	0.004257529	0.000792258	0.006469993	0.001422862	0.000123673	0.021166881	0.008973742	0.02005049	3.12E-06	0.000900889	0.008899071	1.32E-05	0.000310204	0.000417327	0.000366135	0.047838571	9.94E-06	4.63E-06	0.021943236	0.003533874	4.38E-05	0.000250109	0.042924411	0.007615821	0.057789164	0.001809855	0.000236468	0.049862348	0.00011757	0.000163592	0.000126473	0.027623771	0.053906888	0.002225136	0.002511108	0.006675695	0.003896671	0.049004216	0.014474278	0.036001479	0.011024443	8.83E-05
CUX2	0.010890324	0.000527251	0.001609825	0.000806618	0.002472768	0.001571269	0.005678704	0.000498244	0.000415891	7.54E-07	0.000120083	0.062708421	0.030594208	0.00158448	0.004271889	0.000876262	0.000105795	0.003216239	0.000350052	4.56E-06	0.000299578	0.000430682	0.109177045	0.000888755	2.39E-05	0.023238907	0.012904194	0.000468448	0.030852395	2.27E-05	0.000754923	0.012277036	0.002924738	0.000423646	0.000262746	0.000142771	1.88E-05	0.000237616	0.014451159	0.100576404	0.000748964	0.000106297	0.002253855	9.29E-05	0.013347763	0.003808718	0.001434134	0.000126329	1.83E-06
ARHGAP1	0.014430768	0.00123274	0.001979729	4.57E-05	0.034637096	0.004260114	8.16E-05	0.001605589	0.000448272	0.005909679	0.000530266	0.000501403	0.014281643	0.002851073	3.00E-05	8.01E-05	0.000303455	0.03657206	0.000203297	8.80E-06	0.007429361	2.34E-05	0.039011046	0.000323702	8.15E-06	0.010610383	0.002355737	0.052083069	0.015652488	3.93E-05	0.005769242	0.004112066	0.017570865	0.002685291	0.022099253	0.000689299	0.000132934	0.000240919	0.000504706	0.018166073	0.001011961	0.000226847	5.44E-05	8.08E-06	0.022553377	0.006956857	0.00481533	0.002395441	7.00E-05
MYLIP	0.003346266	6.36E-05	0.000927023	0.007904881	0.000299937	0.00274395	0.000407276	0.000139827	4.58E-05	0.005416856	1.83E-05	0.006527934	0.123932809	0.003329608	5.96E-05	0.000249032	0.00659607	0.007221361	0.102361883	3.56E-05	2.09E-05	0.001463141	0.174159856	0.023625613	0.000163808	0.163023228	0.006165424	8.65E-06	0.001289317	0.000683627	0.03583383	0.000452365	0.030005534	0.000130565	0.003478159	0.001035151	0.002298801	0.002833482	0.007863094	0.001170419	0.011602922	4.83E-05	3.10E-05	0.000192527	0.000616496	0.001487983	0.000266264	0.000744584	7.60E-05
MRPS18C	0.001761822	0.002121675	0.005934737	0.000129416	0.001912885	0.003013409	0.000641338	0.004609484	0.000362043	0.007201401	0.000448847	0.000780555	0.037608683	0.012317171	0.000683914	4.57E-05	0.000934347	0.029596787	4.13E-06	0.000128052	0.000253484	0.002111336	0.011742713	1.86E-05	3.55E-05	0.007261209	0.017853607	2.46E-05	0.005479607	7.03E-05	0.000878272	0.010293753	0.007219997	0.002131439	0.000101774	0.000848476	0.000128339	0.000961127	0.004962014	0.015124842	3.92E-05	3.14E-05	8.12E-05	8.57E-05	0.002886972	0.049655785	0.004606756	8.68E-05	0.000146217
ABCG2	0.000480653	7.82E-05	0.000251904	0.001417334	0.000135376	0.144868966	0.000166967	0.014817043	3.86E-05	0.021565792	6.28E-06	0.003564317	0.099504168	0.00541664	3.70E-05	0.000115344	0.131613715	0.006704127	0.113536636	9.73E-06	0.002015557	0.000836486	0.074303984	0.000206815	0.00043219	0.028809375	0.001269429	0.000769857	0.017632253	0.000229575	0.00438095	0.000214641	0.046975197	0.001618871	0.005887852	0.000488551	0.006684669	0.001183558	0.006060527	0.001462997	0.017327613	0.00046213	0.00024214	2.14E-05	0.003703965	0.000842301	9.69E-05	0.001134592	9.47E-05
NAF1	0.000391983	0.002362486	0.001378706	0.008876814	0.015986493	0.000665462	8.50E-05	0.007860438	0.000283495	0.091787435	0.002293847	0.000934849	0.123840979	0.007893034	0.004703396	0.000103354	0.002153984	0.05782334	5.73E-05	0.00012396	0.000143704	0.000230939	0.01329255	7.79E-05	6.55E-05	0.001268639	0.007518391	1.12E-05	0.000796997	0.020552934	0.002356455	0.011351197	0.007667444	1.28E-05	0.036858319	0.000417902	0.0002262	0.004709499	0.002896019	0.001304467	0.000283639	0.004334999	0.001216227	9.62E-05	0.0132023	0.029943572	0.008862526	5.54E-05	0.000165531
NDUFB8	0.002245383	0.002764843	0.001233961	4.16E-05	7.74E-05	0.003113208	0.012138178	0.128722758	4.06E-06	0.001563443	0.000647225	0.000861041	0.020534051	0.002790116	0.005382752	6.98E-05	0.00352533	6.43E-05	5.96E-05	0.006303708	0.002616077	0.001522805	0.009877753	3.06E-05	3.67E-05	0.008354482	0.145888358	6.33E-05	2.28E-05	0.007677209	0.004739654	8.35E-05	0.005146751	3.51E-05	0.00369499	1.22E-05	0.000115631	3.98E-05	0.005029073	0.000732665	0.002289323	0.003978162	0.005562247	0.00333406	0.000651246	0.179873203	0.000262028	1.93E-05	0.000251617
NDUFB3	0.002624765	0.027094976	0.00192983	5.60E-05	0.005087948	0.001819045	0.013500694	0.002062872	0.000199779	0.003389632	0.000333467	0.000805038	0.042001013	0.018328193	0.003218608	2.83E-05	0.000687073	0.002108176	0.000175439	9.55E-05	0.000620014	0.002476502	0.02557752	2.09E-05	9.80E-06	0.017163841	0.010959897	5.52E-05	0.001563515	0.000279188	0.002096043	0.010527025	0.010402886	0.026095042	0.000332964	0.000243432	0.000179029	6.12E-05	0.006112724	0.012943539	0.000606444	0.000103497	0.000264612	0.000120442	0.003936735	0.029564549	0.001962211	0.000239196	8.45E-05
NDUFAF2	0.007777223	0.015989939	0.000516337	0.000426302	0.005593264	0.001886679	0.001355587	2.77E-05	4.63E-05	0.009850255	1.58E-05	0.00154535	0.167188317	0.024169484	0.000357017	7.28E-05	0.000171347	0.018290858	0.000272654	0.000104431	0.000148443	0.001669633	0.063760553	0.001084405	9.94E-06	0.079554878	0.001154767	6.62E-05	0.000514758	0.003134676	0.002195483	0.005015432	0.002342598	0.003353948	0.001394861	0.002712646	0.000477494	2.12E-05	0.000887462	0.001628133	7.13E-05	0.000138822	0.001964436	4.91E-05	0.001666617	0.080106648	0.004385474	0.001112909	4.58E-05
ATP5C1	0.000142412	0.00656132	0.001030556	0.000846968	0.004448728	0.004784887	0.000528256	0.036689809	3.49E-05	0.092596889	4.63E-05	0.002712502	0.280246238	0.006124212	0.000656128	0.000151243	0.001113412	0.029860286	0.000324636	0.000126185	0.008226106	0.004053048	0.009460318	3.29E-05	1.32E-05	0.012353357	0.005452898	9.37E-06	0.00081272	0.004214953	0.001794059	0.006421098	0.032408622	0.001111473	0.017685599	0.001338714	5.56E-05	0.002277836	0.068946182	0.000374966	0.001345751	0.001619948	0.001591157	0.000109744	0.022803235	0.055607071	0.002136896	0.000124247	2.46E-05
SERTAD2	0.004186664	0.057040379	3.73E-05	0.005478387	0.000190086	0.025136104	0.000124893	0.309605839	2.80E-05	0.005088307	0.004314106	3.41E-05	0.001444689	0.007845001	0.036444618	9.69E-07	0.001383373	0.00168471	1.90E-06	0.000550011	0.000148802	0.001032495	0.099006247	4.92E-06	6.26E-05	0.030079199	0.004965675	1.21E-05	0.000361253	0.206969651	0.001780058	0.001272445	0.004615443	0.000177593	0.003828032	7.79E-05	0.000376402	0.000163736	0.035486901	0.034587771	0.0312862	0.000115846	0.019128529	0.000330308	0.001604296	0.051639499	0.080469157	0.002448644	0.000269279
HYDIN	0.055377029	0.097477591	0.000559344	0.001518497	0.003680128	0.001113483	0.002057343	0.001957687	0.000437216	0.09432974	0.00030762	0.001526611	3.38E-05	0.000610034	0.000144135	1.04E-05	0.005611285	0.04826893	8.00E-05	0.000200568	0.000115057	9.70E-05	0.008098305	0.000254633	1.97E-06	0.009154099	0.042436829	6.43E-06	0.00019662	0.001730805	0.011233089	0.075420591	0.010338842	0.000322841	0.000299076	0.001445837	1.94E-05	9.87E-06	0.010083886	0.143377214	0.003508243	0.004791708	0.000812146	8.20E-05	0.009273571	0.012581748	0.003859264	0.000375756	0.000127191
GALNT16	0.018685318	0.001520579	0.002303252	0.00956299	0.005586228	0.000158207	0.000440159	0.000122596	0.000424507	0.013837499	3.98E-06	0.003544644	0.163239125	0.003567261	2.65E-05	0.000410794	0.001834266	0.030679433	0.00353969	2.01E-05	0.001094672	0.00088696	0.026234546	0.001014833	3.84E-06	0.028180422	0.001876771	0.000203584	0.0040216	0.001060353	0.001394358	0.004285459	0.05179128	0.000285506	0.023295125	0.001250044	2.38E-05	0.001881581	0.000897227	0.002874766	0.006524559	0.000116134	4.38E-05	2.33E-06	0.004615013	0.001615066	0.000243576	0.000467084	7.65E-06
TSTD1	0.001601496	0.138254695	7.03E-05	0.000740779	0.001129638	0.000554893	0.002382159	0.027894881	0.001229725	0.002791193	0.001262249	7.59E-05	0.001202513	0.026461787	0.00290126	4.34E-06	9.60E-05	0.00021141	3.90E-05	0.000155551	6.87E-05	0.000297855	0.00228997	6.00E-06	3.98E-06	0.0121758	0.053689411	0.000197625	0.001108601	0.001272947	0.003787538	0.006795167	0.002708266	0.003320203	6.77E-05	1.11E-05	0.000281341	0.001972765	0.000389182	0.068499023	0.000601131	0.000167398	0.002977725	0.00030166	0.000457965	0.101882342	0.012939518	9.60E-05	0.000262243
STARD3NL	0.004547522	8.23E-05	0.039663621	0.001053891	0.001503061	0.012975848	0.001869447	0.005229534	0.000147581	0.170682882	0.000172352	0.004488073	0.407494511	0.002012828	0.001959482	0.002861484	0.004393946	0.226365879	0.000436928	0.000203369	0.026148029	0.004315686	0.013069258	0.000712418	0.000114123	0.000989775	0.018602606	5.78E-06	0.004372119	0.005513927	0.000473402	0.001211344	0.04304137	5.71E-06	0.040931794	0.002699651	3.27E-06	0.001373537	0.049259458	1.26E-06	0.000540677	0.006812398	0.000149735	0.000112616	0.003415551	0.03162717	0.001927317	2.84E-06	1.75E-05
IP6K1	0.011040454	0.000552954	0.004224789	0.005640364	0.0048928	0.001425375	0.004341102	0.000398157	0.000409142	0.000656128	3.50E-05	0.023412228	0.124868484	0.00325501	0.001746241	0.000245083	0.000115775	0.009884143	0.000850414	4.27E-06	0.000168618	0.001225345	0.058523444	0.004063315	1.85E-05	0.020381049	0.002769438	3.21E-05	0.013383447	0.000443318	0.002296216	0.010943311	0.006918444	0.000327292	0.013561363	0.000309343	7.00E-06	5.60E-05	0.003841961	0.040429493	0.000334329	4.86E-05	0.001781638	6.71E-06	0.048510244	0.023238333	0.002953529	0.001549083	3.94E-05
ULK1	0.002731385	0.000553313	0.001464218	0.001006576	0.019956219	0.006640513	9.68E-05	0.014752281	4.09E-05	0.010898653	4.87E-05	0.002942831	0.084250556	0.001674587	0.00013674	0.000103928	0.000762677	0.064754097	0.000451862	4.99E-06	0.001642206	0.00040426	0.014034083	0.000264397	7.79E-06	0.032642325	0.003295145	3.34E-06	0.002720687	0.000294983	0.005628086	0.035216221	0.058199562	0.000141407	0.040758114	0.003614863	5.13E-06	4.33E-05	0.030261351	0.00400602	0.001998756	0.000126975	0.000123529	3.39E-05	0.039041848	0.056381918	0.004569349	0.000808197	3.70E-06
FUNDC1	0.005574381	0.000978862	0.000646148	8.43E-05	0.002908655	0.000185491	0.006379814	9.66E-06	0.00252195	0.002911455	1.29E-05	0.003105095	0.018153221	0.003178114	0.005168649	5.52E-05	0.000186783	0.000812505	0.000253125	8.22E-05	0.0028286	0.00073525	0.003977588	3.79E-05	8.36E-06	0.020771847	0.002062872	0.000151099	0.007881834	1.68E-05	0.001667048	0.00547092	0.058619008	0.013455676	0.00010321	0.006216042	0.000132575	0.002796147	0.000191019	0.004279643	0.002027044	0.000557262	0.000121519	3.12E-06	0.002242224	0.008489247	0.000884231	6.64E-06	6.72E-05
BHLHE40	0.005039125	0.004985994	0.001317606	0.000692674	0.02598914	0.060238418	0.000124749	0.007882982	0.000988698	0.011750755	0.000754492	0.00088775	0.079700341	0.007760566	0.000450355	3.69E-05	0.003005726	0.223683353	5.30E-05	4.13E-05	0.011737113	0.000771652	0.119495102	5.35E-06	4.46E-05	0.001088641	0.000676806	0.000184486	0.007265804	0.013722766	0.002182272	0.006188472	0.011197118	0.000114123	0.017013639	0.004168069	0.000293188	0.000237401	0.038954254	0.000877626	4.82E-05	0.000241709	0.000420989	4.82E-05	0.104403251	0.007080852	0.123857349	0.001135454	2.08E-05
YBX3	0.00236464	0.000384587	0.005949958	0.001774027	0.000932408	0.012609821	0.000397798	0.017986864	0.002044491	8.60E-05	0.010423205	0.003060509	0.005611932	0.030202979	8.02E-05	2.36E-05	0.017997203	0.000674222	0.043348308	0.000108308	0.000541036	0.003606032	0.024123246	0.003212936	0.000251832	0.000223975	0.005262848	0.001635241	0.000183839	0.000391695	0.000336411	1.97E-06	0.00101634	0.001008801	0.000122739	0.00049171	0.001877058	0.00014234	0.016994253	0.000686714	2.78E-05	2.70E-05	3.05E-05	0.002446705	2.61E-05	0.000766985	0.000596823	0.000917187	0.000204158
COX7A2	0.002927754	0.013803539	0.000349693	0.000304963	0.003267359	0.003415551	0.005065475	0.002915332	3.40E-05	0.003609191	0.000504778	0.001451438	0.017118105	0.008974388	0.004420511	3.04E-05	0.001204165	0.022056749	1.09E-05	0.000177306	0.000125539	0.000898519	0.122185024	5.64E-06	2.98E-06	0.030581787	0.009202778	0.000121734	0.000979939	0.002349634	0.003297156	0.00491994	0.011455448	0.008824329	0.000562144	9.22E-05	5.21E-05	0.000107949	0.0240727	0.011526529	0.000940378	0.000101559	0.002104156	6.21E-05	0.002229946	0.040480039	0.001997966	0.000186999	8.90E-05
CHST11	0.001286158	0.011774304	0.000186711	0.005660683	0.011493214	0.000173572	0.000248386	0.001454094	0.003571066	8.98E-05	1.08E-05	0.000434559	0.003186156	0.000206384	2.19E-05	0.000959117	0.003160452	0.000110533	0.000610967	2.85E-05	3.90E-05	3.23E-05	0.002791696	0.000229719	0.000654764	0.039313533	0.000134083	0.037686871	0.017586302	0.000650169	0.034622737	0.002870387	0.129168122	5.69E-05	3.68E-05	8.48E-05	0.001568828	0.005906592	0.001032854	0.249567631	0.001290107	0.000133365	3.12E-05	0.001126192	3.84E-06	7.36E-06	0.000369294	0.021676505	0.000114698
LINC01609	0.002097048	0.002399893	0.000531702	5.84E-05	0.01074881	0.01257866	0.000114267	0.034424645	0.000345816	0.091110306	4.74E-05	0.004856614	0.000433913	0.003329824	0.000133581	6.25E-05	0.006328909	0.09281336	2.78E-05	5.21E-06	0.000375684	6.86E-05	0.001355443	5.50E-05	4.88E-05	0.001609394	0.014818048	0.000125324	0.002643217	0.008152944	0.025700869	0.032739181	0.013761034	7.56E-05	0.031014659	0.001283789	1.04E-05	0.001292261	0.006547606	0.003711073	0.006973586	0.028408884	0.00167832	2.85E-05	0.032159123	0.148820024	0.063126718	9.84E-05	0.000233021
WHAMM	0.000171993	0.013271298	0.007443721	0.007384559	0.06356038	0.000374392	0.000279834	0.014210635	7.31E-05	0.007912994	0.000908858	0.006884987	0.008764952	0.021381773	0.0012	0.000121303	0.011254485	0.098864374	3.21E-05	0.000124893	0.000154402	0.004732618	0.000847973	0.000474981	0.000220385	0.000509875	0.052791215	1.50E-05	0.007570947	9.11E-05	0.003693985	0.587476165	0.023073699	0.000514111	0.000949711	0.00729	3.77E-06	0.014960209	0.008862239	0.076237655	0.006843056	0.004517511	0.000630568	0.000502265	0.007305653	0.019248216	0.023018702	0.000114411	0.000211625
LRIG2	0.027067621	0.028865091	0.000154115	0.003481893	0.000409789	0.005273259	5.50E-05	0.001184348	3.54E-05	0.096089156	0.000179244	0.000378341	0.004191977	0.007569009	0.001581967	8.01E-06	0.007385277	0.051309083	0.000113836	0.000336698	0.000179603	0.001492506	0.071319761	8.65E-06	5.06E-06	0.000346247	0.02580749	0.000329949	0.000545344	0.015285886	0.00524655	0.001319616	0.0068348	0.008232424	0.001194544	1.50E-05	0.001242936	1.76E-06	0.01411184	0.008930734	0.001331894	0.001350059	0.012739847	0.000159643	0.027708205	0.038037031	0.009485591	0.010469299	0.000185993
SYNM	0.001735902	0.040731261	0.000176085	0.013757372	0.004461795	0.004940977	2.99E-05	0.079177363	0.000371592	0.067445383	0.001952661	2.02E-05	0.042360794	0.009294536	0.003229019	3.05E-06	0.002107961	0.001338212	0.003739505	6.41E-05	0.004699232	0.001547432	0.001042188	1.08E-07	3.05E-05	0.00073245	0.002186078	1.55E-05	0.002766854	0.003646382	0.012695692	0.071292693	0.002867012	0.000868149	0.061716169	1.80E-05	0.001332468	0.000910007	0.041141014	0.024905201	0.001129423	0.002066533	0.000843235	0.000206312	0.242618995	0.055474675	0.032806313	0.060625123	0.000123816
ACYP2	0.003291196	0.001123463	0.000697484	5.69E-05	0.014689098	0.004287182	0.010882857	1.06E-05	0.000705741	0.005735568	9.58E-05	0.072884963	0.058067956	0.001810501	0.000318174	0.0002677	0.004486063	0.000380638	2.65E-05	1.79E-05	0.001733533	0.003686805	0.006307226	7.71E-05	2.12E-06	0.002180405	0.048017277	0.000140832	0.011404615	2.15E-05	0.00085142	0.00129061	0.25141141	0.004757101	3.42E-05	0.001262249	6.03E-05	0.002450798	0.008367836	0.005941557	0.000392916	0.002315027	2.98E-05	4.65E-05	0.000848691	0.003753218	0.003743669	2.77E-05	3.18E-05
KIF5A	0.000488551	0.00131739	0.000666898	0.013203736	0.003278129	0.006512425	0.003697431	0.001605876	2.95E-05	0.106892784	0.000314512	0.003873193	0.600726606	0.001029767	0.008543526	6.19E-05	0.000880785	0.024214358	3.77E-06	0.000121878	0.011411221	0.001625405	0.206865113	6.78E-06	3.97E-05	0.000217226	0.00011319	0.000144279	6.88E-05	0.008023922	0.001698137	0.004265355	0.020405748	0.000190229	0.024638471	0.000411584	0.000113693	0.004264494	0.010267762	0.047197197	0.000614844	0.00149703	0.008102039	0.000267413	0.128635882	0.010980216	0.009339984	3.31E-05	4.99E-05
DCAF7	0.0024457	0.014372755	0.000148084	0.000528758	0.009585247	0.001290394	0.000345673	0.021847744	0.001192174	0.060591234	0.000485177	0.000158279	0.030829347	0.006816922	0.022222675	2.40E-05	0.000293978	0.003330614	6.71E-06	3.95E-05	0.006045665	2.09E-05	0.010359807	4.99E-06	3.16E-05	0.009070741	0.008524356	6.50E-05	0.002797871	0.000280767	0.006057224	0.072508094	0.015523394	0.000122596	0.094082395	2.83E-05	0.000159213	0.011421201	0.005909535	0.032093356	0.000398803	0.002548156	0.001336848	0.000136309	0.080150373	0.041739093	0.004669436	0.000336626	8.27E-05
ACVR1B	0.023707391	0.004640357	0.000755641	0.003399468	0.001880073	0.001417764	0.004049745	0.001686362	0.009967717	0.02094244	0.000321979	0.002292985	0.043384637	0.001256505	0.003430126	8.99E-05	3.02E-05	0.000297065	0.000346821	4.22E-05	0.007688337	4.33E-05	0.005194209	0.000275167	2.41E-06	0.002712431	0.001076005	0.000288809	0.013533434	0.000330523	0.009803155	0.006012422	0.021073902	3.77E-05	0.007078267	1.24E-05	4.38E-05	0.005997775	0.001432914	0.091751392	1.15E-05	0.00012755	0.000230939	1.63E-05	0.012570619	0.003191684	0.001797003	0.000376043	0.000109672
SF3A1	0.001296425	0.000397726	0.000153182	0.001829815	0.004347133	0.015056634	6.03E-05	0.000487905	0.000144566	0.052579769	6.62E-05	0.003017717	0.417809192	0.005622701	0.014671292	0.000261382	0.002555982	0.071352788	0.000351273	2.26E-06	0.005338452	0.007234859	0.045243566	1.18E-05	8.51E-06	0.001709696	0.010011585	1.23E-05	0.008570163	0.018161334	0.001787382	0.018788061	0.020337324	0.000174936	0.109794367	0.000232375	7.34E-05	0.005800115	0.031333802	0.003769157	0.00040505	0.000700572	0.00232953	6.74E-05	0.507185103	0.135926205	0.018417151	0.000450857	9.01E-06
POLE4	0.000501762	0.022959755	0.000131858	0.019385925	4.07E-05	0.005024191	0.002418632	0.257979802	1.41E-05	0.009895416	0.002371748	6.59E-05	0.023800585	0.009700053	0.000932265	1.83E-05	7.28E-05	0.000280767	5.19E-05	0.000754923	0.009012584	5.08E-05	0.011976919	3.27E-05	3.64E-05	0.016531657	0.01783537	0.000180537	0.002373902	0.016079472	0.000226344	0.000719598	0.019582006	0.000430825	0.001181117	4.27E-05	0.001340294	0.000136094	0.007729693	0.003402843	0.006046455	0.002959417	0.010899084	0.003198361	0.003496037	0.158219278	0.019810109	0.000259587	0.000142484
DYNC1LI1	0.002980525	4.03E-05	0.000332246	0.002255363	0.000357807	0.007137357	0.001317319	0.003915267	7.37E-05	0.039028996	1.18E-06	0.003538254	0.058870733	0.003666917	5.49E-06	0.000786083	0.015481105	0.021864473	0.023188146	0.000130134	0.001854513	0.000264541	0.010034202	0.000408137	3.89E-05	0.04776067	0.009757635	5.42E-06	0.002838006	0.001372747	0.001523308	0.003094613	0.051190832	0.000151961	0.009129472	0.037372754	2.57E-05	0.001019428	0.048384597	0.000952727	0.000884519	0.001877776	8.55E-05	1.05E-05	0.003321495	0.021696968	0.000136309	3.47E-05	5.96E-05
DIP2C	0.010136155	0.005655513	0.000714141	0.00168629	0.006916721	0.019241467	4.43E-05	0.045649442	0.000137601	0.032825196	0.000218015	0.000487905	0.01812364	0.005383541	0.005729537	4.50E-05	0.00072527	0.113380905	5.23E-05	1.78E-05	0.003494888	0.00195661	0.008926785	1.22E-05	1.10E-05	0.006162552	0.001222258	1.17E-05	0.002101715	0.008751598	0.001075287	0.05767285	0.040403861	1.52E-05	0.028373201	0.000171059	4.26E-05	0.006823671	0.04482728	0.008207439	0.000129057	0.000136883	0.000603859	5.18E-05	0.111194074	0.200795503	0.075796885	0.001953379	2.91E-06
ARSB	0.000745517	0.017592836	0.000107231	0.561719759	1.31E-05	1.51E-05	0.021516108	0.002490789	0.018967772	0.019383341	0.000295199	0.012409719	0.022617134	0.000974913	0.002326443	9.30E-05	0.001155557	0.00212031	0.00064543	1.54E-06	0.010918685	0.011227991	0.000564801	0.000947055	0.000191091	0.000890837	0.011196113	0.000331385	0.088366679	0.008384565	0.012964289	0.060299374	0.000742071	2.55E-06	0.001565884	8.29E-06	0.001060209	0.074236924	0.009486094	0.070256501	0.048672723	0.000100338	0.001545637	0.15476851	5.35E-06	0.079076917	1.93E-05	0.001637539	0.000655913
GABARAPL1	0.009430809	0.016903716	0.000456745	0.000866354	0.000786729	0.003008455	0.002777336	0.001085195	2.98E-05	0.062813893	5.86E-05	0.000546492	0.012443177	0.005114944	0.001184707	1.52E-05	0.00289767	0.012397585	0.000678601	0.00246925	1.60E-05	0.0005424	0.082983676	0.000420702	9.37E-06	0.196894704	0.005121406	6.14E-06	0.000352781	0.005361356	0.004605033	0.003370892	0.002368158	0.003826668	0.007775213	0.003061801	0.000424651	1.12E-05	0.007441279	0.000294552	0.001658289	0.000806833	0.003469041	7.43E-05	0.000131858	0.245779483	0.000185132	2.69E-05	0.000110749
SUV39H1	0.027583922	0.018515156	0.000148945	0.058570185	0.012270933	4.33E-05	0.008777804	0.001821558	0.010433687	0.00019224	0.001171066	0.002260748	0.084195989	0.005384259	0.000112687	0.012365922	8.38E-05	0.000125755	0.001200503	8.97E-07	2.45E-05	6.76E-05	6.32E-05	0.000895432	5.97E-05	0.014431271	0.004815402	0.005000785	0.01149264	2.04E-05	0.00272557	0.003730171	0.007237731	0.0124337	0.001053245	0.001334407	3.74E-05	0.035465936	0.001208903	0.039840388	0.00076318	8.58E-06	0.001852862	3.77E-06	0.112496135	0.000438436	0.016006453	0.00195259	0.000256068
LARP4B	0.001985617	0.007996495	0.000400886	0.001847477	0.001722045	0.006123781	0.000321333	0.039264853	0.002189308	0.055658048	0.000410291	0.000208394	0.027309222	0.002692255	0.00273397	9.66E-06	0.000943896	0.010994288	1.12E-05	3.41E-05	0.00473427	0.00013674	0.007884418	2.93E-05	1.78E-05	0.015719906	0.004073295	2.02E-05	0.003995896	0.002639843	0.003493237	0.031771125	0.024198132	5.34E-05	0.030404733	0.00014155	0.000174434	0.004608264	0.003124768	0.017543438	0.000166392	0.012962566	0.001636893	6.89E-05	0.028585077	0.126751034	0.007043445	8.48E-05	7.51E-05
NUDT2	0.002263548	0.069791751	0.000231298	0.000498172	0.026579393	0.00186995	0.003421797	0.000115631	0.000508798	0.009439425	0.000135232	0.001342448	0.019895478	0.004256955	0.003965167	4.56E-06	0.002962145	0.02846618	4.39E-05	0.001341012	4.23E-05	0.000202507	0.01531281	3.12E-06	4.70E-05	0.049911674	0.000136094	7.07E-06	0.000101918	0.000155192	0.017564116	0.005712808	0.034806469	0.003712293	0.007272266	0.025875842	0.000159356	0.000188291	0.00022419	0.004023108	0.000358596	0.00016668	0.003377211	1.83E-06	0.007649423	0.027208848	0.053040929	7.73E-05	8.26E-05
GNPAT	0.002179687	0.000750041	0.001501625	0.003034805	0.003392504	0.048692037	0.000675083	0.077753316	5.26E-05	0.048467954	1.40E-05	0.002702522	0.076430792	0.00366785	0.000251473	0.000152535	0.011500681	0.083238919	0.000324133	0.000201645	0.005052551	0.000140258	0.014509459	0.000122955	5.94E-05	0.020274429	0.001259449	7.22E-06	0.005526994	0.006626154	0.000766985	0.009774938	0.025039679	6.07E-06	0.023993794	0.008094787	6.15E-05	0.001067102	0.02284696	0.00085903	0.001346325	0.000864846	0.00083505	3.67E-05	0.004876358	0.096723278	0.00726042	4.99E-05	1.49E-05
ENTPD5	0.000729075	0.055421688	1.35E-05	0.000133365	0.020367192	0.001666043	0.000191737	0.122595853	0.012714431	0.022752546	0.001394286	3.91E-06	0.006321873	0.031834595	0.003180771	6.64E-06	4.66E-05	0.000623963	1.02E-05	0.00373692	0.000544769	3.34E-06	0.030383552	4.85E-06	2.52E-05	0.000132719	0.0016244	0.046616708	0.001333114	0.001228863	0.038836074	0.007888942	0.002294996	0.00387348	0.031412708	3.13E-05	0.009758712	9.81E-05	0.003019943	0.058194178	6.14E-06	0.005064542	0.000729075	0.002458193	0.25696278	0.00896369	0.11897959	0.280520076	0.004764425
UBXN8	0.001765914	0.000337416	0.001598911	0.0003288	0.00344664	0.016699809	8.71E-05	0.000860825	3.92E-05	0.009026298	6.86E-06	0.001303103	0.072869239	0.013253779	0.000329662	0.000247525	0.002239783	0.070755786	0.001200862	6.11E-05	0.000499608	0.000599767	0.015072501	0.000129775	5.17E-05	0.01648305	0.007412201	3.12E-06	0.001579095	0.000186209	0.000732019	0.008556091	0.022320464	0.00046134	0.017779655	0.021687993	0.00014751	0.002991941	0.01258864	0.000791325	0.000120944	7.61E-05	0.00034797	9.30E-06	0.012326361	0.054438985	0.000466222	0.000238981	1.65E-05
GLRX3	0.00091812	0.000307907	0.00058153	0.038672589	0.002230808	0.009389741	0.000788237	0.001735041	0.000221821	0.040732697	2.65E-05	0.0044017	0.165317254	0.011043039	0.000123385	0.001576798	0.006671243	0.006033387	5.42E-05	9.43E-05	0.000516624	0.001606881	0.029380602	1.07E-05	5.15E-05	0.005325169	0.017209792	5.06E-06	0.005816341	0.003335352	0.000633297	0.001567464	0.044617773	0.00012317	0.000281844	0.0046237	2.07E-05	0.009339266	0.024862768	0.006558376	1.48E-05	0.000147007	0.001631508	6.70E-05	0.003975147	0.133141941	0.006722794	7.01E-05	7.05E-05
PIP5K1A	0.004316691	0.026856534	0.000103569	0.021236669	0.000313723	0.000624968	0.000508009	0.003028989	0.005427913	0.010242345	0.005027422	0.000247668	0.007121059	0.002273528	0.003273247	3.75E-05	0.000160864	2.91E-05	5.32E-05	0.000140114	0.005497413	0.000482233	0.000202363	1.83E-05	5.96E-05	0.006505317	0.007049764	0.001038167	0.006955923	0.007547469	0.008366544	0.005823306	0.016775484	3.23E-07	0.001143854	9.66E-06	0.000130709	0.00924959	0.022353778	0.073690755	7.00E-05	0.017316628	0.003493955	0.000524953	0.000214928	0.008325116	5.88E-05	0.002164825	0.000135017
ZNF592	0.001488055	0.002442613	0.000320543	0.005255884	0.021895346	0.002828026	0.000216867	0.00556038	0.000115129	0.043539578	6.17E-05	0.004035673	0.061826523	0.007970576	0.0008171	5.55E-05	0.000299363	0.112999513	6.86E-06	1.36E-05	0.000944901	6.88E-05	0.038118235	3.32E-05	6.57E-06	0.012991285	0.000885021	0.000172424	0.004967111	0.003611129	0.001980088	0.054400142	0.057332742	0.000436426	0.026475573	0.000845101	7.02E-05	0.001540539	0.007951621	0.014662748	0.000710336	0.000919341	0.001426452	2.49E-05	0.123343704	0.029129883	0.023869511	0.001283502	1.48E-05
DOCK4.AS1	0.003657798	0.007432807	3.25E-05	0.00022979	0.001197128	0.029014646	8.65E-06	0.022092074	0.000230078	0.107178972	0.000305681	5.87E-05	0.009619423	0.014118661	0.000957609	1.99E-05	0.003191756	0.036309063	5.07E-05	0.000323846	0.008798051	0.001199139	0.009761727	2.98E-06	3.06E-05	0.000402537	0.036029839	0.000327795	0.000104502	0.006604614	0.002976433	0.019494484	0.003044785	0.000224405	0.011977565	0.003558573	0.000134155	0.002184426	0.023239194	0.005864733	0.004929274	0.007829062	0.001994592	0.000701218	0.021710681	0.065804578	0.053683308	0.000874036	0.000145786
NUP62	0.040026848	0.001958908	0.000751476	0.008697175	0.00763176	0.002326443	0.000246663	0.002159656	0.001294056	0.001020433	0.000179819	0.000899022	0.027105172	0.003980316	5.88E-05	0.000100482	2.40E-05	0.069577146	0.000103354	4.54E-05	0.000164885	7.43E-05	0.055338545	4.97E-05	7.00E-06	0.025255002	0.003435152	0.000360104	0.021277307	0.000219739	0.001087133	0.004152775	0.028455123	0.000684058	0.003317259	0.000538882	4.98E-05	0.000697341	0.000825501	0.01340793	0.001621025	8.65E-05	0.000407419	1.11E-06	0.003409305	0.023931832	0.003787322	0.000927454	3.69E-05
FHDC1	0.000408783	0.002840375	0.002637689	0.003842751	0.000263177	0.008346799	5.13E-06	0.000486038	0.000136453	0.010442878	1.52E-05	0.002012972	0.062935088	0.001413456	0.026275112	2.67E-05	0.006290497	0.213264851	2.63E-05	0.000788022	0.000707823	0.009339769	0.036832472	6.93E-06	0.000131499	0.000216436	0.001355874	1.11E-06	0.000168905	0.008696457	0.030010273	0.053466334	0.002852437	0.003559865	0.010113108	0.136166945	0.000254776	0.000633943	0.011075061	0.02151819	0.01291202	0.01949312	0.008188628	7.54E-05	0.043249441	0.019527009	0.008440424	0.007115459	8.35E-05
TIMM17A	0.011168758	0.001063225	0.000325569	0.00459175	0.001020864	0.002201299	0.004315614	0.000362115	4.34E-05	0.013983034	1.46E-05	0.012657279	0.002723488	0.013772737	0.000112975	6.85E-05	0.008044169	0.081797856	0.000412517	9.76E-05	1.70E-05	0.003477728	0.050800752	0.000588494	1.35E-05	0.110374497	0.035447268	3.56E-05	0.003375057	0.001066599	0.001158788	0.003543495	0.029303993	0.000531774	0.000168116	0.001697203	3.56E-05	1.78E-05	0.025883309	0.008699472	0.00975584	0.001550089	0.00073963	2.09E-05	0.000236755	0.123715332	0.000173859	1.65E-05	4.45E-05
DLGAP2	0.00168988	0.004289982	0.000716295	0.004084567	0.002176528	0.004611854	0.001244443	0.009205434	5.77E-05	0.004930853	0.000154618	0.002757807	0.035742431	0.005460796	0.001896443	0.000123457	0.000408209	0.138516256	3.41E-05	9.59E-06	0.000127909	0.000736973	0.071595538	7.83E-05	2.70E-05	0.026476219	0.006042219	3.20E-06	0.001262321	0.006461951	0.002340444	0.079412287	0.004839095	8.05E-05	0.00294678	0.00055597	8.94E-06	0.001380357	0.023905985	0.035128484	0.001203734	0.001170419	0.004276986	3.50E-05	0.025996463	0.055731713	0.004542568	0.000124462	1.33E-05
SMIM11A	0.001941174	0.004963952	0.000712993	0.001580387	0.012122454	0.002176313	0.008241686	1.68E-05	7.23E-05	0.002552392	0.000430538	0.000168331	0.038892436	0.000981662	0.004952106	0.000144709	0.001076938	0.166687237	6.88E-05	0.000116421	0.000290101	0.00500021	0.151552953	0.001920137	7.19E-05	0.066409478	0.011211765	5.74E-05	0.003019296	0.002576445	0.000438292	0.01065339	0.002882951	0.001823353	0.001804901	0.000756359	0.000268849	1.81E-05	0.001064876	0.002751848	0.002522452	0.000141407	0.002112843	0.000170126	0.009511582	0.217765237	0.00089974	4.40E-05	6.93E-05
MRPL13	0.006460587	0.000275957	0.002152835	0.000239914	0.009717284	0.003963946	0.002688163	0.00355685	0.000496593	0.009345656	0.00017666	0.001487696	0.053645542	0.002351932	0.008305515	0.001502486	0.001912454	0.024140478	6.93E-06	0.000172783	0.005149766	5.31E-05	0.063664487	7.74E-05	9.15E-06	0.025111693	0.007739314	0.000163664	0.005843194	0.001378778	0.00617605	0.006158891	0.027471702	0.000250253	0.010146279	0.000190086	3.71E-05	0.003031071	0.023985537	0.002683352	0.000578586	0.000328728	0.001702516	4.10E-05	0.017631319	0.021303298	0.000525312	0.0002649	5.86E-05
COX6C	0.006413918	0.009111092	0.00182084	0.000112257	0.001415251	0.001612194	0.006330489	0.000270644	0.001765555	0.00867463	0.001812296	0.000333108	0.005345057	0.01196177	0.007792804	3.20E-06	0.000964358	0.000722398	1.99E-05	0.000185275	8.45E-05	9.31E-05	0.099880032	9.59E-06	7.86E-06	0.061788614	0.049417271	0.00066618	0.004199875	0.000112687	0.003482611	0.003414259	0.012698563	0.005078327	0.001071051	3.21E-05	0.000208466	0.000100194	0.005376505	0.026371465	0.001263685	0.000942747	0.001725994	6.18E-05	0.001035439	0.024594889	0.001252772	0.000124965	0.00015871
RUNX2	0.001232597	0.019314917	0.001119514	0.001215509	6.58E-05	0.003327526	0.000762246	0.199108962	2.11E-05	0.011958395	6.90E-05	0.001091082	0.001297789	0.000729578	0.001091298	8.15E-06	0.000997457	0.00445361	8.99E-05	0.000109959	0.001912383	0.000388105	0.00116805	1.02E-05	9.01E-06	0.153262757	0.001321555	1.86E-05	0.002653771	0.002150753	0.005163336	0.008584451	0.000909433	0.00012396	0.026509246	0.000113693	0.002131511	0.002891136	0.034522219	0.001145434	0.00392417	0.000492716	0.002098125	0.000108092	0.001005714	0.067119563	0.000779621	0.00354249	0.0001595
FZD4	0.000738696	0.114150726	0.001332612	0.002451947	0.011650237	6.00E-06	2.91E-06	0.007888583	0.023500755	0.02195537	0.000154187	0.002423945	0.006419303	0.059880934	0.002007515	5.96E-05	6.28E-06	0.01077875	5.78E-06	0.00014751	0.007299191	0.003397027	0.092543399	0.000302809	4.26E-05	0.028782523	0.001211057	0.000698418	0.004343687	0.025127273	0.010278172	0.075538771	0.030329201	0.0008087	0.00088617	0.000136596	0.000167398	0.006496199	0.002052748	0.031112663	1.11E-06	0.0015745	2.71E-05	0.000559703	0.014962147	0.00137928	0.153446345	0.013027902	0.000290962
PPCS	0.002779203	0.000187573	0.001943543	0.000814013	0.012073129	0.005973795	0.007995203	0.000151243	1.18E-06	0.04477817	6.14E-06	0.023385017	0.063309014	0.006949318	0.000269926	0.00233312	0.006772909	0.040278358	0.006828122	3.51E-05	0.001189877	0.003317475	0.075126074	0.000904479	2.83E-05	0.014236913	0.005092758	7.50E-06	0.001278332	0.001111473	0.000539887	0.003278057	0.086477595	0.003133743	0.004365657	0.015709352	2.71E-05	0.000102348	0.048848413	7.96E-05	0.006059235	0.000733312	0.00079513	3.84E-05	0.005649769	0.080850765	0.000240991	6.27E-05	2.05E-06
CACYBP	0.00100356	4.70E-05	0.000691525	0.001772879	0.006779228	0.009720372	0.000118144	7.80E-05	7.36E-05	0.011238977	1.39E-05	0.011835836	0.045860457	0.019389659	0.000149663	0.001367218	0.010322185	0.227064764	0.000323774	4.36E-05	0.000286583	0.010655616	0.0107053	0.001592234	0.000187573	0.010406907	0.010752831	1.43E-05	0.016411395	0.003113065	0.000482951	0.018938838	0.020503968	0.00072168	0.000124462	0.020332083	0.000248314	0.002698143	0.033685985	0.00471991	0.001229438	0.001577013	0.000110677	5.30E-05	0.001226781	0.108843399	0.011708896	0.000316092	4.31E-05
CIT	0.00293199	0.011455233	0.000516624	0.002463937	0.004144806	0.005264213	0.000282347	0.005996842	0.00015074	0.034214851	0.00047893	0.002301888	0.058475124	0.001185138	0.00088258	4.23E-05	0.000320759	0.036463501	4.47E-05	3.11E-05	0.00045495	0.000192958	0.064991175	1.71E-05	7.50E-06	0.024877056	0.011077215	4.66E-05	0.000263751	0.002217812	0.003433357	0.041563475	0.02607422	0.000416322	0.019752814	0.00021622	1.54E-05	0.001667622	0.051153066	0.029957286	0.00850454	0.001000545	0.001425734	3.87E-05	0.124684106	0.02296392	0.008224742	0.000865492	1.27E-05
SEC24D	0.000834188	0.064259551	0.00059948	0.001181117	0.007957796	0.016506959	0.000411799	0.012926738	0.000235247	0.011986971	0.00544177	0.000306327	0.003877932	0.01090052	0.00318393	4.20E-06	0.000236468	0.073704612	9.87E-06	5.34E-05	8.33E-05	0.000766985	0.044102907	4.93E-05	3.08E-05	0.089627097	0.002740504	0.000104287	0.000371018	0.02063141	0.000623891	0.013307341	0.001047644	0.000314943	0.009642327	3.20E-05	0.000321836	0.00193543	0.006446515	0.001581464	0.001172286	0.002637832	0.002953673	2.82E-05	0.062933868	0.00627384	0.034674862	0.000356299	6.69E-05
NDUFAB1	0.000442385	0.006412482	0.000380423	0.000175152	0.002102935	0.004429989	0.003620391	0.020160341	4.89E-05	0.003578605	0.004076095	0.003443121	0.005466684	0.014460277	0.015749846	5.40E-05	0.000905268	0.009729059	1.59E-05	0.000194896	0.000166967	0.004614079	0.029787196	0.000201358	6.24E-05	0.025824578	0.126619069	0.000320974	0.002692183	0.005805141	0.000844671	0.005569571	0.008832586	0.003267216	0.000222539	7.71E-05	3.88E-05	0.002150322	0.006233848	0.009293244	0.016264137	0.00043578	0.004034883	4.35E-05	0.006737656	0.047302381	0.005216467	1.07E-05	0.000116852
CRTC1	0.006407313	0.000632076	0.000260017	0.03796193	0.003789979	0.001130643	0.00028486	0.002292267	0.000629922	0.000408712	5.81E-05	0.012319899	0.257229726	0.001662596	0.001781135	0.000294696	2.00E-05	0.002980597	0.001116714	7.43E-06	0.000259084	0.003150113	0.01451908	7.81E-05	4.27E-06	0.011401959	0.001033428	2.19E-06	0.006137782	0.003436875	0.011443243	0.031333515	0.030228468	0.000419122	0.010934193	0.002348413	1.01E-05	0.000435708	0.038680056	0.03792	0.000473115	1.22E-05	0.000494941	6.10E-05	0.11276861	0.028664845	0.009071028	0.003395304	8.94E-06
TNFSF10	0.000553026	0.002033722	0.00827256	0.000984175	0.0009169	0.006204411	0.000248171	0.001433775	4.32E-05	0.009962834	9.95E-05	0.001299872	0.028207131	0.004107112	0.001673438	0.000119939	0.017838457	0.000744512	0.421342816	6.82E-07	0.006232484	0.020715988	0.014210132	0.002262614	0.004426686	0.012731232	0.000611326	0.002348054	0.002773387	0.001820194	0.002937805	0.016886843	0.000963425	0.005426907	0.025344104	0.000220026	0.002142137	0.001438729	0.015121827	0.002548802	0.008893686	6.94E-05	0.00014234	0.000447554	0.094134017	0.012044625	0.004679129	0.004418357	0.000386023
FMO5	0.001117935	0.056275728	0.000185275	0.021059112	7.54E-07	0.000580597	0.001522949	0.477384876	0.001157065	0.00340112	8.89E-05	7.29E-06	0.003332768	0.224612638	2.14E-05	3.63E-06	0.000128555	0.00012877	0.001358028	0.136547763	1.11E-06	1.12E-05	8.97E-07	7.86E-05	0.000327651	0.001164245	0.01432264	0.003692046	5.38E-07	0.000616783	5.26E-05	8.71E-05	7.22E-06	0.000110174	0.00074681	3.16E-05	0.00866027	0.039994683	0.000223831	0.015556206	0.00218378	0.000547498	0.001821055	0.00341031	6.34E-05	0.001006576	0.247518724	0.004576026	0.121734633
MAPK1IP1L	5.19E-05	0.025242294	0.000158136	4.94E-05	0.000274162	0.023494222	0.000187429	0.352653348	9.04E-05	0.0033113	0.018595355	8.97E-07	0.072225137	0.006559884	0.022460111	1.86E-05	0.003101434	0.004678482	0.000275957	0.00097642	0.008707442	0.000760523	0.019316425	2.13E-05	3.20E-05	0.019820377	0.015025043	0.000249319	9.08E-05	0.0949518	0.000735106	0.003373477	0.00020983	0.000844312	0.182009919	0.000271721	0.000577007	0.000161295	0.000683053	0.002493374	0.001027038	0.001572992	0.007013864	0.001155629	0.058879133	0.009783985	0.073532153	0.000194107	0.000202076
ZNFX1	0.023779907	0.004381309	0.001366429	0.000926808	0.035582249	0.104830594	0.001517851	0.000995878	0.000679319	0.004067766	0.000614773	0.001081605	0.005388136	0.015692048	0.001942179	6.50E-06	0.011176728	0.029746271	3.32E-05	4.92E-06	0.000107231	4.14E-05	0.245133657	8.05E-05	7.33E-05	0.005228601	0.004387987	0.041767382	0.017583286	3.54E-05	0.004857978	0.001177025	0.091066724	0.000375397	0.00201211	9.14E-05	0.000553313	0.000110246	0.001900249	0.038852229	0.002487487	9.96E-05	0.000138535	2.66E-05	0.025422651	0.005605829	0.030956789	0.017578404	5.98E-05
PSMA1	0.001390912	0.000120729	0.00045775	1.60E-05	0.019389443	0.010723824	0.00206079	8.08E-06	0.00010522	0.054993842	3.55E-06	0.069700208	0.025222047	0.005708859	0.000102492	0.000768134	0.025990145	0.134285974	6.37E-05	4.63E-05	3.71E-05	0.001757514	0.007110648	0.000209759	5.52E-05	0.005880457	0.032916666	3.66E-05	0.001731164	0.000108164	0.011123022	0.002170282	0.103916602	0.000283567	0.000718377	0.015605029	4.11E-05	0.003022025	0.012818179	0.002638263	0.001822419	0.009734947	0.001696557	6.00E-06	0.001334766	0.101292519	0.000788453	1.15E-05	0.000103641
UMAD1	0.002350208	1.92E-05	0.004395454	0.002957119	0.011385086	0.00037949	0.000154618	6.08E-05	1.20E-05	0.013208618	1.30E-05	0.05631694	0.099380747	0.007844929	0.002819769	0.000629348	0.006941348	0.034637455	0.000186065	8.21E-05	0.001193036	0.002304257	0.020936193	0.000237616	9.44E-05	0.004578755	0.143983047	5.48E-05	0.022930677	0.00058993	0.010882642	0.003384821	0.172424564	0.00018147	0.009693088	0.002681055	7.03E-05	0.002639914	0.010695177	0.001450074	0.012072195	0.03661399	0.00025772	2.09E-05	0.004526988	0.015841891	0.000917115	6.82E-07	1.96E-05
SUCLA2	0.002918563	0.000136524	0.002413247	0.000180321	0.003913257	0.005019022	0.004519736	0.00162921	8.80E-06	0.034794406	2.23E-05	0.056547915	0.028504448	0.00156933	0.000122021	0.000287444	0.006876227	0.069173639	0.000663165	4.51E-05	0.000565304	0.003199295	0.040144167	0.00039349	0.000153469	0.036558777	0.057625535	0.000104143	0.006548755	0.000442026	0.001752057	0.006654083	0.090321889	0.000101559	0.003029205	0.017336659	4.35E-05	0.002035732	0.14843935	0.00072326	0.004820212	0.003714519	0.000661657	2.72E-05	0.002147809	0.016180779	4.78E-05	2.80E-05	3.41E-05
KAT6A	0.036272661	0.006274629	0.00029807	0.003223491	0.000677093	0.024026103	9.09E-05	0.034588202	0.000323128	0.037392785	0.004395382	0.000721106	0.002589081	0.025144577	0.008461317	4.77E-06	0.001092087	0.001109104	2.76E-06	0.000420056	0.000960768	0.000132145	0.146126656	5.45E-05	6.07E-06	0.029401065	0.027652777	0.000797499	0.000502911	0.026551822	0.00274675	0.003214085	0.025123252	6.41E-05	0.008949545	7.22E-06	0.000290244	0.000635953	0.01551765	0.021628257	0.00377964	0.000586125	0.003119527	0.000391624	0.004301757	0.051904291	0.015095764	0.003980388	0.000165603
TNS1	0.000901319	0.000406486	0.001394861	0.002426602	0.007662992	0.046551946	2.41E-05	0.046193888	8.26E-07	0.014813309	2.47E-05	0.000172639	0.150678666	0.006260916	2.50E-05	4.96E-05	0.012797932	0.171627603	0.005352453	0.000105077	0.001333114	0.00478259	0.015915844	3.64E-05	0.000187932	5.88E-05	0.003101649	0.02327574	0.003074366	0.002684716	0.001258947	0.00034158	0.017703118	0.001221396	0.024444113	0.012672644	0.001288168	0.000903473	0.162131853	0.001124827	0.001550663	0.000591438	4.14E-05	8.22E-06	0.007463824	0.045005699	0.023402894	0.008415151	5.60E-05
CHST3	8.27E-05	0.001851498	0.000180393	0.00997303	0.034778036	0.002242224	2.49E-05	0.001790541	0.000568535	0.004390212	0.001410441	0.003118593	0.001475849	0.006232987	3.34E-06	0.000363192	0.05900837	0.004350867	0.004809658	9.66E-05	0.000223041	0.00042982	0.0384666	0.000115775	0.000415461	0.004871763	0.001337422	0.048821848	0.002542915	0.017422386	0.059943111	7.71E-05	0.036982674	0.00133333	0.001000545	0.011166963	0.000625901	1.60E-05	0.001801454	0.011129628	0.02591849	0.000872169	0.000409071	0.000148084	0.000798361	0.000871595	0.001027254	0.070730154	0.019674267
ATP5F1	0.006820655	0.001379711	0.003196135	1.99E-05	0.006577905	0.012212202	0.009970948	0.016476444	2.01E-05	0.00094167	0.000315805	0.002765131	0.007821236	0.005978318	0.003350574	2.31E-05	0.003991445	0.085796301	0.000197409	7.41E-05	0.002287313	0.000341796	0.093449134	0.000125755	3.47E-05	0.177993237	0.009157473	0.00019504	0.002449864	0.000514973	0.002419996	0.008973957	0.006469131	0.001026751	0.011656843	0.001939953	0.000138678	2.15E-05	0.04586139	0.000842086	0.004332774	0.000716726	0.001954385	9.51E-05	0.009067797	0.065359213	0.000217872	0.000249607	2.90E-05
TRAPPC2	0.000429174	2.77E-05	4.40E-05	0.001026895	0.015647749	0.251568792	0.006641949	1.08E-07	0.005592259	0.00090692	0.000109815	0.072406643	0.003835858	0.003889491	0.000152751	0.001829168	0.005310235	0.062532659	1.34E-05	0.001112119	0.005601018	0.011477131	0.046873243	0.000416681	0.001733102	0.000415245	0.024905632	0.000393562	0.018395684	0.001238771	0.035135089	7.14E-06	0.030528226	0.000369366	1.78E-05	0.002407073	0.003190104	0.034885734	0.000644353	3.72E-05	1.83E-05	0.004784959	0.00125428	0.000152607	0.001396943	0.112488166	7.52E-05	0.001475562	0.000605654
LPIN1	0.060529775	0.018094921	0.000503342	0.03756266	0.000381859	0.000645789	1.14E-05	0.001148664	0.000130852	0.006319862	0.000312717	0.000191235	0.003671799	0.005661975	0.002469106	7.35E-05	0.00262778	0.02279663	0.000593449	5.59E-05	4.13E-06	7.83E-05	0.027545941	9.87E-05	2.39E-05	0.003935083	0.008480416	0.001303533	0.001599558	0.030940276	0.005123129	0.011321832	0.00056315	0.000267772	0.081651746	1.17E-05	0.000110821	6.35E-06	0.033711689	0.19846328	7.83E-05	4.31E-05	0.003785168	0.001119873	0.000359386	0.001508733	0.000153182	0.05125064	0.000238981
DNAH10OS	0.007353398	0.007446449	0.000733671	0.000437933	0.011229068	0.004520024	2.24E-05	0.003004793	0.000156269	0.052304782	0.000102851	0.000675514	0.017454983	0.013344102	0.003242374	1.41E-05	0.000187932	0.091115044	4.58E-05	2.83E-05	0.000407922	0.002638478	0.09362145	1.42E-05	2.04E-05	0.044603054	0.013479585	0.000107231	0.000622024	0.002156353	0.000291034	0.01585302	0.055080933	0.001523164	0.007954063	0.000145356	6.83E-05	0.00094045	0.053609715	0.001950005	0.015092533	4.06E-05	0.000143273	7.14E-06	0.015870323	0.018622782	0.020076984	0.004074587	1.12E-05
NDUFA8	0.00092889	0.014210132	0.000156413	0.011115053	1.05E-05	0.001066599	0.009397208	0.075805214	7.74E-05	0.00021062	0.020583018	0.000589356	0.002296144	0.024892206	0.002683496	1.81E-05	0.000630425	6.08E-05	2.75E-05	0.005749497	0.001952159	6.08E-05	0.007701046	0.000103569	8.15E-05	0.004780651	0.104795198	0.000691525	0.002512042	0.070034572	0.002227362	0.002088791	0.001170276	0.006463818	1.96E-05	3.65E-05	0.00028888	0.00014952	0.001864062	0.038549312	0.073297444	0.002315314	0.003832627	0.003639562	0.001009807	0.061904137	0.002806845	3.07E-05	0.005177049
EPAS1	4.10E-05	1.46E-05	0.00321028	0.006668946	0.039766077	0.077857854	2.52E-05	0.000141191	0.00084783	0.007867402	1.01E-05	0.009872799	0.396125328	0.002830252	0.000435133	0.000120729	0.005592187	0.003982255	0.001170635	0.000458683	0.007266379	0.041578193	0.028624423	0.001411518	0.000929393	9.51E-06	7.59E-05	0.000250109	0.025277547	0.002437443	0.008228906	0.000307261	0.060680982	0.000627481	0.003437019	0.011035716	0.000711987	0.040725876	0.003524182	0.012881146	2.41E-05	0.008154021	9.51E-06	6.70E-05	0.002870602	0.020677504	0.096728017	0.000190086	5.99E-05
CMC2	0.03872213	0.000108236	0.001042475	0.001602429	0.000316882	0.279792114	0.003342389	0.03984046	6.43E-06	4.07E-05	0.00130899	0.018015584	0.161206445	0.013175304	0.02163637	0.000108738	0.048164032	0.012437936	0.000130852	0.001140838	0.001285871	0.001152829	0.191812607	8.28E-05	0.000562647	0.032445239	0.064810818	0.004261837	0.020254469	0.002207186	0.001973842	0.000429318	0.008176565	0.000697484	0.004634614	0.000123385	5.50E-05	0.001304897	0.013293125	0.005551908	0.020476684	5.28E-06	0.00604028	0.000168977	0.000436498	0.00074602	7.58E-05	0.000287516	0.000140545
FOXN3	0.000675945	0.016622769	0.000111898	0.000582822	0.001522015	0.034271069	0.000209328	0.351865936	5.98E-05	0.100265733	0.000176588	2.04E-05	0.008532469	0.007894901	0.004337369	5.35E-06	0.001389045	0.001904772	1.57E-05	0.000559991	0.010146423	3.45E-05	0.013463287	2.19E-05	2.47E-05	0.033621869	0.001563443	1.91E-05	0.000489126	0.009060115	0.003486918	0.043140093	0.012951437	0.00018585	0.116592298	0.000337631	0.000680109	0.004474647	0.014809648	0.011608738	0.002189308	0.0066851	0.003031502	0.000260161	0.030232848	0.103121796	0.002797799	0.000605295	0.000140473
PTPRE	0.000866713	0.00420806	0.002522165	0.005448447	0.001247028	0.008309249	0.003358974	0.007461311	0.000718593	0.000298932	0.000367715	0.000151243	0.005147181	0.160739756	0.005553057	5.73E-05	0.001343956	0.007732493	1.11E-06	0.000178239	0.002034224	0.001826799	0.017780732	0.000728716	0.0002094	0.015764421	0.000236468	0.000564514	0.02187474	0.015198651	0.000382649	0.178653638	0.01369218	4.94E-05	0.002169492	0.009318301	0.00039787	0.000860538	0.000783068	0.238416356	0.000202076	0.120937744	3.98E-05	0.000873103	0.007216838	0.001349628	0.025526831	4.01E-05	5.31E-05
LOC283856	0.03423998	0.001402041	0.020234437	0.664891562	0.001940384	6.35E-06	0.005923608	0.001618728	0.000148299	0.000191522	0.00441685	0.008711391	0.005078255	0.030236796	0.016184728	0.000733599	0.004175105	0.001399599	1.85E-05	0.000118431	0.000848691	0.009773215	0.047258225	0.005024622	0.000144135	1.30E-05	0.088054787	0.000219667	0.005689689	0.008068006	0.00244771	0.006167865	0.005230755	2.62E-06	0.000734245	0.06613248	0.000253484	2.41E-05	0.023430967	0.005653431	5.53E-05	0.005696366	0.003718827	0.508855992	0.000293978	0.011362326	0.0148752	1.26E-05	0.006878237
PML	0.000459401	0.000498459	0.010326852	0.003817693	0.038958418	0.002506513	0.000117498	0.002179113	0.000169121	0.003571425	3.71E-05	0.020638446	0.079647354	0.021980212	0.000301589	0.000582176	0.000816957	0.272277277	0.000801233	4.26E-05	0.000555539	0.002582763	0.041657243	0.000173213	1.94E-05	0.00796914	0.009334241	0.000276818	0.001857313	0.002865074	0.001645724	0.00540544	0.0280374	0.002399677	0.003633028	0.003227511	9.49E-05	0.000245299	0.089682741	0.004243887	0.000988554	0.000143489	9.11E-05	7.43E-06	0.031341341	0.003881163	0.003447932	0.001321124	1.69E-06
TXN	0.001532785	0.021534919	0.001646226	9.66E-05	0.008596513	0.011237325	0.024460483	0.000344883	1.23E-05	0.01522256	0.003574082	0.007591625	0.06460368	0.030425339	0.001808706	3.45E-05	0.008939063	0.011703655	2.24E-05	0.00057155	0.000162946	0.004621044	0.099683592	0.000113477	6.50E-06	0.090205001	0.098725157	0.000559919	0.000697269	0.000307045	0.003518222	0.00135329	0.056158194	0.037054113	0.000253843	0.00028407	9.09E-05	1.32E-05	0.004215599	0.002450223	0.001474629	4.20E-05	0.000217728	0.000183337	0.000526533	0.053681226	0.00414818	7.66E-05	0.000149448
MGST2	0.001627559	0.003777486	0.000286942	0.000414168	0.003547229	0.047964577	0.000147007	0.093961917	3.07E-05	0.033250026	0.005712736	0.00012037	0.086818421	0.033324337	0.000467945	0.000368217	0.016153065	7.96E-05	0.000336842	0.002431269	0.009499592	0.00049767	0.012028183	0.000108882	0.000109959	0.022617278	0.082780702	0.000253125	0.005952901	0.047238625	0.000181973	0.000712777	0.036945267	0.000649954	0.012762105	8.26E-07	0.001482239	0.00235746	0.000294265	5.13E-06	0.057724904	0.00143356	0.003357825	2.41E-05	0.000119652	0.115026952	0.011280691	8.51E-06	0.000193748
RPTOR	0.004133534	0.000154402	0.003704108	0.007188693	0.013338932	0.011781771	0.00038667	7.82E-05	0.001235899	0.00327978	5.05E-05	0.023190515	0.177993524	0.003530285	0.000973549	0.003516643	0.001162234	0.169832647	0.000588925	1.27E-05	0.000755497	0.005141797	0.072077735	0.002590589	2.11E-05	0.017496123	0.00787731	0.000144422	0.007810035	0.000915248	0.0063078	0.021374952	0.01520181	0.000739845	0.005577109	0.00951747	4.92E-06	0.00046493	0.009831085	0.022775162	0.00074322	7.05E-05	0.000840578	1.59E-05	0.076782604	0.019126877	0.016704332	0.000306686	2.98E-06
AMER1	0.006880966	0.047326003	0.000464642	0.004089449	0.023894353	0.004036965	0.000132001	0.050028418	0.002354947	0.048292551	0.00018506	0.001361187	0.02643752	0.006194	0.000989129	1.55E-05	8.24E-05	0.025952738	4.25E-05	7.93E-06	0.002911743	0.000101702	0.032135573	6.83E-05	1.18E-05	0.050266788	0.001516487	0.00127984	0.005824167	0.00243091	0.002935149	0.07798745	0.040446437	0.001149239	0.024092301	0.00029247	0.0001012	0.006341904	0.003930703	0.005527353	0.000737978	0.000308122	0.000400168	1.06E-05	0.06650576	0.015478951	0.121465102	0.00137648	4.65E-05
CYB5RL	0.050000632	0.009134139	0.0159768	0.000227924	0.047359461	1.17E-05	0.059140479	2.62E-05	0.016289625	0.002562588	0.000743866	0.076713677	0.006951328	0.003364143	0.039599074	0.000750902	3.54E-05	0.040966041	2.20E-05	6.80E-05	9.10E-05	0.000116995	0.064686463	0.001862267	0.000131355	0.000959763	0.00806736	0.000157274	0.00442805	0.000107805	0.000216005	0.040643595	0.004446143	0.00084862	0.003472702	0.000190014	2.33E-06	0.000418261	0.001442535	0.007332649	0.002193114	0.00240018	0.00030324	3.96E-05	0.14755458	0.00129061	0.048082757	3.00E-05	0.000106297
PCDHGB2	0.014081398	6.91E-05	0.000298142	0.000522009	0.050420293	0.013472621	0.000198773	6.57E-05	9.22E-05	0.006254741	0.0001623	0.048417193	0.06158363	0.002280205	8.86E-05	0.000912161	0.098664488	0.024456175	2.62E-05	1.58E-05	0.001428032	0.012306473	0.293513479	0.002256081	0.00018348	0.00018147	0.282926682	0.006710517	0.001265839	0.000487331	0.01746683	0.00674857	0.107830254	1.98E-05	0.010781694	0.015774401	0.000123673	4.67E-07	0.005617388	0.002949724	0.009660205	0.014893149	0.001120448	0.03376726	0.010097025	0.044877611	0.002336495	0.000368289	0.000110892
PIN4	0.000956891	0.012335049	0.053591622	4.82E-05	0.004813894	0.002162528	0.000947773	3.27E-06	1.75E-05	0.001350633	0.000256068	0.00265772	0.119736703	0.036361332	0.004921519	0.000266048	0.003468394	0.050997048	0.000114052	0.000507721	8.63E-05	0.129577013	0.045339704	0.000538595	0.000132073	0.009998949	0.085105458	1.05E-05	0.00024695	0.020462899	0.010824485	0.009283479	0.00128982	0.018646978	0.000300942	0.004248267	4.37E-05	1.08E-07	0.004922166	0.001921142	0.000293978	0.000133437	0.004750065	0.003558429	0.002725282	0.060753427	0.02714545	0.000453729	0.000158279
SRRM4	0.001213139	0.02623232	0.000329662	0.003984552	0.001992366	0.020996288	3.20E-05	0.059906351	7.70E-05	0.05533194	0.000234529	0.000472684	0.055943589	0.012306832	0.004959716	2.02E-05	0.001172501	0.163850272	5.88E-05	1.48E-05	0.000401388	0.000759015	0.01434777	1.47E-05	3.07E-05	0.004671949	0.0071263	2.62E-06	0.000364484	0.024532927	0.003110193	0.032064206	0.007942216	0.000110318	0.018743115	0.000688438	3.99E-05	0.002622611	0.039228882	0.017523335	0.001935573	0.000299578	0.002852437	3.74E-05	0.152300373	0.065034039	0.059676165	0.000834332	3.26E-05
TNRC6B	0.001818542	0.02024255	9.80E-05	0.001611691	0.003815036	0.006212237	0.000104287	0.068135508	0.000179747	0.076787414	0.000439872	0.000228785	0.013033502	0.015748266	0.00341153	2.28E-05	0.001196051	0.042854048	2.65E-05	5.86E-05	0.002053179	0.000997529	0.017466327	4.34E-06	2.95E-05	0.006169086	0.01366504	4.53E-05	0.001326222	0.041821661	0.003533874	0.053208937	0.020363459	0.000186927	0.018534829	0.000249032	0.000156772	0.00529645	0.0463349	0.012458039	0.002766495	0.006198739	0.00322866	0.000100625	0.142348632	0.046863838	0.025048152	0.000895145	7.95E-05
BACE1	0.003363928	0.034998098	0.000176229	0.00020344	0.00221731	0.008203705	3.55E-05	0.272577035	0.000748892	0.032437987	0.010053372	3.69E-05	0.000800874	0.023749824	0.006197662	5.13E-06	0.000207892	0.002556916	5.71E-06	5.71E-05	0.004291059	2.86E-05	0.006009981	6.21E-06	2.07E-05	0.014269294	0.030251802	0.009679662	0.005033956	0.022852273	0.004409311	0.01229556	0.009383207	0.000465863	0.013829458	2.48E-06	0.00167552	0.008361159	0.016368819	0.022378261	0.00393494	0.001679613	0.005902499	0.000150238	0.028271104	0.155100003	0.043063771	0.010263669	0.000279044
TMEM14EP	0.004065756	0.032326628	5.52E-05	0.016116161	0.000309989	0.029660759	0.00088459	0.621127722	4.15E-05	0.0134075	0.00028766	0.000728788	0.002836211	0.054133986	0.003307064	1.56E-05	0.001936076	0.013784081	5.22E-05	0.000645502	0.000340503	0.001913819	0.013593098	1.26E-06	1.47E-05	0.019011856	0.010603921	2.28E-05	0.000428097	0.198582465	0.001607886	0.016432073	0.009223025	0.000542544	0.004690042	0.000295845	0.000140689	0.000732665	0.081955884	0.010146351	0.006329053	0.002316104	0.0152609	0.000192096	0.035290604	0.144801691	0.028032303	0.001289892	0.000125826
TBC1D24	0.000602495	0.007370845	0.000789889	0.057416961	0.017427341	0.00025212	0.001052814	0.048747393	0.00107141	0.00144835	9.44E-05	0.000866713	0.288383566	0.031749442	0.005935167	0.000192096	2.24E-05	0.01181645	0.001601999	5.38E-07	0.002724349	0.003475287	0.003411817	0.00023697	1.29E-05	0.003588441	5.97E-05	4.42E-06	0.001093093	0.057465425	0.003800461	0.100017454	0.005026489	0.000324851	0.065150926	0.005278213	3.26E-05	0.002170354	0.074331411	0.042637792	2.21E-05	0.000108954	6.75E-05	4.21E-05	0.279357734	0.0153831	0.165187802	0.00781779	6.14E-06
ABLIM1	0.037546936	0.006699675	6.43E-06	3.43E-05	0.037044923	0.006107986	1.37E-05	0.001493296	0.007049261	0.038028415	0.000706244	6.99E-05	0.00785333	0.002463865	0.014662246	3.95E-07	0.001260526	0.001739277	6.64E-06	0.000194753	0.001153403	2.49E-05	0.306476727	8.36E-06	8.65E-06	0.011305964	0.014210276	0.000701577	0.005990308	0.000224477	0.004830192	0.034482658	0.014814386	0.00069131	0.124904383	0.000290101	0.002986054	0.000848763	0.002603943	0.091194525	0.000163808	0.001314088	0.005871769	0.000416753	0.116486252	0.075598507	0.027644807	0.006460659	0.000247094
PSMC6	0.005215174	0.000465289	0.002912748	4.56E-05	0.004044145	0.005740953	0.002592886	0.000576145	0.000113693	0.027295868	3.01E-05	0.014570919	0.035598475	0.002294134	0.000249535	0.000138678	0.010269126	0.063959291	0.000147151	7.59E-05	0.002808209	0.000598115	0.079407404	0.000275957	4.59E-05	0.155586436	0.032854992	0.000294265	0.012374538	0.000589715	0.005342473	0.011655909	0.075458644	0.000401316	0.005237863	0.003410453	5.41E-05	0.001488701	0.011226556	0.008008845	0.00348699	0.006117463	0.000479864	4.07E-05	0.000511096	0.017660541	0.00020344	1.81E-05	2.48E-05
SMARCD1	0.017032235	0.000980728	0.001482096	0.006005458	0.004696217	0.004701745	0.000348545	0.000476346	0.004101009	0.004342251	0.001246884	0.003996686	0.043460241	0.01004691	0.011834974	5.72E-05	0.001395866	0.02929229	4.00E-05	3.18E-05	0.001584624	0.000503126	0.047935857	0.000728214	1.17E-05	0.012586199	0.035975488	0.007400642	0.087181361	0.000972902	0.002609759	0.009066361	0.016671736	0.000129991	0.009422409	3.69E-05	0.000107661	0.000607449	0.006026782	0.071503206	0.001914178	0.000285721	0.001013181	0.000126329	0.027666347	0.015678335	0.002700656	0.00047333	3.49E-05
TYRP1	0.007115746	0.000529476	0.001459192	7.19E-05	2.77E-05	2.55E-06	0.010862826	0.00462729	0.002502923	5.21E-06	0.069811136	0.003766788	0.006788059	0.000128842	0.00964046	3.61E-05	4.20E-06	0.002350424	0.000219954	0.001482311	0.003123619	0.008061975	9.24E-05	1.23E-05	0.000416394	0.097356036	0.034222964	0.001803967	0.034252689	0.001765412	0.000902684	0.06577033	5.19E-05	0.000506142	0.000536871	0.003126419	0.000223903	0.00046256	0.180720279	0.007583727	0.000781704	0.011186349	0.001810501	0.000192671	0.024520578	0.003199295	0.001121525	0.000438149	0.000184198
FAM216A	4.35E-05	0.005219626	0.000899668	5.41E-05	0.023390904	0.002122895	0.000316953	0.000940091	0.000335549	0.140953663	2.84E-05	0.003506089	0.073975004	0.006450607	0.000865277	0.000131858	0.001794059	0.083578668	1.45E-05	0.00024695	5.01E-05	0.000392988	0.011024874	2.59E-05	2.06E-05	0.01850934	0.016433796	4.70E-06	0.000473186	0.011268917	0.014740219	0.012886962	0.023767989	0.000785365	0.001578736	0.006040998	0.000188435	0.009499305	0.007491323	0.002882592	7.16E-05	0.007355481	0.001026248	8.29E-06	0.002335562	0.113681956	0.004914052	2.85E-05	0.000126329
ANKFY1	0.010936132	0.00110616	0.000146145	5.37E-05	0.009427578	0.039763349	1.25E-05	0.000542113	5.78E-06	0.189655141	1.93E-05	0.003967105	0.014226574	0.017415278	0.00209274	4.42E-05	0.003108183	0.580502974	6.94E-05	4.49E-05	0.002218028	0.0064687	0.097643229	0.000110964	7.93E-06	0.012890839	0.028486642	0.000313794	0.002095109	0.01305138	0.003171939	0.037059283	0.02467078	0.001547145	0.003318552	0.000712131	9.42E-05	2.11E-05	0.084149464	0.002685147	0.002067754	0.000142699	0.002579747	7.96E-05	0.139863191	0.140800948	0.044038648	0.00730314	9.80E-06
TMEM50B	0.002704533	0.00016151	0.003254938	0.000191594	0.015624845	0.006445366	0.000415317	0.000945332	0.000800874	0.011412082	5.98E-05	0.013376842	0.0270608	0.011737257	0.000320543	0.001904987	0.004715315	0.182806593	0.000179603	6.03E-05	0.006548324	0.000853215	0.018068427	0.000460837	7.63E-05	0.056550069	0.016669151	8.96E-05	0.044160992	0.000412302	0.000127837	0.019651651	0.080023793	0.000321405	0.00317955	0.00017149	0.00011118	0.023569825	0.004743388	0.000774308	0.005181286	0.003353589	3.99E-05	1.90E-05	0.0033696	0.050550894	0.002575009	3.78E-05	4.07E-05
SLC24A4	0.010316441	0.01212626	7.22E-05	0.000237688	0.000993867	0.003416125	0.001698926	0.00168751	5.56E-06	0.054462535	0.000122739	0.001809424	0.018574461	0.000490274	0.000376331	5.58E-05	0.005413122	0.046653899	0.002335274	3.76E-05	0.001404266	0.000648374	0.027699518	0.000303886	3.99E-05	0.024490638	0.005022252	3.27E-06	0.000975487	0.001710558	0.028396822	0.13716372	0.000765908	0.001459695	0.018781384	0.013461276	9.79E-05	4.76E-05	0.010762308	0.006765083	0.002438879	0.000717731	0.01184919	0.000115272	0.178840959	0.106281781	0.010194384	0.000118862	7.68E-05
DIP2B	0.002392139	0.030900428	0.008915298	8.51E-06	0.005352812	0.066698107	0.000180752	0.00420246	0.002472983	0.006902864	0.007533756	2.35E-05	0.001862339	0.023324634	0.002000982	1.77E-05	0.006106406	5.40E-05	0.000103713	0.001284291	0.007045025	0.000522225	0.015457053	3.20E-06	5.70E-05	0.00206359	0.036026393	0.206676068	0.000961343	0.002177677	0.00551766	0.000384372	0.001731666	0.024454882	0.021121792	2.55E-06	0.016201816	5.80E-05	0.001153978	0.002359758	0.000206743	0.001153834	0.005507824	0.001436432	0.037213505	0.016476732	0.026988858	0.031035408	0.002542412
FAM103A1	0.002875054	0.000204805	0.000758872	0.000421994	0.034897652	0.016479603	0.000822772	0.000103138	1.99E-05	0.013437583	5.85E-06	0.025287096	0.015584925	0.005536328	0.000292757	0.000818536	0.005342616	0.421722485	0.000359961	2.85E-05	0.000254776	0.007391021	0.073155284	0.001072487	9.67E-05	0.029474155	0.056388451	5.34E-05	0.00368939	0.001495163	0.003027122	0.005304204	0.06450467	0.000335836	0.00270202	0.008792738	0.000167039	0.001797793	0.035361038	0.006066989	0.002272738	0.002256799	0.002151902	3.31E-05	0.006220924	0.066107279	0.000184198	0.000175583	4.70E-06
KIF24	0.01499022	0.045389389	0.001801885	0.000139755	0.039748415	0.000257361	0.041732129	1.28E-05	0.00041862	0.010232293	0.006655232	0.039878082	5.63E-05	7.29E-06	0.000568822	3.18E-05	0.001045849	0.023182402	1.08E-07	0.000260448	1.97E-06	0.000316594	0.825051799	0.000962635	1.90E-06	0.062634541	0.083274459	5.08E-05	0.000378628	0.000356083	0.003500273	0.139859027	0.020948112	0.005150053	0.000295486	0.005481187	0.001349053	2.17E-05	0.169703554	0.226538339	0.003331547	0.001388183	0.003547875	0.000300081	0.01109538	0.000117498	0.00198174	0.003081976	0.000163521
TUSC3	0.000421563	1.79E-05	0.001156706	0.00016309	0.007631545	0.037796722	0.0040244	1.07E-05	3.13E-05	0.056016823	1.60E-05	0.083881441	0.001478577	0.000878631	5.28E-06	0.000129129	0.026241654	0.018855767	0.000128914	0.000142627	1.85E-05	0.000550441	0.062091387	0.00133254	0.000238693	0.083328523	0.088630824	8.22E-06	0.001873037	0.0002234	0.002369163	0.00266849	0.173983448	0.000167398	0.000268131	0.070549797	0.000195973	0.000518419	0.052942494	0.00546015	0.005920305	0.016300395	0.000205307	1.45E-05	8.07E-05	0.105943467	5.69E-05	2.41E-06	0.000156772
MAN2B2	0.026628503	0.000146002	0.00116166	0.006676843	0.024655774	0.020989827	0.00166633	0.007571019	0.002685291	0.004169433	0.000149233	0.014072208	0.018766665	0.008462753	0.004368386	0.00014392	0.000464642	0.084871898	9.19E-05	1.72E-05	0.000822341	0.000120801	0.134274774	0.000389326	9.57E-05	0.01653697	0.001793628	0.000262387	0.037099346	0.000975128	0.001028259	0.004034021	0.029582786	6.78E-06	0.047389903	0.001005786	5.36E-05	0.000416538	0.066332726	0.011784643	0.00068492	0.000112257	0.00150543	4.49E-06	0.129874617	0.01924118	0.003645018	0.001142203	3.28E-05
ZMYM3	0.044970015	7.01E-05	0.001121812	0.002762546	0.002535161	0.007393605	0.000389398	0.000819254	0.003141784	0.019923263	0.000161726	0.00916494	0.110255384	0.00399245	0.004417352	9.69E-05	0.000832465	0.032971592	0.000392557	1.09E-05	0.002670213	0.000282849	0.071577158	0.000481156	1.67E-05	0.024743224	0.007174549	5.59E-05	0.035187143	0.000326431	0.003676107	0.007251732	0.028994686	1.44E-05	0.062059652	7.74E-05	4.48E-05	0.000505926	0.001851282	0.016419078	0.000289885	0.000264541	0.000605152	2.28E-05	0.084872544	0.088280521	0.006315842	0.000219021	3.28E-05
HSBP1	0.010222026	0.00216461	0.003653634	0.001448638	0.003452168	0.006285758	0.002672439	0.00172341	6.32E-05	0.018901359	8.38E-05	0.007899927	0.066437408	0.004926115	0.000796494	9.01E-05	0.001145793	0.159395477	0.000338565	4.07E-05	0.001716445	0.001352356	0.16431172	0.000115488	4.99E-06	0.083671431	0.018858711	6.06E-05	0.003068191	0.006955421	0.002922656	0.01646309	0.023757434	0.001070117	0.004361637	0.00117286	2.98E-05	0.000159284	0.063314327	0.002734832	0.001786377	0.000532564	0.000879349	6.31E-05	0.020210169	0.098385982	0.005374567	0.000288665	9.94E-06
METTL23	0.00121436	0.003384103	0.00229916	3.92E-05	0.011455018	0.012653618	0.002014551	0.016138777	0.000120083	0.007554649	0.031218638	3.62E-05	0.047426592	0.001495019	0.012720534	0.000136955	0.000841583	0.0060774	2.41E-06	0.004692627	0.010004118	0.000156915	0.303485755	0.00075241	0.000213564	0.041713605	0.149612246	0.000125826	0.001793054	0.032828211	0.004797596	0.020100821	0.000405768	0.000140473	0.063462806	0.000161367	0.000149233	0.00055719	0.112364888	7.69E-05	0.010550072	0.029877949	0.054878749	0.000940091	0.004330189	0.266307826	0.008761649	6.49E-05	0.000304461
SH3RF2	0.021537217	0.002926318	0.001068897	0.003279421	0.010894991	0.015434939	0.026284518	6.39E-05	0.00252317	0.008184032	5.42E-05	0.028545588	0.169381395	0.009799709	0.000380926	0.005541067	0.00114091	0.003890855	7.43E-05	6.62E-05	8.87E-05	8.29E-06	0.093066808	3.02E-05	3.44E-05	0.06612846	0.056450413	1.27E-05	0.001784366	0.002201299	0.015397891	0.032386508	0.061561947	5.98E-05	0.005540277	0.014099778	0.000196045	0.002059856	0.015140135	0.002479589	0.000293475	0.006274055	0.063910324	6.14E-06	0.234991938	0.000392342	0.020163859	0.10508957	5.86E-05
PTPRJ	0.018525998	0.002772957	0.000156197	0.002034152	0.001181835	0.04067813	0.002723129	0.001373752	0.00041625	0.003387047	0.000465073	0.029287049	0.008542665	0.003696641	0.006839036	6.97E-05	0.003090018	0.013362482	8.87E-06	2.64E-05	0.000859317	0.001248033	0.163549868	0.000107374	9.59E-06	0.029032022	0.033078787	0.000117498	0.014106384	0.003878937	0.001457325	0.010184978	0.023039882	0.000126185	0.001225489	4.51E-05	0.000154761	0.000560206	0.005576679	0.104016186	0.002298944	0.003410525	0.004643517	0.000187142	0.018518674	0.017872418	0.001562438	4.12E-05	8.08E-06
SSH2	0.001982817	0.015238786	0.000174936	0.000297927	0.00110975	0.04747721	9.79E-05	0.191071434	0.000260017	0.096455183	0.00053802	0.000456027	0.006957216	0.035608168	0.005918726	2.59E-05	0.005501219	0.020018612	0.000162444	6.66E-05	0.002501487	0.000786442	0.009981287	2.39E-05	3.84E-05	0.020809972	0.010362392	1.03E-05	0.002271302	0.023984388	0.000543692	0.04409903	0.013903266	0.000136524	0.066660628	3.38E-05	0.000392054	0.004410818	0.020771991	0.011549791	0.003934652	0.004748773	0.00200213	0.000110964	0.076212525	0.059822921	0.007458511	0.001396368	8.43E-05
SRPRB	0.017069354	0.001258444	0.000472468	0.000473904	0.002761038	0.038354739	0.003385755	0.02040503	0.000660077	0.000429461	0.004703971	0.000387388	0.004522321	0.010232939	0.007002161	1.75E-05	0.002352578	0.070783356	0.000251976	0.000113477	0.001387537	0.000562934	0.110509549	0.000183337	9.48E-05	0.043444948	0.030613809	0.001308416	0.003312449	0.003668496	0.001080887	0.00373972	0.001202298	0.000242642	0.005504593	0.000142412	0.000249104	3.49E-05	0.008716776	0.001072056	0.004038616	0.000402681	0.002928687	0.000228211	0.000977497	0.236353448	0.003250918	0.000239124	0.000149807
TXNL4A	0.000213851	0.045689936	0.000294552	0.037075222	0.000352135	0.00789009	0.007756689	0.000638897	2.26E-05	0.125799276	4.86E-05	0.000414168	0.130114567	0.001582613	0.002269076	3.16E-05	0.00595405	0.022974546	0.000331816	0.00475703	0.000155407	0.001182553	0.030362946	3.65E-05	2.20E-05	0.006520036	0.00817915	1.62E-06	1.88E-05	0.02022338	0.012763182	0.004667928	0.002898675	0.008909841	0.005475802	0.023713924	0.000575643	0.00017027	0.052325244	0.001970755	0.00053163	0.006368542	0.013772737	9.32E-05	0.009638019	0.027306925	0.003951022	0.000204374	0.000136524
MRPS17	0.007561613	0.00585461	0.001018781	4.38E-05	0.00660124	0.113707875	0.000881288	0.010943958	9.37E-06	0.010067229	0.00017788	0.000741281	0.013728222	0.046683911	0.000685996	3.47E-05	0.059276967	0.10111087	0.000284931	0.000702797	0.001348264	0.003097987	0.027693846	6.16E-05	0.000114841	0.008619417	0.044716495	0.000113334	0.000189655	0.015529282	0.00246487	0.007741324	0.015062952	0.000109385	0.011375393	0.000746092	0.000507865	0.00051325	0.003644228	0.002974422	0.001148377	0.003550962	0.000410937	0.000444539	0.000122452	0.091459819	0.000948994	9.06E-05	0.000102061
NECAP1	0.000407347	0.004274689	0.000586843	5.19E-05	0.007247137	0.005094625	0.000820905	0.001600635	2.21E-05	0.074645457	8.80E-06	0.004041632	0.025409943	0.004439394	0.000117713	5.14E-05	0.003119096	0.227498497	0.000455165	0.000221246	0.00026971	0.002465157	0.04790441	2.64E-05	8.58E-06	0.113155315	0.006648124	1.07E-05	0.001220894	0.0064188	0.006361864	0.016652996	0.016313534	0.005058152	0.017263138	0.006083287	0.000265833	0.001309708	0.0445426	0.001300518	0.002164538	0.001459479	0.001815168	3.20E-06	0.005569427	0.218542454	0.004396387	6.38E-05	3.24E-05
ACTR10	0.001538816	0.003789907	0.001101852	0.000237114	0.005710511	0.003731392	0.008012219	0.00114687	2.69E-05	0.074641723	5.49E-06	0.02050045	0.01784334	0.001782428	2.47E-05	0.000242068	0.018050765	0.045595737	0.001055399	5.67E-05	0.003335281	0.002479445	0.050705834	0.000148802	2.21E-05	0.14168019	0.026897316	6.21E-05	0.003379939	0.001288671	0.005477525	0.04898483	0.119583055	0.002392569	0.001161301	0.01236305	5.12E-05	0.001001765	0.067535203	0.005242386	0.008423049	0.00705759	0.000690161	5.97E-05	0.001346038	0.023279904	0.00040986	7.43E-05	1.27E-05
MAGI2	0.008480272	0.01169705	0.000198917	0.015789263	0.000883226	0.007222367	7.46E-05	0.026237633	0.000101559	0.039044792	0.00028249	0.000747384	0.00891099	0.002760966	0.005948019	9.23E-06	0.004853383	0.074538334	5.08E-05	0.000204948	0.000336052	0.000171562	0.085338228	3.37E-05	2.75E-05	0.029598366	0.022042892	1.14E-05	0.000581027	0.006799259	0.004102445	0.027079755	0.012507724	0.000205379	0.046829733	0.000141622	0.000125108	0.002936944	0.025458838	0.023958972	0.015330185	0.00440809	0.014421722	0.000216651	0.016998202	0.081505996	0.001471828	0.000510952	9.81E-05
C12orf50	0.004031221	0.000779191	0.002052461	0.000725486	0.018966121	0.00599275	0.000129345	0.00260581	7.61E-05	0.084888627	7.88E-05	0.054358427	0.012938944	0.018771619	4.84E-05	0.000776319	0.006960231	0.141477647	3.26E-05	1.71E-05	5.06E-05	0.001491358	0.000314512	0.000106944	4.34E-05	0.00037992	0.195328209	0.000192024	0.001609968	0.000934993	0.011052445	0.002167195	0.125768906	4.14E-05	0.002455321	0.008452558	9.73E-06	0.006853108	0.030330421	0.001296066	0.006316488	0.046945472	9.46E-05	4.27E-06	0.003966603	0.03255466	0.017911907	3.98E-06	8.91E-05
TMEM251	0.007945375	0.000436857	0.000120657	4.85E-06	0.005058941	0.01850015	0.008648711	2.06E-05	3.17E-05	0.120776701	8.96E-05	0.007202837	0.00218098	3.34E-06	0.003836935	0.000927598	7.87E-05	0.019823177	0.000262243	6.87E-05	0.131416054	5.75E-05	0.080705086	0.001272588	0.000152607	0.027604816	0.010183111	0.00246566	0.014879077	0.00130418	0.003154564	0.005197584	0.065314626	0.000655769	0.029105112	0.002774392	0.018419377	0.001988273	0.032491764	0.004092537	0.006042793	0.001137033	0.001714507	0.000751189	0.10465354	0.077733284	3.79E-05	0.000550657	0.000146648
CHAC2	0.080792106	5.45E-05	0.005707136	0.000418979	0.000487044	0.012422284	0.007575614	0.001008442	0.001413456	0.032927867	0.000194178	0.03128261	0.042427136	0.000492859	0.000400311	0.000579448	0.006534467	0.002403913	0.002956114	0.000469525	0.015939609	0.011995443	0.003525474	0.000813654	0.001920998	0.109547596	0.145956422	0.018228968	0.150153749	0.000731445	0.001143639	0.013897235	0.055084164	0.000798504	0.000646938	0.001102426	0.000496808	0.006117176	0.025953097	0.003893584	0.000277823	0.002555623	0.001531421	1.04E-05	0.023321691	0.001702373	0.000235821	0.001928178	0.000138391
RAD54L2	0.008888014	0.01802621	0.001892782	0.003118091	0.038785672	0.017542146	5.27E-05	0.029941706	1.97E-05	0.048651327	3.56E-05	0.002792701	0.040269526	0.007522842	0.000536871	0.00014751	0.002537961	0.437126873	0.000247094	8.65E-06	0.000281485	0.000236468	0.004353595	0.000144207	4.06E-06	0.006266157	0.009092137	0.000118288	0.002480307	0.009582016	0.015081476	0.105925302	0.014154919	0.000980298	0.031668238	0.002730524	1.71E-05	0.003697287	0.053328409	0.004902134	0.002875269	0.000471894	0.000355006	2.58E-05	0.166418927	0.04893091	0.088503095	0.014812232	1.47E-06
MED13L	0.005905945	0.00827536	0.000190947	0.006827979	0.000873031	0.014522383	0.000106154	0.093688725	0.000139971	0.059717593	0.000599121	0.000150453	0.015410384	0.010084676	0.006959441	1.73E-05	0.000668693	0.024863127	9.44E-06	0.000217226	0.004454041	0.000545415	0.026341166	7.65E-06	1.76E-05	0.009652953	0.008482929	1.72E-05	0.000589571	0.035481444	0.003717104	0.021149075	0.018071443	6.99E-05	0.038582842	0.000107231	0.000119221	0.002025537	0.03992791	0.014399321	0.003232106	0.004387125	0.003365723	0.000427595	0.040447299	0.126591714	0.013672794	0.000631573	6.82E-05
HMG20A	0.002372753	0.053592555	0.00091252	0.04615246	0.001144716	0.015943486	0.000848117	0.071090294	0.000873821	0.02934937	0.003511043	1.33E-05	0.037970833	0.006528293	0.004912616	4.85E-06	0.002206181	0.006639149	0.000100051	0.000208179	6.39E-05	6.78E-06	0.012308053	4.16E-05	2.38E-05	0.024686288	0.003721268	8.36E-06	0.000432836	0.009252606	0.041301339	0.066722662	0.000345314	0.000132863	0.010156187	0.000106154	0.000806905	0.003921585	0.028963598	0.070936646	0.000392701	0.002626632	0.018739023	7.52E-05	0.017216756	0.017164487	0.018008906	0.00351851	0.000197409
PSMD10	0.003351435	0.000561714	0.006353823	0.000109026	0.007608067	0.006592911	0.004582057	0.005002939	2.79E-05	0.010324267	0.000105508	0.021006556	0.041601312	0.005178701	0.00291684	8.50E-05	0.001462566	0.089576479	3.11E-05	0.000112759	0.010480643	0.001058917	0.126898508	0.000169408	0.000108236	0.025131366	0.013766993	0.000280839	0.003385252	0.001018351	0.001748108	0.012737837	0.033145129	0.000162085	0.010019555	0.003862495	7.97E-05	0.000894714	0.041691635	0.002992731	0.002631442	0.006230904	0.002304688	8.53E-05	0.007494338	0.020211462	0.000682837	3.06E-05	1.83E-05
CLASP1	0.013866003	0.003803333	0.000470961	0.002347336	0.002436725	0.013480088	0.000189368	0.000790535	0.000224836	0.046102202	0.000190445	0.001218309	0.057672276	0.002878572	0.002498113	3.06E-05	0.004041416	0.182137648	0.000115057	6.47E-05	0.000433338	0.000793694	0.251539857	0.000101487	1.84E-05	0.028786759	0.021635939	4.18E-05	0.000460406	0.007419309	0.009893477	0.03522936	0.008798841	0.000233452	0.051248198	0.000367284	0.000118144	0.00028766	0.010066152	0.021135362	0.000886816	0.002203094	0.00945278	9.25E-05	0.079685407	0.091501965	0.009171546	0.000426302	3.55E-05
ATP5H	0.000431974	0.007775285	0.002369379	0.000229503	0.001667909	0.005068706	0.004765143	0.000393921	3.18E-05	0.008485513	0.000344524	0.008317721	0.07126261	0.007817574	0.002233823	4.84E-05	0.003128717	0.01260221	7.68E-05	0.000358884	2.85E-05	0.009267468	0.04490913	3.49E-05	2.94E-05	0.047552455	0.051438751	1.86E-05	0.004399546	0.00056595	0.001865139	0.007600241	0.023521505	0.033227912	0.000284142	0.000527897	0.000270285	0.000636886	0.001875622	0.01213466	0.001408933	5.51E-05	0.00298232	5.19E-05	0.003175386	0.059646369	0.00127424	1.02E-05	0.000116708
AMZ2P1	0.000591582	7.31E-05	0.001430473	0.000191306	0.001349628	0.014927684	0.001014545	0.004918217	1.58E-05	0.02958774	2.35E-05	0.003161098	0.051270528	0.003586215	0.001441458	0.001709911	0.02108977	0.145625576	0.001301379	0.000137745	0.024014041	0.00224567	0.045427872	6.34E-05	5.73E-05	0.07157285	0.051411755	2.14E-05	0.023231081	0.002301314	0.00202446	0.006215396	0.049456329	0.000784934	0.025646375	0.000397511	0.00016869	0.005377438	0.023362472	0.002569049	0.006542796	0.003587436	5.30E-05	0.000288378	0.00134453	0.019171607	0.000785724	6.60E-05	1.62E-05
RARA	0.000872816	0.000352924	0.003563958	0.000541826	0.024752989	0.042040933	0.000257289	0.001935645	0.00011879	0.002357316	0.000142196	0.002746176	0.057628838	0.001252413	0.007145399	9.54E-05	0.051017295	0.113093928	0.000223257	6.31E-05	0.016378224	0.000342155	0.075311888	0.000719957	0.000135735	0.003425531	0.000377982	0.000135447	0.029008256	0.000774955	0.016742744	0.072600786	0.00480815	8.44E-05	0.08516742	0.104167322	4.99E-06	0.000138894	0.015096554	0.048525896	0.000165531	0.000844096	0.000252622	0.00018068	0.032380764	0.025965302	0.014045427	5.08E-05	3.15E-05
PCDHB5	5.56E-06	1.72E-05	0.029009692	0.000469525	2.19E-06	3.34E-05	0.119774828	0.000959691	0.001338643	8.80E-06	0.03561463	0.095965017	0.007424191	0.000362402	0.13040973	0.001529985	3.92E-05	0.000358525	0.019272987	5.97E-05	0.000952368	0.342556071	0.00095366	0.001455746	0.219041882	0.018188043	0.0643661	0.215423394	0.110909609	0.016328181	0.009261724	0.002000623	1.04E-06	0.001694834	0.000541108	0.000365776	0.000519784	0.000233165	0.2956787	0.098621122	0.000705813	0.000644928	0.176055905	0.059076363	0.181524347	0.201838732	0.000705023	0.000391336	0.007261856
GLB1L2	0.004639137	0.015003288	0.000966943	0.001698926	0.005203543	0.000903473	0.000174865	0.009243775	2.37E-05	0.021073615	9.69E-07	0.012972761	0.010318092	0.008100244	0.000108236	0.000888755	0.000457319	0.110461229	0.002215587	7.07E-05	0.000156484	0.002607749	0.002545859	0.000365202	3.63E-06	0.020786925	0.005218836	1.60E-05	0.002801748	0.002939241	0.00540307	0.012149235	0.050256234	0.000158566	0.00509003	0.000696335	4.13E-06	0.000668334	0.032238676	0.015370177	0.004596632	9.88E-05	6.61E-05	3.63E-06	0.001252844	0.019755902	0.28292819	0.000439441	4.67E-07
CGN	0.001872032	0.016992315	0.022459824	0.000151458	0.020539508	0.170057232	5.39E-05	0.165691682	0.000896222	0.02603229	5.82E-05	0.004434871	0.003165334	0.036941246	0.001947492	1.58E-05	0.026788757	0.081602062	0.000705669	0.000843594	0.000949783	0.000798504	0.000234601	3.25E-05	0.000250827	0.012271148	0.001661448	0.001964795	0.001404338	0.003338152	0.002274246	0.248715745	0.015358617	0.004310157	0.061960714	0.129102858	0.000153397	0.016862863	0.069908136	0.001085123	0.000155695	0.016458064	0.000133222	8.38E-05	0.018778081	0.001403189	0.0393406	0.084973277	0.000144422
MRPL32	0.001892423	0.001293984	0.000411368	0.000717803	0.019135996	0.01683802	0.002742299	0.000719167	0.000115488	0.032111808	1.12E-05	0.004211291	0.128136669	0.031643109	1.76E-05	0.000325282	0.004952034	0.006840472	0.000824854	8.49E-05	0.000576289	7.63E-05	0.020170106	3.68E-05	4.51E-05	0.122105974	0.027942627	0.00041345	0.026262188	3.85E-05	0.002176098	0.001792695	0.120644233	0.003814965	0.001101134	0.000472971	0.00153537	0.015726942	0.00054082	0.006832574	0.002790475	0.000408712	0.000739055	7.54E-07	0.003897102	0.012526104	0.000561642	0.000331385	8.57E-05
ZNF384	0.002604805	0.000316953	0.000105149	0.00907311	0.002212428	0.030150351	0.000311281	0.006315555	0.000365776	0.036956108	0.000100123	0.004889138	0.120895814	0.004229743	0.001258157	8.83E-05	0.002346547	0.084679264	0.000142771	9.08E-06	0.003792205	0.006040639	0.045254767	2.16E-05	3.21E-05	0.006044229	0.024333543	2.90E-05	0.003255584	0.023569179	0.006198236	0.008211459	0.057486318	0.000216723	0.041366245	0.011124746	1.12E-05	0.000836701	0.039566765	0.002798804	0.002079529	0.005880242	0.001493799	4.66E-05	0.135991111	0.200191393	0.027776629	2.70E-05	1.00E-05
TRUB1	0.000921782	0.000221462	0.005032807	0.000100697	0.023454015	0.005558514	0.002861412	6.93E-06	4.82E-05	0.084640708	3.27E-06	0.051953832	0.059000903	0.000753056	6.28E-06	0.000583397	0.02644951	0.042508196	0.0017881	3.94E-05	0.000572914	0.001861908	0.03068173	0.000698992	0.000155623	0.067237025	0.084890997	0.000167613	0.005775488	5.25E-05	0.02895132	0.012598548	0.211606454	0.000640692	0.00803821	0.032150076	8.21E-05	0.001212062	0.005274623	0.006147618	0.003546583	0.016039839	0.00051325	1.17E-05	0.001811937	0.020301497	0.000121447	1.86E-05	6.79E-05
LIMK2	0.00239659	0.021644052	0.006159034	0.028885697	0.003085997	0.028987937	0.000159069	0.078070234	2.32E-05	0.014723274	0.000123098	0.00344348	0.038107178	0.072460636	1.51E-05	0.000209974	0.177647098	0.017873782	0.146250724	0.00027531	1.93E-05	0.002670141	0.002846981	0.010602054	0.000135376	0.063973938	0.010367202	0.000706962	0.000663093	0.007704061	0.012614344	0.001584767	0.00885628	0.007172108	0.003985414	0.01539466	0.000453442	0.000648159	0.026640637	0.004588663	4.89E-05	1.08E-07	5.72E-05	1.54E-06	3.64E-05	0.000157633	0.000528902	0.02991873	0.000223185
SMIM18	0.005154505	0.000448703	0.005306861	0.005315118	0.008128461	0.001074138	0.00035953	0.007496708	0.004691621	0.073964881	4.92E-05	0.002910666	0.076000577	0.006156234	5.21E-06	0.009918391	0.000928962	0.008779168	0.012682624	9.97E-05	0.001278117	0.000216795	0.004192265	0.000393778	3.41E-05	0.073495895	0.024854296	6.71E-05	0.003858403	0.000566381	0.000733096	0.000340288	0.257929256	0.002268071	7.87E-05	0.00025492	0.000495803	0.014256873	0.005816844	0.000132145	1.74E-05	9.70E-05	2.34E-05	1.28E-05	0.002386538	0.017200602	0.000701936	0.002483753	0.000103569
RIC1	0.013499545	0.133116165	0.000273803	0.002432705	0.000362402	0.001318396	0.000238263	0.045028674	0.008906251	0.013968388	0.002000479	6.95E-05	0.011642985	0.089055942	0.004134323	1.83E-06	4.33E-05	5.21E-05	0.000182619	0.000560278	0.00161004	0.000364268	0.011667684	2.40E-05	1.11E-06	0.012337346	0.013885748	0.001109534	0.001394358	0.00559269	0.003431131	0.012865135	0.00523456	0.002568475	0.000778401	1.11E-06	0.001677889	0.001513543	0.000855584	0.036269573	0.007137142	0.000779406	0.001176809	0.000379992	0.002989787	0.000722973	0.060895659	0.010321251	0.000104072
MDH1	0.007171605	0.000409286	0.00080633	0.000188004	0.001702229	0.013491288	0.008087105	0.012343593	5.16E-05	0.011544406	0.000399234	0.03475621	0.007391739	0.002929333	0.001089575	0.000102923	0.005795592	0.066248219	3.34E-05	0.000270787	0.003270303	0.0051064	0.098537261	4.79E-05	0.000136381	0.061514416	0.056147999	0.00127187	0.005624065	0.003976511	0.001920352	0.005308799	0.039777995	0.000380279	0.000749538	0.002772813	0.000109528	0.000446908	0.064050474	0.004813176	0.031864248	0.035557119	0.005234847	0.000120585	0.001760242	0.034295983	6.07E-05	1.91E-05	7.17E-05
KDELR1	0.00956579	3.23E-07	0.001204236	0.028598575	0.000229862	0.022690153	0.007016736	8.20E-05	0.000700859	0.000315158	4.24E-05	0.01914095	0.186682693	0.005368751	0.009988897	0.000716798	0.018421746	0.004578108	0.018222075	2.51E-07	0.00665875	0.028402925	0.031432668	0.016396389	0.000239555	0.000760164	0.0041909	0.003156072	0.060721907	0.003715524	0.006342479	0.003858474	0.053767384	0.00029168	0.011972611	0.010247802	2.34E-05	0.001077584	0.000779119	0.071879859	4.56E-05	0.00318515	0.000594023	5.10E-05	0.004963091	0.005515147	0.004991164	6.92E-05	8.01E-05
PYURF	0.015366156	0.002435935	0.003395735	0.00358119	0.001000832	0.071029481	0.000864702	3.51E-05	0.000139325	0.000235893	2.69E-06	0.00439452	0.243615124	0.127042607	0.003143148	0.000843953	0.015532656	0.151667543	8.50E-05	9.96E-05	5.72E-05	0.002094391	0.068038437	0.004279499	3.66E-05	0.001841877	0.08917606	0.000127909	0.000457822	0.01940847	0.010305886	0.000281126	0.010354135	6.73E-05	0.000226631	0.008359148	8.12E-05	0.000261238	0.004432071	0.000863554	0.004497479	0.017692922	0.000321908	0.000162085	1.25E-05	0.007134055	0.002786024	0.000272151	5.56E-06
MAGEH1	0.000361181	0.1050732	0.001333904	0.001417693	0.030620989	0.001875191	0.000101487	0.038634106	1.50E-05	0.186800443	1.11E-06	0.000474192	0.158113519	0.007136927	5.35E-06	9.70E-05	0.000544985	0.126783702	0.000144925	0.000156772	0.000534646	0.000145284	0.011281266	6.45E-05	6.00E-06	0.020974605	0.006183087	0.000106226	0.000152464	0.00320109	0.002625411	0.036276107	0.026710209	0.00332487	0.004701673	0.004212583	0.00079635	0.033494068	0.023173571	0.003947361	0.000456888	0.001310282	0.00043621	9.15E-06	0.022593584	0.016259326	0.011047778	0.001966734	1.22E-05
CALCOCO2	0.003365508	0.095826733	0.000514758	0.020436765	0.02497341	0.00215901	0.00134374	0.088517742	0.000986831	0.063711371	0.028463236	7.78E-05	0.001306046	0.002047435	2.62E-05	1.19E-05	0.00346423	0.000435205	2.33E-05	0.001037018	0.000799581	9.94E-06	0.00465242	4.80E-05	1.52E-05	0.010803736	0.012030481	0.056532048	7.15E-05	0.001466803	0.034339995	0.010058111	0.010870221	0.000924869	0.000890191	0.000283495	0.001270004	0.000229503	0.021109443	0.059941747	0.00039306	0.001695983	0.002100063	0.000895935	0.001073707	0.001869375	0.001025889	0.024236185	0.004313388
REV3L	0.029065623	0.103719301	0.000312717	0.067105203	0.00166353	0.003511186	0.004145596	0.065193359	0.001079666	0.016128438	0.005862938	0.000217297	0.000229934	0.061665552	0.002797296	3.05E-05	0.004090096	0.000258222	0.000279834	0.001493081	4.97E-05	9.47E-05	0.024639404	0.000119652	1.46E-05	0.006502302	0.129089575	0.000939947	9.78E-05	0.028771896	0.011560417	0.000901248	0.008780676	0.001233243	0.003567117	4.25E-05	0.000459617	0.00038229	0.007447957	0.015153849	0.006439765	0.004935879	0.008374082	0.001525821	0.001051378	0.004531655	0.017413124	0.001603506	0.001187651
EXOC3.AS1	0.013699288	0.009390889	0.001283717	9.80E-06	0.000208394	0.01013235	0.001774889	0.003896528	0.000468089	0.002082832	0.016797885	0.00065778	0.001305328	0.000446908	0.002244809	0.000272151	0.006081708	0.00050248	8.84E-05	0.004227087	0.012127552	0.000561929	0.005271751	0.000340072	9.07E-05	0.0055364	0.00290485	0.004052904	0.000251402	0.018173253	0.001598265	0.012085837	0.000156197	0.00561387	0.001019787	3.14E-05	0.013518859	0.103740266	0.014358539	0.000837778	0.009740978	0.30923816	0.030111796	0.002258594	0.037110546	0.00035314	0.000178742	0.000265689	0.001964149
SH3PXD2A	0.001103503	0.007763079	0.000565375	0.001672289	0.01314838	0.012356876	0.000116062	0.101883922	9.73E-05	0.122898842	0.000135017	0.002012613	0.040206344	0.003657367	0.000947055	3.68E-05	0.000524666	0.100592486	3.76E-05	2.38E-05	0.018102603	0.000401388	0.005420087	7.01E-05	1.30E-05	0.004864009	0.002048656	3.59E-05	0.002107817	0.006896115	0.00844107	0.052669373	0.033527311	0.000161151	0.030764729	0.003344399	4.18E-05	0.003507453	0.015138986	0.02536629	0.002492154	0.002644366	0.000473474	2.16E-05	0.092473037	0.122696084	0.091309546	0.000281198	3.22E-05
RPL34	0.001430401	0.001841518	0.002493374	0.000635092	0.007533253	0.005459504	0.03604944	0.001807485	0.001097113	0.08710705	0.002723847	0.021260003	0.062582272	0.007444654	0.0017881	0.000183911	0.001258516	7.97E-05	1.20E-05	0.000366063	0.049428328	0.001463213	0.005343837	2.70E-05	1.20E-05	0.000437359	0.002540905	7.68E-05	0.007353829	0.00107342	0.006212021	0.001013827	0.171083875	0.003816257	0.000328513	4.15E-05	6.07E-05	0.003978665	0.000580812	0.031261717	0.000157633	0.003646454	0.000750041	8.94E-05	0.014245385	0.042880614	0.007834231	1.47E-06	0.000166249
VDAC3	0.001159362	0.002275682	0.001063512	0.000318174	0.005110564	0.013799087	0.004774189	0.001294702	9.76E-05	0.008978049	4.30E-05	0.015598998	0.042829134	0.006925409	0.000504131	4.96E-05	0.006954344	0.073709782	0.000120872	0.000159787	0.00023216	0.001517492	0.074596634	9.08E-05	4.53E-05	0.060040542	0.012053384	6.31E-05	0.006988304	0.000817962	0.001842379	0.006413272	0.013032928	0.003791271	0.000489269	0.00894093	0.000122667	0.000697556	0.011464926	0.014951019	0.001945769	0.00042623	0.003411746	1.58E-05	0.001382152	0.061637407	0.000541179	3.14E-05	7.25E-05
BHLHE41	0.003580113	0.090349531	0.000101343	7.48E-05	0.000113334	0.07074279	1.11E-06	0.923472783	0.001394143	0.005213379	0.008638156	4.74E-05	0.001276178	0.007711887	0.003373118	1.85E-05	0.002875915	0.000567888	0.004979173	0.008416802	0.022788158	0.002542197	0.06694258	1.40E-06	2.24E-05	0.05204918	0.005616814	0.00737702	0.001520795	0.175822704	0.000166105	0.000490633	0.002932205	0.025453165	0.081054816	7.50E-06	0.154566111	0.004233333	0.032171257	0.000148802	0.002389195	5.06E-06	0.001837138	0.001873755	0.035178383	0.032348455	0.038745249	0.138895782	0.000804607
PRKCA	0.016712589	0.004551112	0.000123385	0.009523214	0.010675791	0.002860191	0.000556903	0.002388261	0.002315889	0.002784588	0.000584905	0.001598265	0.063781231	0.011215283	0.012952299	3.15E-05	0.00163359	0.022954586	1.83E-05	4.31E-05	0.002185503	0.003117875	0.126692159	1.02E-05	3.92E-05	0.016692916	0.001760457	0.00019145	0.009929017	0.01178651	0.002766495	0.132991811	0.017432869	8.74E-05	0.053493545	0.00019863	0.000683771	0.000830814	0.033695031	0.247077595	0.001544057	0.001458977	0.004104383	0.000824926	0.170461815	0.040182363	0.068697401	0.004327604	1.20E-05
KIAA1522	0.003329824	0.005246694	0.000573704	0.030307374	0.010849615	0.005603029	0.000209974	0.009360232	7.24E-05	0.000294481	7.67E-05	0.027430849	0.271666274	0.008799846	0.011486968	5.91E-05	5.57E-05	0.020440426	2.57E-05	7.70E-05	0.001248105	0.016610133	0.02755269	0.000113262	3.98E-05	0.011615774	0.000246591	2.14E-05	0.00144275	0.00973746	0.001599773	0.022322474	0.017323736	0.000331169	0.012070975	0.005193994	7.43E-06	6.93E-05	0.077858572	0.039157587	0.000626763	2.09E-05	0.00102352	4.66E-05	0.099239448	0.037403771	0.025971836	0.0016771	9.73E-06
FAM168A	0.000985754	0.017500575	0.000632004	0.022839493	0.011736898	0.001684208	0.000250396	0.074102303	0.001130212	0.08153292	0.000582894	0.001548509	0.198838426	0.012244511	0.005814618	4.98E-05	0.000308553	0.0041326	0.000118718	9.42E-05	0.057831022	0.007870202	0.007429648	0.000120298	8.19E-05	0.000241134	0.001663602	9.44E-06	0.001343166	0.038812524	0.005153356	0.15042292	0.038964019	9.62E-05	0.039913192	9.54E-05	0.000115272	0.021849324	0.001789679	0.051371332	0.002482533	0.005555642	0.000590792	0.001285368	0.156875717	0.107158509	0.279296634	0.0002122	7.80E-05
SELENOW	0.001515769	0.102880051	0.000213133	0.000584187	0.001524098	0.011794193	0.001650822	0.147564201	2.27E-05	0.008157682	0.011643201	4.79E-05	0.039937962	0.024891559	0.005176188	1.00E-05	0.00021421	0.001395579	4.99E-05	0.002486553	0.003200156	0.000175511	0.021801937	1.61E-05	3.63E-05	0.016820071	0.04608016	0.000232734	0.000526533	0.004584714	0.001852503	0.002296072	0.014664472	0.003224927	0.004732546	2.99E-05	0.001307554	0.00596482	0.018202044	0.001852431	0.003545147	0.001901038	0.002029486	0.002254645	0.005849799	0.246219104	0.016568203	0.000282418	0.000250253
PARK7	0.000652108	0.016930497	0.000551806	0.001700147	0.000164598	0.007251947	0.016067553	0.037092669	1.04E-05	0.001754785	0.000191378	0.000737332	0.010459966	0.018134984	0.004304772	2.35E-05	0.003633746	0.018059883	4.78E-05	0.001192174	0.000567529	0.00296954	0.077377021	1.98E-05	2.57E-05	0.026059933	0.033362534	5.14E-05	0.002262973	0.019168592	0.000445401	0.004835218	0.005941198	0.000584402	0.000189727	0.00010601	0.000282275	8.65E-06	0.008798985	0.016312816	0.005252222	0.002934503	0.018230045	0.000771077	0.000541897	0.070218807	0.005737076	0.000110318	9.56E-05
YTHDF1	0.005016724	0.010212908	0.001531421	0.001028905	0.013385673	0.020629112	0.000475125	0.028201531	0.001258013	0.006969637	0.008733002	0.00017867	0.013880865	0.003827601	0.000380997	5.60E-05	0.001517851	0.007127234	0.001406205	7.89E-05	0.007363522	0.000140689	0.008229194	6.67E-05	0.000139037	0.017748207	0.0024956	0.000271003	0.002446059	0.006310959	0.031609723	0.024454308	0.020581223	1.58E-05	0.015957343	0.000209687	0.000510737	0.001183128	0.050392507	0.02615966	2.15E-05	0.00186277	0.000142412	0.000233021	0.002666049	0.017972433	0.000281126	0.04403276	0.000131714
SEMA6A	0.001815527	0.001755144	8.27E-05	0.000131211	0.000509875	0.502899178	1.10E-05	0.11444352	1.09E-05	0.123905094	0.000660795	0.000449134	0.020365038	0.003662681	0.002093601	2.63E-05	0.01897086	0.085821287	0.001193754	0.000233237	0.005833716	0.003514561	0.00794918	2.19E-06	3.08E-05	0.001463284	0.007795173	0.077206213	0.00346222	0.018837099	0.000440518	0.000517917	0.023627192	0.01306495	0.060141993	0.000412804	0.002302606	0.00134891	0.056357363	0.00104269	0.004449159	0.000622814	0.005574668	1.36E-05	0.230805309	0.160351615	0.042198746	0.064026494	8.87E-05
OCIAD1	0.000318964	2.91E-05	0.001673725	0.000610465	0.036418052	0.025787099	0.001680043	3.97E-05	1.29E-05	0.039768949	5.78E-06	0.118327303	0.10243684	0.001965226	4.06E-06	0.023942386	0.005941198	0.080425073	0.005313682	2.90E-05	0.002177749	0.008022271	0.078054653	0.001950292	5.61E-05	0.025836137	0.017122916	0.000284213	0.007740247	0.002793634	0.002195052	0.008796184	0.101769978	0.003215449	0.00048489	0.011049645	0.000139253	0.003429193	0.018152647	0.003382308	0.005691269	0.0279679	0.000816454	6.04E-05	0.019914648	0.035061999	0.000449278	0.00011398	1.87E-05
OAT	0.002169851	0.001116499	0.001480157	8.09E-05	0.006184307	0.008904887	0.004825669	0.002429761	5.65E-05	0.01571007	3.93E-05	0.017481476	0.044432533	0.009235231	0.00052883	0.00010242	0.010346381	0.08148898	0.000432477	8.94E-05	0.001339935	0.001128633	0.052094341	7.20E-05	7.59E-05	0.097483263	0.026720046	0.000223185	0.007747714	0.001052455	0.003740941	0.015191112	0.084966385	0.000860035	0.004935736	0.006075677	0.000105579	0.002738422	0.025654703	0.004696719	0.004237569	0.008382626	0.001866719	1.17E-05	0.002706041	0.029858061	0.000393921	3.22E-05	2.62E-05
ASNSD1	0.000111898	0.000584617	0.00141281	0.016883684	0.025224344	0.001991504	0.000428528	0.001200431	0.001412738	0.054316569	5.38E-07	0.004328179	0.267268846	0.008969505	6.50E-06	0.007806804	0.001217232	0.041407816	0.010422846	8.15E-05	0.004225507	0.000414096	0.004387628	6.98E-05	8.73E-05	0.019373648	0.002035876	1.88E-05	0.001779197	0.000221318	0.002264912	0.012207104	0.170810396	0.000102061	0.004811884	0.008879327	6.49E-05	0.03456257	0.001916978	0.004866019	0.000107518	0.00322665	0.001015192	1.94E-05	0.001233889	0.036172215	0.011567597	8.39E-05	2.60E-05
TIMP2	0.007068144	0.000112257	0.000159141	0.015184219	0.004499776	0.04145987	6.07E-06	0.1355838	6.82E-05	0.064321944	0.000487905	0.001316672	0.247026403	0.020664939	0.004467683	0.001931337	0.00082069	0.227621775	0.011099832	6.35E-06	0.002290759	0.002553397	0.013507586	7.00E-05	2.14E-05	0.00054678	0.003504294	0.000149017	0.000510809	0.170871209	0.00185437	0.002192252	0.003500775	0.000769641	0.156034816	0.00387628	0.001093667	0.003245102	0.23883415	0.000425297	1.32E-05	1.50E-05	0.004408162	2.21E-05	0.352709997	0.191930141	0.016266291	0.059842235	8.86E-05
CHMP5	0.01040145	0.001156131	0.004800898	0.001302959	0.006043439	0.003044498	0.002952739	0.000518563	0.000112257	0.009236882	1.89E-05	0.006401569	0.134838175	0.009511008	0.004363144	0.000156341	0.001700291	0.039722065	0.000142412	6.29E-05	0.000716295	0.00133534	0.140694902	0.000889042	4.12E-05	0.047295202	0.012179821	2.10E-05	0.02058352	0.001800593	0.001964436	0.034379843	0.046445756	0.000723906	0.008057955	0.016859201	4.93E-05	0.000850558	0.030048541	0.005500788	0.003656075	0.001767494	0.000405193	2.52E-05	0.002871751	0.089027725	0.001316744	7.05E-05	1.30E-05
POLR2A	0.006553422	9.57E-05	0.000420056	0.002651689	0.003622258	0.063606761	4.47E-05	0.000189512	0.00018585	0.048202373	0.000158064	0.023706529	0.241642108	0.00229679	0.005606906	0.001726856	0.003460209	0.394822907	0.000974984	2.55E-06	0.019077695	0.032267179	0.088155089	0.000142196	4.10E-05	0.003453173	0.026381948	2.01E-05	0.013866793	0.013570123	0.001087636	0.007838324	0.07301298	0.000272726	0.041660259	0.00015792	7.42E-05	0.002918061	0.021491912	0.003594616	0.003180196	0.000402034	0.001012822	0.00010479	0.378709152	0.16126015	0.041501441	0.000289885	1.26E-06
CFAP58.AS1	0.013153693	0.001670494	0.003622115	0.001526395	0.00145474	0.031878248	0.003040836	0.087586519	6.88E-05	0.02704802	0.000646579	0.000134299	0.078177428	0.001384594	0.002688019	6.81E-05	0.000216149	0.010586546	0.009141103	0.00011757	0.015438385	0.00161722	0.053695083	0.000142699	4.99E-05	0.020787068	0.006012638	8.47E-05	0.00028608	0.00548169	0.002575081	0.001213139	0.007396118	0.004524834	0.01688311	0.000672427	0.000720172	0.001347976	0.050403205	9.79E-05	0.000622527	1.98E-05	0.008199613	0.000519066	0.041077257	0.190563174	0.000131211	0.000396434	0.000135376
EIF4A2	4.58E-05	0.000535507	0.000789314	0.003076017	0.005736861	0.004396387	0.001348982	0.000862548	3.21E-05	0.026374194	5.35E-06	0.020456509	0.156169079	0.009655969	0.000316164	0.000494726	0.003968182	0.128078009	0.000279618	0.000100841	0.000190876	0.005866385	0.022750679	0.000343806	1.87E-05	0.012680758	0.005489803	3.05E-06	0.002740432	0.013196556	0.002378712	0.017024696	0.010998955	0.000658785	0.002743232	0.025573069	7.50E-05	0.001453951	0.02474624	0.008590123	0.000301014	0.003947145	0.002489569	1.93E-05	0.010626825	0.22384734	0.013667984	1.96E-05	2.55E-05
SUPT6H	0.017580486	0.000818895	0.001187292	0.001009089	0.005959435	0.02743171	0.000142627	0.002478871	0.00021421	0.045345592	0.00034395	0.002970402	0.092121656	0.002511467	0.00132457	0.00021859	0.002496031	0.147105841	0.00061987	1.50E-05	0.005748635	0.001123535	0.130860623	3.71E-05	3.78E-05	0.00759622	0.020154813	0.000536297	0.012488697	0.002122608	0.003388555	0.021594727	0.043677718	0.000168834	0.048537742	0.000230078	0.000153612	0.007011351	0.016841108	0.020530533	0.001512825	0.000930829	0.002872541	3.02E-05	0.237568993	0.045708532	0.006574172	0.003792564	3.62E-05
AP3S2	0.011756929	0.009813997	6.58E-05	0.031118766	0.027714595	0.010426005	0.000858958	0.000527681	0.027562455	0.031079564	0.000285865	0.000327723	0.234765414	0.000239914	0.002519868	5.69E-05	0.002197063	0.001468239	8.04E-05	9.80E-06	0.001476783	0.000351919	0.210146293	9.04E-05	2.05E-06	0.001806767	0.012756002	0.000353499	0.011052876	0.003454537	0.012719672	0.093209399	0.027580835	0.009995287	0.007879823	0.000262674	0.000448416	0.000922428	0.002841308	0.30095221	0.000658641	0.006482701	0.029002082	5.55E-05	0.052043292	0.004408377	0.009359442	0.001915829	7.93E-05
GSTO1	0.002052246	0.012118075	0.000681258	0.000990062	0.001996889	0.005711875	0.015167275	0.093530768	0.00036714	0.001044629	0.020489608	0.002318761	0.002142927	0.00469715	0.012546638	3.48E-06	0.00012956	0.000261669	1.30E-05	0.000334903	0.019879538	0.000706459	0.058118574	4.77E-06	0.000104574	0.061617949	0.04756624	0.006330919	0.00458816	0.004786467	0.00106545	0.001244443	0.003889491	0.001830461	0.000221893	4.00E-05	0.000291752	3.83E-05	0.019803289	0.0077615	0.041913276	0.001882586	0.006673253	0.000358812	0.009781544	0.150823627	0.001279409	6.00E-05	0.000165315
KCND3	0.007048687	0.007678932	0.000256643	0.031383845	0.000146935	0.0182075	0.00633214	0.011691808	0.000297352	0.001246669	0.009793749	0.000192958	0.060077805	0.019341913	0.017347357	7.66E-05	0.000695617	0.010989908	0.002675454	0.000104574	0.00329931	0.002738134	0.026560223	3.41E-05	3.03E-05	0.016104601	0.001506435	1.96E-05	0.002007084	0.197499389	0.000129919	0.029608705	0.000364053	0.000131211	0.00604229	5.06E-06	0.001466372	0.006788418	0.068699484	0.038377068	0.005332062	0.002050307	0.017554208	0.000956676	0.046462629	0.038992164	0.00231675	0.00383593	0.000111826
RIPPLY2	0.011610892	0.0487237	0.000275023	0.004267725	0.01037668	0.009780754	0.0116847	0.000485967	0.001988345	0.008528736	0.003827386	0.000241206	0.003324295	0.010393552	0.002233752	6.71E-06	0.003301248	0.003342389	0.000280121	0.000292111	0.000242714	0.002028839	0.302445183	0.000284285	0.000120585	0.122165279	0.021425068	0.001438011	0.002441823	0.001389835	0.00045337	0.004620398	0.006284681	0.002118444	2.54E-05	3.26E-05	0.001241141	8.51E-06	0.00747962	0.018867398	0.008531249	0.000551949	0.002373543	0.000148587	3.79E-05	0.04668707	0.012909866	0.000453801	0.00016711
TAC1	0.036711061	0.017029506	0.001262034	0.002307345	0.003684579	0.000634086	0.003784379	0.000474981	0.000102636	0.058431399	0.000102492	0.034015898	0.013941032	0.003277483	1.06E-05	9.14E-05	0.00382437	0.07524131	0.001093093	6.83E-05	0.000153756	0.000326287	0.139622236	0.00060709	3.91E-06	0.18879586	0.00770442	0.000311425	0.002355737	0.007490102	0.010651308	0.01228759	0.022473035	0.005060665	0.002621821	0.0048984	0.000108236	0.000353427	0.014535737	0.029889077	0.012107951	0.001861837	0.0016384	4.05E-05	0.001349915	0.017774629	3.91E-06	0.00026131	0.000119939
CTTNBP2NL	0.000157489	0.414429576	0.001420349	1.27E-05	0.00569651	0.138784351	0.014313665	0.776088831	0.000949496	0.00248684	0.005747989	9.23E-06	0.00941049	0.077890164	0.018395971	6.82E-07	0.002997757	0.000449134	1.40E-06	0.027237137	0.009214768	0.001393999	0.158633052	1.09E-05	6.38E-05	0.01478459	0.00182005	0.000307476	0.000953948	0.015724429	0.002068687	0.006855908	0.000165028	0.000736255	0.057538444	0.002115572	0.040133971	0.000110103	0.007679147	0.006417867	7.95E-05	0.001674228	0.006225376	0.054751738	0.061879582	0.001470105	0.120012336	0.013368872	0.000240416
ZNF609	0.015056993	0.002439525	0.000139827	0.000330882	0.004605176	0.004865014	0.002993234	0.000746092	0.000452939	0.012400601	0.000122596	0.007198314	0.028269021	0.003490006	0.001523523	2.12E-05	0.001497101	0.03667028	0.000173142	2.36E-05	0.005991314	0.000804464	0.12664908	4.42E-06	5.13E-06	0.019660913	0.011234382	0.001010381	0.003947073	0.000532923	0.007748935	0.029498064	0.026275256	0.001753206	0.062299243	0.000859676	8.81E-05	0.000180609	0.013309997	0.037185791	0.002664182	0.00084266	0.007555439	3.74E-05	0.045922706	0.032426141	0.002926246	0.000930182	4.53E-05
RNF26	0.00134331	0.000676447	0.000380567	0.00181208	0.020090769	0.006854329	0.001243366	0.000427666	0.001052168	0.006438114	0.000111395	0.027016573	0.078514019	0.000959835	9.43E-05	0.002756946	0.001206749	0.095865002	0.003134389	3.95E-07	0.007231988	0.003936663	0.087285756	9.98E-05	2.55E-06	0.011002545	0.028751793	0.000399162	0.008261359	0.001061501	0.004622552	0.021480281	0.014164253	0.004463806	0.020840271	0.000229431	0.000157274	0.001506866	0.01941285	0.079627394	0.003755588	0.001292979	0.002888624	3.69E-05	0.213799748	0.052708719	0.004859701	0.000851204	4.27E-06
REXO2	0.001719173	0.000315805	0.000707321	0.004524619	0.001358315	0.013154698	0.002922584	0.003205469	5.61E-05	0.004407731	0.000370443	0.003544931	0.069873457	0.027686307	0.000906561	0.004103881	0.010034704	0.051069852	4.48E-05	7.33E-05	0.000707967	0.003199582	0.027182211	0.002075508	7.81E-05	0.057406551	0.043560471	4.13E-06	0.015216816	0.014555554	0.000598259	0.110190047	0.011872596	0.000346391	0.00030525	0.000498172	6.29E-05	0.004448584	0.016081698	0.012413094	0.001086631	6.64E-05	0.000675155	0.000358884	0.014368519	0.110163195	0.037593533	0.000151099	8.17E-05
PABPC1	0.011212842	0.001745093	0.000781201	3.96E-05	0.00019145	0.101764952	0.000253412	0.279423358	0.000600054	0.003332337	0.01805615	0.000276459	0.001241212	0.003858618	0.01592769	2.84E-06	0.021945318	0.002620888	2.96E-05	0.001493224	0.007635063	0.000163162	0.151845388	6.98E-05	0.00026612	0.094385383	0.05182639	0.008350317	0.000741209	0.006068209	0.002057415	0.003887768	0.005221923	3.06E-05	0.027249558	1.79E-05	0.004620757	0.002524176	0.021966857	0.009422624	0.006635631	0.007173472	0.010150659	0.002476789	0.000984103	0.049758815	0.000252909	0.000590505	0.000231944
OPHN1	0.014443189	0.028655583	0.000127047	0.007719354	0.000961199	0.00041144	0.000187142	0.0252713	0.000578514	0.226731979	5.63E-05	0.00245008	0.005181142	0.0051535	0.00361156	1.35E-05	0.002596261	0.008343855	3.46E-05	0.000525312	0.000404045	0.000486326	0.017115521	6.55E-05	3.05E-06	0.024255929	0.024204953	4.30E-05	0.00059309	0.006415426	0.041000576	0.054246853	0.014803258	0.000438436	0.071320479	0.002821779	4.27E-05	0.000401747	0.015488859	0.041214822	0.001462566	0.019139442	0.002342095	0.000315948	0.015752718	0.012018778	0.00745966	0.000529835	0.000177449
NDUFAF6	0.006463028	0.000764472	0.000388536	0.002983613	0.006138141	0.000730224	0.001105945	0.001364705	0.000349981	0.136034693	1.91E-05	0.001089575	0.187346827	0.004849219	0.000168546	0.000413091	0.001185497	0.020070665	0.008449686	7.79E-05	0.002235547	0.003108398	0.047447988	0.000113908	2.52E-05	0.061879941	0.00216662	2.01E-05	0.0021682	0.007187903	0.001129853	0.00201448	0.038676682	0.004005661	0.086831273	0.025314308	0.000121806	0.001215006	0.022088627	0.000243647	0.002623832	0.000277464	0.000286726	4.12E-05	0.043055658	0.085862355	0.000438651	0.00025693	9.36E-05
MIR7.3HG	5.81E-05	0.009515029	0.023981876	0.004899621	0.001642278	0.00058591	0.11703996	0.020978698	0.000203369	0.006216617	0.003528418	0.017013926	0.125139737	0.013301382	0.005376074	5.83E-05	0.134203693	0.000226559	0.091581948	0.000361038	0.000427092	0.001702588	0.000227708	0.017337377	4.35E-05	0.014945059	0.012909579	8.58E-06	0.000415461	0.006851313	0.037837647	0.008483934	1.94E-05	0.020479915	0.025264839	0.008658188	0.020987098	1.40E-06	0.006994981	0.004712587	0.000577725	0.008750521	0.005182004	0.002088073	0.003468753	0.066250373	0.01619399	0.001959267	0.005747558
MTA3	0.095668059	0.02467078	0.001672864	0.041548038	0.013581826	0.0003731	0.001185353	0.018962028	0.007231629	0.051714672	0.000362976	0.00114967	0.024930259	0.010790812	0.001306477	0.000108092	6.47E-05	0.020051352	7.76E-05	2.29E-05	0.00018585	6.14E-06	0.045339417	0.001429467	8.08E-06	0.091496796	0.002923015	7.92E-05	0.003076017	0.000719167	0.008153087	0.135266954	0.015362064	2.95E-05	0.029359709	4.76E-05	4.62E-05	0.002056051	0.0058582	0.130713365	0.000375397	0.002585132	0.001432483	1.48E-05	0.025606598	0.023463923	0.017263353	0.001563299	6.90E-05
RAPGEF1	0.000747384	0.00014952	0.001480731	0.002067036	0.052199238	0.004350436	0.001156562	0.000209687	0.000511024	0.022552659	3.64E-05	0.039400696	0.131547373	0.004646245	0.002676101	0.000810854	0.001192964	0.111763937	2.71E-05	2.10E-05	0.003858618	0.002540689	0.038673666	0.000757149	6.39E-05	0.011897151	0.001262465	0.000109672	0.006923901	0.000335549	0.007010992	0.072205321	0.051837303	0.000756933	0.008490037	0.006503451	6.93E-06	0.003848925	0.017322371	0.079889817	0.001128848	0.001846615	0.000742574	2.78E-05	0.104848616	0.033768481	0.014661672	9.37E-05	1.73E-05
SF3B6	0.007895116	0.006920527	0.003321064	9.45E-05	0.020689925	0.007021188	0.008546039	0.001484968	0.000202292	0.027120034	0.000140114	0.001624831	0.08740889	0.008179366	0.002180549	7.71E-05	0.001464864	0.02217299	3.31E-05	0.000114195	0.001369588	0.000240632	0.089472587	4.89E-05	2.65E-05	0.028136984	0.024634522	0.000716295	0.002386466	5.14E-05	0.002743017	0.004195136	0.103397285	0.006019171	0.002125049	0.000154402	0.000149304	0.002752494	0.016842687	0.001647662	0.006029438	0.000855728	0.000468591	2.98E-05	0.008138584	0.031967422	0.002558208	0.000139325	4.33E-05
KLF7	0.00304938	0.010437062	0.000748605	0.006536909	0.000733671	0.010173778	0.00045617	0.080822907	0.000339354	0.065741467	0.000366853	0.001577659	0.014033939	0.009040657	0.00927551	1.72E-05	0.002302606	0.060928112	3.63E-06	8.07E-05	0.003213582	0.000471966	0.054514588	0.00013236	8.22E-05	0.015519517	0.015846989	3.39E-05	0.006261419	0.048977004	0.00452785	0.063266653	0.02275513	4.13E-05	0.043687626	0.000232231	0.000113764	0.006172317	0.0059832	0.052377872	0.001452802	0.0275407	0.003045503	0.000360032	0.020327559	0.102238677	0.008951269	7.46E-05	0.000108523
CTHRC1	0.011603425	0.00617964	0.000439226	0.002356527	0.000832393	0.001632513	0.016822297	0.002803112	0.001858318	0.106971044	0.001939594	0.058807478	0.043299413	0.002457547	0.002113202	0.001450074	0.009463477	0.007263651	0.004885549	0.000226847	0.011960118	0.000534861	0.00799549	0.000233596	0.0001152	0.057232655	0.010154249	2.60E-05	0.085401985	0.019389515	0.000855943	0.278711335	0.013712211	0.001131864	0.10699603	0.000131427	0.00035393	0.003304264	0.006576972	0.000215	0.00648026	0.073756522	0.00509082	0.000208179	0.164104294	0.015924029	0.000254848	7.86E-06	8.78E-05
TRMT112	0.000583325	0.165873188	0.000554103	0.000636743	0.000908715	0.002364999	0.01366066	0.106049011	0.000740061	0.011065727	0.002141706	0.000392342	0.011067307	0.026735913	0.000826075	5.85E-06	0.001103862	5.59E-05	3.00E-05	0.004258032	0.001756868	0.000183337	0.009451918	5.28E-06	5.92E-06	0.056626463	0.036769218	0.000302666	0.002535591	0.000960266	0.008424485	0.001908434	0.005750646	0.003062232	0.001389978	1.96E-05	0.000941598	0.000546062	0.001550591	0.036131075	0.003539762	0.000640979	0.003042128	0.001957472	0.000118934	0.073325374	0.051464886	0.000112328	0.000324708
NDUFS4	0.041135988	0.014025324	0.001745452	0.003350574	0.00419449	0.000632004	0.034661939	0.023465718	0.000127765	0.011094375	0.002633094	0.002220325	0.019390018	0.003259103	0.006215109	4.45E-05	0.000249678	0.007208797	3.12E-05	0.000389326	0.005349078	0.000310922	0.152682125	2.33E-05	8.91E-05	0.150393627	0.008027799	0.001924732	0.002145224	0.003846915	0.002106238	0.008815857	0.062892728	0.000849625	0.008487236	0.000177952	0.000184629	0.000101774	0.066898281	0.00577836	0.016776992	0.004408952	0.015795366	0.000279618	0.003670794	0.009057745	0.000142125	0.000736542	6.70E-05
CTNND2	0.011937287	0.001410082	0.000196763	0.01132815	0.030249864	0.005303702	0.000459976	0.000949711	0.001963718	0.012441813	0.0001707	0.004178048	0.01816794	0.00974787	0.017906522	0.000223113	0.000161295	0.022458029	5.06E-06	4.11E-05	0.004437671	0.000722901	0.083814597	0.000760954	7.75E-05	0.013027543	0.000244294	0.000833614	0.007751017	0.001127053	0.002853442	0.029441343	0.063536614	1.73E-05	0.005257176	0.000103138	5.15E-05	0.019458154	0.004960362	0.154725718	0.001053604	0.00031401	0.000449421	4.15E-05	0.073820064	0.079962908	0.036055543	0.001065594	2.33E-05
TTC7B	0.033662148	0.003730745	0.001994807	0.005957856	0.043884497	0.005057864	0.002648889	0.000631573	0.002178323	0.016359916	0.000804751	0.001229366	0.131341958	0.010364115	0.002723918	0.000339426	0.000742933	0.075068492	3.90E-05	1.90E-05	0.000584689	4.99E-05	0.230442441	0.00839634	2.00E-05	0.083088645	0.002741652	0.001472834	0.00327296	0.000624035	0.010436344	0.072563953	0.018472651	0.000124678	0.0711109	0.001300518	1.51E-05	0.002386107	0.002532217	0.05060503	0.000139971	0.000291752	0.003391211	2.56E-05	0.021080939	0.024843311	0.006076538	0.000398373	5.35E-05
SEC24B	0.021161137	0.011170337	0.000136094	0.019690063	0.00012396	0.022860171	0.000553888	0.06437012	0.000777252	0.002595902	0.01806893	1.26E-05	0.005496265	0.001661304	0.010326564	1.55E-05	0.003617017	0.000858815	0.000347252	0.001115924	0.001252413	0.000894068	0.078273064	8.22E-06	7.79E-05	0.002804404	0.035201215	0.01864389	0.000129345	0.016104386	0.00232113	0.000124175	0.001154767	0.000242929	0.011127546	3.27E-06	0.042819585	0.000426015	0.033092141	0.006967555	0.004552835	0.005527856	0.139494938	0.009962475	0.017718913	0.022907702	0.005046305	0.010190076	0.000452939
ARL2BP	0.000853071	0.000163449	0.012546136	7.54E-05	0.003641931	0.070628129	7.56E-05	0.019812551	8.04E-05	0.220677662	0.000420558	0.002854591	0.04252112	0.012787378	0.000367356	0.000162803	0.051679419	0.247201304	0.000132432	0.001538888	0.009037355	0.006638862	0.011458536	0.000105651	0.000280552	0.012368866	0.123730912	2.05E-06	0.007815995	0.007743048	0.002451229	0.017033168	0.090168959	0.000183193	0.004575954	0.00160365	8.91E-05	0.001444904	0.01948472	0.002607246	0.001533216	0.005135909	0.000109744	0.000118	0.003149251	0.252849673	0.013573928	8.97E-07	0.000156628
CUX1	0.016048814	0.002669926	0.000285506	0.000216723	0.003083412	0.01614969	0.000839932	0.004945859	0.000225554	0.023552522	0.000104215	0.01074364	0.02746323	0.006920024	0.006087021	8.60E-05	0.001012894	0.08176648	4.29E-05	3.84E-05	0.004028565	0.000956317	0.19760924	5.70E-05	9.73E-06	0.043012076	0.035669914	7.36E-05	0.005763498	0.004921232	0.012404406	0.040059301	0.050780935	0.000274018	0.02702964	0.000888037	6.68E-05	0.000666324	0.029235139	0.023475841	0.005416712	0.001028833	0.001214719	0.00013157	0.047035076	0.104970888	0.007664428	0.000664672	4.56E-06
UBAP2L	0.011667971	0.000909935	0.000698274	0.001600778	0.022719878	0.033513095	0.000338062	0.00378524	0.001454094	0.027828396	0.001043552	0.005176762	0.106888261	0.009041088	0.001597332	0.000128698	0.003923811	0.031843139	7.60E-05	3.66E-05	0.001826655	0.00012755	0.079085533	6.14E-05	9.41E-05	0.004768733	0.00560109	0.000511742	0.006023264	0.000976133	0.017587666	0.01204563	0.050601224	0.000204302	0.024379423	0.002123685	9.67E-05	0.004283377	0.005572227	0.086965966	0.000679032	0.002244593	0.001012535	7.93E-06	0.072550599	0.030051198	0.013465512	0.000223759	0.000100697
BLOC1S2	0.008732715	0.00033318	0.002119449	0.001618799	0.001074928	0.003780358	0.006794736	0.000317887	0.000204517	0.010710111	3.07E-05	0.027410745	0.006346356	0.033909708	0.001513687	0.00021938	0.007385564	0.038878579	8.17E-05	0.000128627	0.000174936	0.001124612	0.027058287	0.000576289	0.00010881	0.118954389	0.069274875	4.33E-05	0.074615158	0.000428815	0.000418835	0.014418634	0.072750126	0.000171777	0.000649954	0.005493967	2.17E-05	0.00179449	0.012526104	0.010768052	0.00257386	0.00611732	0.000802956	7.36E-06	0.000354576	0.04502013	0.00067896	3.63E-06	4.47E-05
BCL11B	0.00061269	0.109395097	0.007108925	0.000336124	0.013206608	0.001743513	0.000180537	0.87908717	0.00029125	0.035969529	0.001663314	4.56E-05	0.032721447	0.056638812	0.001411159	0.000378915	0.000559057	0.042184099	0.000327005	0.000112113	0.017705702	0.001237838	0.003843325	6.64E-06	0.000103641	0.008919318	0.001420493	3.30E-05	0.00190032	0.019234718	0.000910079	0.072032574	0.00093966	0.000207461	0.504378796	0.00035436	0.000162013	0.020931167	0.16316984	0.001480372	3.69E-05	0.000305466	0.000993365	0.000147581	0.278211188	0.08622508	0.328694843	0.001385814	0.000126257
SERGEF	0.00018865	0.000257433	0.000886744	1.76E-05	7.03E-05	0.007472655	0.000506932	0.000511383	7.46E-05	0.004070566	0.000422353	0.000173213	0.122751512	0.003100357	0.017457065	2.41E-05	0.000803099	0.05773273	1.78E-05	0.001830963	0.000151028	0.00272399	0.004340384	0.000153828	4.89E-05	0.006284466	0.049645159	2.92E-05	0.003039543	0.009812632	0.000112185	9.50E-05	0.003398678	0.000216364	0.009080506	0.002181123	0.0009808	0.00056437	0.000620588	0.002281282	1.09E-05	0.000446549	0.029705705	5.05E-05	0.007512862	0.198789532	0.011097965	1.30E-05	0.000369941
WDR59	0.027380733	0.004595555	0.00328495	0.000147079	0.022350547	0.006337956	0.000240919	0.000893637	0.001446125	0.20271065	5.19E-05	0.003638197	0.005347211	0.000289742	3.03E-05	0.000233883	0.010004693	0.294411748	0.000129704	7.69E-05	0.00448276	0.002721764	0.010074265	0.000174434	2.09E-05	0.001402902	0.080303519	1.96E-05	0.001351566	6.55E-05	0.065952554	0.064511132	0.036101709	0.000434918	0.093346391	0.016218401	2.19E-06	0.000315302	0.019293665	0.00323663	0.000483525	0.032935047	0.004126569	0.000164095	0.183168169	0.034206809	0.006452258	0.00132816	8.68E-05
ANKRD20A7P	0.000554893	0.010655975	0.000772154	0.365221562	0.02827814	0.003484334	0.000136668	0.036872751	7.01E-05	0.000262746	0.008212321	0.01691427	0.005523117	0.000386023	0.00076677	0.03318031	0.014924453	0.002071559	0.003909236	0.047007219	0.000214497	0.001290179	0.00043499	1.60E-05	0.000354719	0.000968235	0.016027131	0.003368882	0.000114698	0.005235206	0.014686083	7.18E-05	0.053492684	0.006820224	0.101281678	3.23E-07	0.033388668	0.037606529	3.34E-05	4.13E-06	0.003367446	0.289896714	0.009478842	0.010548852	0.001062291	0.000474407	0.000436282	1.60E-05	0.033382278
KDM2A	0.000815449	0.007356988	0.001354438	0.002810148	0.01348217	0.022039948	0.000276603	0.024515696	2.29E-05	0.078658333	0.00010802	0.010516471	0.269551169	0.00321746	0.003572574	0.000189296	0.002334413	0.127637886	7.11E-05	3.12E-05	0.0373235	0.001375116	0.035777827	3.81E-05	8.44E-06	0.00438533	0.00472429	2.44E-05	0.001965226	0.006967411	0.026939533	0.087451682	0.071810143	0.000943465	0.076742397	0.004594909	2.25E-05	0.007000151	0.033631634	0.016918219	0.000699351	0.004974004	0.001345105	6.09E-05	0.341410027	0.037616365	0.028816555	0.000609531	2.33E-06
SHQ1	0.001357526	0.000189081	0.00170704	0.031194585	0.013927463	0.000164239	0.002210417	0.009112169	0.018066632	0.015764924	1.32E-05	0.036241788	0.116075135	0.007162918	0.001520436	0.007693435	9.36E-05	0.001006935	0.000349406	0.000107877	0.020070091	0.000686786	0.001279194	2.65E-05	5.88E-05	0.009899508	0.000212559	1.85E-05	0.080029177	0.007766167	0.000340575	0.02904114	0.180616817	7.23E-05	0.00029125	0.001274168	8.61E-05	0.357928294	0.0021738	0.002249906	0.000155264	0.010201564	0.00123353	6.07E-06	0.006990458	0.005910253	0.009144765	4.85E-06	0.000127478
POLB	0.000792186	0.00064543	0.000997529	0.001647447	0.005068275	0.007307806	0.001533934	0.040238581	0.00023338	0.104533565	5.14E-05	0.004942628	0.071494662	0.026658156	0.015832486	0.000558626	0.000293691	0.188121459	0.001657068	0.000163162	0.00981414	0.004708063	0.017380743	6.76E-05	8.15E-05	0.031075831	0.005512635	0.001165824	0.021557679	0.034744578	0.000180824	0.004935448	0.034916248	0.005391511	0.009590776	0.000270285	6.39E-05	0.014156571	0.120878152	0.000962348	0.006555863	0.000765118	0.000834978	9.08E-06	0.066131044	0.088605695	0.010162864	8.70E-05	4.51E-05
RBFOX3	0.001597045	0.000731229	0.000571119	0.034147217	0.009871292	0.002703743	0.001096683	0.00514273	0.003164544	0.008422618	9.00E-05	0.032430808	0.183821605	0.011291461	0.001146008	0.000572699	0.000131929	0.027799102	0.000648877	9.87E-06	0.002240357	0.002211781	0.032322249	5.80E-05	5.21E-06	0.026086642	0.001740641	5.27E-05	0.007548331	0.002744022	0.002860479	0.023051226	0.086531084	0.000723691	0.003377785	0.000349334	2.84E-06	0.000950932	0.016841036	0.052702688	0.005752082	0.00030044	0.001152685	9.37E-06	0.05460247	0.031024352	0.047730227	0.000174147	3.48E-06
TMEM63C	0.010359592	0.006546386	0.001054322	0.005106328	0.004361421	0.034643056	2.73E-05	0.013138543	8.25E-05	0.134493615	0.000127406	0.001288527	0.063149909	0.012776608	0.001551381	0.000118072	0.002603154	0.2326152	0.000439441	2.83E-05	0.002850714	0.0011361	0.019210594	9.99E-05	1.77E-05	0.021435407	0.012264256	5.37E-05	0.001555402	0.008992481	0.003608186	0.006761135	0.052818211	0.000405193	0.064054352	0.001110468	2.94E-05	0.000673575	0.015001636	0.002821564	0.002430694	0.000347324	0.000408281	3.91E-05	0.122047243	0.091196966	0.025316749	0.000152679	6.00E-06
H2AFZ	0.006143239	0.002255937	0.003229019	0.000431974	0.00128544	0.001520364	0.019922043	0.047286945	0.000200425	0.013246241	0.002955324	0.009505049	0.007666941	0.002982966	0.018268529	6.96E-05	0.001348048	0.004793934	1.27E-05	0.002523888	0.021310765	0.000808987	0.094133443	0.000103784	0.000145786	0.070083898	0.159384349	0.003091956	0.001843743	0.004391289	0.005776206	0.008322459	0.012667475	0.000329734	0.004557646	0.00038351	0.000190301	0.000449565	0.021209457	0.008593354	0.009617557	0.018772768	0.011507574	0.000713854	0.00213467	0.024767636	0.000323631	2.11E-05	0.000163018
LINC00888	0.001501481	0.006084867	0.000268274	0.053155232	0.007055005	0.037027835	0.000927382	0.000612834	0.002931056	0.103950132	0.000270644	0.012700717	0.04422597	0.033209962	0.000392413	8.59E-05	0.005309158	0.060278912	7.77E-05	0.005532882	0.00029685	0.000858815	0.00947597	0.002160158	5.66E-05	0.021766899	0.006365957	0.017007034	0.00590774	0.032586323	0.006483347	0.0017965	0.025552893	0.001341371	0.000224262	0.000104431	8.68E-05	0.000413594	0.001152757	0.00381159	0.00058311	0.000374895	0.000806474	3.77E-05	0.002107602	0.005014642	0.020181235	0.000421779	0.000188147
PSMF1	0.001591588	7.07E-06	0.011757288	0.002646663	0.012980084	0.018223296	0.014585709	1.21E-05	0.00405872	0.00163438	3.74E-05	0.076426269	0.110844201	0.021774869	0.009349749	0.000141048	0.022591933	0.001843025	0.014974999	1.30E-05	2.06E-05	0.007279087	0.004150693	0.002894008	0.000167685	0.06445714	0.037042554	4.92E-05	0.02686716	0.000944757	0.005004949	0.015862138	0.0598604	0.000477925	0.007884347	0.005056644	0.000141622	0.005549898	0.004421875	0.020428364	5.13E-06	0.008891891	0.00017149	2.51E-07	0.030865462	0.010365623	0.00359799	7.35E-05	6.95E-05
UBE2R2	0.007310248	0.004669364	0.000554462	0.007489097	0.003014917	0.005818711	0.019433958	0.069531554	0.003050385	0.00126785	0.054008842	0.001296497	0.00273957	0.021643119	0.011339063	0.000105364	8.90E-05	0.002261681	7.94E-05	2.33E-06	0.009001743	0.002402334	0.02641677	0.003124265	0.000234098	0.001588142	0.009595299	0.080603851	0.0206933	0.028175612	0.001343381	0.007110361	0.013736192	4.70E-06	0.000192958	5.42E-06	0.001582829	0.010430456	0.006490886	0.323451487	0.000526963	0.004463088	0.000951865	0.00245848	0.00288209	0.022760587	0.016359772	0.003288827	0.000205882
DAB1	0.000116995	0.019457365	0.000678601	0.002286523	0.000177593	0.014284372	0.000220313	0.657831568	3.27E-06	0.012463209	0.000685709	1.88E-05	0.02241574	0.021100899	0.003844546	3.84E-05	0.006663848	0.010284132	1.91E-05	0.000621522	0.004662471	0.001082754	0.0038495	4.58E-05	0.000136668	0.002110905	0.008468856	6.78E-06	0.000485751	0.028825673	0.003884322	0.022682542	0.000767057	4.52E-05	0.024129062	0.001462782	0.000463924	0.001620666	0.003494816	0.018418013	0.001903264	0.014749983	0.015948584	0.002596261	0.078853983	0.016736282	0.013935648	0.000259946	0.000162156
HENMT1	0.00074882	0.004315255	0.000186424	0.000601131	0.004085357	0.000905699	0.001498825	0.010365982	0.000245658	0.095581686	2.24E-05	0.005124709	0.038179982	0.042237086	0.000767057	0.000113549	0.000792617	0.169163415	0.000845819	0.000139109	0.000194322	0.001946343	0.030572525	5.63E-05	4.78E-05	0.076683019	0.003931852	3.84E-06	0.003543639	0.014898965	0.001737338	0.073487925	0.021225684	0.001423221	0.004064966	0.024596469	0.000145212	0.005778432	0.019019252	0.004446071	0.00223447	0.004268371	0.002127634	1.20E-05	0.008272631	0.21956163	0.005437462	9.73E-06	0.000101343
FAM122C	0.002332546	6.11E-05	0.011810634	0.001512969	0.209998102	0.038249985	0.000154043	0.002653628	6.69E-05	0.105042686	8.26E-07	0.021669972	0.009405105	0.002091806	0.000132791	0.003075371	0.033120286	0.450141672	0.000408999	1.08E-07	0.000143202	4.00E-05	0.003960859	0.0028729	0.000210979	4.20E-05	0.01407429	0.000391121	0.008022199	0.000469309	0.079269767	0.035312574	0.158529447	3.54E-05	0.036009089	0.049280423	4.05E-05	0.011214063	0.209243789	0.013619161	0.017537694	0.023154185	2.64E-05	1.27E-05	0.009326056	0.008899646	0.006685675	0.001660514	0.000141263
GAB2	0.000178814	0.024353216	0.001109175	0.003593682	0.069514609	0.016733339	0.002720472	0.206099671	0.007229977	0.316283436	0.02071527	9.73E-05	0.00185559	0.01103708	6.26E-05	0.000967158	0.002355521	0.002459629	0.000193389	9.54E-05	0.012329736	6.93E-06	1.71E-05	0.000140043	5.86E-05	0.000715362	0.011733092	0.284675544	0.012833185	0.00079951	0.026079893	0.005183224	0.085590383	0.00184561	0.009227979	2.13E-05	0.000191306	0.034143124	0.003621684	0.070238264	0.001432698	0.00036671	0.000104215	4.34E-05	0.00449511	0.014935295	0.010048561	0.021232074	0.006951759
GOSR1	0.001418841	0.523617284	0.000730081	0.005733199	0.023715935	0.016089021	0.000163305	0.285158388	0.000639543	0.024777185	0.001427744	1.71E-05	0.006195939	0.010927659	0.001915613	2.33E-06	0.000503414	0.016833066	5.35E-06	0.000730368	8.32E-05	2.02E-05	0.039001713	1.32E-05	1.13E-05	0.04397683	0.003584349	3.24E-05	0.000884878	0.00804058	0.016255593	0.150046267	0.001553248	0.001118007	0.041296313	0.000745086	0.005577756	0.002990864	0.023011163	0.004118671	0.00019583	0.00345504	0.014229805	0.002768864	0.023649091	0.009116405	0.043156606	0.043687339	0.000162228
DOPEY2	0.019370919	0.005812895	0.000537589	0.051324233	0.002019075	0.021646206	4.69E-05	0.022959253	0.001374757	0.121586298	0.000604146	0.001448135	0.061935082	0.02028046	0.005950389	0.000113621	0.000351991	0.100026932	9.11E-05	0.000144781	0.010191871	0.00209195	0.06428468	0.000865636	2.95E-05	0.010093005	0.026382666	4.49E-06	0.000974482	0.082377842	0.001566243	0.018658681	0.080535571	3.41E-06	0.03466359	5.04E-05	6.81E-05	0.000214426	0.003487995	0.007864961	0.004979245	0.001743944	0.003888989	0.000273874	0.070898736	0.197452935	0.253861813	0.000335908	1.08E-05
MAPKBP1	0.003773178	0.021101617	0.00267926	0.005928346	0.044376674	0.0068959	0.00030403	0.080107796	0.00023496	0.009763522	0.000422569	0.002838508	0.027653495	0.011532991	0.000931834	6.34E-05	0.000772657	0.060600424	0.000171634	5.13E-06	0.00238223	0.000214354	0.006982345	0.000335406	3.24E-05	0.019969071	0.007374148	0.000207461	0.006306652	0.000227421	0.004828684	0.114580224	0.043536634	0.001898813	0.013703667	0.003496898	1.61E-05	0.000322266	0.025154844	0.047675373	0.017210366	0.000572986	0.000192671	2.49E-05	0.084366654	0.034481151	0.059964866	0.003479021	5.49E-06
ATP5J	0.001241571	0.518721791	0.004405505	0.000277967	0.003053042	0.002336136	0.000324923	0.033221235	1.05E-05	0.028177694	9.83E-05	0.001409723	0.022578579	0.009040011	0.001167045	8.51E-05	0.005666498	0.066646843	0.004574159	0.000313579	0.000445329	0.004117666	0.00380319	8.43E-05	8.44E-05	0.003651408	0.015053044	2.70E-05	6.11E-05	0.032141891	0.018523772	0.05321662	0.002750771	0.054831362	0.001634595	0.000106369	8.64E-05	0.000345816	0.07523449	0.009596735	0.000739199	0.000376331	0.001942107	0.009127749	0.004364868	0.017547459	0.029974302	0.007398129	0.000889114
TMEM261	0.003478518	0.048533363	0.000378772	0.000290316	0.054462032	0.021043029	0.000262818	0.048185572	0.000116205	0.277148143	0.000568247	0.00227841	0.007799768	0.012669485	0.00052086	1.57E-05	0.002241721	0.036911306	5.28E-06	0.001002914	0.000551662	2.76E-05	0.042479836	0.00010479	1.63E-05	0.051191191	0.019444154	0.000873175	0.000870446	0.003565968	0.002910091	0.015150689	0.092974835	0.001202872	0.003591959	0.000223041	0.000372453	0.005914848	0.005023976	0.00767886	0.005987436	0.004468616	0.001196554	2.68E-05	0.014155781	0.081392555	0.023379775	0.000317887	0.000118072
DNAJC19	0.001991863	0.001616071	0.002023885	9.05E-05	0.024588355	0.026733544	0.000707895	0.000295845	0.000318748	0.037439526	0.000457463	0.01065978	0.01767325	0.014757881	0.000740276	9.70E-05	0.013919278	0.080027454	2.36E-05	7.40E-05	0.000303384	0.000849984	0.029007682	0.000248601	9.57E-05	0.038279422	0.027333059	0.000416897	0.01347578	0.000263248	0.000853717	0.014485263	0.085064318	0.001113914	0.000616639	0.000719024	0.000177234	0.000700284	0.005068132	0.027072719	0.000694038	0.000555252	0.000528112	3.59E-05	0.012078657	0.037209054	0.005943209	0.000456745	8.91E-05
ABCA2	0.019838398	0.001325863	0.000948204	0.000116349	0.010924428	0.185879271	5.57E-05	0.01223647	0.000432692	0.04218295	0.000172567	0.001657571	0.005928921	0.023025953	0.000114195	0.000653185	0.010864405	0.43235114	0.001618656	2.34E-05	0.001227212	0.001227068	0.002466809	0.00012755	2.49E-05	0.004558795	0.015307497	0.02801981	0.02528566	0.004654789	0.00205763	0.005183081	0.024370591	0.004725008	0.013819406	0.001969606	0.000101846	0.001472475	0.045468367	0.00073044	0.00523657	0.000131929	0.000255997	2.48E-06	0.034980866	0.103987036	0.043248005	0.037822785	4.34E-05
OR13E1P	0.000659144	0.005747199	0.001974847	0.007208294	0.025665042	0.038644445	5.34E-05	0.202178697	9.69E-07	0.048636249	0.000345457	0.021147855	0.061570204	0.066025429	0.000860753	0.004999205	0.001258803	0.115196755	9.84E-05	8.27E-05	0.008033041	0.003556994	0.001292333	0.00096364	6.57E-05	0.004735993	0.005689474	3.81E-05	0.001602501	0.044987175	0.00087978	0.153092164	0.036402257	7.61E-05	0.016591824	0.000388393	1.09E-05	0.010298419	0.012251404	0.009891323	0.0063465	0.00410546	0.002061149	7.65E-05	0.0474169	0.08998774	0.070467731	3.84E-05	2.41E-06
SLC9A4	0.001023807	0.005561529	0.007404806	0.005437821	0.002068759	0.001633446	0.001522015	0.057567522	0.000157561	0.143380301	0.000270069	0.019088321	0.016884474	0.057416243	2.95E-05	0.000285793	0.005489372	0.116377262	0.000197625	9.24E-05	0.001024166	0.00043341	0.000829952	6.02E-05	4.15E-05	0.002104946	0.060211709	0.000293332	0.004425824	0.001153116	0.00718855	0.020861595	0.019461529	0.001256218	0.001005858	0.002932133	2.27E-05	0.010691587	0.004016646	0.005101087	0.003502714	0.034807402	0.000240273	3.64E-05	0.011482301	0.006121843	0.023558409	2.55E-06	0.000166033
PER2	2.48E-06	0.032514668	0.001273593	0.018178566	0.084794572	0.007343203	0.005897545	0.048089506	7.45E-05	0.018682661	0.001390481	0.00438454	0.172184112	0.047625186	0.000416466	8.94E-05	0.001009807	0.377077967	1.41E-05	0.00028766	0.067970947	0.005912838	0.108447432	5.65E-05	0.000228929	0.002009597	0.000307835	0.000602495	0.029252873	0.021083595	0.006153075	0.050455043	0.002090729	8.62E-05	0.000281916	0.04657126	7.69E-05	0.00312405	0.016464095	0.010400086	0.000382433	0.000861615	0.018166647	0.000181039	0.001111976	0.009641035	0.073278777	0.000839573	4.07E-05
LOC100287934	0.000895001	0.004213804	0.01003212	6.55E-05	0.005972933	0.013957833	0.006939481	0.023131353	2.12E-05	0.165658942	0.000474981	0.013837212	0.009494638	0.004002071	0.010713629	8.17E-05	0.029049612	0.169302919	2.37E-05	0.000163664	0.002884531	0.001218811	0.009922986	0.009168028	3.93E-05	0.002814743	0.035556689	1.15E-05	0.001096252	0.019349236	0.013678251	0.035479505	0.057983378	7.43E-05	0.116485749	0.015270305	9.69E-07	2.34E-05	0.010581664	0.009028093	0.003078889	0.047653403	0.00138086	0.000401532	0.019785195	0.184434618	0.050786392	1.23E-05	0.000268418
DCLRE1B	0.000249032	0.001668627	0.012428746	0.285614378	0.004143442	6.82E-05	0.015420651	6.10E-05	0.067726474	0.000391049	0.080079723	0.006360572	0.156992318	0.000354648	0.011705378	0.049475069	9.24E-05	0.017615165	0.000560421	5.58E-05	0.006233058	0.000516409	0.011023151	0.049318979	0.034319246	0.00556634	0.000330021	6.00E-05	0.001823066	0.05997621	0.010495793	0.02576836	0.043256334	0.000320543	0.001157855	0.006368111	0.000845891	0.217819661	0.000446549	0.001870237	0.000160074	0.031393682	0.00028328	0.009993492	0.000310563	0.020833737	0.001790326	0.000150597	0.003848207
TBR1	0.000289239	0.015581551	0.000152607	0.010332595	0.001421282	0.00887387	0.00024056	0.086010547	0.000500829	0.037559142	0.000888468	0.000812361	0.047761675	0.015091241	0.006984499	0.000138894	0.000688079	0.153249331	0.000225841	2.12E-05	0.001351854	0.001142849	0.010549857	1.71E-05	3.67E-05	0.025933424	0.004125061	1.73E-05	0.00229557	0.08735339	0.00124509	0.047981952	0.009991841	0.000244078	0.049630368	0.000321549	0.000103569	0.023491709	0.019512362	0.011891695	0.003025758	0.00265413	0.0075451	5.14E-05	0.074746692	0.118450365	0.047824642	0.000175654	6.92E-05
SHANK2	0.000835768	0.009806673	0.000351991	0.010946183	0.002610549	0.013545783	0.000366997	0.10474221	9.98E-05	0.004346559	0.000586771	0.00175938	0.050904357	0.025318687	0.01202567	7.33E-05	0.000330954	0.064035684	7.86E-06	7.46E-05	0.000378485	0.001020792	0.060116217	7.65E-05	9.71E-05	0.029110353	0.003756593	5.92E-06	0.001177743	0.059513614	0.002711641	0.037570917	0.011229427	6.70E-05	0.009474319	0.00067336	4.22E-05	0.003688169	0.026755371	0.054578633	0.009560333	0.001527472	0.012188652	4.50E-05	0.060699721	0.106742366	0.106690169	0.000135088	2.72E-05
TMEM155	0.059009662	0.000401675	0.000205882	0.002573214	0.000612403	0.015670293	3.57E-05	0.011111894	7.36E-06	0.020627461	4.13E-05	0.008241184	0.00528087	0.006257326	5.19E-05	0.000115918	0.008722519	0.150154467	0.008155529	0.000228211	0.000263536	0.00077438	0.101899574	7.19E-05	6.29E-05	0.130021086	0.016817127	0.000185922	0.003440824	0.004567267	0.011994223	0.002138188	0.070760596	0.00097441	0.025558709	0.030688766	0.000320974	5.45E-05	0.180062678	0.000488838	0.004530722	0.001068681	0.001001263	2.93E-05	0.014554979	0.202651201	8.39E-05	0.001162091	0.000126975
PLPP6	2.64E-05	0.008737166	5.54E-05	0.00432624	0.000386382	0.114930455	0.012721108	0.000545056	0.000359745	0.002031209	0.083552103	0.003053329	0.092317019	0.00036355	0.010197615	7.14E-05	0.000203943	0.00122872	0.000835193	0.000630281	0.000805971	0.011793977	0.162957533	4.25E-05	4.12E-05	0.000309845	0.017042933	0.00219936	0.003100716	0.032824908	0.00050047	0.000163664	7.52E-05	0.022265538	0.000848117	7.54E-07	0.00069612	6.93E-06	0.239676415	0.037321777	0.012374107	0.000455883	0.005407307	0.003639059	0.114392543	0.035254274	0.006006535	0.002433638	0.000572914
SESN2	0.001613343	0.00100593	0.004324876	0.022074124	0.068889605	0.041492825	0.017315407	0.000337272	0.000256858	0.000191306	6.91E-05	0.164617796	0.293450441	0.006817855	0.002072564	0.000727855	0.010603706	0.000688079	0.111140728	8.26E-07	0.000500326	0.012260235	0.033233728	0.00435697	7.28E-05	0.021067082	0.001826727	0.000721465	0.00251635	0.002791839	0.030636138	2.64E-05	0.058303526	0.003636833	0.025180332	0.00971233	0.000201933	4.87E-05	0.01290965	0.048054971	0.000219882	3.34E-06	0.000268059	2.19E-06	0.075321006	0.001009663	0.01203723	0.028565907	6.82E-07
DIDO1	0.012364558	0.001314949	0.013209552	0.001167906	0.032197966	0.011308836	0.009103409	0.006204483	0.000697628	0.063223071	0.000144709	0.018843489	0.018367611	0.007780957	0.000529548	0.001045706	0.002361265	0.054876093	0.001174871	1.73E-05	0.016411108	0.000115918	0.039798889	0.000393921	2.19E-05	0.030377449	0.011936712	0.006317637	0.012808128	0.000261238	0.006643457	0.013843674	0.428970878	0.000595028	0.010160423	0.000757867	2.11E-05	0.000561283	0.051058005	0.007998147	0.00317754	0.010758646	0.001438873	3.47E-05	0.045192087	0.021317227	0.002009238	0.003719904	5.35E-06
GIT2	0.008858075	0.010987324	0.001744949	0.001852431	0.011864124	0.013504499	0.01203644	0.005574596	0.000184557	0.042946022	0.000588638	0.009165874	0.013861982	0.008969793	0.002031424	6.24E-05	0.002307129	0.184090345	7.79E-06	0.00010163	0.001802747	0.000725701	0.093261525	0.000235893	7.14E-06	0.035689874	0.037686656	0.000131499	0.00337161	0.003119383	0.002895085	0.084791269	0.046983813	0.000301158	0.011249746	0.005790853	1.56E-05	3.37E-05	0.058948131	0.01664158	0.002016993	0.010306389	0.00312685	0.000205738	0.100848591	0.027443916	0.021945461	0.000641912	3.55E-06
PRR3	0.002998116	0.003360194	0.002824508	0.00230756	0.024353575	0.005243822	0.000266551	0.010118349	0.001160224	0.066156892	7.13E-05	0.000380567	0.005269741	0.003794	0.000521578	1.58E-05	0.00114249	0.13433451	6.57E-05	5.54E-05	0.000442098	1.86E-05	0.024195906	0.000393849	4.74E-05	0.026803404	0.000537805	0.000967015	0.001837784	0.000956389	0.007996424	0.020285198	0.014814458	0.000510665	0.03188471	0.005587018	8.57E-05	0.000523948	0.01979216	0.028863655	0.000735394	0.007085232	0.000257002	1.90E-06	0.013189376	0.003684292	0.005081414	8.64E-05	0.000122739
GATAD2B	0.003136974	0.008260067	0.000203871	0.024862338	0.001558058	0.014150109	8.25E-05	0.087560097	0.000426805	0.110742176	0.003086212	0.000392485	0.112168879	0.006751801	0.01126626	5.32E-05	0.001435355	0.017703118	0.000288162	4.84E-05	0.019645548	0.000877339	0.00219857	2.14E-05	3.26E-05	0.002885321	0.010796053	6.71E-06	0.005728029	0.038947792	0.004328179	0.03658484	0.027148753	8.12E-05	0.050634754	0.000129345	0.000132073	0.018444076	0.01756907	0.010718152	0.00602549	0.008076981	0.002703384	0.000313435	0.111418803	0.247958991	0.032126598	0.000213995	0.000107733
GBF1	0.015758103	0.001659796	0.000686284	0.007377307	0.012597543	0.022452142	0.000179244	0.000746307	0.001382583	0.045962482	0.000210477	0.003724499	0.163467731	0.007171318	0.00730156	0.000178096	0.002905568	0.345403949	0.000219595	1.25E-05	0.00540903	0.003657009	0.223893219	0.000320831	3.79E-05	0.013392996	0.01309927	7.28E-05	0.008190063	0.007483281	0.003193407	0.026072784	0.050370895	8.93E-05	0.07709866	8.94E-05	8.13E-05	0.001438586	0.018134194	0.011088272	0.002705251	0.000859676	0.002590086	8.78E-05	0.205444441	0.110779367	0.043263657	0.001068322	4.13E-06
CTBP1.AS2	0.017059303	0.001948066	0.001751411	0.042635853	0.054518178	0.005522256	0.002917845	0.022834611	0.000298788	0.089486731	1.20E-05	0.010962625	0.040030366	0.005738009	0.000225626	0.002218243	0.004320424	0.144243316	0.000115488	7.14E-06	7.08E-05	5.26E-05	0.007210161	0.001633949	3.20E-06	0.005352237	0.008443152	9.94E-06	0.036709338	0.001684495	0.023354215	0.094044198	0.254143406	6.31E-05	0.017645176	0.017204192	1.11E-06	0.010189358	0.013362267	0.060905064	0.015433934	0.00093887	0.000650026	5.56E-06	0.007592271	0.024296783	0.052167575	0.000136381	1.06E-05
TOMM7	0.003709924	0.028154575	0.000633368	0.000796853	0.000672642	0.004224071	0.04969111	0.006283604	0.002229085	0.000388608	0.01650301	0.000665319	0.002488205	0.010198117	0.030790146	2.01E-05	0.000269638	0.000115918	2.60E-05	0.001777833	0.007853976	0.000216077	0.111047893	8.42E-05	4.30E-05	0.037357461	0.110255743	0.005815049	0.003306705	0.004638634	0.007834375	0.000852497	0.00709593	0.006213098	0.000914387	1.69E-06	0.000329159	0.000244006	0.006106693	0.020108288	0.009689786	0.001698711	0.010917464	0.00608221	0.006471931	0.112220933	0.003832555	0.000407778	0.000958543
GID4	9.80E-06	0.011277532	5.47E-05	0.007358783	0.001577228	2.58E-05	0.007991326	0.014664184	0.001271368	0.016768089	0.000195112	0.002779275	0.119861775	0.004774333	0.010931608	0.00590853	0.000199491	4.18E-05	1.36E-05	6.45E-05	0.002881946	0.003400402	5.56E-06	0.000313148	9.06E-05	0.001684208	0.000505998	0.000172854	0.01547493	0.00051763	0.096458558	0.265572827	0.013199715	0.000648374	0.020876385	0.000423933	0.000241565	0.013024528	0.018961669	0.328486053	9.59E-05	0.003179765	0.08430541	0.005573376	0.054609362	0.042281385	0.001465726	0.000461268	0.000274951
DDI2	0.022649013	0.112888872	0.000380136	0.000869297	0.002667054	0.005453257	2.61E-05	0.153398599	0.005826608	0.093629419	0.000556831	2.75E-05	0.003935945	0.014044996	0.009670185	6.28E-06	0.000779191	0.022980577	4.34E-06	0.000168834	0.000436713	4.72E-05	0.008160195	3.56E-05	4.21E-05	0.027921661	0.012907209	2.25E-05	0.004805565	0.025938522	0.004903283	0.176981671	0.011905767	6.80E-05	0.020005688	0.000735465	0.000465863	0.012790106	0.02468356	0.017785542	0.001159506	0.009784631	0.003132666	6.76E-05	0.069675366	0.036092591	0.015365869	0.003134317	0.00013394
ITFG1	0.000674581	0.000758944	0.004320927	8.04E-05	0.023524521	0.003059647	0.00041783	0.001467521	1.93E-05	0.253819452	1.97E-06	0.020019473	0.084370387	0.001459695	4.85E-06	0.001952661	0.009775728	0.205774641	0.003163324	0.0001152	0.000489413	0.00098999	0.010960399	0.000241134	5.40E-05	0.033202208	0.028843767	3.03E-05	0.001227571	0.001363413	0.017566916	0.038223922	0.098732409	0.004767225	0.035948707	0.112009702	2.22E-05	0.003051462	0.093969887	0.000994442	0.003232537	0.008180586	0.000483813	1.10E-05	0.020004539	0.048128133	0.000356514	8.29E-05	6.96E-05
CPSF7	0.011574562	0.000401245	0.000336339	0.007536197	0.01004849	0.010275013	0.000795632	0.000243719	0.000349406	0.258727222	0.00015591	0.01145193	0.20030627	0.004585647	0.003284663	0.000201071	0.001036659	0.250787196	8.31E-05	2.84E-05	0.002131295	0.002702881	0.052675907	6.72E-05	1.22E-05	0.001787884	0.023736684	0.00010759	0.002912748	0.008763875	0.005957138	0.013436578	0.060907865	0.000414886	0.017385769	0.001856165	3.37E-05	0.000608024	0.027674101	0.007781101	0.000285793	0.003624197	0.012668408	1.41E-05	0.371325491	0.193112587	0.04137084	0.000312215	5.54E-05
ELK1	0.221886242	0.011801229	0.000327651	0.007131111	0.003134245	0.000113477	0.161636804	0.000241565	0.012822918	1.04E-06	0.002405852	0.012578948	0.002858468	0.001825148	0.005479823	0.000155838	4.40E-05	5.73E-05	0.002985767	0.000100051	0.000345098	7.97E-05	0.020008703	0.007697886	0.000183839	0.169929431	0.002118372	0.003276262	0.008561907	0.001558992	0.002818979	0.000151028	0.004062094	0.000136094	0.001352859	4.27E-06	0.000145571	0.001107811	0.013925237	0.038501853	0.029615598	2.19E-06	0.000653615	0.001885889	0.00095244	0.000169767	3.23E-07	0.109148972	0.000410578
NR3C2	0.075754022	0.003267288	0.000203153	0.168359634	0.000124606	0.024362622	0.000460478	0.004316978	0.001090149	0.044735594	0.002893434	0.000209256	0.019200686	0.00284138	0.008615827	1.12E-05	0.011242351	0.006983925	0.000954809	0.00202489	0.000175295	0.000400024	0.014531717	0.000130063	7.22E-06	0.0120009	0.011050363	1.54E-06	0.007229259	0.045090708	0.004297305	0.044554303	0.000186065	0.000209902	0.014421937	6.57E-05	0.014272094	0.000118216	0.114076918	0.083739281	0.009554302	0.042982136	0.038121466	0.001271798	0.001462064	0.069436206	0.001628564	0.010683258	0.000179101
CAPZA2	0.004812171	9.81E-05	0.001960775	0.000468663	0.007385779	0.00185997	0.00400243	0.000255853	4.41E-05	0.094146654	4.34E-06	0.061237634	0.136775579	0.004847783	0.000142986	0.002919281	0.012564803	0.049428615	0.000590002	2.40E-05	0.002187944	0.002421719	0.04186553	0.00041783	3.49E-05	0.03913296	0.045246007	6.08E-05	0.030309313	0.000450498	0.004746475	0.017557295	0.231774514	0.000458683	0.010946183	0.012820405	1.90E-05	0.004605392	0.027021742	0.004252575	0.003991804	0.009639455	0.001243079	1.47E-05	0.023058622	0.060128782	0.001893212	4.37E-05	1.98E-05
USMG5	0.004015354	0.040312462	0.001003991	0.009656543	0.004734988	0.007371851	0.008784481	0.03316875	0.000109313	0.036833836	0.000577581	0.001527041	0.022258789	0.042134127	0.007409688	2.26E-05	0.002782936	0.01165634	0.000179173	0.000168331	0.000688079	0.00137246	0.085942913	3.91E-06	1.81E-05	0.056449408	0.017143378	0.00053084	0.007826334	0.002543274	0.003417274	0.01098	0.030195512	0.025090656	0.001488198	3.85E-05	0.000250612	0.000272797	0.072176673	0.045977847	0.005640938	0.000148515	0.009080075	0.000100697	0.003823293	0.064546888	0.001992222	0.002809645	0.000139109
HDAC4	0.002662746	0.021702568	0.000650097	0.001430832	0.005641225	0.004338877	0.000125755	0.046394133	0.000184198	0.050427544	0.000107015	0.001909367	0.04224484	0.003446999	0.001918055	0.000110821	0.000134801	0.063903791	0.000154833	4.80E-05	0.008379396	0.000278039	0.020409697	1.33E-05	1.38E-05	0.035929752	0.004552189	3.49E-05	0.002679547	0.003931565	0.004723931	0.128381142	0.039850296	0.001422647	0.088021257	0.000683914	5.24E-05	0.010212405	0.048620813	0.016949164	0.003328819	0.001666833	0.000824136	5.99E-05	0.065858714	0.035911013	0.001155342	0.003657798	2.66E-05
RPA3	0.00402677	0.003426608	0.003751998	0.000838137	0.007760136	0.006843344	0.003541413	0.031035552	8.21E-05	0.047349553	0.001312293	0.009267612	0.0279236	0.008684179	0.007807666	6.06E-05	0.00035393	0.018743546	1.60E-05	0.000106226	0.006067779	0.001607168	0.062816478	1.38E-05	0.000115846	0.013363703	0.04347417	0.000368074	0.000899381	0.002902983	0.002224777	0.016973504	0.040384834	0.000271074	0.002045138	0.000840722	3.69E-05	0.007255825	0.107516065	0.018093126	0.006093123	0.002361911	0.001653406	0.000100482	0.013987199	0.017796384	0.000561211	4.34E-05	8.73E-05
BAIAP3	0.006589249	0.003651552	0.004973645	0.012838426	0.041558592	0.001974057	0.000138104	0.001515123	0.003039256	0.048667123	0.000302307	0.015339878	0.082559563	0.042080422	0.002680839	0.005600803	0.002578168	0.291004202	0.016655078	1.38E-05	0.001030197	0.000995088	0.010919474	0.000483884	2.84E-05	0.013283217	0.001134592	1.70E-05	0.01379959	0.001552027	0.000710551	0.115351409	0.003707626	0.005649769	0.013401181	0.000265761	1.67E-05	0.005855184	0.027389277	0.005394024	0.000121734	3.07E-05	0.000202722	1.39E-05	0.169627304	0.076106982	0.084507163	0.020595582	4.84E-05
NAT10	0.020722737	0.002351357	0.000612044	0.138107724	0.006460587	0.001560212	0.000413091	0.016916639	0.001029192	0.038830115	0.001461418	0.002422294	0.508475031	0.006734785	0.001633016	0.000633799	0.000228283	0.024450216	0.000233452	6.64E-05	0.008504827	0.000178096	0.03028167	2.27E-05	1.14E-05	0.004107973	0.001574931	0.000909433	0.007068934	0.001833117	0.003954397	0.025429257	0.02142636	0.001417262	0.047773522	0.000472253	6.55E-05	0.00397407	0.016908526	0.078891175	0.000270931	0.000653256	0.006830922	1.14E-05	0.582581175	0.008780461	0.024872246	0.004453036	3.26E-05
CSNK2A2	0.005931721	0.043156391	0.000203799	0.023832248	0.001743226	0.033262375	0.000120585	0.175312506	0.000127693	0.103895135	0.00536473	6.36E-05	0.048666692	0.019728188	0.006933091	2.72E-05	0.001787095	0.008214331	3.84E-06	0.000354001	0.012333469	0.000546851	0.018986583	2.32E-05	8.38E-05	0.002287528	0.005519168	1.83E-05	0.00023259	0.106310356	0.003557353	0.122716402	0.007161553	2.32E-05	0.044712546	0.000167757	0.000467155	0.009501746	0.015318051	0.06501293	0.002229013	0.018661122	0.007191278	0.007099592	0.065499651	0.043867481	0.033897718	0.000932121	0.000136381
LOC100506844	0.000107661	0.006340756	0.000563509	1.80E-05	0.001382799	0.003110911	0.011645355	0.000424076	0.000214426	0.047608457	5.13E-05	0.003868598	0.049776837	0.014302752	0.006276783	9.52E-05	0.000598259	0.037912461	0.000264971	0.000210836	0.000788955	0.003585497	0.060917701	2.83E-05	2.43E-05	0.031369127	0.015756308	0.000225411	0.005783888	0.002949724	0.000669411	0.002772167	0.008587467	0.053720715	0.002672439	0.000131786	0.000205307	0.003142789	0.010182465	0.005773693	0.001024238	0.000312646	0.024691458	9.69E-07	0.088901791	0.066230485	0.015322646	7.72E-06	0.000121088
TM2D3	0.014392859	0.004585504	0.000901032	0.013501124	0.000449134	0.016581413	0.059457109	0.04233107	1.02E-05	0.002319407	0.00043219	0.012356014	0.013785158	0.00429228	0.002562659	7.33E-05	0.027569778	0.027291273	0.000695187	0.000412804	0.001366357	0.002121316	0.11410176	0.000773519	0.000150381	0.209670989	0.015834999	0.000172783	0.002640489	0.012140332	0.00481971	0.019449682	0.03804536	6.53E-05	0.001656996	0.002366794	5.02E-05	6.70E-05	0.010908848	0.017773049	0.065145542	0.000955671	0.014723131	0.002039824	6.92E-05	0.091353702	0.0002817	0.000126688	8.35E-05
UTP11	0.001720609	0.000408209	0.002609615	0.003561589	0.003801179	0.022968371	8.94E-06	0.002657505	3.15E-05	0.115618857	4.92E-06	0.003955043	0.102010287	0.045710829	3.72E-05	0.001283645	0.004962373	0.236671586	0.002029773	0.000481874	9.17E-05	0.003569056	0.036956252	2.05E-05	9.91E-05	0.077835023	0.05739176	4.77E-06	0.011654401	0.003635972	0.000339857	0.005564904	0.024260525	0.003084705	0.017218838	0.004229959	0.000543118	0.002858755	0.0555823	0.000975128	0.001138326	0.000770503	0.001644647	1.64E-05	0.019896124	0.311145337	0.000416897	0.000953014	6.31E-05
NEUROD6	0.002282287	0.019350601	0.003325444	0.000177593	0.004862501	0.001537883	0.000294552	0.003131014	0.000132863	0.018080346	2.85E-05	0.001905131	0.057023722	0.002967458	1.76E-06	9.50E-05	0.00367065	0.020064562	0.056270056	0.000137386	0.001207324	0.001732959	0.030884776	5.17E-05	9.05E-05	0.132433292	0.008977475	7.61E-05	0.000709834	0.000828157	0.044841999	0.003130225	0.073265135	0.004184008	0.001868873	0.005207492	0.005202394	0.001139474	0.010064931	0.005518666	0.007559675	0.00126426	0.000279403	0.000214497	0.000182762	0.042057303	8.87E-06	0.004550969	0.000171562
ELOC	0.016453828	0.000355294	0.00409505	0.000244006	0.014478371	0.004029641	0.024573493	0.000331385	7.87E-05	0.054471653	7.28E-05	0.085222346	0.049017283	0.005542646	8.29E-05	0.000992719	0.016850729	0.050327816	0.000367356	4.15E-05	0.000699207	0.002243085	0.037540905	0.000318892	9.68E-05	0.028424465	0.202064107	0.004452892	0.025982893	0.000446262	0.002730955	0.003603734	0.204396545	0.002977366	0.000209041	0.00553841	8.91E-05	0.000530338	0.057360384	0.006709153	0.015743169	0.003287032	0.001026823	4.98E-05	0.003577815	0.006674689	0.000139109	0.000136812	7.62E-05
LRRC37A17P	0.004546804	0.000780698	0.003288755	0.005835152	0.001496455	0.014945346	0.006726456	0.001034218	1.99E-05	0.17214333	4.61E-05	0.025017781	0.106752131	0.001387537	9.55E-05	0.000142914	0.004844624	0.130089366	0.001276465	0.000173644	0.014754507	0.025019791	0.073830331	0.000142843	9.04E-05	0.043222589	0.045344515	1.16E-05	0.000767272	0.00014514	0.004429701	0.045912367	0.031650935	0.00011599	0.006181364	0.00229399	6.71E-06	0.000762174	0.007624652	0.00195819	0.00369779	0.043166443	0.009293675	8.55E-05	0.014428112	0.018036405	0.006167147	1.79E-07	7.19E-05
WFS1	0.030978544	1.47E-05	0.005204189	0.002177318	0.038904713	0.001873899	4.70E-06	1.69E-06	0.000273228	0.000417112	3.00E-05	0.008756695	0.121032231	0.001946271	0.000482592	0.032025004	0.006429857	0.022734094	0.050066614	1.99E-05	0.000180034	0.00031121	0.370885224	0.0051535	0.000193963	0.020482213	0.00833208	0.038749916	0.071205961	0.000694756	0.058005994	0.004757604	0.006915788	0.022276882	0.144196073	0.008560184	0.000139684	0.000128483	0.000219308	0.030413995	0.00037231	1.02E-05	0.000770575	4.96E-05	0.62622942	0.002051958	0.000812218	0.006465397	0.00017307
CACNB2	0.018099085	0.026679982	9.98E-05	0.014801678	0.001667479	0.003038323	0.001856236	0.07172858	0.001014043	0.008820596	0.005937537	0.000758656	0.003173519	0.008228619	0.011135874	6.94E-05	0.000227708	0.002258091	9.73E-06	0.001579167	0.000660723	0.000210907	0.018083074	2.36E-05	3.87E-05	0.026216381	0.007262358	4.61E-05	0.000885955	0.00689152	0.001213211	0.01745807	0.001415826	2.63E-05	0.018052991	1.26E-06	0.000438005	0.002502636	0.071842668	0.041758838	0.000264971	0.022883147	0.035598044	0.00059072	0.026709779	0.013278837	0.002425812	0.001280917	0.000154546
AHRR	0.001127484	0.002092524	0.000377551	0.027785819	0.046830236	0.003373118	0.030425985	0.002543848	0.002816323	0.153031136	0.000650959	0.003402196	0.126285781	0.080662007	0.015490008	0.004100219	0.00965963	0.035542472	1.23E-05	6.71E-06	0.068029678	0.002562947	0.000445257	0.037397811	5.16E-05	0.001704742	0.000100123	0.000105436	0.034465283	0.042446378	0.019803648	0.374261034	0.028936745	4.67E-07	0.009288146	0.013238415	3.95E-07	0.000101343	0.000411655	0.056971238	2.91E-06	0.005907812	0.000988626	0.004818633	0.002624406	0.009432389	0.04451984	0.001106016	2.76E-05
NDUFV2	0.072386683	0.008105485	0.001206749	0.002958914	0.019889949	0.013247246	0.018633623	0.010671124	3.84E-05	0.001746385	0.000265761	0.001438011	0.00673701	0.00978341	0.004707704	0.001345966	0.065586814	0.034758364	0.000454016	0.000107949	0.000263464	0.00022857	0.191668939	0.000624394	0.000152176	0.055737313	0.031876669	0.005450888	0.000108595	0.019166366	0.040912336	0.004574949	0.004102086	0.000353427	0.033972173	0.000303814	8.37E-05	0.000125539	0.031558459	0.001843815	0.00147427	0.000788453	0.034353852	0.001424226	0.001350848	0.15703274	0.000255135	0.006324816	0.001118222
TM2D1	0.008410269	0.002497538	0.001308344	0.001702085	0.014205106	0.014438666	0.004442194	0.00026131	0.000230293	0.246196846	0.000151817	0.032344147	0.033067586	0.007546966	0.003090951	0.000494654	0.005761416	0.093976923	0.000186281	0.00014435	0.000816023	0.001264762	0.02437813	0.000693535	6.47E-05	0.040214457	0.044552508	0.000103138	0.023792113	9.36E-05	0.002323069	0.024674513	0.251871206	0.006832502	0.006294733	0.000739486	5.92E-05	0.003954038	0.006572592	0.016068415	0.011973688	0.001642995	0.001343453	1.37E-05	0.013991722	0.075435668	0.00240176	2.11E-05	3.40E-05
RNF175	0.003848997	0.001271009	0.000337847	0.006619907	0.001506507	0.055282471	0.020915587	0.000529189	0.000622814	0.020403378	0.010917249	0.011430247	0.000926377	0.003431777	0.00251319	1.40E-05	0.00220575	0.009567154	3.15E-05	0.000952081	0.000660293	0.000444826	0.450118769	0.00443645	6.48E-05	0.258674307	0.020812844	0.001340868	0.008519833	0.005996411	0.000860753	0.000512316	0.0301044	0.005687751	7.41E-05	0.0040799	0.009480206	5.42E-06	0.077981778	0.010891042	0.048599345	0.014977656	0.005679207	1.99E-05	0.001141054	0.121802698	0.001141341	6.49E-05	0.000210405
UBQLN2	0.006202903	0.000463709	0.001592378	0.00200091	0.005540564	0.015023104	0.000206384	0.000467873	0.001094816	0.044888308	0.00056997	0.001646442	0.190712514	0.006249644	0.006612943	0.000499608	0.004002789	0.247041696	0.000196189	3.62E-05	0.000752194	0.002759171	0.032700626	0.000154043	4.05E-05	0.003555055	0.023965147	0.000210189	0.001717522	0.013604155	0.002289252	0.010824413	0.010436487	0.0003232	0.050203103	0.000732091	0.000222898	0.001027469	0.006198811	0.007590404	0.000402034	0.001622174	0.017462593	5.09E-05	0.189769875	0.076905666	0.01534713	0.000223472	5.92E-05
TM9SF2	0.001028402	0.000867143	0.005495259	0.000434918	0.014371822	0.078618557	0.000514614	0.009008492	7.29E-06	0.0656202	3.46E-05	0.023820904	0.225632388	0.007907035	0.000110318	0.001657499	0.032079858	0.391065058	0.001000545	0.000197912	0.002785593	0.006299687	0.012120372	0.000302235	9.51E-05	0.008854197	0.030223586	8.08E-06	0.003573507	0.0010279	0.003198361	0.022899373	0.027131378	0.000379274	0.03544497	0.041125505	2.04E-05	0.013704816	0.101224168	0.001088713	0.000751692	0.000863913	0.00055719	6.28E-05	0.012482235	0.084892792	0.006203477	5.22E-05	4.18E-05
NAP1L2	0.018501658	7.22E-06	0.003007019	0.007470717	0.002278338	0.019109717	0.003834925	3.16E-05	3.51E-05	0.036974848	8.72E-06	0.110586015	0.020447893	0.014060935	8.17E-05	0.000405768	0.05138799	0.066882772	0.003410597	0.000245299	0.000408783	0.021456372	0.03758183	0.001562797	0.000301086	0.06891373	0.200236554	2.18E-05	0.019474955	0.000854866	0.001423221	0.00522099	0.143751498	5.38E-05	0.001871817	0.00908546	0.000192671	0.000405193	0.014808643	0.006690844	0.013834556	0.021529175	0.000436426	5.39E-05	0.000196979	0.201659667	0.000125755	3.34E-06	6.82E-05
C11orf72	0.016338951	0.001855303	0.003540624	0.013709555	0.013962715	0.000570976	0.000870518	0.015248192	1.37E-05	0.361510166	3.77E-06	0.018083433	0.010332524	0.028657522	0.004007528	0.000853358	0.000745517	0.586240301	2.53E-05	9.72E-05	0.000546636	0.000803099	0.012111541	0.003917277	2.80E-05	0.020483362	0.001833261	2.52E-05	0.006148552	0.01504651	0.00122635	0.058435276	0.205018964	4.77E-06	0.01658328	0.030519035	3.23E-07	0.002400898	0.015116513	0.003518079	0.000326646	0.012574424	0.000792617	4.20E-06	0.028481832	0.068553374	0.045761447	8.08E-06	2.52E-05
LAMC1	0.069588346	0.014468678	0.004545225	0.009227836	0.006480547	0.005319856	0.00101153	0.002771377	0.000767703	0.030106626	0.000113046	0.002888121	0.039553985	0.014633957	0.011200349	2.91E-06	0.0004286	0.024510024	0.001382799	5.16E-05	0.001214575	0.002666193	0.18552229	0.000123744	3.18E-05	0.084565822	0.002096761	0.00016711	0.005725086	0.004091675	0.016329473	0.028675687	0.014152981	0.001216586	0.013609612	3.34E-05	0.000414886	0.001911377	0.015893658	0.041897265	7.88E-05	7.14E-06	0.00050887	7.29E-06	0.03638761	0.047301448	0.027955119	0.003903205	5.25E-05
CAMK1G	0.004875497	0.005092112	0.011573916	0.014922515	0.011113904	0.049405209	0.004194706	9.79E-05	2.76E-05	0.009279171	0.00104628	0.021869858	0.465717802	0.00360036	0.021520272	0.000146863	0.002109612	0.169277287	0.000711916	0.000129416	0.002827595	0.005447514	0.230525583	0.002945129	7.33E-05	0.0203076	0.010317877	0.000346606	0.003721053	0.003281791	0.006015797	0.030733999	0.000846178	0.000464068	0.190135615	0.010684263	7.95E-05	0.00011118	0.010002252	0.001889479	3.34E-05	0.000137817	0.037243804	0.000115703	0.316508093	0.045726912	0.027230244	0.00322306	3.21E-05
DPM1	0.000823849	0.000833327	0.001513759	0.000539025	0.024023806	0.001937512	0.004283807	0.000235103	0.000806474	0.081004844	1.13E-05	0.013715514	0.020249946	0.024229508	4.32E-05	0.000776462	0.004229312	0.049936516	0.00024573	4.66E-05	1.28E-05	0.000193173	0.020715988	0.000294481	5.29E-05	0.070400815	0.019963542	3.51E-05	0.00551924	0.000347683	0.006750724	0.065164353	0.07018219	0.006706065	0.000139396	0.006176912	0.00021938	0.004660102	0.00691507	0.065912993	0.000127262	0.005380885	0.000369582	2.12E-06	0.015001852	0.041662843	0.004000707	6.37E-05	9.29E-05
MTMR1	0.063932654	0.054009703	0.002145727	0.14009711	0.000131283	8.89E-05	0.004326671	0.014515059	0.027703538	0.001014402	0.000322984	8.46E-05	0.01327855	0.040932655	0.014597125	4.61E-05	0.000141478	0.010353991	7.29E-05	0.00014514	0.000141119	1.52E-05	0.000847614	0.000118575	7.62E-05	0.016034885	0.000151028	0.000145858	0.008381478	0.005438682	0.001668125	0.24817575	0.000943178	2.48E-06	0.041819292	8.47E-05	0.000136812	0.00277389	0.005012847	0.192281594	2.89E-05	0.004862932	0.000648877	0.000249032	0.004445497	0.001442535	0.010297773	0.026232607	9.82E-05
MRPL54	0.005132319	0.176729875	0.000140617	0.000611398	0.005229893	0.012849699	0.004467108	0.203715969	7.00E-05	0.011250823	0.003247399	0.000233524	0.007384272	0.019940064	0.014891067	8.72E-06	0.001372675	0.001378993	2.93E-05	0.001368152	0.002051528	0.000273228	0.015989868	5.42E-06	4.27E-05	0.009662287	0.004409526	0.00044138	0.000507147	0.010573335	0.015850076	0.000966081	0.004779862	0.001230299	0.005645749	1.68E-05	0.000604505	0.001262608	0.008012219	0.018452261	0.000887175	6.48E-05	0.011263962	0.003196782	0.003524182	0.079616409	0.092126107	0.000969671	0.00056157
BTBD10	0.001339432	0.001496671	0.000916254	0.004112856	0.007178282	0.008028158	0.002298442	0.000766482	0.000167469	0.050387553	3.22E-05	0.003312161	0.295537975	0.008378175	0.00128982	0.000313076	0.003297945	0.117204881	0.001445335	0.000295845	0.002475784	0.005417789	0.041710302	0.000135376	1.50E-05	0.036660084	0.005530871	2.98E-05	0.004502936	0.01515033	0.001771299	0.003439029	0.051046948	0.00947238	0.004759399	0.02886904	0.000236898	0.001172143	0.0383612	0.001779628	0.000344596	0.000275957	0.001503994	3.37E-05	0.01611932	0.16357787	0.004137913	9.76E-05	5.51E-05
PITPNM2	0.011084323	0.000887175	0.002131224	0.003582913	0.018995702	0.007406385	0.002157574	0.004059797	0.000150812	0.002752925	0.000161941	0.051156081	0.106370954	0.004289982	0.001771443	0.000842732	0.000553816	0.036296282	0.000344596	1.04E-05	0.008134922	0.002210848	0.066711749	0.001046639	4.43E-05	0.013728366	0.006545596	7.54E-05	0.013478508	0.000226775	0.003611632	0.069840717	0.063438035	0.000131355	0.01227	0.002553828	9.08E-06	6.62E-05	0.06753427	0.053489309	0.003356461	0.000706962	0.001578018	0.000161582	0.071036158	0.02297153	0.02053082	0.001166614	8.97E-07
GRIN1	0.008484939	0.000887103	0.004482114	0.003909882	0.013602073	0.030409112	0.000323846	0.008997794	0.000211051	0.032169462	0.000185204	0.023032344	0.181942859	0.00311328	0.002014193	0.002067826	0.001582254	0.232795773	0.004869825	3.98E-06	0.014585637	0.007335521	0.033841356	0.000734748	5.03E-05	0.015885401	0.032522925	3.87E-05	0.00708358	0.003614863	0.004208419	0.030566063	0.055554658	0.000147079	0.032204069	0.001128776	8.36E-06	0.003587149	0.060047362	0.003585426	0.006324745	0.000299794	0.000380782	7.47E-05	0.159570234	0.088452406	0.041678352	0.000754779	1.04E-06
RFWD3	0.012468235	0.017133039	0.000165818	0.000230437	0.019833372	0.001422503	0.006367106	0.004467539	0.00157809	0.110776926	0.004667497	1.74E-05	0.000636599	0.010724111	0.004608551	2.98E-05	0.054054649	1.14E-05	0.00271559	0.000192096	0.000194753	1.08E-07	0.000332462	0.000990134	0.000427666	0.030220498	0.01996067	0.031241254	0.006567279	3.12E-06	0.038962583	0.008731207	0.006088887	5.42E-06	0.301122803	1.93E-05	0.006626369	0.000441093	5.09E-05	0.293950946	0.000231657	0.018687687	0.000342514	0.000117785	0.018669738	0.013844033	0.009915519	0.001541904	0.022306679
STK35	0.034013241	0.025226139	0.001300949	0.159853478	0.014194767	0.003750777	0.000287732	0.025395368	0.001963216	0.015210497	0.000309845	0.005066408	0.257316745	0.003282509	0.000948563	0.0003899	7.86E-06	0.017811389	0.002869956	6.07E-06	0.01125427	0.001360469	0.147663354	4.53E-05	1.62E-06	0.073866445	0.0021155	8.55E-05	0.004668574	0.004770528	0.017144527	0.037796794	0.051756458	0.006258331	0.047216008	0.000369366	1.85E-05	0.005276203	0.016754232	0.041573239	0.000377838	1.33E-06	0.000618434	4.39E-05	0.247998264	0.009743419	0.009961327	0.014156212	1.37E-05
GLIS3	0.021765966	0.00110458	7.89E-05	0.098620906	0.002337572	0.001039818	0.000418045	0.000215215	1.73E-05	0.000831532	0.00010601	0.018623787	0.022801081	0.00962488	0.0001124	0.00019662	0.012091222	0.004052904	0.001335268	0.000159356	8.72E-06	0.000888109	0.213646387	0.000183624	1.20E-05	0.140620017	0.050731682	0.000527825	0.013442178	0.009824838	0.042194581	0.011640114	0.022886378	0.00545814	0.014143862	0.01203443	0.0005536	2.02E-05	0.009707017	0.094353289	0.00358399	0.00013236	0.002383882	0.000669124	0.011185272	0.003025327	0.0001012	0.03673856	0.000197912
CC2D1A	0.005179419	0.0007532	0.004620398	0.004096701	0.062252646	0.007763941	0.000372382	0.010885155	0.000732163	0.025382588	0.000173788	0.030453627	0.102563205	0.003052036	0.001422288	0.001858821	0.000778832	0.092023795	6.90E-05	1.40E-05	0.019344067	0.000188291	0.01342509	0.002873761	4.19E-05	0.003726509	0.003336214	0.00019303	0.014505439	0.000476489	0.002732032	0.165802754	0.064529225	0.000114052	0.053937977	0.016798388	2.12E-06	0.00183441	0.035905054	0.014182849	0.01485086	0.002385174	0.000285075	0.000100338	0.154164041	0.018520325	0.081841868	0.000820187	6.93E-06
PSMD14	0.002870459	0.002082473	0.001484178	0.0002677	0.010463484	0.028371119	0.002757017	0.002412457	5.18E-05	0.007237085	8.91E-05	0.006306364	0.0733831	0.006609856	0.002552392	0.000151746	0.005629738	0.219594657	0.000580381	6.42E-05	0.001969821	0.002510318	0.148320667	0.000110892	7.03E-05	0.089894043	0.03030802	0.000148945	0.007339972	0.001178676	0.005369397	0.005391654	0.02693221	0.003250343	0.00920127	0.007038563	0.000163377	0.00141877	0.047997101	0.004129728	0.002750053	0.000277105	0.001565238	0.000104718	0.013365928	0.131974214	0.000993221	0.000177593	3.75E-05
ZNF124	2.51E-07	0.069340858	0.009679016	0.004117451	0.006525564	0.001240279	0.001287163	0.005044797	3.14E-05	0.017602313	4.55E-05	0.000740922	0.474579216	0.072665404	0.00428991	0.000383798	0.002128208	0.021955082	0.022222962	0.002251773	0.00493272	0.04905871	0.002411021	1.83E-06	4.34E-06	0.022599759	0.000182691	0.000286367	0.00028888	0.232327863	0.070452438	0.007711169	0.000954666	0.105010521	0.005530369	0.023790461	0.000119365	0.001133012	0.064205487	0.000916469	6.50E-06	2.48E-06	6.46E-05	3.57E-05	0.032554516	0.007442356	0.044023211	0.00336522	6.95E-05
PAG1	0.001611907	0.020844938	0.000971682	0.001578162	0.004228666	0.021309401	0.000222467	0.206781396	5.04E-05	0.040527928	0.000709618	0.009254114	0.035266983	0.007654377	0.00170704	4.60E-05	0.001079307	0.019655671	9.80E-06	0.000457534	0.028810452	0.003790553	0.067489468	4.15E-05	3.68E-05	0.035708111	0.028640506	0.001231376	0.003865726	0.014455754	0.009465847	0.015117303	0.098429851	0.000367284	0.02004769	0.000228713	0.000502983	0.004627936	0.005710295	0.065582721	0.002077231	0.001550807	0.0007532	0.003726796	0.003522028	0.025338719	0.003048877	0.001906064	6.59E-05
STAU1	0.025207903	0.009683467	0.000164023	0.001581177	0.002203453	0.02668149	0.001441242	0.00159245	0.005914992	0.000944542	0.017093981	0.00016711	0.013599273	0.007650212	0.028864947	5.42E-05	0.001919347	0.00355965	0.000136453	5.45E-05	0.001305256	7.03E-05	0.07674814	0.000167541	0.000115344	0.016811168	0.00604466	0.053364883	0.003514345	0.015129509	0.014510464	0.010933044	0.014089296	3.16E-05	0.018391376	1.51E-05	0.000889042	0.002280133	0.001411446	0.116353497	0.001415969	0.001714004	0.014635609	0.002050235	0.013721904	0.040128299	0.025540903	0.008846802	0.000146935
TNPO2	0.004849865	0.000525958	0.018281596	0.019167946	0.062422521	0.000814946	0.006123063	7.21E-05	0.002491148	0.002497467	3.31E-05	0.025425308	0.559134591	0.002018788	0.006346141	0.03469475	0.001334909	0.02052881	0.000329662	4.79E-05	0.006397692	0.007841196	0.021885295	0.010412794	6.77E-05	0.001614204	0.000233093	0.000220026	0.018673974	0.000472899	0.005444642	0.095000838	0.021242341	0.001789823	0.00911662	0.045590783	1.83E-06	0.011920558	0.01539545	0.050489219	5.30E-05	0.000408855	0.000155623	4.71E-05	0.195470011	0.003171509	0.026688096	0.000282777	4.29E-05
RFK	0.005078183	1.58E-05	0.003065822	0.000668334	0.011398225	0.01882913	0.001695695	1.35E-05	0.000343447	0.099397548	1.48E-05	0.098652426	0.084004575	0.002859114	1.03E-05	0.001545278	0.044799135	0.09252028	0.001571628	5.12E-05	0.000288378	0.0022736	0.061580255	0.003575158	0.000216579	0.028994902	0.224883173	0.000309343	0.007856417	0.000183121	0.00808732	0.002848129	0.29275967	0.000132575	0.002512042	0.044277736	9.97E-05	0.002214151	0.011264896	0.008090264	0.002857032	0.019731849	0.000568247	6.86E-06	0.003988429	0.029239016	0.000685853	3.64E-05	8.79E-05
TRAF6	0.004300249	0.027692769	0.000952655	0.012267487	0.001318826	0.004601586	0.002079673	0.0301459	0.001101708	0.061521524	0.000490777	0.00051447	0.017449957	0.022162795	0.003535741	2.49E-05	0.00372335	0.007346649	3.95E-05	0.00025255	0.000462345	8.29E-05	0.047278114	4.05E-05	6.28E-06	0.134851457	0.016285461	0.000255351	0.002430766	0.014789257	0.011307472	0.016704332	0.031613528	0.000780842	0.032322249	0.000157633	0.000257289	0.000833973	0.007582866	0.049188522	0.002955611	0.012656346	0.014815822	3.62E-05	0.001755432	0.015840025	0.005842978	0.000840147	8.74E-05
ELMSAN1	0.020569663	0.003604165	0.000622383	0.00460733	0.008320665	0.009372796	3.56E-05	0.037509242	0.000120298	0.020462827	0.000104718	0.001723625	0.022696399	0.005041279	0.00056157	4.33E-05	0.001036444	0.087274914	0.000858528	8.58E-06	0.013868588	0.002145081	0.032579789	3.90E-05	6.14E-06	0.009272494	0.010748379	0.000636886	0.015289619	0.00654057	0.001609179	0.010761087	0.078237236	0.00178171	0.058956819	0.001621241	0.000262387	0.00051404	0.103133068	0.016378655	0.020878683	0.000382721	8.23E-05	0.000161438	0.107114138	0.061340449	0.007155881	0.005116954	5.78E-06
GRIP1	1.54E-05	0.00521302	0.000538164	0.000408783	0.03986882	0.000266264	0.000192383	0.00101634	0.000218303	0.000253915	8.58E-06	0.000449062	0.004367237	0.001840513	0.000108954	0.001718168	1.50E-05	0.236930347	0.00616844	0.002060359	0.000958543	0.003409089	0.000207892	0.000153971	0.000362186	0.023827007	0.006343556	0.000627983	0.000385018	0.003271452	0.021233295	0.00052804	0.043565928	0.003116798	0.001075143	0.033616125	0.000952871	0.077078125	0.005027996	5.02E-05	0.019763656	0.019713397	0.000610608	4.13E-06	0.00019705	0.050930276	0.00087899	7.36E-05	0.000445401
WRB	0.001663602	0.001919706	0.012737263	0.000866641	0.011053019	0.019199322	0.00294118	0.032181883	6.78E-06	0.050636621	0.000231083	0.05379438	0.159054364	0.007925343	0.00655213	0.000179962	0.006228607	0.126053155	0.0003288	0.000302235	0.02012035	0.005767734	0.054396552	5.39E-05	0.000375972	0.017493036	0.188534012	0.000213492	0.003641069	0.003109619	0.001681982	0.019859219	0.12624622	7.87E-05	0.014597843	0.00185918	4.70E-05	0.003196423	0.13440839	0.000521794	0.022651382	0.035330668	0.00137088	0.000555252	0.008580072	0.051777136	0.002074216	2.94E-05	1.41E-05
SPRY1	0.074009396	0.001091369	6.10E-07	0.006641231	0.047185063	0.000839788	0.000476417	0.000532492	0.057372734	0.000870087	0.001655129	0.031785126	0.003093249	5.01E-05	0.057469733	0.002395441	0.000258438	0.007050553	8.20E-05	6.99E-05	8.58E-06	1.04E-05	0.30219432	4.67E-07	2.08E-05	0.000898663	0.002508165	0.000608813	0.009227189	0.039249417	0.021873879	0.008071812	0.000240632	0.004513131	0.032980208	0.000249391	0.000451791	0.00896132	0.184319813	0.032576415	2.26E-06	0.000200209	0.036632657	5.78E-05	0.346409627	0.006679859	0.035077004	0.154637981	0.000745158
RPS15A	0.000247094	0.014036021	0.000668119	0.000713352	0.03354404	0.000457678	0.006130889	0.043823612	0.000583756	0.031203632	0.003150472	0.001635887	0.110052051	0.046658638	0.004673887	9.58E-05	0.000209759	0.001551237	4.20E-05	0.000112472	0.006099514	0.000276459	0.008960746	4.33E-05	5.89E-05	0.000811715	0.000962133	0.001332612	0.010755918	0.001691388	0.003002783	0.00240298	0.09246959	0.002167195	0.002772526	3.64E-05	0.000331313	0.025256582	0.00752873	0.016166635	0.001166111	0.002628642	0.004659456	2.37E-05	0.024206676	0.051436382	0.054081645	2.42E-05	0.00018068
PCDHB19P	0.011794839	0.023073915	0.00019425	0.004770887	0.007361512	0.0084662	0.000515906	0.018714899	0.000151243	0.016066189	0.000286439	0.000519999	0.011164881	0.023100767	0.005646036	4.46E-05	0.000752912	0.263686902	4.43E-05	7.56E-05	0.007506688	0.001159362	0.349210549	2.98E-05	1.74E-05	0.044825126	0.022664521	2.42E-05	0.008842997	0.013402617	0.00192983	0.080946113	0.018795887	0.000246232	0.029723152	0.000356227	9.04E-05	0.001223263	0.037113059	0.011491635	0.008994563	0.003605529	0.000344093	0.000480151	0.075249567	0.091489688	0.021420832	0.00127984	2.41E-05
SPECC1L	0.002418058	0.011423857	0.007708154	0.017643453	0.047232163	0.000103641	0.0137405	0.000401747	0.052674686	0.00876445	2.59E-05	0.007850099	0.167166131	0.007692789	0.00121996	0.028340748	0.000685996	0.012489272	0.001155198	3.09E-05	0.024268063	0.000131714	0.001446699	9.74E-05	8.52E-05	0.006993186	0.000985682	0.000836486	0.022597749	0.003394442	0.010835686	0.008646198	0.188833339	0.002957119	0.107106599	0.000699207	3.49E-05	0.017835155	0.006157742	0.004336292	0.000388105	0.01441325	0.000566668	1.45E-05	0.030420887	0.000118	0.00018068	0.033058612	6.73E-05
FLNB	0.002683209	0.001056476	0.000180321	0.003145159	0.027259538	0.02071448	0.000142196	0.08418522	0.001046639	0.088393818	0.000883801	0.005269023	0.003151836	0.003589518	0.004336507	8.72E-05	0.000232806	0.195636224	0.000625686	0.000326933	0.001360469	0.005284388	0.004834069	4.81E-05	2.51E-05	0.001784797	0.02047812	0.021608871	0.021839846	0.007782106	0.003714591	0.003868454	0.008612453	0.009751388	0.001091082	0.000157274	3.49E-05	0.005258612	0.203303775	0.028094767	0.005355612	0.000370587	0.001866288	1.01E-05	0.091703934	0.298582365	0.029960373	0.001837425	0.000148228
POU6F1	0.001868873	0.045053732	0.00041783	0.118652693	0.064847866	0.0128833	0.001935502	0.034803309	0.002742155	0.007788998	0.000447985	0.04447992	0.171092563	0.040212519	0.001436504	6.07E-05	0.000454591	0.001134305	0.000354504	9.44E-06	0.000299722	9.54E-05	0.04649982	0.000370946	7.72E-06	0.041733421	0.003654855	1.09E-05	0.002622826	0.000304173	0.002182847	0.062531151	0.047825432	0.000731158	0.014616869	0.000995016	2.14E-05	0.01133734	0.001783002	0.11134765	0.002988567	0.000100912	0.008151723	6.78E-06	0.036469173	0.041268384	0.149349249	0.00190549	1.34E-05
COPS5	0.00926955	0.010339775	0.001024525	0.000749897	0.007439125	0.007123429	0.003492231	0.020312266	0.000266838	0.01526449	0.0005979	0.000895145	0.093583827	0.01844982	0.003614648	5.75E-05	0.01049967	0.025983755	0.000917689	0.00019346	0.001722692	0.000233811	0.157558088	0.00053041	2.63E-05	0.141068684	0.02154095	8.98E-05	0.001690454	0.008279093	0.008753608	0.019669169	0.016034454	0.000841655	0.029951111	0.001329165	0.000271792	0.000263392	0.028992461	0.010100831	0.005153571	0.000605008	0.004880738	0.000204015	0.003633889	0.052321367	0.00070689	0.000771006	5.58E-05
EPB41L1	0.00735627	0.002576157	0.000601346	0.007292442	0.008785558	0.015085784	0.000434056	0.012062718	0.000611183	0.033374524	0.000290747	0.019302567	0.16155481	0.010139889	0.007615893	7.99E-05	0.00029125	0.085187811	0.000283352	1.67E-05	0.003175386	0.001012391	0.110896327	0.0001012	1.04E-05	0.032364466	0.009481068	4.81E-05	0.00355247	0.005756461	0.001375834	0.03833442	0.045775089	0.000595315	0.042320731	9.55E-05	4.08E-05	0.002737919	0.02779465	0.033366698	0.007135419	0.000198414	0.002368086	2.64E-05	0.173712194	0.168632898	0.032552721	0.000764831	1.37E-05
NPIPB5..includes.others.	0.010468868	0.003167273	0.000957035	0.002601287	0.056033193	0.0013581	0.000105508	0.004483047	0.000177593	0.067013948	3.97E-05	0.000321477	0.001742005	0.003792492	3.95E-07	0.00152977	0.007472009	0.324356504	0.000694253	2.59E-05	0.000728573	0.000144709	0.027609124	0.000159572	9.11E-05	0.010815582	0.035441452	0.000398157	0.001917193	0.000265043	0.020357571	0.076462599	0.166302685	0.00077639	0.033557897	0.01563863	0.000102348	0.000570401	0.093107661	0.008664076	0.010289947	0.009804591	6.86E-06	2.06E-05	0.03759899	0.011396071	0.003895163	0.000315876	9.53E-05
KIAA1671	0.002188016	0.012460839	0.001166399	0.005192414	0.024600705	0.008097444	0.000429246	0.005396106	3.27E-05	0.071393713	0.0001124	0.005182578	0.096383529	0.015200733	0.016724579	4.86E-05	0.001663386	0.200348415	3.59E-05	5.18E-05	0.006738518	0.002769151	0.10471902	6.80E-05	2.32E-05	0.002876633	0.033431316	2.90E-05	0.002564454	0.007957006	0.008724673	0.134785188	0.027569347	0.000361684	0.031341484	0.007499005	1.55E-05	0.000392342	0.120810733	0.031259778	0.001309134	0.00243572	0.006453192	0.000311425	0.374381225	0.061825949	0.03511075	0.000920202	2.23E-05
MAP2K3	0.002255865	0.002702738	0.004122118	0.108512337	0.007963468	0.005546452	8.24E-05	0.021460392	0.000397152	0.000577366	6.87E-05	0.020872867	0.110860858	0.004575954	0.00094885	0.000450355	0.014999339	0.364021741	0.00828297	3.65E-05	0.010326421	0.020920613	0.001689018	0.00136011	3.36E-05	0.001915829	0.002725426	2.82E-05	0.042750228	0.036557843	0.001893069	0.06704238	0.021597814	0.002413606	0.013531352	0.04517464	7.41E-05	0.00420526	0.059820839	0.010182465	0.016925471	0.003253861	1.29E-05	5.83E-05	0.038226722	0.011038516	0.043424055	0.002880008	3.89E-05
TSHZ1	0.002878572	0.001433416	0.000752841	0.000390188	0.00815998	0.0349347	0.001260383	0.010719157	0.000110749	0.102043888	0.000235462	0.009716064	0.035563797	0.004206481	0.018303136	9.37E-05	0.00282939	0.102892257	4.12E-05	1.71E-05	0.011565659	0.002061005	0.205070013	0.000160577	1.27E-05	0.020526728	0.014990795	3.36E-05	0.001127915	0.01801264	0.019274782	0.031111874	0.051722426	0.000196548	0.110319715	0.00073324	1.25E-05	0.000935352	0.098304922	0.019579924	0.003149251	0.003172442	0.017410755	9.85E-05	0.118581612	0.0676872	0.00328617	0.000811572	2.11E-05
NAP1L3	0.000857164	1.76E-06	0.005456058	0.000315374	0.012291611	0.306179841	0.000161367	0.000166392	0.000179029	0.060101714	1.02E-05	0.074280793	0.032731427	0.012320258	0.000485679	0.002153122	0.095419278	0.34793254	0.001122674	0.000134442	0.000614773	0.001783002	0.024722546	0.002043127	0.006048465	0.024700361	0.083523383	5.64E-05	0.135392816	0.000709187	0.001039316	0.005057577	0.065849523	0.000120657	0.016509472	0.006890228	0.000694756	0.021452925	0.071310356	0.002520729	0.008980347	0.038909093	0.000384516	1.79E-05	0.000600844	0.071410586	9.95E-05	1.62E-05	0.000101271
SNRNP200	0.010636158	0.0007033	0.000651533	0.002267281	0.017914061	0.035529405	3.39E-05	0.000413594	0.000592372	0.095382733	0.000173859	0.00739619	0.285791433	0.017699025	0.004735921	0.00017709	0.006709296	0.329744318	0.000219739	1.53E-05	0.006727461	0.016813537	0.10245321	0.000106441	3.72E-05	0.002891495	0.002044061	5.75E-05	0.011255993	0.003686733	0.002184498	0.042950402	0.053028939	0.000397655	0.025066316	0.00105547	0.000149089	0.002191103	0.008135928	0.017960299	0.000609316	0.000556185	0.002486625	0.00012439	0.355230116	0.097077028	0.102335389	0.001481521	1.60E-05
NDST1	0.004413762	0.000597685	0.003220906	0.001297359	0.145109921	0.003340594	0.000256786	0.000236827	0.000413378	0.017044081	3.27E-05	0.016343761	0.258729089	0.018825181	0.002012613	0.002799881	0.002125767	0.364348207	6.05E-05	1.08E-05	0.004367811	0.005057362	0.02643752	0.002337285	2.98E-05	0.001094888	0.001145793	0.000882508	0.040296666	0.000344668	0.004347133	0.059104651	0.041408175	0.001287881	0.008271339	0.014098271	2.77E-05	0.003234476	0.013406494	0.022638386	0.000140545	0.000337344	0.001926814	5.55E-05	0.167741235	0.043360729	0.075087734	0.004812386	1.29E-05
MBD5	0.004573154	0.012817318	0.000528399	0.010221739	0.000877841	0.014108179	0.001076938	0.076962386	0.00032162	0.043588186	0.001993227	0.00031803	0.036174297	0.016804993	0.004240441	4.25E-05	0.000515906	0.033013522	1.94E-05	0.000134801	0.002147953	0.000433267	0.104314006	6.75E-05	4.53E-05	0.038786318	0.042198315	0.000178239	0.003325085	0.036810358	0.006646114	0.014773246	0.027671373	0.000150238	0.0081001	0.00012597	0.000162587	0.001260813	0.028090675	0.018318644	0.005074522	0.009574908	0.005410178	0.000124749	0.024749614	0.127860891	0.02146829	0.000473617	9.96E-05
USP30	0.014879436	0.002881085	0.00011039	0.051500785	0.000319251	0.011541606	6.00E-06	0.08098833	0.000139468	0.045535929	0.001602429	4.38E-05	0.035200354	0.006299543	0.000441882	0.000158997	0.000134083	0.003855746	5.64E-05	0.000501116	0.003540767	0.000471679	0.000786011	0.000412804	6.78E-06	0.001355013	0.002385533	0.037058708	0.008293525	0.068516183	0.001296928	0.001055686	0.027941262	0.00050528	0.037372826	5.17E-05	0.007068216	0.007598015	0.019387289	0.018643531	0.000348401	0.00051964	0.045234448	4.58E-05	0.002116792	0.119300744	0.010520348	0.060705393	0.00023575
ATP7B	0.029637496	0.004655866	0.003343753	0.067833238	0.014966958	0.010617563	4.28E-05	0.018465615	9.54E-05	0.260661683	6.00E-06	0.001410082	0.089603116	0.00759823	9.39E-05	0.000213061	0.000390906	0.159890598	0.001469387	2.47E-05	0.007121777	0.004259252	0.021720948	0.000321836	2.22E-05	0.031200975	0.004465529	7.92E-05	0.00103508	0.004219907	0.007243475	0.050070779	0.131667922	0.000136596	0.03594124	0.005882252	1.53E-05	0.000287229	0.018163201	0.006401712	0.001507225	0.003868024	0.000310563	1.04E-06	0.24692165	0.039314968	0.127176223	0.001002124	1.54E-06
NAV1	0.002618662	0.01227	0.000480725	0.000523014	0.010345591	0.020315713	0.000109887	0.01946957	0.000103497	0.063711515	0.000416897	0.001872032	0.022989552	0.018405807	0.007230623	3.38E-05	0.002847052	0.215071726	1.38E-05	7.72E-05	0.002852724	0.001892997	0.097538691	6.82E-05	6.59E-05	0.012218736	0.014367155	0.000280911	0.007115962	0.015038182	0.003727371	0.056620862	0.046964212	0.000591725	0.024330887	0.000856158	0.000295414	0.000686427	0.015162034	0.044362458	0.01416253	0.010713557	0.001542981	0.00010163	0.046973833	0.048738562	0.041822164	0.000695689	4.64E-05
DCAF13	0.045941661	4.51E-05	0.003634392	0.039855753	0.000877267	0.012051302	0.00379163	0.000890765	0.000317671	0.008758131	9.02E-05	0.031656535	0.067606283	0.013579744	0.000231729	0.002767356	0.000480294	0.000776247	0.13153646	3.64E-05	0.003385683	0.000308625	0.199433347	0.001294774	0.000255925	0.094374901	0.018594637	0.000396721	0.069630635	8.41E-05	0.000958758	0.000922285	0.130124403	0.000205092	0.01035033	8.55E-05	0.00132335	0.003433644	0.000930541	0.000963138	0.025792987	0.000266192	0.000392126	0.000279188	0.004716464	0.023809201	0.000354648	0.000120226	4.81E-05
MLF1	0.00176656	8.44E-05	0.004309224	0.004553482	0.02323424	0.120072719	0.001384378	0.000101271	0.000661585	0.11090365	9.59E-06	0.122571083	0.142420933	0.022086401	0.000678458	0.006420308	0.049209343	0.385428823	0.001348048	6.34E-05	0.001351136	0.001734682	0.001797075	0.000673719	0.000100553	0.013342091	0.006635631	0.000113262	0.035826076	0.001215078	0.001132223	0.006324314	0.185041385	0.001073922	0.009360303	0.007527078	0.000120298	0.020384208	0.004515285	0.001112694	0.000682407	0.001388758	0.000270428	3.98E-06	0.021350541	0.023902251	0.013209193	5.70E-05	1.20E-05
PPA2	0.027560014	0.000330164	0.012117572	0.000208107	0.006430575	0.021944169	0.015663114	0.142925028	0.000483525	0.043909483	0.001538457	0.007942216	0.011464854	0.009463765	0.074527851	0.000534287	0.000913956	0.014051673	7.13E-05	0.000255351	0.085259896	0.000312215	0.036277328	4.99E-05	0.00161284	0.03259221	0.046511524	0.033628905	0.030015155	0.002298944	0.001574141	0.009556313	0.179024763	2.28E-05	0.023306254	6.80E-05	5.31E-05	0.018004599	0.275470505	0.001682987	0.003932211	0.012976854	0.004807863	0.000213061	0.015367879	0.000950717	0.000229431	0.000948994	6.56E-05
PPA1	0.000943106	0.006545453	0.001303174	0.002107315	0.007856776	0.003425746	0.010065793	0.003761619	0.000323056	0.051596061	3.18E-05	0.012293262	0.051054128	0.006141444	0.000672786	0.000128268	0.003110983	0.048694262	0.000400886	9.57E-05	0.003071996	0.000937147	0.014098271	0.000279188	4.80E-05	0.026069482	0.015828609	2.09E-05	0.007539715	0.0016356	0.001671858	0.02947114	0.040535898	0.000805612	0.002499046	0.007285477	0.000210692	0.010676294	0.014221333	0.010459822	0.00722129	0.017165061	0.001743298	5.07E-05	0.002766638	0.11897241	0.004674964	3.21E-05	6.08E-05
IGF1R	0.006122704	0.007062544	0.000273444	0.006288415	0.004035744	0.007601461	9.93E-05	0.032433177	0.000240704	0.071474415	0.000145427	0.003687236	0.073482109	0.002677465	0.015237135	9.42E-05	0.000923505	0.066742694	0.000354001	2.80E-05	0.005510768	0.00164156	0.040732482	2.57E-05	7.43E-06	0.029290495	0.008865039	1.67E-05	0.007310319	0.008977044	0.011422996	0.052908174	0.047100054	0.00069454	0.185035498	0.001784725	7.25E-05	0.004868891	0.110127008	0.020816649	0.001769504	0.000536656	0.003621253	8.75E-05	0.113560975	0.206294891	0.003797159	0.004832418	3.52E-05
TET2	0.00475186	0.076830493	0.000293332	0.000400814	0.002110689	0.027113787	0.005840322	0.302848259	0.00062346	0.049859692	0.000429677	6.43E-06	0.005230324	0.015668355	0.001530631	2.62E-06	0.003017286	0.002070985	5.10E-05	0.000739845	0.004212942	0.000330523	0.035783356	1.33E-06	3.16E-05	0.00791802	0.012652756	0.005507824	0.000622599	0.005550975	0.008465266	0.004343974	0.001349412	0.001792695	0.019850029	0.001239992	0.00944201	0.000527394	0.009167094	0.022741561	0.000597685	0.012014541	0.021532837	0.001156419	0.026989002	0.016175394	0.008712109	0.004323727	0.000227206
GALNTL5	0.005674109	0.023055822	0.002747755	0.053149632	0.000183696	0.022617852	0.001218955	0.994147185	4.71E-05	3.18E-05	0.022657557	1.12E-05	0.007048112	0.21103494	0.06455019	2.51E-07	0.020180014	0.00400085	0.126884292	0.00100794	1.92E-05	0.000689802	0.015910028	0.000152105	0.000728286	0.007056369	0.007990895	0.000567099	0.003993886	0.032121285	0.005474366	6.82E-05	0.001045993	0.002918994	0.00322306	0.010035135	0.001587208	2.09E-05	0.125114608	0.037129717	0.001124038	3.59E-08	0.000564729	0.000545774	5.64E-06	0.011535073	0.00157529	0.003827673	0.000336626
BAG6	0.025430764	2.50E-05	0.002174303	0.022444459	0.021991771	0.070185133	0.001186215	5.09E-05	0.001769432	0.001646729	0.000910438	0.175586918	0.53840392	0.006606625	0.007026573	0.007714256	0.000963353	0.028322727	0.029275274	4.67E-07	0.0083636	0.002100279	0.128389398	0.018135487	7.06E-05	0.006365311	0.004483909	0.007145255	0.037251702	0.000392198	0.002956616	0.001363772	0.03710071	0.006432442	0.091201633	0.003546942	6.85E-05	0.000963066	0.000899381	0.013866721	0.005639143	0.000174218	0.001445981	2.08E-05	0.366863372	0.00413418	0.006161116	0.00042142	2.50E-05
SLITRK5	0.012118362	0.008403663	0.0031588	0.007345142	0.008659409	0.000962922	0.00623392	0.008075545	0.003895379	0.001064948	0.002084986	0.002086637	0.040446868	0.025827881	0.026822358	0.000193676	0.000135591	0.044918248	0.000117498	4.12E-05	0.000847614	0.00134173	0.05395327	0.000293116	1.07E-05	0.039842973	0.017268523	0.000340862	0.001117504	0.007765449	0.005832568	0.023010589	0.008605201	5.39E-05	0.015047659	9.40E-05	1.58E-05	0.000987118	0.033041236	0.028561815	0.001249756	0.00226922	0.002823861	4.93E-05	0.025492726	0.044318158	0.032867485	0.000546923	2.98E-05
CD163L1	0.041276066	0.006586306	0.022369933	0.001769073	0.008394114	0.010481792	0.000523732	0.001332253	0.001585054	0.010468653	0.000413091	0.000566452	0.039122118	0.008695739	0.068469514	6.68E-05	0.005912264	0.011239695	0.05290042	0.004132672	0.001905705	0.000215	0.272588307	0.001639908	5.33E-05	0.057833176	0.000862118	5.35E-05	6.83E-05	0.002937518	0.082094167	0.000829737	0.000106226	0.070282994	0.016485706	0.007116895	0.010487464	0.008642752	0.004236708	0.004413547	0.003559506	0.000398588	0.009040873	0.000922644	0.003901984	0.494518741	0.000507291	0.000175798	0.005454765
CBLL1	0.004623628	0.000252191	0.006536478	0.136035841	0.000323559	0.0031947	0.007528658	0.00051684	6.00E-05	0.000145858	0.000655267	0.012060062	0.64895199	0.003041769	0.000191737	0.001512753	0.060399677	0.005371407	0.001090867	0.000111323	0.000263248	0.006644678	0.056579722	0.001127771	0.00017788	0.018667009	0.195621074	0.000636097	0.059291111	0.026540694	0.014747111	0.004766292	0.0065102	0.000118934	0.001877273	0.000922787	0.000222467	0.013073207	0.001357023	0.051916281	0.00011678	0.001504856	0.066658762	0.001581105	0.001263901	0.03822464	0.000381069	3.64E-05	0.000132288
CCDC28A	0.002767284	9.34E-05	0.00119239	0.000158495	0.000354289	0.029027139	0.117684996	0.000506285	3.28E-05	0.024413383	8.58E-05	0.010858446	0.005530082	0.000765764	0.002864356	0.004336938	0.060612128	0.154104376	0.004858768	2.23E-05	0.023671348	0.002635535	0.056500887	0.000501547	0.000651246	0.149569814	0.028101947	0.000399737	0.069724332	0.018664353	0.009792816	0.024108312	0.090851186	0.001185353	0.002207473	0.002544135	0.001323062	0.002647884	0.015681566	0.004548958	0.141464364	0.030142956	0.006677633	0.003247902	0.00275034	0.125954576	0.000532061	2.00E-05	4.96E-05
POMP	0.007405667	7.47E-05	0.004611782	0.000214569	0.005787981	0.00484886	0.022611175	0.001274096	0.000186783	0.009795329	0.000533353	0.088942572	0.051730396	0.021959319	0.00459254	0.009679949	0.003375847	0.028898908	0.00056796	2.29E-05	0.009264022	0.00510001	0.040358987	0.000202722	3.84E-05	0.039289193	0.15481044	0.001472259	0.085176395	0.000123098	0.001869304	0.005945937	0.147781319	0.006957144	0.000935783	0.000261023	5.12E-05	0.005652498	0.051932077	0.010246868	0.008496355	0.000971323	0.003160308	4.59E-05	0.014936013	0.028561528	0.00041065	4.08E-05	4.20E-05
PIGBOS1	7.23E-05	0.079702065	0.065190631	1.87E-05	0.009837403	0.026376204	0.008884783	0.019146837	2.78E-05	0.000603644	0.002190816	5.72E-05	0.064930578	0.005635051	0.148189707	5.49E-05	0.000578514	0.011141044	8.83E-05	0.011141546	0.002243085	0.004181279	0.076228177	0.027699948	3.87E-05	0.354345274	0.056518981	0.000689658	0.000104072	0.032728196	0.001534149	0.019501808	1.68E-05	0.004468472	0.014256227	0.000235103	0.000257648	0.000311497	0.013414536	0.002916194	0.000937578	0.001724199	0.004142652	0.012614631	0.004874276	0.046480507	0.004853527	0.000448703	0.00012396
MRPL1	0.000932695	0.000634158	0.001940671	0.000198773	0.015906366	0.00940568	0.001325288	0.000446765	8.87E-05	0.050098565	2.76E-06	0.016644165	0.232899521	0.003685584	0.000125683	0.003350502	0.005190691	0.035673791	0.000159213	5.13E-05	0.000788022	0.001178533	0.044889457	0.000177449	3.54E-05	0.044199189	0.01573685	3.38E-05	0.015771673	0.000850127	0.005197584	0.026969832	0.118379429	0.002569121	0.005268233	0.007948965	0.000150525	0.024791473	0.034028032	0.008049124	0.000233883	0.002757376	0.001843743	3.60E-05	0.020381767	0.040020099	0.000837922	0.000474407	2.70E-05
GGH	0.00122714	0.000637461	0.002621247	0.000343806	0.003261544	0.026685654	0.010685556	0.032572178	8.50E-05	0.211846835	9.66E-06	0.055968431	0.046119002	0.020223596	0.000330164	0.000288737	0.017689763	0.012123531	0.000291537	7.66E-05	0.004048309	0.001310282	0.030269536	0.000177234	0.000119077	0.01718179	0.106278334	0.000758944	0.010307681	0.000189799	0.002629575	0.005145243	0.101937555	0.000513896	0.014585781	0.00163481	6.52E-05	0.007755684	0.019312619	0.007224233	0.003167488	0.002366866	0.007314053	0.000142699	0.006047603	0.12705194	0.000643851	4.30E-05	0.000104431
ZFP69B.1	3.51E-05	0.013634669	0.000258653	0.010422415	0.005243176	0.047193033	0.00310567	0.132073439	6.98E-05	0.003465882	0.00046536	0.000994226	0.018014004	0.023054457	0.022701425	2.33E-05	0.008778881	0.133239586	0.000115344	0.000131427	6.03E-05	0.000973908	0.065299764	0.000605223	0.000102205	0.015735917	0.013878711	1.43E-05	0.000250181	0.064927347	0.00422084	0.029225662	0.000661011	0.000477135	0.04707995	0.009923058	0.000174147	0.00795076	0.007661054	0.067968721	0.001170994	0.004905724	0.025904561	6.82E-05	0.033518982	0.143509035	0.032322751	1.12E-05	0.00013875
ZC3H12B	0.003611058	0.052574097	0.000440949	0.005608342	0.001167763	0.019518106	0.000289814	0.191681791	0.000549293	0.079252464	0.008700477	9.51E-06	0.013008445	0.034742353	0.012305899	2.58E-05	0.00030324	0.007087817	5.51E-05	0.000347396	0.007133983	0.000231944	0.015116442	1.78E-05	4.38E-05	0.026778561	0.007224305	3.42E-05	0.001216873	0.052532813	0.001434852	0.031764592	0.010044756	0.000160577	0.060863637	1.85E-05	0.000795704	0.004644019	0.022571112	0.009286854	0.002249332	0.008360943	0.019499295	0.000363263	0.036609395	0.184027953	0.005760051	0.001223981	0.000150597
MKL2	0.008099167	0.018016804	0.000429318	0.007582363	0.001391917	0.015347776	0.000348186	0.068918038	0.000823347	0.023032918	0.003106675	0.000490562	0.037151113	0.017549972	0.014070772	3.76E-05	0.000603428	0.049865005	4.05E-05	5.29E-05	0.000970964	0.000598259	0.095216951	7.13E-05	3.69E-05	0.037560004	0.018568143	2.60E-05	0.001527687	0.036402257	0.001784007	0.023866927	0.015527056	7.51E-05	0.016818491	2.74E-05	0.000179675	0.002270225	0.033867419	0.047452942	0.007398416	0.003188094	0.014881374	0.000213492	0.033068879	0.167898258	0.018483349	0.000772226	6.57E-05
ZNF32	0.002042912	0.007875803	0.001553176	0.001557627	0.027849863	0.002396662	0.001400676	0.004707058	0.002864786	0.009187772	0.001101062	0.001849703	0.197112827	0.001976714	0.000256643	0.00013954	0.003612565	0.096611991	0.000106369	0.000232806	0.007694727	0.001193467	0.050827389	5.57E-05	3.26E-05	0.012712205	0.001785659	0.00023216	0.043899431	0.004788549	0.017021393	0.009702135	0.021967288	0.002758956	0.002965807	0.003334706	0.000297281	0.002190673	0.003124553	0.008670394	3.39E-05	0.004516218	0.000672857	0.000158351	0.00573485	0.075929927	0.020189922	2.14E-05	0.000226559
C8orf48	1.15E-05	0.001554181	0.00017946	0.074091102	0.001136243	0.006814337	0.003928621	0.014329892	0.000973333	0.009439497	0.000274018	0.02274314	0.390571517	0.008329424	0.000371664	0.010868426	0.002340516	0.000734317	0.008265954	8.83E-05	0.002289252	0.005449308	0.000165315	0.000139468	9.88E-05	0.021843221	0.009842788	4.93E-05	0.012645361	0.005271105	0.002861268	0.000294624	0.012204735	0.006704773	0.002369379	0.006104898	0.004956126	0.231454581	0.002743663	0.009540732	0.001588644	0.000738984	0.000901032	1.30E-05	0.015071281	0.046032127	0.026132592	0.000464355	0.00022577
GALNT11	0.000339857	0.028879881	0.002207473	0.000191019	0.003616442	0.049467817	0.000721824	0.005021606	1.35E-05	0.057031477	9.90E-05	0.004282156	0.126863255	0.001886176	0.001086846	1.04E-05	0.034027027	0.176907935	0.014521737	0.002965089	0.000879277	0.001067389	0.072728228	7.13E-05	2.91E-05	0.125515745	0.00599196	7.87E-05	0.000243217	0.007400283	0.001005499	0.002641135	0.008543239	0.047197915	0.065261568	0.008974675	0.004967183	0.000305825	0.006719851	0.000954019	0.009434686	0.000182691	0.00535554	4.31E-05	0.007615175	0.093529333	0.001095031	5.50E-05	0.000145284
EIF4G1	0.00337161	0.000211769	0.005419943	0.005186383	0.037262902	0.038343682	0.000221821	0.003156072	0.004657015	0.019024421	0.000150453	0.02763691	0.143976226	0.003658229	0.015374054	0.001891417	0.000720388	0.073842824	0.000516983	1.06E-05	0.086121834	0.003200802	0.057560271	0.000232662	8.58E-05	0.001293912	0.000789171	0.000715577	0.048179182	0.002882377	0.003575087	0.024209117	0.146458005	0.000183696	0.068034704	9.66E-05	7.61E-05	0.026564387	0.011051224	0.068918038	0.0029396	0.001948641	0.000187645	7.13E-05	0.405335178	0.016477091	0.085251352	0.000869154	1.28E-05
GSE1	0.000104431	0.014675888	0.000325067	0.009499089	0.003551321	0.009819525	9.84E-05	0.150653824	5.49E-05	0.089870924	0.000141335	0.001574141	0.072042841	0.026660022	0.005133109	0.000109887	0.00161284	0.125004828	1.17E-05	0.000177449	0.00803103	0.000742358	0.071852432	4.29E-05	0.000108882	0.02239298	0.002723129	5.35E-06	0.002845401	0.026093462	0.001674587	0.103951424	0.021453787	0.000209543	0.029978466	0.000668621	5.25E-05	0.0064743	0.028273258	0.042802354	0.002798014	0.008638659	0.006927994	0.000167254	0.119006586	0.169406668	0.074271747	2.39E-05	5.27E-05
GON7	0.034059336	0.005141294	0.002507806	0.000862261	0.014594109	0.002195196	0.010032838	0.012571265	0.000702654	0.004574662	0.00248203	0.020121929	0.00744329	0.01464523	0.002560003	0.000180321	0.001342448	0.03180006	7.32E-05	1.54E-05	0.001791761	0.001081102	0.186843091	0.000498818	0.000144997	0.146728038	0.043565928	0.00356044	0.031914794	0.002705035	0.00483608	0.014428543	0.030442427	0.001508374	0.001062937	0.000984103	0.000302163	0.001153547	0.050051537	0.03839114	0.008531392	0.0001096	0.001788531	7.15E-05	0.013794636	0.01938413	0.007269682	0.000626691	7.66E-05
IGFBP5	0.001281419	0.010270418	0.000147581	0.000285147	0.001100631	0.025873832	0.002753858	0.296092401	3.39E-05	0.025456755	0.039834214	2.06E-05	5.38E-07	0.001885889	0.000357304	2.53E-05	0.018435388	0.007478758	0.000290029	0.001292907	0.000254202	0.000234385	0.001874186	7.96E-05	0.000351991	0.016669869	0.004490586	0.022270708	0.207657909	0.006893818	0.001515984	0.003116727	0.000661298	0.003122327	1.58E-05	3.67E-05	0.041026926	0.000712562	0.198435566	0.049996324	0.052255313	0.000107661	0.000640476	2.60E-05	0.001102355	0.004422952	0.015830547	0.130016347	0.0053867
AP2A2	0.049652051	0.000595746	0.001587065	0.008840843	0.011063143	0.004302044	0.000542185	0.000205882	0.003908231	0.041055071	0.000102564	0.038551179	0.303049222	0.001545781	0.001242289	0.00532639	0.000368505	0.313749388	0.000455093	3.05E-06	0.016975586	0.005696869	0.072334486	0.00111097	3.46E-05	0.015882529	0.006621846	7.95E-05	0.015357971	0.003703965	0.008096869	0.065386209	0.03515268	4.99E-05	0.101179365	0.000725701	1.15E-05	0.009022062	0.006665068	0.006521257	0.000184845	0.000968307	0.001946559	9.09E-05	0.292006506	0.107025539	0.057850192	0.000309486	7.22E-06
NME1	0.003062878	0.035233453	0.000421492	0.002721836	0.004963665	0.005307292	0.019770692	0.026254003	0.001146008	0.075658674	0.000112041	0.005470345	0.006148911	0.01631698	0.000340072	5.49E-06	0.022141758	0.006705132	0.000126401	0.001551596	0.000347611	0.000351776	0.054812049	1.76E-05	3.27E-05	0.13058384	0.029310742	6.57E-05	0.001583116	0.000806259	0.012233095	0.005013924	0.047877485	0.000977785	0.001050947	0.000983887	0.000332605	0.001893643	0.005266223	0.010216139	0.019337605	0.011833538	0.009543389	3.65E-05	3.61E-05	0.071348337	0.00188474	9.23E-06	0.000330021
ATP6AP2	0.006310313	8.10E-05	0.002299232	0.000154115	0.017370907	0.006011417	0.004874779	0.00145352	2.44E-05	0.054968928	2.02E-05	0.131506951	0.013404412	0.003352943	5.59E-05	0.00088696	0.016753155	0.147324323	0.000983672	0.000100769	0.001049798	0.00231632	0.055532975	0.0009808	0.000277823	0.14771627	0.072135892	0.000215574	0.014610982	0.000305896	0.006919737	0.012065662	0.316444049	0.000279044	0.012218161	0.04029602	8.78E-05	0.002200509	0.127599115	0.001394071	0.018367898	0.01506848	0.002260102	1.86E-05	0.001521369	0.033156185	3.55E-05	0.000114482	5.71E-05
NDUFA4	0.002762546	0.017676337	0.001701367	0.003367805	0.00177295	0.003377929	0.01418809	0.102478124	0.000243863	0.033778964	0.002498831	0.001863775	0.017644674	0.031169815	0.014765851	4.38E-05	0.000649738	0.004367309	5.24E-05	0.000881144	0.008631838	0.000497023	0.059808561	1.03E-05	6.16E-05	0.059362335	0.05041979	0.000971466	0.002773962	0.008459738	0.0034806	0.019125082	0.02561866	0.00353768	0.002643289	0.000115488	0.000115703	0.002096904	0.063225297	0.027764926	0.006769104	0.003613858	0.004531583	0.000473617	0.008865326	0.045102124	0.00105626	0.000140976	0.000129704
ABCC8	0.008331937	0.023639254	0.002306914	0.014485263	0.014982825	0.013578308	0.002223341	0.001481665	0.002903558	0.019994631	6.70E-05	0.003762624	0.0906154	0.006329412	9.32E-05	0.000164957	0.00491197	0.077142528	0.003565466	1.84E-05	0.000706028	0.000171849	0.027476153	5.37E-05	2.27E-05	0.048895441	0.005759477	6.35E-05	0.00408866	0.000158925	0.006749144	0.03752152	0.082626838	0.00047893	0.007122998	0.004490156	7.14E-06	0.000500326	0.002906932	0.02508204	0.002249547	0.000360463	0.000651749	9.66E-06	0.008974962	0.015973354	0.202014494	0.000857164	4.85E-06
MGAT5B	0.011448484	0.000655841	0.003094254	0.011963565	0.048337856	0.007788065	0.002251701	0.000721537	0.001929686	0.00274675	5.42E-05	0.080714707	0.091745433	0.012077796	0.00133455	0.001800952	0.00062705	0.00997662	0.001433632	2.41E-06	0.001930691	0.002551243	0.02418449	0.002664182	1.49E-05	0.032398498	0.004691119	6.82E-05	0.022321397	0.000156772	0.002133737	0.056472096	0.089496999	0.000914459	0.000923649	0.004349646	1.33E-06	0.000846035	0.024639548	0.052344127	0.003736058	4.82E-05	0.000459401	2.23E-05	0.027951386	0.03652417	0.060950226	0.000969025	8.26E-07
FOXRED2	0.054230842	0.000224693	0.001720538	0.001339361	0.029276064	0.00835082	0.000102564	4.68E-05	0.001912167	0.005400916	2.42E-05	0.01445719	0.16918079	0.011813722	0.000918479	0.007767962	0.002484399	0.1404197	0.000824495	1.04E-06	0.000703659	0.001175876	0.17235894	0.001743872	8.31E-05	0.00814799	0.024303316	0.000896294	0.048156206	0.000953517	0.003353948	0.010962984	0.025865862	0.000576791	0.077190346	0.002941036	0.000104718	0.006825968	0.003345548	0.023363621	0.001503922	6.82E-05	0.00315758	2.67E-05	0.261092975	0.077182448	0.008744992	0.000482951	3.97E-05
RFX4	0.051218115	0.001482885	8.72E-06	0.015668427	0.001940025	0.000266479	1.76E-06	0.000129704	0.000452437	0.006013786	0.000953876	0.00661402	0.05419164	0.004364293	0.000761385	0.000155264	0.023804318	0.002698574	0.000543908	0.000607234	5.42E-06	0.001910659	0.061695061	5.82E-05	9.34E-05	0.000744943	0.009221087	0.00644314	0.002681916	0.023878055	0.003981752	3.11E-05	0.030600383	0.006022618	0.010763816	0.011972324	0.005065116	1.90E-05	0.013751126	0.008077197	0.000169408	6.99E-05	0.000234601	0.02342587	0.007928502	0.002001125	0.022860028	0.146902077	0.004121471
EFCAB14	0.036886321	0.002147235	5.11E-05	0.000690161	0.002213145	0.033861101	9.87E-05	0.029327759	0.001643354	0.027009895	0.001475921	0.000714141	0.004346272	0.008550922	0.01301785	2.19E-06	0.010305815	0.0016771	0.000170198	0.000314656	0.003576594	0.000713639	0.319857769	2.35E-05	4.84E-05	0.048682416	0.022189935	0.043769117	0.005575027	0.006219919	0.004559584	0.007564126	0.005517445	0.003007737	0.039639353	0.000145068	0.040879812	0.001445766	0.008402371	0.131110265	0.01347061	0.002769367	0.069494219	0.000588207	0.017908963	0.101449399	0.004717182	0.011332602	0.000304891
MECP2	0.005971569	0.002484758	0.00031961	0.00757504	0.010604424	0.009335677	0.000702869	0.015015781	0.000375613	0.02398726	0.000205451	0.013974131	0.172333883	0.00535037	0.005203687	0.000145427	0.000230867	0.086030938	0.000111108	1.01E-05	0.006452402	0.002469465	0.109059153	8.92E-05	1.39E-05	0.016575095	0.005226447	4.99E-05	0.007085734	0.006709871	0.002012613	0.05370255	0.041228105	0.000463494	0.064576899	0.001476567	4.38E-05	0.008276724	0.049365217	0.035694182	0.002185647	0.000904838	0.010945394	4.03E-05	0.192446801	0.154919646	0.021360162	0.000886098	1.07E-05
DRC3	0.117281992	0.009265601	0.001136028	0.007887003	0.009099891	0.000288306	0.003007665	0.000463853	0.000483884	0.07879554	2.52E-05	0.023401171	0.01753633	0.005358627	0.000200066	0.000652395	0.002222766	0.024213281	0.000450067	0.00014234	0.004469693	3.74E-05	0.08030718	0.002865648	6.21E-06	0.052091684	0.034417466	0.000105364	0.002610908	0.000101343	0.008132338	0.024873251	0.230929305	0.000452652	0.021613754	0.012977787	3.12E-05	0.000175224	0.005871195	0.010219729	0.001153762	0.024006718	0.00594364	0.000485679	0.01343787	0.043035842	0.000199204	0.00078716	7.08E-05
IL18BP	0.002194406	0.001266198	0.003817765	0.000684632	0.045723753	0.001965082	0.000167039	0.028695216	6.64E-05	0.028469985	0.000585982	0.021529534	0.009913006	0.012994013	0.000327077	0.000513968	0.006482773	0.113163357	0.000901894	0.000108882	0.031924127	0.005988585	0.002500195	0.00033318	1.48E-05	0.001638831	0.008511433	0.000154833	0.003985557	0.003025256	0.015053618	0.037673804	0.00376808	0.006346715	0.053892098	0.010862395	6.34E-05	0.00031042	0.015424241	0.003149179	0.005874785	0.012717231	0.001078661	0.001246597	0.072926104	0.02185916	0.016761053	0.000606157	0.000109097
BOLA3	0.007033106	0.038696642	0.00248842	0.001441314	0.017495046	0.005435523	0.000918982	0.026440822	1.40E-05	0.004171946	0.001150316	0.004264924	0.150787225	0.214772399	0.017740237	0.000337919	0.001861478	0.032600252	0.000415748	0.000509301	6.29E-05	0.016793649	0.290879991	0.000739055	0.000101989	0.056147712	0.245612121	7.10E-05	0.001668915	0.074346776	0.004882605	0.042879106	0.004769738	0.047530413	0.00050887	0.000144207	0.000363981	0.001392635	0.04906869	0.005489516	0.005009401	2.63E-05	0.016522395	0.00024415	0.016091606	0.246160301	0.00617203	0.004433794	0.000370515
HDAC8	0.00075442	0.002363132	0.000206815	0.001616933	0.013066745	0.002555408	0.003979742	1.65E-05	0.010397573	0.000867072	0.000821264	0.003178258	0.009926935	1.25E-05	0.00152022	0.002175236	0.000934275	0.085739437	7.29E-06	0.006081492	0.000296419	8.83E-05	0.01740135	0.000317097	0.000239842	0.00796555	0.000924295	2.41E-05	0.004611566	0.006974878	0.000596392	0.026662607	0.008178791	0.000644856	0.001947779	0.021769628	0.003763414	0.004621905	0.001251767	0.017286544	2.19E-05	0.002303324	0.011100693	9.70E-05	0.000586197	0.260100005	0.007565562	3.66E-05	0.000932049
CFAP36	0.000510665	0.000554247	0.001956108	0.000431328	0.009121861	0.00317517	0.001610758	5.24E-05	0.000142412	0.062478595	5.64E-06	0.034742783	0.092582026	0.007763725	0.001669417	0.000474192	0.004565472	0.034702002	0.000136812	0.000204302	0.000352709	0.013206177	0.026379722	0.000597541	6.52E-05	0.059807484	0.009866337	6.50E-06	0.030262357	0.00444162	0.005024765	0.029717192	0.068112533	0.000732522	0.00165836	0.010874744	0.000193891	0.002508093	0.015891073	0.009553441	0.000165962	0.009010071	0.00040304	9.98E-05	0.000546995	0.202912331	0.000891052	3.28E-05	6.12E-05
TSHZ3	0.007601533	0.030202549	0.000127406	0.01666793	0.000412661	0.043612525	0.000887247	0.040316985	0.000808628	0.039117451	0.000370659	0.00211988	0.109264927	0.013868229	0.015523466	7.13E-05	0.000563006	0.02154454	1.37E-05	4.91E-05	0.000441021	0.000828157	0.085938677	3.15E-05	4.13E-06	0.037087212	0.00626666	5.64E-06	0.005628661	0.17865213	0.004652276	0.005074809	0.02541382	0.000179532	0.023986327	0.000152607	0.000114554	0.004449087	0.045959251	0.018063689	0.003053831	0.00031882	0.032393329	5.59E-05	0.04281061	0.112620059	0.05488758	0.002593748	3.70E-05
TRMT10B	0.040537262	0.00447637	0.001720681	0.005221134	0.066550059	0.012881577	0.001354797	0.005387347	0.001325863	0.009498443	0.000806761	0.00069892	0.017926195	0.002759458	0.007117828	0.014776477	0.112036483	0.030590905	0.001249469	0.000255997	0.000230365	4.92E-06	0.005108841	0.016801188	0.000767344	6.57E-06	0.007004531	0.003130368	4.38E-05	0.004527419	0.026053758	0.006983781	0.00671346	0.000421492	0.117312578	0.050235987	0.003133815	0.000687361	0.005448375	0.003778994	0.107733685	0.102131626	0.005627512	1.80E-05	0.004942915	0.007852971	0.286458223	0.02106701	0.01936733
PRRC2C	0.008967423	0.031966775	0.000213061	0.001430688	0.012767705	0.02362511	8.09E-05	0.094834984	0.000505208	0.088816567	0.001760673	0.000765405	0.011003191	0.013891563	0.003732109	7.86E-06	0.002075652	0.028409961	4.06E-06	0.000215143	0.001601999	0.000336052	0.06537106	2.84E-06	7.45E-05	0.003083843	0.039543574	0.001116427	0.000284142	0.00767807	0.011065727	0.006432514	0.052842048	0.000393419	0.007861156	6.44E-05	0.000872385	0.007947098	0.060438519	0.025113344	0.023236538	0.009988466	0.007631258	0.000172783	0.101913933	0.069483951	0.0388383	0.003419787	0.000145499
MYT1	0.02692862	0.006392307	0.0638918	0.000840865	0.053561323	0.036786018	0.000430825	0.023311782	0.011197334	0.22270424	0.043962757	5.56E-05	0.003810011	0.004634685	0.001175589	0.00059948	0.000138678	0.097307716	0.000104359	0.000106513	0.004692124	7.54E-07	0.01484088	0.001829384	0.000138966	0.004095193	0.001332396	0.007139009	0.003625345	0.000311138	0.035708901	0.00529803	0.030666006	5.72E-05	0.074658452	3.56E-05	0.000442888	0.031058743	0.018438906	0.002097335	0.005510337	0.019764805	1.33E-06	0.000123601	0.045445678	0.028696508	0.00962969	0.008871429	0.001242361
SVBP	0.002320771	0.277978274	0.002481743	6.44E-05	0.010939147	0.002578311	0.000419122	0.012730298	0.000243432	0.017256963	6.71E-06	8.58E-06	0.245331031	0.051768808	2.38E-05	1.47E-05	0.00115886	0.165833556	9.42E-05	0.000161367	0.000119149	0.001363772	0.106360328	2.62E-06	0.000110174	0.065074892	0.010331518	4.53E-05	0.000923146	0.006081349	0.018871634	0.096004147	0.003480528	0.028286325	0.00870378	0.009284843	0.002477937	0.008019686	0.048140698	0.003114142	0.001102355	1.28E-05	0.002000551	0.000603141	0.014136252	0.018324962	0.042543952	0.079580151	0.000164957
SYVN1	0.006434452	5.16E-05	0.008796256	0.004703612	0.028161898	0.029601166	0.000601993	1.89E-05	2.49E-05	0.011456669	3.16E-05	0.02937852	0.263459446	0.010141468	0.008764952	0.002870818	0.006530806	0.74458117	0.000391839	2.81E-05	0.00084905	0.044262299	0.023732879	0.003162965	6.42E-05	0.005473863	0.011914239	0.001601568	0.009141893	0.010882785	0.006743831	0.003618884	0.010635943	0.001662884	0.004446861	0.057351912	3.20E-06	8.77E-05	0.047758875	0.004198008	0.000436498	0.00151462	0.005170013	2.15E-05	0.06130254	0.06775749	0.006777505	0.000102636	1.45E-05
GHITM	0.00514912	0.001032782	0.000580238	4.17E-05	0.017872777	0.03979695	0.005620404	1.01E-05	2.61E-05	0.026995895	3.23E-05	0.060898028	0.040344412	0.006552345	0.000735681	0.00035515	0.025750626	0.179511699	0.000245442	7.05E-05	4.81E-05	0.004564467	0.07615839	0.000664313	3.79E-05	0.037294565	0.04360233	0.000191809	0.003652342	0.001042331	0.011586839	0.006948097	0.058573057	0.003566327	0.002096761	0.049011395	9.26E-05	0.000134658	0.022533417	0.009718218	0.000991498	0.001781853	0.008154236	1.97E-05	0.004240082	0.119414759	0.00122635	0.000223328	5.52E-05
LRRK1	0.018583939	0.006699316	0.005431287	0.018450825	0.022877834	0.042105623	0.000314943	0.023163304	0.000545344	0.08319584	8.61E-05	0.00835721	0.040421092	0.00955143	0.001253059	0.000132791	0.00127625	0.233184273	0.000168762	4.19E-05	0.001995381	0.000719598	0.082906852	0.000208825	5.24E-05	0.052286258	0.005776206	1.90E-05	0.002968176	0.001474126	0.001443827	0.038797877	0.156760266	0.000134299	0.005987365	0.000507291	2.80E-05	0.003386975	0.051233049	0.009365473	0.003637623	0.000300081	0.000893781	4.36E-05	0.031987238	0.066115608	0.009863968	0.00618682	6.43E-06
SELENON	0.00791802	0.000117426	0.005111641	0.007855555	0.085107756	0.004854316	0.000852927	1.50E-05	0.000794771	0.000223041	2.80E-05	0.064224513	0.097863363	0.019259417	0.006089605	0.000884734	0.00096163	0.077550342	0.001340509	2.42E-05	0.003138984	0.004223784	0.109824666	0.002151471	6.65E-05	0.006064332	0.00182163	0.000843809	0.032086535	0.000299004	0.014877282	0.023521505	0.059141412	0.005114872	0.018519248	0.044267684	8.17E-05	0.000335406	0.007451259	0.027835216	0.000466366	0.001321842	0.000224764	2.93E-05	0.062700093	0.006188041	0.013029697	0.000785222	1.89E-05
BRPF3	0.004494463	0.002157286	0.000814874	0.006017161	0.014208122	0.020434467	0.000374679	0.018636423	0.000675873	0.049652554	0.000754277	0.010947763	0.091838196	0.003978234	0.013310859	0.000282418	0.001026464	0.132598356	8.07E-05	8.87E-06	0.00863751	0.001418339	0.058610464	0.000107231	3.15E-05	0.025863421	0.034528394	7.26E-05	0.021319237	0.005741456	0.005355109	0.038973568	0.080307611	0.000303886	0.088892888	0.00021859	4.01E-05	0.006667581	0.072730094	0.0147227	0.014133236	0.003763701	0.006255747	4.08E-05	0.296605113	0.216620773	0.021426863	0.000286655	1.09E-05
NDUFAF4	0.02682444	0.000923577	0.008047759	0.001106591	0.018288632	0.018403294	0.000698777	0.00025133	0.000152535	0.118567396	4.42E-05	0.03326216	0.192023263	0.01622752	0.000831962	0.000657564	0.016208206	0.011929102	0.006287338	0.000121303	0.000899884	0.00156251	0.038703391	0.007092986	2.88E-05	0.044655539	0.013145723	8.44E-06	0.021465059	0.000331528	0.005170875	0.023519495	0.067756629	0.000855584	0.014025395	0.038970409	4.75E-05	0.000895001	0.011151885	0.00449913	0.000172783	0.000156197	0.000984031	4.78E-05	0.003559291	0.116345025	0.000784863	0.00032959	3.86E-05
CHSY1	0.001036946	0.082368365	0.002369091	0.07703239	0.01423519	0.002130649	0.000652538	0.006426914	0.001239417	5.22E-05	0.024404695	0.053847654	0.002397882	0.000386239	9.30E-06	1.68E-05	0.010320749	0.000293188	7.94E-05	0.001177958	3.20E-05	0.004356754	0.232819969	0.001939163	1.54E-05	0.011919265	0.00654495	0.000396578	0.000726921	0.029716474	0.029842552	0.003224065	0.001312077	0.004701314	1.40E-05	0.00165556	0.000584258	1.54E-06	0.025494378	0.298910124	0.001378993	0.000276675	0.00266131	0.045474254	0.00017867	0.000220457	6.00E-05	0.028058581	0.000872241
FUNDC2	0.003215665	0.050903208	0.000812074	0.000765046	0.012505713	0.00289286	0.005685166	0.021849108	0.000267915	0.009690288	0.002505436	0.001584121	0.081983239	0.037976721	0.016228956	1.69E-05	0.001923655	0.047693395	0.000159141	0.000671134	0.007120772	0.003891071	0.030626158	0.000110174	2.10E-05	0.040487075	0.004417567	3.55E-05	0.004111276	0.02179727	0.002171287	0.026598779	0.010050069	0.001839723	0.010026448	0.00329335	0.000647872	0.000472971	0.004022605	0.012077724	0.001191743	0.000442816	0.001651539	0.000372525	0.012163236	0.091042241	0.047446911	5.91E-05	8.00E-05
TEAD1	0.003199725	0.016623056	6.71E-06	0.003666055	0.003519874	0.001920855	5.45E-05	0.013066745	0.002192611	0.026685295	4.39E-05	6.39E-05	0.007256543	0.016226443	0.014574724	1.07E-05	0.001303749	0.128194251	9.09E-05	0.000514686	0.000956748	0.001181189	0.182360438	2.12E-05	5.85E-05	0.002735262	0.007576691	0.00481734	0.002383595	0.014262545	0.002668705	0.0140595	0.000740276	0.001500763	0.038987856	0.020403307	0.006624718	0.002502277	0.073521814	0.038897892	0.000885667	0.000774165	0.01864906	0.008538572	0.108883319	0.019380756	0.110729396	0.051927338	0.000344021
TNFRSF21	0.044295614	0.016891725	0.027885332	0.0160239	0.013072489	0.047993799	0.021593937	0.002630868	0.009305162	0.022753838	0.00036671	0.005689186	0.060464941	0.009052217	0.000531056	0.000470961	0.02713784	0.278713201	0.002283149	5.35E-06	0.000269854	1.75E-05	0.096427757	0.010671986	4.81E-05	0.060295354	0.00368501	0.000202292	0.007244624	1.86E-05	0.015813387	0.086342255	0.004860491	0.000464427	0.018345353	0.000256212	7.22E-06	0.004853742	0.003374841	0.142995534	0.000497454	0.000132288	0.002591307	5.92E-06	0.002739858	0.004584498	0.023065084	0.000796422	9.86E-05
WBP11	0.015467033	0.005761128	0.001237192	0.002010459	0.003908949	0.028950028	0.000133293	0.02186555	0.001507225	0.064672678	0.000988626	0.000499249	0.0728477	0.007219566	0.008026004	9.97E-05	0.00918569	0.196582094	4.26E-05	6.77E-05	0.002123182	0.000195399	0.05191743	9.18E-05	8.78E-05	0.004792426	0.011880566	0.00057313	0.002950873	0.018513935	0.006050188	0.013646516	0.009435261	1.48E-05	0.129965657	0.000513609	0.000553959	0.018165642	0.001640913	0.008110726	6.16E-05	0.006724015	0.007627452	0.000101702	0.053161119	0.022117993	0.016196	0.000189655	0.000123242
UQCRB	0.012732237	0.003525043	0.001429467	0.004496546	0.002136465	0.002055046	0.027981469	2.91E-06	0.002622324	0.012397154	0.000114195	0.020840199	0.040753159	0.024794057	0.004503151	0.000328082	0.00410345	0.011677592	0.001006217	9.81E-05	0.000252335	0.008310828	0.014922012	6.67E-05	1.21E-05	0.082786087	0.033918611	5.30E-05	0.052601667	0.000270931	0.005759836	0.00620599	0.087243179	0.038438814	0.000110246	0.000720029	9.08E-05	0.000351058	0.003389919	0.048583047	0.000817531	0.000454303	0.000401819	1.71E-05	0.001646514	0.153300164	0.014478012	2.21E-05	5.85E-05
HACD1	0.004061807	0.002235547	0.001236187	0.000804105	0.006052629	0.125240111	0.000649451	0.00010759	0.000187142	0.092411434	5.54E-05	0.010600044	0.237484486	0.003036528	0.000203081	0.00057794	0.027884039	0.013452445	0.009715418	0.000126329	0.000353571	0.00112332	0.27054859	0.000662949	0.000168475	0.308739952	0.016020023	6.54E-05	0.002000479	0.000366279	0.018559886	0.00760541	0.171281536	0.015800392	0.018686036	0.013668486	0.001448709	0.04787928	0.002774392	0.00023058	0.044310548	0.001193467	0.000133724	6.39E-05	0.000912233	0.016635406	0.002017567	0.000833327	7.97E-05
AGAP1	0.036277328	0.001687726	0.001991504	0.004764353	0.008565066	0.021042383	0.004981543	0.006271255	0.001408072	0.016714456	0.000576361	0.011651314	0.020761077	0.004352662	0.003602226	8.28E-05	0.000731947	0.207130048	6.87E-05	5.30E-05	0.001050373	0.000232016	0.118942255	0.000194035	2.30E-05	0.25293619	0.007806086	0.000137171	0.005231185	0.001552386	0.00492353	0.08981686	0.043154452	0.001276322	0.016881028	0.00103429	7.15E-05	0.000929034	0.027652059	0.068848465	0.001635241	0.00018786	0.000887965	5.45E-05	0.045619861	0.108211287	0.001582972	0.000792617	3.37E-05
NKIRAS1	0.004876287	0.000194537	0.004240226	0.001190882	0.015813818	0.02161483	0.000608813	7.11E-05	5.64E-06	0.083000477	7.82E-05	0.044561267	0.20135754	0.007682522	0.001377773	0.000791396	0.013177099	0.207955226	0.000592802	0.000178742	0.000162515	0.025962574	0.038293925	0.002114064	0.000184055	0.020199759	0.095988926	6.15E-05	0.009240113	0.001195405	0.003269657	0.007604046	0.044027806	0.003312233	0.003509176	0.033433829	0.000124606	0.000559344	0.124077841	0.003840884	0.009017897	0.00089134	0.000354719	7.50E-05	0.006070435	0.265477695	0.000670775	6.85E-05	6.22E-05
ARMT1	0.004751214	1.59E-05	0.004671374	0.007816784	0.010205441	0.104234669	0.00275551	0.000447913	0.001007868	0.141827807	2.65E-05	0.055506194	0.116027174	0.007958227	0.000139899	0.005410609	0.062384683	0.040985499	0.002091376	9.22E-05	0.003045359	0.001038167	0.036827877	0.002939026	0.000490777	0.015647318	0.056267328	4.56E-05	0.028082777	9.50E-05	0.002375266	0.003226434	0.277073114	2.12E-05	0.002443187	0.006789064	0.000100984	0.023694036	0.01747681	0.024179608	0.002031998	0.013135528	0.000287803	1.95E-05	0.005246335	0.020238027	0.001651755	2.51E-05	0.000102779
CORT	0.078281608	0.10643586	0.016262486	0.001105155	0.000191809	0.002874766	0.000277752	0.019911201	0.000641912	0.057210613	0.013334624	0.002931846	0.007653084	0.006318498	0.000587705	1.60E-05	0.009463765	0.008706508	0.001502056	0.011729287	0.003809436	0.002273025	0.010348104	0.001013181	1.60E-05	0.024150314	0.038781723	0.000118862	9.91E-05	0.016871622	0.031500302	0.023941525	0.000103713	0.00649426	0.001586203	1.39E-05	0.000598331	0.000367212	0.004264063	0.0054226	0.000612547	0.001031203	0.008012147	0.007943795	0.001629641	0.044149289	0.000592874	0.001932486	0.016058578
SEC23A	0.00059632	0.00029685	0.001600204	0.000271936	0.023661942	0.027524904	0.000805828	0.001034003	6.40E-05	0.102851044	9.23E-06	0.030390086	0.070639473	0.003613571	0.000109097	0.000230149	0.014026544	0.205096578	0.000653185	0.000137889	0.00257544	0.001616287	0.031602615	0.000273013	8.86E-05	0.046547566	0.065822599	4.22E-05	0.009758927	0.000993006	0.008868485	0.00668948	0.185550722	0.000286439	0.01214464	0.02845383	0.000193389	0.006185671	0.040048244	0.004303695	0.003086284	0.03144832	0.001346038	1.52E-05	0.003071924	0.120505519	0.000516481	1.59E-05	5.93E-05
TMEM127	0.008996861	0.011987043	0.000455596	0.008083515	0.01957138	0.004153852	0.002127562	0.002002705	0.00262297	0.006918157	0.000134873	0.043324973	0.188771951	0.004881097	0.002840949	0.000211625	9.56E-05	0.041895901	0.000292183	1.33E-06	0.001425447	0.001618728	0.119365434	0.000161367	5.56E-06	0.016170512	0.010836117	0.000131283	0.010642405	0.001083472	0.002504359	0.029851599	0.037283796	0.001664391	0.006993402	0.000141407	7.74E-05	0.002372179	0.010709105	0.106782214	0.002772454	0.000573704	0.003595549	2.53E-05	0.133792864	0.058644496	0.020014447	0.002218889	7.93E-06
EIF2S3	2.98E-06	4.46E-05	0.00027969	0.005638928	0.098351376	0.290473828	0.000940378	0.000148945	1.63E-05	0.020037351	0.002041117	0.006965616	0.267469809	0.012558844	0.012825359	0.041781598	0.018450035	0.346805451	6.84E-05	0.000135447	0.000522727	0.213374846	0.003036169	0.00406992	0.000746451	0.005335724	0.104163014	0.000118144	0.053284828	0.058905268	0.000670416	0.001326365	0.001545206	0.000546133	0.006759627	0.000377336	0.000380208	0.002910809	0.077818365	2.82E-05	0.0858238	0.007760638	0.015468397	0.000134227	0.000317241	0.061209202	0.052886276	3.26E-05	8.34E-05
PAICSP4	0.007073601	0.041150132	0.011358521	0.000960553	0.002606097	0.011426585	0.00321107	0.016281512	3.69E-05	0.147121636	0.000145858	0.001003488	0.018229255	0.009159843	0.000778473	6.95E-05	0.010001534	0.244817889	0.000674652	4.30E-05	0.000803961	0.001407856	0.021517616	4.83E-05	6.31E-05	0.020789653	0.083879646	2.94E-05	0.000800084	0.013218885	0.028405438	0.075067415	0.052165637	0.000547498	0.020355704	0.002178754	8.40E-05	0.000382649	0.059617291	0.012408786	0.002311437	0.013448425	0.002644438	0.000127909	0.035501691	0.051652135	0.007992762	0.001326222	5.33E-05
COX14	0.003373549	0.113992268	0.000742502	0.00037511	0.000732665	0.00243651	0.018300838	0.013333691	0.004035529	0.002856458	0.005412763	0.000871236	0.007120772	0.027850079	0.016741308	8.08E-06	0.00074444	0.000137889	6.16E-05	0.001497748	0.003260682	0.000114913	0.087756178	4.03E-05	1.26E-05	0.039155074	0.118539323	0.001039316	0.001412308	0.00395892	0.016243603	0.003548019	0.003190033	0.007397195	0.001326509	3.10E-05	0.000375684	8.80E-05	0.005267587	0.027725509	0.005273546	0.003883029	0.008916446	0.001764765	0.001135597	0.065615461	0.015318626	0.000435564	0.000368648
MYO7A	0.000546277	0.005821726	0.003697144	0.064328406	0.015300676	0.025750051	0.000384228	0.000685494	0.000539456	0.000479935	0.000103856	0.0822504	0.217272486	0.001982027	2.98E-06	0.010000385	0.001087421	0.00467238	0.00563742	0.000116923	0.016997197	0.002285231	0.105976351	0.012127552	0.000215072	0.019960311	0.000816095	0.009313419	0.005979682	0.000961702	0.00119921	0.002219177	0.012945262	0.004313316	0.014811514	0.024811217	0.000401173	0.01016667	0.000766123	0.029139863	0.001598696	0.00013796	0.015387983	0.000211625	0.073753579	0.001829527	0.000189942	0.006939912	8.70E-05
DNAH2	0.001257152	0.002325653	0.073559221	0.13270871	0.036365568	0.003363138	0.000215072	0.138268552	0.009742198	0.181655738	8.76E-05	0.005349222	0.025353581	0.012473763	3.48E-06	0.00171702	2.60E-05	0.177770447	0.000196045	5.06E-06	5.82E-05	2.44E-05	0.006020894	0.00068255	9.37E-05	0.061068836	0.138481218	1.78E-05	0.003701021	0.006746488	0.017813041	0.104461408	0.081809846	4.36E-05	0.000372597	0.000512819	1.26E-06	0.030021258	0.043434465	0.013124543	0.000160146	0.000819326	3.98E-06	3.55E-05	0.055799993	0.059607239	0.105136742	0.001847405	8.85E-05
GPR75	0.355653366	1.76E-05	0.000118144	0.004548384	0.005355468	0.016980468	0.008155457	1.83E-05	0.009947829	0.01100075	0.000190158	0.011270424	0.001335053	0.001769145	0.030877093	0.000416609	0.005279793	0.001686649	0.002112341	8.12E-05	0.000620804	0.000970174	0.320552992	0.002898029	0.000263033	0.013272088	0.048670713	0.390190125	0.032820744	0.000496234	0.030771191	0.00241296	0.011903829	0.000315517	0.036530273	0.023317813	0.000140258	4.24E-05	0.014406142	0.215754671	0.001057983	0.003494098	0.017300258	0.000212918	0.193640089	0.008099454	0.000409932	0.001132151	0.000277823
ATXN1L	0.001446484	0.016887059	8.15E-05	0.001502486	0.031138439	0.005967405	0.000696551	0.072274534	0.002881803	0.03375886	0.001399456	0.002709774	0.034311778	0.016233623	0.001987555	4.40E-05	0.00109898	0.024231303	7.07E-06	4.46E-05	0.022654685	0.002265199	0.013987486	7.50E-06	1.83E-05	0.002021085	0.000277393	0.001893356	0.026396092	0.003459922	0.005526707	0.094499183	0.070465864	0.000625112	0.018708796	0.000102277	0.000616639	0.01145071	0.008030887	0.139631068	5.04E-05	0.048478868	0.010257782	0.000159931	0.213246901	0.021918681	0.055684972	0.022741273	0.000153038
NFAT5	0.001016125	0.040577613	0.000120729	0.002920502	0.002647884	0.008108644	0.000449206	0.055850323	0.000181183	0.032929877	0.001136531	0.00031523	0.02829652	0.014637547	0.016449376	6.33E-05	0.001524169	0.039730178	4.17E-05	0.000216723	0.002153122	0.003742233	0.089054721	4.00E-05	6.15E-05	0.027034881	0.022088627	4.19E-05	0.000570329	0.130621247	0.004994036	0.035709691	0.0056474	0.00056315	0.028174607	0.000352637	0.000619727	0.004847424	0.036370881	0.020606424	0.017900563	0.006947666	0.034998601	0.000512604	0.081223829	0.158677495	0.04258423	0.000538882	0.00011879
RGS4	0.016895818	3.79E-05	0.004337225	0.00213467	0.000919054	0.010447042	0.000383367	0.000657134	3.99E-05	0.240608357	3.88E-05	0.005123344	0.089404451	0.006797967	0.000151817	0.001004494	0.016229028	0.214194064	0.013198495	0.000214856	0.000515691	0.000936213	0.01510122	0.000346821	7.13E-05	0.0084163	0.027695856	0.000120011	0.001288671	0.00334246	0.003803908	0.002194047	0.033604063	0.00443645	0.020857215	0.049205251	0.000457247	0.001007365	0.175170058	0.000513465	0.001626697	0.001631292	0.000616568	2.25E-05	0.017806651	0.163658355	0.000120442	0.000455452	0.00012755
COPS4	0.000780627	0.001169773	0.001651539	0.000571263	0.014545358	0.016682577	0.001562581	0.001912024	6.08E-05	0.14539295	1.06E-05	0.015176752	0.140278472	0.005140791	0.000406917	0.000951004	0.00853369	0.206975467	0.001078877	0.000112185	0.003872403	0.004238144	0.047762465	0.000102205	1.71E-05	0.02557113	0.009580939	1.69E-05	0.001546427	0.007114238	0.007685968	0.027759541	0.073847563	0.007085806	0.010795407	0.037855382	5.23E-05	0.005275054	0.05419645	0.00623672	0.002161666	0.007120413	0.001603435	1.98E-05	0.034138816	0.097762845	0.00150342	5.74E-05	3.49E-05
CISD2	0.002564598	0.000114985	0.007701333	0.000725701	0.026947933	0.001877273	0.003757239	4.76E-05	0.001049798	0.066148348	2.41E-06	0.219579221	0.091050641	0.002539899	9.13E-05	0.003026979	0.01043218	0.040517159	0.000158638	6.16E-05	0.000199276	0.002032716	0.00949952	0.000653831	6.31E-05	0.066077052	0.056969299	9.36E-05	0.024880144	0.000619296	0.009890892	0.024356375	0.268448635	0.000209974	0.001931983	0.011046701	3.93E-05	0.007960524	0.025519866	0.01052961	0.000437862	0.020986596	0.000732306	7.00E-06	0.012246952	0.011433478	0.000862046	0.000101415	5.37E-05
RHEB	0.00059431	0.001521441	0.00662479	0.001494373	0.009871651	0.002713795	0.005431431	0.000354791	0.000453083	0.227831713	8.65E-06	0.005403717	0.185480073	0.042926852	0.000443606	0.000726706	0.008385068	0.091557106	0.002535304	0.000149807	0.000419984	0.008807385	0.002948288	0.000161726	0.000100625	0.018311249	0.030668735	7.36E-06	0.00127826	0.00508084	0.009785708	0.030017381	0.07482165	0.024134662	0.003630371	0.062752218	0.000132719	0.000931116	0.057915169	0.001697778	0.000946481	0.004776415	0.001519215	6.35E-06	0.010439288	0.065364957	0.011386163	0.000361325	7.56E-05
ATP5O	0.000107877	0.007683383	0.001500261	0.009679088	0.000829808	0.029377084	0.002994741	0.052349799	1.54E-05	0.045963272	9.06E-05	0.065473803	0.039448729	0.050241874	0.006699962	0.000179029	0.012078227	0.004811884	0.000134729	0.00177733	0.000120298	0.020517179	0.003138122	0.000724624	0.000115272	0.002605595	0.067350538	4.45E-05	0.024177741	0.028954479	0.000564083	0.000579448	0.078986954	0.001589793	8.37E-05	0.00039945	7.99E-05	0.010353201	0.005623778	0.011112827	0.0549303	0.003426392	0.000831101	0.000112544	0.000308553	0.149923635	0.012929969	5.85E-06	0.000202148
C12orf76	0.026363998	0.006743041	0.001946056	0.0078697	0.004783954	0.013392565	0.008787066	0.003430772	0.000143632	0.005611285	0.000290819	0.004279715	0.05904592	0.010100543	0.007550197	8.31E-05	0.00414818	0.090621	0.000275167	0.00016029	0.00074243	0.0016911	0.142109472	0.000401891	5.00E-05	0.216471074	0.017823882	5.50E-05	0.007957222	0.006032454	0.001424154	0.012402037	0.029248781	0.000780268	0.003480887	0.002448069	0.000117713	0.004709571	0.010432108	0.00094526	0.008549486	0.000407635	0.002924379	5.41E-05	0.00907031	0.151295557	0.01143075	7.98E-05	5.06E-05
KIAA0556	0.016918219	0.011696547	0.002309499	0.001298292	0.105714574	0.006984642	0.003109547	0.002916697	0.000584833	0.003398032	0.000882508	0.014938885	0.024589432	0.003304407	0.00196178	0.00107543	0.001560356	0.313594663	1.10E-05	5.17E-05	0.001405056	0.001821127	0.067655824	0.000791684	3.28E-05	0.04703084	0.03876765	0.001721327	0.020793674	0.00401363	0.027207556	0.178971417	0.065496348	0.000641769	0.0090212	0.044488464	3.12E-06	3.18E-05	0.132800109	0.034737614	0.003814103	0.001069615	0.002897742	0.000137242	0.049799884	0.011779833	0.008694877	0.012137532	1.82E-05
POLR3K	0.127721962	0.010096164	0.000132145	0.018362082	3.42E-05	0.001714291	0.011212268	0.000528328	0.000889616	0.004198152	0.015178188	0.000819469	0.000391983	0.018115599	0.047567173	3.55E-06	0.004582847	0.00034158	0.001194687	0.013681051	0.002811225	0.001116571	0.096177252	0.001245951	1.68E-05	0.026464875	0.048723628	0.003020302	0.000642271	0.013406925	0.002825297	0.002549018	0.002310504	0.004598356	8.73E-05	5.49E-06	0.033709176	1.86E-05	0.012504206	0.184459245	0.051688178	0.007647699	0.002626488	0.111050262	0.000228426	0.006370696	0.000343016	0.001243438	0.001353649
SERP2	0.000426087	0.342316337	0.000787519	0.002519868	0.000382433	0.005612865	0.010815798	0.06836038	0.005254089	0.006300333	0.005966184	7.31E-05	0.016757894	0.037115716	0.019762794	3.84E-06	0.001764765	0.000543836	0.000142053	0.013990789	0.003308284	0.001385599	0.085423237	8.99E-05	6.37E-05	0.093912448	0.125478984	7.40E-05	0.000503701	0.052140076	0.007987233	0.002418201	0.001055327	0.01870298	0.003286027	0.000351058	0.003110265	0.000546133	0.000680899	0.023008507	0.028946079	0.00278588	0.004920801	0.002687517	0.000792402	0.084009529	0.091342501	6.73E-05	0.000662662
UBB	0.001003058	0.036435858	0.001905275	0.004866666	0.002153338	0.01717856	0.004814396	0.023849982	3.19E-05	0.00507926	0.000564011	0.005784894	0.077684031	0.038995753	0.004897252	4.84E-05	0.00776351	0.134003448	0.00069612	0.000845676	0.001589434	0.013405346	0.040388137	0.000645	5.01E-05	0.035895361	0.022289662	2.95E-05	0.000280193	0.025954676	0.005159244	0.014914258	0.004444923	0.004672021	0.003823365	0.004129656	0.000224334	0.000421635	0.001423652	0.010469802	0.006594778	0.003755731	0.00331331	0.000698059	0.006090611	0.043906252	0.023077433	6.14E-05	0.000113262
UBE2O	0.011750755	0.003836361	0.003445419	0.012430756	0.024456247	0.015071352	0.000588782	0.007862663	0.001010381	0.027306135	0.000298501	0.024349842	0.111648844	0.006837384	0.015062593	0.000897945	0.001027038	0.196298563	0.001345105	6.78E-06	0.008892825	0.011375034	0.02254031	0.000349693	4.45E-05	0.007037127	0.008919247	7.25E-05	0.018673184	0.006481337	0.00410424	0.037751131	0.104350551	0.000709834	0.014854952	0.000717444	3.22E-05	0.012368579	0.071559639	0.022840068	0.006268239	0.000244653	0.000306112	3.62E-05	0.212620964	0.083859184	0.05880037	0.001049798	2.69E-06
MED12	0.032003321	0.000557837	0.001024382	0.003054047	0.040686243	0.023779692	9.05E-05	5.46E-05	0.000109241	0.018774994	8.10E-05	0.021068877	0.210544558	0.006451828	0.0021127	0.000668191	0.003688528	0.427500809	0.001834553	9.15E-06	0.001688516	0.004746978	0.327731956	0.000922285	1.25E-05	0.043993702	0.028676692	0.003054119	0.020042377	0.003664547	0.009308321	0.009382417	0.063721926	0.007755038	0.023779333	0.002407719	7.66E-05	0.000641123	0.001262106	0.003693554	0.00405951	0.00057514	0.00100794	2.26E-05	0.21420268	0.088294952	0.016771104	0.002224777	6.28E-06
TRAPPC2B	0.000319323	0.459214531	2.59E-05	7.54E-07	0.07297306	0.005922459	0.008370923	0.048443399	1.76E-05	0.071965946	0.000573417	0.000327436	0.017612221	0.080655617	0.000237042	1.62E-06	0.020690284	0.000126257	6.00E-06	0.000825357	0.004238	0.000238047	0.019534691	6.82E-07	6.44E-05	0.025662816	0.069729286	0.005121334	0.000218015	0.000167182	0.020117909	0.052629023	0.12517779	0.005941773	0.003238568	3.91E-06	0.000417399	0.000267197	0.000344811	0.063997631	0.004080618	0.000276172	0.001110396	0.032126024	0.000861687	0.03619239	0.017752802	0.00449073	0.002978946
SELENOH	0.007729621	0.115978064	0.000418835	0.003353661	0.000223831	0.001543842	0.003769301	0.162718803	0.000417686	0.006704988	0.00591571	7.09E-05	0.00450351	0.032322392	0.021169394	2.04E-05	0.001816819	0.000775242	8.80E-05	0.001965298	0.00243572	5.66E-05	0.012732524	7.08E-05	6.01E-05	0.127570108	0.050845697	0.000271218	0.004973573	0.016878515	0.005212302	0.014098989	0.002210848	0.00034438	0.017907025	8.78E-05	0.003171221	0.001954385	0.033286284	0.019627598	0.00681886	0.017667865	0.022115623	0.010186342	0.001963718	0.149252322	0.005651133	0.001143208	0.000321118
NEDD8	0.004612787	0.034849476	0.001607599	0.001163527	0.001010596	0.002653628	0.01473907	0.027768803	0.000708972	0.004507961	0.002670644	0.000503414	0.041689481	0.017859279	0.019673477	3.41E-05	0.001470608	0.005245617	0.000211195	0.00151261	0.001170276	0.001732743	0.070139111	6.79E-05	2.67E-05	0.098088091	0.070241279	0.000555467	0.00166475	0.004315758	0.014001487	0.000775888	0.007380036	0.012528114	0.005631102	0.00021141	0.00044777	0.001396225	0.013076581	0.005178126	0.008676999	0.001426524	0.004327604	0.000658067	0.004315327	0.206950481	0.004103163	0.000159284	0.000248027
CBFA2T2	0.025707116	0.021618636	0.000937793	0.001230586	0.023099044	0.001118294	0.000604146	0.001519431	0.000520789	0.090765817	2.17E-05	0.017388354	0.027910892	0.009449118	0.000999252	3.51E-05	0.000832393	0.077244554	0.000148371	1.44E-05	0.000220098	0.000922285	0.046882721	0.001072989	1.62E-05	0.099932804	0.014686442	2.47E-05	0.001607025	0.000738409	0.007879177	0.089087246	0.111399776	0.000566883	0.022200776	0.00426277	1.06E-05	0.001797864	0.006649345	0.012091007	0.00258226	0.000399809	0.000592515	1.00E-05	0.023821694	0.077819514	0.013380647	0.000397296	2.99E-05
C14orf2	0.000324277	0.046745873	0.001839579	0.000323918	0.003035379	0.010017904	0.005267228	0.012977284	4.81E-05	0.024535368	0.000620301	0.010374382	0.031867191	0.066499154	0.009486381	2.24E-05	0.011783064	0.034610746	3.01E-05	0.002529848	8.89E-05	0.01148345	0.057658204	9.11E-05	4.73E-05	0.050174599	0.143195779	1.54E-05	0.004364006	0.007269682	0.004428983	0.021675931	0.029050258	0.019480986	0.000174649	0.003528202	0.000128124	0.000515619	0.009342569	0.038053976	0.018363446	0.000977856	0.003613858	0.000184414	0.000484172	0.147748148	0.009891682	1.36E-05	0.00015232
HIVEP1	0.006836882	0.020056234	0.00025492	0.001990068	0.007289354	0.016266865	0.000703084	0.013931627	0.002004859	0.037688881	0.000672929	0.000574422	0.011088272	0.023118071	0.009924279	1.88E-05	0.002109469	0.108994534	4.77E-06	0.00013595	0.000189009	9.76E-05	0.166669431	7.53E-05	7.17E-05	0.037224203	0.032700769	0.000115559	0.002509026	0.010560268	0.009442871	0.039869969	0.025692254	0.00013236	0.016266291	0.00045696	0.00017946	0.002475855	0.013042549	0.036137034	0.0102226	0.010244499	0.011605435	6.80E-05	0.062467825	0.115206017	0.043878107	0.000449565	0.000107374
ABCA3	0.008822391	0.000578299	0.008875306	0.019623865	0.046960478	0.01829452	0.000420271	0.003991229	0.000833757	0.017753089	9.64E-05	0.077623002	0.349985683	0.00702808	0.008185038	0.013576872	0.000384731	0.199318469	0.002755797	7.54E-07	0.016040701	0.012745807	0.033628403	0.003572143	6.61E-05	0.00319513	0.007752094	8.55E-05	0.019910627	0.004093255	0.002756012	0.036118725	0.081358738	0.00014234	0.034043468	0.000555324	6.43E-06	0.012951868	0.08109933	0.011014535	0.0032143	0.000131427	0.00108821	3.94E-05	0.328309286	0.050789049	0.078609941	0.004312957	3.95E-07
IRS2	0.000633943	0.038466816	0.001658576	0.001213427	0.003143866	0.008996286	0.000128339	0.183375307	0.000129201	0.000279618	0.001009376	0.000522225	0.075386199	0.01976861	0.020362812	9.88E-05	0.000389039	0.075816917	0.003013696	9.39E-05	0.005945434	0.056549997	0.005913484	5.38E-07	7.21E-05	0.017679711	0.002089581	4.27E-05	0.001026895	0.168232264	0.006799116	0.056919687	0.001030915	0.006501009	0.059139617	0.001507369	0.000297424	0.017300976	0.184076704	0.011701429	0.000459401	0.000270859	0.000393634	0.000788955	0.091632494	0.0478637	0.038609335	0.009002102	9.98E-05
TUG1	0.005079188	0.017468984	0.000141263	0.001580244	0.002483681	0.016741667	0.000176516	0.125560044	0.000545415	0.106189592	0.00034797	0.000287947	0.007423689	0.024755861	0.014058997	2.69E-06	0.006345351	0.018010989	4.14E-05	0.000213995	0.003781291	0.000440877	0.081674506	1.72E-05	2.27E-05	0.072002778	0.036220033	0.000107805	0.002521878	0.018830709	0.006381824	0.024555113	0.015991878	0.000637533	0.14402189	0.000393634	0.001979729	0.002563665	0.028050611	0.03648705	0.004932433	0.012171421	0.009774436	0.000314512	0.025640918	0.173785931	0.010340709	0.000937003	0.000133652
NIPSNAP3A	0.018774778	8.02E-05	0.011973616	0.001172932	0.0027759	0.079778027	0.040005596	0.000236324	6.22E-05	0.054887939	4.91E-05	0.190948515	0.241572392	0.004375566	0.001908793	0.00623471	0.017156948	0.014819771	0.000642487	5.19E-05	0.013722263	0.00852371	0.162512814	0.00090175	7.49E-05	0.028617817	0.201273392	0.000261382	0.04545293	0.012360968	0.002651043	0.001290107	0.294488428	0.000145786	0.006402071	0.004680206	9.94E-05	0.002685793	0.035744441	0.004198511	0.014325153	0.027108905	0.002291477	0.00017587	0.011281768	0.038284376	0.003019081	1.14E-05	1.58E-05
FGD1	0.034602777	0.00208714	0.000546923	0.001353074	0.023021789	0.000149592	0.009604705	0.016801044	0.003068837	0.058130421	0.001460413	0.101375518	0.008850895	0.000188076	0.014449292	0.003940683	4.51E-05	0.004583278	9.58E-05	3.17E-05	0.092502258	0.001157496	0.041309381	0.001761534	8.63E-05	0.029604685	0.006728323	0.004506741	0.080135223	8.79E-05	0.006109924	0.139468301	0.115837914	0.00055956	0.0180937	0.001830317	1.76E-06	0.0308618	0.104421416	0.019652512	0.016033664	0.004777779	0.018006393	0.000188435	0.028091393	0.005432795	0.001268711	0.00019942	4.79E-05
C8orf4	5.42E-06	0.000133652	0.088986298	0.009139739	0.001813445	2.50E-05	0.002727006	0.000126114	0.000131858	0.016906803	0.001296066	0.002997326	0.937020827	0.000726132	6.11E-05	0.258897743	1.83E-05	0.203290277	0.116688436	8.45E-05	0.082352354	0.110788342	0.077530742	0.020465556	0.000341437	0.001714363	0.002054471	0.014119451	0.004111994	0.103312851	0.106023307	0.004980322	0.022721313	0.004377504	0.037531571	0.006372491	0.001445766	0.011684341	0.000362043	0.000753846	0.019091193	0.001579167	0.008794461	0.002177749	0.00868942	0.130856602	7.43E-05	0.000986831	0.00359756
RBPMS	0.011079872	0.009774938	0.003938745	0.002189308	0.006217119	0.003136543	0.000482233	0.000149663	0.000480797	0.016233766	0.000526174	0.001047285	0.052541429	0.000176731	0.001485973	3.11E-05	0.00042221	0.117942608	0.002157789	7.62E-05	0.006036834	0.014269653	0.063135908	9.62E-05	1.08E-05	0.059046638	0.009141749	0.000250037	0.000842588	0.002414109	0.05471469	0.052588313	0.013985404	0.003818842	0.008295535	0.022378405	0.000164167	0.000118288	0.045574628	0.003160452	0.002283939	0.015557786	0.00058792	0.00063624	0.054714116	0.04909382	0.009223456	0.003339086	8.15E-06
ISCA1	0.006237007	0.000471607	0.001539821	0.001414462	0.043430588	0.022460111	0.000212128	3.36E-05	0.00034237	0.193521047	2.20E-05	0.018096644	0.152449714	0.008622289	0.000408783	0.003953607	0.024465437	0.472937118	0.001768786	0.000103713	0.000356658	0.008109219	0.030898058	0.001125976	0.000127119	0.01550767	0.011832102	1.99E-05	0.005657954	0.003642792	0.008047472	0.011770858	0.046187283	0.001842379	0.010851051	0.043570092	0.000128196	0.010114688	0.049304548	0.001420421	0.000833614	0.001055829	0.001950364	2.04E-05	0.024919633	0.131020733	0.007092124	0.000424076	6.17E-05
PIGCP1	0.003456476	0.011870658	0.000144997	0.004434512	0.003963084	0.010082235	0.000376043	0.024739347	9.45E-05	0.053284684	0.001088498	0.010746082	0.014698145	0.012283498	0.019067931	0.000192024	0.001354007	0.085647248	2.05E-06	0.000193891	0.00045617	0.000564586	0.055676859	5.89E-05	2.76E-05	0.03754507	0.042139225	8.38E-05	0.000522655	0.044205004	0.001572992	0.02739818	0.02395093	0.000383654	0.022306966	5.62E-05	3.02E-05	0.006207785	0.01520741	0.05409421	0.005246191	0.00145273	0.030696951	0.000119436	0.190797595	0.159014588	0.016839241	4.73E-05	9.45E-05
ACP1	0.003758747	0.004429199	0.002236336	0.000864272	0.013326224	0.009978845	0.005587664	0.000281557	2.55E-05	0.119701665	3.53E-05	0.038630013	0.172892258	0.004584714	0.000909935	0.000321908	0.008562122	0.142517358	0.00245288	0.000159859	0.000517414	0.004065684	0.132013057	0.000124965	4.56E-05	0.091741484	0.04744009	2.13E-05	0.002940246	0.001471039	0.006768817	0.031559033	0.062371759	0.016821866	0.011867786	0.02405992	0.000115488	0.00071407	0.073249914	0.00408909	0.00471553	0.00141202	0.005993252	2.60E-05	0.041122346	0.15409454	0.001152901	3.79E-05	3.29E-05
HECW1	0.020464766	0.016808081	0.000436569	0.013456035	0.013430188	0.032368774	0.002268717	0.003989434	0.000875328	0.041140655	0.001026105	0.008819088	0.076475738	0.00958496	0.006398553	0.000183265	0.000790248	0.083704028	0.00019425	2.94E-05	0.005846712	0.000336124	0.118429113	0.000159787	1.06E-05	0.091775804	0.008494345	8.92E-05	0.004049242	0.003578748	0.005678345	0.072233681	0.103262951	0.000966799	0.028034528	0.000277393	4.47E-05	0.007296247	0.005392516	0.033609807	0.005049105	0.001111329	0.005671811	2.34E-05	0.170216121	0.061497257	0.029302629	0.001549873	1.18E-05
OAZ1	0.000107733	0.046919625	0.000199276	0.005209789	0.002030275	0.003491298	0.00057155	0.162519061	2.56E-05	0.215793514	0.000131355	0.000317528	0.110421812	0.042256902	0.000490992	4.82E-05	0.004323871	0.048283648	0.000164239	0.002387831	0.00089816	0.000729291	0.008366544	2.21E-05	3.00E-05	0.041739739	0.033287074	6.68E-05	0.001042116	0.017637279	0.007448028	0.023971393	0.016839744	0.002844827	0.006622277	0.000813008	0.002534873	0.022424571	0.01196536	0.005214169	0.001173866	0.010729281	0.011219519	0.000290819	0.008978983	0.203336515	0.010603993	0.000112831	0.000243432
EMG1	0.017525202	0.000456242	0.00027208	0.001977504	0.000278039	0.051396964	0.006807947	0.140151318	8.43E-05	0.001899818	0.002399821	0.000503772	0.01451068	0.019377309	0.003267431	0.000320113	0.0004925	0.002431412	0.000116995	0.001765842	0.068016682	0.000765477	0.068277238	0.000929536	0.000136094	0.018593488	0.04664952	0.013741792	0.000283783	0.079442442	0.000216077	0.00081351	0.045037505	0.000150669	0.000947414	0.000141335	0.00029886	0.000189081	0.007408755	0.001398379	0.039015211	0.006459223	0.004509326	0.000740563	0.007155738	0.085117377	0.005097353	0.000208682	0.000164741
FKBP11	0.001150675	0.056911645	0.000279977	0.290767555	0.046362973	0.001414318	2.81E-05	0.115669906	0.001519359	0.027849648	0.000267054	0.007735222	0.08566491	0.020821244	0.001387106	0.000375541	3.67E-05	0.059310353	0.000209974	1.62E-06	0.000326862	0.000256571	0.000733096	0.000634302	7.10E-05	0.016183938	0.002721046	2.61E-05	0.001149526	0.195851762	0.004431137	0.164106448	0.01092888	4.28E-05	0.026054045	0.000729722	5.59E-05	0.04101429	0.015377787	0.055835605	0.003702959	0.001212565	0.000744871	7.27E-05	0.143493886	0.050209493	0.349455166	0.001049655	5.81E-05
KIF1A	0.005331703	0.001651755	0.003671727	0.017589533	0.057003834	0.008221798	0.000780627	0.006286333	0.000885739	0.073479381	0.000111467	0.021332161	0.424468266	0.012793265	0.01041064	0.002362199	0.000405193	0.120205115	0.000400742	2.95E-05	0.014460636	0.003157795	0.038288756	0.000252407	2.49E-05	0.005196076	0.001438586	4.49E-05	0.012472686	0.004263058	0.002729016	0.047249897	0.140673578	0.000337057	0.044781114	0.000723619	1.20E-05	0.020359366	0.053621275	0.014890277	0.001450504	0.0002705	0.001237407	2.13E-05	0.255953153	0.090861166	0.137000236	0.001603147	2.26E-06
WNK2	0.003003644	0.002940175	0.001793197	0.005902499	0.037466594	0.013720468	0.000211266	0.006761063	0.000249822	0.051433438	5.40E-05	0.016065543	0.117869517	0.013621387	0.004448297	0.000290388	0.00052244	0.374238705	0.000147581	2.32E-05	0.004460503	0.004267653	0.038449081	0.000465576	3.04E-05	0.022128619	0.001973842	1.97E-05	0.010985026	0.006476526	0.006579987	0.115349255	0.054789935	0.000633368	0.010034202	0.007718062	1.23E-05	0.001344028	0.073109476	0.035562145	0.006378809	0.000362115	0.000523948	3.23E-05	0.126956808	0.146645901	0.148178291	0.000775744	1.97E-06
BLOC1S1	0.001375044	0.008072171	0.003951525	0.00215262	0.002280061	0.007427063	0.00125787	0.27411201	0.000566596	0.010239114	0.027645525	0.000596679	0.003488211	0.003387119	0.007269107	0.000129991	0.000347109	3.21E-05	1.69E-06	0.015935157	0.030798331	2.39E-05	0.002654059	7.94E-05	0.00013753	0.004507387	0.105473835	0.002541766	0.003174165	0.007080493	0.056810697	0.002183924	0.006900423	0.000726204	0.020564781	7.79E-06	0.005978605	0.014472052	0.038057207	0.005369469	0.003543567	0.101450117	0.026831979	0.043777661	0.032054872	0.011120366	0.003030856	0.001942538	0.010664806
KLHDC2	0.001625333	0.001684351	0.005191266	3.90E-05	0.008801713	0.04457534	0.012458901	0.007679937	9.13E-05	0.056092212	0.000174936	0.014158725	0.039007241	0.004646101	0.007206571	4.15E-05	0.032283908	0.14482402	3.21E-05	0.001047573	0.002512544	0.000784719	0.224165981	0.00054721	0.00044339	0.06489913	0.032591492	0.001557197	0.001283286	0.006049398	0.014651261	0.007028655	0.032095869	0.000265905	0.028675328	0.015388557	0.000172711	0.000116995	0.041511995	0.006176984	0.006191272	0.078270407	0.026055194	7.74E-05	0.003257595	0.041225089	0.000625758	4.78E-05	0.000132073
BEX1	0.003324008	0.084267859	0.009914658	0.000524953	0.000795776	0.009820889	0.00456619	0.02070328	7.16E-05	0.04083623	0.000908284	0.000350411	0.040861503	0.008062622	0.009631629	8.65E-06	0.017753592	0.00188711	0.000198773	0.036200145	0.000794627	0.002344393	0.157962097	4.50E-05	2.37E-05	0.12286445	0.021983802	9.15E-06	9.50E-05	0.025044274	0.072663537	0.004716894	0.002064523	0.009817084	0.032359368	0.00230677	0.000544051	2.16E-05	0.040141438	0.002599205	0.011783782	0.008896774	0.015893155	0.008019112	0.001401897	0.191070572	0.002118874	0.000269064	0.000301086
ATP23	0.001467018	0.005574812	0.009083952	0.002001771	0.011507	0.087869906	0.000801663	0.00129463	0.00100234	0.004582488	0.000244796	0.003087433	0.005101015	0.038087362	0.018800554	0.000252909	0.020911351	0.381436194	0.008398925	0.000105149	0.000241852	0.009054299	0.000793622	0.001173507	0.00358119	0.033433758	0.006850595	0.002439956	0.00018707	0.05126184	9.01E-06	0.027858407	0.000166536	0.00304019	0.005330052	0.119979812	0.000565591	0.027277344	0.014427825	0.056847601	0.001528693	9.42E-05	0.002034368	0.000110246	0.047836848	0.056425786	0.011196616	0.004998703	0.00022139
FAM174A	0.017926267	0.01822904	0.000653903	0.000477638	0.012895363	0.007338752	0.000363335	0.000205738	9.32E-05	0.184135578	0.000127262	0.013503925	0.03452265	0.002965089	0.000485608	3.18E-05	0.008967567	0.038135969	0.001446771	0.000820546	9.77E-05	0.001727861	0.055277445	0.000684848	3.81E-05	0.128202292	0.016572798	0.00012798	0.000130996	0.003951669	0.011091288	0.003075658	0.085986638	0.006507184	0.007832221	0.001481449	0.011961195	0.000253197	0.008163067	0.010434764	0.005998565	0.006135556	0.001089718	6.68E-05	0.004619033	0.219570174	0.000429748	0.000438077	0.00013157
UFC1	0.000429389	0.009885077	0.003985629	0.004016143	0.000529763	0.004121112	0.001944405	0.006474803	2.62E-05	0.007015875	0.000428169	0.000327005	0.171314204	0.008891533	0.005604752	2.72E-05	0.000848404	0.10949583	0.002038317	0.002108105	0.001282137	0.006772048	0.144909245	0.000669052	2.11E-05	0.114833097	0.006661263	2.07E-05	0.004290772	0.022605646	0.000884806	0.004473714	0.003480672	0.01682883	0.015833635	0.000557908	0.011408636	0.000188722	0.014414111	0.003540336	0.008068222	0.000324995	0.013139548	0.000194609	0.004933582	0.202889356	0.003092315	0.000296922	0.000112041
DPY19L3	0.026141208	0.091524079	6.24E-05	0.070516267	0.003091166	0.000128555	5.56E-06	0.019464401	0.018655522	0.037306987	0.000946337	0.000443462	0.003837294	0.005557867	0.015256161	1.54E-06	0.0094596	0.000889904	0.001349053	0.020842927	7.23E-05	0.00010163	0.090227402	8.15E-05	3.34E-06	0.031524785	0.017379882	9.15E-05	0.00958058	0.002105089	0.027882029	0.038204824	0.002007228	0.018234999	0.0447175	0.001557197	0.052554352	0.000469166	0.010085179	0.070016336	0.001350274	0.001509164	0.007192068	0.067881271	0.003007737	0.010997878	0.028983199	0.115110167	0.022365984
DHX33	0.004433866	0.000338206	0.000787304	0.03705038	0.000538451	0.027996403	1.91E-05	0.038895236	0.000628845	0.108108687	0.000381644	0.001500763	0.223647956	0.002189955	0.007201042	0.000306327	0.002494307	0.080764894	0.001353505	7.37E-05	0.005769888	0.008823037	0.009948044	0.000112616	9.42E-05	0.008669532	0.021526447	1.83E-06	0.005136986	0.062487498	0.004500782	0.019979123	0.022620006	1.33E-06	0.321963038	0.000302163	5.69E-05	0.006339176	0.114843508	0.018800698	0.000530553	0.002949652	0.018579846	0.001587065	0.25016887	0.537185576	0.029627086	0.001940958	6.98E-05
ASB8	0.001251839	0.007660839	0.010915813	0.00258305	0.006772981	0.002787747	7.26E-05	0.694555588	0.000183768	0.550706337	0.000138104	9.61E-05	0.000258151	0.003021522	5.34E-05	0.008244989	0.003397601	0.355997567	0.026073215	0.038553333	0.544472094	9.85E-05	0.002495097	0.005800833	0.000158638	0.31206615	0.014421219	0.000120801	0.042172037	0.002893865	0.00818992	0.040822014	0.200930771	2.18E-05	0.008881409	0.000188291	0.001965944	0.029347647	0.124487378	7.16E-05	0.000851348	0.024793914	7.99E-05	0.009737101	5.14E-05	0.00014873	4.99E-06	0.001877058	0.000323487
DCTN3	0.000108451	0.140146507	0.000879349	0.00172104	0.004768733	0.002212858	0.010844517	0.052556937	0.000920274	0.018155518	0.002050163	0.00025133	0.078042161	0.024611618	0.005078901	6.07E-06	0.002673157	0.003498765	0.000229216	0.009483007	0.002621678	0.000959548	0.019956291	1.25E-05	3.03E-05	0.030802997	0.015229093	0.000141191	0.000764472	0.007991182	0.016533955	0.008301566	0.004806499	0.024255642	0.003279709	0.000653974	0.006883048	0.004380161	0.003966531	0.01588375	0.00165477	0.004026841	0.014767789	0.00101914	0.008295751	0.027120321	0.0777974	0.000470386	0.001104006
DPY30	0.003792635	0.001543052	0.001547935	0.007643463	0.002043558	0.044887734	0.011633867	0.010637307	0.000202722	0.022958894	0.000150094	0.010844086	0.076958007	0.041470998	0.005645461	0.000174434	0.003545506	0.024517562	6.10E-05	7.23E-05	0.002287816	0.006918086	0.233849843	0.000375038	0.000162228	0.004008174	0.113286634	7.48E-05	0.014808212	0.010051792	0.000686858	0.004731828	0.034886595	0.001273091	0.00085343	0.000658785	0.000220672	1.34E-05	0.033412074	0.008091772	0.021979781	0.002543489	0.008698036	0.001525318	0.00272837	0.357341343	0.00939929	0.000270428	0.000121662
UCHL3	0.001197846	1.93E-05	0.002662674	0.015298953	0.008456076	0.011070107	8.72E-06	0.02174658	3.37E-05	0.085970627	3.59E-08	0.008708375	0.279356083	0.103351909	6.43E-06	0.013570338	0.020792094	0.054965051	0.051391005	0.000679247	0.000216149	0.002987274	5.76E-05	0.000154474	0.000242714	0.011305246	0.221522225	1.87E-05	0.034081019	0.000960481	0.037662173	0.029240739	0.277605139	0.001386963	0.001902977	0.023546275	0.00016151	0.041107556	0.03370494	0.011887889	0.000376331	0.004618244	0.000788668	2.48E-05	0.005371264	0.143266285	0.000455955	6.12E-05	0.000180393
SRGAP3	0.007578701	0.013638905	0.000881575	0.004584498	0.016853457	0.01074364	0.000888827	0.008499801	0.000283639	0.090615113	0.000137458	0.003736274	0.043709094	0.019437476	0.012268061	0.000121662	0.001294774	0.280038956	6.30E-05	2.06E-05	0.002960996	0.001422359	0.081434341	0.000181542	2.77E-05	0.023161796	0.01556274	3.69E-05	0.0048261	0.015429123	0.004591247	0.122215035	0.074040413	0.000189871	0.026054979	0.000839717	3.06E-05	0.002620026	0.047852069	0.029810243	0.00363432	0.004782087	0.004264924	6.06E-05	0.214528715	0.124354121	0.057361677	0.000757292	8.44E-06
LOC100129434	0.005691771	0.018667584	0.001098908	0.002255794	0.018307803	0.004041704	0.000550226	0.04683799	0.000512245	0.24212172	0.000322697	0.021588696	0.003295217	0.01785691	0.000569181	8.43E-05	0.00613649	0.111368687	3.29E-05	1.96E-05	0.000326503	0.000137458	0.004232256	0.000230006	5.93E-05	0.007977828	0.088065198	0.000108523	0.00295116	0.006553207	0.01949312	0.043297331	0.077236943	0.000275095	0.005549611	0.004597135	6.03E-05	0.012937364	0.020981929	0.008859869	0.020072891	0.072897959	0.002169133	1.26E-05	0.022254481	0.040684377	0.03755426	3.60E-05	0.000188506
SLC7A1	0.005338308	0.009235446	0.005273475	0.005545087	0.025291835	0.115921271	0.000573919	0.007197094	0.000372884	0.07882469	0.000414886	0.00148748	0.090416088	0.018980768	0.094882227	4.27E-05	0.006115166	0.329125848	0.000470817	0.000123529	0.003880158	0.004861496	0.034350909	3.90E-05	4.23E-05	0.005081845	0.002269938	2.40E-05	0.002147091	0.020000734	0.004153781	0.016557217	0.040086728	0.000584187	0.051202176	0.001765771	6.80E-05	0.003255513	0.056150225	0.014710494	0.000646148	0.001227643	0.00762774	3.46E-05	0.324433041	0.277277739	0.154680988	0.001382152	2.11E-05
PRDX3	0.004705263	0.000141407	0.006331135	0.000472397	0.003615078	0.028001645	0.011713707	0.00814562	6.17E-05	0.018421962	0.00065218	0.066331433	0.040106975	0.005005164	0.016653642	0.000621522	0.006611148	0.097491448	7.42E-05	0.000154761	0.015067475	0.004593473	0.111334583	0.000934777	0.000245873	0.029411404	0.139699994	0.002044922	0.023320111	0.003643582	0.002215874	0.007739027	0.104506856	0.000175798	0.01312964	0.003184073	4.79E-05	0.001442607	0.17503558	0.003413756	0.023591724	0.03799546	0.007153727	0.000193604	0.018208865	0.05890096	0.000700715	5.96E-05	4.44E-05
ARID1B	0.022891188	0.005716254	0.000774596	0.003321926	0.008840915	0.040664919	0.000202435	0.026468608	0.000461412	0.11708828	0.000923146	0.000806402	0.085177687	0.01182564	0.012908573	0.00020782	0.003328603	0.209327291	0.000410794	2.45E-05	0.014118159	0.001849415	0.055371788	3.09E-05	1.96E-05	0.009485448	0.01905594	5.06E-05	0.000957896	0.037881516	0.004993318	0.017119326	0.03788446	0.000166392	0.1976819	0.000307404	0.000115129	0.005775129	0.072968393	0.009206152	0.003895594	0.00259461	0.001954169	0.000371448	0.169500149	0.166302685	0.012514975	0.002292052	2.87E-05
WIPF3	0.02424358	0.008298838	0.000542113	0.11980046	5.35E-05	0.014692329	3.33E-05	0.083519865	0.000121519	0.016649981	0.002783798	0.00066058	0.048340584	0.015886191	0.016610851	0.000259443	0.000759159	0.137691868	0.003878434	0.000196332	0.007078411	0.00237821	0.031611661	2.52E-05	2.66E-05	0.026003786	0.011052301	9.94E-05	0.002575368	0.092206378	0.000482807	0.010621727	0.003802687	0.000996237	0.043301711	1.41E-05	0.000154187	0.017152856	0.222456392	0.009176715	0.006173897	0.000497885	0.005409317	9.95E-05	0.202291492	0.046453367	0.00833804	0.006662268	0.0001096
SMG7	0.009193229	0.005431	0.000364915	0.0056446	0.008011717	0.019591771	0.000411871	0.004501069	0.000103641	0.037284801	0.000557765	0.012775029	0.067516177	0.011624318	0.014449795	7.29E-05	0.005416353	0.191137345	2.07E-05	7.44E-05	0.002011751	0.006684382	0.173593368	0.000309774	5.54E-05	0.024177167	0.053531239	8.50E-05	0.001125617	0.025680766	0.002907722	0.03543298	0.064048321	0.000226631	0.018947956	0.001663817	9.27E-05	0.000541323	0.020652088	0.034686278	0.024171136	0.008133486	0.009634716	0.00024214	0.078441646	0.142204317	0.016149331	0.00015591	2.01E-05
PLEKHA6	0.006069143	0.000630281	0.003417346	0.000623245	0.059002123	0.006372706	0.000775026	0.000305537	0.000288952	0.018870127	4.41E-05	0.019017744	0.114534488	0.00510798	0.011805321	0.001904341	0.000779119	0.246053465	0.000203369	1.30E-05	0.00473786	0.000870662	0.114727338	0.001168624	1.40E-05	0.015854959	0.020915731	0.00013753	0.01619478	0.000287157	0.014935007	0.072057991	0.141581898	0.002280492	0.018439481	0.014231672	6.21E-06	0.001622174	0.054949327	0.020915156	0.007778875	0.001150603	0.001447776	2.01E-05	0.206264161	0.036369158	0.020175419	0.000377767	1.76E-06
SAP130	0.008136071	0.00021938	0.000473186	0.067474031	0.009103768	0.022726411	0.000497023	0.000353642	0.001823999	0.134114879	9.63E-05	0.020290871	0.113354771	0.018938838	0.004960721	0.001546427	0.019727111	0.360543474	0.000259156	3.92E-05	0.000196117	0.000649236	0.037910092	0.000540677	0.000110533	0.00791005	0.018788923	6.05E-05	0.043669318	0.002295642	0.006344417	0.017146897	0.176925812	9.57E-05	0.043176638	0.002349562	4.10E-05	0.006473511	0.007151573	0.040038121	0.000731876	0.006147834	0.014345328	2.63E-05	0.089178717	0.164017849	0.002785019	7.88E-05	8.50E-05
FARP1	0.035035505	0.007391882	3.75E-05	0.009870861	0.015556493	0.004340672	0.000916397	0.055707014	0.002750412	0.086886127	0.007436684	0.001493583	0.013275319	0.013141774	0.049810223	2.75E-05	0.000551806	0.008183243	8.94E-06	7.04E-05	0.0133548	0.001413887	0.125932677	1.89E-05	5.56E-05	0.013115999	0.008159047	0.000983169	0.003598278	0.038657727	0.011880638	0.05545773	0.043036344	8.00E-05	0.048469031	0.00031681	0.000336483	0.005495977	0.058768707	0.130585133	0.003437306	0.005387777	0.008425777	0.000667975	0.269917843	0.057846674	0.015627215	0.005962666	0.000112185
SYNGAP1	0.001875622	0.000459329	0.004016215	0.009795832	0.015951814	0.01697695	0.000338206	0.004244821	0.000444539	0.041537268	0.000221246	0.032024142	0.221809777	0.004289049	0.004186449	0.00111535	0.004268801	0.18105852	0.000178455	1.61E-05	0.006027931	0.006966693	0.014111553	0.001425734	8.94E-05	0.005169511	0.024535153	1.75E-05	0.00941645	0.002300093	0.008957443	0.027697005	0.075703978	5.93E-05	0.021171692	0.00275192	1.40E-05	0.001819835	0.038125056	0.031484004	0.008633131	0.011290671	0.000995806	0.000120154	0.084048229	0.214494468	0.063965106	2.65E-05	1.35E-05
DGUOK	0.000282347	0.519680442	0.000587992	0.004500566	0.005579694	0.006062968	0.000862261	0.286006612	3.34E-05	0.002424089	0.000232519	0.000309056	0.042263938	0.083403193	0.003506519	0.000138822	0.000645646	0.018374647	0.000533641	0.007185821	0.009880913	0.017098217	0.01626385	7.43E-06	0.000219236	0.067368703	0.029269099	6.04E-05	0.000301517	0.164753279	0.032361881	0.05735184	0.002428612	0.023350841	0.001528764	0.00488002	0.001282568	0.007606559	0.040865524	0.002226931	0.018617181	0.000241781	0.004703037	0.090514954	0.005897473	0.081389324	0.118940891	0.039268084	0.001141126
ADARB2	0.010018406	2.19E-05	0.047828734	1.93E-05	0.012097397	0.033295833	0.001267491	0.000977497	0.000351847	0.05005886	4.20E-05	0.012330669	0.041501369	9.60E-05	1.04E-06	0.017721139	0.03697413	0.022106792	0.003179191	1.24E-05	0.08831003	0.002589368	0.119646237	0.000485177	0.000163018	0.007049692	0.007018747	0.008375303	0.119546796	7.85E-05	0.065614384	0.006210585	0.05767802	0.026670002	0.027986711	0.215395823	0.00037949	0.000618506	0.055921691	0.105767705	0.005939403	0.002402334	0.001462279	0.001007509	0.171712972	0.030627666	0.000232734	0.000472181	6.35E-05
KMT2A	0.020223308	0.014014051	0.000357017	0.007346937	0.003813026	0.02060908	0.000242786	0.012357019	0.000293619	0.159052282	0.000281916	0.000897442	0.062065899	0.013269431	0.004239364	3.31E-05	0.003809723	0.180660184	0.000109672	6.16E-05	0.000664672	0.001263039	0.078229339	4.73E-05	1.96E-05	0.016450166	0.029168151	5.62E-05	0.001875909	0.026324725	0.007220859	0.034468514	0.033947187	0.000495013	0.049169495	0.001237192	0.000233452	0.000782063	0.056120644	0.021746796	0.007455639	0.00427232	0.008042877	0.000102277	0.126870578	0.126365262	0.034799217	0.002243301	5.63E-05
UBOX5	0.003128502	0.023527752	0.016986499	0.085381307	0.018247564	0.003823939	0.002164682	0.003430341	0.009326558	0.001184205	0.000195686	0.017208428	0.193630468	0.027422233	0.000331026	0.007746494	2.32E-05	0.001877345	0.104789669	5.42E-06	0.002008018	9.25E-05	0.011782992	0.035856949	5.80E-05	0.025833696	0.000184916	0.00445519	0.003495821	4.85E-05	0.001899172	0.007286123	0.062068842	0.015286891	0.006358346	0.000324061	0.000150022	0.020696531	0.00030403	0.082615351	0.008634208	0.00048331	8.31E-05	2.55E-05	0.006731769	0.007285046	0.05925593	0.027095623	7.43E-05
CDK12	0.011916034	0.048317465	0.000510378	0.005436672	0.014939962	0.00739978	0.001018997	0.014918063	0.000539959	0.082769645	0.000556472	0.002889126	0.020962041	0.008110152	0.003072068	1.15E-05	0.002672798	0.087811175	2.00E-05	9.48E-05	0.001325216	0.000447913	0.14749269	3.13E-05	1.55E-05	0.033395345	0.017845637	0.000298429	0.000804751	0.006635272	0.018329127	0.064633764	0.031070877	0.001010094	0.015625707	0.001053604	0.00011398	0.000883155	0.028041995	0.033849469	0.009977122	0.008565066	0.006623066	0.000114411	0.050628005	0.047916903	0.032352045	0.002069836	7.84E-05
GPC4	0.144047881	0.017863802	1.03E-05	0.004758466	0.00045337	0.002970904	3.77E-05	0.005182722	0.001625261	0.00369621	0.004398613	2.72E-05	0.055080718	0.062010901	0.098974225	3.66E-05	0.034031047	6.36E-05	0.026419211	0.003140061	0.010746728	0.000628989	2.54E-05	0.000379059	8.67E-05	4.70E-06	0.031452844	0.004084998	0.000431256	0.00223289	0.022325777	0.000193173	0.003213295	0.002695414	0.280906495	0.00043499	0.033108583	0.001415251	0.001094241	0.000234457	0.000180178	0.001108816	0.000762246	0.026644227	0.06876561	0.026457192	0.154509749	0.056302652	0.003453532
TLE3	0.002207114	0.014526188	0.010665596	0.070747314	0.056466496	0.008041585	0.000278972	0.033478057	0.000225985	0.000971825	0.000112257	0.003733761	0.268017343	0.026392718	0.004933223	0.000491423	0.000129201	0.040467187	0.001058701	9.94E-05	0.059280126	0.025700367	0.037543777	6.82E-05	4.07E-05	0.008304654	0.000405122	0.000125683	0.090894265	0.00600395	0.003013983	0.101536059	0.036961996	0.003597272	0.014513982	0.022590928	2.59E-05	0.003572717	0.035882653	0.051417212	0.000305681	2.98E-06	1.34E-05	0.000789458	0.128013822	0.003039472	0.138089415	0.003648967	4.34E-06
SLC31A1	0.000441452	0.614506415	0.006401066	0.013727217	0.011299574	0.000487331	0.001978078	0.581697984	0.026839446	0.00751157	0.003047513	4.96E-05	0.099394963	0.138277096	0.001711635	2.55E-05	0.000486469	2.32E-05	0.005720706	0.042317572	0.000730511	0.001710414	0.004876646	8.32E-05	0.00023338	0.005470489	0.106522089	0.002043845	0.001253346	0.150054595	0.002595399	0.034117277	0.001701583	0.001213427	0.004787616	1.57E-05	0.016408882	0.061251922	0.000546636	0.007874582	0.000241422	0.001640339	0.002616436	0.003375416	0.010251894	7.38E-05	0.769535589	0.029904083	0.003199295
DTNA	0.037645372	0.019386571	0.000323272	0.046080878	0.012173144	0.013019502	0.000108379	0.00745966	0.002205463	0.000125611	0.002131511	0.001099124	0.005372843	0.006728825	0.000578443	1.48E-05	0.03533555	0.006288558	0.00170905	0.00047254	6.82E-07	5.38E-05	0.384831605	0.000456745	0.000281413	0.071838504	0.015119098	0.021659776	0.002003782	0.003393796	0.093084471	0.01646869	0.004824376	0.000544698	0.006049327	0.007679003	0.01160285	2.52E-05	0.017359707	0.370107361	0.001993802	0.001559494	0.010288727	0.009285777	5.94E-05	0.00086901	0.00058634	0.223436941	0.001136602
NHS	0.036522878	0.044885221	0.000187286	0.067369852	0.003779999	0.000278541	0.042259487	0.006758334	0.000772083	0.000329303	0.0005396	0.001155198	0.024461273	0.049434431	0.003482826	0.000233452	0.000147222	0.017437536	5.09E-05	0.000821767	5.12E-05	0.000200856	0.196903822	0.001890412	8.91E-05	0.018868403	0.000277608	0.002897598	0.001887684	0.033522213	0.006533319	0.013345394	0.000498531	0.000103425	0.012850704	0.007016808	0.000833829	0.000445544	0.071441028	0.048058489	0.000141191	0.006345279	0.017558301	0.00010802	0.00371136	0.019211097	0.028206916	0.008601755	0.000220672
TLK2P2	0.015941188	0.067719078	0.003163683	0.018088172	0.003661388	0.001842451	5.19E-05	0.137278669	0.000604218	0.173486389	0.004747122	0.000328441	0.005195861	0.035940235	0.001991002	5.85E-05	0.000300583	0.051184801	0.000534359	0.000282993	0.004552979	0.001301164	0.012069683	2.74E-05	1.32E-05	0.018418803	0.074021817	0.000101989	0.002454388	0.088954778	0.005295804	0.124620133	0.011502045	0.00090175	0.016943995	0.000165244	0.000260664	0.002525827	0.15945988	0.015403348	0.025833768	0.033443522	9.88E-05	0.001033285	0.034119144	0.050900408	0.024321338	0.001598911	0.000134299
CDIP1	0.005844055	0.002613062	0.00051605	0.000251545	0.112151073	0.01496107	0.002715446	0.002955324	0.00178293	0.010763385	0.000360176	0.019515019	0.080054379	0.004301757	0.000610752	0.001307985	0.000318102	0.059043623	0.011512097	7.07E-06	0.006221283	6.44E-05	0.071071985	0.000164382	1.34E-05	0.143271168	0.003063309	0.009912217	0.01030761	0.000733742	0.028134041	0.009086321	0.080264963	0.005402711	0.058400526	0.001720107	0.000206815	0.004408952	0.004164909	0.024211486	0.000320184	5.03E-05	0.004700453	1.47E-06	0.147067572	0.016463521	0.009691581	0.020230704	6.54E-05
MMADHC	0.002921507	0.00068973	0.002686655	0.001661735	0.018796821	0.016709717	0.001905705	0.016912834	0.000131714	0.127693889	3.68E-05	0.010127324	0.06537544	0.016153711	0.000638035	0.000801089	0.007704348	0.217418308	0.00061628	8.36E-05	0.004076741	0.000763467	0.055301641	0.000190517	0.000114985	0.059897663	0.025039679	0.000100841	0.012972187	0.002729231	0.001938804	0.020389952	0.128943609	0.000429964	0.015727014	0.011119504	7.07E-05	0.023636382	0.130550885	0.003176032	0.009396992	0.007053497	0.000933988	3.82E-05	0.01227359	0.078016457	0.001475706	0.000109456	6.48E-05
PDE4DIP	0.176655492	0.007675629	0.015275475	0.002452018	0.011184482	0.00207199	0.029204912	0.005291281	0.00650862	0.264197173	0.016041706	0.070232664	0.000119221	0.001194256	0.068987395	5.42E-05	0.00491355	0.029490166	2.69E-06	0.000640261	0.011141259	0.00019066	0.062738289	0.000223616	0.000152894	0.023935278	0.139262814	0.009378109	0.011276743	0.000382577	0.00570491	0.076581497	0.026693768	3.09E-05	0.022451639	7.87E-05	6.72E-05	0.000490274	0.22226943	0.048105158	0.001295348	0.043138657	0.048837285	0.000723691	0.082739777	0.003168278	0.000826936	0.002779921	0.000205164
SLC35F6	0.003837581	0.000336985	0.002766566	0.011670915	0.126280253	0.002838652	0.002890562	9.97E-05	0.004678626	0.038484119	0.000111108	0.0673598	0.136924058	0.006414564	0.001709122	0.003314172	0.000293332	0.010058972	0.00028249	6.86E-06	0.001457182	0.000855799	0.146583652	0.005332134	4.91E-05	0.021135433	0.007296032	0.003690754	0.010906622	0.000534359	0.002753499	0.012963284	0.112556518	0.006130961	0.010319744	0.031313986	0.000129919	0.029478679	0.023058765	0.00939771	0.003753362	0.002856458	0.001195621	6.10E-07	0.092496156	0.03739537	0.069499962	0.000698489	8.75E-05
MOAP1	0.004178336	0.044181742	0.001374398	0.000679965	0.002311653	0.006527575	0.003732253	0.074015068	6.14E-05	0.019354334	0.000353068	0.000683196	0.007801563	0.007360435	0.001517564	1.10E-05	0.015457483	0.037744023	0.001084979	0.003734981	0.001049511	0.001653406	0.148417092	6.88E-05	8.28E-05	0.288932679	0.038900118	0.00053163	0.000444467	0.014728731	0.012858961	0.00785096	0.00378761	0.005466755	0.002238131	0.005332924	0.00082349	6.28E-05	0.043612956	0.01601873	0.013893789	0.001838718	0.022818241	0.00041223	0.00039349	0.108711075	0.000138176	0.000542687	0.000172352
HCFC1	0.006325822	0.000268418	0.003501565	0.024408429	0.030176486	0.028445071	0.000319395	0.001562438	0.000289455	0.011734528	4.26E-05	0.037859833	0.668157522	0.009007917	0.00382437	0.002784444	0.001098693	0.105842303	0.001226135	1.80E-05	0.006024915	0.00372974	0.13974336	0.000422353	7.07E-05	0.015788402	0.008961464	0.000109528	0.019390664	0.0016384	0.006469562	0.01819271	0.134930076	0.001250546	0.037276472	0.014934002	3.26E-05	0.002946565	0.041246413	0.018903297	0.005350945	0.000170629	0.002322351	5.02E-05	0.140847186	0.060715086	0.007183811	0.001037377	1.40E-06
TRMT10C	0.004724218	0.000480294	0.00119598	0.001326365	0.021176071	0.010183829	0.000526604	0.003952028	0.000189512	0.022745581	1.86E-05	0.013607386	0.056757925	0.045248377	0.000138607	0.002542628	0.003159806	0.045588557	0.002752207	6.69E-05	0.001254423	0.00306855	0.036360757	0.000569755	8.14E-05	0.10259616	0.042210377	0.000650097	0.025528123	0.000959189	0.001855303	0.014956044	0.139243357	0.001318108	0.002273887	0.003782799	0.000151889	0.021199334	0.043274427	0.008788502	0.005760123	0.001147587	0.000764185	1.60E-05	0.005792073	0.069493572	0.001257295	0.000905412	5.55E-05
SGCD	0.118380003	0.025872826	1.47E-06	0.000814587	4.43E-05	0.00347062	0.001240423	0.00813284	0.015773037	0.008059965	9.83E-05	0.001538601	0.004501715	0.002609903	0.013789969	8.00E-05	0.028308008	0.002413678	0.000391695	0.001408502	0.000725198	0.000800874	0.006546242	0.000406701	9.40E-05	0.014262617	0.146517239	0.000227493	0.019782611	0.178812025	0.008168811	0.021414083	0.018759485	2.41E-05	0.01203845	0.000114554	0.006076251	0.001348264	0.033483945	0.110663054	0.018200105	0.135597441	0.011268414	0.053359498	0.001123822	0.006424544	0.047573635	0.004161463	0.00015031
S1PR3	0.004536465	0.00560949	0.000409932	0.095067897	0.003382955	0.002007156	0.048767353	0.002275897	0.000145858	0.003633602	0.000534861	0.051334715	0.10762886	0.010395491	0.000180968	3.13E-05	0.010645277	0.005479464	0.009636439	5.10E-05	5.32E-05	0.006812973	0.204277719	0.000714213	4.01E-05	0.119490866	0.004470555	0.00257106	0.004983984	0.030953415	0.005345847	0.005122555	0.030431729	0.000645502	0.007617975	0.000231011	0.010548062	0.000154618	0.074544724	0.45763339	0.076652792	0.000466509	0.002403411	0.000317528	0.000396865	0.020389306	0.000274018	0.012027824	6.38E-05
NEFM	0.001714004	0.000580453	0.006957144	0.001749688	0.027652418	0.069317882	2.10E-05	0.002105089	0.000238406	0.087314331	0.000173142	0.038297085	0.200219681	0.00232752	0.00575481	0.002637258	0.009549205	0.838758805	0.00053802	0.000112831	0.002032573	0.011396287	0.150456019	4.00E-05	0.000108451	0.001422575	0.005251791	0.000375038	0.001447632	0.016206411	0.004006092	0.005863513	0.048808063	0.005741958	0.027154928	0.000748605	5.52E-05	0.012098761	0.114899151	0.003795651	0.008255759	0.000949999	0.005955773	2.88E-05	0.595907722	0.096788615	0.053284038	0.000656057	4.41E-05
ZNF687	0.04346577	0.000523158	0.02807014	0.023020569	0.027619104	0.079234012	0.001680331	8.48E-05	0.004699663	0.000171777	0.00019784	0.022836621	0.431529194	0.007737663	0.00243572	0.000961415	0.008671614	0.017356117	0.074798889	3.34E-06	0.001846759	0.004544579	0.0838846	0.025661021	0.000173213	0.021108653	0.007437043	0.01893812	0.038897964	0.000289024	0.01289924	0.006524057	0.020986021	0.009759502	0.05376724	0.013172432	4.34E-05	6.72E-05	0.000358955	0.046369794	0.002861412	1.15E-05	0.00015713	0.000105436	0.021366408	0.01049809	0.021577495	0.005274264	4.04E-05
TRIAP1	0.019388151	0.000995088	0.002763982	0.02628301	0.005087445	0.017967192	0.004839454	0.073870251	5.42E-05	0.01944681	0.002927682	0.007340331	0.006695152	0.023957392	0.01411263	0.000312861	0.007465404	0.210113984	0.000185204	0.000412517	0.007587173	0.000496593	0.173103129	0.00053522	0.000226847	0.085608692	0.042344711	0.003472774	0.03661679	0.022278246	0.000182475	0.019628029	0.033584534	0.000137673	0.006783607	0.000107949	9.75E-05	0.001712855	0.206542954	0.009188777	0.104597968	0.04875407	0.003057852	0.000257217	0.00339516	0.153165973	0.003522387	0.00011879	9.20E-05
BSN	0.004144734	0.001889623	0.000968882	0.022212551	0.012538382	0.025375767	0.000348616	0.008331506	0.000236109	0.039020811	0.000269495	0.012740924	0.14609528	0.017557798	0.006578911	0.000421851	0.00058993	0.180987655	0.000123529	1.62E-05	0.001580316	0.004330261	0.049123185	0.000466653	6.08E-05	0.022602057	0.015300748	1.92E-05	0.002923374	0.016982048	0.003097485	0.033145847	0.064776857	0.000138894	0.007495846	0.001277973	1.55E-05	0.001350777	0.078213256	0.034131637	0.008202844	0.000620875	0.00429989	4.48E-05	0.105784937	0.20853155	0.06618159	0.000431831	5.71E-06
CAMLG	0.029668011	0.000639615	0.00360158	0.004491089	0.006879745	0.011047634	0.015443411	0.001883304	0.000906992	0.111838104	2.47E-05	0.050852303	0.02563941	0.011489265	0.002900757	0.000300224	0.001798439	0.053818217	0.00047771	0.000139684	0.006306221	0.00039708	0.140337132	0.000580166	5.14E-05	0.178477804	0.048328738	7.36E-05	0.003999414	0.000149807	0.001063871	0.004076813	0.364503435	9.85E-05	0.007637504	0.000183624	1.25E-05	0.007615103	0.013146226	0.00504293	0.009567226	0.005106903	0.001376983	5.79E-05	0.001479367	0.025705536	0.002816682	0.00010479	4.30E-05
COPS9	0.002881372	0.214268949	0.001284794	0.023017338	0.002915907	0.005057505	0.018156452	0.324159705	0.000249678	0.003555845	0.019057161	0.000510737	0.018116604	0.056426002	0.022442377	2.61E-05	0.000425728	0.000176803	6.89E-05	0.003645952	0.033128759	0.000188076	0.007215474	3.94E-05	5.07E-05	0.001555904	0.065952698	0.004109194	0.004181279	0.008242333	0.000847614	0.002045138	0.016734272	0.001022515	0.001911449	2.69E-06	0.00092731	0.000225554	0.045415021	0.039303912	0.006610071	0.000814803	0.011715071	0.035505927	0.001961852	0.024517132	0.016897541	0.004804273	0.000248314
GPATCH8	0.006730907	0.025882375	0.000288019	0.004873774	0.011774592	0.01683163	0.000187573	0.023398156	0.00024257	0.096291124	0.000915392	0.002408221	0.040102739	0.00807332	0.000773878	2.55E-05	0.001728148	0.183891967	0.000134227	3.93E-05	0.001237766	0.002601502	0.053209368	1.70E-05	2.02E-05	0.00576321	0.050950307	0.000154474	0.000625327	0.024481017	0.015954112	0.047393924	0.036357526	0.000786299	0.01461012	0.001685285	0.000112903	0.001231304	0.134156737	0.024730157	0.017076821	0.005770319	0.008664506	0.000100266	0.169723226	0.101558676	0.039591679	0.003345117	6.31E-05
ZBTB16	0.012125111	0.008629541	0.010677012	0.005869687	0.059575935	0.105178313	0.00177173	0.004273971	4.27E-05	0.091278385	0.000184773	0.083850568	0.112518967	0.000777611	2.21E-05	0.002419637	0.005294296	0.042468204	0.010650949	1.76E-05	0.012725057	0.00611416	0.088313835	0.000325856	5.49E-06	0.030459658	0.00904913	0.000207892	0.003109044	0.002235547	0.007260276	0.016374419	0.138254408	0.013217306	0.041148265	0.006215755	3.18E-05	0.000148371	0.050102514	0.003263626	0.009743275	9.15E-05	0.000817674	6.71E-05	0.305048301	0.025541118	0.008544388	0.018602893	6.86E-06
ISOC1	6.07E-06	0.001300374	0.009038216	0.018199028	0.017304278	0.012997388	0.006010699	0.000466366	9.15E-06	0.000235462	0.000403758	0.371006419	0.126791959	0.035378342	0.00031444	0.005606906	0.00312563	0.214205121	0.004265714	0.001624759	0.030866683	0.100160907	0.009185259	0.002069549	7.78E-05	0.028541352	0.029239375	0.001003488	0.061137475	0.01022418	0.000119221	0.005033956	0.008492191	0.007181944	3.49E-05	0.004308219	7.47E-05	0.002824508	0.006593629	0.002418058	0.046779762	0.040838743	1.17E-05	0.000465001	0.000335406	0.015137981	0.054385208	3.48E-06	1.14E-05
TRIM9	0.001532283	0.093083465	0.000302809	0.015614506	0.012323561	0.001484609	0.001057337	0.009757204	0.000298214	0.046010874	0.000243935	0.009125379	0.050440755	0.026138695	0.006057799	5.24E-05	0.001118725	0.108854384	0.000121662	3.78E-05	0.000195327	0.002243803	0.042002377	6.11E-05	7.57E-06	0.026042629	0.002285949	1.89E-05	0.002368014	0.041901285	0.033650445	0.064762354	0.029668226	0.001735543	0.01566857	0.004050678	4.58E-05	0.000867431	0.02892813	0.059654195	0.003285812	0.00347421	0.002749766	2.07E-05	0.080435412	0.037029127	0.249549394	0.000514327	3.60E-05
ABL1	0.013528767	0.001298507	0.012110033	0.002025608	0.077551276	0.217439776	0.001077441	0.001435858	0.000464427	0.029245334	5.97E-05	0.005162403	0.133984134	0.028085003	0.003404709	0.000191163	0.020628681	0.340745534	0.001059778	3.14E-05	0.004252072	0.003453245	0.104342079	0.000251832	3.48E-05	0.00527211	0.02474746	0.009958742	0.034997452	0.001754929	0.012579091	0.003043133	0.067484083	0.010977559	0.019692576	0.008715914	0.000276459	0.00058354	0.058499105	0.0049455	0.001430185	0.000344596	0.000972256	2.45E-05	0.075048819	0.092163801	0.020734081	0.012083755	7.00E-06
CWC15	0.0028869	0.01284496	0.002154989	9.85E-05	0.059087204	0.009365473	0.004039765	0.002664828	0.000231083	0.129939092	6.49E-05	0.002961786	0.28747582	0.010396927	0.001449068	0.00012956	0.004796519	0.084946999	0.000278326	0.000777683	0.024831752	0.00105504	0.043837972	4.46E-05	6.93E-06	0.045307898	0.001726138	9.30E-06	0.002834559	0.001451653	0.004831772	0.03925595	0.025347263	0.004450595	0.037136537	0.009256986	0.000447698	0.001202011	0.017307007	0.002933785	0.000151746	0.001594819	0.000578299	0.000134658	0.028606545	0.078814423	0.006515225	0.000148371	4.49E-05
CELSR3	0.014016636	0.006685818	0.007068072	0.013861193	0.018467338	0.007787778	0.002976217	0.006520395	0.002147881	0.011900454	7.94E-05	0.019520044	0.152127268	0.004911468	0.000705669	0.001439017	0.001464433	0.040181861	0.002636468	4.70E-06	0.002383236	0.000927669	0.024767492	0.00068413	1.43E-05	0.044859087	0.003562953	5.58E-05	0.010187707	0.001260813	0.011008217	0.082455312	0.05706077	0.001177671	0.009961183	0.008950192	3.70E-06	0.001057337	0.071215941	0.054457437	0.001714866	0.000340001	0.001247531	2.74E-05	0.111747567	0.012625114	0.0190148	0.006123781	4.63E-06
AHNAK2	0.009132487	0.002330966	0.002755438	0.015937239	0.027776055	0.011871017	0.000125324	0.001422431	0.006620769	0.044497152	0.000484674	0.010073834	0.082594816	0.035681546	0.006087451	0.001083543	0.000531558	0.386220399	2.43E-05	0.000136381	0.00286134	0.014587073	0.129156706	0.000265546	0.000129775	0.002037958	0.001024238	0.00014076	0.004116158	0.043401366	0.002087283	0.007304791	0.075837595	0.000263177	0.001988991	3.40E-05	0.000178383	0.02359036	0.068476981	0.005155797	0.007920246	0.002328741	0.001747534	1.53E-05	0.20661547	0.159235942	0.28693281	0.001630431	3.59E-05
MRPS28	0.011077933	0.007755181	0.001622892	4.02E-05	0.040744041	0.014222912	0.019363237	1.84E-05	0.000331959	0.067872511	0.000137314	0.02750875	0.073907801	0.010447114	0.003063811	0.000577294	0.008074038	0.058743219	2.48E-06	0.000257576	0.000537518	0.001338212	0.159509708	5.27E-05	1.33E-05	0.064709582	0.015358258	7.47E-05	0.004240872	0.00029247	0.014810653	0.027200735	0.074943994	0.008367836	0.00197097	0.005437964	5.10E-05	0.001828235	0.007970863	0.011635231	0.00065541	0.001737985	0.005587305	1.27E-05	0.016489224	0.061721195	0.010034489	2.48E-05	6.28E-05
EMSY	0.000677883	0.035977929	0.000146433	0.000512388	0.002774249	0.062058934	0.000156413	0.254660784	0.000149663	0.093002333	0.005018734	0.003358687	0.030199246	0.013270221	0.003630156	2.43E-05	0.00797273	0.037332331	2.47E-05	0.001524457	0.001874258	0.000617645	0.133814475	1.09E-05	1.42E-05	0.018220352	0.050734123	0.000662159	0.001686505	0.065895331	0.00553762	0.004438604	0.011337197	0.007240531	0.024800304	0.000397224	0.000644353	0.000472468	0.058590217	0.005961876	0.006038557	0.002111479	0.089003242	0.000130565	0.181778657	0.033822689	0.103922059	0.004663836	0.000245514
FAF2	0.013400607	0.003048949	0.000687576	0.00702966	0.000343806	0.016021459	0.175434778	0.003488354	0.010437995	0.01238179	0.15260609	0.000140401	0.034148509	0.006280158	0.005577397	0.001231089	0.002042194	3.23E-07	0.000182332	0.001167332	0.003011542	2.96E-05	0.000511814	0.08878038	0.000169049	0.009138375	0.009641753	0.017332495	0.007072021	0.001353577	0.004880235	0.022962556	0.00772797	3.77E-06	0.0026621	0.000401173	0.001205242	0.001781207	0.000334616	0.498178729	3.70E-06	0.038718684	0.011892556	0.001833189	0.039880595	0.004109553	0.010842363	0.000907781	0.008324326
FOXJ2	0.000231801	0.012146866	0.000759159	0.005243247	0.005509404	0.071264477	0.000266192	0.274976246	0.001418554	0.09938527	0.001436719	0.002971981	0.204309166	0.0532462	0.007133624	0.000509875	0.00635928	0.050851226	0.000684776	2.99E-05	0.08767921	0.024657282	0.003121465	2.91E-05	0.000135232	0.003828678	0.035041033	4.63E-06	0.009916094	0.033312706	0.000608167	0.0342743	0.043406249	0.000308266	0.040838958	0.00209353	0.000256284	0.068480643	0.014883528	0.00462248	0.001014258	0.002038101	0.001142633	0.000463996	0.230927941	0.124816573	0.114338981	7.69E-05	6.06E-05
SPECC1	0.006947738	0.103968728	0.002357891	0.003177324	0.037435649	0.029796673	0.010463986	0.028295659	0.01063063	0.022426007	0.023147005	0.000868436	0.001093164	0.000321046	0.000473402	1.38E-05	0.003996399	0.000189368	9.06E-05	4.33E-05	0.002138332	8.26E-07	0.017483774	0.000380136	1.18E-06	0.130551172	0.017291785	0.053281166	0.003061801	0.002797655	0.03962765	0.065258337	0.006701039	0.000503414	0.000346606	0.000267341	0.000132647	0.000141766	0.003861705	0.687305472	0.003753434	0.000100266	0.003676179	0.003846341	0.002661813	0.002561798	0.093742502	0.025917987	0.000191881
GAS7	0.010724757	0.014902196	0.000460837	0.004396531	0.011525954	0.02026172	0.002113346	0.023487904	0.004869609	0.039246473	0.005967189	0.002006151	0.102513521	0.007946524	0.015314246	0.000190947	0.000390259	0.032836181	0.000169839	1.11E-05	0.01015231	0.000494798	0.046233808	7.26E-05	1.73E-05	0.019161915	0.009841782	0.000248889	0.017762854	0.006700178	0.003611776	0.07007521	0.030285404	0.0002262	0.029161546	1.35E-05	0.000139899	0.017175759	0.018240312	0.073848424	0.000378197	0.000588853	0.007965191	9.11E-05	0.264273494	0.128895361	0.068714274	0.006213098	9.62E-05
UHRF2P1	0.008433172	0.021572972	0.001887253	0.000602136	0.005940121	0.012530556	0.001086272	0.017925333	0.000558196	0.062370036	0.001347115	0.001339289	0.00473269	0.018845356	0.002875843	5.58E-05	0.009442943	0.331686174	0.001349125	5.91E-05	0.001006001	0.001103288	0.034399947	0.000347037	2.62E-05	0.054189989	0.072427321	5.91E-05	0.003424885	0.023558338	0.010545764	0.051687963	0.021231715	0.00116963	0.020813562	0.007170385	0.000162515	0.000178455	0.103648938	0.00217538	0.005955343	0.003422444	0.001862698	0.000116349	0.052480185	0.221113621	0.061650761	0.003961936	9.04E-05
TMEM44	0.011774161	0.035865421	0.062144302	0.01008044	0.068118708	0.011735246	0.006837312	0.126556173	0.001134879	0.069217149	0.000235534	0.000139181	0.072615863	0.013159078	0.001483532	0.000113405	0.004760548	0.123366392	0.005122698	0.000822844	0.02102989	0.000524307	0.040383542	0.001286015	0.000205738	0.010277957	0.011323627	3.26E-05	0.000672355	0.001539032	0.011106437	0.313379053	0.005341611	0.000694899	0.136949043	0.046513606	1.97E-06	0.000860035	0.064685027	0.010422702	0.000296204	0.007796609	7.29E-05	0.004585791	0.010025371	0.070563223	0.027652346	0.000459688	0.000132504
AJAP1	0.012708184	0.003317187	0.003329249	0.004926474	0.010021135	0.001218811	0.010938716	0.007861945	0.001040967	0.005864374	0.00144275	0.045601265	0.1414131	0.005721855	0.015042992	0.000879493	0.000118647	0.006682946	3.59E-05	1.85E-05	0.012461701	0.001346253	0.048022015	0.000452724	1.19E-05	0.026188236	0.006872135	0.001229725	0.02742611	0.001792049	0.001994663	0.056324982	0.028043216	0.000455309	0.007533827	0.000286296	1.86E-05	0.008658404	0.04133932	0.146874507	0.003302612	0.001404984	0.001543268	0.000184916	0.022402529	0.054296394	0.013987629	0.000289096	2.84E-05
ZER1	0.027808436	0.002397882	0.013926027	0.004131451	0.057621012	0.009907119	0.002517355	0.000393634	0.003308284	0.010390249	0.000515332	0.012496092	0.280567822	0.005628086	0.015202887	0.000459688	0.001236546	0.1310753	0.000198199	5.12E-05	0.004712371	0.00202209	0.200052966	0.003584923	6.81E-05	0.053065341	0.005544154	0.00046852	0.016362429	0.001371598	0.021161855	0.068155827	0.04751792	0.000199707	0.077592991	0.001663243	3.44E-05	0.002387328	0.00698213	0.040977744	0.000375469	0.000538236	0.001040177	3.35E-05	0.075828405	0.066184965	0.034154684	0.001173076	3.23E-05
UTP18	0.009519049	0.000147653	0.006810963	0.000410291	0.002493231	0.038662322	0.002851217	0.06924953	0.000555898	0.031114817	0.00044576	0.006643457	0.021896351	0.010344873	0.042143317	0.001972621	0.001433057	0.104394061	4.19E-05	0.000433913	0.02372412	0.003956694	0.039493818	0.000470386	0.000168762	0.034924792	0.021169681	0.000401101	0.051982551	0.024065305	0.000493505	0.005885627	0.04416171	0.000140186	0.005508327	0.000813654	0.000143345	0.003644516	0.125290442	0.004852306	0.007360937	0.018187469	0.00306776	7.01E-05	0.00906191	0.198855873	0.001036516	3.16E-05	6.58E-05
ARHGEF17	0.045981006	0.001083615	0.013266272	0.020963261	0.030166003	0.013168339	0.001835774	0.003160308	0.000920633	0.012323992	0.000121949	0.038619818	0.172572899	0.012135091	0.001442032	0.002094607	0.000678314	0.22363094	0.014018	6.50E-06	0.025754862	0.006652217	0.122924402	0.004862071	1.65E-05	0.069424	0.008140953	0.001461992	0.053809171	0.001175661	0.002061005	0.024756866	0.094902905	0.006214606	0.044462617	0.00106423	5.58E-05	0.000817962	0.018848659	0.008709237	0.005425759	6.62E-05	0.00011958	2.59E-05	0.233280267	0.029029724	0.014025395	0.003862782	2.51E-07
SHISA6	0.002285518	1.04E-05	0.006186461	0.011344089	0.099107196	0.002881803	0.000317384	0.000231442	0.00521259	0.063828977	0.000335262	0.033880917	0.686649235	0.001270004	0.001001119	0.066559608	0.000854938	0.006535688	0.014824941	0.000203153	0.051603456	0.007100381	0.181567211	0.000309702	2.88E-05	0.015841963	0.022885803	0.002446203	0.022867782	0.005463166	0.034832388	0.010085538	0.040330196	0.017193063	0.119174092	0.119677828	6.66E-05	0.001687869	0.089988745	0.001270219	0.000694253	0.005272972	0.002257014	5.76E-05	0.481303051	0.020378895	0.018577261	0.000705023	4.61E-05
ZNF185	0.035989704	0.029873856	4.88E-05	0.68200037	0.210104363	0.014814889	0.000118431	0.336141543	0.00144634	0.083121816	0.003712006	0.002836642	0.051706128	0.000572483	0.000521219	0.004935951	0.010870795	0.002522596	0.004124846	0.027984988	6.04E-05	6.36E-05	0.057027025	0.000213636	5.78E-05	0.011775238	0.010574986	7.53E-05	6.32E-05	0.071366789	0.172409343	0.006159609	0.002616867	0.004793431	0.042481918	0.00053881	0.000567242	1.64E-05	0.059365853	0.156582134	1.73E-05	0.000147079	0.184770634	0.000178526	0.406872092	0.144630309	0.00972791	0.042615678	0.092280689
LMTK2	0.030695013	0.002784013	0.004357975	0.063872846	0.003272816	0.014465662	0.013940027	0.020387224	0.001993299	0.01783056	0.001056763	0.048545855	0.097019877	0.008720509	0.011243356	0.000421276	0.000435923	0.026295718	0.002470901	1.09E-05	0.016313965	0.001468598	0.091229778	0.000948347	3.02E-05	0.140994301	0.015566832	0.000182619	0.025198641	0.005116524	0.002409514	0.043868773	0.077520403	8.06E-05	0.023530623	5.31E-05	4.15E-05	0.005454263	0.06104464	0.066459952	0.008866762	0.000781273	0.008390093	0.000115918	0.007417371	0.049610265	0.004268873	0.001823209	1.43E-05
MRPS7	0.001229294	0.108039402	0.001141987	0.004191762	0.002451229	0.006815486	0.001988561	0.211078091	9.04E-05	0.012306617	0.000313005	0.00129183	0.022782486	0.042544023	0.009476545	4.00E-05	0.005953763	0.045548422	0.000562575	0.002225495	0.00222011	0.004019159	0.043063986	0.000359099	7.23E-05	0.076502878	0.075244326	5.39E-05	0.002427391	0.093265043	0.007013434	0.021371004	0.002825944	0.000516265	0.014640922	0.000391695	0.001674228	0.004485489	0.022101479	0.005271536	0.019313768	0.004825525	0.014239211	0.006773484	0.000848763	0.253998804	0.024442246	0.00104427	0.000226057
YLPM1	0.008670825	0.046305893	0.000102636	0.002527406	0.004924176	0.061476076	0.000194178	0.031901367	0.000103713	0.35879253	0.001770222	0.00088179	0.036124541	0.00750999	0.013884814	2.90E-05	0.014177751	0.034795483	3.55E-05	0.000157777	0.004378796	0.00026332	0.011687644	1.10E-05	4.25E-05	0.001055758	0.024717592	8.39E-05	0.000410076	0.016780366	0.016853672	0.058637532	0.039711797	0.000513681	0.132773472	0.000446765	0.000142484	0.011197046	0.047501119	0.015135181	0.024470965	0.025089005	0.009399505	0.000274233	0.289613542	0.045250602	0.201884252	0.00140563	0.000102707
SLC6A6	0.01209991	0.018046385	0.020161777	0.004460646	0.007794742	0.025603224	0.000424651	0.227451756	0.001346971	0.061420648	0.001592952	0.000980441	0.017468625	0.042102321	9.06E-05	0.000131355	0.011869222	0.062120753	0.019450974	7.10E-05	0.035464571	0.001307554	0.000112616	0.00084862	4.18E-05	0.000383654	0.002812374	0.000493146	0.013745813	0.008795323	0.001260383	0.089144828	0.14491226	0.000117641	0.002193114	0.000440159	0.000120801	0.034476914	0.044177865	0.003252425	0.005491598	0.00448994	2.52E-05	0.000166321	0.008488457	0.012787881	0.2691188	0.054526794	5.50E-05
EP400NL	0.160854346	0.036037019	0.000305968	0.003807498	0.047789748	0.000321979	0.00130698	0.000309056	0.00019425	0.001600635	7.28E-05	0.035803675	0.000176803	0.001929112	0.000825285	0.00023417	0.000562288	0.354350443	3.58E-05	4.51E-05	0.000618793	0.00164637	0.031619487	0.003056272	1.99E-05	0.060483537	0.00198095	0.001082538	0.019784765	0.000340719	0.001131146	0.140771008	0.031210955	0.021321822	0.003253933	0.005146392	2.75E-05	9.23E-05	0.009281612	0.171738532	0.041763505	0.00409505	0.000268346	0.000196979	0.028699237	0.005602239	0.028587806	0.000327221	6.34E-05
PAK2	0.002755725	0.081645572	0.000110246	0.000262171	0.002830682	0.027299242	2.53E-05	0.055081005	0.000841153	0.093238191	0.004715171	0.000186424	0.009075192	0.032104126	0.032561193	4.63E-06	0.007092196	0.004795729	0.000162085	0.001464074	0.000945547	0.014532435	0.069034135	2.17E-05	0.000114267	0.01605463	0.040702254	0.000678888	0.0003815	0.078474099	0.001848841	0.013887327	0.006069286	0.003069124	0.0685029	0.000128698	0.017593984	0.003584349	0.046071257	0.013897738	0.017583789	0.002010603	0.034129339	0.009363391	0.050228448	0.054249796	0.060894582	0.057003188	0.003721914
UAP1	0.001974201	0.001115565	0.001861334	0.002583409	0.003548378	0.048938951	0.005702828	0.001125258	0.000231585	0.107628788	8.08E-06	0.016424032	0.151122738	0.003132738	0.000877913	0.000648877	0.005372054	0.441348252	0.000555898	0.000235103	0.00223131	0.001097257	0.100950114	0.000465863	6.11E-05	0.086109341	0.012408714	1.68E-05	0.007153799	0.005177839	0.005319497	0.006840902	0.060872827	0.001913029	0.016304488	0.031994705	0.000113262	0.004991307	0.046045194	0.001179969	0.001800162	0.005870836	0.00712228	2.44E-05	0.00970752	0.213720841	0.004418501	7.00E-05	5.64E-05
CCNDBP1	0.001302528	0.018173683	0.002478871	0.000929823	0.003966531	0.014828028	0.00095244	0.239054283	0.000149304	0.053127518	0.000354073	0.001392348	0.142442185	0.007968925	0.003455327	5.75E-05	0.002218818	0.068128113	0.000250037	0.000566165	0.005680427	0.000999611	0.068142473	6.36E-05	0.000173716	0.12867293	0.031578562	8.42E-05	0.001572418	0.05529403	0.021200052	0.04983406	0.020234581	0.001619517	0.023302808	0.012820046	0.000980369	0.01240455	0.041912989	0.003603519	0.007128095	0.008901512	0.007410191	0.00020344	0.010905976	0.083961281	0.003166626	0.000382721	0.000120872
PHC1	0.030872211	0.003726868	0.000622455	0.000830598	0.016258034	0.001031203	0.003082192	0.001105514	0.000102133	0.288771635	0.00012798	0.020417451	0.03502294	0.002939887	0.001296928	0.000128842	0.01150384	0.046220382	0.00017587	5.99E-05	0.015982472	0.005535036	0.007626304	0.001340438	6.43E-06	0.013373898	0.062745038	0.000101415	0.018819006	0.00011757	0.008646054	0.063341682	0.198695548	0.003145374	0.019818366	0.027559942	6.47E-05	0.000387675	0.029660831	0.009887518	0.004373483	0.062058934	0.000549364	0.000100194	0.153408508	0.070623103	0.019093491	8.17E-05	1.40E-05
PCMT1	0.004508895	0.000845317	0.000809992	0.002013187	0.007872141	0.01161082	0.004742311	0.001044485	7.71E-05	0.077608858	1.34E-05	0.05002411	0.024326292	0.003876065	2.36E-05	0.000210333	0.009261294	0.036780849	0.000435851	8.48E-05	0.000476489	0.001125833	0.164721616	0.000229575	7.59E-05	0.176479873	0.026306703	0.000146576	0.011345094	0.001938086	0.005630456	0.013840084	0.182015807	0.002118228	0.001654555	0.061197068	0.000205523	0.001774889	0.076717052	0.015329324	0.015239863	0.009409126	0.004532445	1.25E-05	0.002856745	0.059269285	0.000120872	0.000263392	6.70E-05
CBL	0.003840238	0.015099138	7.77E-05	0.000887534	0.018406884	0.013161878	0.000237042	0.005571294	0.00076361	0.05853127	0.000228929	0.001677818	0.03605102	0.058366493	0.021473531	3.59E-05	0.003364718	0.122684093	5.36E-05	6.75E-05	0.001110252	0.00774872	0.108189891	2.42E-05	4.84E-05	0.015154423	0.012066164	3.82E-05	0.002173656	0.020665729	0.003239645	0.122979256	0.03023615	0.000694253	0.023251113	0.000589356	0.000761456	0.00994589	0.019285264	0.057066801	0.001472116	0.005471781	0.016383537	0.000111251	0.272674465	0.102862676	0.059904986	0.003443337	8.03E-05
FNBP1	0.022541746	0.006860216	0.000280265	0.001053173	0.024734752	0.092568815	0.000188291	0.033801149	0.003873121	0.099004022	0.002568619	0.016706989	0.001761822	0.03500815	0.006536693	1.71E-05	0.022719016	0.072132661	0.000159428	0.000105508	0.008133056	0.000485392	0.041087668	2.90E-05	4.94E-05	0.00335043	0.043852116	0.112944157	0.009327492	0.003715093	0.01130058	0.008660629	0.044616839	0.009587114	0.021848103	0.004755522	0.000887965	0.000685207	0.024169987	0.040823522	0.004579401	0.003171939	0.001270434	0.000226559	0.081761526	0.036275389	0.070529334	0.030111221	0.000745661
RAB4A	0.003455973	0.000123816	0.015239719	0.003253071	0.010349612	0.002028193	0.007333295	0.000423861	7.35E-05	0.107897098	3.21E-05	0.042608498	0.449680727	0.017844776	0.000820618	0.003565107	0.009510649	0.130869957	0.000493936	0.000166608	0.00425279	0.005966184	0.026715738	0.00266569	1.24E-05	0.021433324	0.052077612	1.07E-05	0.021902383	0.005220559	0.005051474	0.035786084	0.085002499	0.000413019	0.005738943	0.026953893	5.24E-05	0.002001628	0.062430849	0.002448141	0.001124325	0.017918082	0.000833039	7.34E-05	0.009502536	0.119360265	0.003010752	1.69E-05	1.64E-05
GREB1	0.03890457	0.005584002	0.004399044	0.006191918	0.02492473	0.005277639	7.51E-05	0.014998836	0.000223544	0.067150723	9.80E-05	0.002037096	0.06170102	0.005837737	0.000592731	0.001177025	0.00048769	0.26344724	0.000128268	6.68E-05	0.001544129	6.77E-05	0.131569056	0.000122883	7.57E-05	0.004589524	0.028123415	0.000283136	0.001414533	0.002964299	0.004241087	0.05219134	0.015242017	0.00043061	0.035587634	0.00448793	4.96E-05	0.01021779	0.017253948	0.056778316	0.000563293	0.000419553	0.002452018	0.000272797	0.107059356	0.123524707	0.019948608	0.003351004	0.000112472
LINC01814	0.006992397	0.012152466	0.001309708	0.000562144	0.032755623	0.018059237	0.001081318	0.042250153	8.51E-05	0.503561589	5.43E-05	0.010044684	0.001211703	0.028828043	0.000431328	7.48E-05	0.018730264	0.100602825	0.000141119	5.09E-05	0.001552171	0.000544267	0.002685075	0.000157418	6.17E-05	0.004531511	0.156998205	8.27E-05	0.001470464	0.006806439	0.024371955	0.048899175	0.19257891	0.000255135	0.011381999	0.008376883	5.93E-05	0.003185868	0.057542321	0.008198966	0.033333312	0.142491008	0.000679678	2.69E-05	0.019185177	0.122688186	0.047260523	8.76E-05	0.000134227
CDK7	0.000621163	0.000122452	0.000206025	0.000281485	0.039425322	0.029423609	0.000360391	0.001249038	0.00092968	0.132654718	0.000121088	0.006506466	0.096408945	0.016547884	0.000427379	0.015487567	0.007919025	0.712398964	0.000643851	6.53E-05	0.000504706	0.001711347	0.036730231	0.000587561	0.000192958	0.003075084	0.029680791	8.83E-05	0.002088576	0.003385252	0.008012147	0.019471078	0.010578361	0.000543549	0.018429213	0.106043985	0.000236324	0.006210801	0.163699855	0.005064039	0.000431328	0.007176344	0.011564654	6.16E-05	0.063989805	0.209956028	0.002695414	0.001591732	0.000130924
COX7B	0.010436918	0.02476541	0.006004524	0.000116636	0.009503038	0.0154274	0.010200271	0.004352087	0.000514973	0.001113842	0.00308212	0.00064263	0.03453342	0.031693152	0.054255038	1.03E-05	0.002397739	0.08211025	7.25E-05	0.000200066	0.001618656	0.001748467	0.273494904	5.05E-05	6.85E-05	0.109413764	0.021955154	0.00179887	0.010816946	0.003819991	0.010079794	0.036870669	0.006699173	0.036476209	0.007427781	0.001600276	0.000964646	0.00053723	0.033813211	0.021158912	0.010102626	0.000526245	0.005218262	0.000313723	0.008883419	0.041856483	0.002014049	0.002565244	0.000116493
ARMCX5.GPRASP2.GPRASP2	0.005241453	0.005318779	0.000389398	0.000258007	0.017551193	0.055841636	0.00215463	0.000395357	0.000363622	0.003858474	4.57E-05	0.004235128	0.007107059	0.003403704	0.000227565	0.00014873	0.01506568	0.149587404	0.002104228	0.000735968	0.000457678	0.0053783	0.138026376	0.00040304	0.000158854	0.159300129	0.030630753	0.001075071	0.000967589	0.003577025	0.022762454	0.001034577	0.025183563	0.002948575	0.000794268	0.054725604	0.001591229	8.12E-05	0.010798135	0.013634597	0.004222276	0.005699813	0.001640698	0.000184773	8.28E-05	0.2366881	0.00036513	0.00027409	0.000110103
PEAK1	0.000395501	0.02028247	0.00059632	0.004109625	0.009431384	0.029858707	0.000128411	0.084365577	8.48E-05	0.116397007	0.000473545	0.001051162	0.047549798	0.043823899	0.002173728	3.36E-05	0.00556756	0.112818438	4.94E-05	0.000201286	0.001851426	0.003898107	0.148689208	2.08E-05	0.000110605	0.007223013	0.01800826	7.94E-05	0.000819398	0.042119193	0.006204554	0.057682471	0.027723211	0.000952727	0.048439953	0.000337057	0.001154696	0.001928106	0.098640148	0.018784615	0.007084298	0.023898446	0.021901234	0.000215646	0.170804149	0.195393833	0.091329075	0.00399805	0.000116421
RPL23	0.00015031	0.079728773	0.002213863	0.004113286	0.023063648	0.004115225	0.006308303	0.174107444	0.00013796	0.151058766	0.001090436	0.001065809	0.180070433	0.050887987	0.004495469	0.00016948	0.000962204	0.000372669	0.000507291	0.001117289	0.012362117	0.000712777	0.002552751	2.06E-05	8.12E-05	0.002072708	0.013166616	0.000359099	0.002002489	0.004452677	0.020602547	0.001841948	0.059815957	0.014042914	0.007387072	6.82E-05	0.000316307	0.039114149	0.002964083	0.005380023	0.007192211	0.002333264	0.00428352	0.000170054	0.011165599	0.109949236	0.068391254	5.69E-05	0.000297711
NUP214	0.013808062	0.001720753	0.001462495	0.002213074	0.038976727	0.02264054	0.000153182	0.00146709	0.000181685	0.218726616	0.000337129	0.013679974	0.23982274	0.032421402	0.008191356	0.000173357	0.007347942	0.427804874	0.00012755	4.99E-05	0.002455393	0.004349287	0.048091803	0.00021579	2.70E-05	0.003307925	0.038551394	0.000214497	0.007524422	0.003440609	0.008008486	0.017283457	0.059375833	0.000774308	0.025669637	0.004015138	0.000139109	0.001153978	0.033775015	0.010878262	0.003704324	0.00369499	0.005858343	7.26E-05	0.221617214	0.155182786	0.07648342	0.001072558	3.32E-05
C17orf75	0.005239658	0.007322453	0.001530703	0.000934275	0.012063508	0.018092551	0.00336881	0.038396382	0.000731445	0.011958826	0.000102995	0.004260257	0.003004219	0.016662689	0.008036631	3.72E-05	0.013209839	0.10994543	0.000556113	0.000100266	0.002706615	0.001433488	0.082303674	0.000477494	0.000286511	0.217182523	0.013058273	0.001010166	0.019166007	0.01848177	0.003089874	0.01510201	0.023214496	0.000299363	0.004272176	0.002082903	0.000269567	0.001138254	0.12072558	0.036813517	0.015481895	0.004216963	0.002755222	0.000195973	0.000714429	0.092370293	0.000879565	0.000306902	9.55E-05
C2CD2	0.117286659	0.010615624	0.001893212	0.039398829	0.002175739	0.002390272	0.006726887	0.007544166	0.001998899	0.008025286	0.002172795	0.002560864	0.02233827	0.021607363	0.008836894	8.49E-05	0.000269208	0.031789936	0.000960553	0.000165531	0.001102139	0.001542263	0.030511425	1.50E-05	3.34E-05	0.016162399	0.010001031	0.001245664	0.003271021	0.008972306	0.00164716	0.018461523	0.004122907	0.004390643	0.014074864	4.34E-05	0.000866713	0.000990995	0.135102536	0.105142414	0.000794843	0.002158938	0.001581608	0.000415317	0.060315673	0.018661624	0.003268508	0.032094792	0.000171131
VIP	0.021020054	0.000335262	0.033347097	0.00072728	0.003637192	0.001539462	0.000149735	1.17E-05	0.003455471	0.207694742	0.001019356	0.028404289	0.077251231	0.004992456	0.000186496	0.002244162	0.00302382	0.884093663	0.004519234	0.000275095	0.005458642	0.025705536	0.035989991	0.000558267	0.000115057	0.032379831	0.064388572	0.000876262	0.010852558	0.017940195	0.002778629	0.000333252	0.153768935	0.003016209	0.02992749	0.00069533	0.000140545	0.007199535	0.007618693	0.000544841	0.002707907	0.004115369	0.000151674	0.000188219	0.01008963	0.043508777	2.80E-05	7.11E-05	0.000201286
CS	0.004795514	0.000973979	0.001716876	0.007299909	0.023890261	0.059261028	0.000460694	0.000179173	0.000405409	0.073709925	5.56E-05	0.023175653	0.255557473	0.016652709	0.005027709	0.000422784	0.034469735	0.555947107	0.001186574	1.99E-05	0.004294505	0.007117972	0.107933284	0.001086918	0.00011757	0.011107083	0.016590963	4.85E-05	0.00661603	0.007189052	0.002619667	0.044035273	0.07526644	0.000190445	0.076007757	0.002699579	0.00017709	0.004050176	0.013728222	0.022152097	0.002353296	0.006219776	0.001833835	4.41E-05	0.377047956	0.050889781	0.031507913	0.000165459	4.99E-06
CCT2	0.002907722	0.004659097	0.001058629	0.004194562	0.008523351	0.034242421	0.00316239	0.009549635	0.000233883	0.030314051	6.38E-05	0.017745981	0.163977212	0.014355093	0.002693117	0.000102636	0.008348594	0.142836214	0.00100995	0.000214354	0.003652988	0.004563462	0.049566037	2.54E-05	3.45E-05	0.046942887	0.006363372	3.21E-05	0.007260276	0.00779266	0.003050098	0.008289504	0.053186823	0.002363994	0.017111285	0.013372462	0.000257863	0.009468791	0.048379571	0.005869185	0.001858031	0.000959117	0.002371317	1.73E-05	0.011893346	0.122747922	0.006051409	4.42E-05	4.39E-05
JAGN1	0.001217088	0.39863281	0.002810363	0.01126267	0.001996602	0.082984681	0.000310851	0.772074591	0.001553678	0.000495372	0.221069465	0.003872044	0.002062585	0.050622118	0.068807109	1.76E-06	0.000347898	0.006230402	0.000136381	0.056973248	0.049065818	0.000129991	0.144838021	0.000183193	7.58E-05	0.086926262	0.074599003	0.000363694	0.000299937	0.031987453	0.002267569	0.009978271	0.001762396	0.015218826	0.004902278	4.68E-05	0.000867718	0.002798804	0.000277752	0.008154811	0.070694757	6.47E-05	0.005430138	0.014178326	0.00165197	0.105293262	0.268009014	0.000825931	0.000768708
CHURC1	0.015514276	3.59E-05	0.057659424	0.000137601	0.070352782	0.005315046	0.010402599	2.33E-06	0.004839957	0.005318779	0.000670129	0.047941673	0.019906606	0.020783694	0.01354406	0.003233614	0.013367651	0.112302496	0.00055159	7.50E-06	0.005225729	0.025279988	0.011227776	0.052806364	0.000121519	0.007858571	0.183133849	0.000137099	0.08768359	2.69E-06	0.002130577	0.010047843	0.249162114	3.91E-06	0.003186515	0.002334269	2.64E-05	0.000521722	0.00268048	0.000301445	0.01397607	0.185740844	1.79E-07	0.000788812	2.62E-05	0.314707967	0.003577312	1.43E-05	4.28E-05
PSMA5	0.012579235	0.003711073	0.001600276	0.000232231	0.023298141	0.011875755	0.003856464	0.002374261	0.000132719	0.124023849	6.05E-05	0.037691753	0.018809026	0.00712429	0.000297999	9.73E-05	0.005966256	0.096843397	0.000388034	0.000129919	0.001212709	0.000319036	0.071406063	8.86E-05	4.90E-05	0.163397656	0.028663912	0.000309415	0.00423082	0.000585766	0.007814415	0.015647821	0.19601539	0.001279912	0.022810487	0.013221614	8.79E-05	0.000919628	0.027228306	0.003550101	0.019801278	0.008565425	0.00098518	3.41E-05	0.006089534	0.067977911	0.001428103	0.000259012	6.02E-05
KLHL29	0.005771683	0.027898327	0.003872116	0.00139723	0.051766007	0.00143636	0.007387144	0.012999326	0.000410076	0.014372899	7.99E-05	0.030374362	0.134892311	0.004836798	0.005686243	0.000175008	0.000311712	0.029126293	0.000104646	8.10E-05	0.009555092	0.001253921	0.01945198	4.94E-05	6.16E-05	0.022845883	0.003952889	0.000947773	0.002842673	0.001073133	0.019998795	0.099252946	0.18415001	0.00332566	0.021118776	0.008775722	6.95E-05	0.003215808	0.0856214	0.063764574	0.006520323	0.002500482	0.002702307	1.81E-05	0.04294796	0.009149647	0.013459984	0.00054958	1.63E-05
LOC103344931	0.003102654	0.037133881	0.000281341	0.006144316	0.005547529	0.011614482	0.000436426	0.055655319	0.002206612	0.093900817	0.000536656	0.000720101	0.076369261	0.011381999	0.040462376	4.30E-05	2.36E-05	0.014767933	2.19E-05	0.000368361	0.012507149	0.001617435	0.095708697	5.78E-05	4.30E-05	0.061650402	0.007806445	2.58E-05	0.00183161	0.055093785	0.003273031	0.08069087	0.025798874	0.001241284	0.045146567	0.000508511	0.000247812	0.003840525	0.022682399	0.057192448	0.002420283	0.000522296	0.019646984	0.000124247	0.248117162	0.092047416	0.116005132	0.000304461	4.59E-05
PCDHB13	0.00118241	0.017427269	0.000477135	0.00199811	0.0175998	0.013800882	0.000962492	0.006421242	0.000617501	0.019787206	0.000215	0.002769941	0.056538007	0.020511076	0.025480162	0.00015433	0.006617682	0.212841959	0.000155766	6.06E-05	0.002822856	0.004348928	0.122988446	0.001977073	2.21E-05	0.134806942	0.015541057	8.17E-05	0.008930088	0.073277269	0.012704451	0.03038348	0.032985449	0.000678458	0.059496885	0.002327592	0.000133652	0.000235103	0.026703317	0.013973342	0.001610686	0.008009275	0.002136178	1.50E-05	0.068051648	0.08097713	0.030679792	9.34E-05	2.21E-05
CSMD1	0.007122782	0.032468645	0.001248464	0.01879	0.002292985	0.02955579	0.000368505	0.047080525	0.000106154	0.17075389	0.000363694	0.001050157	0.029322158	0.031021264	0.003413684	0.000112328	0.002725785	0.274116964	0.000225554	5.88E-05	0.005749712	0.002059569	0.084326734	7.48E-05	8.02E-05	0.016604963	0.045561345	1.50E-05	0.001593957	0.017588169	0.004832561	0.069778253	0.080327715	7.30E-05	0.018627736	0.000198773	6.79E-05	0.001208042	0.079672914	0.037061795	0.009890103	0.016952754	0.00344506	0.000228642	0.099723584	0.099069717	0.063771466	0.001444545	2.47E-05
ZHX2	0.266723466	0.000731014	0.000925731	0.000134155	0.025340083	0.020959528	2.11E-05	0.000343519	0.000494511	0.106193469	6.59E-05	0.000832752	0.017211084	0.00370339	0.001431909	0.000149304	0.006845138	0.168431504	0.000273946	0.000189583	0.003938673	0.000201502	0.219987681	5.15E-05	0.00083146	0.008235943	0.011600194	0.435331773	0.076432803	0.000676304	0.035188794	0.001666258	0.104955308	0.006526067	0.103503403	0.172643764	0.006226309	0.000748748	0.006630749	0.000624537	0.00191669	0.003470118	0.000202579	5.29E-05	0.109412328	0.023322337	0.004173238	0.017379164	0.000206312
ZYX	0.004471991	0.000557119	0.015442549	0.003339301	0.060912244	0.008912857	0.003072283	0.000172783	0.004179987	0.014093101	4.59E-05	0.034438861	0.103014529	0.005335006	0.000147366	0.004029857	0.00293601	0.052456348	0.003370677	6.14E-06	0.000425441	0.000482089	0.023261595	0.001864924	3.95E-05	0.063054704	0.009846306	0.000456529	0.017451967	0.000442385	0.01021219	0.060295856	0.058157201	0.003652772	0.009378612	0.031328274	1.53E-05	0.005413481	0.048310357	0.008852402	0.019893252	0.00017027	0.000139181	2.36E-05	0.021173917	0.014824725	0.014765779	0.002545859	1.26E-05
RUBCN	0.00590774	0.019157463	0.002276615	0.000599839	0.040545806	0.005339816	0.000393131	0.009041663	0.000459258	0.041283318	0.000142555	0.009281038	0.092177874	0.005038479	0.004878728	6.05E-05	0.000559632	0.158121561	3.16E-05	1.40E-05	0.001669058	0.000541969	0.089918024	0.000354935	2.25E-05	0.049077306	0.015810228	7.72E-05	0.005186096	0.000460478	0.015594618	0.114606286	0.035552022	0.001540396	0.094872678	0.004716392	5.28E-05	0.003028558	0.036062866	0.031979627	0.001642134	0.000467443	0.001400748	2.75E-05	0.221813152	0.106896087	0.059268639	0.002936441	1.96E-05
KCNC1	0.004826243	0.00564381	0.003811734	0.007970504	0.02295674	0.008135928	0.001665684	0.014022308	0.000995662	0.012903189	0.000294193	0.007086452	0.290590859	0.003585138	0.001945984	0.000525743	0.001229653	0.067675928	0.009690791	1.17E-05	0.016068343	0.001604512	0.03745726	0.000106082	1.07E-05	0.037715949	0.011731226	5.45E-05	0.00491197	0.004435302	0.007319294	0.035802669	0.026554623	0.001331032	0.054522127	0.000783427	8.50E-05	0.003169498	0.067077274	0.018905092	0.002405134	0.000162228	0.000417112	0.000133365	0.146207286	0.101969577	0.027876213	0.003532582	7.79E-06
ADAMTS9.AS2	0.026829036	0.000175726	0.024477499	0.036202873	0.000952081	0.000657134	0.01482652	0.00393774	0.008267821	0.052985357	0.015930131	0.064107841	0.000176157	1.58E-05	0.048649101	3.82E-05	0.041911983	0.047958833	2.35E-05	0.012829452	0.011758365	0.010547703	0.099779874	0.079040013	3.77E-05	0.006126581	0.01090971	3.55E-06	0.094644503	0.053614023	0.000340288	0.045753837	0.002134167	2.55E-05	0.002090801	0.000345888	0.006434596	0.00132895	0.806287036	0.125411709	0.00867262	0.00216023	0.005186814	0.012143994	0.000235032	0.009408624	0.000217585	0.000373818	0.000238334
MAST3	0.003875275	0.003643223	0.001291399	0.003735125	0.014331041	0.020873585	0.00086822	0.003504078	0.000941311	0.013923585	0.000394926	0.017301909	0.190728597	0.013603078	0.013474774	0.000214282	0.000493434	0.161189788	0.000151387	3.18E-05	0.002866079	0.005693782	0.077936186	0.000207605	4.42E-05	0.042683097	0.004524619	3.39E-05	0.008738818	0.007042368	0.006633764	0.04236661	0.055935691	0.000396578	0.015559509	0.00076239	6.57E-05	0.00136169	0.034107082	0.05915333	0.002390703	0.000492141	0.004537614	3.56E-05	0.106710991	0.188367296	0.081298355	0.000962851	1.22E-05
KDM4B	0.016385117	0.005109703	0.044116836	0.012847114	0.067625094	0.007874582	0.000300871	0.040194354	0.000655123	0.018648701	7.61E-05	0.007807666	0.202011479	0.006020894	5.68E-05	0.000662734	0.001412164	0.319345847	0.00535195	3.03E-05	0.010098748	0.001896659	0.043350677	0.001642995	8.50E-05	0.025380434	0.002738493	3.89E-05	0.016312026	0.001869304	0.014658441	0.140726422	0.05211308	0.000241206	0.092973901	0.082322773	5.06E-06	0.000129129	0.03594404	0.017410971	0.001490999	0.001072128	0.000254776	0.000170198	0.070556402	0.073010538	0.031733	0.003196423	7.29E-06
ZKSCAN2	0.01045415	0.011411867	0.00015433	0.054107851	0.008536203	0.007380251	0.000139684	0.03770719	0.004809873	0.047684492	0.001373896	0.000639184	0.162621804	0.034241344	0.028052047	6.42E-05	0.001689808	0.006989094	0.000516481	6.70E-05	0.002463362	0.000731804	0.058999754	0.000321692	9.74E-05	0.041994192	0.058188075	0.001679613	0.029453549	0.004998344	0.020468858	0.091861028	0.030579561	0.000103713	0.080068523	7.09E-05	0.000920274	0.143229022	0.007520258	0.057209177	0.001965154	0.004218184	0.074293214	0.000128411	0.019246708	0.189583271	0.011737041	0.010769272	0.000210692
CHCHD1	0.019642604	0.052514217	0.003781866	0.008407612	0.000293978	0.002622324	0.030814629	0.0509488	0.000542615	0.019188767	0.004251498	0.000571478	0.008252384	0.033095947	0.012792619	8.61E-05	0.001997464	0.003185007	0.000124749	0.006148624	0.014017857	8.22E-05	0.076305432	0.000159859	4.36E-05	0.096244599	0.054252956	0.002226069	0.015358258	0.032208161	0.002459844	0.015642867	0.009378612	0.004078393	0.002979089	6.79E-05	0.000812792	0.000554103	0.035620948	0.029770897	0.01778425	0.008212249	0.002630796	0.002314955	0.004215527	0.02990595	0.000632148	0.000125324	0.000219739
BORCS8	0.021794901	0.108240365	0.000558196	0.000284931	0.001124181	0.009582519	0.004854891	0.114295902	0.001565812	0.008371211	0.002399462	6.72E-05	0.013717883	0.083654128	0.004010328	8.29E-06	0.006525995	0.003552327	9.34E-05	0.006409323	0.000616496	0.00033397	0.011904475	0.000322913	6.51E-05	0.096682999	0.214023256	0.000654405	0.001429683	0.002521591	0.009025293	0.003263267	0.011012956	0.000339642	0.004228666	0.000444683	0.004017005	0.008560184	0.000830311	0.005673965	0.001651252	0.014496607	0.00413899	0.00323706	5.75E-05	0.13838185	0.00823106	6.10E-05	0.001210196
MEGF9	0.008412136	0.033046837	6.88E-05	0.0036359	8.20E-05	0.008996717	2.52E-05	0.195265601	0.009276371	0.003519515	0.056476261	0.000301517	0.000759374	0.036279625	0.008985373	4.68E-05	0.000194681	0.000197768	2.62E-05	0.007517601	0.010295045	0.000899094	0.023537516	0.000102348	0.000198989	0.003837797	0.018231194	0.002912748	0.00515709	0.24052945	0.003205254	0.012076432	0.002556844	0.001513902	0.013730592	1.97E-06	0.08676687	0.006898987	0.009355062	0.074808654	0.029921387	0.012600272	0.282454609	0.086458783	0.12651453	0.183087611	0.278329153	0.09437289	0.023111968
CACNA1A	0.006261131	0.016874566	0.001654483	0.009149791	0.01710152	0.027442623	0.000217154	0.023249246	0.00039227	0.113343427	0.000185347	0.011916465	0.087653147	0.006526857	0.000372812	0.000228785	0.004926904	0.165371749	0.00057313	2.46E-05	0.002622683	0.00050765	0.028995404	0.000182116	5.18E-05	0.038272817	0.037332978	3.17E-05	0.002939672	0.003765424	0.016469695	0.062003506	0.164615929	0.000189583	0.016554633	0.003273103	2.09E-05	0.005879093	0.047356876	0.023326429	0.012265333	0.002719898	0.000379849	6.43E-05	0.048566174	0.080963775	0.054492259	0.000882006	1.15E-05
CSNK1G1	0.021840133	0.068571396	0.000995232	0.015283947	0.000448919	0.005386844	0.006758406	0.00641758	0.003707698	0.007472871	0.000959261	7.87E-05	0.027924749	0.014599063	0.096972921	7.31E-05	1.06E-05	0.000259874	4.49E-06	0.000430395	0.005463309	0.000769426	0.019131329	0.000520358	1.70E-05	0.049813741	0.004841321	0.000465863	0.004494607	0.032933611	0.014565103	0.157860287	0.003385611	0.000291537	0.025349273	7.38E-05	0.001246454	0.00554997	0.021094221	0.172363536	0.000489054	0.023071904	0.065031023	0.009707807	0.00667311	0.001446268	0.005273044	0.014377638	0.000163449
[truncated: 13,212 more rows]
[truncated: 56 more columns]
