# Supplementary material for: Twelve-hour rhythms in transcript expression within the human dorsolateral prefrontal cortex are altered in schizophrenia
Source: PLoS Biol. 2023 Jan 24;21(1):e3001688. doi: 10.1371/journal.pbio.3001688 (PMC9873190; doi:10.1371/journal.pbio.3001688)
Supplement: S3 File — (Tab 1) Results of the Lomb–Scargle analysis for all genes. (Tab 2) Abbreviated results of the Lomb–Scargle and NLR analyses for genes with significant 12 h rhythms in the NLR analysis (p < 0.01). NLR, nonlinear regression. (XLSX) [file pbio.3001688.s014.xlsx]

## Sheet: LSResults
CycID	PhaseShift	PhaseShiftHeight	PeakIndex	PeakSPD	Period	p	N	Nindependent	Nyquist	BH.Q
A1BG.AS1	10.4142	2.20673	40	1.61318	22.6732	1	104	128	2.30447	1	0
A2M	0.585569	7.35344	25	1.46782	24.4632	1	104	128	2.30447	1	0
A2M.AS1	0.585569	1.3077	1	0.729343	28	1	104	128	2.30447	1	0
A2ML1	17.9765	2.74381	51	1.13554	21.5185	1	104	128	2.30447	1	0
AAAS	7.22372	4.08167	250	3.29635	11.2	0.991999	104	128	2.30447	1	0.00348864
AACS	13.9971	6.09703	60	2.94669	20.6578	0.998997	104	128	2.30447	1	0.000435889
AADAT	13.8944	3.4505	367	6.85397	8.73684	0.126411	104	128	2.30447	1	0.898216
AAED1	4.81563	3.23035	144	1.87366	15.0421	1	104	128	2.30447	1	4.34294e-10
AAGAB	8.31169	6.53758	243	3.99816	11.3922	0.906569	104	128	2.30447	1	0.042599
AAK1	14.5301	5.56479	240	4.03263	11.4765	0.898683	104	128	2.30447	1	0.0463935
AAMDC	0.585569	2.11273	315	1.15269	9.68333	1	104	128	2.30447	1	0
AAMP	7.96636	6.13435	265	1.90766	10.8093	1	104	128	2.30447	1	4.34294e-10
AAR2	3.83034	3.6864	27	0.489121	24.2083	1	104	128	2.30447	1	0
AARS	14.9141	7.71317	297	3.353	10.0606	0.989512	104	128	2.30447	1	0.004579
AARS2	9.96607	4.71399	329	0.963824	9.40891	1	104	128	2.30447	1	0
AASDH	0.585569	4.91949	315	0.784818	9.68333	1	104	128	2.30447	1	0
AASDHPPT	7.7321	7.84092	196	4.38132	12.8753	0.800358	104	128	2.30447	1	0.0967155
AASS	16.4099	4.98361	391	0.982421	8.35971	1	104	128	2.30447	1	0
AATK	0.585569	6.41638	1	4.24305	28	0.843059	104	128	2.30447	1	0.0741419
ABAT	16.0513	8.40735	308	3.01169	9.82664	0.998434	104	128	2.30447	1	0.000680838
ABCA1	16.2556	5.55432	241	2.77014	11.4483	0.999747	104	128	2.30447	1	0.000109916
ABCA10	13.2873	4.44467	215	1.30884	12.2316	1	104	128	2.30447	1	0
ABCA11P	13.4279	2.24255	1	0.959762	28	1	104	128	2.30447	1	0
ABCA17P	19.5564	2.17802	95	1.76434	17.8769	1	104	128	2.30447	1	0
ABCA2	13.1364	7.62578	1	6.03333	28	0.264533	104	128	2.30447	1	0.57752
ABCA3	14.5358	6.94057	239	4.90259	11.505	0.614896	104	128	2.30447	1	0.211198
ABCA5	23.1504	7.77357	1	1.51356	28	1	104	128	2.30447	1	0
ABCA6	13.5787	4.64275	45	0.846054	22.1333	1	104	128	2.30447	1	0
ABCA7	14.5501	3.1877	94	4.81539	17.9459	0.64709	104	128	2.30447	1	0.189036
ABCA8	0.585569	5.91949	32	2.03925	23.5939	1	104	128	2.30447	1	7.8173e-09
ABCA9	15.388	4.17757	43	1.23949	22.3462	1	104	128	2.30447	1	0
ABCB1	11.4199	4.50622	192	2.03993	13.0196	1	104	128	2.30447	1	7.8173e-09
ABCB10	9.99444	4.68755	230	2.99189	11.7671	0.998628	104	128	2.30447	1	0.000596246
ABCB6	8.66234	2.94502	262	1.35042	10.8852	1	104	128	2.30447	1	0
ABCB7	14.6286	3.79368	304	2.42462	9.91045	0.999993	104	128	2.30447	1	3.06135e-06
ABCB8	14.4168	4.36527	82	3.37666	18.8178	0.988311	104	128	2.30447	1	0.00510637
ABCB9	13.2441	4.45315	54	3.99237	21.2237	0.907858	104	128	2.30447	1	0.0419821
ABCC1	15.0911	3.77396	252	3.58626	11.1463	0.972563	104	128	2.30447	1	0.0120821
ABCC10	11.7561	3.77903	67	3.46767	20.0345	0.982679	104	128	2.30447	1	0.00758811
ABCC12	21.3965	3.0915	1	2.8483	28	0.999519	104	128	2.30447	1	0.000208819
ABCC4	0.585569	4.3042	48	2.66891	21.8216	0.999899	104	128	2.30447	1	4.4034e-05
ABCC5	14.2077	6.44713	101	4.65739	17.4737	0.704968	104	128	2.30447	1	0.15183
ABCC8	14.239	4.53074	113	5.74265	16.7194	0.337054	104	128	2.30447	1	0.472301
ABCC9	13.7115	6.09282	200	3.36015	12.7342	0.98916	104	128	2.30447	1	0.00473354
ABCD2	7.32509	6.35222	1	3.49045	28	0.980995	104	128	2.30447	1	0.00833304
ABCD3	23.1504	6.70599	36	2.38181	23.1244	0.999996	104	128	2.30447	1	1.7754e-06
ABCD4	14.5901	3.96167	85	4.53712	18.592	0.747797	104	128	2.30447	1	0.126216
ABCE1	7.10347	6.76422	172	3.31174	13.7923	0.991375	104	128	2.30447	1	0.00376191
ABCF1	14.32	4.82693	298	1.80134	10.0389	1	104	128	2.30447	1	0
ABCF2	7.28018	6.16115	416	0.825564	8	1	104	128	2.30447	1	0
ABCF3	10.6095	5.31809	41	1.92634	22.5631	1	104	128	2.30447	1	8.68589e-10
ABCG1	5.63691	4.80149	249	2.82729	11.2271	0.999593	104	128	2.30447	1	0.000176657
ABCG2	8.33855	5.96284	218	5.76104	12.1358	0.33206	104	128	2.30447	1	0.478784
ABCG4	14.3506	3.01577	237	4.20371	11.5622	0.854379	104	128	2.30447	1	0.0683495
ABHD10	7.36267	6.67924	173	4.42683	13.7515	0.785429	104	128	2.30447	1	0.104893
ABHD11	10.8634	2.95894	341	0.722824	9.18577	1	104	128	2.30447	1	0
ABHD12	7.46452	5.81525	1	1.19222	28	1	104	128	2.30447	1	0
ABHD12B	8.04967	2.63802	280	1.63399	10.4449	1	104	128	2.30447	1	0
ABHD13	15.5423	5.56258	381	1.81833	8.51282	1	104	128	2.30447	1	0
ABHD14A	7.67367	4.1833	265	1.27651	10.8093	1	104	128	2.30447	1	0
ABHD14B	13.4674	1.95128	234	0.874532	11.6491	1	104	128	2.30447	1	0
ABHD15	0.585569	2.17057	354	1.60962	8.95568	1	104	128	2.30447	1	0
ABHD16A	7.81035	2.95991	304	5.55234	9.91045	0.391888	104	128	2.30447	1	0.406838
ABHD17A	6.42516	6.49197	1	0.803087	28	1	104	128	2.30447	1	0
ABHD17B	0.585569	6.2224	55	3.72672	21.1273	0.955793	104	128	2.30447	1	0.0196362
ABHD17C	13.8642	3.84393	234	2.44502	11.6491	0.999991	104	128	2.30447	1	3.93386e-06
ABHD18	0.585569	4.66928	47	0.960974	21.9245	1	104	128	2.30447	1	0
ABHD2	14.5068	7.53946	259	7.79577	10.9623	0.0513158	104	128	2.30447	1	1.28975
ABHD3	23.1504	3.85025	22	4.49588	24.8556	0.762086	104	128	2.30447	1	0.117996
ABHD4	0.585569	2.27401	1	1.71586	28	1	104	128	2.30447	1	0
ABHD5	0.585569	3.89656	37	4.15317	23.0099	0.868328	104	128	2.30447	1	0.0613162
ABHD6	5.9271	5.62543	128	3.34982	15.8635	0.989666	104	128	2.30447	1	0.00451147
ABHD8	8.9029	5.38968	2	1.03012	27.8323	1	104	128	2.30447	1	0
ABI1	7.18561	6.96351	151	1.96688	14.7089	1	104	128	2.30447	1	1.73718e-09
ABI2	14.2293	8.52941	300	3.85047	9.9957	0.936194	104	128	2.30447	1	0.0286343
ABI3BP	14.5725	1.74871	244	0.669761	11.3643	1	104	128	2.30447	1	0
ABL1	13.8019	4.5411	197	4.8016	12.8398	0.652178	104	128	2.30447	1	0.185634
ABL2	14.1408	6.63871	255	4.81413	11.0667	0.647556	104	128	2.30447	1	0.188723
ABLIM1	14.2971	7.31	246	5.65094	11.309	0.362762	104	128	2.30447	1	0.440378
ABLIM2	15.0534	5.61331	252	4.67346	11.1463	0.699144	104	128	2.30447	1	0.155433
ABLIM3	13.7612	4.50121	264	4.54103	10.8345	0.746429	104	128	2.30447	1	0.127011
ABR	14.5953	8.28429	69	4.00316	19.8632	0.905449	104	128	2.30447	1	0.0431361
ABRACL	9.16579	4.07469	228	6.32159	11.827	0.205652	104	128	2.30447	1	0.686867
ABRAXAS1	20.6173	2.07696	125	0.863246	16.0276	1	104	128	2.30447	1	0
ABRAXAS2	23.1504	5.01645	377	1.74796	8.57565	1	104	128	2.30447	1	0
ABT1	7.26304	3.86228	261	2.11759	10.9108	1	104	128	2.30447	1	3.25721e-08
ABTB1	13.1447	4.49639	18	2.58349	25.3989	0.999957	104	128	2.30447	1	1.87628e-05
ABTB2	15.1994	2.23069	2	1.22503	27.8323	1	104	128	2.30447	1	0
ACAA1	10.8849	4.41954	8	1.3743	26.8671	1	104	128	2.30447	1	0
ACAA2	23.1504	4.86443	43	1.42114	22.3462	1	104	128	2.30447	1	0
ACACB	15.0487	4.66126	36	3.96025	23.1244	0.914823	104	128	2.30447	1	0.0386629
ACAD10	14.7118	3.68263	108	3.17736	17.0256	0.99571	104	128	2.30447	1	0.00186711
ACAD11	20.3104	1.12739	160	0.1733	14.3015	1	104	128	2.30447	1	0
ACAD8	19.7587	5.61173	1	1.36196	28	1	104	128	2.30447	1	0
ACAD9	11.4353	4.76781	48	2.13133	21.8216	1	104	128	2.30447	1	4.1258e-08
ACADL	15.3643	1.42018	303	2.32541	9.93162	0.999998	104	128	2.30447	1	8.31675e-07
ACADM	23.1504	6.02878	1	2.1565	28	1	104	128	2.30447	1	6.3407e-08
ACADS	0.585587	3.39638	318	1.11201	9.62319	1	104	128	2.30447	1	0
ACADSB	13.5893	6.37493	300	2.54398	9.9957	0.999972	104	128	2.30447	1	1.23024e-05
ACADVL	8.30627	6.39299	247	0.505223	11.2816	1	104	128	2.30447	1	0
ACAP1	14.8127	1.74197	1	0.575954	28	1	104	128	2.30447	1	0
ACAP2	15.4617	6.77321	416	1.22545	8	1	104	128	2.30447	1	0
ACAP2.IT1	14.4816	1.46993	415	3.98456	8.01379	0.909581	104	128	2.30447	1	0.0411588
ACAP3	11.1188	6.5245	9	2.08098	26.7126	1	104	128	2.30447	1	1.69375e-08
ACAT1	7.39215	6.47645	226	4.17094	11.8875	0.863502	104	128	2.30447	1	0.0637367
ACAT2	9.59363	5.94618	268	3.07931	10.7344	0.997586	104	128	2.30447	1	0.00104959
ACBD3	15.3332	5.7275	405	2.63076	8.15439	0.99993	104	128	2.30447	1	3.03752e-05
ACBD4	14.8383	2.67224	32	1.90861	23.5939	1	104	128	2.30447	1	4.34294e-10
ACBD5	7.13344	6.5295	126	0.557881	15.9725	1	104	128	2.30447	1	0
ACBD7	15.3046	5.47466	416	0.878859	8	1	104	128	2.30447	1	0
ACCS	14.378	2.37247	137	4.45994	15.3907	0.774335	104	128	2.30447	1	0.111071
ACD	8.33623	3.04291	313	1.31939	9.72385	1	104	128	2.30447	1	0
ACER2	11.3651	2.22124	313	1.00119	9.72385	1	104	128	2.30447	1	0
ACER2.1	13.531	2.01743	381	2.854	8.51282	0.999497	104	128	2.30447	1	0.000218389
ACER3	15.251	6.02205	294	2.00114	10.1264	1	104	128	2.30447	1	3.47436e-09
ACHE	11.1792	3.57282	43	3.13912	22.3462	0.996548	104	128	2.30447	1	0.00150181
ACIN1	14.7833	5.9386	271	4.36112	10.6606	0.806857	104	128	2.30447	1	0.0932037
ACKR3	6.35214	2.40118	1	1.43758	28	1	104	128	2.30447	1	0
ACLY	15.2353	6.8863	299	3.62182	10.0172	0.968837	104	128	2.30447	1	0.0137494
ACO1	15.8372	5.06139	1	1.19475	28	1	104	128	2.30447	1	0
ACO2	14.6381	7.16595	1	1.35276	28	1	104	128	2.30447	1	0
ACOT1	17.3541	2.32406	140	3.88357	15.2393	0.930146	104	128	2.30447	1	0.0314488
ACOT11	14.743	4.88231	52	5.59287	21.4194	0.379731	104	128	2.30447	1	0.420524
ACOT13	23.1504	5.50508	50	5.21814	21.6186	0.501083	104	128	2.30447	1	0.300091
ACOT2	8.43736	3.64666	282	0.925419	10.3982	1	104	128	2.30447	1	0
ACOT4	7.60988	2.8317	223	6.55178	11.9794	0.167115	104	128	2.30447	1	0.776985
ACOT7	12.8543	5.85075	30	2.17766	23.8359	1	104	128	2.30447	1	8.9899e-08
ACOT8	7.74652	4.97087	287	3.84345	10.2832	0.937432	104	128	2.30447	1	0.0280601
ACOT9	20.4686	4.91627	1	1.74897	28	1	104	128	2.30447	1	0
ACOX1	16.2166	7.18236	272	2.20956	10.6362	1	104	128	2.30447	1	1.49832e-07
ACOX2	15.377	1.32333	311	0.511041	9.76471	1	104	128	2.30447	1	0
ACOX3	11.9205	3.89227	68	5.39142	19.9485	0.44258	104	128	2.30447	1	0.354008
ACP1	7.48563	6.63374	191	5.07348	13.0562	0.552409	104	128	2.30447	1	0.257739
ACP2	14.367	4.27419	56	1.62317	21.0317	1	104	128	2.30447	1	0
ACP6	0.585569	3.06731	378	1.2892	8.55985	1	104	128	2.30447	1	0
ACSBG1	14.7	5.9842	194	0.586331	12.9471	1	104	128	2.30447	1	0
ACSF2	23.1504	2.72608	416	0.883045	8	1	104	128	2.30447	1	0
ACSF3	20.1956	4.05005	1	0.175345	28	1	104	128	2.30447	1	0
ACSL1	0.585569	6.29254	24	2.3095	24.5926	0.999998	104	128	2.30447	1	6.65774e-07
ACSL3	7.31669	8.90236	167	2.41561	14	0.999994	104	128	2.30447	1	2.73563e-06
ACSL4	7.85645	7.79697	164	3.88674	14.1277	0.929549	104	128	2.30447	1	0.0317275
ACSL5	2.27427	2.83334	1	2.67723	28	0.99989	104	128	2.30447	1	4.76547e-05
ACSL6	23.1504	8.62475	1	2.79942	28	0.999676	104	128	2.30447	1	0.000140669
ACSM5	0.585569	2.26954	392	1.39124	8.3447	1	104	128	2.30447	1	0
ACSS1	11.4388	5.55397	48	3.72385	21.8216	0.956193	104	128	2.30447	1	0.0194546
ACSS2	1.22176	4.51112	345	0.573624	9.11373	1	104	128	2.30447	1	0
ACSS3	16.0857	4.69853	413	3.1347	8.04152	0.996635	104	128	2.30447	1	0.00146371
ACTA2	8.41346	3.8986	260	0.582823	10.9365	1	104	128	2.30447	1	0
ACTA2.AS1	13.8533	1.9546	61	3.47333	20.5664	0.982272	104	128	2.30447	1	0.00776837
ACTB	14.6525	9.2327	238	4.68151	11.5335	0.696218	104	128	2.30447	1	0.157255
ACTG1	7.16052	9.26465	1	1.84872	28	1	104	128	2.30447	1	0
ACTG1P18	13.542	1.11409	95	4.32105	17.8769	0.819496	104	128	2.30447	1	0.0864534
ACTL6A	22.6602	3.05726	52	6.05255	21.4194	0.260212	104	128	2.30447	1	0.584673
ACTL6B	7.94188	5.23494	255	0.865356	11.0667	1	104	128	2.30447	1	0
ACTN1	14.8417	5.85265	260	4.9211	10.9365	0.608072	104	128	2.30447	1	0.216045
ACTN2	14.5929	5.659	288	1.57069	10.2605	1	104	128	2.30447	1	0
ACTN4	14.7035	6.26589	268	4.4111	10.7344	0.790633	104	128	2.30447	1	0.102025
ACTR10	8.34415	6.52966	216	5.41578	12.1995	0.434668	104	128	2.30447	1	0.361842
ACTR1A	7.59721	7.59967	68	0.643412	19.9485	1	104	128	2.30447	1	0
ACTR1B	10.5337	7.25989	302	2.22269	9.95289	1	104	128	2.30447	1	1.84141e-07
ACTR2	14.1885	7.55269	274	3.97068	10.5877	0.912595	104	128	2.30447	1	0.0397219
ACTR3	7.23306	7.47193	156	2.96835	14.4798	0.998832	104	128	2.30447	1	0.000507449
ACTR3B	23.1504	5.57372	1	1.76039	28	1	104	128	2.30447	1	0
ACTR3C	0.585569	2.4366	121	2.52306	16.2517	0.999978	104	128	2.30447	1	9.76609e-06
ACTR5	7.83069	3.10061	416	1.80907	8	1	104	128	2.30447	1	0
ACTR6	7.14302	6.13179	208	4.5095	12.4611	0.757393	104	128	2.30447	1	0.120679
ACTR8	11.3935	5.62884	416	0.871392	8	1	104	128	2.30447	1	0
ACTRT3	6.8595	1.42334	113	3.7163	16.7194	0.957231	104	128	2.30447	1	0.0189832
ACVR1	13.0742	3.74291	208	2.60288	12.4611	0.999947	104	128	2.30447	1	2.29287e-05
ACVR1B	14.6376	5.55036	269	6.82786	10.7097	0.129529	104	128	2.30447	1	0.887633
ACVR1C	16.3351	3.78045	271	1.08347	10.6606	1	104	128	2.30447	1	0
ACVR2A	16.3759	5.92597	357	1.04924	8.90421	1	104	128	2.30447	1	0
ACVR2B	13.8942	2.64327	126	8.85265	15.9725	0.0181391	104	128	2.30447	1	1.74138
ACVRL1	0.585569	3.10391	281	1.06335	10.4215	1	104	128	2.30447	1	0
ACYP1	10.3408	3.49098	268	5.15574	10.7344	0.522988	104	128	2.30447	1	0.281508
ACYP2	7.33626	5.13854	215	5.67857	12.2316	0.354874	104	128	2.30447	1	0.449926
ADA	15.0515	1.19035	416	0.245199	8	1	104	128	2.30447	1	0
ADA2	15.4074	2.33784	128	0.875032	15.8635	1	104	128	2.30447	1	0
ADAL	21.0373	4.15069	154	0.623871	14.5705	1	104	128	2.30447	1	0
ADAM10	16.317	7.05486	5	2.20353	27.3412	1	104	128	2.30447	1	1.35934e-07
ADAM11	11.1137	6.44092	35	1.31093	23.24	1	104	128	2.30447	1	0
ADAM15	0.585569	4.44672	1	1.76079	28	1	104	128	2.30447	1	0
ADAM17	13.2937	4.80695	67	0.538275	20.0345	1	104	128	2.30447	1	0
ADAM19	14.3097	3.67045	325	2.43744	9.48571	0.999992	104	128	2.30447	1	3.58642e-06
ADAM1A	13.4749	2.18958	102	5.47899	17.4082	0.414525	104	128	2.30447	1	0.38245
ADAM20	13.7595	2.21952	126	5.08978	15.9725	0.546537	104	128	2.30447	1	0.262381
ADAM21	13.8238	1.40063	146	1.42581	14.9453	1	104	128	2.30447	1	0
ADAM22	14.8455	8.54823	327	1.79304	9.44715	1	104	128	2.30447	1	0
ADAM23	14.4266	7.01524	304	3.98226	9.91045	0.910086	104	128	2.30447	1	0.0409177
ADAM28	16.4692	3.23509	416	1.89884	8	1	104	128	2.30447	1	4.34294e-10
ADAM32	0.585569	4.53195	20	2.20382	25.1243	1	104	128	2.30447	1	1.36803e-07
ADAM33	10.3146	1.67719	273	1.19956	10.6119	1	104	128	2.30447	1	0
ADAM9	23.1504	6.55743	1	1.49729	28	1	104	128	2.30447	1	0
ADAMTS1	10.8518	4.79432	1	1.81139	28	1	104	128	2.30447	1	0
ADAMTS10	14.813	3.83834	79	2.82281	19.0492	0.999608	104	128	2.30447	1	0.000170376
ADAMTS13	11.161	2.73297	1	2.67382	28	0.999894	104	128	2.30447	1	4.61415e-05
ADAMTS16	8.51858	1.68669	15	3.45825	25.8222	0.983342	104	128	2.30447	1	0.00729538
ADAMTS17	16.474	2.97467	353	1.15397	8.97297	1	104	128	2.30447	1	0
ADAMTS19	0.585569	4.0798	33	1.83708	23.4747	1	104	128	2.30447	1	0
ADAMTS2	14.6579	1.27405	145	4.05838	14.9935	0.892555	104	128	2.30447	1	0.049365
ADAMTS3	23.1504	4.15853	1	1.79856	28	1	104	128	2.30447	1	0
ADAMTS4	0.585569	4.42814	25	2.40616	24.4632	0.999994	104	128	2.30447	1	2.42815e-06
ADAMTS5	16.3409	2.297	387	0.322364	8.42029	1	104	128	2.30447	1	0
ADAMTS6	4.82605	2.56656	117	2.53141	16.4823	0.999975	104	128	2.30447	1	1.07159e-05
ADAMTS8	12.1754	4.12848	416	1.61594	8	1	104	128	2.30447	1	0
ADAMTS9	15.2795	3.27573	250	4.23373	11.2	0.845776	104	128	2.30447	1	0.0727446
ADAMTS9.AS2	16.3523	2.60099	271	5.12728	10.6606	0.533103	104	128	2.30447	1	0.273189
ADAMTSL1	13.251	2.3959	220	2.19226	12.0727	1	104	128	2.30447	1	1.13785e-07
ADAMTSL2	7.72245	4.10386	1	2.3878	28	0.999996	104	128	2.30447	1	1.91915e-06
ADAMTSL3	15.4138	3.42417	416	1.99844	8	1	104	128	2.30447	1	3.47436e-09
ADAP1	7.09031	5.76432	335	1.73908	9.296	1	104	128	2.30447	1	0
ADAP2	20.432	2.40314	78	3.21743	19.1276	0.994662	104	128	2.30447	1	0.00232441
ADAR	14.0429	8.12814	254	3.43192	11.0931	0.985093	104	128	2.30447	1	0.00652263
ADARB1	14.1246	5.94279	55	2.05009	21.1273	1	104	128	2.30447	1	9.55448e-09
ADARB2	15.3298	3.67784	238	4.90372	11.5335	0.614479	104	128	2.30447	1	0.211493
ADAT1	13.6878	4.63724	159	5.69593	14.3457	0.349983	104	128	2.30447	1	0.455953
ADAT2	13.8815	1.37522	56	1.89725	21.0317	1	104	128	2.30447	1	4.34294e-10
ADCK1	13.0256	2.90214	100	5.53292	17.5396	0.397804	104	128	2.30447	1	0.400331
ADCK2	7.09872	5.00084	250	2.9925	11.2	0.998622	104	128	2.30447	1	0.000598728
ADCK5	10.7748	2.89492	356	0.890433	8.92131	1	104	128	2.30447	1	0
ADCY1	14.244	8.59536	258	4.86416	10.9882	0.629084	104	128	2.30447	1	0.201291
ADCY10P1	16.3154	1.48928	106	1.67043	17.1513	1	104	128	2.30447	1	0
ADCY2	14.8823	7.54956	282	6.12453	10.3982	0.244547	104	128	2.30447	1	0.611638
ADCY3	14.651	5.0977	262	4.81964	10.8852	0.645523	104	128	2.30447	1	0.190088
ADCY5	14.3679	6.09617	231	2.51055	11.7374	0.99998	104	128	2.30447	1	8.48446e-06
ADCY6	14.785	5.25055	91	2.54903	18.1562	0.99997	104	128	2.30447	1	1.29978e-05
ADCY7	15.3021	3.07123	260	1.04384	10.9365	1	104	128	2.30447	1	0
ADCY8	15.1916	4.84691	64	3.35049	20.2969	0.989634	104	128	2.30447	1	0.00452559
ADCY9	14.6183	4.98221	234	7.25616	11.6491	0.0864124	104	128	2.30447	1	1.06342
ADCYAP1	7.85899	4.81825	145	2.91886	14.9935	0.999179	104	128	2.30447	1	0.000356713
ADCYAP1.1	11.5246	1.43173	406	0.586247	8.14011	1	104	128	2.30447	1	0
ADCYAP1R1	14.9843	7.22995	82	7.29952	18.8178	0.082901	104	128	2.30447	1	1.08144
ADD1	14.7908	8.17492	267	3.56736	10.7593	0.974407	104	128	2.30447	1	0.0112595
ADD2	13.9102	7.2676	258	4.44088	10.9882	0.780745	104	128	2.30447	1	0.107491
ADD3	23.1504	8.87723	46	3.1833	22.0284	0.995566	104	128	2.30447	1	0.00192983
ADGRA1	13.8555	4.76991	121	3.28392	16.2517	0.992477	104	128	2.30447	1	0.00327951
ADGRA2	9.89643	3.19213	6	1.24646	27.1813	1	104	128	2.30447	1	0
ADGRA3	15.0454	5.9266	270	2.6784	10.6851	0.999889	104	128	2.30447	1	4.81811e-05
ADGRB1	14.9167	5.40638	59	3.65617	20.75	0.96491	104	128	2.30447	1	0.0155131
ADGRB2	13.6826	7.3194	69	2.32069	19.8632	0.999998	104	128	2.30447	1	7.79125e-07
ADGRB3	9.84059	8.47399	416	0.900112	8	1	104	128	2.30447	1	0
ADGRD1	13.4436	1.40173	8	5.14033	26.8671	0.528453	104	128	2.30447	1	0.276993
ADGRE5	0.585569	1.75675	1	1.50379	28	1	104	128	2.30447	1	0
ADGRF5	8.94142	5.67713	372	2.49879	8.65549	0.999983	104	128	2.30447	1	7.42085e-06
ADGRG1	14.6573	5.36474	95	5.20622	17.8769	0.505234	104	128	2.30447	1	0.296507
ADGRG6	11.5161	2.4446	282	2.94901	10.3982	0.99898	104	128	2.30447	1	0.000443113
ADGRL1	14.3803	6.58113	224	4.37129	11.9486	0.803595	104	128	2.30447	1	0.0949628
ADGRL2	14.7867	7.11998	318	3.39457	9.62319	0.987333	104	128	2.30447	1	0.00553626
ADGRL3	16.3027	8.32176	300	1.09376	9.9957	1	104	128	2.30447	1	0
ADGRL4	13.7939	2.36963	370	3.04843	8.68785	0.998011	104	128	2.30447	1	0.000864597
ADGRV1	16.4077	8.68414	36	2.28299	23.1244	0.999999	104	128	2.30447	1	4.55575e-07
ADH5	0.585569	7.11368	121	3.91799	16.2517	0.923495	104	128	2.30447	1	0.0345656
ADHFE1	10.9968	2.65529	27	3.69574	24.2083	0.959975	104	128	2.30447	1	0.0177402
ADI1	1.77887	5.21223	109	2.54905	16.9635	0.99997	104	128	2.30447	1	1.29995e-05
ADIPOR1	4.03401	5.79534	32	1.2267	23.5939	1	104	128	2.30447	1	0
ADIPOR2	0.585569	6.35836	1	2.32617	28	0.999998	104	128	2.30447	1	8.40795e-07
ADK	0.934804	5.01294	91	0.919319	18.1562	1	104	128	2.30447	1	0
ADM	15.3388	2.04729	241	1.18903	11.4483	1	104	128	2.30447	1	0
ADNP	13.9592	6.84133	258	4.58603	10.9882	0.730566	104	128	2.30447	1	0.136341
ADNP2	15.0958	5.09785	291	2.48074	10.193	0.999986	104	128	2.30447	1	6.02197e-06
ADO	4.09395	6.33066	123	2.35204	16.1389	0.999997	104	128	2.30447	1	1.19692e-06
ADORA1	14.0654	5.32137	416	0.450637	8	1	104	128	2.30447	1	0
ADORA2B	13.3688	3.17916	317	1.05668	9.64315	1	104	128	2.30447	1	0
ADPGK	0.585606	5.02417	309	2.58506	9.80591	0.999956	104	128	2.30447	1	1.90725e-05
ADPRHL1	7.37804	2.35376	1	3.39094	28	0.987536	104	128	2.30447	1	0.00544711
ADPRHL2	8.96051	4.14808	288	1.36625	10.2605	1	104	128	2.30447	1	0
ADPRM	10.3793	2.86078	307	2.86856	9.84746	0.999437	104	128	2.30447	1	0.000244536
ADRA1A	14.4596	3.91265	65	5.73594	20.2087	0.338888	104	128	2.30447	1	0.469944
ADRA1B	14.9898	2.36137	268	1.91861	10.7344	1	104	128	2.30447	1	4.34294e-10
ADRA2A	14.2523	2.59773	340	2.70341	9.20396	0.99986	104	128	2.30447	1	6.08203e-05
ADRA2C	7.64824	2.48932	232	0.554297	11.7078	1	104	128	2.30447	1	0
ADRB1	14.8982	4.39945	322	1.9565	9.54415	1	104	128	2.30447	1	1.30288e-09
ADRB2	15.5904	1.5942	416	1.83646	8	1	104	128	2.30447	1	0
ADRM1	8.05159	5.1299	302	0.246076	9.95289	1	104	128	2.30447	1	0
ADSL	7.28359	4.93691	192	1.63678	13.0196	1	104	128	2.30447	1	0
ADSS	9.77978	6.52997	215	3.02669	12.2316	0.998271	104	128	2.30447	1	0.000751427
ADSSL1	5.91066	1.73103	1	3.38474	28	0.987877	104	128	2.30447	1	0.00529703
ADTRP	7.81019	2.64249	133	2.3815	15.5973	0.999996	104	128	2.30447	1	1.76845e-06
AEBP1	15.6137	3.7309	356	2.84616	8.92131	0.999527	104	128	2.30447	1	0.000205333
AEBP2	14.5257	5.9765	331	1.05308	9.37097	1	104	128	2.30447	1	0
AEN	13.8994	3.10177	145	2.33084	14.9935	0.999998	104	128	2.30447	1	8.96819e-07
AES	15.26	7.12931	288	2.3139	10.2605	0.999998	104	128	2.30447	1	7.08335e-07
AFAP1	14.6838	5.44977	262	3.79931	10.8852	0.944866	104	128	2.30447	1	0.0246297
AFAP1L1	14.3329	1.9246	30	3.68781	23.8359	0.961	104	128	2.30447	1	0.0172768
AFAP1L2	8.14538	4.99921	39	5.35688	22.7843	0.453937	104	128	2.30447	1	0.343004
AFDN	14.0915	7.19643	285	3.42294	10.3289	0.985657	104	128	2.30447	1	0.00627416
AFF1	14.0253	5.3533	242	4.39482	11.4201	0.79597	104	128	2.30447	1	0.0991031
AFF2	16.2613	5.5927	247	2.85814	11.2816	0.999481	104	128	2.30447	1	0.000225559
AFF3	14.5256	5.80849	260	5.06658	10.9365	0.5549	104	128	2.30447	1	0.255785
AFF4	14.4684	7.63094	274	4.99433	10.5877	0.581179	104	128	2.30447	1	0.23569
AFG1L	23.1504	4.41112	58	3.33717	20.843	0.990261	104	128	2.30447	1	0.00425045
AFG3L1P	14.7645	2.43147	1	2.99845	28	0.998566	104	128	2.30447	1	0.00062324
AFG3L2	7.87872	6.70972	197	2.19736	12.8398	1	104	128	2.30447	1	1.2334e-07
AFMID	0.585569	3.95965	39	1.60582	22.7843	1	104	128	2.30447	1	0
AFTPH	8.06595	7.1801	1	2.80871	28	0.99965	104	128	2.30447	1	0.000151887
AGA	0.585569	4.19404	280	2.90907	10.4449	0.999236	104	128	2.30447	1	0.000331939
AGAP1	14.4378	6.17397	240	5.0091	11.4765	0.575783	104	128	2.30447	1	0.239741
AGAP2	14.4794	6.86126	253	3.2129	11.1196	0.99479	104	128	2.30447	1	0.0022686
AGAP3	14.5552	5.96455	19	2.27837	25.2609	0.999999	104	128	2.30447	1	4.25609e-07
AGAP6..includes.others.	14.5737	2.06702	155	3.1001	14.525	0.99726	104	128	2.30447	1	0.00119181
AGAP6..includes.others..1	13.6647	2.9743	65	5.48819	20.2087	0.411641	104	128	2.30447	1	0.385482
AGBL3	23.1504	3.20185	1	1.24641	28	1	104	128	2.30447	1	0
AGBL4	14.1813	4.56796	45	1.93055	22.1333	1	104	128	2.30447	1	8.68589e-10
AGBL5	14.992	3.93944	1	1.16813	28	1	104	128	2.30447	1	0
AGFG1	14.0881	6.26451	287	5.71929	10.2832	0.343473	104	128	2.30447	1	0.464108
AGFG2	14.432	4.01782	148	4.55124	14.8498	0.742851	104	128	2.30447	1	0.129098
AGGF1	7.09931	6.96673	132	2.99059	15.6498	0.99864	104	128	2.30447	1	0.000591053
AGK	9.33252	5.89284	207	1.45858	12.4946	1	104	128	2.30447	1	0
AGL	14.0084	6.51788	317	0.981001	9.64315	1	104	128	2.30447	1	0
AGMAT	7.34274	2.69951	276	3.4285	10.5397	0.98531	104	128	2.30447	1	0.00642721
AGO1	14.3608	6.45759	262	5.118	10.8852	0.536415	104	128	2.30447	1	0.270499
AGO2	14.4003	4.37027	237	4.5857	11.5622	0.730683	104	128	2.30447	1	0.136271
AGO3	15.1243	4.95874	231	2.47407	11.7374	0.999987	104	128	2.30447	1	5.56899e-06
AGO4	14.6044	5.17657	227	4.45917	11.8571	0.774594	104	128	2.30447	1	0.110926
AGPAT1	14.2062	4.26773	214	2.78061	12.2639	0.999723	104	128	2.30447	1	0.00012016
AGPAT2	8.28993	2.5351	1	1.46933	28	1	104	128	2.30447	1	0
AGPAT3	14.7561	6.49285	232	4.51329	11.7078	0.756082	104	128	2.30447	1	0.121431
AGPAT4	14.0761	6.19817	258	2.98738	10.9882	0.998669	104	128	2.30447	1	0.000578306
AGPAT5	0.585606	6.37149	1	1.72932	28	1	104	128	2.30447	1	0
AGPS	23.1504	6.90484	1	3.17569	28	0.99575	104	128	2.30447	1	0.0018497
AGRN	12.5083	5.75805	50	3.36747	21.6186	0.988789	104	128	2.30447	1	0.00489617
AGT	15.0242	6.89981	251	1.93275	11.1731	1	104	128	2.30447	1	8.68589e-10
AGTPBP1	0.585569	8.60262	48	2.29922	21.8216	0.999999	104	128	2.30447	1	5.75441e-07
AGTRAP	0.585569	2.31001	1	3.06541	28	0.997786	104	128	2.30447	1	0.000962635
AHCTF1	14.2339	6.80321	279	3.61646	10.4685	0.96942	104	128	2.30447	1	0.0134879
AHCTF1P1	14.0828	1.22578	253	4.28745	11.1196	0.829821	104	128	2.30447	1	0.0810154
AHCY	7.66236	5.06348	29	1.10387	23.9588	1	104	128	2.30447	1	0
AHCYL1	14.5422	7.97548	233	6.48051	11.6784	0.178299	104	128	2.30447	1	0.74885
AHCYL2	15.3991	6.614	154	0.984435	14.5705	1	104	128	2.30447	1	0
AHDC1	14.1203	3.69766	111	4.56894	16.8406	0.736618	104	128	2.30447	1	0.132758
AHI1	13.9039	7.22147	131	2.02367	15.7027	1	104	128	2.30447	1	5.64583e-09
AHNAK	15.2493	8.63571	223	2.73352	11.9794	0.999816	104	128	2.30447	1	7.98537e-05
AHNAK2	13.5072	7.05675	231	4.74023	11.7374	0.674765	104	128	2.30447	1	0.170847
AHR	13.8324	5.18513	32	2.26598	23.5939	0.999999	104	128	2.30447	1	3.54819e-07
AHRR	13.5438	1.78218	208	5.07076	12.4611	0.553393	104	128	2.30447	1	0.256967
AHSA1	8.73056	6.32273	237	2.51903	11.5622	0.999979	104	128	2.30447	1	9.33526e-06
AHSA2	13.1821	4.92091	190	1.42054	13.093	1	104	128	2.30447	1	0
AIDA	14.3349	5.81751	279	3.29951	10.4685	0.991874	104	128	2.30447	1	0.00354332
AIF1	21.4297	2.1297	56	1.75651	21.0317	1	104	128	2.30447	1	0
AIF1L	0.585569	6.58042	44	1.84303	22.2392	1	104	128	2.30447	1	0
AIFM1	7.93931	4.15647	162	1.74734	14.2141	1	104	128	2.30447	1	0
AIFM2	14.289	3.04572	194	2.62989	12.9471	0.999931	104	128	2.30447	1	3.01129e-05
AIFM3	18.4296	5.77409	320	1.16647	9.58351	1	104	128	2.30447	1	0
AIG1	0.585569	5.04366	73	4.26846	19.5294	0.835541	104	128	2.30447	1	0.0780321
AIMP1	0.585569	5.42576	67	5.58456	20.0345	0.382205	104	128	2.30447	1	0.417704
AIMP2	7.17643	3.27046	50	1.62594	21.6186	1	104	128	2.30447	1	0
AIP	5.57123	5.50609	265	2.59046	10.8093	0.999954	104	128	2.30447	1	2.01743e-05
AJAP1	14.9506	4.92077	281	6.25352	10.4215	0.218442	104	128	2.30447	1	0.660663
AK1	6.0038	4.02988	261	2.33462	10.9108	0.999998	104	128	2.30447	1	9.44592e-07
AK2	19.734	4.98071	113	1.37164	16.7194	1	104	128	2.30447	1	0
AK3	0.585569	6.319	70	3.83408	19.7787	0.93906	104	128	2.30447	1	0.0273067
AK4	15.0262	6.23263	270	4.62844	10.6851	0.71541	104	128	2.30447	1	0.145445
AK5	7.41171	8.81945	145	2.66005	14.9935	0.999907	104	128	2.30447	1	4.04503e-05
AK6	7.12458	6.48479	179	4.83807	13.5116	0.638719	104	128	2.30447	1	0.19469
AK7	10.9044	1.86453	416	1.17419	8	1	104	128	2.30447	1	0
AK9	0.585596	4.99545	78	2.07948	19.1276	1	104	128	2.30447	1	1.65032e-08
AKAP1	13.6758	4.88125	30	7.42281	23.8359	0.0736457	104	128	2.30447	1	1.13285
AKAP10	23.1504	6.52503	104	2.77022	17.2788	0.999747	104	128	2.30447	1	0.000109991
AKAP11	13.8304	9.3042	275	3.43474	10.5636	0.984913	104	128	2.30447	1	0.00660224
AKAP12	14.7083	8.64081	313	2.41559	9.72385	0.999994	104	128	2.30447	1	2.73476e-06
AKAP13	14.215	6.5313	260	2.72773	10.9365	0.999825	104	128	2.30447	1	7.5834e-05
AKAP17A	12.9812	4.33557	110	1.54273	16.9018	1	104	128	2.30447	1	0
AKAP5	23.1504	6.39838	1	3.92935	28	0.921218	104	128	2.30447	1	0.0356376
AKAP6	13.631	9.01816	265	2.99761	10.8093	0.998574	104	128	2.30447	1	0.000619732
AKAP7	23.1504	5.66746	15	4.98875	25.8222	0.583223	104	128	2.30447	1	0.234166
AKAP8	12.8422	4.50042	61	3.54239	20.5664	0.976705	104	128	2.30447	1	0.0102366
AKAP8L	13.9888	5.20096	30	1.05758	23.8359	1	104	128	2.30447	1	0
AKAP9	14.3895	8.53629	353	1.6487	8.97297	1	104	128	2.30447	1	0
AKIP1	7.33079	4.18046	275	4.33403	10.5636	0.815439	104	128	2.30447	1	0.0886083
AKIRIN1	7.26178	6.16989	386	1.45041	8.43557	1	104	128	2.30447	1	0
AKIRIN2	14.4791	4.42136	284	4.07784	10.3519	0.887794	104	128	2.30447	1	0.0516876
AKNA	14.8821	3.26097	235	3.59573	11.62	0.971604	104	128	2.30447	1	0.0125109
AKR1A1	7.36242	5.03434	302	3.11556	9.95289	0.996994	104	128	2.30447	1	0.00130759
AKR1B1	7.44167	5.73932	329	3.1771	9.40891	0.995716	104	128	2.30447	1	0.00186441
AKR1C1.AKR1C2	9.39668	2.86267	229	3.58773	11.797	0.972415	104	128	2.30447	1	0.0121483
AKR1C1.AKR1C2.1	7.74338	3.84897	231	3.22238	11.7374	0.99452	104	128	2.30447	1	0.00238663
AKR1C3	0.585569	3.26067	115	2.65843	16.6	0.999908	104	128	2.30447	1	3.98253e-05
AKR1E2	7.30667	3.43031	288	1.75295	10.2605	1	104	128	2.30447	1	0
AKR7A2	0.5856	4.60217	318	0.44995	9.62319	1	104	128	2.30447	1	0
AKT1	6.96618	6.08532	343	0.575547	9.14961	1	104	128	2.30447	1	0
AKT1S1	8.10824	2.4654	5	3.0393	27.3412	0.998124	104	128	2.30447	1	0.000815471
AKT2	14.9342	5.32563	85	2.17987	18.592	1	104	128	2.30447	1	9.2939e-08
AKT3	6.86237	9.22294	141	1.96618	15.1895	1	104	128	2.30447	1	1.73718e-09
AKTIP	7.38946	5.41089	181	2.96313	13.4335	0.998874	104	128	2.30447	1	0.000489329
ALAD	15.1977	5.5921	291	3.2952	10.193	0.992045	104	128	2.30447	1	0.00346876
ALAS1	7.271	5.66358	100	0.426714	17.5396	1	104	128	2.30447	1	0
ALCAM	0.585569	8.08519	48	6.30804	21.8216	0.208145	104	128	2.30447	1	0.681633
ALDH16A1	15.1819	2.54633	129	0.495432	15.8095	1	104	128	2.30447	1	0
ALDH18A1	7.23849	5.16294	202	2.27778	12.6649	0.999999	104	128	2.30447	1	4.22134e-07
ALDH1A1	23.1504	6.49824	66	2.2137	20.1212	1	104	128	2.30447	1	1.5982e-07
ALDH1A2	8.93283	2.57693	229	3.47978	11.797	0.981799	104	128	2.30447	1	0.00797747
ALDH1A3	10.459	3.60482	254	0.693909	11.0931	1	104	128	2.30447	1	0
ALDH1B1	7.83485	3.8279	177	2.16859	13.5906	1	104	128	2.30447	1	7.73044e-08
ALDH1L1	15.0142	5.55726	276	2.99655	10.5397	0.998584	104	128	2.30447	1	0.000615315
ALDH1L1.AS2	15.0834	1.23702	376	1.17103	8.5915	1	104	128	2.30447	1	0
ALDH1L2	13.4623	3.54364	274	4.27305	10.5877	0.834167	104	128	2.30447	1	0.0787468
ALDH2	19.7284	6.91695	170	1.45909	13.8746	1	104	128	2.30447	1	0
ALDH3A2	19.017	6.55799	65	1.43973	20.2087	1	104	128	2.30447	1	0
ALDH4A1	0.585569	5.05736	1	1.3567	28	1	104	128	2.30447	1	0
ALDH5A1	14.6742	6.64599	320	2.59349	9.58351	0.999952	104	128	2.30447	1	2.0818e-05
ALDH6A1	15.4163	7.83074	141	1.24288	15.1895	1	104	128	2.30447	1	0
ALDH7A1	16.3209	6.07639	232	0.39595	11.7078	1	104	128	2.30447	1	0
ALDH8A1	12.6453	1.49655	64	1.95247	20.2969	1	104	128	2.30447	1	1.30288e-09
ALDH9A1	0.585569	6.29434	107	2.1525	17.0882	1	104	128	2.30447	1	5.90641e-08
ALDOA	14.6872	8.64727	16	3.21264	25.6796	0.994797	104	128	2.30447	1	0.0022654
ALDOC	4.22041	9.57911	28	0.782552	24.0829	1	104	128	2.30447	1	0
ALG1	7.26226	3.46717	277	0.598925	10.5158	1	104	128	2.30447	1	0
ALG10	13.8832	2.06545	416	1.16852	8	1	104	128	2.30447	1	0
ALG10B	15.0651	2.75707	294	2.47278	10.1264	0.999987	104	128	2.30447	1	5.48474e-06
ALG11	11.4205	3.83636	1	2.20344	28	1	104	128	2.30447	1	1.35934e-07
ALG12	14.8838	3.34966	180	0.568724	13.4725	1	104	128	2.30447	1	0
ALG13	13.6265	4.66055	333	4.0377	9.33333	0.897492	104	128	2.30447	1	0.0469694
ALG14	6.43568	2.9751	209	1.34374	12.4278	1	104	128	2.30447	1	0
ALG1L9P	14.5127	2.1492	256	3.1513	11.0404	0.996297	104	128	2.30447	1	0.00161113
ALG2	7.47834	4.20776	177	2.27413	13.5906	0.999999	104	128	2.30447	1	3.99985e-07
ALG3	8.53313	1.69584	1	1.81978	28	1	104	128	2.30447	1	0
ALG5	7.00461	3.05921	416	2.23596	8	0.999999	104	128	2.30447	1	2.25833e-07
ALG6	13.8673	3.54284	384	1.22852	8.4663	1	104	128	2.30447	1	0
ALG8	0.585569	3.64495	314	0.761786	9.70355	1	104	128	2.30447	1	0
ALG9	15.2688	4.34769	257	2.19495	11.0142	1	104	128	2.30447	1	1.18562e-07
ALK	15.1518	3.18238	339	2.36215	9.22222	0.999997	104	128	2.30447	1	1.37064e-06
ALKBH1	0.585569	3.37005	33	0.820936	23.4747	1	104	128	2.30447	1	0
ALKBH2	9.40371	3.26543	242	1.47603	11.4201	1	104	128	2.30447	1	0
ALKBH3	7.70285	3.8168	416	0.623784	8	1	104	128	2.30447	1	0
ALKBH4	8.71836	3.71724	262	0.921739	10.8852	1	104	128	2.30447	1	0
ALKBH5	14.4389	6.23086	245	4.70918	11.3366	0.686133	104	128	2.30447	1	0.163592
ALKBH6	6.77951	2.2385	288	1.19389	10.2605	1	104	128	2.30447	1	0
ALKBH7	7.34419	4.30728	282	4.29097	10.3982	0.828751	104	128	2.30447	1	0.0815758
ALKBH8	8.12711	4.22934	172	1.39851	13.7923	1	104	128	2.30447	1	0
ALMS1	14.106	7.04015	233	2.31402	11.6784	0.999998	104	128	2.30447	1	7.09638e-07
ALOX12.AS1	18.4509	1.92044	378	0.567251	8.55985	1	104	128	2.30447	1	0
ALOX12P2	13.4167	2.07185	82	7.45239	18.8178	0.0715778	104	128	2.30447	1	1.14522
ALOX5	15.0883	1.70094	204	0.905261	12.5962	1	104	128	2.30447	1	0
ALOX5AP	20.6098	1.07456	14	0.782545	25.9665	1	104	128	2.30447	1	0
ALPK1	14.9386	2.24154	220	1.0167	12.0727	1	104	128	2.30447	1	0
ALPK3	14.9433	2.24703	255	2.92652	11.0667	0.999132	104	128	2.30447	1	0.000377157
ALPL	8.08662	2.70453	48	2.20476	21.8216	1	104	128	2.30447	1	1.38974e-07
ALS2	14.1973	6.73441	314	3.09982	9.70355	0.997264	104	128	2.30447	1	0.00118983
ALS2CL	12.0495	3.48948	56	4.25539	21.0317	0.839428	104	128	2.30447	1	0.0760167
ALS2CR12	15.5338	1.54158	245	2.60978	11.3366	0.999943	104	128	2.30447	1	2.4603e-05
ALYREF	7.64149	4.07461	230	0.654697	11.7671	1	104	128	2.30447	1	0
AMACR	9.31276	3.11518	285	5.9318	10.3289	0.28832	104	128	2.30447	1	0.540126
AMBRA1	15.0764	5.40577	82	2.76707	18.8178	0.999754	104	128	2.30447	1	0.000107066
AMD1	1.82206	7.6632	124	2.2501	16.083	0.999999	104	128	2.30447	1	2.79686e-07
AMDHD2	9.36779	3.34009	17	1.77517	25.5385	1	104	128	2.30447	1	0
AMER1	13.9816	3.38958	221	5.47916	12.0415	0.41447	104	128	2.30447	1	0.382507
AMER2	14.101	8.38162	278	1.89372	10.4921	1	104	128	2.30447	1	4.34294e-10
AMER3	14.9164	5.63139	266	3.6173	10.7842	0.969329	104	128	2.30447	1	0.0135287
AMFR	7.5923	7.37417	249	0.139649	11.2271	1	104	128	2.30447	1	0
AMIGO1	14.9335	6.26237	295	3.12245	10.1043	0.996869	104	128	2.30447	1	0.00136211
AMIGO2	11.4081	3.62066	359	4.10714	8.87023	0.880416	104	128	2.30447	1	0.0553119
AMMECR1	14.9185	3.14158	294	4.32826	10.1264	0.817247	104	128	2.30447	1	0.0876465
AMMECR1L	13.974	4.2686	1	3.4424	28	0.984413	104	128	2.30447	1	0.00682249
AMN1	7.33704	5.55717	218	6.35404	12.1358	0.199786	104	128	2.30447	1	0.699436
AMOT	14.6273	6.36383	143	2.40742	15.0909	0.999994	104	128	2.30447	1	2.46723e-06
AMOTL1	15.3408	5.76099	328	3.76312	9.42799	0.950513	104	128	2.30447	1	0.022042
AMOTL2	0.585569	5.37109	1	1.36202	28	1	104	128	2.30447	1	0
AMPD2	15.0958	6.07836	27	2.63109	24.2083	0.99993	104	128	2.30447	1	3.04755e-05
AMPD3	14.6084	3.43002	250	3.68341	11.2	0.96156	104	128	2.30447	1	0.0170234
AMPH	14.7601	6.90058	264	4.29888	10.8345	0.826337	104	128	2.30447	1	0.0828427
AMT	11.6903	3.1832	53	1.86309	21.3211	1	104	128	2.30447	1	0
AMY2B	2.17794	5.71633	416	1.33882	8	1	104	128	2.30447	1	0
AMZ1	14.625	3.13491	108	5.64153	17.0256	0.365475	104	128	2.30447	1	0.437143
AMZ2	7.11781	6.04669	205	4.22569	12.5622	0.848104	104	128	2.30447	1	0.071551
AMZ2P1	7.9001	4.59642	242	5.49663	11.4201	0.409008	104	128	2.30447	1	0.388268
ANAPC1	15.1829	5.94014	296	4.90139	10.0824	0.61534	104	128	2.30447	1	0.210885
ANAPC10	0.585569	4.10709	43	5.90641	22.3462	0.294524	104	128	2.30447	1	0.530879
ANAPC11	8.49607	5.49481	296	5.20664	10.0824	0.505088	104	128	2.30447	1	0.296633
ANAPC13	6.89197	5.58023	244	4.54595	11.3643	0.744707	104	128	2.30447	1	0.128015
ANAPC15	3.86939	2.93854	18	0.316324	25.3989	1	104	128	2.30447	1	0
ANAPC16	0.585569	5.22163	112	6.08114	16.7798	0.253894	104	128	2.30447	1	0.595347
ANAPC2	14.4753	4.15638	10	1.15311	26.56	1	104	128	2.30447	1	0
ANAPC4	11.4116	5.4767	220	1.28535	12.0727	1	104	128	2.30447	1	0
ANAPC5	5.99903	7.45247	282	1.34403	10.3982	1	104	128	2.30447	1	0
ANAPC7	7.75773	5.75286	216	2.83177	12.1995	0.999578	104	128	2.30447	1	0.000183121
ANGEL1	14.3117	4.70024	134	4.58091	15.5452	0.732383	104	128	2.30447	1	0.135262
ANGEL2	23.1503	6.43448	1	1.40106	28	1	104	128	2.30447	1	0
ANGPT1	23.1504	3.30276	36	4.12991	23.1244	0.874511	104	128	2.30447	1	0.0582346
ANGPT2	15.0187	2.9092	257	1.56717	11.0142	1	104	128	2.30447	1	0
ANGPTL1	0.585569	3.15344	57	5.88363	20.9369	0.300182	104	128	2.30447	1	0.522616
ANGPTL2	0.585569	2.53566	1	1.9121	28	1	104	128	2.30447	1	4.34294e-10
ANGPTL4	15.0923	2.74667	228	2.65422	11.827	0.999912	104	128	2.30447	1	3.82374e-05
ANK1	14.8051	4.98063	73	3.40125	19.5294	0.986952	104	128	2.30447	1	0.00570383
ANK2	14.1046	10.5879	272	4.37956	10.6362	0.800928	104	128	2.30447	1	0.0964068
ANK3	13.9704	8.71859	259	4.77796	10.9623	0.660891	104	128	2.30447	1	0.17987
ANKAR	0.585569	4.58383	281	1.00807	10.4215	1	104	128	2.30447	1	0
ANKDD1A	12.8743	4.2831	57	8.11405	20.9369	0.0375919	104	128	2.30447	1	1.42491
ANKEF1	15.4516	1.77859	387	2.39448	8.42029	0.999995	104	128	2.30447	1	2.09157e-06
ANKFN1	15.6366	1.66167	225	3.05949	11.9179	0.997867	104	128	2.30447	1	0.000927468
ANKFY1	14.0239	6.02865	151	6.74671	14.7089	0.139683	104	128	2.30447	1	0.854856
ANKH	14.1984	7.37633	287	5.21897	10.2832	0.500793	104	128	2.30447	1	0.300342
ANKHD1.ANKHD1.EIF4EBP3	13.603	2.8353	58	3.40756	20.843	0.986585	104	128	2.30447	1	0.00586545
ANKHD1.ANKHD1.EIF4EBP3.1	13.606	2.04269	275	1.96882	10.5636	1	104	128	2.30447	1	1.73718e-09
ANKIB1	23.1503	7.60837	40	1.50159	22.6732	1	104	128	2.30447	1	0
ANKLE2	13.5303	5.89857	416	1.73511	8	1	104	128	2.30447	1	0
ANKMY1	14.1894	2.6956	120	5.86371	16.3088	0.305197	104	128	2.30447	1	0.51542
ANKMY2	7.83445	6.66504	216	3.48585	12.1995	0.981345	104	128	2.30447	1	0.00817824
ANKRA2	0.585591	4.08156	113	4.55498	16.7194	0.741539	104	128	2.30447	1	0.129866
ANKRD10	13.5515	5.86377	64	1.71431	20.2969	1	104	128	2.30447	1	0
ANKRD11	14.3018	6.31622	241	4.08954	11.4483	0.884878	104	128	2.30447	1	0.0531165
ANKRD12	13.3256	8.0789	291	2.12904	10.193	1	104	128	2.30447	1	3.95208e-08
ANKRD13A	0.585569	5.49053	1	1.14192	28	1	104	128	2.30447	1	0
ANKRD13B	14.2703	2.82571	34	3.70853	23.3568	0.958283	104	128	2.30447	1	0.0185063
ANKRD13C	23.1504	6.76632	1	3.5182	28	0.978783	104	128	2.30447	1	0.00931358
ANKRD13D	9.38356	5.18796	18	0.722278	25.3989	1	104	128	2.30447	1	0
ANKRD16	8.79021	3.3578	6	2.18889	27.1813	1	104	128	2.30447	1	1.07705e-07
ANKRD17	13.9324	8.05953	290	3.24097	10.2154	0.993956	104	128	2.30447	1	0.00263281
ANKRD18A	13.6199	3.38759	287	1.17412	10.2832	1	104	128	2.30447	1	0
ANKRD18B	14.7617	3.2848	269	2.36414	10.7097	0.999997	104	128	2.30447	1	1.40712e-06
ANKRD18CP	13.4078	3.71843	243	0.958913	11.3922	1	104	128	2.30447	1	0
ANKRD18DP	13.1018	1.58169	126	3.39181	15.9725	0.987488	104	128	2.30447	1	0.00546829
ANKRD18EP	13.5938	2.34533	416	1.21829	8	1	104	128	2.30447	1	0
ANKRD19P	14.2388	2.32024	132	4.14955	15.6498	0.8693	104	128	2.30447	1	0.0608305
ANKRD2	12.1683	1.67434	219	1.20278	12.1042	1	104	128	2.30447	1	0
ANKRD20A4..includes.others.	13.7129	1.73634	416	1.37637	8	1	104	128	2.30447	1	0
ANKRD20A5P	13.6427	2.91618	205	3.67051	12.5622	0.963174	104	128	2.30447	1	0.0162952
ANKRD20A7P	14.2312	2.23062	204	5.26262	12.5962	0.485717	104	128	2.30447	1	0.313617
ANKRD20A8P	14.1374	1.65718	232	4.38465	11.7078	0.799278	104	128	2.30447	1	0.0973021
ANKRD24	11.6606	5.19402	37	2.83954	23.0099	0.999551	104	128	2.30447	1	0.000194846
ANKRD26	13.3843	6.63951	359	0.760257	8.87023	1	104	128	2.30447	1	0
ANKRD26P3	16.4083	1.90357	192	1.91728	13.0196	1	104	128	2.30447	1	4.34294e-10
ANKRD27	11.3243	5.86078	252	0.449902	11.1463	1	104	128	2.30447	1	0
ANKRD28	23.1504	7.37418	1	1.60395	28	1	104	128	2.30447	1	0
ANKRD29	7.83527	4.27883	391	1.44731	8.35971	1	104	128	2.30447	1	0
ANKRD30B	16.2325	3.60206	260	0.347739	10.9365	1	104	128	2.30447	1	0
ANKRD30BL	13.0384	2.49812	231	1.07852	11.7374	1	104	128	2.30447	1	0
ANKRD31	6.17741	1.60269	66	1.51476	20.1212	1	104	128	2.30447	1	0
ANKRD33B	13.9936	2.77612	98	4.72241	17.673	0.681294	104	128	2.30447	1	0.166665
ANKRD34C	15.2899	3.64227	384	4.18288	8.4663	0.860213	104	128	2.30447	1	0.0653942
ANKRD34C.AS1	10.7878	1.48169	135	3.52174	15.4933	0.978488	104	128	2.30447	1	0.00944449
ANKRD35	11.2511	2.64598	37	1.78088	23.0099	1	104	128	2.30447	1	0
ANKRD36	13.9767	6.30947	257	3.0672	11.0142	0.997761	104	128	2.30447	1	0.000973475
ANKRD36B	13.9655	5.24197	300	3.03068	9.9957	0.998226	104	128	2.30447	1	0.000771215
ANKRD36BP1	13.5239	2.45032	237	2.25213	11.5622	0.999999	104	128	2.30447	1	2.88806e-07
ANKRD36BP2	5.90573	5.81153	175	1.50512	13.6706	1	104	128	2.30447	1	0
ANKRD36C	14.322	6.68424	263	2.26101	10.8598	0.999999	104	128	2.30447	1	3.2963e-07
ANKRD37	18.4424	2.99945	267	2.99924	10.7593	0.998558	104	128	2.30447	1	0.000626539
ANKRD39	10.3368	3.81007	300	2.03778	9.9957	1	104	128	2.30447	1	7.38301e-09
ANKRD40	18.9854	7.08306	49	2.25946	21.7196	0.999999	104	128	2.30447	1	3.22247e-07
ANKRD42	23.1504	5.30322	416	1.43429	8	1	104	128	2.30447	1	0
ANKRD44	11.2552	4.64779	416	0.99689	8	1	104	128	2.30447	1	0
ANKRD45	18.617	2.52947	29	1.18543	23.9588	1	104	128	2.30447	1	0
ANKRD46	7.45625	7.56686	212	3.98057	12.3289	0.910454	104	128	2.30447	1	0.0407422
ANKRD49	23.1504	4.40805	1	3.41645	28	0.986055	104	128	2.30447	1	0.00609897
ANKRD50	13.9333	6.27124	289	4.02166	10.2379	0.901233	104	128	2.30447	1	0.0451631
ANKRD52	13.7536	5.43762	132	3.80814	15.6498	0.943427	104	128	2.30447	1	0.0252917
ANKRD54	7.76941	4.18774	21	1.03123	24.9892	1	104	128	2.30447	1	0
ANKRD55	11.6924	2.09263	248	2.62373	11.2542	0.999935	104	128	2.30447	1	2.83182e-05
ANKRD6	13.5099	5.33713	347	4.49558	9.07812	0.76219	104	128	2.30447	1	0.117937
ANKRD62	13.7943	1.46565	227	2.63547	11.8571	0.999927	104	128	2.30447	1	3.18263e-05
ANKRD65	15.0904	2.59835	120	1.22439	16.3088	1	104	128	2.30447	1	0
ANKRD7	5.60603	2.03791	271	4.55189	10.6606	0.742625	104	128	2.30447	1	0.129231
ANKRD9	6.13585	3.99056	287	0.665354	10.2832	1	104	128	2.30447	1	0
ANKS1A	13.9766	4.94196	82	6.29837	18.8178	0.209941	104	128	2.30447	1	0.677904
ANKS1B	15.0188	7.79723	315	2.62628	9.68333	0.999933	104	128	2.30447	1	2.90509e-05
ANKS3	10.643	4.57296	368	2.38038	8.72045	0.999996	104	128	2.30447	1	1.74239e-06
ANKS6	13.7011	3.54088	120	4.97435	16.3088	0.588497	104	128	2.30447	1	0.230256
ANKZF1	13.9086	4.39106	66	1.61458	20.1212	1	104	128	2.30447	1	0
ANLN	0.585569	7.14744	46	3.51261	22.0284	0.979244	104	128	2.30447	1	0.0091093
ANO10	6.87591	4.9801	131	1.53423	15.7027	1	104	128	2.30447	1	0
ANO2	23.1503	1.46057	372	2.44567	8.65549	0.999991	104	128	2.30447	1	3.96513e-06
ANO3	15.1651	6.09854	298	1.98931	10.0389	1	104	128	2.30447	1	3.04006e-09
ANO4	0.585569	5.9134	61	4.42732	20.5664	0.785265	104	128	2.30447	1	0.104984
ANO5	23.1504	7.31729	1	1.05222	28	1	104	128	2.30447	1	0
ANO6	15.3145	4.84584	265	2.48963	10.8093	0.999985	104	128	2.30447	1	6.6782e-06
ANO8	14.5261	3.95885	73	5.12198	19.5294	0.534992	104	128	2.30447	1	0.271653
ANOS1	15.0784	5.7258	280	5.02969	10.4449	0.568281	104	128	2.30447	1	0.245437
ANP32A	15.3622	5.73104	318	2.24822	9.62319	0.999999	104	128	2.30447	1	2.71868e-07
ANP32E	14.0114	5.48653	314	1.31345	9.70355	1	104	128	2.30447	1	0
ANTXR1	15.1839	4.74721	223	2.80291	11.9794	0.999667	104	128	2.30447	1	0.000144794
ANTXR2	17.2071	2.88988	163	2.02126	14.1707	1	104	128	2.30447	1	5.64583e-09
ANXA1	6.21222	4.0597	139	2.30938	15.2895	0.999998	104	128	2.30447	1	6.64905e-07
ANXA11	14.5938	6.1353	78	4.67811	19.1276	0.697455	104	128	2.30447	1	0.156484
ANXA2	0.585569	3.89063	416	0.621226	8	1	104	128	2.30447	1	0
ANXA3	8.63239	3.23373	48	2.21837	21.8216	1	104	128	2.30447	1	1.71981e-07
ANXA4	14.9163	3.14181	295	1.37825	10.1043	1	104	128	2.30447	1	0
ANXA5	2.00908	5.67876	69	3.50271	19.8632	0.98004	104	128	2.30447	1	0.00875603
ANXA6	8.6837	8.6718	209	1.37785	12.4278	1	104	128	2.30447	1	0
ANXA7	8.17327	6.63764	229	1.32445	11.797	1	104	128	2.30447	1	0
AOAH	23.1504	2.08778	44	2.46402	22.2392	0.999989	104	128	2.30447	1	4.94404e-06
AP1AR	7.6985	6.10214	191	4.59589	13.0562	0.727059	104	128	2.30447	1	0.138431
AP1B1	14.6892	6.50428	221	1.64412	12.0415	1	104	128	2.30447	1	0
AP1G1	14.441	6.99006	265	3.72944	10.8093	0.955412	104	128	2.30447	1	0.0198094
AP1G2	13.6933	3.25445	112	2.87768	16.7798	0.999396	104	128	2.30447	1	0.000262257
AP1M1	14.034	5.01696	30	3.40499	23.8359	0.986736	104	128	2.30447	1	0.00579921
AP1S1	7.81499	6.7195	231	2.84744	11.7374	0.999523	104	128	2.30447	1	0.000207413
AP1S2	0.585569	6.94484	89	3.81618	18.2992	0.942096	104	128	2.30447	1	0.0259049
AP1S3	13.4732	1.65939	355	2.62839	8.93846	0.999932	104	128	2.30447	1	2.96681e-05
AP2A1	14.1744	6.46729	228	2.57875	11.827	0.999959	104	128	2.30447	1	1.78529e-05
AP2A2	14.7758	6.32703	262	5.45611	10.8852	0.42175	104	128	2.30447	1	0.374945
AP2B1	13.9196	7.82635	263	3.54013	10.8598	0.976905	104	128	2.30447	1	0.0101477
AP2M1	8.22799	8.93726	227	1.73297	11.8571	1	104	128	2.30447	1	0
AP2S1	7.76816	5.73344	281	2.9345	10.4215	0.99908	104	128	2.30447	1	0.000399526
AP3B1	0.585569	5.75323	46	3.18774	22.0284	0.995456	104	128	2.30447	1	0.00197779
AP3B2	14.0672	6.16446	252	3.68939	11.1463	0.960797	104	128	2.30447	1	0.0173682
AP3D1	14.1772	6.63335	10	3.78273	26.56	0.947503	104	128	2.30447	1	0.0234193
AP3M1	14.2747	4.10294	275	4.37269	10.5636	0.803143	104	128	2.30447	1	0.0952072
AP3M2	7.98935	7.36453	211	4.62241	12.3617	0.717575	104	128	2.30447	1	0.144133
AP3S1	8.14853	5.78505	169	2.04626	13.9162	1	104	128	2.30447	1	8.68589e-09
AP3S2	14.7869	4.54413	219	5.2658	12.1042	0.484628	104	128	2.30447	1	0.314591
AP4B1	11.6508	4.16289	31	2.02374	23.7143	1	104	128	2.30447	1	5.64583e-09
AP4E1	23.1504	4.96658	1	1.42297	28	1	104	128	2.30447	1	0
AP4M1	9.65684	3.46752	277	1.79353	10.5158	1	104	128	2.30447	1	0
AP4S1	8.60671	4.88766	247	6.51319	11.2816	0.17309	104	128	2.30447	1	0.761727
AP5B1	14.2918	3.01807	87	4.2185	18.4444	0.850169	104	128	2.30447	1	0.0704945
AP5M1	14.7435	5.82414	299	1.82092	10.0172	1	104	128	2.30447	1	0
AP5S1	7.19573	3.66419	380	2.02124	8.52844	1	104	128	2.30447	1	5.64583e-09
AP5Z1	7.90931	3.82531	1	2.17063	28	1	104	128	2.30447	1	7.99102e-08
APAF1	15.3584	5.51926	370	2.60604	8.68785	0.999945	104	128	2.30447	1	2.36836e-05
APBA1	14.4518	6.17876	263	4.12233	10.8598	0.876492	104	128	2.30447	1	0.0572519
APBA2	14.1018	7.84974	40	0.628357	22.6732	1	104	128	2.30447	1	0
APBA3	13.5786	2.24514	155	0.566683	14.525	1	104	128	2.30447	1	0
APBB1	7.70678	8.36386	241	0.484874	11.4483	1	104	128	2.30447	1	0
APBB1IP	0.585569	2.74269	416	1.49313	8	1	104	128	2.30447	1	0
APBB2	13.6079	6.54403	283	5.30938	10.375	0.469814	104	128	2.30447	1	0.328074
APBB3	11.0866	4.52178	27	2.40733	24.2083	0.999994	104	128	2.30447	1	2.46463e-06
APC	13.8363	9.67259	310	3.06906	9.78526	0.997735	104	128	2.30447	1	0.000984875
APC2	14.0363	7.03574	25	4.39164	24.4632	0.797006	104	128	2.30447	1	0.0985382
APCDD1	14.4507	4.26714	267	1.62087	10.7593	1	104	128	2.30447	1	0
APEH	9.47752	5.95571	300	0.533461	9.9957	1	104	128	2.30447	1	0
APEX1	14.6622	3.92289	298	3.31925	10.0389	0.991057	104	128	2.30447	1	0.00390144
APEX2	15.1484	2.20515	249	1.77558	11.2271	1	104	128	2.30447	1	0
APH1A	6.2246	5.18567	285	1.53137	10.3289	1	104	128	2.30447	1	0
APH1B	0.585569	5.35969	43	1.09889	22.3462	1	104	128	2.30447	1	0
API5	14.4313	6.34994	303	2.80088	9.93162	0.999672	104	128	2.30447	1	0.000142388
APIP	23.1504	4.63001	1	3.57118	28	0.974042	104	128	2.30447	1	0.0114224
APLN	15.392	3.3272	199	2.40118	12.7692	0.999995	104	128	2.30447	1	2.27918e-06
APLNR	15.4543	2.68363	161	1.79618	14.2577	1	104	128	2.30447	1	0
APLP1	13.5163	7.3251	1	2.15215	28	1	104	128	2.30447	1	5.86298e-08
APLP2	15.0646	8.72916	336	2.88527	9.27745	0.99936	104	128	2.30447	1	0.000277822
APMAP	8.21652	6.97191	260	2.5801	10.9365	0.999958	104	128	2.30447	1	1.81079e-05
APOC1	18.493	2.43782	346	0.932978	9.09589	1	104	128	2.30447	1	0
APOD	0.585569	5.39119	201	1.53265	12.6995	1	104	128	2.30447	1	0
APOE	0.585569	8.64647	416	0.553674	8	1	104	128	2.30447	1	0
APOL1	0.585569	1.84857	152	1.1926	14.6625	1	104	128	2.30447	1	0
APOL2	9.1458	6.38299	306	1.85157	9.86837	1	104	128	2.30447	1	0
APOL3	0.974969	2.64463	131	2.85704	15.7027	0.999485	104	128	2.30447	1	0.000223638
APOL6	15.349	3.22671	173	1.60925	13.7515	1	104	128	2.30447	1	0
APOLD1	11.002	6.02574	416	1.54387	8	1	104	128	2.30447	1	0
APOO	8.56764	4.06058	177	0.701938	13.5906	1	104	128	2.30447	1	0
APOOL	11.3104	3.5471	169	1.05951	13.9162	1	104	128	2.30447	1	0
APP	7.95342	10.3603	139	1.44754	15.2895	1	104	128	2.30447	1	0
APPBP2	4.7468	7.61729	128	2.0433	15.8635	1	104	128	2.30447	1	8.2516e-09
APPL1	0.58557	7.88288	24	3.15539	24.5926	0.996209	104	128	2.30447	1	0.00164935
APPL2	14.2176	5.12528	249	1.62303	11.2271	1	104	128	2.30447	1	0
APRT	7.52016	3.84597	286	2.7809	10.306	0.999723	104	128	2.30447	1	0.000120458
APTR	5.39262	2.37667	97	4.89226	17.7405	0.618709	104	128	2.30447	1	0.208513
APTX	0.585569	4.78444	312	1.86673	9.74423	1	104	128	2.30447	1	0
AQP1	13.7211	4.61237	231	2.76653	11.7374	0.999755	104	128	2.30447	1	0.000106572
AQP11	13.285	2.89811	416	1.87243	8	1	104	128	2.30447	1	4.34294e-10
AQP4	15.025	9.96311	34	1.68166	23.3568	1	104	128	2.30447	1	0
AQP4.AS1	16.9406	2.15283	85	1.60214	18.592	1	104	128	2.30447	1	0
AQP9	20.8154	1.60718	57	1.30339	20.9369	1	104	128	2.30447	1	0
AQR	23.1504	6.39039	28	0.639676	24.0829	1	104	128	2.30447	1	0
AR	15.6455	2.92078	370	2.12888	8.68785	1	104	128	2.30447	1	3.95208e-08
ARAF	6.84472	2.57995	1	1.65955	28	1	104	128	2.30447	1	0
ARAP1	15.2133	5.13961	31	1.3044	23.7143	1	104	128	2.30447	1	0
ARAP2	0.585569	8.54558	53	3.61961	21.3211	0.969078	104	128	2.30447	1	0.0136411
ARAP3	13.7306	1.96156	60	5.76605	20.6578	0.330711	104	128	2.30447	1	0.480552
ARC	11.7978	3.72919	166	2.30252	14.0423	0.999999	104	128	2.30447	1	6.03235e-07
ARCN1	15.3859	6.94626	346	1.35564	9.09589	1	104	128	2.30447	1	0
AREL1	14.9891	5.54225	290	3.60707	10.2154	0.970423	104	128	2.30447	1	0.0130388
ARF1	14.7612	6.84634	280	2.79982	10.4449	0.999675	104	128	2.30447	1	0.000141136
ARF3	10.4307	8.26926	416	0.988438	8	1	104	128	2.30447	1	0
ARF4	0.585577	6.19468	88	1.79186	18.3715	1	104	128	2.30447	1	0
ARF5	7.85589	6.88832	264	2.19762	10.8345	1	104	128	2.30447	1	1.23774e-07
ARF6	9.82813	3.4163	280	0.871799	10.4449	1	104	128	2.30447	1	0
ARFGAP1	10.6294	5.83251	29	1.53041	23.9588	1	104	128	2.30447	1	0
ARFGAP2	7.71007	7.04466	288	2.4205	10.2605	0.999993	104	128	2.30447	1	2.90805e-06
ARFGAP3	7.2483	4.95207	131	0.780372	15.7027	1	104	128	2.30447	1	0
ARFGEF1	14.2119	7.08515	300	1.68839	9.9957	1	104	128	2.30447	1	0
ARFGEF2	13.4129	7.88587	303	1.09225	9.93162	1	104	128	2.30447	1	0
ARFGEF3	13.8352	8.45395	273	4.44825	10.6119	0.778271	104	128	2.30447	1	0.108869
ARFIP1	0.585569	5.1025	17	3.60967	25.5385	0.970148	104	128	2.30447	1	0.0131621
ARFIP2	7.30221	5.70175	202	0.983494	12.6649	1	104	128	2.30447	1	0
ARFRP1	8.73085	4.81404	275	1.16098	10.5636	1	104	128	2.30447	1	0
ARG2	23.1504	4.13844	1	5.98188	28	0.276381	104	128	2.30447	1	0.558492
ARGLU1	21.9887	7.27269	1	2.69434	28	0.999871	104	128	2.30447	1	5.59329e-05
ARHGAP1	14.5538	4.26235	236	5.83035	11.591	0.313738	104	128	2.30447	1	0.503433
ARHGAP10	23.1503	5.59376	1	3.99905	28	0.906369	104	128	2.30447	1	0.0426949
ARHGAP11A	16.4204	1.72703	378	0.438106	8.55985	1	104	128	2.30447	1	0
ARHGAP12	0.585569	7.21154	33	2.21916	23.4747	1	104	128	2.30447	1	1.74152e-07
ARHGAP15	0.585569	1.94669	322	1.65346	9.54415	1	104	128	2.30447	1	0
ARHGAP17	14.6762	2.93353	111	3.42704	16.8406	0.985401	104	128	2.30447	1	0.00638679
ARHGAP18	0.585569	3.70554	40	1.88138	22.6732	1	104	128	2.30447	1	4.34294e-10
ARHGAP19	15.7654	3.66087	237	3.21091	11.5622	0.994845	104	128	2.30447	1	0.00224436
ARHGAP20	13.5735	6.09114	337	3.70594	9.25896	0.958629	104	128	2.30447	1	0.0183496
ARHGAP21	13.6941	9.04281	287	4.1889	10.2832	0.858538	104	128	2.30447	1	0.0662403
ARHGAP22	15.3154	3.52834	273	0.290943	10.6119	1	104	128	2.30447	1	0
ARHGAP24	14.4467	4.81062	259	4.91025	10.9623	0.612071	104	128	2.30447	1	0.213198
ARHGAP25	0.585569	2.31638	71	1.35535	19.6949	1	104	128	2.30447	1	0
ARHGAP26	14.4016	7.82234	244	3.08868	11.3643	0.997443	104	128	2.30447	1	0.00111188
ARHGAP27	15.3825	2.79328	1	1.16744	28	1	104	128	2.30447	1	0
ARHGAP27P1.BPTFP1.KPNA2P3	14.5074	2.37089	42	2.22012	22.4541	1	104	128	2.30447	1	1.76758e-07
ARHGAP28	8.66649	2.51743	159	0.430793	14.3457	1	104	128	2.30447	1	0
ARHGAP29	14.5235	5.6305	312	6.07915	9.74423	0.25433	104	128	2.30447	1	0.594602
ARHGAP30	15.2584	1.68813	1	1.93158	28	1	104	128	2.30447	1	8.68589e-10
ARHGAP31	14.7855	4.73469	238	3.07649	11.5335	0.997628	104	128	2.30447	1	0.00103143
ARHGAP32	14.3659	8.40957	261	4.71823	10.9108	0.682825	104	128	2.30447	1	0.165691
ARHGAP33	13.9541	3.45143	101	3.53697	17.4737	0.977183	104	128	2.30447	1	0.010024
ARHGAP35	14.3721	7.78714	254	4.22615	11.0931	0.84797	104	128	2.30447	1	0.0716196
ARHGAP39	14.6526	4.24683	218	4.0679	12.1358	0.890241	104	128	2.30447	1	0.0504923
ARHGAP4	0.585569	2.76877	374	0.832258	8.62338	1	104	128	2.30447	1	0
ARHGAP42	15.3231	3.63951	291	3.54894	10.193	0.976118	104	128	2.30447	1	0.0104977
ARHGAP44	14.7191	6.01686	294	2.42894	10.1264	0.999993	104	128	2.30447	1	3.22986e-06
ARHGAP45	15.2472	3.13407	186	2.24941	13.2422	0.999999	104	128	2.30447	1	2.7708e-07
ARHGAP5	23.1503	9.55212	43	2.12688	22.3462	1	104	128	2.30447	1	3.82179e-08
ARHGAP5.AS1	15.5071	1.56797	369	4.90906	8.70412	0.61251	104	128	2.30447	1	0.212887
ARHGAP6	14.5681	1.96411	6	2.50326	27.1813	0.999982	104	128	2.30447	1	7.81042e-06
ARHGAP9	10.9262	2.32863	357	2.31699	8.90421	0.999998	104	128	2.30447	1	7.39604e-07
ARHGDIA	14.3789	4.23076	187	2.62055	13.2045	0.999937	104	128	2.30447	1	2.74309e-05
ARHGDIB	15.5242	2.78645	35	1.22529	23.24	1	104	128	2.30447	1	0
ARHGDIG	7.7268	6.85258	258	1.57893	10.9882	1	104	128	2.30447	1	0
ARHGEF1	14.5128	3.35562	55	4.06304	21.1273	0.891425	104	128	2.30447	1	0.0499153
ARHGEF10	14.616	5.11176	237	1.63382	11.5622	1	104	128	2.30447	1	0
ARHGEF10L	14.9787	5.14594	24	2.38247	24.5926	0.999996	104	128	2.30447	1	1.7906e-06
ARHGEF11	14.7193	6.64697	253	3.85606	11.1196	0.935196	104	128	2.30447	1	0.0290974
ARHGEF12	16.2066	9.35691	322	2.68562	9.54415	0.999881	104	128	2.30447	1	5.1569e-05
ARHGEF17	14.5045	6.07667	22	5.54867	24.8556	0.393002	104	128	2.30447	1	0.405606
ARHGEF18	15.1065	4.08993	7	1.41117	27.0233	1	104	128	2.30447	1	0
ARHGEF2	14.8258	6.45134	272	4.29771	10.6362	0.826694	104	128	2.30447	1	0.082655
ARHGEF25	8.12654	6.17119	222	2.379	12.0103	0.999996	104	128	2.30447	1	1.71156e-06
ARHGEF26	15.2692	4.85235	124	3.31968	16.083	0.991038	104	128	2.30447	1	0.00390951
ARHGEF26.AS1	16.2644	3.93259	19	0.628032	25.2609	1	104	128	2.30447	1	0
ARHGEF28	13.2447	4.93514	190	2.17991	13.093	1	104	128	2.30447	1	9.2939e-08
ARHGEF3	14.0657	6.42311	301	5.19482	9.97425	0.509221	104	128	2.30447	1	0.293093
ARHGEF33	13.6725	3.08109	365	1.61426	8.76981	1	104	128	2.30447	1	0
ARHGEF37	0.585569	5.13473	27	1.92705	24.2083	1	104	128	2.30447	1	8.68589e-10
ARHGEF4	10.6877	7.2625	17	2.27027	25.5385	0.999999	104	128	2.30447	1	3.78271e-07
ARHGEF40	15.2985	4.53113	112	1.44994	16.7798	1	104	128	2.30447	1	0
ARHGEF6	15.4869	5.56106	268	1.83634	10.7344	1	104	128	2.30447	1	0
ARHGEF7	14.3341	7.72882	300	3.82572	9.9957	0.940491	104	128	2.30447	1	0.0266453
ARHGEF9	14.7968	8.13474	308	2.21712	9.82664	1	104	128	2.30447	1	1.68506e-07
ARID1A	14.1275	5.0459	115	3.83766	16.6	0.938441	104	128	2.30447	1	0.0275929
ARID1B	14.3106	6.10764	268	5.52713	10.7344	0.399578	104	128	2.30447	1	0.398398
ARID2	14.7929	5.55319	266	3.84725	10.7842	0.936763	104	128	2.30447	1	0.0283701
ARID3A	15.1162	2.0553	207	3.32071	12.4946	0.990994	104	128	2.30447	1	0.00392884
ARID3B	13.5206	1.25015	130	2.88987	15.7559	0.999338	104	128	2.30447	1	0.000287647
ARID4A	6.61551	6.66484	118	1.68612	16.424	1	104	128	2.30447	1	0
ARID4B	13.2701	6.77008	292	1.10705	10.1707	1	104	128	2.30447	1	0
ARID5A	6.82484	2.53057	1	3.28971	28	0.992257	104	128	2.30447	1	0.00337572
ARID5B	13.9644	6.27049	247	4.71781	11.2816	0.682978	104	128	2.30447	1	0.165593
ARIH1	14.9741	6.90849	309	2.70611	9.80591	0.999856	104	128	2.30447	1	6.23483e-05
ARIH2	8.36795	6.73395	248	2.61799	11.2542	0.999938	104	128	2.30447	1	2.67316e-05
ARIH2OS	3.13241	1.38819	336	0.849586	9.27745	1	104	128	2.30447	1	0
ARL1	8.96252	6.84179	1	2.98828	28	0.998661	104	128	2.30447	1	0.000581862
ARL10	14.1493	5.76982	236	3.16613	11.591	0.995972	104	128	2.30447	1	0.00175302
ARL13B	23.1504	4.15997	49	1.62712	21.7196	1	104	128	2.30447	1	0
ARL14EP	5.02543	5.97109	130	3.72157	15.7559	0.956508	104	128	2.30447	1	0.0193114
ARL15	8.46832	5.63198	159	1.21547	14.3457	1	104	128	2.30447	1	0
ARL16	7.3125	4.71563	256	2.8303	11.0404	0.999583	104	128	2.30447	1	0.000180982
ARL17A.ARL17B	13.2294	3.69034	26	1.9195	24.3351	1	104	128	2.30447	1	8.68589e-10
ARL17A.ARL17B.1	11.5751	3.08208	17	3.45301	25.5385	0.983702	104	128	2.30447	1	0.00713624
ARL2	7.20152	5.35379	302	3.17519	9.95289	0.995762	104	128	2.30447	1	0.00184455
ARL2BP	6.62095	6.28846	189	5.37745	13.1299	0.447155	104	128	2.30447	1	0.349542
ARL3	7.48578	4.85301	248	4.13899	11.2542	0.872113	104	128	2.30447	1	0.0594272
ARL4A	6.49656	5.92497	175	2.00261	13.6706	1	104	128	2.30447	1	3.90865e-09
ARL4C	13.857	5.39547	309	3.69572	9.80591	0.959977	104	128	2.30447	1	0.017739
ARL4D	10.1992	3.74853	286	3.90171	10.306	0.926688	104	128	2.30447	1	0.0330665
ARL5A	0.585569	7.1846	19	3.71301	25.2609	0.957678	104	128	2.30447	1	0.0187804
ARL5B	13.613	6.35803	1	2.13323	28	1	104	128	2.30447	1	4.25609e-08
ARL6	10.9945	4.7327	233	2.15859	11.6784	1	104	128	2.30447	1	6.55785e-08
ARL6IP1	7.43164	8.89036	163	1.32293	14.1707	1	104	128	2.30447	1	0
ARL6IP5	5.66992	7.52705	121	2.4169	16.2517	0.999994	104	128	2.30447	1	2.78036e-06
ARL6IP6	13.6192	2.8628	26	1.50652	24.3351	1	104	128	2.30447	1	0
ARL8A	4.24625	5.32262	416	0.629966	8	1	104	128	2.30447	1	0
ARL8B	7.72909	8.26162	196	3.53736	12.8753	0.977149	104	128	2.30447	1	0.0100393
ARMC1	13.7104	5.8117	306	1.23568	9.86837	1	104	128	2.30447	1	0
ARMC10	0.585569	6.02103	386	1.21678	8.43557	1	104	128	2.30447	1	0
ARMC2	23.1503	4.93584	395	0.931039	8.3	1	104	128	2.30447	1	0
ARMC5	14.678	3.25416	7	2.9401	27.0233	0.999043	104	128	2.30447	1	0.000415895
ARMC6	7.47766	4.73229	280	1.30742	10.4449	1	104	128	2.30447	1	0
ARMC7	13.2006	2.09141	19	2.07567	25.2609	1	104	128	2.30447	1	1.52003e-08
ARMC8	8.01924	6.27268	330	0.727248	9.3899	1	104	128	2.30447	1	0
ARMC9	15.2188	4.63691	233	3.37567	11.6784	0.988363	104	128	2.30447	1	0.0050835
ARMCX1	7.90422	5.97834	218	6.28844	12.1358	0.211797	104	128	2.30447	1	0.674079
ARMCX2	7.92335	6.23657	177	3.75968	13.5906	0.95103	104	128	2.30447	1	0.0218058
ARMCX3	10.4621	7.6793	237	3.74198	11.5622	0.953627	104	128	2.30447	1	0.0206213
ARMCX4	14.1683	5.21046	93	2.9091	18.0155	0.999236	104	128	2.30447	1	0.000332032
ARMCX5	8.45942	5.00941	351	0.506759	9.00775	1	104	128	2.30447	1	0
ARMCX5.GPRASP2.GPRASP2	8.2604	7.73399	236	4.78333	11.591	0.658913	104	128	2.30447	1	0.181172
ARMCX6	0.585569	3.67972	83	2.59653	18.7419	0.999951	104	128	2.30447	1	2.14807e-05
ARMT1	0.585598	5.49645	1	5.3289	28	0.463255	104	128	2.30447	1	0.33418
ARNT	14.5867	4.80802	244	7.68023	11.3643	0.0574185	104	128	2.30447	1	1.24095
ARNT2	14.5948	8.53839	273	3.32988	10.6119	0.990591	104	128	2.30447	1	0.0041057
ARNTL	23.1504	5.91933	91	12.2382	18.1562	0.000619604	104	128	2.30447	1	3.20789
ARNTL2	23.1504	5.45536	1	3.3717	28	0.988571	104	128	2.30447	1	0.00499212
ARPC1A	7.13574	6.2266	50	0.559726	21.6186	1	104	128	2.30447	1	0
ARPC1B	0.585569	3.59103	11	0.709369	26.4091	1	104	128	2.30447	1	0
ARPC2	7.37198	6.6634	133	1.80611	15.5973	1	104	128	2.30447	1	0
ARPC3	6.99776	6.50337	165	5.18716	14.0848	0.511906	104	128	2.30447	1	0.29081
ARPC4	7.77571	6.58663	270	4.38798	10.6851	0.798199	104	128	2.30447	1	0.097889
ARPC5	0.585569	6.37513	1	4.32109	28	0.819482	104	128	2.30447	1	0.0864604
ARPC5L	10.719	5.77776	263	3.07569	10.8598	0.99764	104	128	2.30447	1	0.00102633
ARPIN.C15orf38.AP3S2	15.2966	3.10407	294	1.24396	10.1264	1	104	128	2.30447	1	0
ARPP19	7.98933	9.82836	171	1.55056	13.8333	1	104	128	2.30447	1	0
ARPP21	23.1504	7.9296	1	4.35627	28	0.808405	104	128	2.30447	1	0.0923711
ARRB1	10.3919	6.75006	20	0.72423	25.1243	1	104	128	2.30447	1	0
ARRB2	15.1999	4.22916	265	0.609499	10.8093	1	104	128	2.30447	1	0
ARRDC1	11.125	3.66078	8	2.43487	26.8671	0.999992	104	128	2.30447	1	3.4748e-06
ARRDC1.AS1	9.60289	2.76503	284	1.35859	10.3519	1	104	128	2.30447	1	0
ARRDC2	0.585569	5.06881	1	1.34253	28	1	104	128	2.30447	1	0
ARRDC3	0.585569	6.55255	77	2.4265	19.2066	0.999993	104	128	2.30447	1	3.13388e-06
ARRDC4	17.1202	5.40895	122	2.22481	16.1951	1	104	128	2.30447	1	1.90221e-07
ARSA	13.4589	2.92348	122	2.75347	16.1951	0.999781	104	128	2.30447	1	9.51895e-05
ARSB	15.7765	4.16718	260	6.17407	10.9365	0.234226	104	128	2.30447	1	0.630366
ARSD	14.0958	3.21045	193	2.93605	12.9832	0.99907	104	128	2.30447	1	0.000403987
ARSF	19.0141	1.5306	51	2.5683	21.5185	0.999963	104	128	2.30447	1	1.59862e-05
ARSG	5.33146	3.64325	1	1.83131	28	1	104	128	2.30447	1	0
ARSJ	13.1293	3.02044	318	1.86307	9.62319	1	104	128	2.30447	1	0
ARSK	15.6744	3.58934	406	1.99765	8.14011	1	104	128	2.30447	1	3.47436e-09
ART3	18.2428	2.77581	204	1.48638	12.5962	1	104	128	2.30447	1	0
ARV1	14.8675	3.90646	340	2.3448	9.20396	0.999998	104	128	2.30447	1	1.0853e-06
ARVCF	15.0931	4.53431	35	2.68098	23.24	0.999886	104	128	2.30447	1	4.93686e-05
ARX	14.9991	2.29773	66	3.44624	20.1212	0.984159	104	128	2.30447	1	0.00693473
AS3MT	18.767	3.09071	144	0.745918	15.0421	1	104	128	2.30447	1	0
ASAH1	0.585569	7.70588	13	3.81794	26.1124	0.941802	104	128	2.30447	1	0.0260405
ASAH2B	7.20658	2.46592	136	1.19061	15.4419	1	104	128	2.30447	1	0
ASAP1	14.5435	6.44658	281	2.80679	10.4215	0.999656	104	128	2.30447	1	0.000149503
ASAP2	14.372	5.13283	297	1.13052	10.0606	1	104	128	2.30447	1	0
ASAP3	8.0525	4.15657	12	1.20233	26.2599	1	104	128	2.30447	1	0
ASB1	12.3564	6.07423	60	5.24888	20.6578	0.490441	104	128	2.30447	1	0.309413
ASB13	8.00162	4.98461	295	2.4255	10.1043	0.999993	104	128	2.30447	1	3.09523e-06
ASB2	13.3479	3.04716	41	2.88605	22.5631	0.999357	104	128	2.30447	1	0.000279465
ASB3.GPR75.ASB3	7.24307	5.93017	125	0.776906	16.0276	1	104	128	2.30447	1	0
ASB4	13.6739	1.61417	332	1.99331	9.35211	1	104	128	2.30447	1	3.04006e-09
ASB6	14.8352	4.38213	41	3.01384	22.5631	0.998411	104	128	2.30447	1	0.000690614
ASB7	15.803	4.51909	346	1.82371	9.09589	1	104	128	2.30447	1	0
ASB8	11.1141	5.44569	272	5.90346	10.6362	0.295252	104	128	2.30447	1	0.529807
ASCC1	14.9424	4.41746	298	2.401	10.0389	0.999995	104	128	2.30447	1	2.27354e-06
ASCC2	13.1793	3.07663	1	4.7417	28	0.674223	104	128	2.30447	1	0.171197
ASCC3	23.1503	6.60613	53	1.05961	21.3211	1	104	128	2.30447	1	0
ASCL1	19.0597	3.13786	182	0.311389	13.3948	1	104	128	2.30447	1	0
ASF1A	0.585569	5.49002	60	5.89565	20.6578	0.297187	104	128	2.30447	1	0.52697
ASGR1	18.38	2.22374	274	2.31762	10.5877	0.999998	104	128	2.30447	1	7.46553e-07
ASH1L	14.3089	8.6953	277	3.32755	10.5158	0.990695	104	128	2.30447	1	0.00406014
ASH1L.AS1	14.9156	1.38786	49	1.53034	21.7196	1	104	128	2.30447	1	0
ASH2L	7.72409	5.39908	30	0.566927	23.8359	1	104	128	2.30447	1	0
ASIC1	14.3437	3.50573	38	4.09653	22.8966	0.883117	104	128	2.30447	1	0.0539819
ASIC2	14.8675	4.15528	354	1.81607	8.95568	1	104	128	2.30447	1	0
ASIC4	16.8085	3.00827	297	0.896546	10.0606	1	104	128	2.30447	1	0
ASL	11.3119	3.57674	142	1.84814	15.1401	1	104	128	2.30447	1	0
ASMTL	13.92	4.59135	141	2.93657	15.1895	0.999067	104	128	2.30447	1	0.000405505
ASNA1	7.46709	5.0971	211	2.72811	12.3617	0.999825	104	128	2.30447	1	7.60933e-05
ASNS	13.4664	6.23986	325	1.39961	9.48571	1	104	128	2.30447	1	0
ASNSD1	7.62602	6.61225	216	5.28634	12.1995	0.477619	104	128	2.30447	1	0.320919
ASPA	0.585569	5.5773	33	1.90965	23.4747	1	104	128	2.30447	1	4.34294e-10
ASPDH	7.29186	3.41045	275	3.78163	10.5636	0.947676	104	128	2.30447	1	0.0233401
ASPH	23.1504	7.95964	1	0.812778	28	1	104	128	2.30447	1	0
ASPHD1	10.5555	5.06843	302	2.35706	9.95289	0.999997	104	128	2.30447	1	1.2803e-06
ASPHD2	18.0772	4.15108	221	1.35818	12.0415	1	104	128	2.30447	1	0
ASPM	18.0059	1.92274	276	0.349543	10.5397	1	104	128	2.30447	1	0
ASPN	7.16349	1.00134	229	4.2705	11.797	0.834931	104	128	2.30447	1	0.0783492
ASPRV1	18.1687	1.71498	115	2.42985	16.6	0.999992	104	128	2.30447	1	3.26678e-06
ASPSCR1	6.89911	4.39844	1	1.28797	28	1	104	128	2.30447	1	0
ASRGL1	3.39836	6.36391	104	1.07794	17.2788	1	104	128	2.30447	1	0
ASS1	7.39152	5.41073	222	0.578485	12.0103	1	104	128	2.30447	1	0
ASTE1	8.51436	2.9519	18	1.98324	25.3989	1	104	128	2.30447	1	2.60577e-09
ASTN1	14.3098	7.83969	244	4.09551	11.3643	0.883374	104	128	2.30447	1	0.0538555
ASTN2	14.3791	5.39368	52	5.87246	21.4194	0.302986	104	128	2.30447	1	0.518577
ASXL1	13.8394	5.48715	107	5.80305	17.0882	0.320862	104	128	2.30447	1	0.493682
ASXL2	14.3061	5.20875	235	4.68019	11.62	0.696699	104	128	2.30447	1	0.156955
ASXL3	16.4632	5.7415	297	0.837504	10.0606	1	104	128	2.30447	1	0
ATAD1	9.0686	7.525	216	3.31476	12.1995	0.991248	104	128	2.30447	1	0.00381758
ATAD2	16.2034	4.7459	274	0.849076	10.5877	1	104	128	2.30447	1	0
ATAD2B	16.3526	5.29523	241	0.468046	11.4483	1	104	128	2.30447	1	0
ATAD3A	11.1318	3.66832	33	0.939617	23.4747	1	104	128	2.30447	1	0
ATAD3B	11.4095	4.3577	327	1.88683	9.44715	1	104	128	2.30447	1	4.34294e-10
ATAD5	13.8923	2.88392	247	1.6566	11.2816	1	104	128	2.30447	1	0
ATAT1	14.7801	2.42159	166	2.61453	14.0423	0.999941	104	128	2.30447	1	2.58148e-05
ATCAY	14.5617	7.71466	266	2.12627	10.7842	1	104	128	2.30447	1	3.77836e-08
ATE1	0.585575	7.35606	89	3.13612	18.2992	0.996608	104	128	2.30447	1	0.00147582
ATF1	0.585569	3.90384	8	7.16386	26.8671	0.0943644	104	128	2.30447	1	1.02519
ATF2	16.4046	7.1748	350	0.903428	9.02524	1	104	128	2.30447	1	0
ATF3	18.8636	2.51961	156	2.25897	14.4798	0.999999	104	128	2.30447	1	3.19641e-07
ATF4	7.27705	7.07992	166	1.63276	14.0423	1	104	128	2.30447	1	0
ATF6	0.585569	6.70293	41	1.01458	22.5631	1	104	128	2.30447	1	0
ATF6B	14.8938	4.16449	97	3.68129	17.7405	0.96183	104	128	2.30447	1	0.0169018
ATF7	14.9241	3.23506	221	5.94983	12.0415	0.283975	104	128	2.30447	1	0.546721
ATF7IP	13.7409	5.60821	237	3.61251	11.5622	0.969845	104	128	2.30447	1	0.0132975
ATF7IP2	4.86627	4.71908	134	2.84041	15.5452	0.999548	104	128	2.30447	1	0.000196189
ATG10	11.4256	3.56064	378	2.43976	8.55985	0.999992	104	128	2.30447	1	3.68978e-06
ATG101	7.49381	4.64603	254	4.73774	11.0931	0.675677	104	128	2.30447	1	0.170261
ATG12	23.1504	6.4445	1	1.99818	28	1	104	128	2.30447	1	3.47436e-09
ATG13	14.4993	5.90137	248	3.51999	11.2542	0.978635	104	128	2.30447	1	0.00937947
ATG14	6.81592	5.40875	330	0.207656	9.3899	1	104	128	2.30447	1	0
ATG16L1	11.2804	6.08316	256	4.54694	11.0404	0.74436	104	128	2.30447	1	0.128217
ATG16L2	9.60942	4.02519	9	2.0199	26.7126	1	104	128	2.30447	1	5.21153e-09
ATG2A	13.7042	4.14041	102	4.95242	17.4082	0.596549	104	128	2.30447	1	0.224354
ATG2B	13.6638	7.42023	297	3.02111	10.0606	0.998333	104	128	2.30447	1	0.000724503
ATG3	0.585569	5.61681	45	2.83657	22.1333	0.999562	104	128	2.30447	1	0.000190287
ATG4A	23.1504	3.19446	1	2.52766	28	0.999976	104	128	2.30447	1	1.02794e-05
ATG4B	9.52709	5.13432	24	1.69345	24.5926	1	104	128	2.30447	1	0
ATG4C	0.585569	5.30765	45	3.24276	22.1333	0.9939	104	128	2.30447	1	0.00265744
ATG4D	10.9815	3.5015	49	1.26235	21.7196	1	104	128	2.30447	1	0
ATG5	0.585606	6.40477	1	4.03531	28	0.898055	104	128	2.30447	1	0.0466973
ATG7	7.59357	5.86091	313	2.06842	9.72385	1	104	128	2.30447	1	1.34631e-08
ATG9A	14.5559	5.7114	7	2.57411	27.0233	0.999961	104	128	2.30447	1	1.70008e-05
ATIC	13.9407	3.95149	137	3.70009	15.3907	0.959405	104	128	2.30447	1	0.0179982
ATL1	7.9408	7.41567	220	3.04014	12.0727	0.998114	104	128	2.30447	1	0.000819904
ATL2	23.1504	6.66799	1	2.92007	28	0.999172	104	128	2.30447	1	0.000359863
ATL3	23.1504	6.26386	46	1.59751	22.0284	1	104	128	2.30447	1	0
ATM	23.1504	7.57182	20	0.469277	25.1243	1	104	128	2.30447	1	0
ATMIN	7.08883	7.55559	109	0.922202	16.9635	1	104	128	2.30447	1	0
ATN1	14.4778	4.61088	118	3.32827	16.424	0.990663	104	128	2.30447	1	0.00407411
ATOH7	0.585569	1.69126	22	0.733159	24.8556	1	104	128	2.30447	1	0
ATOH8	0.585569	2.20781	1	2.04621	28	1	104	128	2.30447	1	8.68589e-09
ATOX1	5.19454	3.73878	1	1.15593	28	1	104	128	2.30447	1	0
ATP10A	8.32415	3.10391	33	2.9882	23.4747	0.998662	104	128	2.30447	1	0.000581524
ATP10B	0.585569	4.24617	10	1.62802	26.56	1	104	128	2.30447	1	0
ATP10D	20.0783	4.30468	1	2.12196	28	1	104	128	2.30447	1	3.51779e-08
ATP11A	14.0404	4.52663	202	4.71574	12.6649	0.683736	104	128	2.30447	1	0.165112
ATP11B	16.2526	6.20081	334	1.25604	9.31463	1	104	128	2.30447	1	0
ATP11C	23.1504	3.87345	35	2.49671	23.24	0.999983	104	128	2.30447	1	7.24626e-06
ATP13A1	14.2986	3.88512	147	4.8185	14.8974	0.645943	104	128	2.30447	1	0.189806
ATP13A2	14.2343	6.2186	230	3.56776	11.7671	0.974369	104	128	2.30447	1	0.0112763
ATP13A3	13.982	6.86418	1	1.37329	28	1	104	128	2.30447	1	0
ATP13A4	14.1225	6.15014	193	0.494039	12.9832	1	104	128	2.30447	1	0
ATP1A1	14.5579	8.62245	270	4.0142	10.6851	0.902944	104	128	2.30447	1	0.0443392
ATP1A2	15.2084	9.40401	56	1.73842	21.0317	1	104	128	2.30447	1	0
ATP1A3	14.4866	8.36691	56	3.85263	21.0317	0.93581	104	128	2.30447	1	0.0288123
ATP1B1	8.02974	9.957	171	2.02212	13.8333	1	104	128	2.30447	1	5.64583e-09
ATP1B2	14.8078	5.76915	73	3.70458	19.5294	0.958809	104	128	2.30447	1	0.0182677
ATP1B3	13.4309	5.18189	66	2.96145	20.1212	0.998887	104	128	2.30447	1	0.00048364
ATP23	7.18363	2.48516	188	5.09486	13.1671	0.54471	104	128	2.30447	1	0.263834
ATP2A2	13.9659	8.62148	254	2.44217	11.0931	0.999991	104	128	2.30447	1	3.79966e-06
ATP2B1	7.62924	10.2233	151	1.79003	14.7089	1	104	128	2.30447	1	0
ATP2B2	14.1383	8.9058	263	3.93205	10.8598	0.920671	104	128	2.30447	1	0.0358954
ATP2B3	14.5192	6.07618	270	3.52581	10.6851	0.978145	104	128	2.30447	1	0.00959669
ATP2B4	14.0627	7.71415	247	4.77149	11.2816	0.663275	104	128	2.30447	1	0.178307
ATP2C1	16.2838	7.6627	326	1.81673	9.4664	1	104	128	2.30447	1	0
ATP2C2	9.97779	2.18426	416	1.46137	8	1	104	128	2.30447	1	0
ATP5A1	8.08151	9.46245	249	4.36806	11.2271	0.804632	104	128	2.30447	1	0.0944026
ATP5B	11.2232	8.23751	33	3.20427	23.4747	0.995027	104	128	2.30447	1	0.00216517
ATP5C1	7.2335	7.43483	227	5.7119	11.8571	0.345524	104	128	2.30447	1	0.461522
ATP5D	15.0246	4.25627	60	1.19828	20.6578	1	104	128	2.30447	1	0
ATP5E	7.42423	6.9355	248	2.65056	11.2542	0.999915	104	128	2.30447	1	3.69018e-05
ATP5F1	7.39714	7.78883	249	5.75465	11.2271	0.333789	104	128	2.30447	1	0.476528
ATP5G1	8.3805	5.08202	285	2.48778	10.3289	0.999985	104	128	2.30447	1	6.53662e-06
ATP5G2	7.21299	5.55726	283	2.05168	10.375	1	104	128	2.30447	1	9.98877e-09
ATP5G3	8.70017	6.65056	228	2.82045	11.827	0.999615	104	128	2.30447	1	0.000167149
ATP5H	8.23362	6.78913	244	5.56556	11.3643	0.387896	104	128	2.30447	1	0.411285
ATP5I	4.1245	6.21067	275	1.90472	10.5636	1	104	128	2.30447	1	4.34294e-10
ATP5J	7.21484	5.35057	165	5.77424	14.0848	0.328511	104	128	2.30447	1	0.48345
ATP5J2	7.53363	6.09136	236	3.66589	11.591	0.96374	104	128	2.30447	1	0.0160402
ATP5L	7.74478	6.50589	239	4.01805	11.505	0.902063	104	128	2.30447	1	0.0447629
ATP5O	7.82535	6.45765	253	5.27348	11.1196	0.482001	104	128	2.30447	1	0.316952
ATP5S	7.29901	3.88197	1	1.72615	28	1	104	128	2.30447	1	0
ATP5SL	6.48815	4.39408	1	1.18318	28	1	104	128	2.30447	1	0
ATP6AP1	15.0843	6.83912	287	2.93072	10.2832	0.999105	104	128	2.30447	1	0.000388801
ATP6AP1L	16.1584	2.7407	162	1.29108	14.2141	1	104	128	2.30447	1	0
ATP6AP2	8.51414	8.33346	220	4.95763	12.0727	0.594634	104	128	2.30447	1	0.22575
ATP6V0A1	13.6889	8.20464	85	2.61925	18.592	0.999938	104	128	2.30447	1	2.70735e-05
ATP6V0A2	13.2152	4.74186	416	2.84735	8	0.999523	104	128	2.30447	1	0.000207268
ATP6V0B	7.92087	7.10575	272	5.23595	10.6362	0.494902	104	128	2.30447	1	0.305481
ATP6V0C	7.46726	2.58931	1	2.39831	28	0.999995	104	128	2.30447	1	2.1971e-06
ATP6V0D1	10.8492	6.62082	40	1.1408	22.6732	1	104	128	2.30447	1	0
ATP6V0E1	0.585569	5.14508	49	3.38911	21.7196	0.987637	104	128	2.30447	1	0.00540255
ATP6V0E2	7.40372	7.75954	63	0.46084	20.386	1	104	128	2.30447	1	0
ATP6V0E2.AS1	7.1792	2.68418	65	0.761321	20.2087	1	104	128	2.30447	1	0
ATP6V1A	9.41626	9.48029	220	1.28763	12.0727	1	104	128	2.30447	1	0
ATP6V1B2	8.55368	9.39999	246	3.85021	11.309	0.936239	104	128	2.30447	1	0.0286132
ATP6V1C1	13.8161	8.26831	322	2.04712	9.54415	1	104	128	2.30447	1	9.12018e-09
ATP6V1D	8.06939	7.46647	236	4.46161	11.591	0.773768	104	128	2.30447	1	0.111389
ATP6V1E1	7.53614	8.60754	226	3.19093	11.8875	0.995376	104	128	2.30447	1	0.00201288
ATP6V1E2	13.7678	2.98775	227	1.61443	11.8571	1	104	128	2.30447	1	0
ATP6V1F	8.74619	5.81516	292	3.63781	10.1707	0.96705	104	128	2.30447	1	0.0145511
ATP6V1G1	7.69233	6.19237	190	3.86234	13.093	0.934064	104	128	2.30447	1	0.0296232
ATP6V1G2	7.75243	7.48724	255	1.74186	11.0667	1	104	128	2.30447	1	0
ATP6V1H	9.16815	8.00491	253	4.84308	11.1196	0.636869	104	128	2.30447	1	0.19595
ATP7A	23.1504	4.3674	31	2.12424	23.7143	1	104	128	2.30447	1	3.64807e-08
ATP7B	14.1904	3.46541	106	7.22065	17.1513	0.0893935	104	128	2.30447	1	1.04869
ATP8A1	0.585569	9.37339	307	0.663272	9.84746	1	104	128	2.30447	1	0
ATP8A2	14.8357	7.6488	298	4.24979	10.0389	0.841082	104	128	2.30447	1	0.0751617
ATP8B1	13.2609	3.52322	381	1.49153	8.51282	1	104	128	2.30447	1	0
ATP8B2	14.5016	5.32418	50	3.07726	21.6186	0.997617	104	128	2.30447	1	0.00103636
ATP8B4	23.1503	4.39787	34	3.63287	23.3568	0.967609	104	128	2.30447	1	0.0142999
ATP9A	13.9249	9.21507	259	3.77643	10.9623	0.948484	104	128	2.30447	1	0.02297
ATP9B	11.411	6.7304	413	4.41266	8.04152	0.790117	104	128	2.30447	1	0.102308
ATPAF1	5.82119	6.9834	379	2.73329	8.54412	0.999817	104	128	2.30447	1	7.96873e-05
ATPAF2	0.585569	3.6111	205	1.19109	12.5622	1	104	128	2.30447	1	0
ATPIF1	8.08519	5.23723	227	0.932925	11.8571	1	104	128	2.30447	1	0
ATR	11.365	6.76288	240	0.672624	11.4765	1	104	128	2.30447	1	0
ATRAID	2.92521	4.71292	69	2.20061	19.8632	1	104	128	2.30447	1	1.29854e-07
ATRIP	0.585569	2.04077	1	1.37577	28	1	104	128	2.30447	1	0
ATRN	14.8288	7.70416	302	3.62361	9.95289	0.96864	104	128	2.30447	1	0.0138375
ATRNL1	7.30348	11.4633	257	4.43716	11.0142	0.781986	104	128	2.30447	1	0.106801
ATRX	13.7853	8.39578	311	1.81915	9.76471	1	104	128	2.30447	1	0
ATXN1	14.5927	8.09577	290	4.30668	10.2154	0.823943	104	128	2.30447	1	0.084103
ATXN10	8.33842	7.55749	416	3.33813	8	0.990216	104	128	2.30447	1	0.00426988
ATXN1L	14.0479	5.27186	240	4.9635	11.4765	0.592478	104	128	2.30447	1	0.227328
ATXN2	15.2563	5.64898	268	2.76959	10.7344	0.999748	104	128	2.30447	1	0.0001094
ATXN2L	14.018	4.46255	143	3.898	15.0909	0.927405	104	128	2.30447	1	0.0327308
ATXN3	23.1504	6.13004	1	1.30467	28	1	104	128	2.30447	1	0
ATXN7	14.2219	4.65551	241	4.73655	11.4483	0.676114	104	128	2.30447	1	0.16998
ATXN7L1	14.6674	2.96888	248	3.08734	11.2542	0.997464	104	128	2.30447	1	0.00110278
ATXN7L2	14.4924	2.10695	94	2.48812	17.9459	0.999985	104	128	2.30447	1	6.56224e-06
ATXN7L3	15.2074	7.2463	19	1.71045	25.2609	1	104	128	2.30447	1	0
ATXN7L3B	7.84796	8.33577	238	4.26462	11.5335	0.836687	104	128	2.30447	1	0.077437
AUH	7.83497	5.33491	189	4.29489	13.1299	0.827556	104	128	2.30447	1	0.0822026
AUNIP	7.07849	1.92538	158	3.45597	14.3901	0.983499	104	128	2.30447	1	0.00722602
AUP1	5.55311	5.28963	39	1.1825	22.7843	1	104	128	2.30447	1	0
AURKA	23.1503	1.91001	1	4.06926	28	0.889908	104	128	2.30447	1	0.0506549
AURKAIP1	7.59556	5.26556	259	2.49278	10.9623	0.999984	104	128	2.30447	1	6.92618e-06
AUTS2	14.0876	4.69713	251	3.90334	11.1731	0.926371	104	128	2.30447	1	0.0332149
AVEN	8.49855	2.86865	257	4.91142	11.0142	0.611642	104	128	2.30447	1	0.213503
AVIL	14.3776	2.75556	101	1.91767	17.4737	1	104	128	2.30447	1	4.34294e-10
AVL9	14.4846	7.43116	358	1.78355	8.88719	1	104	128	2.30447	1	0
AVPI1	8.51862	3.79083	7	2.19262	27.0233	1	104	128	2.30447	1	1.14219e-07
AXIN1	6.23314	4.37582	1	0.914988	28	1	104	128	2.30447	1	0
AXIN2	14.8403	3.78314	273	1.51008	10.6119	1	104	128	2.30447	1	0
AXL	15.1426	4.95116	102	2.05581	17.4082	1	104	128	2.30447	1	1.04231e-08
AZGP1	16.5412	1.3359	174	2.32897	13.7109	0.999998	104	128	2.30447	1	8.73801e-07
AZI2	7.03108	5.34488	120	2.52895	16.3088	0.999976	104	128	2.30447	1	1.04271e-05
AZIN1	7.36545	8.38284	202	3.58021	12.6649	0.973163	104	128	2.30447	1	0.0118143
AZIN1.AS1	10.5902	1.78561	189	0.86176	13.1299	1	104	128	2.30447	1	0
AZIN2	10.5534	4.74263	264	1.45992	10.8345	1	104	128	2.30447	1	0
B2M	0.585569	8.77573	70	3.68192	19.7787	0.961749	104	128	2.30447	1	0.016938
B3GALNT1	7.96162	6.66259	213	4.612	12.2963	0.721306	104	128	2.30447	1	0.141881
B3GALNT2	11.9092	3.79833	61	1.7211	20.5664	1	104	128	2.30447	1	0
B3GALT1	23.1503	4.282	405	1.63708	8.15439	1	104	128	2.30447	1	0
B3GALT2	6.77776	6.98611	122	6.26176	16.1951	0.216859	104	128	2.30447	1	0.663823
B3GALT4	7.71382	2.50706	343	1.6238	9.14961	1	104	128	2.30447	1	0
B3GALT6	7.8408	4.01662	13	0.846769	26.1124	1	104	128	2.30447	1	0
B3GAT1	15.0231	7.46881	246	3.27759	11.309	0.992711	104	128	2.30447	1	0.00317696
B3GAT2	16.4405	5.20069	27	1.80122	24.2083	1	104	128	2.30447	1	0
B3GAT3	6.0855	4.95674	224	1.26228	11.9486	1	104	128	2.30447	1	0
B3GLCT	5.9595	5.66499	129	3.5902	15.8095	0.972167	104	128	2.30447	1	0.0122593
B3GNT2	7.35265	5.32902	154	4.37464	14.5705	0.802516	104	128	2.30447	1	0.0955463
B3GNT4	14.5162	2.09085	236	3.90349	11.591	0.926343	104	128	2.30447	1	0.0332282
B3GNT5	15.1668	3.18578	263	4.09565	10.8598	0.88334	104	128	2.30447	1	0.0538723
B3GNT7	14.7824	1.92084	1	3.57586	28	0.973589	104	128	2.30447	1	0.0116243
B3GNT9	2.68948	2.5258	1	3.69837	28	0.95963	104	128	2.30447	1	0.017896
B3GNTL1	8.26156	2.59961	326	1.2244	9.4664	1	104	128	2.30447	1	0
B4GALNT1	14.5648	5.4898	1	2.61105	28	0.999943	104	128	2.30447	1	2.4921e-05
B4GALNT3	13.2731	2.60129	51	3.75305	21.5185	0.952013	104	128	2.30447	1	0.0213569
B4GALNT4	10.7608	5.99797	42	1.13237	22.4541	1	104	128	2.30447	1	0
B4GALT1	15.1142	1.73154	251	2.00528	11.1731	1	104	128	2.30447	1	3.90865e-09
B4GALT2	8.61954	5.64969	190	0.569456	13.093	1	104	128	2.30447	1	0
B4GALT3	15.4486	3.6142	249	0.982893	11.2271	1	104	128	2.30447	1	0
B4GALT4	14.1618	3.43423	318	4.00069	9.62319	0.906004	104	128	2.30447	1	0.0428701
B4GALT5	14.7283	6.16127	38	3.35007	22.8966	0.989654	104	128	2.30447	1	0.00451676
B4GALT6	14.1691	6.49802	352	3.07135	8.99033	0.997702	104	128	2.30447	1	0.000999004
B4GALT7	7.8432	3.98346	1	2.09596	28	1	104	128	2.30447	1	2.2149e-08
B4GAT1	7.75315	8.06203	247	3.33442	11.2816	0.990386	104	128	2.30447	1	0.0041954
B9D1	7.89132	3.73941	233	1.17126	11.6784	1	104	128	2.30447	1	0
B9D2	7.84596	1.59896	275	3.36214	10.5636	0.98906	104	128	2.30447	1	0.00477733
BAALC	6.16781	8.56674	246	2.14811	11.309	1	104	128	2.30447	1	5.47211e-08
BAALC.AS1	14.4072	2.31336	229	3.10479	11.797	0.997181	104	128	2.30447	1	0.00122601
BABAM1	7.32598	5.90024	275	5.45682	10.5636	0.421523	104	128	2.30447	1	0.375179
BABAM2	6.36843	4.15836	1	2.14165	28	1	104	128	2.30447	1	4.90753e-08
BACE1	14.3961	6.15062	269	6.67419	10.7097	0.14937	104	128	2.30447	1	0.825736
BACE2	2.98835	2.41579	256	2.56246	11.0404	0.999965	104	128	2.30447	1	1.50208e-05
BACH1	0.585569	6.50495	68	1.69052	19.9485	1	104	128	2.30447	1	0
BACH2	13.2327	3.72174	154	5.04033	14.5705	0.564413	104	128	2.30447	1	0.248403
BAD	7.92936	5.79839	260	3.25706	10.9365	0.993432	104	128	2.30447	1	0.00286178
BAG1	7.12338	5.58113	238	3.71647	11.5335	0.957208	104	128	2.30447	1	0.0189938
BAG2	0.585569	3.53471	2	5.86252	27.8323	0.305496	104	128	2.30447	1	0.514994
BAG3	14.6238	2.94943	228	3.33215	11.827	0.990489	104	128	2.30447	1	0.00415021
BAG4	15.8413	7.22546	377	1.73064	8.57565	1	104	128	2.30447	1	0
BAG5	15.8509	6.31092	295	2.16245	10.1043	1	104	128	2.30447	1	6.99214e-08
BAG6	14.7366	6.0052	124	5.73709	16.083	0.338572	104	128	2.30447	1	0.470349
BAHD1	15.1005	3.81408	228	1.95926	11.827	1	104	128	2.30447	1	1.73718e-09
BAIAP2	14.683	5.16829	243	4.66373	11.3922	0.702673	104	128	2.30447	1	0.153247
BAIAP2.AS1	14.5419	5.87163	11	0.528468	26.4091	1	104	128	2.30447	1	0
BAIAP3	14.3763	6.56434	134	6.83041	15.5452	0.129221	104	128	2.30447	1	0.888666
BAK1	15.3218	2.70817	126	0.33036	15.9725	1	104	128	2.30447	1	0
BAMBI	4.264	2.56286	90	5.6606	18.2275	0.359991	104	128	2.30447	1	0.443709
BANF1	19.49	2.58251	212	1.70871	12.3289	1	104	128	2.30447	1	0
BANP	15.1307	3.52021	97	0.257477	17.7405	1	104	128	2.30447	1	0
BAP1	8.09164	7.4896	273	1.19584	10.6119	1	104	128	2.30447	1	0
BARD1	0.585569	4.48014	87	2.06525	18.4444	1	104	128	2.30447	1	1.25945e-08
BASP1	7.82402	8.19189	416	1.96723	8	1	104	128	2.30447	1	1.73718e-09
BATF3	19.0666	1.63159	26	0.853783	24.3351	1	104	128	2.30447	1	0
BAX	11.2413	2.42522	330	2.2142	9.3899	1	104	128	2.30447	1	1.61123e-07
BAZ1A	13.6522	3.66219	10	0.619941	26.56	1	104	128	2.30447	1	0
BAZ1B	14.9196	7.13502	305	3.02499	9.88936	0.99829	104	128	2.30447	1	0.000743166
BAZ2A	13.6781	4.78255	104	5.67101	17.2788	0.35702	104	128	2.30447	1	0.447307
BAZ2B	13.4398	7.42276	283	0.360717	10.375	1	104	128	2.30447	1	0
BBC3	6.37104	2.07378	1	2.42701	28	0.999993	104	128	2.30447	1	3.15342e-06
BBIP1	0.585569	4.57284	38	5.36261	22.8966	0.452044	104	128	2.30447	1	0.344819
BBOF1	9.23677	3.0998	197	3.21889	12.8398	0.99462	104	128	2.30447	1	0.0023426
BBOX1	23.1503	4.42052	54	1.67794	21.2237	1	104	128	2.30447	1	0
BBS1	15.0262	2.43398	66	4.04787	20.1212	0.89508	104	128	2.30447	1	0.0481382
BBS10	0.585569	5.81427	27	5.59378	24.2083	0.379463	104	128	2.30447	1	0.42083
BBS12	7.72255	4.17405	207	3.4512	12.4946	0.983825	104	128	2.30447	1	0.00708202
BBS2	11.0347	7.17356	335	0.833237	9.296	1	104	128	2.30447	1	0
BBS4	8.2573	4.5263	186	2.29909	13.2422	0.999999	104	128	2.30447	1	5.74138e-07
BBS5	13.1991	3.32565	37	1.48384	23.0099	1	104	128	2.30447	1	0
BBS7	7.66527	6.52047	163	2.36547	14.1707	0.999997	104	128	2.30447	1	1.43231e-06
BBS9	0.58557	5.48685	97	2.05728	17.7405	1	104	128	2.30447	1	1.08574e-08
BBX	16.4903	6.79539	43	1.85939	22.3462	1	104	128	2.30447	1	0
BCAM	14.8123	2.38433	28	2.86181	24.0829	0.999466	104	128	2.30447	1	0.000232096
BCAN	15.0471	6.38024	1	0.931786	28	1	104	128	2.30447	1	0
BCAP29	8.40843	7.31079	168	1.8966	13.958	1	104	128	2.30447	1	4.34294e-10
BCAP31	7.86207	6.74815	282	3.9238	10.3982	0.922337	104	128	2.30447	1	0.0351104
BCAR1	14.4398	4.87125	1	2.38639	28	0.999996	104	128	2.30447	1	1.88441e-06
BCAR3	14.9146	3.54695	242	1.1316	11.4201	1	104	128	2.30447	1	0
BCAS1	16.4584	7.50823	192	0.799576	13.0196	1	104	128	2.30447	1	0
BCAS2	7.5894	6.12867	167	3.83128	14	0.939542	104	128	2.30447	1	0.027084
BCAS3	15.2508	5.53554	276	2.14435	10.5397	1	104	128	2.30447	1	5.1681e-08
BCAS4	7.84606	3.8252	300	3.32435	9.9957	0.990836	104	128	2.30447	1	0.00399825
BCAT1	16.307	6.84766	367	1.35039	8.73684	1	104	128	2.30447	1	0
BCAT2	9.81341	2.7083	4	1.58415	27.503	1	104	128	2.30447	1	0
BCCIP	16.6126	4.56542	96	1.77903	17.8084	1	104	128	2.30447	1	0
BCDIN3D	0.585599	1.49393	265	3.37011	10.8093	0.988654	104	128	2.30447	1	0.00495588
BCDIN3D.AS1	10.83	2.93414	416	1.10871	8	1	104	128	2.30447	1	0
BCHE	2.47464	3.12511	99	5.84151	17.6061	0.310861	104	128	2.30447	1	0.507433
BCKDHA	7.15826	1.5459	408	0.40959	8.11169	1	104	128	2.30447	1	0
BCKDHB	13.343	4.99164	333	3.06191	9.33333	0.997834	104	128	2.30447	1	0.00094169
BCKDK	13.3913	3.68284	10	3.46767	26.56	0.982679	104	128	2.30447	1	0.00758831
BCL10	0.585569	3.45891	410	2.27504	8.08348	0.999999	104	128	2.30447	1	4.05631e-07
BCL11A	14.1025	5.03513	300	5.21287	9.9957	0.502916	104	128	2.30447	1	0.298504
BCL11B	13.6405	4.58308	275	5.74238	10.5636	0.337127	104	128	2.30447	1	0.472206
BCL2	13.7437	5.30839	124	3.39505	16.083	0.987306	104	128	2.30447	1	0.00554825
BCL2L1	14.9979	5.1414	213	3.77599	12.2963	0.948551	104	128	2.30447	1	0.0229394
BCL2L11	15.0924	1.63162	290	5.778	10.2154	0.327505	104	128	2.30447	1	0.484782
BCL2L13	14.4591	6.82589	162	4.05807	14.2141	0.89263	104	128	2.30447	1	0.0493283
BCL2L2	9.7627	7.52094	237	1.0383	11.5622	1	104	128	2.30447	1	0
BCL6	14.5163	4.70017	128	7.66707	15.8635	0.0581568	104	128	2.30447	1	1.2354
BCL7A	14.9786	5.3089	270	2.34014	10.6851	0.999998	104	128	2.30447	1	1.01886e-06
BCL7B	15.1439	3.74998	288	3.14698	10.2605	0.996388	104	128	2.30447	1	0.0015717
BCL7C	0.585602	3.43574	293	0.281596	10.1485	1	104	128	2.30447	1	0
BCL9	14.3304	3.82451	131	5.28064	15.7027	0.47956	104	128	2.30447	1	0.319157
BCL9L	15.0042	2.65996	74	3.31974	19.4477	0.991036	104	128	2.30447	1	0.00391058
BCLAF1	6.46582	8.30603	112	0.760935	16.7798	1	104	128	2.30447	1	0
BCO2	10.7692	3.81241	284	0.533081	10.3519	1	104	128	2.30447	1	0
BCOR	13.9475	3.88005	275	5.43527	10.5636	0.428394	104	128	2.30447	1	0.368156
BCORL1	14.2153	1.97234	102	3.38512	17.4082	0.987857	104	128	2.30447	1	0.00530609
BCR	14.71	6.68898	82	3.46691	18.8178	0.982733	104	128	2.30447	1	0.0075643
BCS1L	7.39546	3.43223	198	2.21305	12.8044	1	104	128	2.30447	1	1.58083e-07
BCYRN1	15.3173	8.82598	72	0.509358	19.6118	1	104	128	2.30447	1	0
BDH1	13.7209	5.39182	81	3.9467	18.8943	0.917665	104	128	2.30447	1	0.0373159
BDH2	0.585569	5.22769	44	2.83386	22.2392	0.999571	104	128	2.30447	1	0.000186212
BDNF	10.8781	4.39521	183	2.99446	13.3563	0.998604	104	128	2.30447	1	0.000606697
BDNF.AS	0.585569	3.03291	10	2.43184	26.56	0.999992	104	128	2.30447	1	3.34755e-06
BDP1	13.4558	8.10243	349	0.637737	9.0428	1	104	128	2.30447	1	0
BEAN1	14.4983	1.72528	128	3.09889	15.8635	0.99728	104	128	2.30447	1	0.0011831
BECN1	7.87186	5.57095	209	1.12147	12.4278	1	104	128	2.30447	1	0
BEGAIN	15.0468	4.24845	53	1.78549	21.3211	1	104	128	2.30447	1	0
BEND3	15.3391	1.23025	257	4.98806	11.0142	0.583475	104	128	2.30447	1	0.233977
BEND4	14.0588	3.38929	326	4.11617	9.4664	0.878091	104	128	2.30447	1	0.0564605
BEND5	7.98399	4.57646	239	2.87495	11.505	0.999409	104	128	2.30447	1	0.000256828
BEND6	7.12508	6.69575	152	4.57962	14.6625	0.732842	104	128	2.30447	1	0.13499
BEND7	14.7253	2.35976	281	2.82633	10.4215	0.999596	104	128	2.30447	1	0.000175286
BEST1	0.585569	3.95589	1	4.61646	28	0.719709	104	128	2.30447	1	0.142843
BET1	6.25108	4.43378	150	3.542	14.7556	0.97674	104	128	2.30447	1	0.0102212
BET1L	13.8466	3.33566	160	3.27546	14.3015	0.992789	104	128	2.30447	1	0.00314306
BEX1	8.71615	8.20687	257	5.34861	11.0142	0.456683	104	128	2.30447	1	0.340385
BEX2	8.41191	7.43316	232	3.90186	11.7078	0.926658	104	128	2.30447	1	0.0330804
BEX3	9.04896	8.30639	277	4.04177	10.5158	0.89653	104	128	2.30447	1	0.0474352
BEX4	9.82905	7.45192	219	3.47675	12.1042	0.982022	104	128	2.30447	1	0.00787886
BEX5	9.82312	6.11106	237	4.69199	11.5622	0.692406	104	128	2.30447	1	0.159639
BFAR	0.585569	5.13924	102	2.13232	17.4082	1	104	128	2.30447	1	4.21266e-08
BFSP1	7.99774	2.1841	160	1.47326	14.3015	1	104	128	2.30447	1	0
BGN	14.8538	1.4954	88	3.17829	18.3715	0.995688	104	128	2.30447	1	0.00187679
BHLHB9	23.1504	6.63578	374	1.22676	8.62338	1	104	128	2.30447	1	0
BHLHE22	14.827	2.47301	416	2.74565	8	0.999795	104	128	2.30447	1	8.88901e-05
BHLHE40	13.333	5.15297	92	10.2526	18.0856	0.00450375	104	128	2.30447	1	2.34643
BHLHE41	14.3241	5.02217	229	5.285	11.797	0.478073	104	128	2.30447	1	0.320506
BHMT2	0.585569	1.54711	416	1.43843	8	1	104	128	2.30447	1	0
BICC1	16.5188	3.98039	361	2.05764	8.8365	1	104	128	2.30447	1	1.08574e-08
BICD1	13.9557	6.52533	313	2.83301	9.72385	0.999574	104	128	2.30447	1	0.000184957
BICD2	14.2279	6.28876	290	2.90494	10.2154	0.999259	104	128	2.30447	1	0.00032196
BICDL1	12.0683	4.77192	65	3.15602	20.2087	0.996196	104	128	2.30447	1	0.00165521
BICRAL	14.1471	5.38838	254	4.79911	11.0931	0.653097	104	128	2.30447	1	0.185022
BID	0.585604	5.81409	298	1.8792	10.0389	1	104	128	2.30447	1	4.34294e-10
BIN1	0.585569	6.98448	1	3.36902	28	0.98871	104	128	2.30447	1	0.00493121
BIN2	4.90819	1.02213	102	1.53883	17.4082	1	104	128	2.30447	1	0
BIN3	10.1454	2.74787	416	1.37151	8	1	104	128	2.30447	1	0
BIRC2	0.585569	6.63213	1	4.37142	28	0.803554	104	128	2.30447	1	0.0949851
BIRC3	0.896788	3.21866	81	2.42862	18.8943	0.999993	104	128	2.30447	1	3.21727e-06
BIRC6	13.3348	8.72133	274	0.732631	10.5877	1	104	128	2.30447	1	0
BIVM	23.1504	5.82742	1	1.40282	28	1	104	128	2.30447	1	0
BLCAP	11.0989	6.94028	412	0.885646	8.05546	1	104	128	2.30447	1	0
BLM	4.38099	3.47882	1	1.8026	28	1	104	128	2.30447	1	0
BLMH	16.476	4.28678	359	0.238821	8.87023	1	104	128	2.30447	1	0
BLOC1S1	7.46653	4.67033	286	6.71547	10.306	0.143783	104	128	2.30447	1	0.842292
BLOC1S2	8.46407	6.31238	245	5.3986	11.3366	0.440239	104	128	2.30447	1	0.356311
BLOC1S3	14.2442	1.58895	1	1.13591	28	1	104	128	2.30447	1	0
BLOC1S4	11.1626	2.66569	305	0.769654	9.88936	1	104	128	2.30447	1	0
BLOC1S5	19.9875	3.41159	22	1.13235	24.8556	1	104	128	2.30447	1	0
BLOC1S6	23.1504	8.05338	1	2.22924	28	1	104	128	2.30447	1	2.03684e-07
BLVRA	9.76761	4.56341	228	3.41483	11.827	0.986152	104	128	2.30447	1	0.006056
BLVRB	7.24965	4.34544	298	2.12784	10.0389	1	104	128	2.30447	1	3.86522e-08
BLZF1	23.1504	5.71176	1	4.0585	28	0.892527	104	128	2.30447	1	0.0493784
BMI1	23.1504	7.02069	69	5.85076	19.8632	0.30849	104	128	2.30447	1	0.51076
BMP1	15.0196	2.46693	248	1.57175	11.2542	1	104	128	2.30447	1	0
BMP2	13.5455	2.08495	416	2.63064	8	0.99993	104	128	2.30447	1	3.034e-05
BMP2K	14.517	4.81108	242	2.18837	11.4201	1	104	128	2.30447	1	1.06836e-07
BMP2KL	13.6058	1.76906	100	7.66461	17.5396	0.0582956	104	128	2.30447	1	1.23436
BMP3	16.4009	2.0012	416	1.46877	8	1	104	128	2.30447	1	0
BMP6	15.2609	1.15557	416	0.984316	8	1	104	128	2.30447	1	0
BMP7	15.089	4.89243	263	0.425211	10.8598	1	104	128	2.30447	1	0
BMP8B	13.3041	2.03595	217	3.51116	12.1675	0.979362	104	128	2.30447	1	0.00905683
BMPER	19.7968	5.08781	1	1.28405	28	1	104	128	2.30447	1	0
BMPR1A	0.996342	5.61432	86	2.5517	18.5179	0.999969	104	128	2.30447	1	1.33786e-05
BMPR1B	15.3174	5.93288	335	0.802435	9.296	1	104	128	2.30447	1	0
BMPR2	13.9435	8.54635	301	3.73455	9.97425	0.95469	104	128	2.30447	1	0.0201375
BMS1	14.4308	5.70351	284	2.46063	10.3519	0.999989	104	128	2.30447	1	4.74817e-06
BMS1P10	23.1504	2.73183	1	1.57393	28	1	104	128	2.30447	1	0
BMS1P5	14.0905	4.41821	82	3.19431	18.8178	0.995289	104	128	2.30447	1	0.00205068
BMT2	22.9264	5.69812	1	2.64279	28	0.999921	104	128	2.30447	1	3.42064e-05
BNIP1	6.34383	3.43887	229	2.46532	11.797	0.999988	104	128	2.30447	1	5.02134e-06
BNIP2	23.1504	5.9289	55	1.06037	21.1273	1	104	128	2.30447	1	0
BNIP3	7.27407	7.0683	154	2.03228	14.5705	1	104	128	2.30447	1	6.94871e-09
BNIP3L	1.29881	8.27523	109	2.47044	16.9635	0.999988	104	128	2.30447	1	5.33534e-06
BNIP3P1	7.51335	3.5937	135	0.739732	15.4933	1	104	128	2.30447	1	0
BOC	14.9109	3.07876	160	4.86671	14.3015	0.628142	104	128	2.30447	1	0.201942
BOD1	5.85937	4.73143	164	2.10279	14.1277	1	104	128	2.30447	1	2.51891e-08
BOD1L1	13.2929	7.45635	285	1.88843	10.3289	1	104	128	2.30447	1	4.34294e-10
BOK	0.585569	5.01578	9	2.31729	26.7126	0.999998	104	128	2.30447	1	7.43078e-07
BOLA1	0.585607	3.25467	295	3.39433	10.1043	0.987346	104	128	2.30447	1	0.00553047
BOLA2.SMG1P6	19.3253	1.59887	146	1.0999	14.9453	1	104	128	2.30447	1	0
BOLA3	7.62455	3.73055	230	4.94437	11.7671	0.599508	104	128	2.30447	1	0.222205
BOLA3.AS1	13.142	2.88914	264	0.835519	10.8345	1	104	128	2.30447	1	0
BORA	15.3836	0.990031	39	3.09317	22.7843	0.997372	104	128	2.30447	1	0.00114272
BORCS5	13.4955	4.10227	99	3.54503	17.6061	0.97647	104	128	2.30447	1	0.0103412
BORCS6	2.02303	3.34953	303	2.18285	9.93162	1	104	128	2.30447	1	9.77163e-08
BORCS7	7.23348	5.92942	221	2.53782	12.0415	0.999974	104	128	2.30447	1	1.14994e-05
BORCS8	8.16101	4.56063	259	5.28143	10.9623	0.479289	104	128	2.30447	1	0.319403
BPGM	7.58337	4.26801	195	1.40429	12.9111	1	104	128	2.30447	1	0
BPHL	17.9321	3.89072	17	0.603871	25.5385	1	104	128	2.30447	1	0
BPNT1	0.585603	4.63701	1	3.06401	28	0.997805	104	128	2.30447	1	0.00095421
BPTF	13.9371	7.1564	252	3.66191	11.1463	0.964223	104	128	2.30447	1	0.0158227
BRAF	15.0106	6.44533	271	2.86782	10.6606	0.99944	104	128	2.30447	1	0.000243134
BRAP	5.29755	5.39422	140	1.22304	15.2393	1	104	128	2.30447	1	0
BRAT1	8.6116	4.39523	1	1.35346	28	1	104	128	2.30447	1	0
BRCA1	16.0143	3.15875	285	0.97208	10.3289	1	104	128	2.30447	1	0
BRCAT54	23.1503	3.6023	1	2.1054	28	1	104	128	2.30447	1	2.60577e-08
BRCC3	13.5013	4.15901	322	2.65296	9.54415	0.999913	104	128	2.30447	1	3.77705e-05
BRD1	13.6504	4.88539	74	4.24598	19.4477	0.842201	104	128	2.30447	1	0.074584
BRD2	13.8561	6.14335	279	2.96938	10.4685	0.998824	104	128	2.30447	1	0.000511077
BRD3	14.3983	4.84716	261	2.40843	10.9108	0.999994	104	128	2.30447	1	2.49894e-06
BRD4	14.0948	4.38339	212	4.21382	12.3289	0.851509	104	128	2.30447	1	0.0698105
BRD7	0.585569	5.92947	73	3.08761	19.5294	0.99746	104	128	2.30447	1	0.00110461
BRD8	13.7269	5.82442	46	1.87389	22.0284	1	104	128	2.30447	1	4.34294e-10
BRD9	7.11619	5.4122	11	0.744927	26.4091	1	104	128	2.30447	1	0
BRF1	13.0243	5.50289	16	1.26804	25.6796	1	104	128	2.30447	1	0
BRF2	7.60354	3.51019	280	1.90234	10.4449	1	104	128	2.30447	1	4.34294e-10
BRI3	0.585569	3.0259	138	0.857928	15.3399	1	104	128	2.30447	1	0
BRI3BP	15.4835	6.77213	1	1.94193	28	1	104	128	2.30447	1	8.68589e-10
BRICD5	14.4353	2.68964	83	0.912402	18.7419	1	104	128	2.30447	1	0
BRINP1	15.0948	6.71201	304	0.71556	9.91045	1	104	128	2.30447	1	0
BRINP2	13.5782	6.39173	46	1.89108	22.0284	1	104	128	2.30447	1	4.34294e-10
BRINP3	7.06627	5.37267	132	2.84922	15.6498	0.999516	104	128	2.30447	1	0.000210343
BRIP1	13.6022	1.5562	7	0.934685	27.0233	1	104	128	2.30447	1	0
BRIX1	6.2716	4.56043	133	3.32921	15.5973	0.990621	104	128	2.30447	1	0.00409241
BRK1	7.84697	6.29534	250	4.25968	11.2	0.838156	104	128	2.30447	1	0.0766752
BRMS1	1.17318	3.87895	311	1.15953	9.76471	1	104	128	2.30447	1	0
BRMS1L	13.6686	4.40216	312	1.29763	9.74423	1	104	128	2.30447	1	0
BROX	23.1504	6.27823	57	2.32495	20.9369	0.999998	104	128	2.30447	1	8.26463e-07
BRPF1	7.01878	4.06282	1	1.0538	28	1	104	128	2.30447	1	0
BRPF3	14.5746	4.98894	249	5.10828	11.2271	0.539895	104	128	2.30447	1	0.267691
BRSK1	14.9769	7.2567	310	0.577356	9.78526	1	104	128	2.30447	1	0
BRSK2	14.7116	5.80889	29	2.48814	23.9588	0.999985	104	128	2.30447	1	6.56398e-06
BRWD1	23.1504	9.05914	1	1.24363	28	1	104	128	2.30447	1	0
BRWD3	15.4571	5.90621	243	1.13329	11.3922	1	104	128	2.30447	1	0
BSCL2	7.79061	5.29873	237	2.58969	11.5622	0.999954	104	128	2.30447	1	2.00141e-05
BSDC1	7.35183	6.60998	221	2.08001	12.0415	1	104	128	2.30447	1	1.65032e-08
BSG	6.05754	6.98503	277	1.0955	10.5158	1	104	128	2.30447	1	0
BSN	14.0642	7.82032	235	4.79743	11.62	0.653718	104	128	2.30447	1	0.184609
BSPRY	7.06498	1.40462	232	1.72927	11.7078	1	104	128	2.30447	1	0
BST2	18.6157	2.3956	146	0.749558	14.9453	1	104	128	2.30447	1	0
BTAF1	14.0367	6.85776	335	0.834531	9.296	1	104	128	2.30447	1	0
BTBD1	7.1187	8.09075	148	3.96209	14.8498	0.914433	104	128	2.30447	1	0.0388483
BTBD10	7.43217	7.86095	222	5.03168	12.0103	0.567556	104	128	2.30447	1	0.245991
BTBD11	16.1191	5.07212	355	5.09426	8.93846	0.544923	104	128	2.30447	1	0.263665
BTBD2	14.5994	5.74917	243	4.00234	11.3922	0.905632	104	128	2.30447	1	0.0430481
BTBD3	0.585569	8.15367	120	2.92851	16.3088	0.999119	104	128	2.30447	1	0.000382648
BTBD6	7.37741	6.13547	280	2.93527	10.4449	0.999075	104	128	2.30447	1	0.000401752
BTBD7	0.585569	6.29237	87	2.02938	18.4444	1	104	128	2.30447	1	6.51442e-09
BTBD8	11.1518	3.44733	291	2.90675	10.193	0.999249	104	128	2.30447	1	0.000326312
BTBD9	15.2895	7.07949	223	2.79856	11.9794	0.999678	104	128	2.30447	1	0.000139676
BTC	7.86166	1.6429	264	2.27288	10.8345	0.999999	104	128	2.30447	1	3.93037e-07
BTD	0.585569	4.04378	404	2.49783	8.16872	0.999983	104	128	2.30447	1	7.34007e-06
BTF3	16.5351	6.05243	307	1.59461	9.84746	1	104	128	2.30447	1	0
BTF3L4	7.10564	6.40732	137	2.18275	15.3907	1	104	128	2.30447	1	9.7282e-08
BTG1	15.7762	4.19666	87	1.5732	18.4444	1	104	128	2.30447	1	0
BTG2	15.0949	3.70418	215	2.05271	12.2316	1	104	128	2.30447	1	9.98877e-09
BTG3	0.826569	3.28026	99	5.09726	17.6061	0.543848	104	128	2.30447	1	0.264522
BTN2A1	16.6631	4.5062	1	3.14312	28	0.996467	104	128	2.30447	1	0.00153704
BTN2A2	20.5237	1.91759	80	1.43012	18.9714	1	104	128	2.30447	1	0
BTN3A1	20.813	3.37014	115	1.73879	16.6	1	104	128	2.30447	1	0
BTN3A2	17.0677	2.32701	69	2.14774	19.8632	1	104	128	2.30447	1	5.47211e-08
BTN3A3	16.8076	2.93204	196	2.42503	12.8753	0.999993	104	128	2.30447	1	3.07699e-06
BTNL9	10.7602	2.76664	416	1.75922	8	1	104	128	2.30447	1	0
BTRC	14.7722	7.02095	294	3.54596	10.1264	0.976386	104	128	2.30447	1	0.0103786
BUB3	5.93591	6.31059	146	4.1898	14.9453	0.858288	104	128	2.30447	1	0.0663671
BUD13	2.97419	3.49787	283	1.58751	10.375	1	104	128	2.30447	1	0
BUD23	21.6578	4.38228	179	2.32738	13.5116	0.999998	104	128	2.30447	1	8.54692e-07
BUD31	7.2632	4.49083	158	2.81115	14.3901	0.999643	104	128	2.30447	1	0.000154954
BVES	23.1503	3.04025	29	3.51263	23.9588	0.979242	104	128	2.30447	1	0.00910999
BYSL	15.3045	2.79991	26	0.425079	24.3351	1	104	128	2.30447	1	0
BZW1	0.585598	7.60986	1	3.17457	28	0.995776	104	128	2.30447	1	0.0018382
BZW1P2	3.90165	2.02332	91	3.34703	18.1562	0.989799	104	128	2.30447	1	0.00445278
BZW2	11.3127	5.0081	247	0.836219	11.2816	1	104	128	2.30447	1	0
C10orf10	14.7945	3.3557	245	1.85088	11.3366	1	104	128	2.30447	1	0
C10orf107	6.25203	2.46975	221	4.29659	12.0415	0.827038	104	128	2.30447	1	0.0824746
C10orf128	21.2704	2.23224	59	6.28296	20.75	0.212829	104	128	2.30447	1	0.67197
C10orf25	5.44581	1.12363	163	2.52316	14.1707	0.999977	104	128	2.30447	1	9.77738e-06
C10orf35	9.63632	3.504	263	2.30773	10.8598	0.999999	104	128	2.30447	1	6.49271e-07
C10orf76	16.3597	4.72108	416	2.52971	8	0.999976	104	128	2.30447	1	1.05153e-05
C10orf88	7.78477	4.10603	157	4.01597	14.4348	0.90254	104	128	2.30447	1	0.0445337
C10orf90	1.61139	2.69535	1	3.66309	28	0.964079	104	128	2.30447	1	0.0158872
C11orf1	5.49408	3.20485	82	1.8707	18.8178	1	104	128	2.30447	1	4.34294e-10
C11orf24	10.8402	2.22831	1	1.36558	28	1	104	128	2.30447	1	0
C11orf49	13.6602	4.79733	109	1.26744	16.9635	1	104	128	2.30447	1	0
C11orf54	0.585569	5.11118	20	1.78031	25.1243	1	104	128	2.30447	1	0
C11orf57	5.48576	5.98514	143	4.4366	15.0909	0.782175	104	128	2.30447	1	0.106696
C11orf58	7.1103	7.44769	162	3.73902	14.2141	0.954054	104	128	2.30447	1	0.0204272
C11orf63	13.9321	2.42735	290	3.85228	10.2154	0.935872	104	128	2.30447	1	0.0287834
C11orf68	9.51579	4.25705	1	2.6747	28	0.999893	104	128	2.30447	1	4.65254e-05
C11orf71	0.585569	3.22549	66	2.94626	20.1212	0.999	104	128	2.30447	1	0.00043455
C11orf72	14.5734	2.84082	148	5.13039	14.8498	0.531991	104	128	2.30447	1	0.274096
C11orf74	7.4949	4.50541	204	6.06492	12.5962	0.257464	104	128	2.30447	1	0.589284
C11orf80	7.66768	3.91309	287	0.667036	10.2832	1	104	128	2.30447	1	0
C11orf84	7.78959	3.14483	1	1.57289	28	1	104	128	2.30447	1	0
C11orf87	13.7846	7.29708	304	2.11211	9.91045	1	104	128	2.30447	1	2.9532e-08
C11orf95	19.3998	5.52863	218	0.812697	12.1358	1	104	128	2.30447	1	0
C11orf96	18.1021	2.23514	247	1.12996	11.2816	1	104	128	2.30447	1	0
C12orf10	9.77464	4.53516	292	0.603459	10.1707	1	104	128	2.30447	1	0
C12orf29	6.34046	6.44314	1	3.45532	28	0.983544	104	128	2.30447	1	0.00720617
C12orf4	4.83306	6.0204	114	3.53315	16.6595	0.977516	104	128	2.30447	1	0.00987614
C12orf43	15.3788	2.81327	341	1.61743	9.18577	1	104	128	2.30447	1	0
C12orf45	9.00925	3.63338	244	1.58626	11.3643	1	104	128	2.30447	1	0
C12orf49	13.5019	5.62137	320	2.66199	9.58351	0.999905	104	128	2.30447	1	4.12117e-05
C12orf50	13.9025	4.60292	181	5.55264	13.4335	0.391799	104	128	2.30447	1	0.406937
C12orf57	6.89182	5.99942	273	3.64431	10.6119	0.966303	104	128	2.30447	1	0.0148867
C12orf60	0.585569	1.39445	66	1.74884	20.1212	1	104	128	2.30447	1	0
C12orf65	6.01185	4.12325	176	0.451374	13.6305	1	104	128	2.30447	1	0
C12orf66	14.2998	2.92064	295	2.91803	10.1043	0.999184	104	128	2.30447	1	0.000354535
C12orf73	7.33095	2.67906	416	1.88837	8	1	104	128	2.30447	1	4.34294e-10
C12orf75	0.585569	2.25678	68	3.0132	19.9485	0.998418	104	128	2.30447	1	0.000687686
C12orf76	7.09595	6.44975	251	5.08469	11.1731	0.548368	104	128	2.30447	1	0.260928
C14orf1	3.15577	3.87734	70	0.679142	19.7787	1	104	128	2.30447	1	0
C14orf119	6.98106	4.6559	241	4.63773	11.4483	0.712068	104	128	2.30447	1	0.147478
C14orf132	14.7676	8.31473	70	4.40326	19.7787	0.79321	104	128	2.30447	1	0.100612
C14orf159	14.9023	5.54913	83	3.50993	18.7419	0.979461	104	128	2.30447	1	0.00901264
C14orf166	6.69925	5.46373	139	2.45085	15.2895	0.99999	104	128	2.30447	1	4.22223e-06
C14orf2	7.92292	6.70951	239	4.96505	11.505	0.591909	104	128	2.30447	1	0.227745
C14orf28	23.1504	2.94017	34	1.78168	23.3568	1	104	128	2.30447	1	0
C14orf37	13.6118	6.00009	278	3.21623	10.4921	0.994696	104	128	2.30447	1	0.00230951
C14orf79	9.19149	3.81122	385	2.56616	8.45091	0.999964	104	128	2.30447	1	1.56253e-05
C14orf80	7.97064	3.02472	317	2.93855	9.64315	0.999053	104	128	2.30447	1	0.000411297
C14orf93	0.585569	1.89337	44	1.15677	22.2392	1	104	128	2.30447	1	0
C15orf40	15.3486	3.54101	279	1.52195	10.4685	1	104	128	2.30447	1	0
C15orf41	15.8804	2.57766	291	4.25275	10.193	0.840208	104	128	2.30447	1	0.0756133
C15orf52	11.3526	2.59842	46	3.55905	22.0284	0.97519	104	128	2.30447	1	0.0109108
C15orf57	15.2354	3.74753	276	3.5547	10.5397	0.975592	104	128	2.30447	1	0.0107317
C15orf59	9.54678	5.61776	24	0.497281	24.5926	1	104	128	2.30447	1	0
C15orf61	15.2653	3.49821	416	0.996842	8	1	104	128	2.30447	1	0
C15orf62	14.0146	1.31614	81	4.66858	18.8943	0.700917	104	128	2.30447	1	0.154333
C16orf45	7.49526	7.56125	112	1.0482	16.7798	1	104	128	2.30447	1	0
C16orf46	15.2437	1.52343	63	1.89762	20.386	1	104	128	2.30447	1	4.34294e-10
C16orf52	7.33004	6.97313	158	2.48023	14.3901	0.999986	104	128	2.30447	1	5.98592e-06
C16orf58	11.4364	4.45264	40	4.20293	22.6732	0.854599	104	128	2.30447	1	0.0682374
C16orf59	9.60071	1.67124	366	0.483107	8.7533	1	104	128	2.30447	1	0
C16orf62	3.57878	5.93607	1	1.93089	28	1	104	128	2.30447	1	8.68589e-10
C16orf70	14.4819	4.56326	261	2.57711	10.9108	0.99996	104	128	2.30447	1	1.75476e-05
C16orf72	13.4628	5.99602	416	1.74817	8	1	104	128	2.30447	1	0
C16orf86	11.2088	1.37263	52	1.26998	21.4194	1	104	128	2.30447	1	0
C16orf87	23.1504	5.20294	1	2.6533	28	0.999913	104	128	2.30447	1	3.7896e-05
C16orf89	0.585569	3.27302	19	0.873261	25.2609	1	104	128	2.30447	1	0
C16orf91	8.17962	3.68906	249	4.60683	11.2271	0.723155	104	128	2.30447	1	0.140768
C16orf95	7.70325	1.11229	290	4.02571	10.2154	0.900296	104	128	2.30447	1	0.0456149
C17orf102	13.7921	2.31774	125	2.64144	16.0276	0.999922	104	128	2.30447	1	3.37547e-05
C17orf107	12.5905	2.84524	52	3.44966	21.4194	0.98393	104	128	2.30447	1	0.00703591
C17orf51	14.2737	6.43867	41	1.79772	22.5631	1	104	128	2.30447	1	0
C17orf58	23.1503	3.58205	185	0.788624	13.28	1	104	128	2.30447	1	0
C17orf62	9.6242	4.19224	1	4.62659	28	0.716075	104	128	2.30447	1	0.145042
C17orf75	8.61684	5.1998	243	4.88061	11.3922	0.623008	104	128	2.30447	1	0.205506
C17orf80	13.5213	5.10217	312	1.84343	9.74423	1	104	128	2.30447	1	0
C17orf97	7.08052	1.22888	416	2.27735	8	0.999999	104	128	2.30447	1	4.19529e-07
C18orf21	5.59927	3.99837	144	4.42718	15.0421	0.785314	104	128	2.30447	1	0.104957
C18orf25	14.7858	5.928	1	2.02339	28	1	104	128	2.30447	1	5.64583e-09
C18orf32	6.92475	4.9464	228	4.26483	11.827	0.836625	104	128	2.30447	1	0.077469
C18orf54	15.0308	2.22815	262	1.59718	10.8852	1	104	128	2.30447	1	0
C18orf8	7.38268	4.6066	106	1.58046	17.1513	1	104	128	2.30447	1	0
C19orf12	8.94929	5.93853	274	3.30665	10.5877	0.991586	104	128	2.30447	1	0.00366974
C19orf25	4.80854	4.74585	316	1.26123	9.6632	1	104	128	2.30447	1	0
C19orf43	7.31752	5.70792	229	2.60376	11.797	0.999947	104	128	2.30447	1	2.31359e-05
C19orf44	14.564	1.80674	350	0.845433	9.02524	1	104	128	2.30447	1	0
C19orf47	15.0892	3.30093	4	1.84066	27.503	1	104	128	2.30447	1	0
C19orf48	0.762581	2.71446	1	1.06199	28	1	104	128	2.30447	1	0
C19orf53	6.90832	5.03583	242	1.94465	11.4201	1	104	128	2.30447	1	1.30288e-09
C19orf57	6.0906	1.06046	1	0.955823	28	1	104	128	2.30447	1	0
C19orf60	8.25133	5.53768	273	2.95623	10.6119	0.998927	104	128	2.30447	1	0.000466274
C19orf66	9.35262	4.41496	6	2.03997	27.1813	1	104	128	2.30447	1	7.8173e-09
C19orf70	7.84638	5.31288	281	3.51614	10.4215	0.978954	104	128	2.30447	1	0.00923786
C1D	7.33753	4.50422	152	6.27715	14.6625	0.213927	104	128	2.30447	1	0.669734
C1GALT1	23.1504	5.92787	37	3.77243	23.0099	0.949099	104	128	2.30447	1	0.0226886
C1GALT1C1	0.585598	4.16436	122	4.82107	16.1951	0.644994	104	128	2.30447	1	0.190444
C1orf109	8.07338	4.53151	195	3.25635	12.9111	0.993456	104	128	2.30447	1	0.00285133
C1orf112	18.4803	2.64059	105	1.32602	17.2148	1	104	128	2.30447	1	0
C1orf115	8.96245	7.90315	257	1.15198	11.0142	1	104	128	2.30447	1	0
C1orf122	7.32682	5.22108	282	4.35001	10.3982	0.810393	104	128	2.30447	1	0.0913044
C1orf123	3.89397	5.24866	146	3.23288	14.9453	0.994207	104	128	2.30447	1	0.00252325
C1orf131	2.97055	3.38026	92	8.0921	18.0856	0.0384101	104	128	2.30447	1	1.41555
C1orf132	13.9222	3.44434	83	4.70273	18.7419	0.688487	104	128	2.30447	1	0.162104
C1orf159	14.9843	2.45282	122	1.33511	16.1951	1	104	128	2.30447	1	0
C1orf174	8.00687	4.02148	246	2.80287	11.309	0.999667	104	128	2.30447	1	0.000144748
C1orf198	0.585569	6.02129	1	3.68186	28	0.961757	104	128	2.30447	1	0.0169346
C1orf204	0.585595	2.52942	291	2.87928	10.193	0.999389	104	128	2.30447	1	0.00026546
C1orf21	14.359	7.61742	297	4.70866	10.0606	0.686324	104	128	2.30447	1	0.163471
C1orf216	8.45351	7.33094	241	3.77548	11.4483	0.94863	104	128	2.30447	1	0.0229032
C1orf228	5.52379	1.15682	1	1.72001	28	1	104	128	2.30447	1	0
C1orf27	23.1504	5.7192	37	1.80059	23.0099	1	104	128	2.30447	1	0
C1orf35	7.73354	3.56064	243	1.95642	11.3922	1	104	128	2.30447	1	1.30288e-09
C1orf43	6.44962	7.01206	265	4.30137	10.8093	0.825575	104	128	2.30447	1	0.0832433
C1orf50	7.59321	3.21588	218	3.59435	12.1358	0.971745	104	128	2.30447	1	0.0124476
C1orf52	7.94758	5.66422	185	4.15117	13.28	0.868865	104	128	2.30447	1	0.0610477
C1orf54	0.585569	2.27229	291	1.63491	10.193	1	104	128	2.30447	1	0
C1orf61	9.08671	7.46643	283	1.1498	10.375	1	104	128	2.30447	1	0
C1orf64	8.78418	1.29735	416	1.17934	8	1	104	128	2.30447	1	0
C1orf74	7.27232	2.24163	238	3.69714	11.5335	0.959792	104	128	2.30447	1	0.0178231
C1QA	19.6495	3.3831	102	1.08329	17.4082	1	104	128	2.30447	1	0
C1QB	18.0324	3.4912	153	0.518566	14.6164	1	104	128	2.30447	1	0
C1QBP	7.28146	6.51413	228	4.2351	11.827	0.845379	104	128	2.30447	1	0.0729486
C1QC	15.2697	2.36326	178	0.580566	13.551	1	104	128	2.30447	1	0
C1QL1	15.005	1.73381	276	2.13866	10.5397	1	104	128	2.30447	1	4.69038e-08
C1QL2	15.3894	1.71139	263	1.78534	10.8598	1	104	128	2.30447	1	0
C1QL3	9.08542	5.98994	416	1.30575	8	1	104	128	2.30447	1	0
C1QTNF1	7.5079	1.77908	250	0.73742	11.2	1	104	128	2.30447	1	0
C1QTNF2	8.00965	1.21523	190	2.24897	13.093	0.999999	104	128	2.30447	1	2.75343e-07
C1QTNF3	3.90199	3.12315	91	1.13847	18.1562	1	104	128	2.30447	1	0
C1QTNF4	7.37112	4.67203	297	0.781287	10.0606	1	104	128	2.30447	1	0
C1QTNF6	15.379	2.0156	285	1.04751	10.3289	1	104	128	2.30447	1	0
C1QTNF7	14.1861	1.32781	416	3.4361	8	0.984825	104	128	2.30447	1	0.00664108
C1R	15.3285	2.75286	230	0.970486	11.7671	1	104	128	2.30447	1	0
C1RL	15.0552	2.71701	256	3.16437	11.0404	0.996011	104	128	2.30447	1	0.00173569
C1S	12.1928	4.16523	36	1.2964	23.1244	1	104	128	2.30447	1	0
C20orf194	14.1185	6.77793	151	4.97746	14.7089	0.587356	104	128	2.30447	1	0.231098
C20orf196	6.77972	2.15988	222	2.60618	12.0103	0.999945	104	128	2.30447	1	2.3717e-05
C20orf24	7.78972	4.07932	281	3.18872	10.4215	0.995432	104	128	2.30447	1	0.00198852
C20orf27	9.78843	4.12071	355	1.03256	8.93846	1	104	128	2.30447	1	0
C20orf96	13.5807	1.4637	160	2.63919	14.3015	0.999924	104	128	2.30447	1	3.30159e-05
C21orf2	9.42752	4.94913	305	1.64054	9.88936	1	104	128	2.30447	1	0
C21orf33.LOC102724023	6.8359	6.31898	247	2.99018	11.2816	0.998644	104	128	2.30447	1	0.00058941
C21orf59	11.3537	3.21882	231	2.95184	11.7374	0.99896	104	128	2.30447	1	0.000452075
C21orf91	0.585569	4.99075	37	2.64298	23.0099	0.999921	104	128	2.30447	1	3.42672e-05
C22orf24	15.0706	1.1545	12	0.816681	26.2599	1	104	128	2.30447	1	0
C22orf39	7.4741	5.20284	199	3.09328	12.7692	0.99737	104	128	2.30447	1	0.00114353
C22orf46	13.0152	2.73954	130	2.49435	15.7559	0.999984	104	128	2.30447	1	7.05257e-06
C2CD2	14.5146	5.36685	244	4.84266	11.3643	0.637023	104	128	2.30447	1	0.195845
C2CD2L	14.0024	4.99181	145	2.20412	14.9935	1	104	128	2.30447	1	1.37237e-07
C2CD3	14.2436	5.19352	253	4.52221	11.1196	0.75299	104	128	2.30447	1	0.123211
C2CD4C	11.3454	4.78046	8	0.819637	26.8671	1	104	128	2.30447	1	0
C2CD5	14.3647	7.09822	1	1.17464	28	1	104	128	2.30447	1	0
C2CD6	13.4952	2.33572	258	2.78104	10.9882	0.999722	104	128	2.30447	1	0.000120603
C2orf16	13.7336	2.30831	113	2.36419	16.7194	0.999997	104	128	2.30447	1	1.40798e-06
C2orf27A.C2orf27B	13.1933	1.38119	416	1.40041	8	1	104	128	2.30447	1	0
C2orf42	0.644652	4.04656	133	2.41392	15.5973	0.999994	104	128	2.30447	1	2.6783e-06
C2orf49	23.1504	5.83287	1	4.38756	28	0.798333	104	128	2.30447	1	0.0978158
C2orf50	15.3469	1.8978	182	3.09334	13.3948	0.99737	104	128	2.30447	1	0.0011439
C2orf68	15.3585	3.45867	150	2.52373	14.7556	0.999977	104	128	2.30447	1	9.83905e-06
C2orf69	13.6474	5.73126	373	1.93208	8.63941	1	104	128	2.30447	1	8.68589e-10
C2orf72	12.5465	6.14468	47	2.50032	21.9245	0.999983	104	128	2.30447	1	7.55201e-06
C2orf76	0.585569	2.56467	263	3.69743	10.8598	0.959754	104	128	2.30447	1	0.0178403
C2orf80	7.95998	5.63717	228	6.45252	11.827	0.18287	104	128	2.30447	1	0.737857
C2orf81	11.0525	1.26438	1	0.658633	28	1	104	128	2.30447	1	0
C2orf82	15.1344	4.38173	36	1.43765	23.1244	1	104	128	2.30447	1	0
C2orf88	14.5125	3.90362	290	2.00566	10.2154	1	104	128	2.30447	1	3.90865e-09
C3	0.585569	6.96543	1	1.33361	28	1	104	128	2.30447	1	0
C3AR1	20.4296	0.796898	31	1.41105	23.7143	1	104	128	2.30447	1	0
C3orf14	7.76395	5.86978	195	6.56585	12.9111	0.164984	104	128	2.30447	1	0.782559
C3orf18	7.38758	5.45088	243	2.26837	11.3922	0.999999	104	128	2.30447	1	3.67413e-07
C3orf33	7.1659	3.74462	178	4.00654	13.551	0.904686	104	128	2.30447	1	0.0435022
C3orf38	23.1504	5.44666	67	3.57826	20.0345	0.973355	104	128	2.30447	1	0.0117287
C3orf58	15.1099	5.93263	392	2.5083	8.3447	0.999981	104	128	2.30447	1	8.27165e-06
C3orf62	14.7566	2.5594	239	4.20918	11.505	0.85283	104	128	2.30447	1	0.0691373
C3orf67	15.3402	1.33092	295	2.07453	10.1043	1	104	128	2.30447	1	1.52003e-08
C3orf70	14.3228	5.71474	234	6.63185	11.6491	0.155306	104	128	2.30447	1	0.808812
C3orf80	10.7414	5.23757	222	3.25451	12.0103	0.993517	104	128	2.30447	1	0.0028245
C4orf19	16.3274	1.68433	416	0.524246	8	1	104	128	2.30447	1	0
C4orf3	7.95719	6.99476	192	1.22188	13.0196	1	104	128	2.30447	1	0
C4orf32	14.3802	2.09064	416	3.19119	8	0.995369	104	128	2.30447	1	0.00201584
C4orf33	0.585569	4.08257	57	2.12473	20.9369	1	104	128	2.30447	1	3.6915e-08
C4orf36	14.7148	2.28653	274	4.107	10.5877	0.880452	104	128	2.30447	1	0.0552944
C4orf46	0.585569	2.66107	67	2.58261	20.0345	0.999957	104	128	2.30447	1	1.85891e-05
C4orf48	5.21989	3.45336	246	0.637408	11.309	1	104	128	2.30447	1	0
C4orf50	13.9519	4.21647	273	3.15088	10.6119	0.996306	104	128	2.30447	1	0.00160733
C5	15.2096	3.58113	239	1.11595	11.505	1	104	128	2.30447	1	0
C5orf15	0.585569	5.27396	94	3.72144	17.9459	0.956525	104	128	2.30447	1	0.0193035
C5orf22	14.3489	4.68444	286	3.5514	10.306	0.975894	104	128	2.30447	1	0.0105974
C5orf24	14.1414	6.49002	328	1.64496	9.42799	1	104	128	2.30447	1	0
C5orf30	3.09867	5.99597	2	3.66061	27.8323	0.964379	104	128	2.30447	1	0.0157522
C5orf34	9.21715	2.41315	397	0.861425	8.27046	1	104	128	2.30447	1	0
C5orf42	13.7545	7.37824	296	2.38572	10.0824	0.999996	104	128	2.30447	1	1.8679e-06
C5orf49	15.3295	2.80897	322	3.42667	9.54415	0.985425	104	128	2.30447	1	0.0063765
C5orf51	14.0471	5.52399	295	2.64295	10.1043	0.999921	104	128	2.30447	1	3.42572e-05
C5orf56	17.8587	1.8352	238	2.50415	11.5335	0.999982	104	128	2.30447	1	7.89033e-06
C5orf64	23.1504	1.72828	34	4.46635	23.3568	0.772163	104	128	2.30447	1	0.112291
C6orf106	18.1966	7.59515	255	2.53311	11.0667	0.999975	104	128	2.30447	1	1.09183e-05
C6orf120	0.585569	6.12772	78	1.67218	19.1276	1	104	128	2.30447	1	0
C6orf136	14.6464	2.3072	155	2.64934	14.525	0.999916	104	128	2.30447	1	3.64653e-05
C6orf203	7.81835	3.59376	1	1.84224	28	1	104	128	2.30447	1	0
C6orf47	7.79853	3.73186	275	2.60992	10.5636	0.999943	104	128	2.30447	1	2.46374e-05
C6orf48	0.585595	5.70714	294	3.81753	10.1264	0.94187	104	128	2.30447	1	0.0260089
C6orf62	13.3078	7.49267	356	2.74456	8.92131	0.999797	104	128	2.30447	1	8.80435e-05
C6orf89	16.8713	5.79586	253	0.305012	11.1196	1	104	128	2.30447	1	0
C7	19.3371	2.42257	316	0.972587	9.6632	1	104	128	2.30447	1	0
C7orf25	15.1484	1.26571	416	2.5125	8	0.99998	104	128	2.30447	1	8.67425e-06
C7orf26	10.7402	3.14533	1	4.16379	28	0.865453	104	128	2.30447	1	0.0627563
C7orf43	9.96072	2.81194	1	3.60078	28	0.971082	104	128	2.30447	1	0.0127442
C7orf49	0.585569	3.91178	1	0.924328	28	1	104	128	2.30447	1	0
C7orf50	7.40321	5.87813	278	1.31517	10.4921	1	104	128	2.30447	1	0
C7orf73	0.585569	4.05403	48	2.94934	21.8216	0.998978	104	128	2.30447	1	0.000444143
C8orf33	5.73464	5.20525	416	1.85408	8	1	104	128	2.30447	1	0
C8orf34	11.7978	4.02217	1	3.55012	28	0.976011	104	128	2.30447	1	0.0105455
C8orf37	23.1503	3.52721	71	1.87987	19.6949	1	104	128	2.30447	1	4.34294e-10
C8orf4	11.2882	3.32168	286	6.41293	10.306	0.189512	104	128	2.30447	1	0.722362
C8orf44	18.3708	2.58918	75	3.46682	19.3667	0.98274	104	128	2.30447	1	0.00756133
C8orf44.SGK3.SGK3	23.1504	5.21846	21	3.46847	24.9892	0.982622	104	128	2.30447	1	0.00761334
C8orf46	5.25734	8.26041	116	3.46176	16.5409	0.983097	104	128	2.30447	1	0.00740357
C8orf48	8.02683	1.23979	224	4.97681	11.9486	0.587595	104	128	2.30447	1	0.230922
C8orf58	15.3723	1.08157	271	1.09018	10.6606	1	104	128	2.30447	1	0
C8orf59	7.28376	4.66258	244	6.77065	11.3643	0.136615	104	128	2.30447	1	0.864503
C8orf76	11.3134	2.77963	289	4.49426	10.2379	0.762644	104	128	2.30447	1	0.117678
C8orf82	7.13697	3.33372	275	0.870023	10.5636	1	104	128	2.30447	1	0
C9orf116	7.7207	1.9617	225	1.0942	11.9179	1	104	128	2.30447	1	0
C9orf131	13.5692	1.97968	71	3.00926	19.6949	0.998459	104	128	2.30447	1	0.000669934
C9orf142	7.9521	3.80109	297	3.7537	10.0606	0.951918	104	128	2.30447	1	0.0214006
C9orf16	6.98593	5.67972	273	1.48475	10.6119	1	104	128	2.30447	1	0
C9orf172	15.0607	1.16847	245	2.17479	11.3366	1	104	128	2.30447	1	8.5556e-08
C9orf24	7.15834	2.75323	294	1.89323	10.1264	1	104	128	2.30447	1	4.34294e-10
C9orf3	11.4118	4.99894	387	1.24496	8.42029	1	104	128	2.30447	1	0
C9orf40	8.53948	3.43046	1	2.16915	28	1	104	128	2.30447	1	7.8173e-08
C9orf64	23.1504	3.64237	28	2.04367	24.0829	1	104	128	2.30447	1	8.2516e-09
C9orf72	23.1504	6.52682	1	1.3755	28	1	104	128	2.30447	1	0
C9orf78	8.04522	5.80359	199	1.241	12.7692	1	104	128	2.30447	1	0
C9orf85	23.1504	3.69553	42	1.84699	22.4541	1	104	128	2.30447	1	0
CA10	23.1504	7.05395	171	2.02268	13.8333	1	104	128	2.30447	1	5.64583e-09
CA11	7.40123	8.01011	218	2.31573	12.1358	0.999998	104	128	2.30447	1	7.2701e-07
CA12	15.2153	1.14971	276	1.11882	10.5397	1	104	128	2.30447	1	0
CA13	18.4291	3.36234	416	0.254095	8	1	104	128	2.30447	1	0
CA14	0.585596	1.37337	25	1.62916	24.4632	1	104	128	2.30447	1	0
CA2	0.585569	5.20805	295	1.14742	10.1043	1	104	128	2.30447	1	0
CA4	7.82946	3.70938	229	2.72759	11.797	0.999826	104	128	2.30447	1	7.57376e-05
CA5B	15.0779	3.42871	250	4.01407	11.2	0.902974	104	128	2.30447	1	0.0443247
CA5BP1	7.00169	1.73449	332	1.67167	9.35211	1	104	128	2.30447	1	0
CA7	9.96535	2.40165	12	1.47685	26.2599	1	104	128	2.30447	1	0
CA8	23.1504	4.64623	70	1.85423	19.7787	1	104	128	2.30447	1	0
CAAP1	7.6796	4.49165	1	2.95239	28	0.998956	104	128	2.30447	1	0.000453822
CAB39	7.84624	8.06958	159	1.19153	14.3457	1	104	128	2.30447	1	0
CAB39L	7.27301	6.90231	148	1.22465	14.8498	1	104	128	2.30447	1	0
CABIN1	14.234	5.67078	219	4.4596	12.1042	0.774448	104	128	2.30447	1	0.111008
CABLES1	12.9528	5.16263	24	5.64034	24.5926	0.365819	104	128	2.30447	1	0.436734
CABLES2	13.6565	2.21686	174	6.4551	13.7109	0.182444	104	128	2.30447	1	0.73887
CABP1	5.71453	7.16996	1	1.17142	28	1	104	128	2.30447	1	0
CABP7	1.84952	2.09784	27	1.37081	24.2083	1	104	128	2.30447	1	0
CABYR	9.07743	2.95467	196	1.46907	12.8753	1	104	128	2.30447	1	0
CACFD1	15.1297	2.89697	1	1.51992	28	1	104	128	2.30447	1	0
CACHD1	14.4245	5.15023	314	2.50222	9.70355	0.999982	104	128	2.30447	1	7.71878e-06
CACNA1A	14.0726	5.54856	244	4.77596	11.3643	0.661628	104	128	2.30447	1	0.179386
CACNA1B	14.0979	6.54088	107	5.50519	17.0882	0.406348	104	128	2.30447	1	0.391102
CACNA1C	14.5344	5.52796	127	5.08235	15.9178	0.549211	104	128	2.30447	1	0.260261
CACNA1D	14.4047	5.37466	223	3.75393	11.9794	0.951884	104	128	2.30447	1	0.0214162
CACNA1E	14.3327	7.93652	262	3.76842	10.8852	0.949712	104	128	2.30447	1	0.022408
CACNA1F	9.22483	1.30893	272	1.48652	10.6362	1	104	128	2.30447	1	0
CACNA1G	14.5941	4.74298	97	2.9845	17.7405	0.998695	104	128	2.30447	1	0.000567066
CACNA1H	13.041	3.08843	15	2.54169	25.8222	0.999972	104	128	2.30447	1	1.1998e-05
CACNA1I	14.3982	5.12302	253	3.91978	11.1196	0.923139	104	128	2.30447	1	0.0347329
CACNA2D1	14.4354	7.66501	297	2.1569	10.0606	1	104	128	2.30447	1	6.3407e-08
CACNA2D2	14.789	3.59774	46	4.84297	22.0284	0.636909	104	128	2.30447	1	0.195923
CACNA2D3	14.0966	6.26618	337	0.803373	9.25896	1	104	128	2.30447	1	0
CACNB1	14.5314	5.62469	269	1.78863	10.7097	1	104	128	2.30447	1	0
CACNB2	14.7422	6.10612	279	6.52097	10.4685	0.17187	104	128	2.30447	1	0.7648
CACNB3	14.9178	5.65952	273	2.19321	10.6119	1	104	128	2.30447	1	1.15522e-07
CACNB4	14.4205	8.35929	362	2.54401	8.81973	0.999972	104	128	2.30447	1	1.23063e-05
CACNG2	14.5454	2.93651	294	6.07451	10.1264	0.255349	104	128	2.30447	1	0.592866
CACNG3	14.4104	4.09398	250	3.37262	11.2	0.988523	104	128	2.30447	1	0.00501321
CACNG4	14.8856	2.15406	271	3.57133	10.6606	0.974028	104	128	2.30447	1	0.0114286
CACNG7	14.0673	3.8328	228	2.88278	11.827	0.999372	104	128	2.30447	1	0.000272631
CACNG8	14.0957	5.0357	238	3.34701	11.5335	0.9898	104	128	2.30447	1	0.00445245
CACTIN	7.3712	3.89288	279	0.693413	10.4685	1	104	128	2.30447	1	0
CACUL1	16.5558	6.84289	1	2.08815	28	1	104	128	2.30447	1	1.9109e-08
CACYBP	7.3501	7.68603	178	6.37859	13.551	0.195445	104	128	2.30447	1	0.708976
CAD	14.37	4.02295	101	6.55631	17.4737	0.166426	104	128	2.30447	1	0.778778
CADM1	23.1504	7.20232	341	1.86622	9.18577	1	104	128	2.30447	1	0
CADM2	13.9032	9.66188	353	2.94651	8.97297	0.998998	104	128	2.30447	1	0.000435333
CADM2.AS1	14.2942	2.61759	264	2.85403	10.8345	0.999497	104	128	2.30447	1	0.000218442
CADM3	15.2149	7.80068	301	3.82544	9.97425	0.940539	104	128	2.30447	1	0.0266234
CADM4	19.7482	6.74423	251	0.224211	11.1731	1	104	128	2.30447	1	0
CADPS	13.4405	8.22139	95	2.99626	17.8769	0.998587	104	128	2.30447	1	0.000614144
CADPS2	7.68396	8.30103	243	2.50601	11.3922	0.999981	104	128	2.30447	1	8.05928e-06
CALB1	7.13865	5.72114	137	2.79853	15.3907	0.999679	104	128	2.30447	1	0.000139632
CALB2	16.4522	4.24601	326	2.11846	9.4664	1	104	128	2.30447	1	3.30064e-08
CALCOCO1	7.1528	6.64253	1	0.444124	28	1	104	128	2.30447	1	0
CALCOCO2	14.5439	4.94511	264	6.13174	10.8345	0.243022	104	128	2.30447	1	0.614354
CALCRL	2.55061	5.26524	108	5.29346	17.0256	0.475199	104	128	2.30447	1	0.323125
CALD1	13.266	5.80068	379	1.2383	8.54412	1	104	128	2.30447	1	0
CALHM1	10.415	2.5704	250	3.60962	11.2	0.970153	104	128	2.30447	1	0.0131598
CALHM2	14.241	2.14441	115	2.1775	16.6	1	104	128	2.30447	1	8.94647e-08
CALM1..includes.others.	6.73202	11.3451	238	6.29047	11.5335	0.211418	104	128	2.30447	1	0.674858
CALM1..includes.others..1	15.1966	9.52531	298	1.13422	10.0389	1	104	128	2.30447	1	0
CALM1..includes.others..2	16.2991	11.8001	303	1.4477	9.93162	1	104	128	2.30447	1	0
CALML4	14.137	3.79261	290	2.82309	10.2154	0.999607	104	128	2.30447	1	0.000170765
CALN1	14.5611	6.60971	300	4.00862	9.9957	0.904213	104	128	2.30447	1	0.0437291
CALR	21.0043	7.21331	131	3.41243	15.7027	0.986296	104	128	2.30447	1	0.00599255
CALU	23.1504	6.09658	1	2.39676	28	0.999995	104	128	2.30447	1	2.15367e-06
CALY	8.68161	5.74021	4	1.55977	27.503	1	104	128	2.30447	1	0
CAMK1	8.08297	5.99281	258	4.40265	10.9882	0.793408	104	128	2.30447	1	0.100504
CAMK1D	14.5321	7.70121	258	4.66917	10.9882	0.700702	104	128	2.30447	1	0.154467
CAMK1G	13.9721	5.13827	115	6.99392	16.6	0.110847	104	128	2.30447	1	0.955276
CAMK2A	14.8815	10.3764	76	3.37004	19.2863	0.988657	104	128	2.30447	1	0.00495438
CAMK2B	14.8383	8.09346	35	2.98432	23.24	0.998697	104	128	2.30447	1	0.000566356
CAMK2D	8.19822	7.79863	369	1.10124	8.70412	1	104	128	2.30447	1	0
CAMK2G	15.4273	8.14414	299	3.08202	10.0172	0.997546	104	128	2.30447	1	0.00106727
CAMK2N1	23.1504	8.88009	1	3.41659	28	0.986046	104	128	2.30447	1	0.00610271
CAMK4	16.1102	8.59562	342	2.00439	9.16765	1	104	128	2.30447	1	3.90865e-09
CAMKK1	15.1051	7.06866	47	4.97919	21.9245	0.586723	104	128	2.30447	1	0.231567
CAMKK2	14.6801	7.93108	287	2.00655	10.2832	1	104	128	2.30447	1	3.90865e-09
CAMKMT	0.585569	2.5278	62	2.63538	20.4758	0.999927	104	128	2.30447	1	3.17998e-05
CAMKV	15.1834	7.77517	19	0.778581	25.2609	1	104	128	2.30447	1	0
CAMLG	8.90083	6.32382	247	5.01204	11.2816	0.574712	104	128	2.30447	1	0.24055
CAMSAP1	14.6533	6.76464	269	4.87654	10.7097	0.624509	104	128	2.30447	1	0.204461
CAMSAP2	14.1897	8.44036	306	2.48127	9.86837	0.999986	104	128	2.30447	1	6.05932e-06
CAMSAP3	14.311	3.49046	224	2.45212	11.9486	0.99999	104	128	2.30447	1	4.28694e-06
CAMTA1	14.4287	7.48667	318	3.90589	9.62319	0.925877	104	128	2.30447	1	0.0334468
CAMTA2	14.3925	4.79237	226	3.44077	11.8875	0.984521	104	128	2.30447	1	0.00677509
CAND1	8.55762	8.91134	212	1.67535	12.3289	1	104	128	2.30447	1	0
CAND2	13.0526	4.55314	1	2.68111	28	0.999886	104	128	2.30447	1	4.94303e-05
CANT1	14.711	3.80183	248	3.81773	11.2542	0.941837	104	128	2.30447	1	0.0260244
CANX	5.60685	9.34754	109	2.15868	16.9635	1	104	128	2.30447	1	6.55785e-08
CAP1	6.83267	7.30179	149	2.68756	14.8025	0.999879	104	128	2.30447	1	5.25102e-05
CAP2	13.6933	7.10027	350	4.33876	9.02524	0.813951	104	128	2.30447	1	0.0894016
CAPG	18.3659	3.20482	140	0.977141	15.2393	1	104	128	2.30447	1	0
CAPN1	14.1817	5.42928	68	2.83738	19.9485	0.999559	104	128	2.30447	1	0.00019153
CAPN10	9.62497	4.60688	323	0.399148	9.52459	1	104	128	2.30447	1	0
CAPN10.AS1	15.602	1.83385	164	1.52232	14.1277	1	104	128	2.30447	1	0
CAPN15	14.8305	3.91244	3	1.51936	27.6667	1	104	128	2.30447	1	0
CAPN2	18.0319	6.30984	110	2.79802	16.9018	0.99968	104	128	2.30447	1	0.000139045
CAPN3	0.585569	3.55949	34	2.24375	23.3568	0.999999	104	128	2.30447	1	2.54062e-07
CAPN5	14.4469	3.91775	225	4.24357	11.9179	0.842907	104	128	2.30447	1	0.0742204
CAPN7	13.7615	5.53414	313	1.50873	9.72385	1	104	128	2.30447	1	0
CAPNS1	15.1951	5.50217	365	1.03766	8.76981	1	104	128	2.30447	1	0
CAPRIN1	15.2688	7.91362	327	3.30711	9.44715	0.991567	104	128	2.30447	1	0.00367805
CAPRIN2	13.5305	6.01165	68	2.60096	19.9485	0.999948	104	128	2.30447	1	2.24823e-05
CAPS	0.585569	3.06486	1	1.27522	28	1	104	128	2.30447	1	0
CAPS2	13.3006	5.07691	255	1.45804	11.0667	1	104	128	2.30447	1	0
CAPZA1	0.585569	6.71818	54	3.92034	21.2237	0.923027	104	128	2.30447	1	0.0347855
CAPZA2	7.13972	8.34464	234	5.12947	11.6491	0.53232	104	128	2.30447	1	0.273827
CAPZB	7.46832	6.07905	87	1.87459	18.4444	1	104	128	2.30447	1	4.34294e-10
CARD11	10.5565	1.24382	416	1.00914	8	1	104	128	2.30447	1	0
CARD19	8.2386	3.73344	352	0.649985	8.99033	1	104	128	2.30447	1	0
CARD6	0.585569	1.46349	67	3.59934	20.0345	0.971231	104	128	2.30447	1	0.0126773
CARD8	14.5638	3.88357	24	1.96726	24.5926	1	104	128	2.30447	1	1.73718e-09
CARD9	10.7047	1.70568	7	0.642626	27.0233	1	104	128	2.30447	1	0
CARF	16.4278	5.55777	16	1.27401	25.6796	1	104	128	2.30447	1	0
CARHSP1	19.5652	4.45147	327	0.872002	9.44715	1	104	128	2.30447	1	0
CARM1	14.8785	4.04733	249	4.83401	11.2271	0.640217	104	128	2.30447	1	0.193673
CARM1P1	0.585602	2.25029	416	1.64105	8	1	104	128	2.30447	1	0
CARMIL1	16.159	5.99455	278	1.64642	10.4921	1	104	128	2.30447	1	0
CARMIL2	14.91	2.64703	271	3.26107	10.6606	0.993296	104	128	2.30447	1	0.0029213
CARMIL3	14.7782	2.9995	82	1.26111	18.8178	1	104	128	2.30447	1	0
CARMN	15.0859	1.02712	383	1.279	8.48175	1	104	128	2.30447	1	0
CARNMT1	23.1504	5.9929	1	7.20007	28	0.0911654	104	128	2.30447	1	1.04017
CARNS1	0.585569	4.99293	1	3.29381	28	0.992099	104	128	2.30447	1	0.00344508
CARS	9.90198	5.2432	84	1.11586	18.6667	1	104	128	2.30447	1	0
CARS2	7.13479	4.7481	278	1.11779	10.4921	1	104	128	2.30447	1	0
CARTPT	18.0087	4.7806	271	1.75282	10.6606	1	104	128	2.30447	1	0
CASC1	0.585585	2.67217	1	0.385703	28	1	104	128	2.30447	1	0
CASC10	22.8372	3.48825	416	1.67409	8	1	104	128	2.30447	1	0
CASC2	13.8417	3.30158	336	3.76957	9.27745	0.949536	104	128	2.30447	1	0.0224885
CASC3	15.0737	5.8066	232	6.50069	11.7078	0.175066	104	128	2.30447	1	0.756798
CASC4	23.1504	8.21249	52	2.32658	21.4194	0.999998	104	128	2.30447	1	8.45572e-07
CASD1	7.73894	7.53125	206	3.17771	12.5283	0.995702	104	128	2.30447	1	0.0018707
CASK	14.3942	6.16573	293	5.52237	10.1485	0.401039	104	128	2.30447	1	0.396813
CASKIN1	14.5542	5.73754	32	3.17825	23.5939	0.995689	104	128	2.30447	1	0.00187635
CASKIN2	14.68	3.41098	18	3.17383	25.3989	0.995794	104	128	2.30447	1	0.00183055
CASP10	0.585569	1.96329	304	2.63495	9.91045	0.999927	104	128	2.30447	1	3.16625e-05
CASP2	13.9015	2.60264	138	4.14869	15.3399	0.869529	104	128	2.30447	1	0.0607158
CASP3	23.1504	4.82489	1	2.69703	28	0.999868	104	128	2.30447	1	5.73472e-05
CASP4	0.585569	2.09077	15	0.555064	25.8222	1	104	128	2.30447	1	0
CASP7	23.1504	3.16271	59	1.76594	20.75	1	104	128	2.30447	1	0
CASP8	15.466	1.56128	95	3.60107	17.8769	0.971053	104	128	2.30447	1	0.0127572
CASP8AP2	23.1504	6.5055	23	0.85558	24.7234	1	104	128	2.30447	1	0
CASP9	13.3707	2.99563	110	2.41162	16.9018	0.999994	104	128	2.30447	1	2.60187e-06
CASQ1	7.47811	4.59245	219	2.29129	12.1042	0.999999	104	128	2.30447	1	5.13771e-07
CAST	14.1357	6.2461	282	3.32592	10.3982	0.990767	104	128	2.30447	1	0.00402862
CAT	0.585569	5.97079	55	10.3409	21.1273	0.0041242	104	128	2.30447	1	2.38466
CATSPER2	13.7788	3.57603	135	2.99697	15.4933	0.99858	104	128	2.30447	1	0.000617084
CATSPERE	0.585569	2.95335	292	1.90204	10.1707	1	104	128	2.30447	1	4.34294e-10
CAV1	23.1504	3.16505	1	0.985164	28	1	104	128	2.30447	1	0
CAV2	23.1503	4.16425	1	3.22506	28	0.994441	104	128	2.30447	1	0.00242096
CAVIN1	0.585604	4.46423	287	0.579988	10.2832	1	104	128	2.30447	1	0
CAVIN2	13.2269	3.86131	61	3.29031	20.5664	0.992235	104	128	2.30447	1	0.00338567
CAVIN3	7.06509	1.30594	235	3.12372	11.62	0.996845	104	128	2.30447	1	0.00137236
CAVIN4	13.5548	1.86448	351	1.85774	9.00775	1	104	128	2.30447	1	0
CBARP	14.8737	3.12876	71	1.62807	19.6949	1	104	128	2.30447	1	0
CBFA2T2	14.5941	5.4139	219	4.86772	12.1042	0.627769	104	128	2.30447	1	0.2022
CBFB	15.4366	4.49159	44	1.93851	22.2392	1	104	128	2.30447	1	8.68589e-10
CBL	14.0159	5.74414	233	4.73429	11.6784	0.676941	104	128	2.30447	1	0.169449
CBLB	14.3698	3.59675	282	3.5866	10.3982	0.972529	104	128	2.30447	1	0.0120975
CBLL1	15.1509	3.54496	280	6.0936	10.4449	0.251181	104	128	2.30447	1	0.600014
CBLN1	11.2346	2.29901	177	1.72929	13.5906	1	104	128	2.30447	1	0
CBLN2	7.34103	7.14837	190	0.602586	13.093	1	104	128	2.30447	1	0
CBLN4	21.3336	5.71148	1	2.53506	28	0.999974	104	128	2.30447	1	1.11554e-05
CBR1	0.585569	6.44388	39	3.74145	22.7843	0.953704	104	128	2.30447	1	0.0205865
CBR3	0.585569	1.89219	338	0.773467	9.24056	1	104	128	2.30447	1	0
CBR3.AS1	16.6041	1.21567	62	0.962285	20.4758	1	104	128	2.30447	1	0
CBR4	15.3692	5.36413	403	1.74352	8.1831	1	104	128	2.30447	1	0
CBS.CBSL	15.044	5.3994	274	2.28226	10.5877	0.999999	104	128	2.30447	1	4.50798e-07
CBWD1	14.6333	4.25509	306	2.93714	9.86837	0.999063	104	128	2.30447	1	0.00040717
CBWD2	23.1504	3.873	1	2.48689	28	0.999985	104	128	2.30447	1	6.4693e-06
CBWD3.CBWD6	14.2506	2.2621	316	3.81199	9.6632	0.942792	104	128	2.30447	1	0.0255842
CBWD3.CBWD6.1	14.0071	1.38196	227	2.87787	11.8571	0.999395	104	128	2.30447	1	0.000262626
CBWD5	13.6713	3.22631	235	2.01624	11.62	1	104	128	2.30447	1	4.77724e-09
CBX1	7.66419	6.30642	201	1.76075	12.6995	1	104	128	2.30447	1	0
CBX3	10.86	6.90973	245	3.64746	11.3366	0.965937	104	128	2.30447	1	0.0150511
CBX4	5.41621	4.01671	304	2.67253	9.91045	0.999895	104	128	2.30447	1	4.55768e-05
CBX5	14.2441	8.22722	246	4.22067	11.309	0.849547	104	128	2.30447	1	0.0708124
CBX6	14.9575	8.17406	32	1.16867	23.5939	1	104	128	2.30447	1	0
CBX7	14.2639	6.93286	92	2.86929	18.0856	0.999434	104	128	2.30447	1	0.000245905
CBX8	7.11907	2.43783	195	3.49306	12.9111	0.980795	104	128	2.30447	1	0.00842157
CBY1	7.43945	2.88822	169	2.0801	13.9162	1	104	128	2.30447	1	1.65032e-08
CC2D1A	14.741	3.8776	123	6.05882	16.1389	0.258816	104	128	2.30447	1	0.587009
CC2D1B	14.7842	4.38276	108	1.92969	17.0256	1	104	128	2.30447	1	8.68589e-10
CC2D2A	6.5727	4.45389	416	1.30086	8	1	104	128	2.30447	1	0
CC2D2B	23.1503	2.77171	52	3.19234	21.4194	0.99534	104	128	2.30447	1	0.00202857
CCAR1	13.5515	5.57971	319	2.10591	9.60331	1	104	128	2.30447	1	2.6492e-08
CCAR2	14.8211	5.65881	39	2.13117	22.7843	1	104	128	2.30447	1	4.1258e-08
CCDC102B	3.03405	4.04773	416	0.582043	8	1	104	128	2.30447	1	0
CCDC106	15.1564	4.20711	1	0.612203	28	1	104	128	2.30447	1	0
CCDC107	0.585569	1.84243	320	2.5001	9.58351	0.999983	104	128	2.30447	1	7.53334e-06
CCDC110	0.585569	2.60953	55	1.34468	21.1273	1	104	128	2.30447	1	0
CCDC112	0.585569	4.64278	76	4.19325	19.2863	0.857322	104	128	2.30447	1	0.0668559
CCDC113	14.5537	4.9676	317	1.76577	9.64315	1	104	128	2.30447	1	0
CCDC115	7.67761	5.19497	253	1.85393	11.1196	1	104	128	2.30447	1	0
CCDC117	16.8717	4.89408	1	3.3676	28	0.988783	104	128	2.30447	1	0.00489921
CCDC12	8.56273	3.6788	262	2.54698	10.8852	0.999971	104	128	2.30447	1	1.27102e-05
CCDC121	0.585569	3.4352	44	5.03099	22.2392	0.567806	104	128	2.30447	1	0.2458
CCDC124	7.2611	3.66737	1	0.695485	28	1	104	128	2.30447	1	0
CCDC125	23.1504	3.40863	120	3.23736	16.3088	0.994069	104	128	2.30447	1	0.00258343
CCDC126	0.585569	5.05267	1	4.29631	28	0.827124	104	128	2.30447	1	0.0824293
CCDC127	7.10921	4.207	163	2.53368	14.1707	0.999975	104	128	2.30447	1	1.09882e-05
CCDC13	21.3582	2.08899	246	0.370049	11.309	1	104	128	2.30447	1	0
CCDC130	4.66936	4.08476	1	1.12153	28	1	104	128	2.30447	1	0
CCDC134	6.33276	1.37401	404	2.01284	8.16872	1	104	128	2.30447	1	4.77724e-09
CCDC136	10.5938	5.90778	147	1.09236	14.8974	1	104	128	2.30447	1	0
CCDC137	8.11236	3.59968	237	0.638592	11.5622	1	104	128	2.30447	1	0
CCDC138	0.585569	3.75869	47	1.97046	21.9245	1	104	128	2.30447	1	2.17147e-09
CCDC14	13.8855	5.92164	343	1.90613	9.14961	1	104	128	2.30447	1	4.34294e-10
CCDC141	15.235	1.5136	316	0.498099	9.6632	1	104	128	2.30447	1	0
CCDC142	15.1946	2.75106	91	1.64911	18.1562	1	104	128	2.30447	1	0
CCDC144A	14.0744	5.53542	37	2.52177	23.0099	0.999978	104	128	2.30447	1	9.62581e-06
CCDC144B	15.4692	5.49736	301	1.95399	9.97425	1	104	128	2.30447	1	1.30288e-09
CCDC144CP	14.9262	4.80307	281	1.55511	10.4215	1	104	128	2.30447	1	0
CCDC146	23.1504	3.84043	54	2.22794	21.2237	1	104	128	2.30447	1	1.99341e-07
CCDC148	0.585569	3.75826	72	1.94709	19.6118	1	104	128	2.30447	1	1.30288e-09
CCDC149	14.7419	5.4362	283	3.66572	10.375	0.96376	104	128	2.30447	1	0.0160312
CCDC15	15.6731	1.25931	325	2.96434	9.48571	0.998864	104	128	2.30447	1	0.000493482
CCDC150P1	14.9495	1.67633	227	3.34536	11.8571	0.989879	104	128	2.30447	1	0.00441793
CCDC151	20.4584	1.17267	224	1.95101	11.9486	1	104	128	2.30447	1	1.30288e-09
CCDC152	2.69273	2.77621	62	1.99665	20.4758	1	104	128	2.30447	1	3.47436e-09
CCDC157	15.0625	2.32132	84	2.87611	18.6667	0.999404	104	128	2.30447	1	0.000259117
CCDC158	15.3348	2.16567	263	1.04399	10.8598	1	104	128	2.30447	1	0
CCDC159	6.86177	2.2561	1	2.26241	28	0.999999	104	128	2.30447	1	3.36578e-07
CCDC167	0.585569	2.81701	282	5.51142	10.3982	0.404417	104	128	2.30447	1	0.393171
CCDC170	14.486	1.62841	207	0.206377	12.4946	1	104	128	2.30447	1	0
CCDC171	13.3549	5.27995	105	0.488627	17.2148	1	104	128	2.30447	1	0
CCDC173	0.585569	3.37588	30	1.52312	23.8359	1	104	128	2.30447	1	0
CCDC174	13.8452	3.95181	332	2.46179	9.35211	0.999989	104	128	2.30447	1	4.81418e-06
CCDC175	7.62121	1.20667	413	1.58979	8.04152	1	104	128	2.30447	1	0
CCDC177	15.1032	1.28508	271	2.42337	10.6606	0.999993	104	128	2.30447	1	3.01401e-06
CCDC18	16.3776	2.70461	301	0.63114	9.97425	1	104	128	2.30447	1	0
CCDC18.AS1	11.9444	3.50703	21	0.746291	24.9892	1	104	128	2.30447	1	0
CCDC180	13.8839	2.23871	99	5.0735	17.6061	0.552401	104	128	2.30447	1	0.257746
CCDC181	6.44268	4.51641	153	3.33922	14.6164	0.990166	104	128	2.30447	1	0.00429198
CCDC183	11.4541	2.38002	54	5.28922	21.2237	0.476639	104	128	2.30447	1	0.32181
CCDC184	13.6997	3.94392	416	3.25973	8	0.993342	104	128	2.30447	1	0.00290129
CCDC186	13.7273	6.75305	402	1.90102	8.19753	1	104	128	2.30447	1	4.34294e-10
CCDC189	11.225	1.27375	378	0.926111	8.55985	1	104	128	2.30447	1	0
CCDC191	13.8917	3.02331	111	2.48616	16.8406	0.999985	104	128	2.30447	1	6.41458e-06
CCDC22	18.3184	3.11622	108	1.00319	17.0256	1	104	128	2.30447	1	0
CCDC24	10.2329	3.26308	391	1.77615	8.35971	1	104	128	2.30447	1	0
CCDC25	7.8156	6.56448	167	1.93176	14	1	104	128	2.30447	1	8.68589e-10
CCDC28A	8.09606	4.96598	263	5.49544	10.8598	0.409377	104	128	2.30447	1	0.387876
CCDC28B	9.94604	3.10665	263	3.8032	10.8598	0.944236	104	128	2.30447	1	0.0249194
CCDC3	5.67587	5.55942	261	1.68589	10.9108	1	104	128	2.30447	1	0
CCDC30	7.3282	4.77228	402	0.449505	8.19753	1	104	128	2.30447	1	0
CCDC34	7.45299	3.93683	165	2.73576	14.0848	0.999812	104	128	2.30447	1	8.14596e-05
CCDC39	13.9772	3.37371	323	1.26792	9.52459	1	104	128	2.30447	1	0
CCDC40	15.11	2.22039	1	1.74468	28	1	104	128	2.30447	1	0
CCDC43	7.05676	5.61469	143	3.46156	15.0909	0.983112	104	128	2.30447	1	0.00739715
CCDC47	14.9154	6.56944	258	1.56177	10.9882	1	104	128	2.30447	1	0
CCDC50	14.5829	6.46028	326	2.21703	9.4664	1	104	128	2.30447	1	1.68506e-07
CCDC51	8.32299	3.66246	258	4.08973	10.9882	0.88483	104	128	2.30447	1	0.05314
CCDC57	14.1608	4.63419	95	4.76721	17.8769	0.664849	104	128	2.30447	1	0.177277
CCDC58	0.585569	2.97162	5	4.82068	27.3412	0.645139	104	128	2.30447	1	0.190347
CCDC59	4.35717	4.19445	95	2.29679	17.8769	0.999999	104	128	2.30447	1	5.55897e-07
CCDC6	14.2218	6.89685	256	3.08116	11.0404	0.997558	104	128	2.30447	1	0.00106165
CCDC61	18.276	1.96252	79	0.599358	19.0492	1	104	128	2.30447	1	0
CCDC62	0.585569	3.42188	70	1.40496	19.7787	1	104	128	2.30447	1	0
CCDC65	14.3737	2.06446	258	3.00596	10.9882	0.998492	104	128	2.30447	1	0.000655377
CCDC66	13.8475	5.25677	372	0.518908	8.65549	1	104	128	2.30447	1	0
CCDC68	8.23133	4.17142	163	2.81692	14.1707	0.999626	104	128	2.30447	1	0.000162428
CCDC69	15.0989	2.71364	276	2.88833	10.5397	0.999346	104	128	2.30447	1	0.00028433
CCDC7	0.585569	6.40519	38	2.70798	22.8966	0.999854	104	128	2.30447	1	6.34225e-05
CCDC71	7.09166	2.89185	1	2.67484	28	0.999893	104	128	2.30447	1	4.65893e-05
CCDC71L	4.54752	3.54324	150	0.924995	14.7556	1	104	128	2.30447	1	0
CCDC74A	15.2721	2.23829	292	0.484384	10.1707	1	104	128	2.30447	1	0
CCDC74B	7.13447	1.63771	1	0.419833	28	1	104	128	2.30447	1	0
CCDC77	0.585604	2.6779	1	0.992158	28	1	104	128	2.30447	1	0
CCDC78	10.6262	2.19682	1	1.15751	28	1	104	128	2.30447	1	0
CCDC8	10.1203	1.69775	48	1.18467	21.8216	1	104	128	2.30447	1	0
CCDC80	15.3723	2.62968	90	0.72596	18.2275	1	104	128	2.30447	1	0
CCDC82	13.9037	5.74111	268	3.05407	10.7344	0.997939	104	128	2.30447	1	0.000896217
CCDC84	12.7999	4.41116	66	6.9119	20.1212	0.119736	104	128	2.30447	1	0.921775
CCDC85A	8.03835	6.86543	175	1.64995	13.6706	1	104	128	2.30447	1	0
CCDC85B	8.13973	5.96767	285	1.2818	10.3289	1	104	128	2.30447	1	0
CCDC85C	15.0218	4.29366	27	1.5971	24.2083	1	104	128	2.30447	1	0
CCDC86	14.3652	1.65601	232	3.69179	11.7078	0.960488	104	128	2.30447	1	0.0175079
CCDC88A	13.3977	8.52283	261	2.65732	10.9108	0.999909	104	128	2.30447	1	3.94005e-05
CCDC88B	11.3079	2.80322	36	2.16919	23.1244	1	104	128	2.30447	1	7.8173e-08
CCDC88C	13.9706	2.67468	36	4.88074	23.1244	0.622962	104	128	2.30447	1	0.205538
CCDC9	15.3239	2.25937	286	0.968471	10.306	1	104	128	2.30447	1	0
CCDC90B	0.585569	5.43073	59	1.97828	20.75	1	104	128	2.30447	1	2.17147e-09
CCDC91	0.585569	6.903	82	2.90096	18.8178	0.999281	104	128	2.30447	1	0.000312567
CCDC92	13.9624	4.42856	243	4.36461	11.3922	0.805738	104	128	2.30447	1	0.0938063
CCDC93	13.8374	5.54248	92	4.36934	18.0856	0.804223	104	128	2.30447	1	0.0946237
CCDC94	4.68138	3.53854	159	1.17248	14.3457	1	104	128	2.30447	1	0
CCDC97	14.7618	2.52173	133	4.05921	15.5973	0.892356	104	128	2.30447	1	0.049462
CCHCR1	8.41566	3.64819	1	1.15669	28	1	104	128	2.30447	1	0
CCK	8.17455	8.46663	248	4.05169	11.2542	0.894167	104	128	2.30447	1	0.0485814
CCKBR	9.13914	3.61219	231	0.736019	11.7374	1	104	128	2.30447	1	0
CCL28	13.7228	1.20551	333	2.15005	9.33333	1	104	128	2.30447	1	5.68926e-08
CCM2	7.89386	6.25447	303	1.29478	9.93162	1	104	128	2.30447	1	0
CCM2L	10.3274	1.39088	11	0.358943	26.4091	1	104	128	2.30447	1	0
CCNA1	9.04258	2.91195	167	0.641367	14	1	104	128	2.30447	1	0
CCNA2	13.7548	1.41315	416	0.698775	8	1	104	128	2.30447	1	0
CCNB1	7.82262	3.49536	247	4.21956	11.2816	0.849866	104	128	2.30447	1	0.0706498
CCNB1IP1	9.76401	4.90816	299	5.22246	10.0172	0.499579	104	128	2.30447	1	0.301395
CCNC	7.87583	6.27836	192	3.63945	13.0196	0.966863	104	128	2.30447	1	0.0146352
CCND1	23.1504	4.93526	26	2.76553	24.3351	0.999757	104	128	2.30447	1	0.000105658
CCND2	14.5622	8.37533	313	3.42339	9.72385	0.985629	104	128	2.30447	1	0.00628641
CCND3	3.32112	5.2514	1	0.647333	28	1	104	128	2.30447	1	0
CCNDBP1	7.64843	6.2545	264	5.41937	10.8345	0.433508	104	128	2.30447	1	0.363003
CCNE1	6.98167	2.20329	380	1.60047	8.52844	1	104	128	2.30447	1	0
CCNE2	0.585569	2.67152	58	3.25372	20.843	0.993544	104	128	2.30447	1	0.00281302
CCNF	14.9945	3.35612	81	3.87682	18.8943	0.931408	104	128	2.30447	1	0.0308599
CCNG1	0.585569	6.2497	32	4.45718	23.5939	0.775266	104	128	2.30447	1	0.110549
CCNG2	16.4243	6.24201	360	1.64291	8.85333	1	104	128	2.30447	1	0
CCNH	23.1504	6.33818	1	1.18552	28	1	104	128	2.30447	1	0
CCNI	13.6611	8.43171	296	2.46297	10.0824	0.999989	104	128	2.30447	1	4.8828e-06
CCNI2	13.5486	1.23362	165	1.37257	14.0848	1	104	128	2.30447	1	0
CCNJ	13.6908	2.31858	286	2.78468	10.306	0.999714	104	128	2.30447	1	0.000124363
CCNK	14.819	3.3097	167	3.90335	14	0.926371	104	128	2.30447	1	0.0332151
CCNL1	14.2272	5.81759	331	0.905441	9.37097	1	104	128	2.30447	1	0
CCNL2	11.417	6.19181	40	3.01341	22.6732	0.998416	104	128	2.30447	1	0.000688623
CCNT1	23.1504	6.20321	1	1.42864	28	1	104	128	2.30447	1	0
CCNT2	14.7614	6.52492	337	1.18387	9.25896	1	104	128	2.30447	1	0
CCNT2.AS1	6.39592	2.44024	169	2.20646	13.9162	1	104	128	2.30447	1	1.42449e-07
CCNY	6.782	7.37234	149	2.6318	14.8025	0.999929	104	128	2.30447	1	3.06914e-05
CCNYL1	13.4198	4.66943	268	3.12722	10.7344	0.996779	104	128	2.30447	1	0.00140093
CCP110	13.743	7.07813	289	1.26918	10.2379	1	104	128	2.30447	1	0
CCPG1	23.1171	5.60879	1	1.5996	28	1	104	128	2.30447	1	0
CCR1	0.585569	2.45072	52	1.82226	21.4194	1	104	128	2.30447	1	0
CCS	20.3715	3.79517	262	0.544125	10.8852	1	104	128	2.30447	1	0
CCSAP	16.4738	7.97536	361	2.31311	8.8365	0.999998	104	128	2.30447	1	7.00518e-07
CCSER1	5.36374	6.51024	110	0.984257	16.9018	1	104	128	2.30447	1	0
CCSER2	13.9579	7.7455	302	2.53013	9.95289	0.999976	104	128	2.30447	1	1.05648e-05
CCT2	7.43529	7.44279	233	4.72704	11.6784	0.6796	104	128	2.30447	1	0.167747
CCT3	5.26105	7.72333	237	3.60011	11.5622	0.971152	104	128	2.30447	1	0.0127129
CCT4	7.20835	7.58029	245	6.25305	11.3366	0.218534	104	128	2.30447	1	0.660482
CCT5	7.66677	7.43602	215	3.60116	12.2316	0.971042	104	128	2.30447	1	0.0127618
CCT6A	7.35129	7.61198	200	4.00512	12.7342	0.905005	104	128	2.30447	1	0.0433489
CCT6B	0.585569	2.26278	51	0.265715	21.5185	1	104	128	2.30447	1	0
CCT6P1	11.8388	1.4215	250	0.897703	11.2	1	104	128	2.30447	1	0
CCT6P3	19.7467	3.10814	1	0.47896	28	1	104	128	2.30447	1	0
CCT7	7.66676	7.36112	231	3.00026	11.7374	0.998548	104	128	2.30447	1	0.00063087
CCT8	7.34964	7.18281	190	3.3005	13.093	0.991835	104	128	2.30447	1	0.00356073
CCZ1.CCZ1B	4.6017	3.3539	65	2.34651	20.2087	0.999997	104	128	2.30447	1	1.11093e-06
CCZ1.CCZ1B.1	14.8618	3.17235	416	0.508214	8	1	104	128	2.30447	1	0
CD109	13.3795	3.44968	222	1.79244	12.0103	1	104	128	2.30447	1	0
CD14	14.9473	2.52401	168	0.971111	13.958	1	104	128	2.30447	1	0
CD151	0.585569	4.23878	367	0.745446	8.73684	1	104	128	2.30447	1	0
CD160	15.1199	1.96883	293	1.76837	10.1485	1	104	128	2.30447	1	0
CD163	13.2995	1.50815	215	0.322198	12.2316	1	104	128	2.30447	1	0
CD163L1	10.1136	2.64027	221	4.99351	12.0415	0.581481	104	128	2.30447	1	0.235465
CD164	0.585569	7.05715	32	2.64532	23.5939	0.999919	104	128	2.30447	1	3.50633e-05
CD200	14.9371	5.72765	316	3.48686	9.6632	0.981269	104	128	2.30447	1	0.00821207
CD22	12.0045	2.54784	1	3.31803	28	0.991109	104	128	2.30447	1	0.00387836
CD27.AS1	7.76708	4.54524	268	1.85235	10.7344	1	104	128	2.30447	1	0
CD274	20.1736	2.27794	27	2.95444	24.2083	0.99894	104	128	2.30447	1	0.00046044
CD276	11.8242	3.37398	1	3.27039	28	0.992971	104	128	2.30447	1	0.00306337
CD2AP	14.3606	4.41659	8	1.62342	26.8671	1	104	128	2.30447	1	0
CD2BP2	7.33907	6.37352	236	1.76715	11.591	1	104	128	2.30447	1	0
CD302	14.9783	4.40679	268	2.29919	10.7344	0.999999	104	128	2.30447	1	5.75006e-07
CD320	7.7772	3.69378	272	1.27825	10.6362	1	104	128	2.30447	1	0
CD34	13.2294	1.44537	317	1.57724	9.64315	1	104	128	2.30447	1	0
CD36	6.32417	1.19441	186	2.88617	13.2422	0.999356	104	128	2.30447	1	0.000279722
CD38	14.5627	2.09308	302	2.54968	9.95289	0.99997	104	128	2.30447	1	1.30894e-05
CD3EAP	9.14442	2.02946	238	2.98869	11.5335	0.998657	104	128	2.30447	1	0.000583472
CD4	16.0826	2.52387	416	2.60997	8	0.999943	104	128	2.30447	1	2.46482e-05
CD44	15.2493	2.89128	212	1.43842	12.3289	1	104	128	2.30447	1	0
CD46	13.2848	6.89833	1	1.08457	28	1	104	128	2.30447	1	0
CD47	7.52306	8.89889	151	1.51001	14.7089	1	104	128	2.30447	1	0
CD53	0.585569	4.05249	299	2.40836	10.0172	0.999994	104	128	2.30447	1	2.49677e-06
CD55	0.585569	4.51506	16	3.18248	25.6796	0.995586	104	128	2.30447	1	0.00192102
CD58	0.585569	1.68254	78	1.63489	19.1276	1	104	128	2.30447	1	0
CD59	6.82598	7.60979	147	0.508784	14.8974	1	104	128	2.30447	1	0
CD63	7.70384	6.71336	258	2.67807	10.9882	0.999889	104	128	2.30447	1	4.80326e-05
CD74	15.3877	4.85025	159	0.86221	14.3457	1	104	128	2.30447	1	0
CD81	14.5333	6.30329	1	4.06521	28	0.890897	104	128	2.30447	1	0.0501723
CD82	0.585569	4.15919	298	0.578552	10.0389	1	104	128	2.30447	1	0
CD83	7.73057	4.97109	216	2.62836	12.1995	0.999932	104	128	2.30447	1	2.96577e-05
CD84	0.585569	3.76911	38	3.90701	22.8966	0.925658	104	128	2.30447	1	0.0335494
CD86	0.585569	2.20207	416	1.38151	8	1	104	128	2.30447	1	0
CD8A	7.30473	1.56514	173	2.27563	13.7515	0.999999	104	128	2.30447	1	4.09106e-07
CD9	0.585569	5.05447	10	1.56695	26.56	1	104	128	2.30447	1	0
CD93	15.1285	2.52594	180	1.74011	13.4725	1	104	128	2.30447	1	0
CD99	14.8358	3.2015	165	5.93498	14.0848	0.28755	104	128	2.30447	1	0.541287
CD99L2	15.5187	7.80487	313	2.58694	9.72385	0.999955	104	128	2.30447	1	1.9449e-05
CDADC1	23.1504	3.88592	1	3.22668	28	0.994393	104	128	2.30447	1	0.00244193
CDAN1	14.8385	3.45403	165	1.82243	14.0848	1	104	128	2.30447	1	0
CDC123	8.84605	6.03012	206	2.53702	12.5283	0.999974	104	128	2.30447	1	1.13995e-05
CDC14A	14.3655	3.23547	306	1.68896	9.86837	1	104	128	2.30447	1	0
CDC14B	18.683	5.71213	105	1.34057	17.2148	1	104	128	2.30447	1	0
CDC16	13.1284	5.5316	296	2.14001	10.0824	1	104	128	2.30447	1	4.77724e-08
CDC23	7.21838	4.901	136	2.17336	15.4419	1	104	128	2.30447	1	8.38188e-08
CDC25B	13.925	3.83668	81	1.84115	18.8943	1	104	128	2.30447	1	0
CDC26	6.58175	3.08938	204	3.33142	12.5962	0.990522	104	128	2.30447	1	0.0041358
CDC27	7.22073	7.71587	136	2.40872	15.4419	0.999994	104	128	2.30447	1	2.50806e-06
CDC34	8.19211	5.07258	279	0.813308	10.4685	1	104	128	2.30447	1	0
CDC37	8.15842	6.47387	250	1.08046	11.2	1	104	128	2.30447	1	0
CDC37L1	11.3915	6.02315	1	2.55248	28	0.999969	104	128	2.30447	1	1.34924e-05
CDC40	14.0347	6.27102	350	1.15035	9.02524	1	104	128	2.30447	1	0
CDC42	6.09137	7.95029	140	3.29597	15.2393	0.992014	104	128	2.30447	1	0.00348205
CDC42BPA	14.3888	8.30031	282	2.58835	10.3982	0.999955	104	128	2.30447	1	1.97365e-05
CDC42BPB	13.9882	7.03023	249	4.75681	11.2271	0.668676	104	128	2.30447	1	0.174785
CDC42EP1	0.585569	2.68035	1	3.83732	28	0.938501	104	128	2.30447	1	0.0275655
CDC42EP2	0.585569	2.43711	1	2.04607	28	1	104	128	2.30447	1	8.68589e-09
CDC42EP3	14.8447	4.23824	277	5.60624	10.5158	0.375779	104	128	2.30447	1	0.425068
CDC42EP4	14.8677	5.79905	23	2.3951	24.7234	0.999995	104	128	2.30447	1	2.1085e-06
CDC42SE1	19.5395	5.35214	390	0.819893	8.37477	1	104	128	2.30447	1	0
CDC42SE2	4.89997	7.81345	105	1.54085	17.2148	1	104	128	2.30447	1	0
CDC5L	6.39382	6.6309	135	2.94396	15.4933	0.999016	104	128	2.30447	1	0.000427516
CDC6	23.1504	2.50914	1	7.17799	28	0.0931032	104	128	2.30447	1	1.03104
CDC7	23.1504	4.83762	1	2.35197	28	0.999997	104	128	2.30447	1	1.19561e-06
CDC73	14.1552	5.7298	300	1.96676	9.9957	1	104	128	2.30447	1	1.73718e-09
CDCA4	0.585569	1.46322	21	0.563452	24.9892	1	104	128	2.30447	1	0
CDCA5	10.1859	1.65498	23	0.831655	24.7234	1	104	128	2.30447	1	0
CDCA7L	23.1504	2.90586	42	3.25227	22.4541	0.993592	104	128	2.30447	1	0.00279199
CDH1	0.585569	1.51498	264	1.50338	10.8345	1	104	128	2.30447	1	0
CDH10	13.6919	6.16918	363	3.5733	8.80303	0.973838	104	128	2.30447	1	0.0115135
CDH11	13.4264	5.89709	325	3.96936	9.48571	0.91288	104	128	2.30447	1	0.0395863
CDH12	6.78936	5.49458	120	1.87771	16.3088	1	104	128	2.30447	1	4.34294e-10
CDH13	14.5621	6.37679	324	3.81211	9.50511	0.942772	104	128	2.30447	1	0.0255934
CDH18	7.74367	6.86422	186	0.526292	13.2422	1	104	128	2.30447	1	0
CDH19	0.585569	4.5121	21	2.11625	24.9892	1	104	128	2.30447	1	3.17035e-08
CDH2	14.7638	6.63334	309	4.1774	9.80591	0.861726	104	128	2.30447	1	0.0646309
CDH20	15.9522	5.2932	246	1.54916	11.309	1	104	128	2.30447	1	0
CDH22	15.0326	4.32107	250	2.24091	11.2	0.999999	104	128	2.30447	1	2.43639e-07
CDH23	15.0281	2.58165	1	2.8402	28	0.999549	104	128	2.30447	1	0.000195868
CDH24	15.0291	2.22008	22	0.666625	24.8556	1	104	128	2.30447	1	0
CDH26	13.7108	1.24014	133	4.06958	15.5973	0.889829	104	128	2.30447	1	0.0506935
CDH3	14.797	2.05199	103	1.80394	17.3433	1	104	128	2.30447	1	0
CDH4	14.0428	3.35623	23	3.29815	24.7234	0.991928	104	128	2.30447	1	0.00351978
CDH5	13.5381	2.5497	282	2.69946	10.3982	0.999865	104	128	2.30447	1	5.86467e-05
CDH6	14.7146	5.24821	333	5.36604	9.33333	0.45091	104	128	2.30447	1	0.34591
CDH7	7.78275	3.80385	335	2.36452	9.296	0.999997	104	128	2.30447	1	1.41407e-06
CDH8	16.1385	6.74108	331	2.22895	9.37097	1	104	128	2.30447	1	2.02816e-07
CDH9	23.1503	5.6955	1	0.752578	28	1	104	128	2.30447	1	0
CDHR1	14.321	3.88438	221	6.29189	12.0415	0.211151	104	128	2.30447	1	0.675408
CDHR3	15.96	2.88684	70	3.03872	19.7787	0.998131	104	128	2.30447	1	0.00081244
CDIP1	14.721	5.82691	241	4.90087	11.4483	0.615532	104	128	2.30447	1	0.210749
CDIPT	7.32717	5.65632	416	1.05019	8	1	104	128	2.30447	1	0
CDK10	11.3997	4.88865	1	1.14907	28	1	104	128	2.30447	1	0
CDK11A	11.3035	1.45138	174	0.777052	13.7109	1	104	128	2.30447	1	0
CDK11B	14.7429	2.63298	220	3.24191	12.0727	0.993927	104	128	2.30447	1	0.00264568
CDK12	14.4216	5.27634	253	5.10126	11.1196	0.542411	104	128	2.30447	1	0.265671
CDK13	16.2413	6.88482	322	1.11611	9.54415	1	104	128	2.30447	1	0
CDK14	7.88708	8.59304	183	4.21931	13.3563	0.849938	104	128	2.30447	1	0.070613
CDK16	13.7809	5.96358	1	2.20005	28	1	104	128	2.30447	1	1.28985e-07
CDK17	6.11075	7.79717	118	2.90539	16.424	0.999256	104	128	2.30447	1	0.000323038
CDK18	13.1346	3.83318	1	4.18851	28	0.858646	104	128	2.30447	1	0.0661858
CDK19	15.3292	5.89695	253	4.15399	11.1196	0.868106	104	128	2.30447	1	0.0614275
CDK20	9.43064	4.6679	257	0.689668	11.0142	1	104	128	2.30447	1	0
CDK2AP1	0.585569	5.0373	37	0.52279	23.0099	1	104	128	2.30447	1	0
CDK2AP2	3.31968	2.50313	210	0.662313	12.3947	1	104	128	2.30447	1	0
CDK4	7.17866	3.29991	325	1.56605	9.48571	1	104	128	2.30447	1	0
CDK5	8.68917	5.48577	258	1.76212	10.9882	1	104	128	2.30447	1	0
CDK5R1	14.4095	7.53401	252	2.42149	11.1463	0.999993	104	128	2.30447	1	2.94453e-06
CDK5R2	14.274	3.57111	227	1.66679	11.8571	1	104	128	2.30447	1	0
CDK5RAP1	9.73359	4.61548	416	2.11068	8	1	104	128	2.30447	1	2.86634e-08
CDK5RAP2	14.0673	5.62562	125	1.60313	16.0276	1	104	128	2.30447	1	0
CDK5RAP3	11.1082	5.315	33	0.789346	23.4747	1	104	128	2.30447	1	0
CDK6	14.1058	5.31371	268	1.99348	10.7344	1	104	128	2.30447	1	3.04006e-09
CDK7	7.23328	4.58201	192	4.91127	13.0196	0.611695	104	128	2.30447	1	0.213465
CDK8	23.1504	4.77243	1	1.69248	28	1	104	128	2.30447	1	0
CDK9	18.0898	5.63022	61	2.06651	20.5664	1	104	128	2.30447	1	1.30288e-08
CDKAL1	23.1504	4.70967	18	4.09369	25.3989	0.883833	104	128	2.30447	1	0.0536299
CDKL1	14.0298	4.61126	88	1.5446	18.3715	1	104	128	2.30447	1	0
CDKL2	7.13233	4.80217	308	0.879383	9.82664	1	104	128	2.30447	1	0
CDKL3	0.585569	4.37734	60	3.43199	20.6578	0.985089	104	128	2.30447	1	0.00652471
CDKL4	0.585569	1.31925	42	0.677534	22.4541	1	104	128	2.30447	1	0
CDKL5	13.7134	6.71281	289	3.55045	10.2379	0.97598	104	128	2.30447	1	0.0105589
[truncated: 11,915 more rows]

## Sheet: LSNLRMerge
Lomb-Scargle	GENE	Period	p-value		NonlinearRegression	GENE	A	phase	offset	peak	R2	pvalue
	FAM120C	11.8875	0.0192711			FAM120C	0.142585	6.40341	4.94445	8.59659	0.172603	6.9393e-05
	NNMT	11.1196	0.0111249			NNMT	0.285781	0.35606	1.5526	2.64394	0.171239	7.52805e-05
	STAT3	11.2271	0.016282			STAT3	0.150407	5.88924	5.99252	9.11076	0.166089	0.00010479
	LRRC37A16P	11.9486	0.0282743			LRRC37A16P	0.163772	6.44985	3.68664	8.55015	0.165107	0.000112328
	ZSWIM6	10.7097	0.00529618			ZSWIM6	0.136121	6.6047	5.3533	8.3953	0.1637	0.000123026
	COQ3	11.4765	0.0265074			COQ3	0.224326	0.196097	3.5534	2.8039	0.162598	0.000131786
	SP1	10.9882	0.0149915			SP1	0.163066	6.36509	5.20642	8.63491	0.159816	0.000159787
	NPY5R	13.7109	0.00888575			NPY5R	0.192867	0.647444	3.01211	2.35256	0.158448	0.000174721
	NDUFA12	10.9882	0.0175215			NDUFA12	0.276053	11.9622	5.74285	3.0378	0.157422	0.000186568
	RPP40	12.2639	0.0418809			RPP40	0.223378	11.9103	2.81535	3.08971	0.156107	0.00019985
	HIGD1B	10.7842	0.0138967			HIGD1B	0.302134	0.710732	2.37791	2.28927	0.152302	0.000253053
	UBE2T	11.2542	0.0432812			UBE2T	0.266489	0.450954	3.30712	2.54905	0.148601	0.000316092
	MAPKAPK5.AS1	11.1731	0.0428506			MAPKAPK5.AS1	0.221081	0.412368	4.08821	2.58763	0.148512	0.000317456
	SMYD2	12.8753	0.0505747			SMYD2	0.171942	0.1097	6.37201	2.8903	0.147337	0.000339354
	MUM1L1	12.5283	0.0661062			MUM1L1	0.255165	0.357876	6.17167	2.64212	0.146284	0.000360032
	ARNT	11.3643	0.0574185			ARNT	0.162955	6.39557	4.65088	8.60443	0.146248	0.000360822
	GAN	11.2	0.0584436			GAN	0.152605	6.54935	5.6083	8.45065	0.14503	0.000387459
	TMEM60	11.2816	0.05735			TMEM60	0.244074	0.496276	3.1282	2.50372	0.142908	0.000438795
	NRP2	10.9882	0.0449779			NRP2	0.182443	6.62365	3.82491	8.37635	0.14198	0.000466222
	TMEM231	11.7078	0.0810793			TMEM231	0.107188	5.57092	3.95525	9.42908	0.141843	0.000470171
	MCTS1	11.5622	0.0822862			MCTS1	0.232756	0.179308	5.32187	2.82069	0.141441	0.000481802
	ADCY9	11.6491	0.0864124			ADCY9	0.273599	6.05282	4.69717	8.94718	0.141394	0.000483669
	GALNT10	11.505	0.0803462			GALNT10	0.14703	6.70291	3.94143	8.29709	0.140827	0.000501188
	TMEM126A	10.8598	0.0385853			TMEM126A	0.311648	0.427088	4.689	2.57291	0.140087	0.000522871
	POLDIP3	13.1671	0.0639311			POLDIP3	0.118878	5.21806	5.02913	9.78194	0.139125	0.000553026
	CLUL1	12.0727	0.101028			CLUL1	0.427482	11.9591	2.494	3.04088	0.138851	0.000561139
	EGF	11.1463	0.0728944			EGF	0.146033	11.3801	2.78563	3.61994	0.138368	0.000578012
	DAP	12.7692	0.0833524			DAP	0.181296	6.36514	3.18183	8.63486	0.138241	0.000582751
	MEGF11	11.2271	0.0790285			MEGF11	0.256287	6.16515	3.21218	8.83485	0.137729	0.000600557
	ABHD2	10.9623	0.0513158			ABHD2	0.138384	6.17535	7.40349	8.82465	0.137376	0.000611039
	ZC3HAV1	11.1196	0.0583073			ZC3HAV1	0.196405	6.44934	3.82091	8.55066	0.137162	0.000618865
	HIKESHI	11.4201	0.0945333			HIKESHI	0.207278	0.278017	5.20511	2.72198	0.136845	0.000630496
	OSMR	12.4611	0.108806			OSMR	0.380671	6.37429	2.45392	8.62571	0.136502	0.000643707
	MED31	11.0931	0.0652376			MED31	0.244844	0.0401714	3.80879	2.95983	0.136435	0.000646579
	SLC25A26	10.9108	0.0436159			SLC25A26	0.207357	0.431222	5.67016	2.56878	0.136394	0.000648518
	OVGP1	15.8095	0.0197468			OVGP1	0.262541	6.71114	1.8336	8.28886	0.136228	0.000655626
	RXFP1	12.1995	0.113235			RXFP1	0.213238	11.8682	6.44519	3.13179	0.13608	0.000661226
	PLCE1	11.1196	0.0770544			PLCE1	0.192769	6.26321	3.86207	8.73679	0.13468	0.000719095
	BCL6	15.8635	0.0581568			BCL6	0.205986	6.40778	4.45868	8.59222	0.134468	0.000727998
	ACVR2B	15.9725	0.0181391			ACVR2B	0.240633	6.47867	2.38878	8.52133	0.134424	0.000730655
	LOC101927468	13.1671	0.105934			LOC101927468	0.237778	5.87758	3.97939	9.12242	0.134203	0.000740061
	RASA3	11.505	0.115496			RASA3	0.139555	5.67901	4.93124	9.32099	0.134189	0.000740563
	FDX1L	11.591	0.120134			FDX1L	0.264125	0.664653	3.68221	2.33535	0.134036	0.000748174
	SIN3A	10.9365	0.0700818			SIN3A	0.186936	6.21904	5.06082	8.78096	0.133844	0.000757723
	EEF1E1	11.7078	0.124842			EEF1E1	0.287229	0.122522	4.41388	2.87748	0.133746	0.000760738
	GLRX2	12.1995	0.136044			GLRX2	0.246463	0.140549	4.70673	2.85945	0.132534	0.000820834
	NTPCR	11.9486	0.144154			NTPCR	0.101924	0.718114	5.30617	2.28189	0.13208	0.000843235
	SMG6	11.3922	0.117308			SMG6	0.179712	5.65686	4.94152	9.34314	0.132076	0.000843522
	LINC00672	11.1731	0.0967854			LINC00672	0.193776	0.379871	5.69538	2.62013	0.131668	0.000863913
	SLC41A1	10.9623	0.0879228			SLC41A1	0.152886	5.65534	4.9029	9.34466	0.1312	0.000888252
	FAM124A	11.505	0.131491			FAM124A	0.299442	6.70165	2.63083	8.29835	0.130847	0.000906848
	ZNF319	11.7671	0.147829			ZNF319	0.193599	6.14112	2.44617	8.85888	0.130605	0.000919341
	PCDHB18P	12.4278	0.150404			PCDHB18P	0.335434	6.65406	1.52515	8.34594	0.13045	0.0009281
	SEC14L1	11.9179	0.15125			SEC14L1	0.179212	5.94622	6.06822	9.05378	0.130388	0.000931547
	MFHAS1	10.7097	0.059885			MFHAS1	0.139725	5.92973	5.04194	9.07027	0.129913	0.000957753
	ZFAND3	11.5335	0.141107			ZFAND3	0.145317	6.45166	4.61949	8.54834	0.129815	0.000962922
	PPEF1	12.3947	0.143409			PPEF1	0.295561	11.1221	4.32369	3.87786	0.129774	0.00096522
	ACOT4	11.9794	0.167115			ACOT4	0.211426	0.702218	2.77672	2.29778	0.128923	0.00101124
	C3orf70	11.6491	0.155306			C3orf70	0.139017	6.3968	5.59892	8.6032	0.128919	0.00101153
	COX16	11.7078	0.161629			COX16	0.241384	0.530585	5.00562	2.46942	0.128885	0.00101318
	CRISPLD2	11.1196	0.110569			CRISPLD2	0.322695	5.59372	1.40815	9.40628	0.128665	0.00102725
	C8orf59	11.3643	0.136615			C8orf59	0.23392	0.205056	4.66058	2.79494	0.128569	0.001034
	LYSMD2	12.0727	0.16728			LYSMD2	0.212729	0.2744	5.64022	2.7256	0.128561	0.00103479
	FLJ22447	12.3617	0.165834			FLJ22447	0.381508	6.55523	1.85922	8.44477	0.128238	0.00105432
	DUT	11.591	0.165289			DUT	0.233801	0.341206	5.90832	2.65879	0.127325	0.00111169
	MRPS33	11.5335	0.165599			MRPS33	0.24901	0.321081	4.70722	2.67892	0.126854	0.00114687
	C2orf80	11.827	0.18287			C2orf80	0.283709	0.70082	5.58239	2.29918	0.12669	0.00115599
	NDUFB6	10.9623	0.0913793			NDUFB6	0.323537	0.218877	5.75658	2.78112	0.126518	0.00116719
	CASC3	11.7078	0.175066			CASC3	0.144859	5.67086	5.67522	9.32914	0.126367	0.00117681
	AHCYL1	11.6784	0.178299			AHCYL1	0.16444	6.28393	7.8278	8.71607	0.126364	0.00117695
	CRTC3	12.4611	0.176003			CRTC3	0.202484	6.41929	4.07581	8.58071	0.126316	0.00117997
	SERPINB9	11.7671	0.180862			SERPINB9	0.16483	6.09661	3.8635	8.90339	0.126208	0.00118686
	EIF4EBP2	11.2271	0.135786			EIF4EBP2	0.168156	6.2364	6.49439	8.7636	0.126149	0.00119153
	NOS1AP	11.0667	0.126623			NOS1AP	0.339196	6.38654	4.06756	8.61346	0.126127	0.00119339
	PCDHA5	16.8406	0.0689067			PCDHA5	0.228859	6.70144	2.43874	8.29856	0.126014	0.00120215
	MRPL27	11.0404	0.0978656			MRPL27	0.186578	0.346725	5.053	2.65328	0.125872	0.00121278
	IRS1	11.1463	0.147104			IRS1	0.234673	6.1593	3.86007	8.8407	0.125288	0.00125428
	MRPS36	11.797	0.190936			MRPS36	0.226011	0.147172	4.94168	2.85283	0.125259	0.00125636
	EEF2K	16.7194	0.0146571			EEF2K	0.163665	6.28014	4.63204	8.71986	0.125124	0.00126842
	COX7A2L	11.505	0.179329			COX7A2L	0.21598	0.457673	7.17652	2.54233	0.124995	0.00127726
	CRKL	11.1463	0.137526			CRKL	0.0913791	5.84003	7.11992	9.15997	0.124891	0.00128494
	LRRC75A.AS1	10.7097	0.0718545			LRRC75A.AS1	0.207354	0.756535	6.3422	2.24347	0.124782	0.00129291
	RPL35A	10.7593	0.0818771			RPL35A	0.286663	0.994888	7.49982	2.00511	0.124663	0.00130231
	AMN1	12.1358	0.199786			AMN1	0.187363	0.298409	5.49164	2.70159	0.124624	0.00130454
	ZNF90	11.9794	0.20641			ZNF90	0.379234	6.63008	1.21061	8.36992	0.124274	0.00133039
	COX7C	10.9108	0.0925854			COX7C	0.247385	0.3842	7.74269	2.6158	0.124209	0.00133556
	MDP1	10.9882	0.107933			MDP1	0.323413	0.579568	2.10973	2.42043	0.124082	0.00134582
	POLR2K	12.0415	0.20758			POLR2K	0.229733	0.218064	6.45164	2.78194	0.123814	0.00136916
	TPRKB	12.6649	0.174907			TPRKB	0.18997	0.252151	3.26411	2.74785	0.123714	0.00137734
	ABRACL	11.827	0.205652			ABRACL	0.256656	0.174023	4.10313	2.82598	0.123663	0.00138072
	CDHR1	12.0415	0.211151			CDHR1	0.291732	6.46891	3.62106	8.53109	0.123653	0.00138194
	WNK1	11.2542	0.162618			WNK1	0.219608	6.51222	7.74275	8.48778	0.123483	0.00139565
	SNX1	11.1731	0.143439			SNX1	0.0966995	6.57312	6.2574	8.42688	0.123477	0.00139622
	ARMCX1	12.1358	0.211797			ARMCX1	0.152818	11.9617	5.95951	3.03835	0.12303	0.00143507
	C3orf14	12.9111	0.164984			C3orf14	0.143033	0.0702061	5.84875	2.92979	0.122799	0.00145359
	CABLES2	13.7109	0.182444			CABLES2	0.37327	6.56178	1.82524	8.43822	0.12266	0.00146644
	NCOA1	10.9365	0.114335			NCOA1	0.187618	6.13223	7.04072	8.86777	0.122381	0.00149035
	SLC9B2	11.62	0.206515			SLC9B2	0.122683	0.225433	6.25406	2.77457	0.122348	0.00149229
	AP4S1	11.2816	0.17309			AP4S1	0.159055	0.37165	4.90738	2.62835	0.122018	0.00152202
	COMMD6	12.4946	0.221257			COMMD6	0.231902	0.380697	5.05679	2.6193	0.121909	0.00153113
	CALM1..includes.others.	11.5335	0.211418			CALM1..includes.others.	0.205173	0.016837	11.2932	2.98316	0.121783	0.00154212
	DPYSL2	10.5158	0.0531607			DPYSL2	0.125467	5.91013	10.0613	9.08987	0.121506	0.00156689
	COMMD8	11.3643	0.190412			COMMD8	0.2903	11.9235	4.49599	3.07646	0.12144	0.00157335
	PER3	18.8943	0.000261725			PER3	0.227052	6.70441	4.89585	8.29559	0.121397	0.00157752
	MRPL33	10.9882	0.129075			MRPL33	0.31641	0.36486	5.2562	2.63514	0.121376	0.00157967
	UBE2H	11.2271	0.179122			UBE2H	0.103003	6.04281	6.56396	8.95719	0.121319	0.00158505
	GLRB	11.8875	0.230971			GLRB	0.187306	0.0935021	7.65953	2.9065	0.121225	0.00159403
	UROS	11.4483	0.205366			UROS	0.196459	0.435522	6.39537	2.56448	0.121137	0.00160286
	JAK3	11.827	0.232846			JAK3	0.265651	6.33867	2.68418	8.66133	0.121061	0.00161018
	OSTN	12.3289	0.221023			OSTN	0.373774	11.6733	2.86505	3.32668	0.120957	0.00162016
	DENND3	13.3948	0.143673			DENND3	0.248634	6.39992	5.26903	8.60008	0.120876	0.00162742
	SNAP29	10.5877	0.0473469			SNAP29	0.150681	6.09026	4.14429	8.90974	0.120849	0.00163043
	UHRF1BP1	11.2271	0.186648			UHRF1BP1	0.158348	6.1565	4.97906	8.8435	0.120667	0.00164874
	NARS2	12.0103	0.24001			NARS2	0.172262	0.12346	4.54059	2.87654	0.120511	0.00166202
	NEO1	11.3922	0.205267			NEO1	0.139688	6.29559	6.09323	8.70441	0.120466	0.00166647
	PLGRKT	10.6851	0.117578			PLGRKT	0.195064	11.3801	2.62914	3.61994	0.12015	0.00169663
	SLC44A2	11.8571	0.24382			SLC44A2	0.166537	6.1429	4.90424	8.8571	0.120035	0.00170862
	PDP2	13.4725	0.227944			PDP2	0.109942	6.74156	4.41429	8.25844	0.119702	0.00173964
	OCIAD2	10.7593	0.0851982			OCIAD2	0.218466	0.388338	3.58996	2.61166	0.119474	0.00176175
	COA6	11.2271	0.178524			COA6	0.234592	0.082826	4.57707	2.91717	0.119472	0.00176211
	SCG5	12.4611	0.239971			SCG5	0.157104	0.243748	7.98931	2.75625	0.119172	0.00179262
	FKBP4	12.7342	0.218936			FKBP4	0.145388	1.19432	7.35747	1.80568	0.119093	0.00180117
	GSTA4	11.8571	0.255619			GSTA4	0.183982	0.283334	6.21357	2.71667	0.119064	0.00180433
	SNRPE	11.1731	0.180989			SNRPE	0.242864	0.483918	4.61261	2.51608	0.118978	0.00181395
	CCT4	11.3366	0.218534			CCT4	0.183212	0.492343	7.56224	2.50766	0.118948	0.00181768
	SUSD6	12.2316	0.256172			SUSD6	0.226605	6.28742	4.10645	8.71258	0.118852	0.00182752
	TMEM14A	11.0667	0.152639			TMEM14A	0.282768	0.0916437	6.37104	2.90836	0.118778	0.00183527
	RCOR1	10.7344	0.0967501			RCOR1	0.147653	6.6383	3.98632	8.3617	0.118755	0.00183821
	IKZF4	13.4335	0.19211			IKZF4	0.28452	6.51934	1.90541	8.48066	0.118731	0.00184087
	TAF4	11.0931	0.177733			TAF4	0.230299	6.41058	2.1743	8.58942	0.118702	0.00184346
	DCAF5	10.5397	0.0555345			DCAF5	0.11923	6.14816	5.30915	8.85184	0.118619	0.00185214
	KCNK1	12.3617	0.252555			KCNK1	0.168593	0.0579594	7.14913	2.94204	0.118275	0.00189106
	NMRK1	11.4483	0.234609			NMRK1	0.206107	0.158877	4.88583	2.84112	0.118228	0.00189702
	TMEM70	12.1675	0.270471			TMEM70	0.204004	0.482065	5.3875	2.51793	0.117898	0.00193256
	UNC5A	12.0103	0.27032			UNC5A	0.347408	6.23239	4.70398	8.76761	0.117897	0.00193263
	SLC25A23	11.6491	0.266741			SLC25A23	0.247879	6.58513	6.12859	8.41487	0.117316	0.00199847
	RFT1	11.1731	0.193313			RFT1	0.161011	6.03086	3.40376	8.96914	0.117315	0.00199868
	DPYSL3	10.7842	0.106543			DPYSL3	0.129686	6.28653	6.39402	8.71347	0.117012	0.00203315
	ZCCHC14	11.309	0.241421			ZCCHC14	0.201839	6.56716	5.26677	8.43284	0.116979	0.00203817
	C11orf74	12.5962	0.257464			C11orf74	0.154585	0.222712	4.46386	2.77729	0.116887	0.00204844
	NDUFA9	11.6784	0.271032			NDUFA9	0.140448	0.289337	6.47295	2.71066	0.116821	0.00205497
	KCNQ4	11.9794	0.286738			KCNQ4	0.366518	6.37768	1.02293	8.62232	0.116641	0.00207852
	ATF7	12.0415	0.283975			ATF7	0.226898	5.99164	3.04861	9.00836	0.116534	0.00209217
	EMC4	12.0415	0.289121			EMC4	0.170436	0.416332	6.30431	2.58367	0.116464	0.00210014
	ZBTB4	10.6851	0.0878604			ZBTB4	0.153616	5.61599	6.52192	9.38401	0.116232	0.00212771
	PTTG1	12.4611	0.270409			PTTG1	0.248025	0.725254	2.35313	2.27475	0.116193	0.00213252
	MYL12B	12.0103	0.290929			MYL12B	0.185308	0.0680149	7.21314	2.93199	0.116057	0.00214939
	TMEM14B	11.591	0.274602			TMEM14B	0.210548	0.0111835	5.58793	2.98882	0.115897	0.00216935
	PATL1	11.9486	0.297194			PATL1	0.240356	6.48154	2.93029	8.51846	0.115872	0.00217244
	MED1	10.8345	0.103387			MED1	0.095478	6.09001	4.63407	8.90999	0.115865	0.00217323
	TOMM5	10.9108	0.135957			TOMM5	0.208061	0.540134	4.35421	2.45987	0.115783	0.00218421
	MORN2	11.7374	0.292666			MORN2	0.208482	0.397478	4.3768	2.60252	0.115624	0.00220546
	PTS	11.7374	0.292909			PTS	0.233694	0.153847	5.15702	2.84615	0.115419	0.00223045
	DIRAS2	14.2141	0.101098			DIRAS2	0.141097	0.491001	9.70308	2.509	0.115125	0.00226707
	MTSS1	10.5636	0.0719771			MTSS1	0.140031	6.13055	5.32724	8.86945	0.114881	0.0022965
	PCDHB15	10.375	0.0437723			PCDHB15	0.189018	6.23847	2.14611	8.76153	0.114828	0.00230368
	YRDC	11.4483	0.281201			YRDC	0.158537	0.573242	3.54242	2.42676	0.114802	0.00230677
	TBC1D2B	15.0909	0.162896			TBC1D2B	0.122914	6.22199	4.59223	8.77801	0.114738	0.00231553
	RGS2	11.7078	0.300027			RGS2	0.187707	0.302246	5.20933	2.69775	0.114603	0.00233413
	RBX1	10.9365	0.160169			RBX1	0.223205	0.561186	5.61065	2.43881	0.114564	0.00233987
	RNF8	11.9794	0.312823			RNF8	0.14544	0.292831	5.84494	2.70717	0.114524	0.00234504
	ZNF275	11.591	0.304255			ZNF275	0.206384	6.62734	4.30275	8.37266	0.114503	0.00234762
	TAPBP	11.8571	0.308368			TAPBP	0.191799	5.90247	5.46024	9.09753	0.114372	0.0023632
	MON1B	10.6851	0.118312			MON1B	0.172682	6.08696	4.43284	8.91304	0.114277	0.00237534
	MRPL40	11.2816	0.272138			MRPL40	0.165194	0.725283	4.45232	2.27472	0.113941	0.00242043
	MTX2	12.1995	0.319341			MTX2	0.181353	0.621904	5.21297	2.3781	0.113918	0.00242301
	TMEM108	10.9365	0.207853			TMEM108	0.240881	6.50483	3.27143	8.49517	0.113729	0.0024485
	DNAH9	15.5452	0.0374281			DNAH9	0.124303	6.35364	3.32783	8.64636	0.113342	0.00250457
	ROBO1	10.7593	0.103578			ROBO1	0.106958	6.42891	6.08992	8.57109	0.113306	0.00250903
	DCAKD	12.1675	0.324445			DCAKD	0.154624	5.93928	4.42403	9.06072	0.113144	0.00253035
	TOP3A	12.1042	0.330191			TOP3A	0.164135	6.16381	3.865	8.83619	0.113083	0.00253875
	SETD5	11.8571	0.334788			SETD5	0.244761	6.5089	5.57466	8.4911	0.112978	0.00255254
	TMEM268	11.2816	0.27634			TMEM268	0.214946	5.99534	5.41958	9.00466	0.112836	0.00257501
	SORBS1	10.9108	0.200663			SORBS1	0.15173	6.20258	7.70143	8.79742	0.112813	0.00257896
	CUX2	11.6491	0.321395			CUX2	0.256054	5.92112	5.24366	9.07888	0.112755	0.00258765
	ARHGAP1	11.591	0.313738			ARHGAP1	0.225518	5.97721	4.05108	9.02279	0.112713	0.00259418
	MYLIP	12.2639	0.327224			MYLIP	0.117179	11.42	4.68858	3.58003	0.112392	0.00264358
	MRPS18C	11.2542	0.279582			MRPS18C	0.201632	0.590667	4.7963	2.40933	0.112366	0.00264788
	ABCG2	12.1358	0.33206			ABCG2	0.274874	11.5212	5.9503	3.47879	0.112343	0.00265054
	NAF1	11.2542	0.28537			NAF1	0.204314	6.32048	2.74421	8.67952	0.112297	0.00265743
	NDUFB8	10.3519	0.0345353			NDUFB8	0.257394	0.471485	6.00384	2.52852	0.112268	0.00266145
	NDUFB3	11.5335	0.320599			NDUFB3	0.256009	0.379444	5.91485	2.62056	0.112165	0.00267689
	NDUFAF2	12.4611	0.33146			NDUFAF2	0.19666	0.328025	4.38419	2.67197	0.112106	0.00268709
	ATP5C1	11.8571	0.345524			ATP5C1	0.16294	0.253223	7.37177	2.74678	0.112003	0.00270202
	SERTAD2	10.9365	0.176092			SERTAD2	0.219198	6.49239	3.22252	8.50761	0.111951	0.00270999
	HYDIN	13.7109	0.204569			HYDIN	0.225411	5.95292	5.6429	9.04708	0.111943	0.00271121
	GALNT16	11.2271	0.272104			GALNT16	0.227776	5.67435	4.30744	9.32565	0.111895	0.00271825
	TSTD1	10.9365	0.165283			TSTD1	0.309903	0.470894	3.68343	2.52911	0.111888	0.00271947
	STARD3NL	15.5452	0.255211			STARD3NL	0.129226	0.402632	5.86505	2.59737	0.111701	0.00274912
	IP6K1	12.1675	0.344665			IP6K1	0.145739	5.78827	6.45699	9.21173	0.111671	0.00275393
	ULK1	11.8875	0.349416			ULK1	0.329489	6.1098	4.04102	8.8902	0.111651	0.00275709
	FUNDC1	12.3947	0.33319			FUNDC1	0.137942	11.9836	4.81903	3.01638	0.11163	0.00276018
	BHLHE40	18.0856	0.00450375			BHLHE40	0.265981	6.79597	4.80569	8.20403	0.111627	0.00276068
	YBX3	11.3922	0.29973			YBX3	0.348331	6.18383	2.21431	8.81617	0.111578	0.00276764
	COX7A2	11.1196	0.245188			COX7A2	0.311302	0.422095	7.24343	2.5779	0.111574	0.00276858
	CHST11	10.6606	0.132907			CHST11	0.108622	5.42503	4.84272	9.57497	0.11148	0.00278416
	LINC01609	11.9486	0.360377			LINC01609	0.493192	6.58218	1.52007	8.41782	0.111291	0.00281237
	WHAMM	12.1675	0.356317			WHAMM	0.112498	6.31822	3.5823	8.68178	0.111232	0.00282049
	LRIG2	11.9794	0.357989			LRIG2	0.113181	6.17978	4.90896	8.82022	0.111172	0.00282953
	SYNM	11.827	0.355273			SYNM	0.149987	5.96923	6.77779	9.03077	0.111077	0.0028459
	ACYP2	12.2316	0.354874			ACYP2	0.160022	0.165164	5.13377	2.83484	0.111074	0.00284641
	KIF5A	10.9108	0.200836			KIF5A	0.198452	6.30397	9.86006	8.69603	0.111003	0.00285876
	DCAF7	11.0667	0.251997			DCAF7	0.19244	6.16141	5.1802	8.83859	0.110992	0.0028612
	ACVR1B	10.7097	0.129529			ACVR1B	0.176303	5.76456	5.35983	9.23544	0.110865	0.00288266
	SF3A1	11.7374	0.359057			SF3A1	0.175572	6.30369	5.06804	8.69631	0.110835	0.00288819
	POLE4	10.5877	0.107336			POLE4	0.239889	0.320691	4.06382	2.67931	0.110768	0.00289796
	DYNC1LI1	12.6995	0.324044			DYNC1LI1	0.130671	11.9386	6.78687	3.06143	0.110722	0.002906
	DIP2C	10.9623	0.257734			DIP2C	0.14704	6.4491	6.18478	8.5509	0.110712	0.00290801
	ARSB	10.9365	0.234226			ARSB	0.106764	4.7183	4.09641	10.2817	0.1107	0.00290952
	GABARAPL1	11.9486	0.368474			GABARAPL1	0.192658	0.402673	9.23947	2.59733	0.1106	0.0029256
	SUV39H1	11.6491	0.347357			SUV39H1	0.179643	5.6325	1.71415	9.3675	0.110508	0.00293931
	LARP4B	10.7097	0.146541			LARP4B	0.180454	6.25579	5.3168	8.74421	0.110449	0.00295059
	NUDT2	11.6784	0.36953			NUDT2	0.215667	0.683814	4.53355	2.31619	0.110263	0.00298096
	GNPAT	11.4765	0.34637			GNPAT	0.137024	0.365188	5.79843	2.63481	0.110215	0.00298871
	ENTPD5	10.8345	0.151125			ENTPD5	0.132698	6.93535	3.40323	8.06465	0.110137	0.00300077
	UBXN8	11.9794	0.37653			UBXN8	0.19742	0.382991	3.95622	2.61701	0.110078	0.00301003
	GLRX3	12.5283	0.359233			GLRX3	0.163181	0.45989	5.18759	2.54011	0.110061	0.00301262
	PIP5K1A	10.6851	0.108877			PIP5K1A	0.110153	5.70247	5.1607	9.29753	0.109989	0.0030236
	ZNF592	11.2271	0.309773			ZNF592	0.237747	6.3703	4.076	8.6297	0.109892	0.00303954
	DOCK4.AS1	11.9794	0.382508			DOCK4.AS1	0.276341	6.74058	1.72368	8.25942	0.109887	0.00304041
	NUP62	11.6784	0.361623			NUP62	0.171086	5.9288	3.67439	9.0712	0.109872	0.00304242
	FHDC1	11.7671	0.370612			FHDC1	0.26666	6.01447	1.07272	8.98553	0.109865	0.00304349
	TIMM17A	11.7671	0.369219			TIMM17A	0.232535	0.18243	6.38878	2.81757	0.109833	0.0030496
	DLGAP2	11.0667	0.272275			DLGAP2	0.295236	6.36662	5.56388	8.63338	0.109751	0.00306403
	SMIM11A	11.7374	0.374855			SMIM11A	0.154335	0.563849	4.74178	2.43615	0.109735	0.00306618
	MRPL13	11.2	0.311651			MRPL13	0.193486	0.317735	4.40953	2.68226	0.109724	0.00306862
	COX6C	11.0931	0.244007			COX6C	0.284523	0.33109	7.96563	2.66891	0.109687	0.0030753
	RUNX2	11.6491	0.366577			RUNX2	0.220473	5.92397	1.70751	9.07603	0.109561	0.00309748
	FZD4	11.0667	0.304055			FZD4	0.150128	6.60278	4.3518	8.39722	0.109549	0.00309971
	PPCS	12.7342	0.354879			PPCS	0.160263	0.0525141	4.45105	2.94749	0.109498	0.00310962
	CACYBP	13.551	0.195445			CACYBP	0.146398	0.695156	7.65728	2.30484	0.109487	0.0031117
	CIT	11.5335	0.363312			CIT	0.258927	6.21502	7.2052	8.78498	0.109425	0.00312419
	SEC24D	11.2271	0.321332			SEC24D	0.225017	6.64804	3.75821	8.35196	0.109342	0.00313819
	NDUFAB1	11.3922	0.335408			NDUFAB1	0.291672	0.703463	5.89581	2.29654	0.109302	0.00314451
	CRTC1	12.6995	0.35801			CRTC1	0.266594	5.92281	5.25519	9.07719	0.109248	0.00315456
	TNFSF10	16.4823	0.111037			TNFSF10	0.334575	11.9263	3.31527	3.07369	0.109126	0.00317711
	FMO5	10.6851	0.144345			FMO5	0.161255	6.76328	2.80368	8.23672	0.109119	0.0031784
	MAPK1IP1L	10.4215	0.0920955			MAPK1IP1L	0.216032	7.00322	3.61597	7.99678	0.109047	0.00319104
	ZNFX1	11.7078	0.383396			ZNFX1	0.124549	6.32351	5.43736	8.67649	0.109023	0.00319506
	PSMA1	12.4611	0.370071			PSMA1	0.20304	0.498784	6.23453	2.50122	0.108914	0.00321581
	UMAD1	11.505	0.363271			UMAD1	0.177351	11.9712	4.65115	3.02884	0.108912	0.00321674
	SUCLA2	11.5622	0.363942			SUCLA2	0.189301	11.9393	7.51923	3.06073	0.108827	0.00323182
	KAT6A	10.8345	0.187577			KAT6A	0.115067	6.342	6.27283	8.658	0.108806	0.00323613
	TNS1	11.2816	0.321294			TNS1	0.217797	6.32728	4.52393	8.67272	0.108802	0.00323699
	CHST3	11.797	0.380667			CHST3	0.218301	5.40787	3.92514	9.59213	0.108689	0.00325874
	ATP5F1	11.2271	0.333789			ATP5F1	0.177578	0.190712	7.73892	2.80929	0.10859	0.0032754
	TRAPPC2	11.5622	0.367218			TRAPPC2	0.14945	1.63201	5.32202	1.36799	0.108578	0.00327878
	LPIN1	11.5335	0.367278			LPIN1	0.117628	5.60079	6.39105	9.39921	0.108561	0.00328172
	DNAH10OS	11.827	0.397105			DNAH10OS	0.312245	6.45789	2.56033	8.54211	0.108544	0.00328567
	NDUFA8	10.9108	0.202483			NDUFA8	0.154945	0.56068	5.32851	2.43932	0.1083	0.00332587
	EPAS1	10.7097	0.179372			EPAS1	0.188603	6.70737	5.43477	8.29263	0.10812	0.00335847
	CMC2	11.7671	0.399173			CMC2	0.10834	0.170496	5.00061	2.8295	0.107943	0.00339365
	FOXN3	10.6119	0.145136			FOXN3	0.193332	6.40645	5.37509	8.59355	0.107928	0.00339717
	PTPRE	10.6851	0.15906			PTPRE	0.125044	6.66258	5.63155	8.33742	0.107878	0.00340737
	LOC283856	10.9623	0.242697			LOC283856	0.126231	6.22796	1.87631	8.77204	0.10776	0.00343199
	PML	14.2577	0.296042			PML	0.28409	6.31203	2.58335	8.68797	0.107749	0.00343494
	TXN	12.1995	0.410162			TXN	0.222373	0.568367	6.13999	2.43163	0.107685	0.00344851
	MGST2	11.797	0.415835			MGST2	0.196024	1.20528	2.5754	1.79472	0.107554	0.00347385
	RPTOR	12.5283	0.400041			RPTOR	0.225845	6.36261	5.06521	8.63739	0.107543	0.00347593
	AMER1	12.0415	0.41447			AMER1	0.207818	6.23565	3.17101	8.76435	0.10752	0.00348125
	CYB5RL	14.8025	0.286659			CYB5RL	0.137704	5.73554	2.05175	9.26446	0.107506	0.00348405
	PCDHGB2	12.3947	0.40221			PCDHGB2	0.226198	5.92513	2.17509	9.07487	0.10743	0.00349848
	PIN4	11.9486	0.41925			PIN4	0.211595	0.528301	3.69046	2.4717	0.107398	0.00350437
	SRRM4	11.797	0.418307			SRRM4	0.332406	6.58782	5.19465	8.41218	0.107361	0.00351183
	TNRC6B	11.2	0.356727			TNRC6B	0.225984	6.45472	7.48246	8.54528	0.107242	0.00353445
	BACE1	10.7097	0.14937			BACE1	0.194124	6.35957	6.00169	8.64043	0.107232	0.00353603
	TMEM14EP	11.2542	0.359004			TMEM14EP	0.353117	6.723	1.23662	8.277	0.1071	0.00356518
	TBC1D24	10.9108	0.311431			TBC1D24	0.170841	6.2945	5.75388	8.7055	0.106955	0.00359433
	ABLIM1	11.309	0.362762			ABLIM1	0.151027	6.20506	7.16993	8.79494	0.106834	0.00361845
	PSMC6	11.0404	0.281196			PSMC6	0.203671	0.00533113	7.09547	2.99467	0.106833	0.00361874
	SMARCD1	11.7374	0.417688			SMARCD1	0.180553	6.10422	3.91395	8.89578	0.106827	0.00362003
	TYRP1	12.5283	0.400623			TYRP1	0.210165	11.3987	2.7781	3.60134	0.106773	0.00362929
	FAM216A	12.3289	0.417738			FAM216A	0.182086	0.312096	5.64067	2.6879	0.106695	0.00364502
	ANKFY1	14.7089	0.139683			ANKFY1	0.157464	6.59613	5.87762	8.40387	0.106675	0.00364918
	TMEM50B	12.6649	0.39942			TMEM50B	0.152361	0.393312	6.35942	2.60669	0.106638	0.00365686
	SLC24A4	16.424	0.181207			SLC24A4	0.199678	5.9199	4.54513	9.0801	0.106638	0.00365708
	DIP2B	11.4201	0.378311			DIP2B	0.131585	6.46247	7.23734	8.53753	0.106634	0.00365787
	FAM103A1	11.5335	0.401388			FAM103A1	0.179197	0.415872	4.55301	2.58413	0.106543	0.00367733
	KIF24	12.3617	0.40418			KIF24	0.133151	4.93808	2.01482	10.0619	0.106468	0.00369248
	TUSC3	13.093	0.287125			TUSC3	0.151836	0.141297	6.98724	2.8587	0.106459	0.00369477
	MAN2B2	11.3366	0.381424			MAN2B2	0.198095	6.23906	4.69508	8.76094	0.106265	0.00373477
	ZMYM3	11.5335	0.408652			ZMYM3	0.189881	6.00825	4.87201	8.99175	0.106223	0.00374396
	HSBP1	11.2	0.355804			HSBP1	0.175551	0.295214	7.2683	2.70479	0.1062	0.00374755
	METTL23	11.4201	0.414489			METTL23	0.156592	0.816788	3.19454	2.18321	0.106037	0.00378072
	SH3RF2	13.7515	0.337658			SH3RF2	0.247999	5.82215	1.33508	9.17785	0.106001	0.00378876
	PTPRJ	11.0931	0.293756			PTPRJ	0.13757	6.25534	5.37274	8.74466	0.105935	0.00380262
	SSH2	11.7374	0.436028			SSH2	0.200984	6.49757	5.29437	8.50243	0.105923	0.0038052
	SRPRB	11.5335	0.414341			SRPRB	0.163336	0.700798	5.75152	2.2992	0.105869	0.00381669
	TXNL4A	12.2316	0.434938			TXNL4A	0.190689	0.0874561	5.66936	2.91254	0.105838	0.00382322
	MRPS17	10.8093	0.223171			MRPS17	0.206504	0.740833	4.4522	2.25917	0.105765	0.00383981
	NECAP1	11.6491	0.427417			NECAP1	0.188875	0.346266	8.21005	2.65373	0.105763	0.00384038
	ACTR10	12.1995	0.434668			ACTR10	0.181035	11.9678	6.49186	3.03223	0.105758	0.00384153
	MAGI2	11.1196	0.332911			MAGI2	0.152334	6.1899	6.77987	8.8101	0.105617	0.00387133
	C12orf50	13.4335	0.391799			C12orf50	0.426299	6.63738	4.16669	8.36262	0.105565	0.00388375
	TMEM251	11.9179	0.442577			TMEM251	0.130714	11.834	2.52241	3.16605	0.105459	0.00390536
	CHAC2	28	0.425733			CHAC2	0.193879	11.7565	1.95937	3.24346	0.10543	0.00391318
	RAD54L2	15.7559	0.189525			RAD54L2	0.172971	6.53545	4.14712	8.46455	0.105285	0.00394549
	MED13L	10.7593	0.231334			MED13L	0.205229	6.38913	6.41961	8.61087	0.105252	0.00395253
	HMG20A	10.8093	0.256259			HMG20A	0.143675	5.96075	5.70747	9.03925	0.105148	0.00397551
	PSMD10	11.0142	0.305502			PSMD10	0.211909	0.234058	6.26234	2.76594	0.105139	0.00397773
	CLASP1	11.0931	0.336633			CLASP1	0.166278	6.2224	7.10058	8.7776	0.10511	0.00398405
	ATP5H	11.3643	0.387896			ATP5H	0.232248	0.469296	6.74325	2.5307	0.105105	0.00398513
	AMZ2P1	11.4201	0.409008			AMZ2P1	0.139644	0.132019	4.60593	2.86798	0.10491	0.00402569
	RARA	11.797	0.460668			RARA	0.300651	6.52915	1.58888	8.47085	0.104778	0.00405542
	PCDHB5	10.8345	0.271809			PCDHB5	0.149998	5.72879	2.97987	9.27121	0.104718	0.00406848
	GLB1L2	16.6	0.214259			GLB1L2	0.205921	6.04643	2.23827	8.95357	0.104645	0.00408557
	CGN	14.2141	0.194582			CGN	0.19926	6.91369	1.57603	8.08631	0.104632	0.00408895
	MRPL32	12.0727	0.460846			MRPL32	0.147662	0.0772192	5.44269	2.92278	0.10456	0.00410754
	ZNF384	11.5335	0.444862			ZNF384	0.197698	6.4544	3.16827	8.5456	0.104535	0.0041125
	TRUB1	12.1995	0.453246			TRUB1	0.211283	11.7235	6.87747	3.27648	0.104498	0.00412118
	LIMK2	12.0727	0.464849			LIMK2	0.205162	6.26638	3.64244	8.73362	0.104485	0.00412499
	SMIM18	28	0.0923186			SMIM18	0.240596	11.8317	2.39157	3.16832	0.104455	0.00413174
	RIC1	11.0404	0.331345			RIC1	0.127856	6.40541	5.31484	8.59459	0.104426	0.00414014
	MDH1	11.1196	0.331678			MDH1	0.210163	0.217934	9.40499	2.78207	0.104315	0.00416556
	KDELR1	10.8598	0.21736			KDELR1	0.143475	6.04632	3.40987	8.95368	0.10426	0.00417855
	PYURF	12.5622	0.446734			PYURF	0.246962	0.47082	3.98253	2.52918	0.104234	0.00418552
	MAGEH1	13.3948	0.423475			MAGEH1	0.197328	0.212297	6.72996	2.7877	0.104125	0.00421222
	CALCOCO2	10.8345	0.243022			CALCOCO2	0.163265	5.8836	4.80512	9.1164	0.104123	0.00421266
	REV3L	10.8852	0.253763			REV3L	0.151859	6.54372	6.89157	8.45628	0.103997	0.00424231
	EXOC3.AS1	11.591	0.45261			EXOC3.AS1	0.205047	0.0893678	2.21914	2.91063	0.103879	0.00427361
	SH3PXD2A	11.2	0.403764			SH3PXD2A	0.220637	6.30685	6.18949	8.69315	0.103796	0.00429386
	RPL34	10.4921	0.0931207			RPL34	0.22834	0.566012	7.80399	2.43399	0.10378	0.00429795
	VDAC3	11.7671	0.471018			VDAC3	0.197443	0.326823	7.68982	2.67318	0.10369	0.00431784
	BHLHE41	11.797	0.478073			BHLHE41	0.211926	6.6798	4.84271	8.3202	0.103681	0.00432021
	PRKCA	11.0142	0.326175			PRKCA	0.140893	6.17763	7.87996	8.82237	0.103676	0.00432114
	KIAA1522	11.5622	0.457059			KIAA1522	0.265485	6.22789	4.00068	8.77211	0.103609	0.00433701
	FAM168A	10.8345	0.261915			FAM168A	0.117506	6.33666	8.01036	8.66334	0.103596	0.00434053
	SELENOW	10.6362	0.214011			SELENOW	0.227981	0.628	8.24712	2.372	0.103579	0.00434491
	PARK7	11.2	0.368792			PARK7	0.181912	0.400349	7.16124	2.59965	0.103434	0.00438016
	YTHDF1	10.1264	0.0281274			YTHDF1	0.139366	5.77455	4.60821	9.22545	0.103429	0.00438131
	SEMA6A	11.797	0.481129			SEMA6A	0.207806	6.68961	4.54821	8.31039	0.103422	0.0043826
	OCIAD1	13.2045	0.354607			OCIAD1	0.129216	0.226298	7.52456	2.7737	0.103379	0.00439273
	OAT	11.3643	0.425702			OAT	0.188362	0.203507	8.38864	2.79649	0.103341	0.00440184
	ASNSD1	12.1995	0.477619			ASNSD1	0.171445	0.00516529	6.62994	2.99483	0.103281	0.00441599
	TIMP2	12.2639	0.486786			TIMP2	0.170036	6.42389	5.8356	8.57611	0.10316	0.00444629
	CHMP5	11.9794	0.488241			CHMP5	0.186464	0.210611	7.00982	2.78939	0.103113	0.00445684
	POLR2A	14.1707	0.442789			POLR2A	0.223969	6.37663	6.30641	8.62337	0.103078	0.00446416
	CFAP58.AS1	11.62	0.475893			CFAP58.AS1	0.26191	0.338358	1.78411	2.66164	0.10303	0.0044773
	EIF4A2	11.6491	0.477388			EIF4A2	0.216875	0.36916	10.5252	2.63084	0.103016	0.00447989
	SUPT6H	11.2816	0.429277			SUPT6H	0.207136	6.03633	5.88291	8.96367	0.102981	0.00448929
	AP3S2	12.1042	0.484628			AP3S2	0.11486	5.84277	4.45164	9.15723	0.102948	0.00449784
	GSTO1	10.4685	0.0961286			GSTO1	0.241975	0.380007	5.90575	2.61999	0.102918	0.00450588
	KCND3	10.6606	0.217292			KCND3	0.155436	6.04167	7.23303	8.95833	0.102688	0.00456382
	RIPPLY2	11.6784	0.481462			RIPPLY2	0.259238	0.408169	2.77681	2.59183	0.102636	0.00457502
	TAC1	12.2639	0.480478			TAC1	0.33224	11.5638	4.89272	3.43618	0.102614	0.00458076
	CTTNBP2NL	11.2271	0.426625			CTTNBP2NL	0.128442	7.11977	4.59099	7.88023	0.102385	0.00463777
	ZNF609	11.309	0.436688			ZNF609	0.235043	6.04238	4.65351	8.95762	0.102333	0.00465206
	RNF26	11.4483	0.45122			RNF26	0.224286	5.83818	2.84693	9.16182	0.10232	0.00465508
	REXO2	12.5962	0.487197			REXO2	0.124262	0.545099	4.35881	2.4549	0.102298	0.00466089
	PABPC1	10.8345	0.23716			PABPC1	0.185825	6.3357	5.78703	8.6643	0.102289	0.00466412
	OPHN1	11.3366	0.446299			OPHN1	0.149213	6.01531	6.57165	8.98469	0.102282	0.00466606
	NDUFAF6	12.5962	0.479785			NDUFAF6	0.127641	0.0138319	4.77668	2.98617	0.102227	0.00467898
	MIR7.3HG	11.4765	0.457428			MIR7.3HG	0.319896	0.119659	3.03898	2.88034	0.102216	0.004681
	MTA3	11.2271	0.419289			MTA3	0.128491	6.02277	6.18054	8.97723	0.102214	0.00468157
	RAPGEF1	11.6784	0.494856			RAPGEF1	0.214758	6.38702	5.44064	8.61298	0.102211	0.00468293
	SF3B6	15.3907	0.394369			SF3B6	0.208828	0.536268	5.0143	2.46373	0.102081	0.00471632
	KLF7	10.5158	0.147814			KLF7	0.20631	6.33939	4.98018	8.66061	0.102013	0.00473729
	CTHRC1	11.7671	0.49805			CTHRC1	0.175068	11.9835	1.0657	3.01645	0.101979	0.00474741
	TRMT112	10.7593	0.21691			TRMT112	0.263312	0.543348	5.79575	2.45665	0.101911	0.00476521
	NDUFS4	10.5397	0.148467			NDUFS4	0.243537	11.9886	5.87918	3.01135	0.10191	0.0047655
	CTNND2	11.1196	0.406554			CTNND2	0.132225	6.57175	7.77605	8.42825	0.101906	0.00476687
	TTC7B	10.8345	0.294993			TTC7B	0.179734	6.13032	5.39369	8.86968	0.101816	0.00479264
	SEC24B	10.8598	0.281063			SEC24B	0.116721	6.39986	5.55895	8.60014	0.101792	0.00479853
	ARL2BP	13.1299	0.447155			ARL2BP	0.127181	0.617139	6.29122	2.38286	0.101768	0.00480607
	CUX1	11.5335	0.491246			CUX1	0.175179	6.34938	5.65231	8.65062	0.101727	0.00481698
	UBAP2L	10.7593	0.243818			UBAP2L	0.193754	6.39752	5.04159	8.60248	0.101719	0.00481949
	BLOC1S2	11.3366	0.440239			BLOC1S2	0.188831	0.165392	6.29511	2.83461	0.101609	0.00485008
	BCL11B	10.5636	0.337127			BCL11B	0.145547	7.07053	4.41676	7.92947	0.101511	0.0048765
	SERGEF	10.7344	0.264772			SERGEF	0.159549	0.610352	5.85114	2.38965	0.101506	0.00487772
	WDR59	15.9725	0.256444			WDR59	0.12887	6.13895	4.31844	8.86105	0.101486	0.00488332
	ANKRD20A7P	12.5962	0.485717			ANKRD20A7P	0.490342	6.78799	1.79357	8.21201	0.101474	0.00488619
	KDM2A	10.8852	0.371408			KDM2A	0.16503	6.25207	5.39337	8.74793	0.101457	0.00489165
	SHQ1	10.9882	0.365517			SHQ1	0.132111	0.255246	4.27391	2.74475	0.101441	0.00489653
	POLB	12.8044	0.506726			POLB	0.156987	0.713232	4.59469	2.28677	0.101433	0.00489941
	RBFOX3	11.4483	0.472877			RBFOX3	0.267376	6.26152	4.91437	8.73848	0.101417	0.00490414
	TMEM63C	11.62	0.51135			TMEM63C	0.323077	6.43777	3.57701	8.56223	0.101374	0.0049157
	H2AFZ	10.6606	0.179202			H2AFZ	0.241116	0.278896	6.7045	2.7211	0.101359	0.00491965
	LINC00888	13.0196	0.398766			LINC00888	0.146354	0.810957	4.59406	2.18904	0.101325	0.00492906
	PSMF1	11.4201	0.465134			PSMF1	0.0998	6.31543	5.16591	8.68457	0.101324	0.00492963
	UBE2R2	10.2154	0.0463314			UBE2R2	0.0996962	6.25757	5.54679	8.74243	0.101289	0.00493925
	DAB1	10.5397	0.193823			DAB1	0.223959	6.62429	3.51323	8.37571	0.101171	0.00497049
	HENMT1	11.7671	0.51963			HENMT1	0.196304	0.416919	4.814	2.58308	0.101153	0.00497601
	FAM122C	15.4419	0.185306			FAM122C	0.211375	6.21617	2.07884	8.78383	0.101104	0.00498987
	GAB2	11.2542	0.419815			GAB2	0.162653	5.96525	5.30224	9.03475	0.10102	0.00501464
	GOSR1	11.1463	0.43145			GOSR1	0.113966	6.31188	5.3829	8.68812	0.101008	0.00501852
	DOPEY2	11.1196	0.436911			DOPEY2	0.169071	6.45819	5.18552	8.54181	0.101002	0.00502031
	MAPKBP1	15.2393	0.475242			MAPKBP1	0.207992	6.19711	5.06404	8.80289	0.100993	0.00502326
	ATP5J	14.0848	0.328511			ATP5J	0.146008	0.0193467	5.28673	2.98065	0.100954	0.0050336
	TMEM261	11.4483	0.492029			TMEM261	0.167078	0.438856	5.88761	2.56114	0.100797	0.00507718
	DNAJC19	12.4611	0.512573			DNAJC19	0.159089	0.497446	5.66458	2.50255	0.100797	0.00507732
	ABCA2	28	0.264533			ABCA2	0.270983	6.65697	7.38895	8.34303	0.100762	0.00508888
	OR13E1P	10.7097	0.301148			OR13E1P	0.356477	6.83174	1.55712	8.16826	0.100754	0.00509139
	SLC9A4	11.8571	0.533585			SLC9A4	0.326565	6.4872	1.68579	8.5128	0.100682	0.00511265
	PER2	17.6061	0.000924151			PER2	0.271235	7.25211	4.45585	7.74789	0.10066	0.00511932
	LOC100287934	10.4921	0.196271			LOC100287934	0.268965	6.74727	2.11819	8.25273	0.100645	0.00512378
	DCLRE1B	9.6632	0.0120406			DCLRE1B	0.114468	5.71212	2.07237	9.28788	0.100614	0.00513261
	TBR1	10.8093	0.315248			TBR1	0.29863	6.43034	5.47577	8.56966	0.100613	0.00513304
	SHANK2	10.9365	0.364489			SHANK2	0.314055	6.67311	5.64139	8.32689	0.100405	0.00518997
	TMEM155	11.8875	0.534653			TMEM155	0.204509	0.144722	6.65255	2.85528	0.100396	0.00519292
	PLPP6	10.9623	0.344725			PLPP6	0.0943038	6.00407	3.80991	8.99593	0.10036	0.00520275
	SESN2	11.505	0.503037			SESN2	0.150651	5.80437	3.03109	9.19563	0.100325	0.00521079
	DIDO1	10.9108	0.373528			DIDO1	0.133005	6.1469	5.82178	8.8531	0.100294	0.00522113
	GIT2	12.1675	0.542027			GIT2	0.188298	6.46348	4.99049	8.53652	0.100201	0.00524806
	PRR3	11.2816	0.466396			PRR3	0.219621	6.17035	2.36487	8.82965	0.100123	0.00527211
	GATAD2B	10.8093	0.314386			GATAD2B	0.231384	6.1629	5.59408	8.8371	0.100101	0.00527836
	GBF1	11.7374	0.540957			GBF1	0.241323	6.3452	5.66013	8.6548	0.10003	0.00529868
	CTBP1.AS2	11.1463	0.422231			CTBP1.AS2	0.166792	5.94759	3.05659	9.05241	0.100021	0.00530097
	TOMM7	10.8093	0.251717			TOMM7	0.297484	0.846041	6.68124	2.15396	0.0999095	0.00533407
	GID4	11.3922	0.512864			GID4	0.0835123	5.95575	4.02842	9.04425	0.0998636	0.0053475
	DDI2	11.5622	0.530073			DDI2	0.206657	6.41912	4.94925	8.58088	0.099862	0.00534793
	ITFG1	12.9111	0.469471			ITFG1	0.160162	0.0125858	8.38207	2.98741	0.0998213	0.005361
	CPSF7	11.7374	0.54429			CPSF7	0.170389	6.40498	4.88287	8.59502	0.0998186	0.00536143
	ELK1	12.1995	0.525392			ELK1	0.177723	4.60533	4.83761	10.3947	0.0997357	0.00538656
	NR3C2	10.8345	0.329282			NR3C2	0.146958	5.43169	5.72187	9.56831	0.0997071	0.00539517
	CAPZA2	11.6491	0.53232			CAPZA2	0.204643	11.9916	8.34671	3.00837	0.0996991	0.00539804
	USMG5	11.2	0.438603			USMG5	0.26194	0.260873	7.11153	2.73913	0.099591	0.0054305
	HDAC4	12.0415	0.54948			HDAC4	0.196942	6.02399	5.44365	8.97601	0.0995677	0.00543717
	RPA3	10.6362	0.233979			RPA3	0.245961	0.332204	4.18292	2.6678	0.099532	0.00544924
	BAIAP3	15.5452	0.129221			BAIAP3	0.262052	6.33276	6.298	8.66724	0.0995178	0.0054539
	NAT10	10.8345	0.367897			NAT10	0.146131	5.99588	4.35886	9.00412	0.0994657	0.00546891
	CSNK2A2	10.5877	0.192886			CSNK2A2	0.16467	6.30038	5.48756	8.69962	0.0994301	0.00547925
	LOC100506844	11.1196	0.439767			LOC100506844	0.181804	0.586976	4.06883	2.41302	0.0993982	0.00548643
	TM2D3	10.8598	0.31364			TM2D3	0.159323	0.0620225	6.26172	2.93798	0.0993758	0.00549275
	UTP11	12.2639	0.549361			UTP11	0.135812	0.320032	4.832	2.67997	0.0993658	0.00549619
	NEUROD6	12.1675	0.542515			NEUROD6	0.276925	11.5085	6.57561	3.49152	0.0993181	0.00550983
	ELOC	11.7671	0.544351			ELOC	0.150697	11.9259	5.96574	3.07413	0.0992933	0.00551766
	LRRC37A17P	11.827	0.550348			LRRC37A17P	0.202969	6.04031	2.59327	8.95969	0.0992709	0.00552513
	WFS1	16.9018	0.223059			WFS1	0.196961	5.68954	5.0731	9.31046	0.0992095	0.00554437
	CACNB2	10.4685	0.17187			CACNB2	0.131612	6.15982	5.96637	8.84018	0.0992085	0.0055448
	AHRR	12.4611	0.553393			AHRR	0.279693	7.22954	1.51859	7.77046	0.0991908	0.00555083
	NDUFV2	11.0931	0.403786			NDUFV2	0.263465	0.304577	5.1373	2.69542	0.0991832	0.00555248
	TM2D1	13.3563	0.445916			TM2D1	0.191761	0.310271	4.81406	2.68973	0.0991788	0.00555406
	RNF175	11.6784	0.543703			RNF175	0.1648	0.172521	5.0796	2.82748	0.0991084	0.00557811
	UBQLN2	11.591	0.546441			UBQLN2	0.229486	6.45801	5.60768	8.54199	0.0990197	0.00560633
	TM9SF2	13.5116	0.440102			TM9SF2	0.136053	0.560282	7.52978	2.43972	0.0989459	0.00563096
	NAP1L2	11.827	0.558056			NAP1L2	0.170816	0.150932	7.78783	2.84907	0.098935	0.00563426
	C11orf72	14.8498	0.531991			C11orf72	0.222071	6.49566	2.58328	8.50434	0.0989206	0.00563893
	LAMC1	10.8598	0.423692			LAMC1	0.13518	6.17933	4.4606	8.82067	0.098914	0.00564166
	CAMK1G	16.6	0.110847			CAMK1G	0.20686	6.46456	4.89764	8.53544	0.0988916	0.00564841
	DPM1	13.1299	0.448616			DPM1	0.208417	0.181023	5.15477	2.81898	0.0988834	0.00565092
	MTMR1	10.3982	0.165627			MTMR1	0.0902909	5.97213	5.19341	9.02787	0.0988779	0.00565257
	MRPL54	10.5397	0.182998			MRPL54	0.260617	0.7999	4.48101	2.2001	0.09887	0.00565508
	BTBD10	12.0103	0.567556			BTBD10	0.157439	0.425037	7.83533	2.57496	0.0988682	0.00565573
	PITPNM2	11.591	0.549997			PITPNM2	0.272598	6.16288	4.60144	8.83712	0.0988569	0.00565839
	GRIN1	12.0103	0.56669			GRIN1	0.333388	6.29862	7.1153	8.70138	0.0988322	0.00566657
	RFWD3	11.1463	0.43101			RFWD3	0.112212	5.57601	3.04596	9.42399	0.0987854	0.00568208
	STK35	24.2083	0.0543667			STK35	0.189028	5.94787	4.8108	9.05213	0.098756	0.00569163
	GLIS3	14.8025	0.448125			GLIS3	0.187231	5.86859	3.6272	9.13141	0.098737	0.00569902
	CC2D1A	16.1389	0.258816			CC2D1A	0.231082	6.29622	3.61551	8.70378	0.0987168	0.00570599
	PSMD14	11.6491	0.555823			PSMD14	0.15665	0.370614	6.74768	2.62939	0.0986851	0.00571647
	ZNF124	11.1731	0.515984			ZNF124	0.264534	0.730154	6.00305	2.26985	0.0986594	0.0057258
	PAG1	10.8852	0.349469			PAG1	0.167884	6.1636	4.01215	8.8364	0.09865	0.0057281
	STAU1	10.4215	0.146525			STAU1	0.107665	6.30617	6.11041	8.69383	0.0986341	0.00573428
	TNPO2	16.0276	0.463881			TNPO2	0.128024	6.27612	7.25869	8.72388	0.0985766	0.00575337
	RFK	12.8044	0.493906			RFK	0.220094	11.9524	7.19787	3.04763	0.0985684	0.00575582
	TRAF6	10.4685	0.158529			TRAF6	0.192042	6.12939	3.97594	8.87061	0.0985665	0.00575639
	ELMSAN1	12.2316	0.566609			ELMSAN1	0.231866	6.10238	4.32089	8.89762	0.0985533	0.0057607
	GRIP1	12.5622	0.527867			GRIP1	0.0962124	11.625	5.08764	3.37502	0.0985184	0.00577046
	WRB	11.505	0.547453			WRB	0.161703	0.314244	6.47091	2.68576	0.0984548	0.00578848
	SPRY1	12.6304	0.545138			SPRY1	0.137204	6.09508	2.75772	8.90492	0.0984309	0.0057971
	RPS15A	11.1196	0.501667			RPS15A	0.203483	0.930456	7.18961	2.06954	0.0984081	0.00580392
	PCDHB19P	15.9178	0.383084			PCDHB19P	0.338239	6.3863	1.04126	8.6137	0.0983987	0.00580658
	SPECC1L	10.8598	0.367544			SPECC1L	0.108378	5.38717	4.42744	9.61283	0.0983431	0.00582402
	FLNB	11.797	0.568841			FLNB	0.159365	6.24255	5.39615	8.75745	0.0982969	0.00583802
	POU6F1	11.5335	0.549143			POU6F1	0.140384	5.88114	4.94465	9.11886	0.098223	0.00586323
	COPS5	10.9365	0.384203			COPS5	0.154488	0.174587	6.54389	2.82541	0.0981475	0.00588879
	EPB41L1	11.7374	0.571377			EPB41L1	0.278396	6.25237	7.15782	8.74763	0.0981059	0.00590307
	NPIPB5..includes.others.	11.9794	0.577634			NPIPB5..includes.others.	0.455071	6.04127	0.979293	8.95873	0.0980598	0.00591758
	KIAA1671	16.7194	0.381604			KIAA1671	0.205411	6.39657	5.87055	8.60343	0.0980438	0.00592311
	MAP2K3	13.1671	0.530429			MAP2K3	0.188792	6.02625	1.9569	8.97375	0.0980311	0.00592806
	TSHZ1	10.6606	0.283399			TSHZ1	0.225859	6.23378	4.51832	8.76622	0.0979885	0.00594134
	NAP1L3	13.2045	0.431592			NAP1L3	0.147047	0.637472	8.63148	2.36253	0.0979311	0.00595972
	SNRNP200	15.5973	0.26791			SNRNP200	0.164843	6.38131	6.51332	8.61869	0.0979271	0.00596173
	NDST1	15.0909	0.410497			NDST1	0.18237	6.49359	5.98239	8.50641	0.0979227	0.0059636
	MBD5	10.6362	0.251648			MBD5	0.21444	6.41954	5.22829	8.58046	0.0978909	0.00597322
	USP30	10.5158	0.164134			USP30	0.0896749	6.01014	4.52661	8.98986	0.0978707	0.00597925
	ATP7B	17.1513	0.0893935			ATP7B	0.190453	6.40947	3.24451	8.59053	0.0978481	0.00598751
	NAV1	11.9486	0.586614			NAV1	0.223842	6.4427	6.36519	8.5573	0.097841	0.00599031
	DCAF13	25.2609	0.257711			DCAF13	0.104987	11.5264	4.75673	3.47356	0.0977831	0.00600711
	MLF1	16.2517	0.0115056			MLF1	0.182987	0.683067	4.97042	2.31693	0.0977563	0.00601465
	PPA2	10.5397	0.217932			PPA2	0.176248	0.170537	5.79558	2.82946	0.0976954	0.00603332
	PPA1	12.1042	0.586249			PPA1	0.187112	0.208872	7.72887	2.79113	0.0976619	0.0060448
	IGF1R	11.3922	0.543647			IGF1R	0.237475	6.04564	5.77458	8.95436	0.0976493	0.0060489
	TET2	10.7842	0.334663			TET2	0.154534	6.55394	5.26901	8.44606	0.0976038	0.00606491
	GALNTL5	11.9486	0.588019			GALNTL5	0.26351	0.19176	2.22338	2.80824	0.0976028	0.00606548
	BAG6	16.083	0.338572			BAG6	0.142569	6.0341	5.85638	8.9659	0.0975637	0.0060769
	SLITRK5	10.375	0.152564			SLITRK5	0.196225	6.36515	5.35242	8.63485	0.0975478	0.00608199
	CD163L1	12.0415	0.581481			CD163L1	0.208282	11.596	2.58955	3.40398	0.0975261	0.00608882
	CBLL1	10.4449	0.251181			CBLL1	0.126822	5.78115	3.41653	9.21885	0.0975141	0.00609284
	CCDC28A	10.8598	0.409377			CCDC28A	0.119858	0.0867143	4.8895	2.91329	0.0974402	0.00611926
	POMP	11.0404	0.424562			POMP	0.181003	0.0935551	5.76047	2.90644	0.0974371	0.00612012
	PIGBOS1	11.591	0.585334			PIGBOS1	0.182327	1.15952	2.00991	1.84048	0.0974181	0.00612594
	MRPL1	13.4335	0.530227			MRPL1	0.170874	0.117825	5.08388	2.88217	0.0974157	0.00612673
	GGH	11.591	0.564659			GGH	0.22538	0.240171	4.41671	2.75983	0.0973721	0.00614094
	ZFP69B.1	10.4921	0.226481			ZFP69B.1	0.309246	6.62712	1.56855	8.37288	0.0973607	0.00614511
	ZC3H12B	10.7097	0.282837			ZC3H12B	0.243828	6.34669	3.95246	8.65331	0.0973573	0.0061464
	MKL2	11.1196	0.462439			MKL2	0.305842	6.32154	7.35218	8.67846	0.0973051	0.00616069
	ZNF32	11.3643	0.546836			ZNF32	0.151695	0.286754	5.3314	2.71325	0.0972899	0.00616521
	C8orf48	11.9486	0.587595			C8orf48	0.199294	11.7312	1.2161	3.26885	0.0972851	0.006167
	GALNT11	12.1675	0.591622			GALNT11	0.132578	0.252479	7.16629	2.74752	0.0972414	0.00618165
	EIF4G1	11.2816	0.54292			EIF4G1	0.151878	6.27063	6.80135	8.72937	0.0972351	0.00618388
	GSE1	11.3643	0.549651			GSE1	0.275709	6.53242	4.37372	8.46758	0.0972277	0.00618682
	GON7	11.0404	0.442083			GON7	0.197781	0.161978	3.57112	2.83802	0.0971829	0.00620053
	IGFBP5	11.0931	0.456336			IGFBP5	0.174431	5.37251	5.70824	9.62749	0.0971739	0.00620369
	AP2A2	10.8852	0.42175			AP2A2	0.206878	6.12809	6.10548	8.87191	0.0971582	0.00620829
	NME1	10.9365	0.358566			NME1	0.230874	0.127957	5.83947	2.87204	0.0970763	0.00623737
	ATP6AP2	12.0727	0.594634			ATP6AP2	0.157491	11.9721	8.32691	3.02789	0.0970511	0.00624684
	NDUFA4	10.5158	0.180076			NDUFA4	0.293972	0.339922	8.92661	2.66008	0.0970375	0.00625194
	ABCC8	16.7194	0.337054			ABCC8	0.28037	6.20731	4.22019	8.79269	0.0970305	0.00625453
	MGAT5B	13.7923	0.513948			MGAT5B	0.2737	6.34812	5.23805	8.65188	0.0970251	0.00625654
	FOXRED2	16.7194	0.363452			FOXRED2	0.263143	6.04056	3.96624	8.95944	0.0970048	0.00626458
	RFX4	12.7692	0.555322			RFX4	0.187708	6.55319	4.20472	8.44681	0.0969526	0.00628217
	EFCAB14	10.8598	0.301924			EFCAB14	0.147646	6.21262	6.18149	8.78738	0.0969481	0.00628389
	MECP2	11.1196	0.485675			MECP2	0.224867	6.20348	6.27873	8.79652	0.0969316	0.00628913
	DRC3	11.6784	0.583128			DRC3	0.174811	5.75891	2.04792	9.24109	0.0968997	0.00629997
	IL18BP	16.083	0.270863			IL18BP	0.255474	6.33892	0.973808	8.66108	0.0968816	0.0063068
	BOLA3	11.7671	0.599508			BOLA3	0.194333	0.656471	3.67252	2.34353	0.0968639	0.00631283
	HDAC8	11.4765	0.551224			HDAC8	0.0885508	0.479358	4.38361	2.52064	0.0968624	0.00631311
	CFAP36	12.6304	0.557127			CFAP36	0.152362	0.267043	6.66445	2.73296	0.096806	0.00633322
	TSHZ3	10.8345	0.394307			TSHZ3	0.215169	6.47395	4.25662	8.52605	0.0967799	0.0063419
	TRMT10B	12.5283	0.570957			TRMT10B	0.0818757	4.20068	3.35093	10.7993	0.0967288	0.00635928
	PRRC2C	11.2	0.506755			PRRC2C	0.221277	6.52394	7.06919	8.47606	0.0967115	0.00636531
	MYT1	10.9365	0.416162			MYT1	0.166836	5.67914	2.27535	9.32086	0.0966729	0.0063778
	SVBP	12.4946	0.593996			SVBP	0.159489	0.132071	3.57091	2.86793	0.0966683	0.00637945
	SYVN1	12.6304	0.595555			SYVN1	0.230838	6.73569	3.12445	8.26431	0.0965863	0.00640796
	GHITM	12.4278	0.584138			GHITM	0.172966	0.318118	9.10143	2.68188	0.0965719	0.00641255
	LRRK1	12.2316	0.607259			LRRK1	0.295335	6.34712	4.11144	8.65288	0.0965235	0.00643079
	SELENON	15.7027	0.441885			SELENON	0.237082	6.27014	3.91433	8.72986	0.0965105	0.00643653
	BRPF3	11.2271	0.539895			BRPF3	0.235143	6.23665	4.75249	8.76335	0.0964727	0.00645082
	NDUFAF4	14.0423	0.336074			NDUFAF4	0.214554	0.2139	6.95722	2.7861	0.0964533	0.00645714
	CHSY1	13.7109	0.435428			CHSY1	0.10457	5.59824	4.51614	9.40176	0.0964489	0.00645973
	FUNDC2	11.5335	0.593348			FUNDC2	0.155031	0.524658	6.07059	2.47534	0.0964056	0.00647487
	TEAD1	11.62	0.600766			TEAD1	0.175562	6.54219	5.2694	8.45781	0.0963746	0.00648442
	TNFRSF21	11.505	0.570909			TNFRSF21	0.124631	5.8635	5.40643	9.1365	0.0963712	0.00648543
	WBP11	10.6606	0.339276			WBP11	0.173927	6.30429	4.59138	8.69571	0.0963154	0.00650374
	UQCRB	11.2542	0.503678			UQCRB	0.162596	0.266859	8.34555	2.73314	0.0963128	0.00650467
	HACD1	14.1707	0.468221			HACD1	0.190413	0.108145	2.33375	2.89185	0.0963033	0.00650876
	AGAP1	11.4765	0.575783			AGAP1	0.205391	6.27882	5.99671	8.72118	0.096271	0.00652011
	NKIRAS1	13.3181	0.407983			NKIRAS1	0.141014	0.429878	6.3807	2.57012	0.0962419	0.00653145
	ARMT1	28	0.463255			ARMT1	0.186422	0.241455	5.50351	2.75855	0.0962345	0.00653339
	CORT	11.7671	0.60358			CORT	0.346291	11.9045	2.57456	3.09552	0.0962109	0.00654208
	SEC23A	12.0727	0.613361			SEC23A	0.160729	0.138338	7.81668	2.86166	0.0962024	0.00654488
	TMEM127	11.6784	0.600263			TMEM127	0.168932	6.00804	5.08952	8.99196	0.0962016	0.00654538
	EIF2S3	13.5906	0.263047			EIF2S3	0.131629	1.56192	6.75154	1.43808	0.0961594	0.00655888
	PAICSP4	11.2	0.535645			PAICSP4	0.414487	6.28502	1.41569	8.71498	0.0961092	0.00657582
	COX14	10.6606	0.234467			COX14	0.271699	0.537498	5.35121	2.4625	0.0961073	0.00657633
	MYO7A	13.1671	0.562883			MYO7A	0.190999	5.79188	2.36915	9.20812	0.0959652	0.00662493
	DNAH2	17.1513	0.0877639			DNAH2	0.255828	6.62421	1.73639	8.37579	0.0959244	0.00663879
	GPR75	11.3366	0.544653			GPR75	0.181477	6.12585	4.23708	8.87415	0.0958213	0.00667354
	ATXN1L	11.4765	0.592478			ATXN1L	0.13744	6.39635	5.13713	8.60365	0.0957992	0.00668108
	NFAT5	10.9623	0.45312			NFAT5	0.268392	6.48637	7.25755	8.51363	0.0957811	0.00668783
	RGS4	12.9832	0.529327			RGS4	0.190855	0.193179	10.1928	2.80682	0.0957744	0.00669034
	COPS4	11.827	0.622194			COPS4	0.195006	0.360512	6.90605	2.63949	0.0957694	0.00669228
	CISD2	12.8398	0.556309			CISD2	0.187197	0.0427943	6.03947	2.95721	0.0957207	0.0067108
	RHEB	13.4725	0.443094			RHEB	0.151322	0.227785	7.14313	2.77221	0.0957135	0.00671346
	ATP5O	11.1196	0.482001			ATP5O	0.172185	0.7157	6.40567	2.2843	0.0956788	0.00672595
	C12orf76	11.1731	0.548368			C12orf76	0.164172	0.479912	6.40266	2.52009	0.0956578	0.00673335
	KIAA0556	14.525	0.559594			KIAA0556	0.153395	6.34289	4.26568	8.65711	0.0955928	0.00675704
	POLR3K	11.827	0.617083			POLR3K	0.159833	11.8317	2.72632	3.1683	0.0955613	0.00676953
	SERP2	11.0142	0.444755			SERP2	0.182664	0.788017	4.85912	2.21198	0.0955467	0.00677542
	UBB	11.4765	0.595678			UBB	0.244088	0.586981	9.34746	2.41302	0.0955205	0.00678433
	UBE2O	12.0727	0.629629			UBE2O	0.215731	6.36491	5.68022	8.63509	0.095496	0.00679344
	MED12	15.2393	0.406642			MED12	0.195753	6.18553	4.26985	8.81447	0.0954243	0.00682223
	TRAPPC2B	11.4483	0.570835			TRAPPC2B	0.157072	0.206066	2.71566	2.79393	0.095421	0.00682353
	SELENOH	10.6851	0.29383			SELENOH	0.244543	0.21567	5.94498	2.78433	0.0954094	0.00682812
	NEDD8	10.7842	0.352226			NEDD8	0.273905	0.506169	6.42439	2.49383	0.0954011	0.00683229
	CBFA2T2	12.1042	0.627769			CBFA2T2	0.149298	6.08579	5.26507	8.91421	0.0953846	0.00683875
	C14orf2	11.505	0.591909			C14orf2	0.218124	0.600235	6.66052	2.39977	0.0953438	0.00685426
	HIVEP1	11.1196	0.518818			HIVEP1	0.292708	6.6027	5.20813	8.3973	0.0952485	0.00688764
	ABCA3	11.505	0.614896			ABCA3	0.200342	6.23907	6.72432	8.76093	0.0952176	0.00689956
	IRS2	10.9623	0.490926			IRS2	0.197569	6.47221	6.29163	8.52779	0.0951962	0.00690739
	TUG1	10.8852	0.41263			TUG1	0.238694	6.32495	5.42193	8.67505	0.0951803	0.00691485
	NIPSNAP3A	11.0142	0.472331			NIPSNAP3A	0.204247	11.9888	5.19755	3.01118	0.095153	0.00692656
	FGD1	10.7842	0.376202			FGD1	0.152526	5.44044	3.12382	9.55956	0.0951385	0.0069328
	C8orf4	10.306	0.189512			C8orf4	0.178219	11.3076	3.30551	3.69244	0.0951326	0.00693589
	RBPMS	16.6	0.388334			RBPMS	0.241557	6.12895	1.65971	8.87105	0.0951108	0.00694379
	ISCA1	14.1707	0.35209			ISCA1	0.169808	0.505872	7.30928	2.49413	0.0950783	0.00695621
	PIGCP1	10.9882	0.47254			PIGCP1	0.285225	6.57195	3.25074	8.42805	0.0950534	0.00696612
	ACP1	13.0562	0.552409			ACP1	0.154155	0.171928	6.5878	2.82807	0.0950415	0.00697079
	HECW1	11.309	0.584856			HECW1	0.201814	6.30672	6.36712	8.69328	0.094998	0.00698665
	OAZ1	11.0667	0.492021			OAZ1	0.182637	0.312256	8.91279	2.68774	0.0949598	0.00699994
	EMG1	10.9108	0.417428			EMG1	0.177631	0.684325	2.94454	2.31568	0.0949387	0.00700841
	FKBP11	14.1277	0.574612			FKBP11	0.294775	6.49556	3.95672	8.50444	0.0949364	0.00700898
	KIF1A	11.3643	0.60358			KIF1A	0.232154	6.38122	9.41771	8.61878	0.0948913	0.00702629
	WNK2	13.7109	0.600942			WNK2	0.309916	6.50691	5.44603	8.49309	0.0948686	0.00703411
	BLOC1S1	10.306	0.143783			BLOC1S1	0.222807	0.297088	4.57461	2.70291	0.0947474	0.00708171
	KLHDC2	11.0404	0.481321			KLHDC2	0.18064	0.312005	7.00119	2.68799	0.0947311	0.00708796
	BEX1	11.0142	0.456683			BEX1	0.245638	0.272744	8.13025	2.72726	0.0947238	0.00709133
	ATP23	13.1671	0.54471			ATP23	0.173382	0.888482	2.53356	2.11152	0.0947164	0.00709457
	FAM174A	12.5622	0.607846			FAM174A	0.189423	0.0404215	5.18909	2.95958	0.0946598	0.00711453
	UFC1	10.9365	0.458096			UFC1	0.163804	0.275168	5.67054	2.72483	0.0946384	0.00712307
	DPY19L3	12.1358	0.638865			DPY19L3	0.144084	5.9116	5.38414	9.0884	0.0946218	0.00712982
	DHX33	10.7842	0.400009			DHX33	0.110844	6.01302	4.766	8.98698	0.0946199	0.00713032
	ASB8	10.6362	0.295252			ASB8	0.0694606	11.1811	5.44239	3.81891	0.0946118	0.00713384
	DCTN3	11.3366	0.581056			DCTN3	0.195589	0.47395	5.80093	2.52605	0.0945855	0.00714533
	DPY30	12.8044	0.598609			DPY30	0.150209	0.44138	4.41879	2.55862	0.0945054	0.007178
	UCHL3	13.0196	0.572996			UCHL3	0.157626	0.185083	2.6124	2.81492	0.0944857	0.00718668
	SRGAP3	15.3399	0.57074			SRGAP3	0.218423	6.46434	6.85571	8.53566	0.094447	0.00720111
	LOC100129434	12.0727	0.649917			LOC100129434	0.344145	6.37293	4.29973	8.62707	0.0944177	0.00721124
	SLC7A1	11.0404	0.537682			SLC7A1	0.198841	6.73216	5.23207	8.26784	0.0943812	0.00722538
	PRDX3	11.1196	0.532138			PRDX3	0.17494	0.28032	7.01933	2.71968	0.0943722	0.00722897
	ARID1B	10.7344	0.399578			ARID1B	0.158335	6.39613	5.94511	8.60387	0.0943668	0.00723177
	WIPF3	11.5622	0.631226			WIPF3	0.251606	6.20741	4.31572	8.79259	0.0943597	0.00723457
	SMG7	11.3366	0.587791			SMG7	0.240626	6.36857	5.16699	8.63143	0.0943316	0.00724563
	PLEKHA6	16.083	0.394125			PLEKHA6	0.230743	6.19838	5.2215	8.80162	0.0943305	0.0072462
	SAP130	11.6491	0.639959			SAP130	0.171071	6.35206	3.39154	8.64794	0.0942531	0.00727578
	FARP1	10.6851	0.326345			FARP1	0.156535	6.22907	6.74194	8.77093	0.0942446	0.00727909
	SYNGAP1	11.505	0.627065			SYNGAP1	0.313519	6.38308	4.8885	8.61692	0.0941909	0.00729991
	DGUOK	12.2639	0.648013			DGUOK	0.152668	0.40982	4.0786	2.59018	0.0941724	0.00730903
	ADARB2	11.5335	0.614479			ADARB2	0.212126	5.14759	3.4987	9.85241	0.0941611	0.00731362
	KMT2A	11.7671	0.652095			KMT2A	0.258003	6.32137	6.99506	8.67863	0.0940698	0.00735182
	UBOX5	12.1358	0.646479			UBOX5	0.133583	5.69221	3.08075	9.30779	0.0940677	0.00735282
	CDK12	11.1196	0.542411			CDK12	0.171962	6.22631	5.10561	8.77369	0.0940674	0.0073529
	GPC4	11.1196	0.597767			GPC4	0.14376	6.01741	2.89479	8.98259	0.0940235	0.00737063
	TLE3	18.1562	0.0965916			TLE3	0.157314	6.34001	4.40756	8.65999	0.0939811	0.00738829
	SLC31A1	11.1463	0.551184			SLC31A1	0.0964061	6.8099	4.51778	8.1901	0.0939737	0.0073921
	DTNA	11.0667	0.468566			DTNA	0.105817	5.88924	8.07601	9.11076	0.0939261	0.00741278
	NHS	10.306	0.22225			NHS	0.151309	6.42141	4.47053	8.57859	0.0938969	0.00742434
	TLK2P2	11.6784	0.653557			TLK2P2	0.390082	6.3411	1.15641	8.6589	0.0938806	0.00743166
	CDIP1	11.4483	0.615532			CDIP1	0.18957	5.82764	5.63726	9.17236	0.0938702	0.00743647
	MMADHC	11.6491	0.646548			MMADHC	0.196586	0.290631	6.26396	2.70937	0.0938627	0.00744006
	PDE4DIP	10.8598	0.460199			PDE4DIP	0.0836779	5.52847	9.32043	9.47153	0.0936878	0.00751171
	SLC35F6	11.9179	0.658384			SLC35F6	0.136285	5.9787	4.43958	9.0213	0.0936739	0.00751731
	MOAP1	10.9882	0.454208			MOAP1	0.170007	0.173496	8.7418	2.8265	0.0936098	0.00754445
	HCFC1	11.827	0.661108			HCFC1	0.26356	6.20547	5.01734	8.79453	0.0936029	0.00754711
	TRMT10C	12.1358	0.662114			TRMT10C	0.183972	0.231912	5.32404	2.76809	0.0935916	0.00755214
	SGCD	11.2271	0.558693			SGCD	0.144712	5.76922	4.33426	9.23078	0.0935834	0.0075558
	S1PR3	11.1463	0.545851			S1PR3	0.180145	5.59664	2.27393	9.40336	0.0935803	0.0075568
	NEFM	12.3947	0.663591			NEFM	0.261239	6.63799	6.88779	8.36201	0.0935597	0.00756477
	ZNF687	12.9832	0.622947			ZNF687	0.172504	5.96943	3.72536	9.03057	0.0935556	0.007567
	TRIAP1	10.7842	0.347616			TRIAP1	0.218478	0.412756	3.69292	2.58724	0.0935417	0.00757317
	BSN	11.62	0.653718			BSN	0.40913	6.52758	7.43216	8.47242	0.0935274	0.00758035
	CAMLG	11.2816	0.574712			CAMLG	0.175543	0.064857	6.32997	2.93514	0.0935037	0.00759033
	COPS9	10.9108	0.458898			COPS9	0.243841	0.387609	5.891	2.61239	0.0933682	0.00764878
	GPATCH8	11.8571	0.668214			GPATCH8	0.235432	6.35031	5.31255	8.64969	0.0933654	0.00765014
	ZBTB16	17.5396	0.0552042			ZBTB16	0.22699	6.02131	5.5833	8.97869	0.0933008	0.00767556
	ISOC1	13.551	0.455456			ISOC1	0.147478	0.795103	3.54608	2.2049	0.0932589	0.00769358
	TRIM9	10.9882	0.537521			TRIM9	0.183311	6.39525	7.07676	8.60475	0.0932416	0.00769968
	ABL1	12.8398	0.652178			ABL1	0.17353	6.60954	4.36803	8.39046	0.0932186	0.00770858
	CWC15	15.4419	0.571906			CWC15	0.157576	0.415126	6.19116	2.58487	0.0932157	0.00771024
	CELSR3	11.9179	0.66886			CELSR3	0.223365	6.08735	5.7051	8.91265	0.0932124	0.00771182
	AHNAK2	11.7374	0.674765			AHNAK2	0.254753	6.90519	6.8063	8.09481	0.0931731	0.00772991
	MRPS28	12.1995	0.671028			MRPS28	0.200838	0.361012	4.82864	2.63899	0.0931538	0.0077386
	EMSY	11.4201	0.636656			EMSY	0.175978	6.8117	4.36619	8.1883	0.0931373	0.00774563
	FAF2	10.4449	0.168809			FAF2	0.0714411	6.20043	5.67528	8.79957	0.0931219	0.00775274
	FOXJ2	14.3901	0.641151			FOXJ2	0.172629	6.67896	3.92562	8.32104	0.0931215	0.00775317
	SPECC1	10.8598	0.470408			SPECC1	0.120598	5.3671	7.21227	9.6329	0.0931108	0.00775698
	GAS7	10.9882	0.523141			GAS7	0.170585	6.19602	8.89295	8.80398	0.0930728	0.00777205
	UHRF2P1	15.1401	0.34262			UHRF2P1	0.45204	6.50244	1.23452	8.49756	0.0930497	0.00778153
	TMEM44	11.6784	0.667621			TMEM44	0.211707	6.61886	1.64723	8.38114	0.0930265	0.00779158
	AJAP1	10.4215	0.218442			AJAP1	0.1999	5.82364	4.69686	9.17636	0.0930051	0.00780063
	ZER1	11.0404	0.552221			ZER1	0.199992	6.21525	6.2048	8.78475	0.0930014	0.00780271
	UTP18	10.8345	0.441326			UTP18	0.172543	0.607546	5.90965	2.39245	0.0929811	0.00781169
	ARHGEF17	24.8556	0.393002			ARHGEF17	0.175992	6.02824	5.89225	8.97176	0.0929585	0.0078203
	SHISA6	11.62	0.665435			SHISA6	0.232443	6.13168	2.55746	8.86832	0.0929484	0.0078259
	ZNF185	12.6304	0.616089			ZNF185	0.156546	5.96303	1.40214	9.03697	0.0928538	0.00786539
	LMTK2	10.4921	0.262777			LMTK2	0.173214	5.7569	7.62671	9.2431	0.0928425	0.00787099
	MRPS7	11.2271	0.580765			MRPS7	0.186477	0.360664	5.29073	2.63934	0.0927669	0.00790603
	YLPM1	11.62	0.671812			YLPM1	0.172498	6.51272	6.1811	8.48728	0.0927334	0.00791946
	SLC6A6	18.5179	0.0339245			SLC6A6	0.1591	6.61145	4.03889	8.38855	0.0926973	0.00793554
	EP400NL	15.8635	0.19897			EP400NL	0.2205	6.06956	2.27759	8.93044	0.0926846	0.00794071
	PAK2	11.505	0.638995			PAK2	0.157455	6.54462	5.48939	8.45538	0.0926687	0.00794767
	UAP1	11.6491	0.670256			UAP1	0.150766	0.442059	5.94725	2.55794	0.0925856	0.00798573
	CCNDBP1	10.8345	0.433508			CCNDBP1	0.149014	0.29326	6.19697	2.70674	0.0925774	0.00798946
	PHC1	15.0421	0.64927			PHC1	0.180448	6.00417	3.55076	8.99583	0.0925738	0.0079914
	PCMT1	11.9179	0.67921			PCMT1	0.16765	11.9256	8.50125	3.07442	0.0925447	0.00800504
	CBL	11.6784	0.676941			CBL	0.195818	6.51222	5.56317	8.48778	0.092527	0.00801258
	FNBP1	12.5283	0.662394			FNBP1	0.150925	6.52397	5.3159	8.47603	0.0925031	0.00802191
	RAB4A	11.6491	0.670117			RAB4A	0.128549	0.176161	6.07672	2.82384	0.0925031	0.00802206
	GREB1	16.1389	0.465203			GREB1	0.177281	6.18336	4.45288	8.81664	0.0924538	0.00804352
	LINC01814	13.3948	0.597835			LINC01814	0.340828	6.56857	3.59643	8.43143	0.0924169	0.00805788
	CDK7	13.0196	0.611695			CDK7	0.146838	0.527075	4.59331	2.47292	0.0923834	0.00807239
	COX7B	11.309	0.620766			COX7B	0.170532	0.466052	7.49613	2.53395	0.0923573	0.00808567
	ARMCX5.GPRASP2.GPRASP2	11.591	0.658913			ARMCX5.GPRASP2.GPRASP2	0.121615	0.645986	7.72383	2.35401	0.0923543	0.00808739
	PEAK1	11.4483	0.65549			PEAK1	0.188358	6.47289	6.55054	8.52711	0.0923397	0.00809472
	RPL23	10.8093	0.424902			RPL23	0.188819	0.557014	7.58485	2.44299	0.0923374	0.00809543
	NUP214	14.5705	0.529368			NUP214	0.19874	6.53707	4.36275	8.46293	0.0923034	0.00810986
	C17orf75	11.3922	0.623008			C17orf75	0.149108	0.197502	5.16904	2.8025	0.0923026	0.00811037
	C2CD2	11.3643	0.637023			C2CD2	0.152676	5.96028	5.22101	9.03972	0.0922539	0.00813356
	VIP	12.5622	0.669618			VIP	0.239345	0.129801	5.15195	2.8702	0.0922377	0.00814088
	CS	14.8974	0.577632			CS	0.184262	6.40715	5.73401	8.59285	0.0921988	0.00815747
	CCT2	11.6784	0.6796			CCT2	0.170342	0.323996	7.42244	2.676	0.0921955	0.00815905
	JAGN1	12.6995	0.646878			JAGN1	0.144804	1.04488	3.47992	1.95512	0.0921203	0.00819337
	CHURC1	13.958	0.629073			CHURC1	0.148777	0.535774	6.2899	2.46423	0.0921005	0.00820241
	PSMA5	11.827	0.686654			PSMA5	0.159619	0.0885518	6.59491	2.91145	0.0920807	0.00821225
	KLHL29	11.1196	0.583165			KLHL29	0.250087	6.21355	3.64255	8.78645	0.0920693	0.00821713
	LOC103344931	11.505	0.663054			LOC103344931	0.22812	6.51338	3.87894	8.48662	0.0920366	0.00823214
	PCDHB13	11.2542	0.648522			PCDHB13	0.249733	6.61385	2.32162	8.38615	0.092017	0.00824018
	CSMD1	11.2816	0.641853			CSMD1	0.217681	6.41257	7.01614	8.58743	0.0920093	0.00824319
	ZHX2	10.8852	0.483599			ZHX2	0.177535	5.93211	3.09825	9.06789	0.091948	0.0082689
	ZYX	14.3015	0.551649			ZYX	0.30306	6.24241	3.283	8.75759	0.0918987	0.0082913
	RUBCN	15.9178	0.577125			RUBCN	0.201555	6.11308	5.25977	8.88692	0.0918859	0.00829805
	KCNC1	11.1463	0.610371			KCNC1	0.261115	5.96859	5.08545	9.03141	0.0918845	0.00829877
	ADAMTS9.AS2	10.6606	0.533103			ADAMTS9.AS2	0.162816	4.72261	2.41351	10.2774	0.0918309	0.00832318
	MAST3	11.591	0.677245			MAST3	0.305379	6.40203	6.68527	8.59797	0.0917716	0.00834867
	KDM4B	17.2148	0.543186			KDM4B	0.201991	6.13853	4.27712	8.86147	0.091762	0.00835276
	ZKSCAN2	10.8093	0.442407			ZKSCAN2	0.126809	5.92486	4.13572	9.07514	0.0917154	0.00837753
	CHCHD1	10.5636	0.283081			CHCHD1	0.224419	0.199388	4.19287	2.80061	0.09168	0.00839275
	BORCS8	10.9623	0.479289			BORCS8	0.199653	0.515912	4.4798	2.48409	0.0916772	0.00839404
	MEGF9	10.5877	0.25564			MEGF9	0.108933	6.60532	7.3339	8.39468	0.0916533	0.00840302
	CACNA1A	11.3643	0.661628			CACNA1A	0.295797	6.45857	5.24442	8.54143	0.0916466	0.00840675
	CSNK1G1	10.4449	0.299607			CSNK1G1	0.106694	5.98351	4.5569	9.01649	0.0916359	0.00841307
	PCDHB2	10.2379	0.209345			PCDHB2	0.167352	3.9868	2.01953	11.0132	0.0915889	0.00843597
	PSMG2	10.3982	0.209784			PSMG2	0.187627	0.91099	2.61094	2.08901	0.0915698	0.00844545
	HINT1	10.5877	0.303393			HINT1	0.232089	0.0159992	7.65037	2.984	0.0915638	0.00844739
	MMAA	10.7593	0.423573			MMAA	0.208658	6.47694	2.86962	8.52306	0.0915524	0.0084527
	BOC	14.3015	0.628142			BOC	0.177636	5.92074	2.8868	9.07926	0.0915347	0.00846139
	MICAL3	15.3399	0.563907			MICAL3	0.202945	6.13551	5.55238	8.86449	0.0915296	0.00846297
	RFFL	12.0727	0.702143			RFFL	0.138107	6.21299	3.73481	8.78701	0.091497	0.00847769
	ATXN7	11.4483	0.676114			ATXN7	0.185503	6.43686	4.471	8.56314	0.091492	0.00848006
	FBXO9	12.0415	0.692285			FBXO9	0.086045	11.3209	6.87705	3.67906	0.0914789	0.00848673
	CISD1	13.1299	0.585717			CISD1	0.188653	0.29894	6.77797	2.70106	0.091397	0.00852364
	MITD1	15.8095	0.333985			MITD1	0.119645	11.6974	3.91128	3.30256	0.0913831	0.0085296
	LINC02192	11.0931	0.576261			LINC02192	0.325951	0.261794	2.28786	2.73821	0.0913161	0.00856105
	ZSWIM4	14.3015	0.524738			ZSWIM4	0.253675	6.61153	1.60503	8.38847	0.0913064	0.00856571
	PJA1	11.5335	0.677335			PJA1	0.164049	0.436182	6.75188	2.56382	0.091285	0.00857619
	TNKS	11.1731	0.620062			TNKS	0.148589	6.66462	7.1278	8.33538	0.0912524	0.00859213
	KCNN3	11.309	0.627997			KCNN3	0.203756	6.09229	3.12344	8.90771	0.091234	0.00859996
	ASXL2	11.62	0.696699			ASXL2	0.194015	6.44093	5.02223	8.55907	0.0912154	0.00860779
	PGRMC1	13.551	0.509486			PGRMC1	0.144502	11.8848	7.77238	3.11522	0.0911888	0.00861978
	ST3GAL6	12.1675	0.709051			ST3GAL6	0.115709	0.509111	4.72378	2.49089	0.0911864	0.00862179
	PRKCG	12.0727	0.713916			PRKCG	0.365989	6.77013	3.75476	8.22987	0.0911773	0.00862638
	LRRN3	15.2895	0.138704			LRRN3	0.131504	0.470943	6.90044	2.52906	0.0911276	0.00864893
	ATP11A	12.6649	0.683736			ATP11A	0.249826	6.68382	4.29697	8.31618	0.0911004	0.00866221
	AGO1	10.8852	0.536415			AGO1	0.17805	6.24196	6.27144	8.75804	0.0910848	0.00866867
	MASP2	10.3982	0.204935			MASP2	0.248384	5.8591	1.16534	9.1409	0.0910049	0.00870514
	SLCO3A1	11.8875	0.714539			SLCO3A1	0.183812	6.65434	3.90097	8.34566	0.0909966	0.00870873
	EP400	13.3563	0.688033			EP400	0.264926	6.45807	5.17724	8.54193	0.0909484	0.00873056
	F8	13.4335	0.574871			F8	0.136461	0.970793	5.48613	2.02921	0.0909104	0.00874693
	SPATA2	12.8044	0.685594			SPATA2	0.260935	6.421	3.89064	8.579	0.0908572	0.00877235
	ORC6	12.9832	0.694736			ORC6	0.137014	6.37228	3.37104	8.62772	0.0908231	0.00878958
	HSPB3	11.5622	0.685015			HSPB3	0.239815	11.6763	2.69997	3.32367	0.0907742	0.00881212
	DAPK1	18.1562	0.429534			DAPK1	0.134137	5.82808	6.41392	9.17192	0.0907397	0.00882892
	GGCT	13.2045	0.55855			GGCT	0.191384	0.276507	5.31137	2.72349	0.0907059	0.00884407
	TCP1	12.5622	0.689014			TCP1	0.138646	0.52947	7.73385	2.47053	0.0906383	0.00887703
	MRAP2	13.1671	0.654961			MRAP2	0.159234	0.662485	5.53212	2.33752	0.0906164	0.00888665
	CD99	14.0848	0.28755			CD99	0.283069	6.26529	2.94227	8.73471	0.0906162	0.00888679
	JRK	15.9178	0.562324			JRK	0.159145	6.29345	4.76673	8.70655	0.0906131	0.00888852
	VDAC1	12.1675	0.716787			VDAC1	0.141812	0.234399	8.27279	2.7656	0.0905723	0.00890848
	RPS3A	10.3289	0.160659			RPS3A	0.215242	0.289263	8.72883	2.71074	0.0905434	0.0089232
	HS6ST3	11.0404	0.570887			HS6ST3	0.20046	6.01311	4.56192	8.98689	0.0904927	0.00894775
	MRPL11	11.8571	0.723052			MRPL11	0.196283	0.462195	4.05851	2.53781	0.0904414	0.00897123
	PHACTR1	10.7593	0.441972			PHACTR1	0.237329	6.38242	6.28898	8.61758	0.0903708	0.00900433
	RAB7A	10.9108	0.530339			RAB7A	0.172158	6.5074	5.63776	8.4926	0.0903307	0.00902479
	NIPA2	11.6784	0.712736			NIPA2	0.138146	0.402033	5.69135	2.59797	0.0903247	0.00902781
	BEX5	11.5622	0.692406			BEX5	0.252227	0.0249326	6.06993	2.97507	0.0902336	0.00907175
	AK6	13.5116	0.638719			AK6	0.149254	11.927	6.41934	3.07296	0.0902062	0.00908675
	ZFYVE26	16.1389	0.471051			ZFYVE26	0.131545	6.29748	4.97643	8.70252	0.0901898	0.00909386
	RPS27A	10.2154	0.119455			RPS27A	0.23647	0.350107	7.99102	2.64989	0.0901865	0.00909637
	NFE2L1	10.9882	0.563294			NFE2L1	0.15645	5.91659	7.0842	9.08341	0.0901808	0.00910032
	SNAPC5	11.4483	0.68683			SNAPC5	0.180666	0.206523	5.13754	2.79348	0.0901757	0.00910327
	ARPC3	14.0848	0.511906			ARPC3	0.153355	0.494977	6.4317	2.50502	0.0901256	0.00912796
	MINOS1	10.9882	0.553923			MINOS1	0.120843	0.379105	5.42761	2.62089	0.0901031	0.00913952
	TMEM132E	15.0421	0.515227			TMEM132E	0.203629	5.33954	2.85115	9.66046	0.0900829	0.00915001
	B3GALNT1	12.2963	0.721306			B3GALNT1	0.16442	0.380079	6.70685	2.61992	0.0900574	0.00916221
	COG1	11.505	0.722526			COG1	0.194225	6.76519	4.9755	8.23481	0.090041	0.00917054
	DSCAML1	11.591	0.708183			DSCAML1	0.274347	6.03521	3.24759	8.96479	0.0900237	0.00917959
	IQSEC2	11.8875	0.730859			IQSEC2	0.299043	6.39877	5.34139	8.60123	0.0900183	0.00918232
	PHACTR3	10.3519	0.185393			PHACTR3	0.117232	5.91325	5.86781	9.08675	0.0900017	0.00919136
	ACTB	11.5335	0.696218			ACTB	0.214064	5.89076	9.04822	9.10924	0.0899676	0.00920867
	HSPB8	12.2639	0.710265			HSPB8	0.111838	5.08568	5.57583	9.91432	0.0899633	0.00921103
	TMEM9B	12.2316	0.728945			TMEM9B	0.13691	0.214358	5.96128	2.78564	0.0899345	0.00922539
	BAIAP2	11.3922	0.702673			BAIAP2	0.229252	6.22452	4.9172	8.77548	0.0899225	0.0092325
	SHISA9	11.8571	0.733107			SHISA9	0.303739	6.45348	5.64978	8.54652	0.0898949	0.00924701
	MAPRE2	10.6362	0.373553			MAPRE2	0.214557	6.51028	7.01704	8.48972	0.0898842	0.00925196
	AP3M2	12.3617	0.717575			AP3M2	0.126	0.24128	7.33918	2.75872	0.0898774	0.00925519
	SULF2	10.7097	0.357952			SULF2	0.188685	6.53767	4.43622	8.46233	0.0898549	0.00926754
	ATP2B4	11.2816	0.663275			ATP2B4	0.225689	6.33196	7.51369	8.66804	0.0898407	0.00927422
	GLG1	17.6061	0.460407			GLG1	0.126432	6.3572	7.00724	8.6428	0.0898268	0.00928247
	TBC1D20	10.7097	0.514872			TBC1D20	0.106868	6.05367	5.02641	8.94633	0.0898076	0.00929253
	ZCCHC2	10.9882	0.582726			ZCCHC2	0.135596	6.35868	4.88566	8.64132	0.0897956	0.0092977
	CHD8	10.3982	0.273233			CHD8	0.125196	6.12706	6.65973	8.87294	0.0897798	0.00930624
	AFF3	10.9365	0.5549			AFF3	0.234308	6.4119	5.59869	8.5881	0.0897493	0.00932218
	CARM1	11.2271	0.640217			CARM1	0.169492	5.86713	3.87457	9.13287	0.089743	0.00932519
	ZBTB39	11.1463	0.627442			ZBTB39	0.126449	6.07059	2.94286	8.92941	0.0897218	0.00933446
	C14orf119	11.4483	0.712068			C14orf119	0.177319	0.384371	4.59583	2.61563	0.0896465	0.00937538
	NRXN3	10.6606	0.55181			NRXN3	0.163168	6.92373	7.75486	8.07627	0.0896397	0.00937854
	CACNA1C	15.9178	0.549211			CACNA1C	0.224856	6.13669	5.2866	8.86331	0.0896038	0.00939821
	LPCAT4	16.0276	0.519909			LPCAT4	0.238591	6.28076	3.81725	8.71924	0.0895654	0.00941724
	CEP19	11.4483	0.682912			CEP19	0.170226	0.0912316	4.21357	2.90877	0.0895453	0.0094283
	BEND3	11.0142	0.583475			BEND3	0.191977	5.37658	1.04826	9.62342	0.089541	0.00943052
	ADCY2	10.3982	0.244547			ADCY2	0.103775	5.96922	7.44096	9.03078	0.0895238	0.00943921
	VBP1	11.9179	0.738834			VBP1	0.227919	0.252347	7.07893	2.74765	0.0895207	0.00944021
	KIF9.AS1	12.5962	0.716224			KIF9.AS1	0.162311	6.10217	1.06217	8.89783	0.0894761	0.00946233
	SIPA1L1	11.2542	0.672756			SIPA1L1	0.189244	6.27543	7.26361	8.72457	0.0894696	0.00946556
	STAM	10.7097	0.430877			STAM	0.120819	6.72164	5.13037	8.27836	0.0894488	0.0094764
	NDUFA6	11.6784	0.726068			NDUFA6	0.164401	4.61593e-05	6.21737	2.99995	0.0894342	0.00948315
	ITGAE	10.7097	0.472723			ITGAE	0.212379	0.519271	3.29732	2.48073	0.0893868	0.00950749
	CDC42BPB	11.2271	0.668676			CDC42BPB	0.196203	6.55407	6.8484	8.44593	0.0893577	0.00952228
	NUMB	11.505	0.726495			NUMB	0.167191	6.52019	4.75363	8.47981	0.0892233	0.00959307
	ARID5B	11.2816	0.682978			ARID5B	0.203397	6.59009	6.09096	8.40991	0.0891986	0.00960449
	LINC00901	17.4737	0.182098			LINC00901	0.323669	6.4129	0.989173	8.5871	0.0891709	0.00961935
	C20orf194	14.7089	0.587356			C20orf194	0.116698	6.56987	6.65682	8.43013	0.0891499	0.00963026
	AGO2	11.5622	0.730683			AGO2	0.185826	6.26065	4.1843	8.73935	0.0891429	0.00963457
	SDF2	11.7671	0.747783			SDF2	0.156746	0.901774	4.81962	2.09823	0.0891347	0.00963945
	LOC102724094	11.3366	0.708296			LOC102724094	0.328064	1.20223	1.0698	1.79777	0.089039	0.0096862
	KIAA1328	11.7671	0.744162			KIAA1328	0.236612	6.34619	5.2785	8.65381	0.0890005	0.00970458
	SLC9A1	20.1212	0.315128			SLC9A1	0.311856	6.3296	2.719	8.6704	0.0889724	0.0097208
	DYNLL1	10.9623	0.572004			DYNLL1	0.175127	0.290361	7.82741	2.70964	0.0889684	0.00972238
	SGSH	16.9635	0.411739			SGSH	0.211033	5.8865	2.3044	9.1135	0.0889621	0.00972561
	RGP1	18.2992	0.446331			RGP1	0.163083	6.21048	4.95162	8.78952	0.0889608	0.00972626
	PSMA4	12.1675	0.746141			PSMA4	0.148888	0.222653	6.31301	2.77735	0.0889419	0.00973653
	SUMO1	13.7109	0.549735			SUMO1	0.174323	0.457648	7.24165	2.54235	0.0889363	0.00973954
	SIN3B	18.4444	0.54897			SIN3B	0.211008	6.13985	5.80788	8.86015	0.0888647	0.00977946
	MRPL39	11.827	0.752286			MRPL39	0.12863	0.683099	4.33917	2.3169	0.0888344	0.00979633
	TASP1	11.4483	0.716507			TASP1	0.115072	0.184634	4.86085	2.81537	0.0888302	0.00979863
	GFPT2	10.1485	0.319509			GFPT2	0.132681	6.06983	3.57236	8.93017	0.0888162	0.00980502
	PTPN21	15.0909	0.522095			PTPN21	0.143755	6.15805	3.54741	8.84195	0.0887785	0.00982584
	SMIM26	11.3643	0.718266			SMIM26	0.213215	1.01782	4.84698	1.98218	0.0887647	0.00983345
	DCTN1.AS1	10.8598	0.54924			DCTN1.AS1	0.174184	6.62336	2.12713	8.37664	0.0887246	0.00985399
	TCEAL7	11.7078	0.74489			TCEAL7	0.211937	0.24881	7.17908	2.75119	0.0887108	0.00986174
	RAN	12.2639	0.749683			RAN	0.168966	0.456909	8.22893	2.54309	0.0886959	0.00986971
	LINC00641	10.5877	0.393727			LINC00641	0.171492	6.35105	6.63478	8.64895	0.0886405	0.00990001
	JARID2	10.7842	0.513718			JARID2	0.124436	6.06313	4.69688	8.93687	0.088569	0.00993957
	GFM2	12.3289	0.750802			GFM2	0.1503	0.351472	6.28099	2.64853	0.088516	0.00996456
	ZBTB5	10.6851	0.444408			ZBTB5	0.112228	6.32832	3.55916	8.67168	0.0885025	0.00997202
	TAGLN3	11.591	0.734582			TAGLN3	0.213606	0.297172	8.67979	2.70283	0.0884721	0.00999055
	MDC1	11.7671	0.748865			MDC1	0.176501	5.84493	3.34268	9.15507	0.0884623	0.00999586
	SREBF2	11.9794	0.758802			SREBF2	0.175809	6.31054	7.17571	8.68946	0.0884606	0.00999679
	C12orf57	10.6119	0.966303			C12orf57	0.192818	0.933339	5.94032	2.06666	0.0583586	0.0500025
	KIAA1551	10.7344	0.970573			KIAA1551	0.122183	6.44804	5.69152	8.55196	0.0583323	0.0500721
	RDH14	12.1358	0.998775			RDH14	0.128863	0.248612	4.46267	2.75139	0.0583197	0.0501038
	MEGF8	18.2275	0.760604			MEGF8	0.167169	6.19098	7.07471	8.80902	0.0582834	0.0501997
	LUZP1	10.8598	0.992544			LUZP1	0.122722	5.92285	6.99468	9.07715	0.0582312	0.0503374
	WDR41	12.1675	0.998679			WDR41	0.0747202	11.6949	6.22086	3.30506	0.0582256	0.0503514
	ARHGEF26	16.083	0.991038			ARHGEF26	0.116312	6.10459	4.71628	8.89541	0.0582205	0.0503639
	GULP1	28	0.942776			GULP1	0.12871	11.7466	5.90564	3.25342	0.0581688	0.0505012
	UTP4	12.2316	0.998839			UTP4	0.0877657	6.82751	4.42419	8.17249	0.0581592	0.050527
	TIPRL	13.5906	0.992805			TIPRL	0.112641	0.202722	5.97264	2.79728	0.0581554	0.0505358
	KAT2A	19.2863	0.605734			KAT2A	0.132728	5.6275	4.74891	9.3725	0.0581489	0.0505556
	ABCB10	11.7671	0.998628			ABCB10	0.0878017	11.2157	4.68412	3.78427	0.0581348	0.050594
	SET	12.1358	0.998869			SET	0.141751	0.326888	8.67083	2.67311	0.0581331	0.0505985
	DUXAP10	9.91045	0.947658			DUXAP10	0.232449	6.82885	1.58356	8.17115	0.0581296	0.0506088
	SLC25A32	12.9471	0.997439			SLC25A32	0.106136	0.229212	5.70717	2.77079	0.0580907	0.0507122
	JPH4	11.5622	0.998529			JPH4	0.136136	5.89651	7.10936	9.10349	0.0580891	0.0507171
	PSME2	10.8598	0.990582			PSME2	0.115225	0.512805	4.17321	2.48719	0.0580449	0.0508366
	LANCL3	16.4823	0.993753			LANCL3	0.146216	5.93334	4.02681	9.06666	0.0580266	0.050884
	UBN2	11.1196	0.996788			UBN2	0.189871	6.59168	6.19155	8.40832	0.0580245	0.0508898
	MAGED2	10.4685	0.953845			MAGED2	0.116821	0.3599	7.5143	2.6401	0.0580185	0.0509074
	AGAP6..includes.others.	14.525	0.99726			AGAP6..includes.others.	0.17685	6.507	1.87319	8.493	0.0580172	0.0509111
	DNM1	18.7419	0.988923			DNM1	0.14936	6.11447	8.90946	8.88553	0.0580082	0.0509348
	COL12A1	14.1707	0.997054			COL12A1	0.196777	6.76	4.66699	8.24	0.0580041	0.0509476
	MAT2A	18.8178	0.232656			MAT2A	0.120742	6.43798	6.39931	8.56202	0.0579997	0.0509604
	PRKDC	10.8598	0.988729			PRKDC	0.111585	6.09788	8.1832	8.90212	0.0579974	0.0509666
	BET1	14.7556	0.97674			BET1	0.139897	0.231951	4.46984	2.76805	0.0579687	0.0510469
	MMD	15.0909	0.921103			MMD	0.150854	11.9233	7.03115	3.07666	0.0579498	0.0510978
	TTTY14	14	0.883586			TTTY14	1.35466	7.57255	0.776947	7.42745	0.0579483	0.0511019
	LYPD5	8.63941	0.667023			LYPD5	0.140464	7.96476	3.61453	7.03524	0.0579449	0.0511099
	ATF6B	17.7405	0.96183			ATF6B	0.114176	5.66561	4.03737	9.33439	0.0579447	0.0511111
	C16orf95	10.2154	0.900296			C16orf95	0.125694	0.256816	1.03438	2.74318	0.0579427	0.0511167
	GIMAP6	19.0492	0.183129			GIMAP6	0.1923	0.27517	3.41136	2.72483	0.0579344	0.0511377
	ATP1A3	21.0317	0.93581			ATP1A3	0.214131	6.31742	8.1125	8.68258	0.0579255	0.0511601
	TUBGCP3	16.083	0.633861			TUBGCP3	0.104156	6.99783	4.45907	8.00217	0.0579196	0.0511748
	TMEM267	28	0.996989			TMEM267	0.140447	11.6574	3.74488	3.34264	0.0579175	0.0511808
	TCF7	17.4737	0.712953			TCF7	0.208706	6.11695	1.68839	8.88305	0.0578581	0.0513403
	FBXO4	10.6119	0.979119			FBXO4	0.101252	0.0240851	3.07485	2.97591	0.0578493	0.0513625
	C2orf50	13.3948	0.99737			C2orf50	0.157981	5.36711	1.72713	9.63289	0.0578028	0.0514874
	THAP12P2	12.3289	0.99897			THAP12P2	0.26286	6.20215	1.76268	8.79785	0.0577728	0.0515704
	TNRC18	18.0856	0.862915			TNRC18	0.212562	5.99982	5.15789	9.00018	0.0577659	0.0515913
	LRFN3	24.3351	0.997747			LRFN3	0.24646	5.98262	1.96184	9.01738	0.0577444	0.0516501
	LOC644554	15.4933	0.862581			LOC644554	0.141818	1.8335	1.07683	1.1665	0.0577319	0.0516855
	PTPN12	11.0404	0.995091			PTPN12	0.131344	6.57566	4.88544	8.42434	0.0577312	0.0516872
	SMIM7	10.2605	0.828546			SMIM7	0.0948317	0.384442	5.50799	2.61556	0.0577175	0.0517226
	WDR61	10.3519	0.808449			WDR61	0.100325	11.9812	5.46786	3.01881	0.0577059	0.0517539
	FBXO3	13.093	0.995383			FBXO3	0.0933267	0.0607186	6.96426	2.93928	0.0576833	0.051814
	COPS8	14.525	0.850067			COPS8	0.0983469	0.512625	6.92005	2.48738	0.0576829	0.0518149
	ZNF512B	10.7593	0.981844			ZNF512B	0.14562	5.83116	4.5738	9.16884	0.0576657	0.0518593
	SP110	11.8571	0.999058			SP110	0.154514	6.69925	1.44008	8.30075	0.0576593	0.0518757
	LYSMD1	14.2141	0.987991			LYSMD1	0.120435	1.39548	3.83399	1.60452	0.0576499	0.0518978
	CHRM3.AS2	11.9794	0.999092			CHRM3.AS2	0.361453	6.49014	1.50161	8.50986	0.0576455	0.051911
	GLT8D1	12.1042	0.999004			GLT8D1	0.0786708	11.9337	5.26033	3.06629	0.0576323	0.0519456
	MAPRE3	10.9108	0.993818			MAPRE3	0.170355	6.13756	5.46503	8.86244	0.0576257	0.0519622
	PCNX3	15.2895	0.997427			PCNX3	0.183304	6.19646	3.98496	8.80354	0.0576234	0.0519687
	ACSL4	14.1277	0.929549			ACSL4	0.114782	11.9471	7.80244	3.05291	0.057584	0.0520785
	PSMC1	11.505	0.998597			PSMC1	0.104111	11.9692	6.34608	3.03075	0.0575732	0.0521099
	ICK	10.4921	0.844844			ICK	0.125382	6.67087	4.70005	8.32913	0.0575515	0.0521725
	SRCAP	16.3662	0.963584			SRCAP	0.207643	6.35785	4.95104	8.64215	0.0575203	0.0522588
	TARDBP	14.9453	0.997192			TARDBP	0.143843	6.37645	5.27315	8.62355	0.0575174	0.0522658
	CEP41	11.4201	0.998506			CEP41	0.123868	6.03494	3.87434	8.96506	0.0574934	0.0523319
	CACNG4	10.6606	0.974028			CACNG4	0.198799	6.24875	1.93782	8.75125	0.0574927	0.0523354
	FABP3	12.0415	0.999089			FABP3	0.187038	0.0158853	6.21656	2.98411	0.0574671	0.0524082
	GAP43	13.0196	0.997462			GAP43	0.144518	0.33715	8.5868	2.66285	0.0574615	0.0524247
	TMX3	28	0.980609			TMX3	0.130907	0.114159	7.46817	2.88584	0.0574494	0.052458
	LETM2	9.82664	0.729246			LETM2	0.0829069	6.85661	2.54515	8.14339	0.0574487	0.0524607
	ERH	11.505	0.998869			ERH	0.143292	0.886558	5.69682	2.11344	0.0574441	0.0524729
	PRKAB1	28	0.670758			PRKAB1	0.0895488	6.00217	3.88026	8.99783	0.0574352	0.0524973
	MPC1	16.1951	0.567284			MPC1	0.131733	0.591682	5.75561	2.40832	0.057413	0.0525569
	C21orf59	11.7374	0.99896			C21orf59	0.143202	11.8776	3.19799	3.12236	0.0574099	0.0525646
	LOC100130691	11.2542	0.997651			LOC100130691	0.102031	5.24912	2.64925	9.75088	0.0574067	0.0525744
	ZBTB34	10.3982	0.920782			ZBTB34	0.0809973	5.76077	5.00637	9.23923	0.0573886	0.0526231
	LRRN1	11.7374	0.999091			LRRN1	0.148062	6.45116	4.21292	8.54884	0.0573659	0.0526857
	ELMOD1	14.9935	0.811393			ELMOD1	0.0719685	11.6834	7.22312	3.31658	0.0573573	0.0527121
	USP24	10.9623	0.997503			USP24	0.0687221	6.44805	7.23951	8.55195	0.0573531	0.0527244
	ZNF629	10.7344	0.983018			ZNF629	0.116622	6.24048	3.61748	8.75952	0.0573408	0.0527569
	KARS	13.093	0.997809			KARS	0.124585	0.774475	6.16939	2.22553	0.0573361	0.0527709
	ACOT1	15.2393	0.930146			ACOT1	0.335043	4.98885	1.99988	10.0112	0.0573064	0.0528527
	GRIK4	10.5397	0.917597			GRIK4	0.106393	6.06616	3.57402	8.93384	0.0573057	0.0528554
	LRRC55	10.375	0.894094			LRRC55	0.236996	6.29525	2.72186	8.70475	0.0572946	0.0528861
	KDM6B	17.7405	0.255952			KDM6B	0.24824	6.2364	1.71504	8.7636	0.0572911	0.0528952
	DCTN2	10.7842	0.981289			DCTN2	0.0814879	0.163634	7.13831	2.83637	0.0572864	0.0529106
	IGSF3	10.1043	0.983466			IGSF3	0.0932567	6.49303	5.20107	8.50697	0.057279	0.0529317
	TMCO4	12.0103	0.999155			TMCO4	0.128796	6.01578	0.970374	8.98422	0.0572658	0.0529679
	SDK2	11.2542	0.997821			SDK2	0.238406	6.25768	2.92842	8.74232	0.0572491	0.0530147
	CD3EAP	11.5335	0.998657			CD3EAP	0.113822	0.664236	2.01997	2.33576	0.0572451	0.0530258
	LOC100505915	16.3662	0.942964			LOC100505915	0.273815	6.56028	3.18028	8.43972	0.0572382	0.0530457
	LRCH1	10.2154	0.987004			LRCH1	0.100222	6.2988	3.66414	8.7012	0.05722	0.0530962
	CNTNAP5	16.9635	0.897919			CNTNAP5	0.108417	6.17597	6.29133	8.82403	0.0572177	0.0531019
	PHF24	10.6606	0.97821			PHF24	0.157408	6.58294	6.98425	8.41706	0.0572071	0.0531325
	SLC16A1.AS1	17.6061	0.586138			SLC16A1.AS1	0.159792	5.83837	1.19996	9.16163	0.0571997	0.0531514
	TTC3P1	9.91045	0.653739			TTC3P1	0.152917	7.4042	5.39741	7.5958	0.0571822	0.053198
	TCF12	10.9623	0.990341			TCF12	0.0967423	6.07989	5.86795	8.92011	0.0571762	0.0532122
	PTK2B	15.8635	0.991879			PTK2B	0.167185	6.14117	7.2096	8.85883	0.0571622	0.0532565
	CKS2	10.3289	0.88877			CKS2	0.271977	0.0785821	1.46563	2.92142	0.0571398	0.0533167
	LINC02217	11.1196	0.996665			LINC02217	0.248143	11.7027	1.77987	3.29727	0.0571312	0.0533403
	RPA1	11.1196	0.996302			RPA1	0.065634	5.66375	4.96846	9.33625	0.0571269	0.0533525
	PANX2	11.505	0.998916			PANX2	0.22072	6.23895	3.2296	8.76105	0.0571239	0.0533619
	SLC38A7	17.0256	0.407851			SLC38A7	0.125231	6.65775	3.52126	8.34225	0.0571127	0.0533905
	PSKH1	13.6305	0.99319			PSKH1	0.130696	5.97499	2.62429	9.02501	0.0570985	0.0534296
	PIANP	12.7692	0.998787			PIANP	0.372091	6.20463	1.82086	8.79537	0.0570897	0.0534559
	ELMO1	12.4278	0.999105			ELMO1	0.15019	6.58956	5.53167	8.41044	0.0570775	0.0534897
	NOMO1..includes.others..1	10.1485	0.657868			NOMO1..includes.others..1	0.123079	5.90519	5.81112	9.09481	0.0570677	0.0535187
	EIF2AK1	10.7344	0.996084			EIF2AK1	0.104429	6.57012	5.5424	8.42988	0.0570461	0.05358
	ATXN7L1	11.2542	0.997464			ATXN7L1	0.151279	5.66943	2.8432	9.33057	0.0570443	0.0535857
	X4.Mar	11.2	0.998283			X4.Mar	0.198976	6.72885	2.89375	8.27115	0.057028	0.0536325
	TMEM8B	15.8095	0.972215			TMEM8B	0.159818	6.62576	4.16169	8.37424	0.0569907	0.05374
	NXF1	18.0155	0.815946			NXF1	0.175733	5.66557	3.55424	9.33443	0.0569879	0.0537483
	CTDSP2	12.5622	0.998974			CTDSP2	0.118808	5.95712	5.15758	9.04288	0.0569866	0.0537517
	UNC5D	18.1562	0.992853			UNC5D	0.14408	6.39188	5.62277	8.60812	0.0569819	0.0537645
	NXN	11.2271	0.997387			NXN	0.144379	4.98567	2.08866	10.0143	0.0569739	0.0537879
	MCHR2	12.8398	0.998219			MCHR2	0.123089	0.64834	4.49835	2.35166	0.0569739	0.0537881
	BAD	10.9365	0.993432			BAD	0.16254	0.315146	5.7488	2.68485	0.0569569	0.0538365
	NDUFB1	11.4201	0.998628			NDUFB1	0.212958	0.446809	6.2746	2.55319	0.0569218	0.0539373
	GPRIN3	9.93162	0.641088			GPRIN3	0.139345	6.13141	4.1092	8.86859	0.0569073	0.0539773
	LINC00909	18.2275	0.78382			LINC00909	0.091579	0.508294	4.2174	2.49171	0.0569039	0.0539865
	SLC35A5	17.673	0.814353			SLC35A5	0.130347	0.369121	6.59558	2.63088	0.0568729	0.0540729
	MVB12B	12.8398	0.998157			MVB12B	0.124037	6.33499	4.76623	8.66501	0.0568678	0.0540867
	IFI44	15.3907	0.990126			IFI44	0.1408	11.5574	3.25061	3.4426	0.0568654	0.0540933
	PPP1R13B	12.0415	0.999322			PPP1R13B	0.153248	6.49279	4.57069	8.50721	0.0568642	0.0540967
	VDAC2	12.3617	0.999122			VDAC2	0.0930387	11.943	6.9105	3.05701	0.0568582	0.0541143
	LINC01128	10.375	0.921167			LINC01128	0.14151	6.02637	5.02868	8.97363	0.0568513	0.0541348
	TNIK	10.4921	0.988582			TNIK	0.0920189	6.6196	7.06978	8.3804	0.056832	0.0541896
	PCYT1B	12.0103	0.999206			PCYT1B	0.0597894	5.26268	5.38681	9.73732	0.0567958	0.0542924
	ARHGAP29	9.74423	0.25433			ARHGAP29	0.124735	7.01726	5.5151	7.98274	0.0567546	0.0544107
	ANKRD50	10.2379	0.901233			ANKRD50	0.11541	7.01823	6.16242	7.98177	0.0567451	0.0544377
	SIDT1	16.424	0.958751			SIDT1	0.171405	6.80061	4.31527	8.19939	0.056741	0.05445
	CCNB1IP1	10.0172	0.499579			CCNB1IP1	0.10247	0.815506	4.9363	2.18449	0.056734	0.0544699
	MRPL58	13.7515	0.996675			MRPL58	0.12506	0.633375	3.54041	2.36663	0.0567247	0.0544971
	CHRAC1	10.2154	0.927785			CHRAC1	0.195106	5.59776	1.12258	9.40224	0.0567239	0.0544999
	OSBPL6	10.2832	0.940491			OSBPL6	0.112597	6.75239	6.0016	8.24761	0.0567022	0.0545628
	NPIPB5..includes.others..1	19.6118	0.43851			NPIPB5..includes.others..1	0.259149	6.09361	2.15504	8.90639	0.056688	0.0546025
	GLO1	13.9162	0.997813			GLO1	0.141489	0.518466	7.60253	2.48153	0.0566832	0.0546177
	DDX11	9.91045	0.941426			DDX11	0.229723	4.98319	1.66328	10.0168	0.0566828	0.0546193
	SFSWAP	17.7405	0.996883			SFSWAP	0.118207	6.24684	5.00602	8.75316	0.0566705	0.0546561
	KCNA2	10.6119	0.981868			KCNA2	0.163255	6.13738	6.56308	8.86262	0.0566691	0.0546604
	SLC3A1	14.7556	0.996542			SLC3A1	0.188091	6.51692	1.2275	8.48308	0.0566677	0.054665
	FLJ37453	13.093	0.997411			FLJ37453	0.116806	1.93665	2.78213	1.06335	0.0566592	0.0546876
	CBWD3.CBWD6.1	11.8571	0.999395			CBWD3.CBWD6.1	0.240439	6.95695	1.13356	8.04305	0.0566447	0.054728
	ELMO2	10.8345	0.989395			ELMO2	0.0917496	6.07518	5.68596	8.92482	0.0566281	0.0547754
	TRAPPC8	15.9725	0.932443			TRAPPC8	0.0929156	0.209979	7.20295	2.79002	0.0566208	0.0547962
	CDK18	28	0.858646			CDK18	0.268916	6.42978	3.55781	8.57022	0.0566098	0.0548276
	NOD1	12.6304	0.999052			NOD1	0.112585	5.76916	2.00419	9.23084	0.0565905	0.0548827
	DGKA	16.2517	0.93743			DGKA	0.143114	6.12818	3.39466	8.87182	0.05654	0.0550289
	CACNG7	11.827	0.999372			CACNG7	0.193525	6.30759	3.61711	8.69241	0.0565376	0.0550361
	SLFN5	10.1043	0.520538			SLFN5	0.125217	6.61788	4.51258	8.38212	0.05653	0.0550567
	LSM2	11.8571	0.999417			LSM2	0.153301	1.05966	3.15486	1.94034	0.0565258	0.0550684
	C21orf33.LOC102724023	11.2816	0.998644			C21orf33.LOC102724023	0.114259	0.581486	6.27671	2.41851	0.056525	0.0550705
	TOP3B	11.3366	0.998961			TOP3B	0.119045	6.05936	3.02283	8.94064	0.0565229	0.0550768
	SLC43A2	11.7078	0.999244			SLC43A2	0.130961	5.70788	4.39191	9.29212	0.0565005	0.0551397
	CCDC181	14.6164	0.990166			CCDC181	0.134233	0.161062	4.5303	2.83894	0.056472	0.0552255
	ZNHIT1	11.4765	0.999214			ZNHIT1	0.14018	0.945154	5.30685	2.05485	0.056467	0.0552405
	CARNMT1	28	0.0911654			CARNMT1	0.119949	11.9774	5.68981	3.02258	0.0564568	0.0552724
	EXOSC5	11.1463	0.997925			EXOSC5	0.166942	0.658423	3.77454	2.34158	0.0564549	0.0552789
	IL17RA	12.8398	0.99724			IL17RA	0.150134	6.35857	3.50917	8.64143	0.0564335	0.0553437
	THNSL2	10.9365	0.995881			THNSL2	0.3369	3.17296	2.84117	11.827	0.0564168	0.0553915
	STRN	10.3519	0.825829			STRN	0.11277	7.00238	6.60706	7.99762	0.0564107	0.055408
	PECR	23.24	0.990381			PECR	0.0862282	11.9592	3.49292	3.04078	0.0564107	0.0554081
	AMMECR1	10.1264	0.817247			AMMECR1	0.122024	5.99252	3.02051	9.00748	0.0563995	0.0554422
	GRM5	10.6606	0.985488			GRM5	0.0995658	5.93018	6.78221	9.06982	0.0563882	0.0554756
	DCUN1D5	14.5705	0.983762			DCUN1D5	0.0747085	0.0397173	5.00205	2.96028	0.0563073	0.055713
	L3MBTL4	12.3289	0.999439			L3MBTL4	0.0983113	1.17303	4.78765	1.82697	0.0562815	0.055789
	CYP26A1	12.6304	0.999025			CYP26A1	0.192822	11.7701	1.61963	3.22986	0.0562283	0.0559422
	ZKSCAN3	20.1212	0.265594			ZKSCAN3	0.0949848	5.7619	2.30246	9.2381	0.0562088	0.0559952
	IMP3	10.9365	0.994707			IMP3	0.165395	0.868838	5.42489	2.13116	0.0561868	0.0560581
	TAF1B	28	0.984541			TAF1B	0.0924396	11.6024	4.31759	3.39759	0.0561855	0.0560621
	PXMP2	13.0196	0.998987			PXMP2	0.142716	0.416987	2.95474	2.58301	0.0561608	0.0561384
	NME2	10.6606	0.969259			NME2	0.23387	0.661303	3.6751	2.3387	0.0561548	0.0561541
	SOS1.IT1	9.91045	0.689026			SOS1.IT1	0.21667	6.67568	1.38207	8.32432	0.0561539	0.0561568
	GRM1	10.0389	0.843124			GRM1	0.107439	6.51548	5.53135	8.48452	0.056152	0.0561631
	VTI1A	10.6362	0.973219			VTI1A	0.0736453	6.38443	5.66082	8.61557	0.0561473	0.0561776
	PCDHGB4	9.95289	0.943404			PCDHGB4	0.151509	6.39385	1.95673	8.60615	0.0561435	0.0561919
	PCDHGA5	16.1951	0.888704			PCDHGA5	0.184284	6.37242	1.24611	8.62758	0.0561423	0.0561946
	CFAP52	12.4946	0.999236			CFAP52	0.107146	11.6011	1.83974	3.39892	0.0561351	0.0562153
	NSD3	10.2154	0.846174			NSD3	0.0930005	6.22818	7.19608	8.77182	0.0561322	0.0562242
	LRRFIP1	10.0389	0.839945			LRRFIP1	0.0982726	6.18252	5.64632	8.81748	0.0561309	0.0562283
	SMC1A	10.8598	0.996066			SMC1A	0.157585	6.06475	4.87604	8.93525	0.0561188	0.0562648
	SLC26A4.AS1	13.6706	0.985748			SLC26A4.AS1	0.121326	11.987	7.01817	3.01303	0.0561165	0.0562716
	LRSAM1	18.0155	0.731562			LRSAM1	0.107538	6.16574	4.62575	8.83426	0.0560898	0.0563481
	MPPED2	10.6119	0.989672			MPPED2	0.0946888	6.97845	4.57951	8.02155	0.0560746	0.0563939
	GPAT3	28	0.0338599			GPAT3	0.13705	11.9946	2.50167	3.00542	0.0560664	0.0564193
	DDX50	12.3617	0.999413			DDX50	0.0800645	0.00761913	5.6083	2.99238	0.0560526	0.0564609
	PDGFD	23.4747	0.157631			PDGFD	0.156553	0.873294	3.25843	2.12671	0.0560483	0.0564726
	SH3BP5	11.1463	0.998362			SH3BP5	0.147324	6.26846	3.94715	8.73154	0.0560315	0.0565205
	TPT1	13.551	0.9954			TPT1	0.138971	1.21666	8.90937	1.78334	0.0560312	0.0565217
	ARHGAP21	10.2832	0.858538			ARHGAP21	0.0943907	6.88287	8.96391	8.11713	0.0560254	0.0565376
	TOMM70	13.6305	0.992723			TOMM70	0.107943	0.337015	7.95768	2.66298	0.0559937	0.0566369
	CACNA1G	17.7405	0.998695			CACNA1G	0.201784	6.32071	4.50183	8.67929	0.0559896	0.0566506
	TAF7	18.0155	0.574216			TAF7	0.0849345	0.516927	6.83112	2.48307	0.0559851	0.0566653
	ZSCAN22	17.7405	0.453569			ZSCAN22	0.148646	6.49493	1.93708	8.50507	0.0559848	0.0566668
	VAMP1	10.8598	0.995465			VAMP1	0.126412	5.1514	5.55144	9.8486	0.0559847	0.056667
	PAX6	9.95289	0.460347			PAX6	0.10633	6.04718	4.71517	8.95282	0.055962	0.0567342
	GNPTAB	10.1485	0.64241			GNPTAB	0.0898774	7.02661	6.97562	7.97339	0.0559521	0.0567614
	LOC100128398	11.3922	0.998802			LOC100128398	0.13549	5.8754	3.41467	9.1246	0.0559481	0.0567716
	PNPLA6	28	0.996313			PNPLA6	0.145708	6.14654	5.64522	8.85346	0.0559423	0.0567885
	SLC25A46	13.3948	0.994862			SLC25A46	0.129092	0.0642376	8.0597	2.93576	0.0559295	0.0568263
	PTHLH	14.525	0.986306			PTHLH	0.11876	0.252702	2.24476	2.7473	0.0559089	0.0568852
	IFIT1	12.4611	0.999416			IFIT1	0.148134	0.454396	6.79022	2.5456	0.0558821	0.056971
	RPS8	17.9459	0.998334			RPS8	0.137242	0.945875	8.08663	2.05412	0.0558814	0.0569733
	AP5B1	18.4444	0.850169			AP5B1	0.171143	6.0481	2.80734	8.9519	0.0558758	0.0569888
	USP11	23.8359	0.93913			USP11	0.11619	5.87957	7.71389	9.12043	0.0558322	0.0571148
	SETD2	11.309	0.998717			SETD2	0.0980779	6.37426	6.94177	8.62574	0.055816	0.0571617
	PCDHA3	16.1951	0.66263			PCDHA3	0.148371	7.04942	1.90461	7.95058	0.055774	0.0572812
	SLC25A17	10.8852	0.997018			SLC25A17	0.106852	0.386499	4.19348	2.6135	0.0557715	0.0572887
	SYNPR	15.0421	0.734457			SYNPR	0.119624	0.453848	7.45256	2.54615	0.05577	0.0572933
	DTNB	11.3643	0.999248			DTNB	0.123651	6.30428	4.69399	8.69572	0.0557612	0.0573181
	ITSN1	10.4215	0.951511			ITSN1	0.112039	5.993	8.16752	9.007	0.0557581	0.0573266
	DUBR	10.306	0.976298			DUBR	0.103295	7.52193	3.90706	7.47807	0.0557572	0.0573293
	ATF1	26.8671	0.0943644			ATF1	0.110892	11.8997	3.85987	3.10027	0.0557555	0.0573349
	CNEP1R1	11.827	0.999521			CNEP1R1	0.108968	0.178602	5.00833	2.8214	0.0557516	0.057347
	LRP10	11.2816	0.998873			LRP10	0.156914	5.82421	3.91113	9.17579	0.0557457	0.0573648
	ZBTB20	11.62	0.999424			ZBTB20	0.130869	6.36596	4.77676	8.63404	0.0557428	0.057374
	UNC5B	12.0727	0.999535			UNC5B	0.132286	6.10706	4.15156	8.89294	0.0557262	0.0574255
	SOS1	10.3519	0.921084			SOS1	0.157256	6.95834	5.7268	8.04166	0.0557204	0.0574411
	X6.Sep	13.3181	0.997639			X6.Sep	0.0739871	11.3685	5.73018	3.63149	0.0557199	0.057443
	SYNJ2	11.9486	0.999568			SYNJ2	0.115959	6.50603	6.55234	8.49397	0.055717	0.0574528
	ADCK2	11.2	0.998622			ADCK2	0.122293	0.698624	4.96829	2.30138	0.0557156	0.0574573
	C1orf198	28	0.961757			C1orf198	0.109938	6.41541	5.71263	8.58459	0.0557027	0.0574995
	AP1S1	11.7374	0.999523			AP1S1	0.17626	0.548443	6.726	2.45156	0.0557	0.0575079
	NDFIP1	10.8093	0.996191			NDFIP1	0.169602	6.51107	7.91023	8.48893	0.0556933	0.0575286
	PSTK	12.1675	0.999532			PSTK	0.0655071	0.0296119	3.67536	2.97039	0.0556914	0.0575336
	RALGAPB	10.5397	0.972444			RALGAPB	0.125947	6.24761	6.59078	8.75239	0.0556506	0.0576553
	ARHGAP5.AS1	8.70412	0.61251			ARHGAP5.AS1	0.107886	4.71956	1.46709	10.2804	0.0556441	0.0576738
	SPCS3	28	0.912332			SPCS3	0.140172	0.02364	8.07237	2.97636	0.0556337	0.0577044
	TMEM167A	28	0.996035			TMEM167A	0.138405	0.405574	7.68176	2.59443	0.055624	0.0577337
	HEATR6	10.9623	0.992192			HEATR6	0.0791909	5.61683	4.18489	9.38317	0.0556213	0.0577415
	ANAPC7	12.1995	0.999578			ANAPC7	0.0844073	0.871147	5.74311	2.12885	0.0555753	0.0578853
	NR1I3	17.4082	0.858583			NR1I3	0.121353	6.10425	1.33809	8.89575	0.0555222	0.0580421
	GART	10.1485	0.890428			GART	0.0703485	5.65657	4.73541	9.34343	0.0555143	0.0580651
	RPA2	16.0276	0.851022			RPA2	0.119679	0.434076	5.53323	2.56592	0.0554958	0.0581235
	GATS	10.375	0.932025			GATS	0.128584	5.95687	3.56285	9.04313	0.0554915	0.0581361
	BCAP31	10.3982	0.922337			BCAP31	0.113286	0.744964	6.67916	2.25504	0.0554915	0.0581362
	TICAM1	15.9725	0.917053			TICAM1	0.221463	6.37555	1.10288	8.62445	0.0554906	0.0581385
	GTF3C1	10.4921	0.968484			GTF3C1	0.103099	6.01589	6.74857	8.98411	0.0554891	0.058143
	KIAA1549	10.2832	0.90976			KIAA1549	0.15982	6.36326	5.67474	8.63674	0.0554837	0.058158
	ANKRD36	11.0142	0.997761			ANKRD36	0.170665	6.61841	6.1504	8.38159	0.0554361	0.0583052
	HNRNPD	11.1731	0.999048			HNRNPD	0.161535	6.47777	5.74644	8.52223	0.0554361	0.0583053
	DDX51	11.0931	0.997696			DDX51	0.118985	5.87306	4.4605	9.12694	0.0554192	0.0583562
	SMPX	12.4946	0.99937			SMPX	0.192035	11.1773	1.46418	3.82268	0.0554149	0.0583709
	UBE2E3	10.4449	0.954344			UBE2E3	0.068697	11.6728	5.7949	3.32717	0.0554063	0.0583958
	CCDC84	20.1212	0.119736			CCDC84	0.107628	6.94305	4.25489	8.05695	0.0554008	0.0584126
	RNGTT	25.2609	0.530871			RNGTT	0.0976541	0.488413	6.3909	2.51159	0.0553948	0.0584316
	KIAA1191	13.3181	0.985588			KIAA1191	0.0469967	2.46453	6.65488	0.535472	0.0553903	0.0584467
	CLNS1A	17.3433	0.976816			CLNS1A	0.0954731	0.461705	6.78834	2.5383	0.0553882	0.0584534
	LRRC7	10.0389	0.644628			LRRC7	0.176246	6.81373	7.31672	8.18627	0.0553868	0.0584569
	TNFRSF10B	12.5283	0.999343			TNFRSF10B	0.109037	5.45708	2.66693	9.54292	0.0553772	0.0584881
	MEN1	10.6851	0.991815			MEN1	0.157385	5.67264	2.79818	9.32736	0.055371	0.0585081
	PCDHGC4	17.6061	0.392126			PCDHGC4	0.117379	6.14063	3.73907	8.85937	0.0553526	0.0585601
	DGKD	11.4765	0.999419			DGKD	0.0888576	5.97708	4.73112	9.02292	0.0553511	0.0585645
	ZNF808	10.6851	0.975499			ZNF808	0.114755	6.27954	4.90823	8.72046	0.0553243	0.0586437
	PUS3	12.3289	0.999553			PUS3	0.0745805	0.0383792	3.12501	2.96162	0.0553212	0.058653
	PSMA7	10.1707	0.736125			PSMA7	0.153644	0.313763	6.3048	2.68624	0.0553204	0.0586556
	VPS33A	10.6851	0.98687			VPS33A	0.0694092	1.05917	4.55151	1.94083	0.0553171	0.058666
	ARNTL	18.1562	0.000619604			ARNTL	0.0980053	1.41893	5.6456	1.58107	0.0553156	0.0586719
	SMUG1	10.4685	0.983018			SMUG1	0.111358	0.292475	4.50178	2.70752	0.0553081	0.0586956
	MYCBP	11.2271	0.999053			MYCBP	0.143982	6.20622	2.61735	8.79378	0.0552914	0.0587477
	HS3ST4	10.7593	0.987121			HS3ST4	0.187237	6.52345	3.57387	8.47655	0.0552849	0.0587688
	CCDC6	11.0404	0.997558			CCDC6	0.143405	6.33626	6.78541	8.66374	0.0552685	0.0588175
	RAB22A	10.306	0.913582			RAB22A	0.142571	6.50436	6.98802	8.49564	0.05525	0.0588743
	BEND5	11.505	0.999409			BEND5	0.110518	0.0718254	4.54186	2.92817	0.0552223	0.0589604
	FBLN7	11.5335	0.999443			FBLN7	0.147944	5.75294	3.11513	9.24706	0.0552197	0.0589695
	ARNT2	10.6119	0.990591			ARNT2	0.102392	5.9666	8.42059	9.0334	0.0552041	0.0590173
	RTL5	15.5452	0.998145			RTL5	0.139125	6.09729	4.18708	8.90271	0.0551935	0.0590482
	ZNF440	28	0.978549			ZNF440	0.0742476	0.165051	4.66442	2.83495	0.0551628	0.0591454
	ATP5G3	11.827	0.999615			ATP5G3	0.128066	0.0854238	6.58251	2.91458	0.0551573	0.059164
	PRAF2	15.4933	0.970335			PRAF2	0.259523	6.53225	1.37376	8.46775	0.0551536	0.0591735
	ZCWPW1	12.0727	0.999675			ZCWPW1	0.114145	1.09547	2.24825	1.90453	0.0551417	0.0592121
	BZW1	28	0.995776			BZW1	0.101526	11.8641	7.62236	3.13588	0.0551394	0.0592179
	AGMAT	10.5397	0.98531			AGMAT	0.141514	0.995235	2.63484	2.00477	0.0551248	0.0592618
	DCC	15.7027	0.950922			DCC	0.169838	6.92091	3.76262	8.07909	0.0551198	0.0592782
	MTFR1L	11.8875	0.999573			MTFR1L	0.0732559	3.00594	5.28717	11.9941	0.0551091	0.0593113
	STON2	11.505	0.999375			STON2	0.117841	6.06483	6.16849	8.93517	0.0550999	0.0593414
	ANTXR1	11.9794	0.999667			ANTXR1	0.121445	6.47754	4.64498	8.52246	0.0550912	0.0593698
	PLAGL2	15.2393	0.984094			PLAGL2	0.233345	6.14782	1.3725	8.85218	0.055081	0.0594015
	WASF1	11.1196	0.999048			WASF1	0.179767	6.9992	6.43724	8.0008	0.0550721	0.0594272
	ZNF66	12.1358	0.999646			ZNF66	0.144765	6.22103	1.50894	8.77897	0.0550715	0.0594293
	PITPNB	10.7097	0.990651			PITPNB	0.166382	6.57568	5.54048	8.42432	0.0550708	0.0594315
	TTC4	12.4946	0.99949			TTC4	0.155666	1.85334	2.25981	1.14666	0.055057	0.0594783
	NDST2	23.8359	0.97638			NDST2	0.135861	6.19466	3.37532	8.80534	0.0550269	0.0595711
	TFDP1	26.1124	0.960831			TFDP1	0.0901677	5.76045	3.88004	9.23955	0.0550159	0.0596023
	MTMR3	19.0492	0.293533			MTMR3	0.0628298	6.37919	6.3231	8.62081	0.05501	0.0596224
	RPS20	11.1196	0.998357			RPS20	0.133272	0.902515	7.92338	2.09748	0.0549978	0.0596609
	RIPK1	11.9486	0.999647			RIPK1	0.0865614	5.87944	3.52843	9.12056	0.0549915	0.0596779
	POLR2H	11.0667	0.998436			POLR2H	0.10974	0.904738	4.33718	2.09526	0.0549625	0.0597715
	SYN2	10.8345	0.997074			SYN2	0.109283	6.66012	8.38815	8.33988	0.054955	0.0597938
	KIAA0922	11.4483	0.999564			KIAA0922	0.128142	6.72254	2.74287	8.27746	0.0549354	0.0598575
	PRKCQ	18.6667	0.182043			PRKCQ	0.126978	0.0144586	3.81219	2.98554	0.0549093	0.059942
	THOC5	10.6851	0.977552			THOC5	0.0736722	4.79525	4.99763	10.2047	0.0549072	0.0599489
	SHTN1	10.9623	0.995394			SHTN1	0.156219	7.04542	6.96544	7.95458	0.0548694	0.0600697
	NOX4	10.4921	0.975117			NOX4	0.154078	11.7974	2.283	3.20264	0.0548583	0.0601024
	FAM229B	23.0099	0.995672			FAM229B	0.119689	0.519629	5.62352	2.48037	0.0548471	0.0601399
	PRDM8	10.2379	0.829904			PRDM8	0.146531	5.72822	4.26327	9.27178	0.0548381	0.0601676
	NECTIN1	11.0142	0.997751			NECTIN1	0.229942	6.14373	4.29441	8.85627	0.0548349	0.0601765
	XPNPEP3	12.1358	0.999692			XPNPEP3	0.116843	6.40268	3.79559	8.59732	0.0548122	0.0602503
	WARS	10.2154	0.92331			WARS	0.121565	6.19108	5.33937	8.80892	0.0547968	0.0602992
	ZNF507	10.7344	0.990593			ZNF507	0.130005	6.46895	5.77487	8.53105	0.0547811	0.0603477
	SDK1	10.7344	0.994677			SDK1	0.137354	5.61455	3.31264	9.38545	0.054777	0.0603625
	FAM20C	17.2788	0.947195			FAM20C	0.145911	5.86669	3.9237	9.13331	0.0547666	0.0603962
	PRR4	11.4765	0.999402			PRR4	0.098941	6.0226	3.19353	8.9774	0.0547591	0.0604202
	ZNF519	11.0142	0.998969			ZNF519	0.13153	6.25385	4.79248	8.74615	0.0547212	0.0605433
	AGPAT4	10.9882	0.998669			AGPAT4	0.0722426	6.68944	6.12928	8.31056	0.0546987	0.060617
	FAM133A	28	0.778033			FAM133A	0.126697	0.021245	4.10262	2.97875	0.0546911	0.0606421
	PRKRA	14.4348	0.983099			PRKRA	0.090392	0.226353	5.64387	2.77365	0.0546886	0.0606497
	LOC100132813	11.2816	0.999416			LOC100132813	0.198187	5.9716	2.41447	9.0284	0.054667	0.0607173
	CLN6	16.2517	0.961435			CLN6	0.1164	5.94902	3.19657	9.05098	0.0546613	0.0607352
	WDR60	16.9018	0.944839			WDR60	0.139122	6.36172	4.67641	8.63828	0.0546521	0.0607628
	DDAH1	9.60331	0.0697795			DDAH1	0.0840489	6.72515	7.9956	8.27485	0.054646	0.0607849
	ZNF778	18.5179	0.57691			ZNF778	0.0860276	6.96589	3.42535	8.03411	0.0546384	0.0608066
	RAB13	11.591	0.999602			RAB13	0.184976	6.18551	1.43818	8.81449	0.0546214	0.0608615
	FAHD1	12.5962	0.999561			FAHD1	0.123947	0.348274	5.19722	2.65173	0.0546157	0.0608789
	HTR1A	12.8044	0.999395			HTR1A	0.1628	4.40415	2.38682	10.5958	0.0545966	0.0609392
	MTR	11.5335	0.999664			MTR	0.0999622	6.18455	6.34904	8.81545	0.0545678	0.0610318
	TLN1	13.0562	0.99756			TLN1	0.122464	6.5366	6.28901	8.4634	0.0545499	0.061087
	NPRL3	11.591	0.999634			NPRL3	0.202158	6.09338	2.78318	8.90662	0.0545457	0.0610995
	TMEM131	10.9882	0.998547			TMEM131	0.117473	6.67906	5.7146	8.32094	0.0545421	0.0611111
	NFATC2	12.0415	0.999745			NFATC2	0.154834	6.83466	1.68451	8.16534	0.0545398	0.0611182
	BTBD9	11.9794	0.999678			BTBD9	0.0686406	5.24328	7.01177	9.75672	0.0545335	0.0611388
	MAP6	10.6362	0.983007			MAP6	0.114891	5.53598	5.92797	9.46402	0.0545283	0.061156
	IMPDH1P11	17.4082	0.298142			IMPDH1P11	0.381194	6.77227	1.08717	8.22773	0.0545163	0.0611944
	UBP1	10.1707	0.862338			UBP1	0.093029	6.07413	6.05058	8.92587	0.0545008	0.061246
	PACRG	12.6304	0.999514			PACRG	0.0981024	11.7513	2.694	3.24869	0.0544955	0.0612627
	TAF1	11.797	0.999733			TAF1	0.0878416	6.50406	5.91722	8.49594	0.0544952	0.0612636
	EIF3F	9.9957	0.621447			EIF3F	0.0559091	5.10313	6.25124	9.89687	0.0544852	0.0612943
	NEDD9	13.3181	0.998559			NEDD9	0.115218	9.10116	4.64021	5.89884	0.054462	0.0613702
	BPNT1	28	0.997805			BPNT1	0.109047	0.335985	4.66769	2.66401	0.0544615	0.061372
	SLIRP	11.309	0.999286			SLIRP	0.196185	0.357688	5.31994	2.64231	0.0544542	0.0613952
	WWC2	9.95289	0.69559			WWC2	0.101598	6.2416	4.8313	8.7584	0.0544454	0.0614227
	GORASP2	10.3519	0.923065			GORASP2	0.106097	6.4485	3.76139	8.5515	0.0544402	0.0614404
	DNAAF1	20.9369	0.911205			DNAAF1	0.160843	5.81346	2.01554	9.18654	0.0544343	0.0614596
	ZFC3H1	11.8571	0.999741			ZFC3H1	0.164694	6.41619	5.65097	8.58381	0.054434	0.0614606
	PRKCQ.AS1	17.673	0.87437			PRKCQ.AS1	0.174117	0.40121	2.38564	2.59879	0.0544102	0.0615376
	ZNF622	12.0415	0.999748			ZNF622	0.137023	0.387233	5.26164	2.61277	0.0544084	0.0615441
	HRASLS5	10.7842	0.994994			HRASLS5	0.0908839	5.11793	2.49939	9.88207	0.0543995	0.0615731
	LYPLA1	28	0.72912			LYPLA1	0.142508	11.874	5.40657	3.12602	0.0543879	0.0616118
	ING3	28	0.884663			ING3	0.0971531	11.8866	4.76786	3.11337	0.0543574	0.0617041
	SYS1	14.1277	0.995391			SYS1	0.0621619	4.41252	4.48329	10.5875	0.0543477	0.0617345
	AGPAT1	12.2639	0.999723			AGPAT1	0.135187	5.97301	4.11923	9.02699	0.0543436	0.0617483
	EDC3	12.2316	0.999715			EDC3	0.102131	5.71993	3.48689	9.28007	0.0543254	0.0618104
	SNRPC	11.3643	0.999481			SNRPC	0.158678	0.93931	4.07437	2.06069	0.0543048	0.0618746
	ZNRF1	17.1513	0.988217			ZNRF1	0.141169	6.76907	3.35955	8.23093	0.0542751	0.0619683
	PLCL2	13.7923	0.991735			PLCL2	0.103595	0.29832	7.16958	2.70168	0.0542676	0.0619918
	CCDC149	10.375	0.96376			CCDC149	0.0830469	5.94215	5.34216	9.05785	0.0542637	0.0620066
	AKIRIN2	10.3519	0.887794			AKIRIN2	0.10774	6.44856	4.34556	8.55144	0.0542598	0.0620189
	HSPA4	14	0.983113			HSPA4	0.0739035	0.140369	8.12247	2.85963	0.0542536	0.0620383
	GPN1	14.1277	0.997575			GPN1	0.0860441	0.17839	4.62311	2.82161	0.0542193	0.0621516
	DBR1	15.3399	0.942154			DBR1	0.0968943	1.12609	3.84435	1.87391	0.0541593	0.0623468
	CELF5	10.8093	0.996174			CELF5	0.158028	5.87411	5.44089	9.12589	0.054145	0.0623933
	CHRNA4	19.8632	0.963074			CHRNA4	0.192762	6.45322	3.21562	8.54678	0.0541409	0.0624065
	MLLT11	12.7692	0.999369			MLLT11	0.0777232	11.8462	7.6432	3.15381	0.0541262	0.0624547
	PARP6	10.9882	0.9981			PARP6	0.113153	6.28772	4.91873	8.71228	0.054125	0.0624578
	TREX1	12.0727	0.999716			TREX1	0.146666	4.87836	2.34649	10.1216	0.0541153	0.06249
	HEXB	12.3289	0.999742			HEXB	0.091066	0.578581	5.40035	2.42142	0.0541016	0.0625377
	WDR89	27.1813	0.986287			WDR89	0.128075	0.177109	4.93529	2.82289	0.0540869	0.0625861
	SLC1A6	14.0848	0.992637			SLC1A6	0.118635	0.262933	4.07278	2.73707	0.0540828	0.0625981
	NBPF10..includes.others..1	11.3922	0.999499			NBPF10..includes.others..1	0.11594	5.66158	5.51231	9.33842	0.0540806	0.0626052
	RAB3D	12.3289	0.999751			RAB3D	0.0961851	6.1938	3.90851	8.8062	0.0540543	0.0626918
	TMED3	12.1042	0.99978			TMED3	0.152369	0.382454	5.14612	2.61755	0.0540542	0.0626923
	EIF3M	15.3399	0.906227			EIF3M	0.0868926	0.780493	6.87248	2.21951	0.0540512	0.0627025
	PPP1R1B	10.8093	0.995414			PPP1R1B	0.119756	4.79045	5.90334	10.2096	0.0540447	0.0627235
	KDM3A	11.0142	0.998442			KDM3A	0.0820238	6.15544	6.35186	8.84456	0.0540405	0.0627374
	CNIH3	15.8635	0.613024			CNIH3	0.094625	10.791	4.96216	4.20901	0.0540189	0.0628116
	DNAH10	15.4933	0.984227			DNAH10	0.158116	7.08348	1.94274	7.91652	0.0540113	0.0628374
	EFNB3	11.8571	0.999773			EFNB3	0.135811	6.05659	4.30668	8.94341	0.0539945	0.0628929
	COX6A1	10.5636	0.9737			COX6A1	0.176524	0.321335	7.90733	2.67867	0.0539763	0.0629532
	AUNIP	14.3901	0.983499			AUNIP	0.129583	0.635893	1.92167	2.36411	0.0539756	0.0629554
	FAM19A1	13.5906	0.998161			FAM19A1	0.119118	0.624915	5.44776	2.37509	0.0539328	0.0630923
	PI4KB	28	0.73372			PI4KB	0.0820631	5.62373	5.33608	9.37627	0.0539224	0.0631256
	UFM1	27.1813	0.857127			UFM1	0.153943	0.403439	7.2225	2.59656	0.053895	0.063218
	RPS9	10.3982	0.983521			RPS9	0.161243	1.06444	7.48	1.93556	0.0538747	0.0632841
	AQP1	11.7374	0.999755			AQP1	0.334894	6.62812	4.46516	8.37188	0.0538741	0.0632865
	FAM189B	12.7342	0.999582			FAM189B	0.211776	6.36502	2.18639	8.63498	0.0538727	0.0632911
	MBP	10.8852	0.993069			MBP	0.210011	5.83521	8.82056	9.16479	0.0538713	0.063295
	CETN3	24.4632	0.908222			CETN3	0.14204	11.6212	4.26885	3.37884	0.053869	0.0633036
	CENPQ	19.5294	0.0900618			CENPQ	0.191797	1.10157	3.12088	1.89843	0.0538685	0.0633054
	SLC7A8	17.4082	0.996123			SLC7A8	0.143655	6.48868	3.89437	8.51132	0.0538557	0.0633489
	FGFR1	17.7405	0.837456			FGFR1	0.130215	6.2199	4.9066	8.7801	0.0538515	0.063361
	SYT1	10.4215	0.970433			SYT1	0.149578	6.65662	10.1126	8.34338	0.0538242	0.06345
	TECTA	17.0256	0.916401			TECTA	0.180761	6.86056	1.8191	8.13944	0.0537876	0.0635687
	MRPS22	14.8025	0.996819			MRPS22	0.109909	0.342358	5.56797	2.65764	0.0537853	0.0635762
	OLA1	13.3563	0.994541			OLA1	0.109839	0.207255	6.9993	2.79275	0.0537829	0.0635846
	FXR2	11.8571	0.999813			FXR2	0.115707	1.1018	6.59048	1.8982	0.0537829	0.0635847
	PRUNE1	12.3617	0.999743			PRUNE1	0.0781214	5.81052	3.49206	9.18948	0.053773	0.0636188
	NDUFA1	10.1485	0.72003			NDUFA1	0.2825	0.390353	6.26259	2.60965	0.053766	0.0636436
	LINC01881	13.8746	0.969915			LINC01881	0.257893	1.45442	2.7972	1.54558	0.0537648	0.0636476
	EXOSC7	10.4921	0.946868			EXOSC7	0.106008	0.69084	4.29921	2.30916	0.0537614	0.0636601
	BET1L	14.3015	0.992789			BET1L	0.116652	5.86914	3.2292	9.13086	0.0537566	0.0636752
	PPP2R3B	28	0.880008			PPP2R3B	0.147186	6.68007	2.7086	8.31993	0.0537554	0.0636791
	ARSD	12.9832	0.99907			ARSD	0.108697	6.88248	3.12749	8.11752	0.0537529	0.0636872
	ZNF667.AS1	10.8093	0.995628			ZNF667.AS1	0.0878181	11.5918	5.16052	3.40815	0.0537461	0.0637096
	RNF181	11.0142	0.998878			RNF181	0.162101	0.821272	4.94462	2.17873	0.0537318	0.0637596
	RPS7	10.5397	0.986951			RPS7	0.133945	0.619236	7.5362	2.38076	0.0537265	0.063778
	NACC1	10.9882	0.998683			NACC1	0.161694	6.06403	4.92651	8.93597	0.0537159	0.0638126
	FRY	10.5397	0.977186			FRY	0.131234	6.22632	7.39639	8.77368	0.0537109	0.0638298
	AHCTF1	10.4685	0.96942			AHCTF1	0.0852071	6.26724	6.72948	8.73276	0.053699	0.0638689
	RABL2A	20.1212	0.994034			RABL2A	0.147633	5.84359	2.50626	9.15641	0.0536893	0.0639008
	RFX7	10.9882	0.99858			RFX7	0.191556	6.93484	4.90253	8.06516	0.0536867	0.0639082
	SAP18	13.6305	0.995883			SAP18	0.106124	0.528015	6.53151	2.47199	0.0536791	0.0639314
	MLXIP	16.3088	0.640725			MLXIP	0.188391	6.29109	3.53554	8.70891	0.0536638	0.0639798
	RPL22	12.0415	0.999829			RPL22	0.0989582	0.776257	7.10714	2.22374	0.0536489	0.0640286
	PPP1R15A	10.3289	0.960241			PPP1R15A	0.11599	4.5881	4.13958	10.4119	0.0536445	0.0640423
	PLA2G4A	11.2542	0.999522			PLA2G4A	0.14282	0.305753	3.47227	2.69425	0.0536239	0.0641134
	RMND1	13.7923	0.998993			RMND1	0.10017	0.77838	4.7242	2.22162	0.0536228	0.0641177
	SEC31B	18.2992	0.184539			SEC31B	0.173731	6.26608	3.10012	8.73392	0.0536143	0.0641456
	PTPRU	10.6362	0.991123			PTPRU	0.125311	5.24018	4.86948	9.75982	0.0535944	0.0642153
	MRPS24	10.6119	0.987776			MRPS24	0.164695	0.384634	5.03729	2.61537	0.0535921	0.0642235
	EGFR	15.3399	0.999703			EGFR	0.150409	5.81501	5.65409	9.18499	0.0535895	0.0642324
	POLR2G	10.0606	0.919518			POLR2G	0.142527	0.417601	4.42486	2.5824	0.0535836	0.0642521
	RPL21	16.8406	0.947361			RPL21	0.155482	0.954624	7.99578	2.04538	0.0535779	0.0642705
	AKAP11	10.5636	0.984913			AKAP11	0.162325	6.79559	9.16857	8.20441	0.0535774	0.0642716
	LINC00632	14.0423	0.998674			LINC00632	0.211462	6.81195	2.29237	8.18805	0.0535665	0.0643102
	DCTN6	14.1707	0.996866			DCTN6	0.110875	0.278122	6.02309	2.72188	0.0535654	0.0643143
	B9D2	10.5636	0.98906			B9D2	0.176207	1.29637	1.54929	1.70363	0.0535613	0.0643292
	CNOT8	14.8498	0.985246			CNOT8	0.0835013	0.714726	6.01161	2.28527	0.0535539	0.0643544
	ZNF192P1	16.1389	0.993367			ZNF192P1	0.18073	6.12612	2.03511	8.87388	0.0535443	0.0643852
	TPK1	11.2542	0.999506			TPK1	0.0944009	11.7738	4.08585	3.22621	0.0535429	0.0643894
	TBC1D9B	16.7798	0.999347			TBC1D9B	0.111547	5.86883	6.90224	9.13117	0.0535193	0.0644632
	AHNAK	11.9794	0.999816			AHNAK	0.129085	5.9092	8.52427	9.0908	0.0535143	0.0644816
	CA4	11.797	0.999826			CA4	0.157984	1.20456	3.6467	1.79544	0.053505	0.0645116
	ZFYVE27	10.9108	0.996518			ZFYVE27	0.0963262	0.88991	6.1237	2.11009	0.0534989	0.0645309
	TMEM39B	10.2832	0.928692			TMEM39B	0.131678	5.98171	1.98251	9.01829	0.0534955	0.0645429
	CLEC3B	13.28	0.99924			CLEC3B	0.23332	11.8133	2.44297	3.18674	0.0534817	0.0645902
	AKAP6	10.8093	0.998574			AKAP6	0.105555	7.16372	8.93285	7.83628	0.0534708	0.0646269
	SAAL1	10.1485	0.81417			SAAL1	0.0816776	1.09409	2.60984	1.90591	0.053467	0.0646421
	GMDS	9.82664	0.907729			GMDS	0.113804	6.24113	1.74473	8.75887	0.0534647	0.0646506
	MSL3	13.958	0.998787			MSL3	0.0682133	0.487785	5.22926	2.51222	0.05344	0.064734
	METTL18	23.5939	0.200308			METTL18	0.149459	1.03166	2.75647	1.96834	0.0534347	0.0647527
	CCDC180	17.6061	0.552401			CCDC180	0.218354	6.44492	1.96215	8.55508	0.0534336	0.0647563
	PRRT1	27.503	0.999164			PRRT1	0.266878	5.94124	1.48648	9.05876	0.0534273	0.0647783
	HAS1	10.9623	0.996938			HAS1	0.184609	0.489972	2.03168	2.51003	0.0534225	0.0647945
	ATIC	15.3907	0.959405			ATIC	0.145898	6.94001	3.80314	8.05999	0.0534208	0.0648016
	RAB11FIP1P1	16.4823	0.96225			RAB11FIP1P1	0.216208	6.46389	3.16292	8.53611	0.0533972	0.0648813
	IFT80	13.1299	0.999654			IFT80	0.136015	11.791	6.04062	3.20896	0.0533969	0.0648823
	ZNF223	12.0727	0.999838			ZNF223	0.128212	0.34314	2.63746	2.65686	0.0533845	0.064921
	TBCA	28	0.993972			TBCA	0.119455	0.948978	5.50992	2.05102	0.053383	0.0649268
	LGI1	16.5409	0.120929			LGI1	0.0826554	0.808061	6.20375	2.19194	0.0533724	0.0649608
	GIGYF1	24.5926	0.981301			GIGYF1	0.128037	6.31613	4.92351	8.68387	0.0533614	0.064997
	SPRN	11.0931	0.999134			SPRN	0.203399	6.3701	3.05741	8.6299	0.0533608	0.0649993
	MRM3	10.7097	0.99065			MRM3	0.112599	0.265087	3.95241	2.73491	0.0533579	0.0650083
	OTUD6B.AS1	15.1401	0.849079			OTUD6B.AS1	0.14126	0.415426	6.77043	2.58457	0.0533556	0.0650167
	PNMA2	11.4765	0.9997			PNMA2	0.080502	0.952561	9.73538	2.04744	0.0533464	0.0650469
	TSTD2	17.9459	0.808473			TSTD2	0.0764901	6.35799	3.76073	8.64201	0.0533456	0.06505
	RUSC1	17.7405	0.999715			RUSC1	0.142545	5.93702	5.27731	9.06298	0.0533203	0.0651351
	CLSTN2	10.3519	0.96597			CLSTN2	0.208499	6.50146	6.38059	8.49854	0.0533061	0.0651829
	KCTD4	19.2066	0.151556			KCTD4	0.165335	0.398377	4.27782	2.60162	0.0533056	0.0651851
	ACOT8	10.2832	0.937432			ACOT8	0.120378	0.105611	4.91218	2.89439	0.053301	0.0651995
	FCHSD2	11.309	0.99929			FCHSD2	0.0859877	6.73583	5.44006	8.26417	0.0532976	0.0652111
	TAF11	11.3643	0.999695			TAF11	0.109085	0.39769	4.66098	2.60231	0.0532792	0.065275
	CBLB	10.3982	0.972529			CBLB	0.132449	6.42155	3.47785	8.57845	0.0532783	0.0652777
	GSK3B	9.9957	0.774425			GSK3B	0.122833	6.63452	7.28353	8.36548	0.0532543	0.0653623
	ARHGAP33	17.4737	0.977183			ARHGAP33	0.20794	6.36715	3.2256	8.63285	0.0532407	0.06541
	NCOA5	10.6851	0.987547			NCOA5	0.145411	5.39438	2.92183	9.60562	0.0532331	0.0654362
	MPG	11.505	0.999783			MPG	0.171126	0.767433	3.96129	2.23257	0.0532329	0.0654372
	GCN1	15.4419	0.989271			GCN1	0.0931351	6.11419	5.64567	8.88581	0.0532197	0.0654841
	SHPK	10.8598	0.996867			SHPK	0.143668	5.76167	1.26902	9.23833	0.0532012	0.0655481
	ABHD6	15.8635	0.989666			ABHD6	0.0898438	0.275554	5.56271	2.72445	0.0531861	0.0656
	NUP133	13.7515	0.99971			NUP133	0.0843555	0.360653	6.88746	2.63935	0.053185	0.0656026
	ZCCHC17	12.9832	0.999588			ZCCHC17	0.12692	0.593817	6.34542	2.40618	0.0531732	0.0656425
	NRSN2	16.424	0.974079			NRSN2	0.145368	6.20848	5.00982	8.79152	0.0531565	0.0656987
	FAM32A	10.8093	0.997205			FAM32A	0.12834	0.626073	6.07122	2.37393	0.0531535	0.0657092
	ASNA1	12.3617	0.999825			ASNA1	0.162737	1.29077	4.98613	1.70923	0.05314	0.0657565
	VSTM2A	9.9957	0.951771			VSTM2A	0.0767398	4.83312	7.36179	10.1669	0.0531366	0.065767
	GOLGA8A.GOLGA8B	13.958	0.998462			GOLGA8A.GOLGA8B	0.154363	7.48501	5.66206	7.51499	0.0531342	0.0657766
	SFXN4	10.6119	0.996677			SFXN4	0.0918258	1.08415	3.67704	1.91585	0.0531312	0.0657869
	TOMM40L	11.3643	0.999685			TOMM40L	0.0940452	0.943593	5.3491	2.05641	0.0531307	0.0657881
	MTHFD1	10.7097	0.99877			MTHFD1	0.0744601	6.01132	5.21853	8.98868	0.0531238	0.0658125
	LRRC17	28	0.914805			LRRC17	0.158331	0.096221	1.62696	2.90378	0.053108	0.0658668
	MRPL17	11.1731	0.999081			MRPL17	0.130359	0.0354508	4.844	2.96455	0.0531	0.0658967
	PDCD10	16.9018	0.961667			PDCD10	0.100454	11.8395	5.63978	3.16053	0.0530955	0.0659126
	ACAT2	10.7344	0.997586			ACAT2	0.151172	11.5409	5.8426	3.45913	0.0530891	0.0659346
	SLC39A8	16.9635	0.270033			SLC39A8	0.11293	0.100932	4.61135	2.89907	0.0530533	0.0660496
	SYT3	11.4765	0.999792			SYT3	0.184049	6.44447	3.18869	8.55553	0.0530494	0.0660634
	SLC30A9	14.3457	0.974501			SLC30A9	0.114153	0.160575	8.0811	2.83942	0.0530273	0.0661413
	ZNF428	11.0667	0.998568			ZNF428	0.171105	1.02069	5.72595	1.97931	0.0530103	0.0662011
	TMPO	26.56	0.77771			TMPO	0.118197	0.962173	6.58257	2.03783	0.0530061	0.0662153
	TCTN2	22.2392	0.266016			TCTN2	0.0836706	5.66897	3.44863	9.33103	0.0530004	0.0662343
	TRPC3	12.9471	0.999158			TRPC3	0.115471	11.7922	3.21211	3.20775	0.0529919	0.0662638
	CHI3L1	11.0931	0.999429			CHI3L1	0.325412	5.68527	3.15766	9.31473	0.0529758	0.0663185
	ANKRD33B	17.673	0.681294			ANKRD33B	0.225906	6.34857	2.51688	8.65143	0.0529743	0.0663248
	NSMAF	9.58351	0.937489			NSMAF	0.0749653	6.74696	4.78878	8.25304	0.0529539	0.0663978
	GOLGA8K..includes.others.	25.6796	0.719698			GOLGA8K..includes.others.	0.204823	6.35268	1.09465	8.64732	0.0529523	0.0664032
	CD36	13.2422	0.999356			CD36	0.193557	1.1094	1.20659	1.8906	0.0529248	0.0664976
	NRP1	10.375	0.962914			NRP1	0.10661	6.59325	4.78288	8.40675	0.0529235	0.0665017
	SNX33	18.7419	0.845847			SNX33	0.124865	5.68671	3.40707	9.31329	0.0529075	0.0665598
	CSTF2	10.5636	0.978366			CSTF2	0.0661771	5.91823	3.52552	9.08177	0.0528944	0.0666063
	COX5A	11.0142	0.998944			COX5A	0.132546	0.385399	5.92383	2.6146	0.0528927	0.0666129
	BIRC2	28	0.803554			BIRC2	0.107203	11.8919	6.59554	3.10806	0.0528828	0.0666438
	MRPS15	12.1042	0.999879			MRPS15	0.0920549	0.945357	4.43414	2.05464	0.0528643	0.0667115
	USP33	13.7109	0.998935			USP33	0.0979784	0.334172	8.37077	2.66583	0.0528618	0.0667226
	ITGA3	18.4444	0.983327			ITGA3	0.12801	5.95656	4.59616	9.04344	0.0528394	0.0668037
	LDB3	11.8571	0.999877			LDB3	0.19492	7.45361	2.69258	7.54639	0.0528259	0.0668531
	C4orf50	10.6119	0.996306			C4orf50	0.201294	6.49612	3.98315	8.50388	0.0528169	0.066884
	GRIN3A	9.91045	0.765995			GRIN3A	0.125129	6.94474	4.79892	8.05526	0.0528117	0.0669013
	STOML2	15.0421	0.980484			STOML2	0.125582	0.819941	5.3319	2.18006	0.0527726	0.0670368
	TMEM189	10.6606	0.982785			TMEM189	0.126836	6.71471	2.68695	8.28529	0.0527547	0.0670987
	VWA7	11.9794	0.999862			VWA7	0.168453	5.55005	2.14696	9.44995	0.0527529	0.067105
	AFF2	11.2816	0.999481			AFF2	0.112922	6.14603	5.51368	8.85397	0.0527363	0.0671618
	ALPK3	11.0667	0.999132			ALPK3	0.186468	5.91045	2.04337	9.08955	0.0527131	0.0672448
	SLC7A5	20.386	0.70482			SLC7A5	0.164079	6.8933	4.38834	8.1067	0.0527121	0.0672488
	MED13	10.6362	0.986432			MED13	0.0978629	6.65684	7.35924	8.34316	0.0527021	0.0672856
	EXTL3	20.5664	0.945442			EXTL3	0.0789057	5.74543	6.52242	9.25457	0.0526975	0.0673027
	NPHP4	17.8769	0.45518			NPHP4	0.131078	6.65885	4.10611	8.34115	0.0526594	0.0674416
	TPT1.AS1	16.3662	0.84547			TPT1.AS1	0.142545	5.94985	3.16771	9.05015	0.0526499	0.0674766
	IARS2	11.1463	0.999347			IARS2	0.0776269	11.6632	6.66842	3.33678	0.0526485	0.0674825
	NYNRIN	11.797	0.999852			NYNRIN	0.120524	5.17888	2.72277	9.82112	0.0526379	0.0675211
	C15orf62	18.8943	0.700917			C15orf62	0.17917	6.15747	1.09209	8.84253	0.0526251	0.0675666
	PEBP1	11.827	0.999885			PEBP1	0.118723	0.570248	10.1367	2.42975	0.0526248	0.0675676
	DBNDD1	26.7126	0.999845			DBNDD1	0.181674	6.37725	4.36261	8.62275	0.0525788	0.0677297
	SCN3B	10.5636	0.986496			SCN3B	0.163973	6.58426	7.55084	8.41574	0.0525713	0.0677556
	COL27A1	11.505	0.999802			COL27A1	0.154175	3.90916	1.95859	11.0908	0.052565	0.067778
	EIF2S2	16.7194	0.824161			EIF2S2	0.111894	0.384635	6.71162	2.61537	0.0525615	0.0677909
	KIF21A	13.958	0.986926			KIF21A	0.0783408	11.3768	8.99681	3.62319	0.0525551	0.0678142
	PPT1	15.5452	0.89279			PPT1	0.0706774	0.426696	7.2491	2.5733	0.0525472	0.0678413
	ABCA1	11.4483	0.999747			ABCA1	0.0913761	4.74172	5.49463	10.2583	0.0525407	0.0678658
	RTFDC1	12.1995	0.999893			RTFDC1	0.11416	0.585352	6.61573	2.41465	0.0525318	0.0678972
	KIAA1211L	10.7097	0.997897			KIAA1211L	0.114517	5.20278	6.34219	9.79722	0.0525295	0.0679068
	ADAM23	9.91045	0.910086			ADAM23	0.133926	6.59576	6.86637	8.40424	0.0525122	0.0679711
	VAT1L	9.95289	0.637013			VAT1L	0.146021	6.50123	4.93917	8.49877	0.0524787	0.0680932
	WASHC3	15.7027	0.990834			WASHC3	0.117723	0.0521228	4.86281	2.94788	0.0524693	0.0681244
	NFRKB	24.3351	0.925182			NFRKB	0.110597	6.58814	4.05831	8.41186	0.052456	0.0681741
	PPIE	11.2816	0.999674			PPIE	0.0944992	0.42345	4.95386	2.57655	0.0524491	0.0681998
	TCTEX1D2	10.5158	0.96847			TCTEX1D2	0.161077	0.0101569	2.81713	2.98984	0.0524374	0.068241
	ZMYND8	10.8852	0.999038			ZMYND8	0.114529	6.1281	6.03887	8.8719	0.0524339	0.0682541
	LGR4	10.2379	0.789375			LGR4	0.0894426	6.28221	5.21323	8.71779	0.0524332	0.0682571
	PELO	12.2639	0.999881			PELO	0.0677822	0.248947	5.20677	2.75105	0.0524312	0.068263
	NUTM2D	10.9365	0.999712			NUTM2D	0.228495	6.94844	1.11346	8.05156	0.052431	0.0682639
	ZNF767P	12.4278	0.999869			ZNF767P	0.0796254	5.76961	3.98352	9.23039	0.0524131	0.0683273
	NDUFB9	11.0142	0.998738			NDUFB9	0.152399	0.264269	6.36067	2.73573	0.0524068	0.06835
	C1orf174	11.309	0.999667			C1orf174	0.0754207	0.95819	4.0178	2.04181	0.0524064	0.068351
	PCDHGA6	17.4082	0.831601			PCDHGA6	0.174417	5.61498	1.1736	9.38502	0.0523974	0.0683813
	GORASP1	10.8345	0.996748			GORASP1	0.0615789	4.69258	5.14225	10.3074	0.0523867	0.0684196
	SFI1	18.5179	0.974621			SFI1	0.10809	5.88631	4.11374	9.11369	0.0523856	0.0684233
	FOXO1	11.1463	0.999528			FOXO1	0.126237	6.57416	3.95431	8.42584	0.0523813	0.0684399
	PLXNA3	23.7143	0.617585			PLXNA3	0.223524	6.17337	2.89945	8.82663	0.0523396	0.0685934
	MXRA7	12.5283	0.999759			MXRA7	0.0826701	2.15174	6.90066	0.848258	0.0523363	0.0686063
	SH3PXD2B	11.9179	0.9999			SH3PXD2B	0.140139	6.21905	3.66286	8.78095	0.0523345	0.068612
	RECK	10.9365	0.999389			RECK	0.0978359	7.24163	3.15982	7.75837	0.0523043	0.0687185
	H6PD	28	0.836245			H6PD	0.113517	6.05062	4.20266	8.94938	0.0523032	0.0687225
	FRMPD1	10.375	0.966633			FRMPD1	0.141296	6.16582	2.11327	8.83418	0.0522974	0.0687412
	MRPL50	28	0.985108			MRPL50	0.106075	0.271822	6.32611	2.72818	0.0522884	0.0687735
	SLC29A2	17.7405	0.239229			SLC29A2	0.196736	6.26119	0.940862	8.73881	0.0522668	0.0688485
	NUDCD1	28	0.858744			NUDCD1	0.114755	0.441712	5.49893	2.55829	0.0522649	0.0688556
	TIGD1	9.93162	0.659659			TIGD1	0.118239	6.43837	2.24176	8.56163	0.0522574	0.068883
	SEMA3G	14.0423	0.997603			SEMA3G	0.188621	11.9539	2.87444	3.04614	0.0522504	0.0689068
	RGS7BP	10.3289	0.936332			RGS7BP	0.16057	6.65349	6.27514	8.34651	0.0522319	0.0689772
	GEMIN7	10.0172	0.614281			GEMIN7	0.118527	0.728697	2.80141	2.2713	0.0522291	0.0689864
	AFDN	10.3289	0.985657			AFDN	0.0744239	6.83817	7.12838	8.16183	0.0522215	0.0690125
	CCDC82	10.7344	0.997939			CCDC82	0.165402	6.92419	5.59128	8.07581	0.0522156	0.0690331
	CCDC65	10.9882	0.998492			CCDC65	0.118772	6.3756	1.96878	8.6244	0.0521946	0.0691067
	RTN4	13.6706	0.997544			RTN4	0.0848109	0.337586	10.4815	2.66241	0.0521819	0.0691521
	TNKS2	11.591	0.999881			TNKS2	0.0759451	6.68331	7.07764	8.31669	0.0521675	0.069206
	TPX2	9.62319	0.659937			TPX2	0.122306	5.86978	1.84252	9.13022	0.0521655	0.0692135
	SLC45A1	10.0172	0.955459			SLC45A1	0.13069	6.29623	3.26851	8.70377	0.0521624	0.0692258
	PHC2	28	0.99928			PHC2	0.0964731	5.87596	5.54156	9.12404	0.0521595	0.0692368
	RGMB	10.1707	0.90125			RGMB	0.118997	5.97863	5.47201	9.02137	0.0521469	0.0692837
	TTLL5	11.0404	0.999185			TTLL5	0.109258	6.48973	4.55547	8.51027	0.0521363	0.0693263
	PLA2G7	22.5631	0.989829			PLA2G7	0.140899	9.13578	2.22991	5.86422	0.0521265	0.0693658
	AKTIP	13.4335	0.998874			AKTIP	0.0884599	0.833182	5.34118	2.16682	0.0521151	0.0694066
	CNNM3	17.4082	0.78548			CNNM3	0.140926	6.2209	3.24132	8.7791	0.0521129	0.0694147
	BCL2	16.083	0.987306			BCL2	0.107143	6.69368	5.18638	8.30632	0.0520833	0.0695214
	TBC1D2	26.56	0.701465			TBC1D2	0.154063	7.22527	1.70672	7.77473	0.0520792	0.0695375
	TTPAL	10.2605	0.959379			TTPAL	0.0892679	6.61458	4.80996	8.38542	0.0520656	0.0695824
	ANKRD18DP	15.9725	0.987488			ANKRD18DP	0.153306	7.44359	1.3905	7.55641	0.0520511	0.0696335
	POP5	11.2542	0.99978			POP5	0.116152	0.306206	3.70039	2.69379	0.0520477	0.0696456
	PTPRN2	10.4685	0.98329			PTPRN2	0.133898	6.15075	6.98356	8.84925	0.0520446	0.0696573
	DAW1	8.51282	0.53943			DAW1	0.182357	1.6368	1.69821	1.3632	0.0520428	0.0696639
	ABCA7	17.9459	0.64709			ABCA7	0.164008	5.99309	2.98943	9.00691	0.0520258	0.0697276
	KLHL3	10.9365	0.999524			KLHL3	0.095105	6.18678	5.45481	8.81322	0.0520162	0.0697628
	FBXO16	12.8044	0.999808			FBXO16	0.0878236	0.905224	3.21073	2.09478	0.0520072	0.0697958
	JAG1	16.8406	0.976969			JAG1	0.0871498	6.7285	4.32506	8.2715	0.0519969	0.069834
	FANCF	26.2599	0.706962			FANCF	0.115396	0.681296	3.71183	2.3187	0.0519698	0.0699327
	TRIM37	13.2045	0.999276			TRIM37	0.0886467	0.280383	8.53321	2.71962	0.0519659	0.0699483
	SYMPK	14.3457	0.999116			SYMPK	0.129318	6.13715	5.27988	8.86285	0.0519026	0.0701752
	SNX15	10.5877	0.991653			SNX15	0.118416	4.96617	3.34846	10.0338	0.0519011	0.0701798
	LINC00116	10.1707	0.914323			LINC00116	0.205751	0.318475	4.26546	2.68153	0.0518993	0.0701873
	COX4I1	10.7593	0.997499			COX4I1	0.128881	0.684572	8.22249	2.31543	0.0518971	0.0701958
	CETN2	14.6625	0.992282			CETN2	0.138205	0.913145	5.58011	2.08685	0.0518932	0.0702093
	ANAPC1	10.0824	0.61534			ANAPC1	0.0654857	5.58672	5.88809	9.41328	0.0518792	0.0702592
	PCDHGA2	16.3088	0.933855			PCDHGA2	0.175241	6.1567	1.44054	8.8433	0.0518692	0.0702984
	DNAJC9	12.3617	0.999898			DNAJC9	0.0785123	1.72946	4.41558	1.27054	0.0518436	0.0703943
	GUSBP3	11.797	0.999924			GUSBP3	0.206366	6.83024	2.36716	8.16976	0.0518385	0.070414
	HELQ	25.1243	0.925739			HELQ	0.0786533	0.193874	4.36256	2.80613	0.0518178	0.0704893
	STAT4	11.5335	0.999869			STAT4	0.131958	0.519689	6.22409	2.48031	0.0518175	0.0704902
	NF2	11.1463	0.999647			NF2	0.0832459	5.15558	6.3234	9.84442	0.0518158	0.0704975
	MRPL36	11.3366	0.999848			MRPL36	0.162054	0.684776	3.09218	2.31522	0.0518104	0.0705191
	TBC1D19	15.1401	0.999871			TBC1D19	0.088488	0.527186	5.02024	2.47281	0.0517914	0.0705871
	DEXI	10.1043	0.933425			DEXI	0.121806	0.524039	2.93447	2.47596	0.0517904	0.07059
	RNF144A.AS1	18.6667	0.915266			RNF144A.AS1	0.0982669	6.63946	4.05709	8.36054	0.0517883	0.0705991
	LINC01415	28	0.999867			LINC01415	0.113559	11.5027	2.05029	3.49728	0.0517813	0.0706268
	CTSL	11.1463	0.999546			CTSL	0.130256	0.130579	5.85806	2.86942	0.0517365	0.0707921
	FPGT.TNNI3K	11.5622	0.999911			FPGT.TNNI3K	0.221638	6.36175	1.36866	8.63825	0.0517328	0.070807
	TXNDC15	12.6304	0.999886			TXNDC15	0.0990905	0.636162	6.61043	2.36384	0.0517135	0.0708774
	EMILIN3	28	0.998227			EMILIN3	0.173525	5.04179	1.98561	9.95821	0.0516936	0.0709487
	URB1.AS1	11.0404	0.999398			URB1.AS1	0.145434	11.4475	1.93442	3.55246	0.0516917	0.0709559
	BDNF	13.3563	0.998604			BDNF	0.19075	11.507	4.40729	3.49304	0.0516879	0.0709705
	HNRNPA2B1	14.3015	0.999666			HNRNPA2B1	0.134417	6.65165	6.959	8.34835	0.0516827	0.0709895
	DIS3L2	13.8746	0.999391			DIS3L2	0.0764831	6.12491	4.48559	8.87509	0.0516666	0.0710474
	TBC1D13	17.1513	0.765235			TBC1D13	0.132337	6.52571	4.22267	8.47429	0.0516477	0.0711192
	ANGPTL4	11.827	0.999912			ANGPTL4	0.262317	5.2985	2.51632	9.7015	0.0516442	0.0711315
	SLC25A14	12.6649	0.999775			SLC25A14	0.113678	1.43704	4.18802	1.56296	0.0516296	0.0711859
	EID2B	11.5622	0.999903			EID2B	0.120696	0.300305	4.1979	2.6997	0.0516214	0.0712146
	TNS2	28	0.318869			TNS2	0.171177	6.1917	3.76892	8.8083	0.051618	0.0712268
	SLITRK2	12.6649	0.999918			SLITRK2	0.109038	6.52415	5.24335	8.47585	0.0515988	0.0712976
	RPF1	15.0421	0.965225			RPF1	0.100403	0.666001	4.42442	2.334	0.0515956	0.0713089
	ZNF137P	11.505	0.999884			ZNF137P	0.139286	4.83155	1.0776	10.1684	0.0515873	0.0713389
	PRPS1	11.3643	0.999829			PRPS1	0.112789	0.248749	5.31488	2.75125	0.0515754	0.07138
	EXOSC1	11.4201	0.999901			EXOSC1	0.0897867	0.492152	3.93906	2.50785	0.0515737	0.0713858
	BEAN1	15.8635	0.99728			BEAN1	0.175827	6.66399	1.52604	8.33601	0.0515701	0.071398
	USB1	16.0276	0.879609			USB1	0.182972	6.56856	2.76008	8.43144	0.0515701	0.0713982
	DENND2C	14.8025	0.945091			DENND2C	0.120548	0.470898	2.11628	2.5291	0.0515302	0.0715483
	MFSD13A	14.8025	0.963447			MFSD13A	0.123137	5.88559	2.82881	9.11441	0.0515275	0.0715582
	ANKRD62	11.8571	0.999927			ANKRD62	0.244619	5.87967	1.26868	9.12033	0.0515247	0.0715682
	CDC42	15.2393	0.992014			CDC42	0.134543	0.444157	7.90006	2.55584	0.0515146	0.0716068
	CD83	12.1995	0.999932			CD83	0.106306	0.628204	4.95119	2.3718	0.0515119	0.0716169
	TBRG1	13.6706	0.997712			TBRG1	0.0718249	0.652708	6.79996	2.34729	0.0515022	0.0716531
	TANK	18.8943	0.263944			TANK	0.0978941	11.46	5.03912	3.54002	0.0515007	0.0716585
	PCDHB7	12.9111	0.999898			PCDHB7	0.164071	7.14585	1.90249	7.85415	0.0514909	0.0716942
	MTSS1L	22.0284	0.914277			MTSS1L	0.159119	5.57738	5.231	9.42262	0.0514872	0.0717091
	SSR2	11.5335	0.999917			SSR2	0.116527	0.651883	5.4655	2.34812	0.0514771	0.0717474
	PARVA	10.2154	0.62886			PARVA	0.0882788	5.9748	4.867	9.0252	0.05147	0.0717735
	GNL3	12.9111	0.999775			GNL3	0.11892	0.187374	6.21202	2.81263	0.0514671	0.0717839
	ZNF326	10.5877	0.997623			ZNF326	0.153349	7.03171	3.72239	7.96829	0.0514597	0.0718117
	PRR36	25.1243	0.983951			PRR36	0.27859	6.56783	1.80115	8.43217	0.0514534	0.0718371
	ARL16	11.0404	0.999583			ARL16	0.121645	0.519637	4.67573	2.48036	0.0514532	0.0718386
	EFCAB6	24.4632	0.99985			EFCAB6	0.101914	0.0814222	4.53059	2.91858	0.0514507	0.071849
	LZTFL1	14.7089	0.944535			LZTFL1	0.112165	0.561521	6.86063	2.43848	0.0514452	0.0718713
	TMEM19	11.3643	0.999896			TMEM19	0.11333	0.828924	6.03344	2.17108	0.0514449	0.071872
	FAM96B	10.2832	0.914954			FAM96B	0.179421	0.641726	5.0372	2.35827	0.0514374	0.0718988
	SNAI3	27.0233	0.99926			SNAI3	0.177478	6.25654	1.92935	8.74346	0.0514355	0.0719054
	VARS	17.5396	0.840456			VARS	0.120611	6.25954	4.64417	8.74046	0.0514241	0.0719468
	KLHL41	11.309	0.999885			KLHL41	0.13971	2.6747	1.32342	0.325304	0.0514187	0.0719649
	RASD1	17.2788	0.533151			RASD1	0.197392	6.49437	5.50205	8.50563	0.0514135	0.0719834
	TMEM164	22.0284	0.645357			TMEM164	0.0683785	4.96251	4.41453	10.0375	0.0514118	0.0719895
	ABCG1	11.2271	0.999593			ABCG1	0.0852502	4.8306	4.71055	10.1694	0.0514049	0.0720153
	TUBGCP4	10.4449	0.977822			TUBGCP4	0.0735067	6.19405	5.95725	8.80595	0.05139	0.0720707
	PLAGL1	9.64315	0.883852			PLAGL1	0.156271	6.76428	2.72016	8.23572	0.0513871	0.0720818
	HPS3	13.4335	0.99784			HPS3	0.0713227	1.40142	4.80755	1.59858	0.0513399	0.0722577
	IARS	12.5622	0.999909			IARS	0.0854616	11.9919	7.89624	3.00807	0.0513366	0.0722735
	HNRNPU	10.7593	0.998243			HNRNPU	0.0974661	6.04859	8.05816	8.95141	0.0513341	0.0722825
	KCNAB3	19.0492	0.913648			KCNAB3	0.126723	5.02838	2.17523	9.97162	0.0513313	0.0722944
	NSUN4	10.0389	0.746919			NSUN4	0.0771098	6.09458	4.20751	8.90542	0.0513246	0.0723172
	MGAT5	10.306	0.963443			MGAT5	0.0664539	6.4859	6.99213	8.5141	0.0513178	0.0723442
	SPTSSB	12.5622	0.999856			SPTSSB	0.108443	11.9222	4.99238	3.07778	0.0513117	0.0723682
	FMN2	11.591	0.999923			FMN2	0.116393	6.47578	6.63946	8.52422	0.0513098	0.0723751
	NMT1	10.3519	0.947301			NMT1	0.0700319	4.80628	6.81666	10.1937	0.0513089	0.0723788
	KLHL8	15.1895	0.987169			KLHL8	0.087728	0.355085	6.48414	2.64492	0.0513062	0.0723897
	PDZD8	9.82664	0.375641			PDZD8	0.0708718	6.51875	6.88009	8.48125	0.0512946	0.0724336
	FNDC10	28	0.99992			FNDC10	0.220646	5.82015	2.0561	9.17985	0.0512915	0.0724457
	TBC1D16	10.7593	0.998723			TBC1D16	0.104266	5.50249	5.20018	9.49751	0.0512891	0.0724563
	FAM126B	10.7097	0.997529			FAM126B	0.138442	6.23535	6.01853	8.76465	0.0512786	0.0724946
	SLC9A8	18.3715	0.663339			SLC9A8	0.0864262	6.07028	4.13074	8.92972	0.0512536	0.0725874
	C19orf12	10.5877	0.991586			C19orf12	0.0827489	0.340183	5.9082	2.65982	0.0512535	0.0725877
	ZNF623	11.62	0.999896			ZNF623	0.0497948	4.26898	5.76252	10.731	0.0512476	0.0726111
	B3GNT7	28	0.973589			B3GNT7	0.162782	6.01077	1.738	8.98923	0.0512369	0.0726529
	RPL5	16.9635	0.979573			RPL5	0.1171	0.716096	8.18249	2.2839	0.0512315	0.0726722
	NEMP1	10.0606	0.918295			NEMP1	0.102602	6.1027	3.58547	8.8973	0.0512139	0.0727391
	GPC6	17.8084	0.98141			GPC6	0.117129	6.41748	2.34103	8.58252	0.0511852	0.0728494
	TMEM50A	17.673	0.0744209			TMEM50A	0.0818969	0.492073	6.06549	2.50793	0.0511843	0.0728531
	SNN	11.1463	0.999544			SNN	0.101831	1.60565	8.09271	1.39435	0.0511842	0.0728533
	DUSP18	12.2963	0.999943			DUSP18	0.13001	6.55375	1.66466	8.44625	0.0511834	0.0728566
	SPAG5	13.0196	0.999713			SPAG5	0.0984652	4.77868	2.59783	10.2213	0.0511659	0.0729238
	PRRT2	13.3563	0.999896			PRRT2	0.152119	6.25709	5.37397	8.74291	0.0511332	0.0730515
	TIMM10	10.9623	0.999176			TIMM10	0.17553	0.713292	4.10933	2.28671	0.0511304	0.0730614
	PDZRN4	15.4419	0.946557			PDZRN4	0.124446	11.9899	4.64155	3.01007	0.0511286	0.0730695
	SUFU	12.8398	0.99991			SUFU	0.146881	6.37774	2.66595	8.62226	0.0511111	0.0731309
	GTF3C4	10.6606	0.997226			GTF3C4	0.109665	6.36602	5.51245	8.63398	0.0510973	0.0731851
	C19orf43	11.797	0.999947			C19orf43	0.160344	1.28286	5.63088	1.71714	0.0510863	0.0732284
	CTDSPL	10.3289	0.906414			CTDSPL	0.0717578	5.93516	5.15164	9.06484	0.0510589	0.0733366
	PCDH20	14.8974	0.91132			PCDH20	0.106847	0.0237108	5.99376	2.97629	0.0510587	0.0733375
	UBE2Z	10.7344	0.996718			UBE2Z	0.0627263	4.96193	5.98864	10.0381	0.051058	0.07334
	RPRD1A	13.551	0.998958			RPRD1A	0.102106	0.242119	8.12463	2.75788	0.0510553	0.0733507
	CARMIL2	10.6606	0.993296			CARMIL2	0.173039	5.55468	2.47118	9.44532	0.0510477	0.0733797
	IMMP2L	10.9623	0.997721			IMMP2L	0.112211	0.626574	2.81466	2.37343	0.0510259	0.0734607
	SORL1	10.5636	0.999008			SORL1	0.0911584	6.89499	9.49317	8.10501	0.051025	0.0734645
	C20orf196	12.0103	0.999945			C20orf196	0.124517	11.9039	2.08467	3.09609	0.0510194	0.0734865
	SESTD1	10.4921	0.986296			SESTD1	0.131117	6.83488	7.01812	8.16512	0.051016	0.073498
	METTL5	14.6625	0.943681			METTL5	0.085738	0.932983	4.38996	2.06702	0.0510003	0.0735577
	LINC00473	20.0345	0.939937			LINC00473	0.234674	7.75359	2.72769	7.24641	0.0509908	0.0735938
	GBA	10.2832	0.974376			GBA	0.131402	6.70887	3.44385	8.29113	0.0509898	0.0735996
	PDXDC2P.NPIPB14P	14.8025	0.998127			PDXDC2P.NPIPB14P	0.212069	6.77997	2.98468	8.22003	0.0509884	0.0736048
	LINC01252	16.1951	0.995713			LINC01252	0.135173	5.79371	2.96781	9.20629	0.050984	0.0736198
	NSMCE4A	17.2788	0.971582			NSMCE4A	0.108906	0.847099	4.12754	2.1529	0.0509787	0.0736424
	CCNYL1	10.7344	0.996779			CCNYL1	0.0809234	7.57538	4.60872	7.42462	0.0509687	0.0736806
	CFAP126	10.1043	0.991722			CFAP126	0.132926	6.90182	0.937025	8.09818	0.0509632	0.0737035
	PFKM	10.9882	0.998463			PFKM	0.0919657	0.839715	8.05919	2.16028	0.0509569	0.0737274
	WASL	10.5158	0.993405			WASL	0.150017	6.68839	6.97702	8.31161	0.0509429	0.0737792
	RPS27	10.5877	0.999			RPS27	0.184243	1.25764	7.47335	1.74236	0.0509286	0.0738337
	SBK1	11.62	0.999945			SBK1	0.242834	6.50132	2.77291	8.49868	0.0509197	0.0738714
	PMVK	11.827	0.999952			PMVK	0.155087	1.19183	3.90389	1.80817	0.0509162	0.0738853
	PDS5B	10.2832	0.966103			PDS5B	0.162006	6.42379	7.47001	8.57621	0.050914	0.0738937
	PRSS53	17.2788	0.919732			PRSS53	0.183299	6.30248	1.07009	8.69752	0.0509087	0.0739152
	COPG1	23.0099	0.990087			COPG1	0.0984754	5.94921	6.34486	9.05079	0.0509033	0.0739357
	MMACHC	11.9179	0.999943			MMACHC	0.0931224	5.34326	2.37936	9.65674	0.0508916	0.0739852
	USP10	9.93162	0.660219			USP10	0.0968227	6.26024	5.61506	8.73976	0.0508692	0.0740731
	PSMB4	11.1463	0.999807			PSMB4	0.1277	0.596308	6.60934	2.40369	0.0508545	0.0741322
	COL19A1	13.4725	0.999385			COL19A1	0.0748959	9.18719	4.44168	5.81281	0.0508097	0.0743059
	LINC00665	15.8635	0.999838			LINC00665	0.111528	6.19988	3.36462	8.80012	0.0508051	0.0743217
	NAT14	10.5636	0.994716			NAT14	0.166154	0.497793	4.85284	2.50221	0.0507945	0.0743619
	CYP46A1	10.8598	0.999628			CYP46A1	0.146732	6.24593	5.15472	8.75407	0.0507922	0.0743713
	GNB1	11.0404	0.999775			GNB1	0.0702362	6.36147	8.75824	8.63853	0.0507852	0.0743974
	RRP1B	10.6606	0.999158			RRP1B	0.069674	7.14173	4.69185	7.85827	0.0507804	0.0744162
	ZNF700	21.4194	0.949142			ZNF700	0.0951044	0.577102	4.63378	2.4229	0.0507721	0.0744508
	ARHGDIA	13.2045	0.999937			ARHGDIA	0.214919	6.82133	4.01563	8.17867	0.0507622	0.07449
	ZXDB	11.2	0.999839			ZXDB	0.128678	6.5439	3.97101	8.4561	0.0507549	0.0745165
	CROCCP3	17.0256	0.984684			CROCCP3	0.158411	6.23675	3.55331	8.76325	0.0507513	0.074529
	MLXIPL	18.0155	0.956818			MLXIPL	0.203961	6.36052	2.08683	8.63948	0.0507469	0.0745462
	PSMB7	11.2	0.999792			PSMB7	0.0992093	0.519302	5.79948	2.4807	0.050732	0.0746065
	ARPC5L	10.8598	0.99764			ARPC5L	0.123655	0.0875589	5.75201	2.91244	0.0507287	0.0746195
	FAM220A	14.8498	0.974023			FAM220A	0.0826366	0.348937	5.34574	2.65106	0.0507189	0.074656
	RAB11FIP5	27.1813	0.952498			RAB11FIP5	0.0937756	5.7588	5.88558	9.2412	0.0507183	0.0746583
	NR1D1	28	0.00170006			NR1D1	0.28699	6.623	2.76157	8.377	0.0506775	0.0748195
	GABRA3	10.2154	0.850948			GABRA3	0.14365	6.06943	4.61025	8.93057	0.0506758	0.074826
	UTP23	15.9725	0.965719			UTP23	0.0745617	0.171685	5.29179	2.82832	0.0506749	0.0748292
	ZNF805	13.3181	0.999199			ZNF805	0.0723601	6.10908	4.10038	8.89092	0.0506682	0.0748563
	WDCP	15.5452	0.999938			WDCP	0.0798649	11.8211	3.90054	3.17887	0.0506446	0.0749501
	AP2A1	11.827	0.999959			AP2A1	0.164777	6.47636	6.28976	8.52364	0.0506417	0.0749616
	NPRL2	11.591	0.99994			NPRL2	0.101796	0.397059	4.4896	2.60294	0.0506403	0.0749666
	NR2C2AP	10.5636	0.990997			NR2C2AP	0.135131	0.478015	2.79842	2.52199	0.0506393	0.07497
	LTA4H	13.4725	0.999139			LTA4H	0.0588178	1.19046	5.49565	1.80954	0.0506383	0.0749736
	CENPX	10.0172	0.741966			CENPX	0.179189	0.375434	4.55703	2.62457	0.0506174	0.0750539
	ACLY	10.0172	0.968837			ACLY	0.0712408	6.02882	6.79816	8.97118	0.0506104	0.0750802
	NIN	11.0404	0.999847			NIN	0.115311	6.89902	6.88898	8.10098	0.0505969	0.0751343
	ACVR1	12.4611	0.999947			ACVR1	0.0855447	7.91056	3.67462	7.08944	0.050567	0.0752498
	PLXNB2	17.7405	0.688678			PLXNB2	0.148305	6.13798	5.17465	8.86202	0.0505422	0.075346
	STX16	15.0421	0.997324			STX16	0.164924	6.78722	5.15167	8.21278	0.0505352	0.0753745
	LOC100506123	15.1895	0.998213			LOC100506123	0.222524	7.0375	3.49749	7.9625	0.0505302	0.0753948
	DIEXF	10.8598	0.998046			DIEXF	0.0744145	7.3188	4.20421	7.6812	0.0505196	0.075435
	SLC24A2	24.7234	0.997312			SLC24A2	0.13363	6.7965	6.50208	8.2035	0.050512	0.0754656
	RAP1GAP2	10.3289	0.941796			RAP1GAP2	0.114645	5.92478	6.83738	9.07522	0.0505034	0.0755014
	TPPP	28	0.98314			TPPP	0.130067	6.21101	7.78293	8.78899	0.0505009	0.0755116
	SCN9A	10.4215	0.978349			SCN9A	0.152575	5.93466	3.53928	9.06534	0.0504988	0.0755195
	RAD51C	13.7923	0.999789			RAD51C	0.114811	1.16299	4.74294	1.83701	0.0504979	0.0755223
	BCHE	17.6061	0.310861			BCHE	0.148229	0.590178	3.03781	2.40982	0.0504941	0.0755373
	NAA15	10.5158	0.991778			NAA15	0.123797	6.49541	5.641	8.50459	0.0504838	0.0755747
	DLGAP1.AS5	17.4737	0.996435			DLGAP1.AS5	0.245445	6.54416	2.27726	8.45584	0.0504787	0.0755961
	FGF17	16.1389	0.994659			FGF17	0.191339	5.89341	1.35816	9.10659	0.0504741	0.0756139
	ZNF324	24.4632	0.891623			ZNF324	0.0970789	5.52038	3.7495	9.47962	0.0504449	0.0757224
	DNER	10.4215	0.99772			DNER	0.0702851	6.1393	7.01616	8.8607	0.0504301	0.0757804
	LOC100133091	25.2609	0.998633			LOC100133091	0.152823	5.86415	2.39095	9.13585	0.0504204	0.0758211
	NDUFC1	11.4765	0.999926			NDUFC1	0.157711	0.740792	5.1156	2.25921	0.0503938	0.0759273
	ALDH1L1	10.5397	0.998584			ALDH1L1	0.149423	5.82031	5.36635	9.17969	0.0503872	0.0759525
	SLIT2	10.375	0.986838			SLIT2	0.125008	6.29776	6.05087	8.70224	0.0503864	0.0759565
	GALNT3	10.8345	0.997867			GALNT3	0.132527	6.40654	1.43659	8.59346	0.0503616	0.0760572
	ATP8A2	10.0389	0.841082			ATP8A2	0.0908395	6.07949	7.55251	8.92051	0.0503576	0.0760724
	CADM2.AS1	10.8345	0.999497			CADM2.AS1	0.236481	6.47771	2.39578	8.52229	0.050355	0.0760831
	LINC.PINT	16.5409	0.973374			LINC.PINT	0.210578	6.59315	2.90677	8.40685	0.0503534	0.076091
	CPOX	11.4201	0.999897			CPOX	0.0953564	11.4702	4.95364	3.52981	0.0503483	0.0761104
	PHACTR4	15.3399	0.926824			PHACTR4	0.144034	6.18924	2.93024	8.81076	0.0503483	0.0761105
	IDI1	12.2963	0.999954			IDI1	0.127246	11.4278	7.65205	3.57221	0.0503214	0.0762226
	MTHFD1L	20.9369	0.118462			MTHFD1L	0.0646426	5.52753	4.21021	9.47247	0.0503172	0.0762389
	MT1X	28	0.990533			MT1X	0.313408	5.63879	3.67256	9.36121	0.0503086	0.0762759
	CRHBP	14.8974	0.981397			CRHBP	0.176776	11.4851	3.83504	3.5149	0.0503042	0.0762929
	ASH1L	10.5158	0.990695			ASH1L	0.0956596	6.2691	8.62454	8.7309	0.0503018	0.0763014
	MCTP2	18.2275	0.597439			MCTP2	0.126869	0.393791	3.19333	2.60621	0.0502937	0.0763339
	SDS	11.3366	0.999908			SDS	0.168005	6.18607	2.19411	8.81393	0.0502885	0.0763545
	C19orf70	10.4215	0.978954			C19orf70	0.186424	0.519585	5.26053	2.48041	0.0502864	0.076363
	LIFR.AS1	28	0.99967			LIFR.AS1	0.0819132	5.44924	2.88876	9.55076	0.0502788	0.0763947
	FBXO34	13.4335	0.999321			FBXO34	0.0899878	1.10409	7.1435	1.89591	0.0502752	0.0764085
	JAM2	10.4215	0.913163			JAM2	0.0915449	6.60414	5.68182	8.39586	0.0502704	0.076428
	EIF4G3	10.193	0.922148			EIF4G3	0.0966128	6.51028	7.70406	8.48972	0.0502605	0.0764676
	SLC12A5	20.75	0.944506			SLC12A5	0.128681	5.93741	8.13352	9.06259	0.0502543	0.0764921
	PTH2R	10.6606	0.98302			PTH2R	0.113416	0.780251	3.95615	2.21975	0.0502458	0.0765285
	EPHB2	10.1485	0.898536			EPHB2	0.101532	5.36987	3.71459	9.63013	0.0502445	0.076534
	RBM34	11.0667	0.999772			RBM34	0.103989	0.082736	1.53253	2.91726	0.0502378	0.07656
	LOC730098	10.193	0.818134			LOC730098	0.211355	0.0959287	1.98486	2.90407	0.0502195	0.0766313
	WDR12	13.551	0.999065			WDR12	0.0703875	0.510576	5.21854	2.48942	0.0501968	0.0767219
	NOL6	18.3715	0.650752			NOL6	0.104645	6.54255	4.66309	8.45745	0.050196	0.0767245
	NFKBIL1	11.3922	0.999929			NFKBIL1	0.126195	1.80911	3.74106	1.19089	0.0501926	0.0767377
	LRRC28	14.2141	0.999892			LRRC28	0.124981	6.24912	4.15937	8.75088	0.0501914	0.0767424
	MMGT1	10.4685	0.980287			MMGT1	0.13379	6.67433	4.41285	8.32567	0.0501865	0.0767631
	CAMK2A	19.2863	0.988657			CAMK2A	0.0854563	5.56182	10.2829	9.43818	0.0501834	0.0767771
	SCAMP1	13.7515	0.999051			SCAMP1	0.133868	0.0554829	8.80967	2.94452	0.0501556	0.0768894
	C1orf131	18.0856	0.0384101			C1orf131	0.0812851	0.186251	3.29051	2.81375	0.0501459	0.0769294
	EIF3I	11.6491	0.999962			EIF3I	0.132513	0.909917	6.32763	2.09008	0.0501453	0.0769314
	MED10	13.093	0.999815			MED10	0.0785475	10.8947	3.839	4.10534	0.0501174	0.0770469
	SERPING1	11.797	0.999962			SERPING1	0.167517	5.82193	2.57796	9.17807	0.0501154	0.0770547
	SAR1A	13.7923	0.99618			SAR1A	0.106834	1.15783	7.28466	1.84217	0.0501152	0.0770557
	RPL36AL	12.0103	0.999972			RPL36AL	0.147499	1.23325	5.78118	1.76675	0.0501145	0.07706
	MDM4	15.1895	0.999582			MDM4	0.119761	6.06805	5.98615	8.93195	0.0500985	0.0771266
	LRRC37A6P	11.827	0.999969			LRRC37A6P	0.178344	7.84954	1.32748	7.15046	0.050077	0.0772145
	KCNH5	10.1707	0.913894			KCNH5	0.0976746	5.72901	5.26927	9.27099	0.0500763	0.0772172
	DISP3	20.6578	0.956366			DISP3	0.119799	4.97888	2.68741	10.0211	0.0500749	0.0772238
	BSCL2	11.5622	0.999954			BSCL2	0.137314	1.35078	5.28336	1.64922	0.0500696	0.0772474
	C14orf37	10.4921	0.994696			C14orf37	0.109935	6.92538	5.88877	8.07462	0.0500512	0.0773229
	MCC	10.5877	0.997802			MCC	0.0855719	5.94872	5.61788	9.05128	0.0500463	0.0773435
	RNF139	16.6595	0.985437			RNF139	0.088293	0.300497	5.65708	2.6995	0.0500459	0.0773451
	TCEANC2	10.4449	0.969157			TCEANC2	0.083203	6.80111	3.01679	8.19889	0.050033	0.077395
	SLC37A4	19.2066	0.357024			SLC37A4	0.0987442	5.61133	2.73629	9.38867	0.0499898	0.0775666
	SLX4IP	11.62	0.999958			SLX4IP	0.155573	6.4771	1.0226	8.5229	0.0499648	0.0776655
	PLPP5	11.9794	0.999967			PLPP5	0.0620775	5.56921	3.85252	9.43079	0.0499611	0.0776794
	ZNF207	10.3519	0.986948			ZNF207	0.0957827	6.38559	7.22428	8.61441	0.0499478	0.0777348
	WWOX	11.309	0.999869			WWOX	0.072056	5.92926	4.11432	9.07074	0.0499476	0.0777354
	SLC25A15	10.7593	0.999827			SLC25A15	0.117706	0.194787	3.19947	2.80521	0.0499444	0.0777485
	ZNF827	10.6362	0.993006			ZNF827	0.100571	6.23973	4.9784	8.76027	0.0499372	0.0777761
	GPATCH4	16.5409	0.996424			GPATCH4	0.122343	6.83581	3.89167	8.16419	0.0499256	0.0778248
	C1orf21	10.0606	0.686324			C1orf21	0.0745823	6.32397	7.54254	8.67603	0.0499235	0.0778329
	RSRP1	28	0.355136			RSRP1	0.0941204	11.3954	6.75658	3.60463	0.0499218	0.0778411
	TSSC1	11.6491	0.999965			TSSC1	0.106057	0.332849	5.69568	2.66715	0.0499067	0.0779029
	PTBP2	16.7798	0.833151			PTBP2	0.0942102	11.9604	7.09538	3.03961	0.0498811	0.0780098
	SFXN3	11.5622	0.999943			SFXN3	0.091234	4.44374	5.52704	10.5563	0.0498613	0.07809
	PCSK2	10.1264	0.836531			PCSK2	0.10424	6.33539	6.47526	8.66461	0.0498478	0.0781448
	PLXDC2	11.4765	0.999939			PLXDC2	0.0995435	5.92186	5.01749	9.07814	0.0498463	0.0781499
	FUT11	9.91045	0.82471			FUT11	0.105611	5.42861	3.04294	9.57139	0.0498336	0.0781985
	NLRP2	9.31463	0.716254			NLRP2	0.472142	7.7885	2.14846	7.2115	0.0498223	0.0782455
	RBFOX1	9.76471	0.53388			RBFOX1	0.0859778	5.97166	7.37724	9.02834	0.049821	0.0782507
	ENOX1.AS1	16.6	0.858297			ENOX1.AS1	0.282456	6.74039	1.15061	8.25961	0.0497982	0.0783439
	BORCS7	12.0415	0.999974			BORCS7	0.158476	0.224315	5.92415	2.77568	0.0497946	0.078357
	FAM184B	10.5877	0.996611			FAM184B	0.102932	6.12605	4.95505	8.87395	0.0497826	0.0784066
	DDX6	10.5158	0.986043			DDX6	0.096574	6.05389	8.54316	8.94611	0.0497793	0.0784207
	GYS1	17.8084	0.999273			GYS1	0.13567	6.1492	3.29513	8.8508	0.049766	0.0784755
	HNRNPA3	10.5158	0.994634			HNRNPA3	0.138167	6.57424	5.94652	8.42576	0.0497621	0.0784921
	FAM227A	18.6667	0.93304			FAM227A	0.129787	5.15078	2.50268	9.84922	0.0497619	0.0784933
	WDR34	10.2154	0.948865			WDR34	0.131467	1.03575	3.66917	1.96425	0.0497615	0.0784942
	PET100	12.2639	0.999971			PET100	0.225681	0.299886	4.482	2.70011	0.049756	0.0785174
	GPR162	10.7344	0.997518			GPR162	0.121307	1.43684	6.50613	1.56316	0.0497458	0.0785596
	SDHAP3	14.525	0.997784			SDHAP3	0.14055	6.99231	2.28273	8.00769	0.0497188	0.0786681
	SLC39A10	12.9832	0.999845			SLC39A10	0.109185	11.7074	9.1915	3.29262	0.0497012	0.0787414
	LRTOMT	14.525	0.762189			LRTOMT	0.0817975	3.04866	3.44579	11.9513	0.0496935	0.0787751
	NDNF	19.9485	0.798476			NDNF	0.166787	4.08241	2.23974	10.9176	0.0496893	0.0787921
	GON4L	14.9935	0.999781			GON4L	0.0873963	5.93374	5.79457	9.06626	0.0496884	0.0787955
	TBCCD1	15.3399	0.958693			TBCCD1	0.0647836	0.653239	3.86196	2.34676	0.049687	0.0788009
	SEC22A	12.0103	0.999976			SEC22A	0.0953958	0.341222	4.81062	2.65878	0.0496792	0.0788306
	SLC25A30	11.2542	0.999907			SLC25A30	0.0940857	6.90211	3.27825	8.09789	0.0496712	0.078864
	MRPL49	13.1671	0.999677			MRPL49	0.0824989	1.94085	5.06618	1.05915	0.0496693	0.0788721
	ATP5E	11.2542	0.999915			ATP5E	0.190056	0.666937	6.91535	2.33306	0.0496425	0.0789842
	C6orf48	10.1264	0.94187			C6orf48	0.144875	0.794729	5.62117	2.20527	0.049633	0.0790233
	PLK2	14.4348	0.928868			PLK2	0.0921879	1.136	7.7144	1.864	0.0496157	0.0790951
	AP1S2	18.2992	0.942096			AP1S2	0.127627	0.373906	6.85907	2.62609	0.0496014	0.0791569
	BCL9L	19.4477	0.991036			BCL9L	0.206042	5.86982	2.39794	9.13018	0.0495975	0.0791733
	ZNF417.ZNF587	11.505	0.999965			ZNF417.ZNF587	0.0807461	5.70406	4.25366	9.29594	0.0495917	0.0791952
	FRAS1	22.0284	0.99902			FRAS1	0.161286	7.22183	5.48577	7.77817	0.0495686	0.0792866
	HCG18	10.4921	0.998706			HCG18	0.107133	7.15585	5.10253	7.84415	0.0495663	0.0792974
	DPH6.AS1	12.6649	0.999935			DPH6.AS1	0.164866	1.31193	0.910253	1.68807	0.0495592	0.0793245
	MRPL28	11.2	0.99989			MRPL28	0.159189	0.367678	5.48183	2.63232	0.0495531	0.0793507
	TXNDC17	11.7671	0.999974			TXNDC17	0.104381	0.293219	3.55629	2.70678	0.0495494	0.0793642
	RNF150	10.5877	0.996706			RNF150	0.147093	6.59112	5.00042	8.40888	0.0495469	0.0793751
	MPP2	10.9623	0.999401			MPP2	0.10103	5.78833	5.21584	9.21167	0.0495466	0.079377
	EEF1AKMT1	19.2066	0.582458			EEF1AKMT1	0.0765191	0.79299	2.64658	2.20701	0.0495393	0.0794078
	RPL15	11.5335	0.999973			RPL15	0.100247	0.594832	9.28589	2.40517	0.0495316	0.0794402
	JAKMIP3	18.3715	0.903416			JAKMIP3	0.1445	6.59669	4.56088	8.40331	0.049527	0.0794589
	LOC100287290	12.7342	0.999941			LOC100287290	0.140834	11.872	3.14443	3.12798	0.0495151	0.079507
	UBQLN4	10.1043	0.944173			UBQLN4	0.0776463	4.8049	5.66339	10.1951	0.049499	0.0795748
	GABRB3	10.1485	0.867854			GABRB3	0.119497	5.82564	7.65662	9.17436	0.0494967	0.0795842
	ZNF433	17.8769	0.115901			ZNF433	0.0849057	1.0987	3.31126	1.9013	0.049489	0.0796179
	MPV17L	11.2816	0.999905			MPV17L	0.0870597	6.59789	2.58056	8.40211	0.0494821	0.0796469
	KTN1.AS1	10.3289	0.992111			KTN1.AS1	0.12778	5.91843	1.32903	9.08157	0.0494788	0.0796609
	LAMTOR5	13.1671	0.999632			LAMTOR5	0.113722	1.00826	4.37506	1.99174	0.0494647	0.0797199
	ITGB1BP1	11.5622	0.999965			ITGB1BP1	0.0894676	0.454041	6.14734	2.54596	0.0494505	0.0797842
	MRPL20	11.9794	0.99998			MRPL20	0.134134	0.929431	4.66957	2.07057	0.0494502	0.0797854
	ALOX12P2	18.8178	0.0715778			ALOX12P2	0.165471	6.43298	1.84024	8.56702	0.0494193	0.0799195
	TRPC4AP	23.5939	0.980665			TRPC4AP	0.061871	5.63894	6.15256	9.36106	0.0494119	0.0799515
	HMGN3	16.7194	0.991344			HMGN3	0.0958897	0.334782	5.28141	2.66522	0.0494078	0.0799679
	OSBP2	12.1995	0.99998			OSBP2	0.136965	6.80148	4.4978	8.19852	0.0494077	0.0799682
	TM4SF18	11.0404	0.999737			TM4SF18	0.158424	10.0223	2.81002	4.97765	0.0493976	0.0800077
	X11.Mar	12.1675	0.999976			X11.Mar	0.121563	11.8937	1.5761	3.10626	0.0493909	0.0800341
	WWTR1	10.5636	0.990946			WWTR1	0.146958	6.74256	3.76057	8.25744	0.0493865	0.0800514
	BCORL1	17.4082	0.987857			BCORL1	0.216622	6.27705	1.72592	8.72295	0.0493805	0.0800781
	GTF3C2	28	0.976874			GTF3C2	0.064738	5.83745	4.397	9.16255	0.0493787	0.0800861
	STK40	16.7798	0.888389			STK40	0.123591	6.76987	3.62244	8.23013	0.049361	0.08016
	ZNF831	11.6784	0.999975			ZNF831	0.12302	5.92696	3.52743	9.07304	0.049348	0.0802115
	AIMP1	20.0345	0.382205			AIMP1	0.108129	0.172074	5.26995	2.82793	0.0493389	0.0802498
	INPPL1	24.0829	0.822453			INPPL1	0.12896	5.19084	4.31905	9.80916	0.0493367	0.0802586
	NKTR	11.3643	0.999974			NKTR	0.149357	6.62537	7.01971	8.37463	0.0493264	0.0802993
	PLRG1	28	0.995257			PLRG1	0.107131	0.191353	6.51977	2.80865	0.0492875	0.0804636
	OMA1	24.9892	0.99975			OMA1	0.179929	0.819569	4.92035	2.18043	0.0492754	0.0805168
	FLRT3	16.3662	0.664641			FLRT3	0.0893041	0.451174	6.2022	2.54883	0.0492752	0.0805176
	HSPA12A	10.2605	0.963094			HSPA12A	0.0905599	6.4568	7.9128	8.5432	0.0492673	0.080552
	VKORC1L1	10.2605	0.946779			VKORC1L1	0.107979	6.30222	5.8423	8.69778	0.0492599	0.0805841
	PPL	10.2154	0.994405			PPL	0.149671	6.28167	4.74669	8.71833	0.0492509	0.0806225
	PSME4	10.6119	0.995259			PSME4	0.110553	7.02506	5.80669	7.97494	0.0492375	0.0806821
	ETS2	8	0.999293			ETS2	0.0945619	6.8212	6.78244	8.1788	0.0492279	0.080724
	MRPS18B	12.8753	0.99992			MRPS18B	0.117705	1.41394	4.68963	1.58606	0.0492019	0.0808322
	NR2E1	10.8093	0.999593			NR2E1	0.12166	4.99061	3.71594	10.0094	0.0491928	0.0808704
	RAB33A	11.7374	0.99998			RAB33A	0.157588	0.423925	4.29643	2.57607	0.0491911	0.0808782
	LOC100506127	10.6119	0.998485			LOC100506127	0.106038	6.22441	3.4769	8.77559	0.0491541	0.0810331
	CTTNBP2	10.6362	0.99856			CTTNBP2	0.1441	6.90071	4.80178	8.09929	0.0491455	0.0810694
	NR1D2	24.7234	0.022568			NR1D2	0.116312	6.86933	7.22074	8.13067	0.0491275	0.0811419
	ZNF235	12.1358	0.999984			ZNF235	0.109592	7.15805	3.6193	7.84195	0.049121	0.0811689
	IER3IP1	12.1675	0.999981			IER3IP1	0.142521	0.141981	4.59292	2.85802	0.0491046	0.0812388
	LOC100294362	17.9459	0.450368			LOC100294362	0.205232	6.4571	1.06448	8.5429	0.0491026	0.0812469
	ZNF174	10.306	0.96762			ZNF174	0.0830119	5.04904	2.75708	9.95096	0.049086	0.0813156
	RHOG	28	0.998274			RHOG	0.232166	6.51427	1.17401	8.48573	0.049082	0.0813325
	ATG9A	27.0233	0.999961			ATG9A	0.142241	5.99968	5.56864	9.00032	0.0490725	0.0813709
	USP13	10.2832	0.97866			USP13	0.0923108	6.23888	4.77909	8.76112	0.0490456	0.0814855
	SLC9B1	10.4449	0.99679			SLC9B1	0.166087	0.952085	1.6003	2.04791	0.0490432	0.0814957
	C17orf102	16.0276	0.999922			C17orf102	0.140446	6.30324	2.14275	8.69676	0.0490419	0.0815021
	ALS2CR12	11.3366	0.999943			ALS2CR12	0.129709	4.81094	1.43598	10.1891	0.049038	0.0815199
	SH2B1	23.5939	0.998977			SH2B1	0.12214	5.62363	4.45952	9.37637	0.0490257	0.0815719
	FAM173A	10.4921	0.989004			FAM173A	0.220613	0.491384	4.73987	2.50862	0.0490203	0.0815956
	LUM	10.5877	0.997473			LUM	0.262714	11.9232	1.34555	3.07681	0.0490057	0.0816584
	NPY2R	26.2599	0.609337			NPY2R	0.150675	11.6676	2.96427	3.33238	0.0489977	0.0816951
	PHKA2	17.6061	0.873912			PHKA2	0.0815358	6.05123	4.00574	8.94877	0.0489823	0.0817587
	PPDPF	11.7671	0.999978			PPDPF	0.213889	5.55002	1.70968	9.44998	0.0489759	0.0817849
	TTN	16.424	0.999444			TTN	0.186339	6.47251	6.47693	8.52749	0.0489617	0.0818445
	ADCY5	11.7374	0.99998			ADCY5	0.119022	5.9561	5.97537	9.0439	0.0489579	0.081862
	SLC16A1	15.8095	0.406838			SLC16A1	0.152639	1.8795	5.88932	1.1205	0.0489229	0.0820054
	SLC36A1	10.9108	0.99979			SLC36A1	0.156029	6.69354	4.97441	8.30646	0.0489094	0.0820644
	NCAPD2	12.2316	0.999984			NCAPD2	0.0977731	6.67023	3.51765	8.32977	0.0489006	0.0821049
	AKAP13	10.9365	0.999825			AKAP13	0.0736605	6.22447	6.44915	8.77553	0.0488964	0.0821232
	NYAP2	10.6606	0.998654			NYAP2	0.174404	6.14841	2.62818	8.85159	0.0488821	0.0821836
	PNPLA2	28	0.906936			PNPLA2	0.201078	5.93652	2.65364	9.06348	0.0488798	0.0821922
	HSPA1L	12.8398	0.999951			HSPA1L	0.086676	0.888623	2.35978	2.11138	0.0488719	0.0822268
	LRIG1	15.0421	0.999938			LRIG1	0.115952	6.17516	6.81528	8.82484	0.0488675	0.0822457
	RAPH1	10.0606	0.87673			RAPH1	0.131506	7.06514	6.93096	7.93486	0.048856	0.0822956
	NARS	12.1675	0.999985			NARS	0.103791	0.518701	8.2097	2.4813	0.0488222	0.0824414
	CNDP2	10.6362	0.998289			CNDP2	0.102361	5.99087	5.82455	9.00913	0.048802	0.0825247
	LOC101927056	17.5396	0.398595			LOC101927056	0.226548	6.10865	0.91303	8.89135	0.0487869	0.0825911
	EIF2B5	11.1196	0.999833			EIF2B5	0.0660073	0.356292	5.83051	2.64371	0.0487852	0.0825986
	ZNF425	28	0.990229			ZNF425	0.0819877	5.63408	3.04868	9.36592	0.0487833	0.082607
	ZFP36L1	12.4278	0.999979			ZFP36L1	0.14736	6.42246	4.63677	8.57754	0.0487743	0.0826484
	FAM219B	10.8093	0.998488			FAM219B	0.0812135	11.9739	6.6636	3.02614	0.0487626	0.0826996
	TTC28.AS1	11.62	0.999979			TTC28.AS1	0.060719	5.99325	4.15031	9.00675	0.0487623	0.0827011
	ANKRD55	11.2542	0.999935			ANKRD55	0.143269	9.81188	2.02453	5.18812	0.0487582	0.0827199
	PPP1R7	12.5962	0.999962			PPP1R7	0.120268	0.59303	5.79041	2.40697	0.0487467	0.082769
	ST8SIA3	10.5397	0.996312			ST8SIA3	0.197839	6.39172	7.87801	8.60828	0.0487422	0.0827885
	IFI27L2	10.0389	0.722412			IFI27L2	0.175524	11.9155	4.17767	3.08448	0.0487294	0.0828441
	CDKN2D	10.6851	0.996906			CDKN2D	0.16489	0.46234	5.92779	2.53766	0.0487242	0.0828673
	RAPGEF2	10.7842	0.999578			RAPGEF2	0.0797135	5.7164	8.13399	9.2836	0.0487106	0.0829261
	PKD1	18.5179	0.690557			PKD1	0.183334	6.40497	7.38201	8.59503	0.0487099	0.0829289
	WBP2	28	0.998253			WBP2	0.132381	5.78715	6.0344	9.21285	0.0487006	0.0829694
	PTPRB	10.375	0.99992			PTPRB	0.103034	8.3337	5.36654	6.6663	0.0486836	0.0830438
	GPER1	20.5664	0.919223			GPER1	0.179494	6.14716	1.53189	8.85284	0.0486829	0.0830465
	TIMM21	15.1895	0.876811			TIMM21	0.0852253	0.79593	4.59766	2.20407	0.0486793	0.0830627
	TLK2P1	15.8095	0.997241			TLK2P1	0.340893	6.64035	1.28572	8.35965	0.0486771	0.0830719
	CSNK2B	10.9882	0.999359			CSNK2B	0.104036	3.98222	3.16931	11.0178	0.0486736	0.0830879
	MRPL22	12.1675	0.999987			MRPL22	0.0729641	0.658605	4.07874	2.3414	0.0486569	0.0831608
	SLCO4A1	26.7126	0.999929			SLCO4A1	0.198823	5.81142	2.66114	9.18858	0.0486435	0.0832167
	CDC123	12.5283	0.999974			CDC123	0.110353	11.6887	6.01267	3.31129	0.0486368	0.0832453
	CEP250	17.8084	0.999584			CEP250	0.115613	6.00066	5.33352	8.99934	0.0486289	0.0832806
	FLNC	28	0.996069			FLNC	0.149031	5.95999	3.66275	9.04001	0.0486273	0.0832877
	TRPM2	21.9245	0.913955			TRPM2	0.156698	6.8484	4.9382	8.1516	0.0486238	0.0833031
	SNX32	17.3433	0.658965			SNX32	0.172891	6.74897	2.85029	8.25103	0.04862	0.0833208
	CEBPZOS	10.6606	0.99911			CEBPZOS	0.106036	6.74785	4.97751	8.25215	0.0486132	0.0833495
	SCN5A	11.0667	0.999943			SCN5A	0.218303	6.0685	0.991759	8.9315	0.0485967	0.0834228
	IPO8P1	11.4483	0.999978			IPO8P1	0.306755	6.36108	2.38286	8.63892	0.0485884	0.0834585
	TMOD1	10.8093	0.999594			TMOD1	0.0902846	5.6553	4.24404	9.3447	0.0485823	0.0834873
	ACTR3	14.4798	0.998832			ACTR3	0.0969702	11.8931	7.49124	3.10693	0.0485791	0.0835006
	PPRC1	19.2863	0.838639			PPRC1	0.138991	6.45264	3.13084	8.54736	0.048573	0.0835271
	ARIH2	11.2542	0.999938			ARIH2	0.0583184	0.266269	6.72101	2.73373	0.0485708	0.0835373
	TMED1	11.3366	0.999964			TMED1	0.138807	0.28188	2.52989	2.71812	0.0485424	0.0836614
	TTLL4	16.9018	0.993061			TTLL4	0.149176	5.90754	2.75277	9.09246	0.0485302	0.0837096
	NEIL2	11.0931	0.999757			NEIL2	0.0973106	1.28201	5.21027	1.71799	0.0485111	0.0837965
	CRADD	10.6362	0.999565			CRADD	0.0985934	0.528947	3.18329	2.47105	0.0484962	0.0838675
	CCDC69	10.5397	0.999346			CCDC69	0.101941	5.64287	2.60998	9.35713	0.0484833	0.083927
	KCNA1	10.0606	0.869923			KCNA1	0.132207	6.46622	6.54602	8.53378	0.0484831	0.0839275
	LINC01123	10.1485	0.979543			LINC01123	0.22457	5.25692	1.07258	9.74308	0.0484586	0.0840335
	AIDA	10.4685	0.991874			AIDA	0.117077	6.54017	5.73122	8.45983	0.0484561	0.0840431
	ZNF71	19.6118	0.419773			ZNF71	0.101896	6.57294	4.10437	8.42706	0.0484544	0.0840497
	MRPL44	14.3015	0.999938			MRPL44	0.102464	0.983044	4.85923	2.01696	0.0484504	0.084068
	IFFO2	20.2087	0.91329			IFFO2	0.103518	5.8602	4.17648	9.1398	0.0484401	0.0841129
	AGO3	11.7374	0.999987			AGO3	0.0856293	6.30929	4.87816	8.69071	0.0484369	0.0841269
	PAQR6	11.7671	0.999982			PAQR6	0.145755	4.77128	6.10289	10.2287	0.0484314	0.0841503
	WDSUB1	26.2599	0.999697			WDSUB1	0.0912497	11.5892	3.71992	3.41084	0.048427	0.0841677
	COL6A6	10.5158	0.994058			COL6A6	0.212322	6.83066	1.96959	8.16934	0.0484269	0.0841683
	RNF214	10.6606	0.999563			RNF214	0.122294	6.45126	3.20451	8.54874	0.0484182	0.0842068
	AIFM2	12.9471	0.999931			AIFM2	0.109538	5.43496	2.95936	9.56504	0.0484176	0.0842101
	ZNF197	10.306	0.981945			ZNF197	0.071933	5.93924	5.15169	9.06076	0.0484168	0.0842149
	MPHOSPH8	11.4765	0.999976			MPHOSPH8	0.101307	6.11272	6.28361	8.88728	0.0484007	0.0842883
	MRAS	11.1196	0.999915			MRAS	0.0568694	4.57058	7.53805	10.4294	0.0483925	0.0843234
	SPG20	23.7143	0.144304			SPG20	0.118095	0.407503	7.2572	2.5925	0.0483912	0.0843293
	ZNF236	11.0142	0.999882			ZNF236	0.084044	6.07849	5.80873	8.92151	0.0483902	0.0843344
	ZNF585A	11.2	0.999944			ZNF585A	0.119388	6.78478	4.22489	8.21522	0.0483824	0.08437
	AHSA1	11.5622	0.999979			AHSA1	0.104787	0.988414	6.34005	2.01159	0.0483813	0.0843746
	OSBP	10.1264	0.829474			OSBP	0.063938	6.0512	6.18324	8.9488	0.0483533	0.0845054
	ZNF665	14.2141	0.991166			ZNF665	0.108451	2.55353	1.96142	0.446468	0.0483454	0.0845405
	MRPS12	10.2605	0.950035			MRPS12	0.169895	0.670002	3.77633	2.33	0.0483432	0.0845505
	BACE2	11.0404	0.999965			BACE2	0.111058	3.78931	2.22446	11.2107	0.0483348	0.0845851
	POR	24.8556	0.938515			POR	0.0791629	4.39144	4.3955	10.6086	0.048331	0.0846022
	PDK2	28	0.997584			PDK2	0.133216	5.40179	4.36236	9.59821	0.0483298	0.0846077
	NAA40	18.6667	0.502291			NAA40	0.0833171	6.54305	4.05091	8.45695	0.0483279	0.0846168
	TNFRSF1A	11.8875	0.999988			TNFRSF1A	0.16439	5.82936	2.81095	9.17064	0.0483078	0.0847042
	RPL10A	10.6606	0.998615			RPL10A	0.150167	0.611182	7.66541	2.38882	0.0482991	0.0847415
	SLC7A4	21.5185	0.998872			SLC7A4	0.15309	6.72131	1.82606	8.27869	0.0482739	0.0848569
	BNIP1	11.797	0.999988			BNIP1	0.135108	0.165464	3.38874	2.83454	0.0482634	0.0849008
	RPS29	10.5158	0.989371			RPS29	0.280725	1.20218	6.59174	1.79782	0.0482633	0.0849012
	ATN1	16.424	0.990663			ATN1	0.238725	6.37595	4.34868	8.62405	0.0482297	0.0850538
	CCDC43	15.0909	0.983112			CCDC43	0.117431	0.30445	5.61648	2.69555	0.048223	0.085085
	NOMO1..includes.others.	13.0196	0.999923			NOMO1..includes.others.	0.231888	9.67978	3.23818	5.32022	0.0481987	0.0851948
	HMGCR	12.8044	0.999971			HMGCR	0.110769	11.616	7.95438	3.38403	0.0481921	0.0852225
	NIPBL	10.8345	0.999286			NIPBL	0.107632	6.51329	6.73819	8.48671	0.0481521	0.0853943
	FAM204A	12.2639	0.999989			FAM204A	0.125398	0.326391	6.69887	2.67361	0.0481379	0.0854527
	DLGAP3	11.0667	0.999885			DLGAP3	0.186378	5.72971	4.93643	9.27029	0.0481375	0.0854548
	PYGO2	12.7692	0.999974			PYGO2	0.103329	5.11879	4.12389	9.88121	0.0481337	0.0854709
	TMCC2	28	0.99996			TMCC2	0.0975084	5.42634	5.76641	9.57366	0.048122	0.085522
	SMU1	13.3181	0.999968			SMU1	0.0740577	0.61416	7.0964	2.38584	0.0481185	0.0855391
	WDR7	10.3519	0.986829			WDR7	0.0659978	6.05921	7.98348	8.94079	0.0481143	0.085556
	SMDT1	10.5397	0.993395			SMDT1	0.0870938	0.317732	4.31905	2.68227	0.0481132	0.0855608
	ENY2	11.797	0.999988			ENY2	0.0587978	11.6542	5.24058	3.34576	0.0481012	0.0856151
	LONRF2	10.306	0.989783			LONRF2	0.141701	6.22269	8.78188	8.77731	0.0480914	0.0856583
	ATAT1	14.0423	0.999941			ATAT1	0.197066	6.24349	2.21625	8.75651	0.048085	0.0856842
	KCTD13	16.7194	0.973905			KCTD13	0.135716	6.64548	3.45827	8.35452	0.0480829	0.0856941
	CAMSAP3	11.9486	0.99999			CAMSAP3	0.199347	6.11144	3.27926	8.88856	0.0480728	0.0857378
	CDH4	24.7234	0.991928			CDH4	0.160879	6.38356	3.18819	8.61644	0.0480685	0.0857581
	GNRHR2	11.5335	0.99999			GNRHR2	0.095464	6.83305	2.59874	8.16695	0.0480666	0.0857674
	ALAD	10.193	0.992045			ALAD	0.0706723	5.37762	5.51687	9.62238	0.0480666	0.0857675
	TFCP2	10.6362	0.999119			TFCP2	0.0894874	6.95243	4.63538	8.04757	0.0480657	0.0857714
	FCHSD1	17.7405	0.874912			FCHSD1	0.111014	6.55893	2.72111	8.44107	0.0480644	0.0857771
	EMC1	10.3519	0.993629			EMC1	0.0632892	5.48631	6.75774	9.51369	0.0480556	0.0858155
	CDH26	15.5973	0.889829			CDH26	0.13136	6.89052	1.08872	8.10948	0.0480443	0.085864
	STN1	12.0727	0.999989			STN1	0.0925631	11.5915	3.76774	3.40851	0.0480439	0.0858654
	SPHKAP	9.37097	0.434382			SPHKAP	0.115822	7.79835	5.80643	7.20165	0.0479884	0.0861169
	KANTR	18.0155	0.991989			KANTR	0.16492	5.93419	1.28219	9.06581	0.0479706	0.0861949
	USP45	16.2517	0.997718			USP45	0.137822	0.887898	6.54855	2.1121	0.0479617	0.0862337
	ITFG2	25.9665	0.893318			ITFG2	0.100159	5.16752	2.72691	9.83248	0.0479457	0.0863056
	PLOD1	12.0727	0.999988			PLOD1	0.0977921	4.91685	4.35192	10.0832	0.0479448	0.0863093
	MAPK13	19.8632	0.999447			MAPK13	0.11041	5.79758	2.20717	9.20242	0.0479357	0.0863487
	TAF3	10.2605	0.985035			TAF3	0.155028	5.6323	2.75377	9.3677	0.0479313	0.0863698
	CHAMP1	12.2639	0.999991			CHAMP1	0.202585	6.92462	2.42519	8.07538	0.0479305	0.0863737
	FBXW2	18.5179	0.933207			FBXW2	0.0811821	6.89707	4.41049	8.10293	0.0479216	0.086413
	CDKN3	8.45091	0.99047			CDKN3	0.147041	1.50383	1.36021	1.49617	0.0479206	0.0864166
	NRG1	10.8345	0.999563			NRG1	0.141756	6.4752	2.19862	8.5248	0.0479199	0.0864202
	FAM162B	11.9486	0.999992			FAM162B	0.109053	0.569943	3.19159	2.43006	0.0479189	0.0864252
	FLOT2	11.1463	0.99997			FLOT2	0.0931749	6.04011	5.6724	8.95989	0.047904	0.0864949
	PALLD	11.3366	0.999973			PALLD	0.118294	7.18848	5.38641	7.81152	0.0478898	0.0865582
	SLC4A8	17.7405	0.858123			SLC4A8	0.0975106	6.63184	6.86442	8.36816	0.0478878	0.0865657
	ODC1	16.7798	0.876196			ODC1	0.112529	0.23008	5.5236	2.76992	0.0478805	0.0865997
	HSF1	11.1731	0.999926			HSF1	0.14057	5.31274	3.79708	9.68726	0.0478741	0.0866295
	FAT4	11.1731	0.999942			FAT4	0.0986364	5.67529	4.80809	9.32471	0.0478578	0.0867022
	HMP19	13.1671	0.999875			HMP19	0.115892	0.768184	8.51086	2.23182	0.0478477	0.0867488
	KDM5A	11.309	0.999979			KDM5A	0.0806196	6.44581	6.75322	8.55419	0.0478417	0.0867773
	FAM162A	11.9486	0.999992			FAM162A	0.0913568	0.472483	6.48239	2.52752	0.0478331	0.086815
	CSTF2T	15.8095	0.873039			CSTF2T	0.0659481	0.27087	6.07044	2.72913	0.0478219	0.086867
	VPS45	11.3643	0.999986			VPS45	0.0754495	1.0433	6.45202	1.9567	0.0478173	0.0868864
	CATSPER2	15.4933	0.99858			CATSPER2	0.221917	6.88499	3.3204	8.11501	0.0478154	0.0868948
	EAPP	14.8974	0.999863			EAPP	0.119827	0.430494	5.29981	2.56951	0.0478119	0.0869098
	CTSA	26.1124	0.616876			CTSA	0.101714	5.69822	4.62802	9.30178	0.0478096	0.0869199
	C8orf34	28	0.976011			C8orf34	0.0856636	10.4371	4.0564	4.56294	0.0478003	0.0869643
	JUP	28	0.963358			JUP	0.178115	5.83312	1.9458	9.16688	0.0477922	0.0870026
	FAM222B	12.1995	0.999992			FAM222B	0.256359	6.48104	1.33277	8.51896	0.0477891	0.0870187
	PAK4	28	0.896509			PAK4	0.203235	6.31862	1.56979	8.68138	0.0477876	0.0870246
	KIF1BP	9.68333	0.581157			KIF1BP	0.0867179	6.3287	5.95615	8.6713	0.0477734	0.0870883
	ABHD17C	11.6491	0.999991			ABHD17C	0.110493	6.62729	3.73872	8.37271	0.0477729	0.0870912
	SLC38A5	15.0421	0.997701			SLC38A5	0.189527	10.2555	2.88317	4.74449	0.047763	0.0871364
	C5orf56	11.5335	0.999982			C5orf56	0.112709	3.72649	1.75602	11.2735	0.047751	0.0871892
	ZC2HC1A	9.78526	0.761035			ZC2HC1A	0.104106	6.23571	4.06375	8.76429	0.0477434	0.0872247
	ZC3H6	10.4685	0.996151			ZC3H6	0.144836	6.52796	6.19206	8.47204	0.0477295	0.087286
	LSM6	10.5877	0.98672			LSM6	0.148826	0.337811	3.46409	2.66219	0.0477224	0.0873191
	NAP1L5	12.6304	0.999973			NAP1L5	0.0914653	11.4907	7.56622	3.50932	0.0477207	0.0873283
	PCDHB12	16.7194	0.999205			PCDHB12	0.135106	6.56192	2.99227	8.43808	0.0477112	0.0873733
	PROSER1	11.62	0.999991			PROSER1	0.102686	6.70021	3.7651	8.29979	0.0477112	0.0873733
	LOC100507642	11.1463	0.999852			LOC100507642	0.137474	2.13753	1.41289	0.862471	0.0477058	0.0873957
	ST6GAL2	16.5409	0.658094			ST6GAL2	0.0814991	0.808757	6.5063	2.19124	0.0476903	0.0874681
	ST3GAL5	11.2	0.99996			ST3GAL5	0.059733	0.688707	6.48135	2.31129	0.0476803	0.0875136
	TSEN15	16.3662	0.997189			TSEN15	0.123026	0.290546	5.12231	2.70945	0.0476791	0.0875195
	CADPS2	11.3922	0.999981			CADPS2	0.105763	0.396148	8.23406	2.60385	0.0476774	0.0875267
	PIAS1	10.8598	0.999685			PIAS1	0.114122	6.122	4.74021	8.878	0.0476666	0.0875737
	DOCK4	10.4685	0.998135			DOCK4	0.0704969	6.06356	7.77963	8.93644	0.0476651	0.0875803
	PSMG3.AS1	16.4823	0.952465			PSMG3.AS1	0.124285	6.82393	3.28922	8.17607	0.0476291	0.0877518
	CD63	10.9882	0.999889			CD63	0.147672	0.564039	6.66245	2.43596	0.0476268	0.0877625
	TESK2	11.0142	0.999972			TESK2	0.0839295	4.27272	2.73343	10.7273	0.0476187	0.0877977
	NSD1	10.375	0.983327			NSD1	0.0748891	6.05627	7.26405	8.94373	0.0476099	0.0878369
	COX11	12.9111	0.999948			COX11	0.10251	0.955143	6.31852	2.04486	0.0476071	0.0878502
	DCBLD1	11.5335	0.999982			DCBLD1	0.0694665	1.56756	4.46365	1.43244	0.0476057	0.0878572
	GNAL	10.2832	0.972605			GNAL	0.0793281	5.17613	6.10677	9.82387	0.0475832	0.0879596
	OSBPL3	10.1043	0.987203			OSBPL3	0.0930499	7.30563	5.33585	7.69437	0.0475686	0.0880282
	SMNDC1	10.6851	0.999047			SMNDC1	0.132267	6.71801	3.96167	8.28199	0.0475653	0.0880401
	GPR63	10.3982	0.996466			GPR63	0.0961603	6.30758	2.78301	8.69242	0.0475549	0.0880872
	TM6SF1	13.5906	0.998898			TM6SF1	0.0988617	10.8589	5.1986	4.14109	0.0475361	0.0881731
	DRAP1	12.0727	0.999994			DRAP1	0.159587	0.968279	5.76671	2.03172	0.0475188	0.0882547
	UBA1	22.0284	0.962801			UBA1	0.117565	5.76225	6.5586	9.23775	0.0474847	0.0884134
	GPC1	23.24	0.985776			GPC1	0.151042	6.33418	6.0402	8.66582	0.0474779	0.0884426
	KDM2B	10.9623	0.9999			KDM2B	0.0966803	5.60372	4.34317	9.39628	0.0474723	0.0884714
	MRPS34	11.0404	0.99985			MRPS34	0.162795	0.65594	4.6934	2.34406	0.0474659	0.0884995
	PGBD2	8.42029	0.999442			PGBD2	0.0735785	11.8163	2.66312	3.18372	0.0474439	0.0885993
	RNF103	9.93162	0.761123			RNF103	0.0971037	5.71689	5.56086	9.28311	0.0474339	0.0886441
	SMIM14	11.3366	0.999979			SMIM14	0.115012	0.383859	5.61573	2.61614	0.0474337	0.0886449
	SNRNP40	13.4335	0.999954			SNRNP40	0.0786349	1.07501	4.62366	1.92499	0.0474031	0.088791
	SPOP	14.8498	0.98856			SPOP	0.0776826	0.770941	6.16973	2.22906	0.0474029	0.0887919
	TRANK1	16.6	0.996809			TRANK1	0.159102	6.15244	5.7978	8.84756	0.047392	0.0888416
	C2CD6	10.9882	0.999722			C2CD6	0.161481	7.97143	2.27195	7.02857	0.047392	0.0888418
	BTBD6	10.4449	0.999075			BTBD6	0.114769	0.76414	6.06738	2.23586	0.0473913	0.0888456
	ZWILCH	12.9471	0.999928			ZWILCH	0.110317	11.4234	3.97754	3.57659	0.0473879	0.0888608
	CYB5D1	11.309	0.999981			CYB5D1	0.0622004	3.39326	4.70799	11.6067	0.0473459	0.0890569
	INA	10.4215	0.997887			INA	0.178203	6.25293	6.99504	8.74707	0.0473418	0.0890753
	IL34	10.8598	0.999594			IL34	0.142976	0.345364	3.91831	2.65464	0.0473417	0.0890759
	FOXO4	12.9111	0.999969			FOXO4	0.0963982	3.99829	5.12922	11.0017	0.0473244	0.0891575
	RAPGEFL1	19.2863	0.999897			RAPGEFL1	0.132569	5.49281	5.28903	9.50719	0.0473132	0.0892093
	LRRTM4	9.74423	0.497558			LRRTM4	0.09694	5.45776	6.33581	9.54224	0.0472997	0.0892722
	NBN	28	0.999872			NBN	0.0950527	0.0269918	6.73062	2.97301	0.0472871	0.0893303
	WDR47	13.7109	0.99904			WDR47	0.0803469	0.315375	8.44029	2.68462	0.0472763	0.0893804
	LINC01410	12.0727	0.999995			LINC01410	0.303852	6.53285	1.3295	8.46715	0.0472574	0.0894678
	ZNF155	11.309	0.999986			ZNF155	0.116035	8.06613	2.56426	6.93387	0.0472493	0.0895072
	HSF2BP	11.6784	0.999992			HSF2BP	0.117089	11.703	1.02152	3.29703	0.0472374	0.0895625
	RHOBTB1	8.99033	0.993348			RHOBTB1	0.0609845	10.5408	4.98031	4.4592	0.0472337	0.0895816
	LOC283335	12.4611	0.999991			LOC283335	0.119713	7.91271	2.14182	7.08729	0.0472244	0.089625
	IRF3	10.1043	0.924968			IRF3	0.119841	1.62412	3.87455	1.37588	0.0472133	0.0896745
	ZNF865	18.3715	0.953321			ZNF865	0.257865	6.20923	1.36954	8.79077	0.0472126	0.0896785
	BRAF	10.6606	0.99944			BRAF	0.0897816	6.16104	6.37356	8.83896	0.0472114	0.089683
	RRAGA	11.5622	0.999991			RRAGA	0.0850215	0.425139	6.21738	2.57486	0.0471959	0.0897532
	FAM157C	13.551	0.99998			FAM157C	0.202642	6.1124	2.79243	8.8876	0.0471957	0.0897545
	LRRC41	28	0.51074			LRRC41	0.0709502	5.95111	5.48879	9.04889	0.0471879	0.0897914
	NACC2	20.386	0.846607			NACC2	0.0866802	5.54778	6.71795	9.45222	0.0471877	0.0897922
	EFR3B	19.8632	0.735921			EFR3B	0.112347	6.38391	6.30976	8.61609	0.047172	0.0898678
	LOC105374363	18.9714	0.719354			LOC105374363	0.225019	6.0265	1.61563	8.9735	0.0471658	0.0898979
	LINC02001	10.2379	0.953152			LINC02001	0.13581	0.525276	2.9335	2.47472	0.0471508	0.0899691
	LOC283140	12.6995	0.999983			LOC283140	0.10102	11.2198	2.79945	3.7802	0.0471451	0.0899961
	SIM2	10.0824	0.814569			SIM2	0.117931	5.78299	1.60954	9.21701	0.0471195	0.09012
	TFAM	28	0.999659			TFAM	0.121832	0.551418	5.95672	2.44858	0.0471171	0.0901326
	FUT4	11.0142	0.999908			FUT4	0.0949131	5.81346	2.69582	9.18654	0.0470992	0.0902143
	MRPL45P2	12.6304	0.99999			MRPL45P2	0.110325	4.89168	1.314	10.1083	0.047075	0.0903284
	MAML3	10.6119	0.999101			MAML3	0.146208	5.75919	1.85648	9.24081	0.0470712	0.0903461
	MED21	10.8345	0.999637			MED21	0.0754484	11.0923	5.82326	3.90772	0.0470706	0.0903492
	MZT1	28	0.993676			MZT1	0.207916	0.0922744	6.22888	2.90773	0.0470702	0.0903518
	FAM92A	28	0.998862			FAM92A	0.0770286	0.0737893	5.76808	2.92621	0.0470567	0.0904124
	CENPH	13.5116	0.99987			CENPH	0.12348	0.924321	1.45564	2.07568	0.0470396	0.0904933
	EIF2S1	14.3457	0.998722			EIF2S1	0.112296	0.780445	6.94488	2.21956	0.0470383	0.0904987
	ZNF684	14.3901	0.99881			ZNF684	0.108528	11.5315	3.13759	3.46846	0.0470324	0.0905259
	POLR1C	9.88936	0.833533			POLR1C	0.0847995	11.9637	3.78641	3.03629	0.0470288	0.0905436
	KLKB1	9.97425	0.973232			KLKB1	0.19432	2.38378	1.15669	0.616215	0.0470267	0.0905541
	CCNY	14.8025	0.999929			CCNY	0.0673643	0.109071	7.38645	2.89093	0.0470131	0.0906198
	FXYD6	16.6595	0.998111			FXYD6	0.137718	6.41531	5.88904	8.58469	0.0470061	0.0906515
	CHRNB2	25.2609	0.979088			CHRNB2	0.122521	6.01004	5.56301	8.98996	0.0469735	0.0908037
	TMEM128	10.7593	0.999823			TMEM128	0.120615	11.8826	4.68217	3.11741	0.046961	0.0908653
	ANO4	20.5664	0.785265			ANO4	0.0895925	0.0698157	5.75227	2.93018	0.0469569	0.0908848
	ZNF264	12.9832	0.999994			ZNF264	0.0816606	6.70068	4.81563	8.29932	0.0469552	0.0908934
	CDKL5	10.2379	0.97598			CDKL5	0.12489	6.75949	6.59818	8.24051	0.0469177	0.0910735
	SLC22A5	17.5396	0.999247			SLC22A5	0.116066	5.93432	3.36293	9.06568	0.0469098	0.0911102
	TMBIM1	11.4201	0.999984			TMBIM1	0.148647	6.2237	5.27003	8.7763	0.0468962	0.0911721
	CORO6	16.9635	0.864234			CORO6	0.180825	6.5005	4.13052	8.4995	0.0468538	0.0913709
	TAB1	27.8323	0.103735			TAB1	0.0919925	6.36387	4.23443	8.63613	0.0468527	0.0913762
	ARHGEF25	12.0103	0.999996			ARHGEF25	0.0834764	1.37981	6.18273	1.62019	0.0468521	0.0913802
	ZNF717	10.3982	0.999677			ZNF717	0.0891752	6.81579	4.83038	8.18421	0.0468508	0.0913862
	FAM20A	13.8746	0.999927			FAM20A	0.160384	6.49494	1.89605	8.50506	0.0468451	0.0914132
	TMSB10.TMSB4X.1	10.8093	0.999751			TMSB10.TMSB4X.1	0.141242	11.9817	9.10122	3.01826	0.046839	0.0914413
	TRHDE	14.3015	0.997366			TRHDE	0.0866746	11.2537	6.95752	3.74634	0.0468266	0.0914997
	ITPKC	11.9794	0.999996			ITPKC	0.121996	5.97215	3.3844	9.02785	0.0467867	0.0916902
	SYT15	11.1731	0.999989			SYT15	0.166293	6.21348	2.71192	8.78652	0.0467835	0.0917049
	B3GLCT	15.8095	0.972167			B3GLCT	0.0999039	0.488598	5.63575	2.5114	0.0467807	0.091719
	PEX5L	10.306	0.961859			PEX5L	0.104682	6.55596	8.58189	8.44404	0.0467638	0.0917986
	NAA38	10.193	0.943665			NAA38	0.17514	0.291763	5.63907	2.70824	0.0467485	0.0918693
	PCDHGA4	19.1276	0.460477			PCDHGA4	0.128949	6.55782	1.8106	8.44218	0.0467421	0.091903
	CMTR2	22.7843	0.496149			CMTR2	0.0917363	0.262243	4.59616	2.73776	0.0467399	0.0919121
	LOC100507283	10.4215	0.998791			LOC100507283	0.136724	5.92995	1.38387	9.07005	0.046728	0.0919697
	GTF2H1	15.2393	0.988782			GTF2H1	0.0946069	0.174167	6.40267	2.82583	0.0467	0.092098
	C11orf63	10.2154	0.935872			C11orf63	0.137836	6.44725	2.3259	8.55275	0.0466995	0.0921
	RPS19BP1	10.2605	0.992037			RPS19BP1	0.134362	0.185903	5.6576	2.8141	0.0466993	0.0921016
	SNX4	13.3181	0.99997			SNX4	0.112033	0.211048	5.70259	2.78895	0.0466976	0.0921093
	PLEKHJ1	10.4921	0.996157			PLEKHJ1	0.129684	0.694222	4.98231	2.30578	0.0466778	0.0922033
	NOP16	13.7923	0.999485			NOP16	0.105224	0.0884211	2.81489	2.91158	0.0466772	0.0922066
	STK38	11.7374	0.999996			STK38	0.0933672	6.86177	3.59365	8.13823	0.0466674	0.0922515
	LEPR	10.0606	0.997785			LEPR	0.101794	9.73446	4.72291	5.26554	0.0466506	0.0923311
	PLEKHH1	28	0.956379			PLEKHH1	0.194288	7.28243	5.82404	7.71757	0.0466481	0.0923419
	GADD45G	28	0.377219			GADD45G	0.199417	4.51682	1.62832	10.4832	0.0466439	0.0923622
	LOC105372321	18.8178	0.811478			LOC105372321	0.22658	6.16648	1.67266	8.83352	0.0466399	0.0923835
	UBE2Q1	13.2045	0.999863			UBE2Q1	0.0873677	1.43147	5.97592	1.56853	0.0466336	0.0924139
	NDC1	28	0.998117			NDC1	0.0997481	0.474574	5.19612	2.52543	0.0466316	0.0924235
	CLSTN3	23.0099	0.976922			CLSTN3	0.139643	5.88667	7.06263	9.11333	0.0466251	0.0924555
	CXorf40A.CXorf40B.1	11.8571	0.999996			CXorf40A.CXorf40B.1	0.148756	0.154669	3.57215	2.84533	0.0466248	0.0924573
	RIN3	15.7027	0.99784			RIN3	0.186709	5.4444	1.45569	9.5556	0.0466246	0.0924577
	FANCC	15.9178	0.992902			FANCC	0.144651	6.84292	2.09448	8.15708	0.0466108	0.0925258
	TAS2R15P	12.1675	0.999996			TAS2R15P	0.167836	6.32523	1.38817	8.67477	0.0466035	0.0925598
	SLC13A3	12.5962	0.999991			SLC13A3	0.116277	5.79898	3.14665	9.20102	0.0466023	0.0925654
	HSPA5	10.0824	0.996618			HSPA5	0.118624	5.62765	6.08719	9.37235	0.0465861	0.092642
	ZFP41	10.7593	0.999902			ZFP41	0.206266	5.66078	1.52318	9.33922	0.0465823	0.0926586
	FGFRL1	10.7344	0.999867			FGFRL1	0.192084	5.71151	3.8082	9.28849	0.0465806	0.0926665
	PINX1	15.7559	0.794363			PINX1	0.0950968	1.15121	2.77022	1.84879	0.0465746	0.0926961
	SNHG5	28	0.98397			SNHG5	0.0994976	1.24431	4.03058	1.75569	0.046559	0.0927692
	TAPBPL	28	0.983861			TAPBPL	0.152106	7.96327	1.99335	7.03673	0.0465583	0.0927724
	PPIH	12.2639	0.999996			PPIH	0.11841	0.482589	3.57188	2.51741	0.0465497	0.092813
	MBTPS1	9.93162	0.759512			MBTPS1	0.072639	5.41442	6.41529	9.58558	0.0465438	0.0928412
	DCLK2	18.6667	0.999886			DCLK2	0.0694048	6.07298	6.45187	8.92702	0.0465353	0.0928859
	AFTPH	28	0.99965			AFTPH	0.0877338	0.398569	7.22767	2.60143	0.0465328	0.0928971
	PAXIP1	9.54415	0.337745			PAXIP1	0.0936581	6.38625	2.94053	8.61375	0.0465279	0.0929212
	SEC31A	10.6606	0.998916			SEC31A	0.0620098	6.6922	6.57091	8.3078	0.0465112	0.0930053
	SGIP1	9.78526	0.741158			SGIP1	0.176157	6.83867	7.1074	8.16133	0.0464976	0.0930735
	SOX11	9.58351	0.688594			SOX11	0.128882	6.80686	2.65308	8.19314	0.0464852	0.0931329
	DSTYK	10.2379	0.991146			DSTYK	0.0728784	5.43432	6.92265	9.56568	0.0464748	0.0931815
	ELOB	10.7593	0.999586			ELOB	0.160405	0.609108	6.83035	2.39089	0.0464705	0.0932049
	GIN1	19.6949	0.526536			GIN1	0.10859	0.92024	4.48301	2.07976	0.0464647	0.0932337
	RDH11	14.8498	0.995954			RDH11	0.0978405	0.107783	7.1053	2.89222	0.0464628	0.0932426
	MBD2	9.88936	0.796105			MBD2	0.101747	6.38523	4.98938	8.61477	0.0464447	0.0933345
	TCF7L2	16.424	0.995972			TCF7L2	0.158092	6.47392	2.54772	8.52608	0.0464346	0.0933848
	FAM13A	10.4215	0.99862			FAM13A	0.0749209	5.35845	6.22434	9.64155	0.0464279	0.0934176
	EIF3E	16.1389	0.975271			EIF3E	0.153644	1.08503	7.15126	1.91497	0.0464244	0.0934343
	ATXN2	10.7344	0.999748			ATXN2	0.10499	5.87451	5.53969	9.12549	0.0464234	0.0934384
	HDGFL3	14.3901	0.997301			HDGFL3	0.104061	0.211619	7.51823	2.78838	0.0464222	0.093445
	LNP1	12.9471	0.99999			LNP1	0.12626	0.186766	4.35725	2.81323	0.0464138	0.0934847
	SRSF1	12.1675	0.999996			SRSF1	0.0654763	11.8054	7.37236	3.19462	0.046408	0.0935116
	TMEM39A	12.4946	0.999994			TMEM39A	0.0747465	5.90435	2.74255	9.09565	0.0464068	0.0935178
	MICU3	28	0.982973			MICU3	0.135035	11.2115	7.91558	3.78848	0.0464065	0.0935201
	SPDL1	10.1485	0.984671			SPDL1	0.12067	5.53646	2.74211	9.46354	0.0464029	0.0935379
	SLC8A2	10.6119	0.999525			SLC8A2	0.198719	6.02831	5.72759	8.97169	0.0463993	0.093556
[truncated: 9,843 more rows]
