# Supplementary material for: Twelve-hour rhythms in transcript expression within the human dorsolateral prefrontal cortex are altered in schizophrenia
Source: PLoS Biol. 2023 Jan 24;21(1):e3001688. doi: 10.1371/journal.pbio.3001688 (PMC9873190; doi:10.1371/journal.pbio.3001688)
Supplement: S4 File — Raw output of the eigenvalue/pencil analysis of the fNP cohort. DLPFC, dorsolateral prefrontal cortex; fNP, full NP. (XLSX) [file pbio.3001688.s015.xlsx]

## Sheet: Sheet1
GENE	Period	Amplitude	Relative Amplitude	Phase	First Peak
A1BG.AS1	Inf	2.13554	0.874018	-4.0684e-17	#VALUE!
A1BG.AS1	21.7722	0.0500668	0.0409818	178.465	5.97894
A1BG.AS1	11.0461	0.0144759	0.0118492	52.7637	4.4271
A1BG.AS1	5.74848	0.0544985	0.0446094	-98.5171	2.3216
A1BG.AS1	2.92061	0.0348689	0.0285417	-3.32571	-2.05241
A1BG.AS1	-2.92061	0.0348689	0.0285417	3.32571	-7.89363
A1BG.AS1	-5.74848	0.0544985	0.0446094	98.5171	-9.17536
A1BG.AS1	-11.0461	0.0144759	0.0118492	-52.7637	-17.6651
A1BG.AS1	-21.7722	0.0500668	0.0409818	-178.465	-37.5655
A2M	Inf	7.02141	0.898208	-1.57864e-17	#VALUE!
A2M	30.1679	0.000640698	0.000163922	-140.405	36.9339
A2M	7.36357	0.26168	0.0669503	-74.4512	3.88642
A2M	5.26163	0.0794249	0.0203207	-139.325	2.29797
A2M	2.55499	0.0561166	0.0143573	-17.3958	-2.32155
A2M	-2.55499	0.0561166	0.0143573	17.3958	-7.43152
A2M	-5.26163	0.0794249	0.0203207	139.325	-8.2253
A2M	-7.36357	0.26168	0.0669503	74.4512	-10.8407
A2M	-30.1679	0.000640698	0.000163922	140.405	-23.402
A2M.AS1	Inf	0.239911	0.195935	-2.04818e-15	#VALUE!
A2M.AS1	279.799	0.457482	0.747249	3.65669	271.957
A2M.AS1	8.81605	0.0238551	0.0389649	-43.2514	4.87523
A2M.AS1	6.46157	0.0100755	0.0164572	-14.4472	1.72088
A2M.AS1	4.5044	0.000853072	0.0013934	-149.966	1.38081
A2M.AS1	-4.5044	0.000853072	0.0013934	149.966	-7.628
A2M.AS1	-6.46157	0.0100755	0.0164572	14.4472	-11.2023
A2M.AS1	-8.81605	0.0238551	0.0389649	43.2514	-12.7569
A2M.AS1	-279.799	0.457482	0.747249	-3.65669	-287.641
A2ML1	Inf	2.76125	0.83775	-1.31526e-16	#VALUE!
A2ML1	26.7755	0.0284103	0.0172391	23.9478	19.9943
A2ML1	18.8114	0.0207414	0.0125857	128.604	7.0913
A2ML1	7.59471	0.0324733	0.0197045	-23.8852	3.0986
A2ML1	4.95997	0.185765	0.112721	-112.554	1.5107
A2ML1	-4.95997	0.185765	0.112721	112.554	-8.40924
A2ML1	-7.59471	0.0324733	0.0197045	23.8852	-12.0908
A2ML1	-18.8114	0.0207414	0.0125857	-128.604	-30.5314
A2ML1	-26.7755	0.0284103	0.0172391	-23.9478	-33.5566
AAAS	Inf	4.05239	0.843269	-2.89446e-18	#VALUE!
AAAS	11.5117	0.0322442	0.0134195	109.569	3.00806
AAAS	6.62976	0.0287739	0.0119752	-61.4671	2.76174
AAAS	2.53934	0.0380517	0.0158365	-44.1127	-2.1495
AAAS	2	0.28782	0.119786	3.50811e-15	-3
AAAS	2	0.267222	0.111213	-180	-2
AAAS	-2.53934	0.0380517	0.0158365	44.1127	-7.22818
AAAS	-6.62976	0.0287739	0.0119752	61.4671	-10.4978
AAAS	-11.5117	0.0322442	0.0134195	-109.569	-20.0154
AACS	Inf	6.00272	0.936095	3.39806e-18	#VALUE!
AACS	22.2384	0.0779882	0.0243238	132.737	9.03881
AACS	8.996	0.0373736	0.0116565	-86.3093	6.15277
AACS	5.42924	0.0742592	0.0231607	-138.075	2.51158
AACS	2.85528	0.0152757	0.00476435	44.8203	-2.50021
AACS	-2.85528	0.0152757	0.00476435	-44.8203	-8.21076
AACS	-5.42924	0.0742592	0.0231607	138.075	-8.3469
AACS	-8.996	0.0373736	0.0116565	86.3093	-11.8392
AACS	-22.2384	0.0779882	0.0243238	-132.737	-35.4381
AADAT	Inf	3.41185	0.909807	-3.03279e-17	#VALUE!
AADAT	19.4876	0.062715	0.0334473	21.0394	13.3487
AADAT	8.24636	0.0548369	0.0292457	-176.516	7.28972
AADAT	4.88879	0.0296913	0.015835	128.666	-1.85848
AADAT	3.89689	0.0218731	0.0116654	146.901	-2.69327
AADAT	-3.89689	0.0218731	0.0116654	-146.901	-10.487
AADAT	-4.88879	0.0296913	0.015835	-128.666	-11.6361
AADAT	-8.24636	0.0548369	0.0292457	176.516	-9.20299
AADAT	-19.4876	0.062715	0.0334473	-21.0394	-25.6266
AAED1	Inf	3.20347	0.899411	3.02814e-17	#VALUE!
AAED1	13.3293	0.12709	0.0713639	-136.125	13.3695
AAED1	5.22218	0.00953877	0.00535624	75.7687	-0.876929
AAED1	4.25805	0.0155097	0.00870905	-66.8655	0.048924
AAED1	2.87141	0.0269969	0.0151594	163.192	-3.43023
AAED1	-2.87141	0.0269969	0.0151594	-163.192	-9.17306
AAED1	-4.25805	0.0155097	0.00870905	66.8655	-8.46717
AAED1	-5.22218	0.00953877	0.00535624	-75.7687	-11.3213
AAED1	-13.3293	0.12709	0.0713639	136.125	-13.2892
AAGAB	Inf	6.44686	0.890435	6.47094e-19	#VALUE!
AAGAB	Inf	0.370481	0.0511705	-2.2939e-15	#VALUE!
AAGAB	12.7647	0.121444	0.0335474	157.133	2.19318
AAGAB	6.80125	0.02467	0.0068148	-164.937	4.91731
AAGAB	3.14974	0.0373573	0.0103195	-169.086	-0.370879
AAGAB	2	0.0558442	0.00771315	-9.98435e-15	-3
AAGAB	-3.14974	0.0373573	0.0103195	169.086	-6.67036
AAGAB	-6.80125	0.02467	0.0068148	164.937	-8.6852
AAGAB	-12.7647	0.121444	0.0335474	-157.133	-23.3363
AAK1	Inf	5.33537	0.918738	-2.52504e-17	#VALUE!
AAK1	18.9864	0.0681896	0.0234842	135.666	6.83141
AAK1	7.31646	0.124395	0.0428409	-71.3227	3.76599
AAK1	4.24928	0.0205939	0.00709244	154.044	-2.56898
AAK1	2.89225	0.0227776	0.00784451	19.1936	-2.26195
AAK1	-2.89225	0.0227776	0.00784451	-19.1936	-8.04645
AAK1	-4.24928	0.0205939	0.00709244	-154.044	-11.0675
AAK1	-7.31646	0.124395	0.0428409	71.3227	-10.8669
AAK1	-18.9864	0.0681896	0.0234842	-135.666	-31.1415
AAMDC	Inf	2.08096	0.927226	3.17325e-21	#VALUE!
AAMDC	17.3492	0.0505289	0.0450289	-109.91	17.646
AAMDC	8.08914	0.00991909	0.00883941	-34.9773	3.87507
AAMDC	5.98375	0.0122264	0.0108956	-89.2101	2.46656
AAMDC	2.88085	0.00898858	0.00801018	154.956	-3.35916
AAMDC	-2.88085	0.00898858	0.00801018	-154.956	-9.12087
AAMDC	-5.98375	0.0122264	0.0108956	89.2101	-9.50094
AAMDC	-8.08914	0.00991909	0.00883941	34.9773	-12.3032
AAMDC	-17.3492	0.0505289	0.0450289	109.91	-17.0524
AAMP	Inf	6.25359	0.906268	-2.18171e-17	#VALUE!
AAMP	Inf	0.413136	0.0598716	180	#VALUE!
AAMP	Inf	0.00118773	0.000172126	-180	#VALUE!
AAMP	7.74733	0.0087351	0.00253178	7.65647	2.58256
AAMP	4.78985	0.00230379	0.000667728	-149.739	1.78215
AAMP	4.1827	0.105191	0.0304884	-21.3003	-0.569816
AAMP	-4.1827	0.105191	0.0304884	21.3003	-8.93522
AAMP	-4.78985	0.00230379	0.000667728	149.739	-7.79755
AAMP	-7.74733	0.0087351	0.00253178	-7.65647	-12.9121
AAR2	Inf	3.67231	0.973948	-1.88844e-17	#VALUE!
AAR2	15.1434	0.00429873	0.00228017	-84.3845	13.693
AAR2	9.7033	0.0208816	0.0110762	-93.8401	7.23263
AAR2	6.43301	0.00557238	0.00295575	-4.30454	1.50993
AAR2	2.57845	0.0183623	0.00973989	11.108	-2.50111
AAR2	-2.57845	0.0183623	0.00973989	-11.108	-7.65801
AAR2	-6.43301	0.00557238	0.00295575	4.30454	-11.3561
AAR2	-9.7033	0.0208816	0.0110762	93.8401	-12.174
AAR2	-15.1434	0.00429873	0.00228017	84.3845	-16.5938
AARS	Inf	7.65636	0.972167	3.89557e-18	#VALUE!
AARS	20.4605	0.0450474	0.0114398	164.374	6.11832
AARS	11.5256	0.0202866	0.0051518	-119.938	10.3654
AARS	7.28516	0.0315896	0.00802218	85.6026	0.55286
AARS	2.83563	0.0126777	0.00321951	14.0955	-2.2754
AARS	-2.83563	0.0126777	0.00321951	-14.0955	-7.94666
AARS	-7.28516	0.0315896	0.00802218	-85.6026	-14.0175
AARS	-11.5256	0.0202866	0.0051518	119.938	-12.6857
AARS	-20.4605	0.0450474	0.0114398	-164.374	-34.8027
AARS2	Inf	4.70846	0.981847	1.85311e-17	#VALUE!
AARS2	22.0742	0.0236629	0.00986876	-159.583	26.8595
AARS2	11.0106	0.0112981	0.00471196	-96.7678	8.9702
AARS2	6.19027	0.00499388	0.00208273	-118.576	3.2292
AARS2	4.80838	0.00357134	0.00148945	-7.35956	-0.0933257
AARS2	-4.80838	0.00357134	0.00148945	7.35956	-9.71008
AARS2	-6.19027	0.00499388	0.00208273	118.576	-9.15134
AARS2	-11.0106	0.0112981	0.00471196	96.7678	-13.0509
AARS2	-22.0742	0.0236629	0.00986876	159.583	-17.289
AASDH	Inf	4.77307	0.896895	-1.56735e-17	#VALUE!
AASDH	Inf	0.339747	0.127682	-3.72125e-16	#VALUE!
AASDH	Inf	0.115144	0.043273	-180	#VALUE!
AASDH	44.5538	0.00871075	0.00327363	-84.9791	50.0709
AASDH	5.16972	0.0255065	0.00958571	28.9638	-0.246205
AASDH	3.80977	0.012689	0.00476872	74.8844	-1.9827
AASDH	-3.80977	0.012689	0.00476872	-74.8844	-9.60225
AASDH	-5.16972	0.0255065	0.00958571	-28.9638	-10.5857
AASDH	-44.5538	0.00871075	0.00327363	84.9791	-39.0367
AASDHPPT	Inf	7.83042	0.856651	3.07104e-17	#VALUE!
AASDHPPT	23.084	0.387814	0.0848539	102.118	11.5359
AASDHPPT	17.015	0.161005	0.0352279	-103.575	16.9103
AASDHPPT	5.56093	0.102785	0.0224895	44.2878	-0.123185
AASDHPPT	3.05597	0.00355614	0.000778087	132.809	-3.07142
AASDHPPT	-3.05597	0.00355614	0.000778087	-132.809	-9.18335
AASDHPPT	-5.56093	0.102785	0.0224895	-44.2878	-11.245
AASDHPPT	-17.015	0.161005	0.0352279	103.575	-17.1197
AASDHPPT	-23.084	0.387814	0.0848539	-102.118	-34.632
AASS	Inf	4.9818	0.933181	-7.57087e-18	#VALUE!
AASS	11.2129	0.0460574	0.0172548	-166.293	11.3924
AASS	5.314	0.0760156	0.0284782	34.0628	-0.188808
AASS	4.2517	0.0162528	0.00608887	-33.7821	-0.349324
AASS	2.08007	0.0400323	0.0149976	32.681	-3.10876
AASS	-2.08007	0.0400323	0.0149976	-32.681	-7.2689
AASS	-4.2517	0.0162528	0.00608887	33.7821	-8.85272
AASS	-5.314	0.0760156	0.0284782	-34.0628	-10.8168
AASS	-11.2129	0.0460574	0.0172548	166.293	-11.0334
AATK	Inf	6.18508	0.880263	1.0539e-16	#VALUE!
AATK	Inf	0.559014	0.159118	-3.29989e-15	#VALUE!
AATK	20.5476	0.0652728	0.0185793	156.802	6.59787
AATK	5.88841	0.0431293	0.0122764	-94.5362	2.43471
AATK	3.11978	0.0229202	0.00652403	162.636	-3.28963
AATK	2	0.0196625	0.00559675	180	-4
AATK	-3.11978	0.0229202	0.00652403	-162.636	-9.5292
AATK	-5.88841	0.0431293	0.0122764	94.5362	-9.34211
AATK	-20.5476	0.0652728	0.0185793	-156.802	-34.4974
ABAT	Inf	8.412	0.969202	-3.8932e-18	#VALUE!
ABAT	16.8937	0.0170678	0.00393299	54.7001	9.32677
ABAT	10.1057	0.104935	0.0241804	126.974	1.54136
ABAT	5.00186	0.00624231	0.00143844	20.5939	-0.284272
ABAT	4.20683	0.00540601	0.00124572	58.623	-1.47822
ABAT	-4.20683	0.00540601	0.00124572	-58.623	-9.89187
ABAT	-5.00186	0.00624231	0.00143844	-20.5939	-10.288
ABAT	-10.1057	0.104935	0.0241804	-126.974	-18.67
ABAT	-16.8937	0.0170678	0.00393299	-54.7001	-24.4606
ABCA1	Inf	5.53539	0.950037	0	#VALUE!
ABCA1	10.7718	0.0353903	0.0121481	-178.847	11.1231
ABCA1	5.65454	0.10006	0.0343465	54.1387	-0.195817
ABCA1	4.47329	0.00695566	0.0023876	82.5003	-1.55184
ABCA1	3.01699	0.00314932	0.00108103	142.091	-3.17381
ABCA1	-3.01699	0.00314932	0.00108103	-142.091	-9.20779
ABCA1	-4.47329	0.00695566	0.0023876	-82.5003	-10.4984
ABCA1	-5.65454	0.10006	0.0343465	-54.1387	-11.5049
ABCA1	-10.7718	0.0353903	0.0121481	178.847	-10.4204
ABCA10	Inf	4.30201	0.936462	1.12625e-17	#VALUE!
ABCA10	22.9799	0.0470004	0.0204621	94.5773	11.9427
ABCA10	11.6684	0.0786588	0.0342449	6.38848	6.46129
ABCA10	5.77231	0.01652	0.00719213	114.841	-1.06907
ABCA10	3.21968	0.00376494	0.00163911	-2.71614	-1.75603
ABCA10	-3.21968	0.00376494	0.00163911	2.71614	-8.19539
ABCA10	-5.77231	0.01652	0.00719213	-114.841	-12.6137
ABCA10	-11.6684	0.0786588	0.0342449	-6.38848	-16.8754
ABCA10	-22.9799	0.0470004	0.0204621	-94.5773	-34.017
ABCA11P	Inf	2.04316	0.632812	4.70416e-17	#VALUE!
ABCA11P	Inf	0.638094	0.395263	180	#VALUE!
ABCA11P	Inf	0.0683498	0.0423389	-7.18332e-16	#VALUE!
ABCA11P	13.8632	0.0021465	0.00132964	116.539	4.37541
ABCA11P	7.16943	0.108482	0.0671986	15.7424	1.85592
ABCA11P	5.87919	0.128921	0.0798591	54.928	-0.0178435
ABCA11P	-5.87919	0.128921	0.0798591	-54.928	-11.7762
ABCA11P	-7.16943	0.108482	0.0671986	-15.7424	-12.4829
ABCA11P	-13.8632	0.0021465	0.00132964	-116.539	-23.3509
ABCA17P	Inf	2.03112	0.907496	-1.24082e-16	#VALUE!
ABCA17P	12.8659	0.0561082	0.0501378	-23.1737	8.69408
ABCA17P	7.91074	0.0014945	0.00133547	-159.373	6.41284
ABCA17P	5.26306	0.0445388	0.0397995	98.0732	-1.17073
ABCA17P	3.58901	0.00137804	0.00123141	-133.015	-0.0849072
ABCA17P	-3.58901	0.00137804	0.00123141	133.015	-7.26292
ABCA17P	-5.26306	0.0445388	0.0397995	-98.0732	-11.6969
ABCA17P	-7.91074	0.0014945	0.00133547	159.373	-9.40863
ABCA17P	-12.8659	0.0561082	0.0501378	23.1737	-17.0377
ABCA2	Inf	7.53086	0.922372	-2.47225e-17	#VALUE!
ABCA2	24.9436	0.099782	0.0244424	-98.3612	26.7588
ABCA2	13.4136	0.146489	0.0358836	-7.45955	8.69154
ABCA2	5.59184	0.0492822	0.0120721	-78.5772	1.81237
ABCA2	4.20861	0.0213519	0.00523032	88.1692	-1.82214
ABCA2	-4.20861	0.0213519	0.00523032	-88.1692	-10.2394
ABCA2	-5.59184	0.0492822	0.0120721	78.5772	-9.37131
ABCA2	-13.4136	0.146489	0.0358836	7.45955	-18.1357
ABCA2	-24.9436	0.099782	0.0244424	98.3612	-23.1284
ABCA3	Inf	6.75621	0.915852	-4.55066e-17	#VALUE!
ABCA3	23.3618	0.140219	0.0380154	-158.551	28.6509
ABCA3	11.7751	0.0860057	0.0233174	-73.5876	9.18206
ABCA3	6.06559	0.0572808	0.0155296	-55.4513	1.99988
ABCA3	2.84081	0.0268729	0.00728562	24.1318	-2.34961
ABCA3	-2.84081	0.0268729	0.00728562	-24.1318	-8.03124
ABCA3	-6.06559	0.0572808	0.0155296	55.4513	-10.1313
ABCA3	-11.7751	0.0860057	0.0233174	73.5876	-14.3682
ABCA3	-23.3618	0.140219	0.0380154	158.551	-18.0728
ABCA5	Inf	7.53756	0.97239	-3.50187e-18	#VALUE!
ABCA5	22.6135	0.0228307	0.0058906	57.8155	13.9818
ABCA5	7.45977	0.0219427	0.00566148	100.504	0.377161
ABCA5	5.82728	0.0582988	0.0150418	81.7007	-0.495199
ABCA5	3.33395	0.00393682	0.00101575	74.9242	-2.35992
ABCA5	-3.33395	0.00393682	0.00101575	-74.9242	-9.02782
ABCA5	-5.82728	0.0582988	0.0150418	-81.7007	-12.1498
ABCA5	-7.45977	0.0219427	0.00566148	-100.504	-14.5424
ABCA5	-22.6135	0.0228307	0.0058906	-57.8155	-31.2451
ABCA6	Inf	4.50397	0.928065	4.54874e-17	#VALUE!
ABCA6	21.8093	0.0604442	0.0249097	80.873	11.9099
ABCA6	10.9225	0.104377	0.0430148	-7.61848	6.15368
ABCA6	4.25787	0.00810411	0.00333978	29.452	-1.09047
ABCA6	3.82993	0.00162733	0.00067064	116.866	-2.41337
ABCA6	-3.82993	0.00162733	0.00067064	-116.866	-10.0732
ABCA6	-4.25787	0.00810411	0.00333978	-29.452	-9.60621
ABCA6	-10.9225	0.104377	0.0430148	7.61848	-15.6914
ABCA6	-21.8093	0.0604442	0.0249097	-80.873	-31.7087
ABCA7	Inf	2.99825	0.84999	-2.94511e-17	#VALUE!
ABCA7	19.9187	0.0954901	0.0541421	110.767	8.78999
ABCA7	5.51546	0.118636	0.0672655	-143.536	2.71453
ABCA7	3.97203	0.0145466	0.0082478	-132.197	0.430616
ABCA7	2.89879	0.035899	0.0203544	13.87	-2.21289
ABCA7	-2.89879	0.035899	0.0203544	-13.87	-8.01048
ABCA7	-3.97203	0.0145466	0.0082478	132.197	-7.51344
ABCA7	-5.51546	0.118636	0.0672655	143.536	-8.31639
ABCA7	-19.9187	0.0954901	0.0541421	-110.767	-31.0473
ABCA8	Inf	5.33463	0.836338	5.02444e-17	#VALUE!
ABCA8	Inf	0.286866	0.089947	3.4265e-16	#VALUE!
ABCA8	28.0317	0.143068	0.044859	33.0415	20.4589
ABCA8	5.71981	0.162532	0.0509619	86.2701	-0.650884
ABCA8	2.85174	0.0445588	0.0139714	-119.369	-1.20268
ABCA8	2	0.056745	0.0177924	0	-3
ABCA8	-2.85174	0.0445588	0.0139714	119.369	-6.90616
ABCA8	-5.71981	0.162532	0.0509619	-86.2701	-12.0905
ABCA8	-28.0317	0.143068	0.044859	-33.0415	-35.6045
ABCA9	Inf	4.16554	0.930967	-4.50064e-17	#VALUE!
ABCA9	24.3085	0.00971798	0.00434379	48.0969	16.0608
ABCA9	12.4433	0.0194205	0.00868069	140.948	2.57144
ABCA9	9.36615	0.01283	0.00573482	-53.4294	5.75622
ABCA9	5.24025	0.112472	0.0502735	-145.649	2.36035
ABCA9	-5.24025	0.112472	0.0502735	145.649	-8.12014
ABCA9	-9.36615	0.01283	0.00573482	53.4294	-12.9761
ABCA9	-12.4433	0.0194205	0.00868069	-140.948	-22.3151
ABCA9	-24.3085	0.00971798	0.00434379	-48.0969	-32.5562
ABCB1	Inf	4.40507	0.944661	-1.91861e-17	#VALUE!
ABCB1	13.1159	0.00506511	0.00217241	65.5003	5.72955
ABCB1	7.93713	0.044943	0.0192759	-63.1969	4.33047
ABCB1	5.62026	0.0739733	0.0317269	150.889	-1.7354
ABCB1	3.56544	0.00504507	0.00216382	-126.923	-0.177508
ABCB1	-3.56544	0.00504507	0.00216382	126.923	-7.30839
ABCB1	-5.62026	0.0739733	0.0317269	-150.889	-12.9759
ABCB1	-7.93713	0.044943	0.0192759	63.1969	-11.5438
ABCB1	-13.1159	0.00506511	0.00217241	-65.5003	-20.5023
ABCB10	Inf	4.64554	0.969299	3.13855e-18	#VALUE!
ABCB10	31.0186	0.016413	0.0068492	97.1994	17.6436
ABCB10	14.0913	0.0173399	0.00723601	145.714	3.38771
ABCB10	7.39862	0.00754986	0.00315058	141.588	-0.511259
ABCB10	5.54886	0.0322671	0.0134652	119.073	-1.28647
ABCB10	-5.54886	0.0322671	0.0134652	-119.073	-12.3842
ABCB10	-7.39862	0.00754986	0.00315058	-141.588	-15.3085
ABCB10	-14.0913	0.0173399	0.00723601	-145.714	-24.795
ABCB10	-31.0186	0.016413	0.0068492	-97.1994	-44.3935
ABCB6	Inf	2.97079	0.93224	4.81656e-17	#VALUE!
ABCB6	24.137	0.0148911	0.00934571	173.385	7.51203
ABCB6	12.3433	0.00902683	0.00566528	155.383	2.01569
ABCB6	7.58334	0.0113673	0.00713415	-120.366	5.11882
ABCB6	4.29904	0.0726807	0.0456147	146.009	-2.44457
ABCB6	-4.29904	0.0726807	0.0456147	-146.009	-11.0427
ABCB6	-7.58334	0.0113673	0.00713415	120.366	-10.0478
ABCB6	-12.3433	0.00902683	0.00566528	-155.383	-22.6709
ABCB6	-24.137	0.0148911	0.00934571	-173.385	-40.762
ABCB7	Inf	3.72713	0.965503	-2.43455e-18	#VALUE!
ABCB7	12.824	0.0148609	0.00769937	-3.81823	7.96005
ABCB7	7.8156	0.0288401	0.0149419	139.657	-0.216355
ABCB7	4.55947	0.0116026	0.00601127	-127.077	1.16892
ABCB7	3.32857	0.0112798	0.00584403	17.8741	-1.83669
ABCB7	-3.32857	0.0112798	0.00584403	-17.8741	-8.49384
ABCB7	-4.55947	0.0116026	0.00601127	127.077	-7.95001
ABCB7	-7.8156	0.0288401	0.0149419	-139.657	-15.8476
ABCB7	-12.824	0.0148609	0.00769937	3.81823	-17.688
ABCB8	Inf	4.28766	0.931115	-3.91858e-19	#VALUE!
ABCB8	23.0286	0.0601299	0.0261158	158.283	7.90345
ABCB8	5.9977	0.0895993	0.0389151	-110.233	2.83422
ABCB8	4.34421	0.000651138	0.000282805	35.5049	-1.08424
ABCB8	2.88653	0.00822195	0.00357098	-22.2373	-1.93517
ABCB8	-2.88653	0.00822195	0.00357098	22.2373	-7.70823
ABCB8	-4.34421	0.000651138	0.000282805	-35.5049	-9.77266
ABCB8	-5.9977	0.0895993	0.0389151	110.233	-9.16119
ABCB8	-23.0286	0.0601299	0.0261158	-158.283	-38.1537
ABCB9	Inf	4.38786	0.931435	4.14962e-18	#VALUE!
ABCB9	24.3006	0.0447194	0.0189856	-168.104	30.6479
ABCB9	9.05035	0.0130366	0.00553468	-14.6209	4.41792
ABCB9	5.77103	0.0762248	0.0323613	-117.552	2.65547
ABCB9	2.9211	0.0275196	0.0116835	-47.3183	-1.69495
ABCB9	-2.9211	0.0275196	0.0116835	47.3183	-7.53715
ABCB9	-5.77103	0.0762248	0.0323613	117.552	-8.8866
ABCB9	-9.05035	0.0130366	0.00553468	14.6209	-13.6828
ABCB9	-24.3006	0.0447194	0.0189856	168.104	-17.9533
ABCC1	Inf	3.68464	0.886213	1.94954e-17	#VALUE!
ABCC1	Inf	0.0327658	0.0157614	-180	#VALUE!
ABCC1	17.3	0.0613318	0.0295025	92.4692	7.85632
ABCC1	5.90694	0.0965834	0.0464596	-109.263	2.69976
ABCC1	2.86961	0.0223791	0.0107651	14.475	-2.24577
ABCC1	2	0.0797412	0.038358	-180	-2
ABCC1	-2.86961	0.0223791	0.0107651	-14.475	-7.98499
ABCC1	-5.90694	0.0965834	0.0464596	109.263	-9.11413
ABCC1	-17.3	0.0613318	0.0295025	-92.4692	-26.7436
ABCC10	Inf	3.68404	0.87632	1.13439e-17	#VALUE!
ABCC10	21.6172	0.076313	0.036305	138.037	8.32838
ABCC10	6.70486	0.149631	0.0711852	-84.4545	3.27779
ABCC10	3.9297	0.0129229	0.00614794	71.1139	-1.84657
ABCC10	2.8607	0.0211089	0.0100423	23.3502	-2.32485
ABCC10	-2.8607	0.0211089	0.0100423	-23.3502	-8.04625
ABCC10	-3.9297	0.0129229	0.00614794	-71.1139	-9.70596
ABCC10	-6.70486	0.149631	0.0711852	84.4545	-10.1319
ABCC10	-21.6172	0.076313	0.036305	-138.037	-34.906
ABCC12	Inf	2.9533	0.946594	-1.4986e-17	#VALUE!
ABCC12	21.6892	0.0632252	0.04053	29.7625	14.8961
ABCC12	11.7966	0.0108202	0.00693619	13.5436	6.35276
ABCC12	5.95102	0.00915174	0.00586664	-100.42	2.61103
ABCC12	3.99152	0.000114369	7.33153e-05	22.4321	-1.2572
ABCC12	-3.99152	0.000114369	7.33153e-05	-22.4321	-9.24024
ABCC12	-5.95102	0.00915174	0.00586664	100.42	-9.29101
ABCC12	-11.7966	0.0108202	0.00693619	-13.5436	-17.2404
ABCC12	-21.6892	0.0632252	0.04053	-29.7625	-28.4823
ABCC4	Inf	4.01721	0.936113	-5.79209e-18	#VALUE!
ABCC4	26.7112	0.0727796	0.033919	31.2927	19.3893
ABCC4	8.63447	0.0149058	0.00694684	20.6416	3.13939
ABCC4	6.86007	0.00620286	0.00289085	-139.314	4.51481
ABCC4	4.47132	0.043193	0.0201301	-61.0327	0.229372
ABCC4	-4.47132	0.043193	0.0201301	61.0327	-8.71328
ABCC4	-6.86007	0.00620286	0.00289085	139.314	-9.20534
ABCC4	-8.63447	0.0149058	0.00694684	-20.6416	-14.1296
ABCC4	-26.7112	0.0727796	0.033919	-31.2927	-34.033
ABCC5	Inf	6.22261	0.919003	-2.42506e-17	#VALUE!
ABCC5	22.4634	0.0710528	0.0209872	136.671	8.93532
ABCC5	9.85893	0.128426	0.037934	-10.3873	5.1434
ABCC5	7.55646	0.0730178	0.0215676	156.984	-0.738665
ABCC5	4.06295	0.00172109	0.000508367	-120.716	0.42534
ABCC5	-4.06295	0.00172109	0.000508367	120.716	-7.70056
ABCC5	-7.55646	0.0730178	0.0215676	-156.984	-15.8516
ABCC5	-9.85893	0.128426	0.037934	10.3873	-14.5745
ABCC5	-22.4634	0.0710528	0.0209872	-136.671	-35.9914
ABCC8	Inf	4.35251	0.848224	2.99066e-17	#VALUE!
ABCC8	27.0656	0.0255131	0.00994406	-131.055	31.9185
ABCC8	16.7891	0.111678	0.0435278	68.7092	8.58474
ABCC8	7.96439	0.108023	0.0421034	155.329	-0.471997
ABCC8	5.70042	0.144193	0.056201	-96.0001	2.22053
ABCC8	-5.70042	0.144193	0.056201	96.0001	-9.18031
ABCC8	-7.96439	0.108023	0.0421034	-155.329	-16.4008
ABCC8	-16.7891	0.111678	0.0435278	-68.7092	-24.9934
ABCC8	-27.0656	0.0255131	0.00994406	131.055	-22.2126
ABCC9	Inf	5.86712	0.905004	1.83313e-17	#VALUE!
ABCC9	23.4133	0.0188357	0.00581083	154.167	8.38673
ABCC9	11.7031	0.18654	0.0575476	-16.7523	7.24772
ABCC9	6.88438	0.0582715	0.0179768	148.827	-0.961676
ABCC9	3.714	0.0442817	0.0136609	147.072	-2.80329
ABCC9	-3.714	0.0442817	0.0136609	-147.072	-10.2313
ABCC9	-6.88438	0.0582715	0.0179768	-148.827	-14.7304
ABCC9	-11.7031	0.18654	0.0575476	16.7523	-16.1585
ABCC9	-23.4133	0.0188357	0.00581083	-154.167	-38.4399
ABCD2	Inf	6.37478	0.974533	1.13051e-18	#VALUE!
ABCD2	21.161	0.0325914	0.0099647	-12.6905	16.9069
ABCD2	7.73387	0.0108035	0.00330313	166.499	-0.843028
ABCD2	5.69639	0.0379344	0.0115983	101.653	-0.912106
ABCD2	3.79308	0.00196634	0.000601203	169.453	-2.99233
ABCD2	-3.79308	0.00196634	0.000601203	-169.453	-10.5785
ABCD2	-5.69639	0.0379344	0.0115983	-101.653	-12.3049
ABCD2	-7.73387	0.0108035	0.00330313	-166.499	-16.3108
ABCD2	-21.161	0.0325914	0.0099647	12.6905	-25.415
ABCD3	Inf	6.47188	0.93173	-2.28375e-17	#VALUE!
ABCD3	21.2365	0.0698451	0.0201106	-22.2152	17.547
ABCD3	5.4448	0.105605	0.030407	43.1537	-0.207874
ABCD3	5.29651	0.0286246	0.00824192	-178.822	2.92743
ABCD3	2.84524	0.0330313	0.00951074	-173.932	-0.780101
ABCD3	-2.84524	0.0330313	0.00951074	173.932	-6.47057
ABCD3	-5.29651	0.0286246	0.00824192	178.822	-7.66559
ABCD3	-5.4448	0.105605	0.030407	-43.1537	-11.0975
ABCD3	-21.2365	0.0698451	0.0201106	22.2152	-24.9261
ABCD4	Inf	3.81885	0.916864	-1.51733e-17	#VALUE!
ABCD4	20.3047	0.0686509	0.0329647	107.244	9.25597
ABCD4	8.83796	0.00353096	0.00169549	-146.821	7.4424
ABCD4	7.29527	0.0820167	0.0393827	-104.735	4.41768
ABCD4	2.92833	0.0189372	0.00909323	4.4955	-2.10824
ABCD4	-2.92833	0.0189372	0.00909323	-4.4955	-7.9649
ABCD4	-7.29527	0.0820167	0.0393827	104.735	-10.1729
ABCD4	-8.83796	0.00353096	0.00169549	146.821	-10.2335
ABCD4	-20.3047	0.0686509	0.0329647	-107.244	-31.3535
ABCE1	Inf	6.74057	0.928741	7.59814e-18	#VALUE!
ABCE1	16.92	0.0620992	0.0171125	-103.928	16.8046
ABCE1	5.57534	0.162899	0.0448898	54.3326	-0.266116
ABCE1	3.73887	0.0137831	0.00379818	96.4743	-2.26309
ABCE1	2.86187	0.0198073	0.00545824	-151.992	-0.929853
ABCE1	-2.86187	0.0198073	0.00545824	151.992	-6.65359
ABCE1	-3.73887	0.0137831	0.00379818	-96.4743	-9.74083
ABCE1	-5.57534	0.162899	0.0448898	-54.3326	-11.4168
ABCE1	-16.92	0.0620992	0.0171125	103.928	-17.0353
ABCF1	Inf	4.85951	0.960195	5.58545e-18	#VALUE!
ABCF1	19.5569	0.0286415	0.0113186	136.755	7.12777
ABCF1	11.22	0.0253808	0.01003	-147.096	10.8044
ABCF1	4.48372	0.0272223	0.0107578	109.762	-1.88334
ABCF1	2.3022	0.019482	0.00769893	39.8132	-2.95241
ABCF1	-2.3022	0.019482	0.00769893	-39.8132	-7.5568
ABCF1	-4.48372	0.0272223	0.0107578	-109.762	-10.8508
ABCF1	-11.22	0.0253808	0.01003	147.096	-11.6355
ABCF1	-19.5569	0.0286415	0.0113186	-136.755	-31.9861
ABCF2	Inf	6.14992	0.991137	-1.89909e-18	#VALUE!
ABCF2	Inf	6.97814e-05	2.24923e-05	180	#VALUE!
ABCF2	6.63132	0.0190374	0.00613622	127.21	-0.711922
ABCF2	4.76258	0.0042708	0.00137659	171.974	-2.51253
ABCF2	3.98916	0.00399504	0.0012877	-32.7533	-0.6479
ABCF2	2	0.000315423	0.000101669	180	-4
ABCF2	-3.98916	0.00399504	0.0012877	32.7533	-8.62622
ABCF2	-4.76258	0.0042708	0.00137659	-171.974	-12.0377
ABCF2	-6.63132	0.0190374	0.00613622	-127.21	-13.9746
ABCF3	Inf	5.33084	0.97022	-1.58488e-18	#VALUE!
ABCF3	25.455	0.0528258	0.0192288	-165.731	32.1735
ABCF3	13.902	0.00297265	0.00108205	143.772	3.34998
ABCF3	4.55628	0.0175019	0.00637073	170.42	-2.60061
ABCF3	2.84726	0.00851114	0.00309808	32.6789	-2.4112
ABCF3	-2.84726	0.00851114	0.00309808	-32.6789	-8.10572
ABCF3	-4.55628	0.0175019	0.00637073	-170.42	-11.7132
ABCF3	-13.902	0.00297265	0.00108205	-143.772	-24.4539
ABCF3	-25.455	0.0528258	0.0192288	165.731	-18.7364
ABCG1	Inf	4.76716	0.884816	-7.50099e-17	#VALUE!
ABCG1	22.2253	0.0822809	0.0305437	-115.529	24.3577
ABCG1	11.3281	0.0511043	0.0189706	-144.796	10.8845
ABCG1	6.80099	0.0950721	0.035292	66.2185	0.550014
ABCG1	2	0.145376	0.0539653	-4.20911e-16	-3
ABCG1	2	0.0182915	0.00679005	180	-4
ABCG1	-6.80099	0.0950721	0.035292	-66.2185	-13.052
ABCG1	-11.3281	0.0511043	0.0189706	144.796	-11.7718
ABCG1	-22.2253	0.0822809	0.0305437	115.529	-20.0929
ABCG2	Inf	5.9596	0.823971	-4.92728e-18	#VALUE!
ABCG2	22.883	0.242778	0.0671328	46.5423	14.9246
ABCG2	12.0574	0.147699	0.0408415	109.206	3.39977
ABCG2	6.29423	0.233002	0.0644296	-144.596	3.82235
ABCG2	2.83775	0.01311	0.00362516	168.159	-3.48779
ABCG2	-2.83775	0.01311	0.00362516	-168.159	-9.16329
ABCG2	-6.29423	0.233002	0.0644296	144.596	-8.76611
ABCG2	-12.0574	0.147699	0.0408415	-109.206	-20.715
ABCG2	-22.883	0.242778	0.0671328	-46.5423	-30.8414
ABCG4	Inf	2.79303	0.853713	-2.72462e-17	#VALUE!
ABCG4	21.1909	0.0756378	0.0462387	145.02	7.65453
ABCG4	8.10035	0.0366575	0.0224094	-151.888	6.51798
ABCG4	5.62683	0.102519	0.0626719	-103.754	2.24852
ABCG4	2.87861	0.0244837	0.0149673	30.3702	-2.36423
ABCG4	-2.87861	0.0244837	0.0149673	-30.3702	-8.12146
ABCG4	-5.62683	0.102519	0.0626719	103.754	-9.00515
ABCG4	-8.10035	0.0366575	0.0224094	151.888	-9.68272
ABCG4	-21.1909	0.0756378	0.0462387	-145.02	-34.7273
ABHD10	Inf	6.65553	0.910633	-3.81023e-18	#VALUE!
ABHD10	16.6856	0.054138	0.0148147	-91.8294	15.9418
ABHD10	7.74028	0.0904181	0.0247426	75.8763	1.10888
ABHD10	6.56612	0.157991	0.0432337	82.9016	0.0540611
ABHD10	2.91451	0.0240324	0.00657639	-154.542	-0.834341
ABHD10	-2.91451	0.0240324	0.00657639	154.542	-6.66336
ABHD10	-6.56612	0.157991	0.0432337	-82.9016	-13.0782
ABHD10	-7.74028	0.0904181	0.0247426	-75.8763	-14.3717
ABHD10	-16.6856	0.054138	0.0148147	91.8294	-17.4294
ABHD11	Inf	2.0963	0.666666	-5.5399e-17	#VALUE!
ABHD11	Inf	0.888754	0.565283	2.93341e-16	#VALUE!
ABHD11	Inf	0.045934	0.0292159	-1.35418e-15	#VALUE!
ABHD11	8.11985	0.0334615	0.0212828	18.0525	2.71267
ABHD11	6.05801	0.0223754	0.0142316	-47.7267	1.86115
ABHD11	4.49069	0.000897016	0.000570538	-11.9396	-0.360379
ABHD11	-4.49069	0.000897016	0.000570538	11.9396	-9.34175
ABHD11	-6.05801	0.0223754	0.0142316	47.7267	-10.2549
ABHD11	-8.11985	0.0334615	0.0212828	-18.0525	-13.527
ABHD12	Inf	5.85835	0.971747	1.15202e-17	#VALUE!
ABHD12	19.6027	0.0301579	0.0100048	-173.599	24.0556
ABHD12	12.0899	0.0411105	0.0136383	-126.994	11.3547
ABHD12	6.42973	0.00793352	0.00263193	-38.6908	2.12076
ABHD12	3.27673	0.00596148	0.00197771	-39.647	-1.3624
ABHD12	-3.27673	0.00596148	0.00197771	39.647	-7.91586
ABHD12	-6.42973	0.00793352	0.00263193	38.6908	-10.7387
ABHD12	-12.0899	0.0411105	0.0136383	126.994	-12.8251
ABHD12	-19.6027	0.0301579	0.0100048	173.599	-15.1499
ABHD12B	Inf	2.61682	0.978	2.85165e-18	#VALUE!
ABHD12B	11.3924	0.0109065	0.00815231	3.03552	6.29636
ABHD12B	6.76871	0.0109801	0.0082073	-170.704	4.97829
ABHD12B	5.39175	0.00459149	0.003432	-163.602	2.84203
ABHD12B	3.73471	0.00295455	0.00220844	-172.85	0.527893
ABHD12B	-3.73471	0.00295455	0.00220844	172.85	-6.94154
ABHD12B	-5.39175	0.00459149	0.003432	163.602	-7.94147
ABHD12B	-6.76871	0.0109801	0.0082073	170.704	-8.55913
ABHD12B	-11.3924	0.0109065	0.00815231	-3.03552	-16.4885
ABHD13	Inf	5.45224	0.923935	-6.71972e-18	#VALUE!
ABHD13	21.268	0.0236618	0.00801946	7.54725	15.8221
ABHD13	7.35373	0.143762	0.0487236	76.8388	0.784138
ABHD13	6.23127	0.0434194	0.0147157	107.503	-0.629506
ABHD13	3.50846	0.0135903	0.00460601	7.99084	-1.56941
ABHD13	-3.50846	0.0135903	0.00460601	-7.99084	-8.58634
ABHD13	-6.23127	0.0434194	0.0147157	-107.503	-13.0921
ABHD13	-7.35373	0.143762	0.0487236	-76.8388	-13.9233
ABHD13	-21.268	0.0236618	0.00801946	-7.54725	-26.7139
ABHD14A	Inf	4.12674	0.942893	-7.12075e-18	#VALUE!
ABHD14A	Inf	0.0100366	0.00458638	1.43068e-15	#VALUE!
ABHD14A	Inf	0.00975793	0.00445905	-1.71889e-15	#VALUE!
ABHD14A	24.3308	0.060997	0.0278736	-118.094	27.3122
ABHD14A	12.4244	0.0330386	0.0150976	-179.122	13.6063
ABHD14A	6.14875	0.0210371	0.00961327	-9.25395	1.30681
ABHD14A	-6.14875	0.0210371	0.00961327	9.25395	-10.9907
ABHD14A	-12.4244	0.0330386	0.0150976	179.122	-11.2425
ABHD14A	-24.3308	0.060997	0.0278736	118.094	-21.3493
ABHD14B	Inf	2.00336	0.873722	-3.02131e-17	#VALUE!
ABHD14B	15.2266	0.0601032	0.0524254	5.37346	9.99931
ABHD14B	9.24166	0.00988493	0.00862219	38.9548	3.24164
ABHD14B	5.39431	0.0478792	0.0417629	179.205	-2.29093
ABHD14B	3.2594	0.0269046	0.0234677	133.997	-2.9538
ABHD14B	-3.2594	0.0269046	0.0234677	-133.997	-9.4726
ABHD14B	-5.39431	0.0478792	0.0417629	-179.205	-13.0795
ABHD14B	-9.24166	0.00988493	0.00862219	-38.9548	-15.2417
ABHD14B	-15.2266	0.0601032	0.0524254	-5.37346	-20.4539
ABHD15	Inf	2.07964	0.924456	-1.97094e-17	#VALUE!
ABHD15	23.1986	0.0274809	0.0244319	-62.2668	22.2111
ABHD15	8.2046	0.00510795	0.00454124	-59.1351	4.55232
ABHD15	6.05409	0.00529194	0.00470481	1.10361	1.03553
ABHD15	4.17915	0.0470904	0.0418658	169.559	-2.78922
ABHD15	-4.17915	0.0470904	0.0418658	-169.559	-11.1475
ABHD15	-6.05409	0.00529194	0.00470481	-1.10361	-11.0726
ABHD15	-8.2046	0.00510795	0.00454124	59.1351	-11.8569
ABHD15	-23.1986	0.0274809	0.0244319	62.2668	-24.1861
ABHD16A	Inf	2.70782	0.81072	4.83429e-16	#VALUE!
ABHD16A	Inf	0.222059	0.132969	4.56418e-17	#VALUE!
ABHD16A	Inf	0.0674946	0.0404157	180	#VALUE!
ABHD16A	12.6089	0.0714756	0.0427996	172.253	1.57582
ABHD16A	7.74434	0.0806201	0.0482753	-43.6864	3.68413
ABHD16A	4.06929	0.0192262	0.0115126	-89.3161	0.0788871
ABHD16A	-4.06929	0.0192262	0.0115126	89.3161	-8.0597
ABHD16A	-7.74434	0.0806201	0.0482753	43.6864	-11.8046
ABHD16A	-12.6089	0.0714756	0.0427996	-172.253	-23.6421
ABHD17A	Inf	6.44445	0.96468	0	#VALUE!
ABHD17A	21.2489	0.0504523	0.0151046	-124.208	23.5802
ABHD17A	11.6065	0.027958	0.00837017	-171.324	12.13
ABHD17A	5.88578	0.0174724	0.00523095	-86.7178	2.30356
ABHD17A	4.5887	0.0220919	0.00661395	50.3624	-1.05324
ABHD17A	-4.5887	0.0220919	0.00661395	-50.3624	-10.2306
ABHD17A	-5.88578	0.0174724	0.00523095	86.7178	-9.46799
ABHD17A	-11.6065	0.027958	0.00837017	171.324	-11.083
ABHD17A	-21.2489	0.0504523	0.0151046	124.208	-18.9175
ABHD17B	Inf	5.89661	0.933084	4.22277e-18	#VALUE!
ABHD17B	25.2198	0.0710197	0.0224764	6.28244	19.7797
ABHD17B	8.46359	0.00734644	0.00232501	-64.0146	4.96858
ABHD17B	5.39776	0.11773	0.0372592	49.4177	-0.343195
ABHD17B	2.85718	0.015341	0.00485515	-144.425	-0.996576
ABHD17B	-2.85718	0.015341	0.00485515	144.425	-6.71093
ABHD17B	-5.39776	0.11773	0.0372592	-49.4177	-11.1387
ABHD17B	-8.46359	0.00734644	0.00232501	64.0146	-11.9586
ABHD17B	-25.2198	0.0710197	0.0224764	-6.28244	-30.6599
ABHD17C	Inf	3.73166	0.898237	-1.72561e-17	#VALUE!
ABHD17C	23.4768	0.0644353	0.0310201	83.5413	13.0288
ABHD17C	12.3019	0.0526217	0.0253328	-11.7485	7.70334
ABHD17C	7.62173	0.0240784	0.0115917	172.759	-1.03583
ABHD17C	4.63416	0.0702489	0.0338188	-167.235	1.78691
ABHD17C	-4.63416	0.0702489	0.0338188	167.235	-7.4814
ABHD17C	-7.62173	0.0240784	0.0115917	-172.759	-16.2793
ABHD17C	-12.3019	0.0526217	0.0253328	11.7485	-16.9004
ABHD17C	-23.4768	0.0644353	0.0310201	-83.5413	-33.9248
ABHD18	Inf	4.58227	0.911866	-1.52278e-17	#VALUE!
ABHD18	Inf	0.166365	0.0662131	-180	#VALUE!
ABHD18	20.3488	0.0827693	0.032942	-13.2471	16.0976
ABHD18	5.27859	0.0329626	0.013119	56.4424	-0.549013
ABHD18	2.8652	0.00409663	0.00163045	-145.827	-0.97418
ABHD18	2	0.0368642	0.0146719	-1.38295e-15	-3
ABHD18	-2.8652	0.00409663	0.00163045	145.827	-6.70458
ABHD18	-5.27859	0.0329626	0.013119	-56.4424	-11.1062
ABHD18	-20.3488	0.0827693	0.032942	13.2471	-24.6
ABHD2	Inf	7.42126	0.967889	3.79208e-18	#VALUE!
ABHD2	24.2003	0.0402491	0.0104987	-161.022	30.0247
ABHD2	12.0112	0.0616827	0.0160894	-50.043	8.68083
ABHD2	7.79981	0.0113738	0.00296677	-160.084	6.2682
ABHD2	2.86467	0.00980103	0.00255652	29.9558	-2.3737
ABHD2	-2.86467	0.00980103	0.00255652	-29.9558	-8.10304
ABHD2	-7.79981	0.0113738	0.00296677	160.084	-9.33141
ABHD2	-12.0112	0.0616827	0.0160894	50.043	-15.3415
ABHD2	-24.2003	0.0402491	0.0104987	161.022	-18.3759
ABHD3	Inf	3.60144	0.885297	3.11993e-17	#VALUE!
ABHD3	25.3357	0.11059	0.0543701	44.2247	17.2233
ABHD3	11.7872	0.0463002	0.0227628	41.2055	5.43808
ABHD3	7.663	0.0177929	0.00874762	115.076	0.213483
ABHD3	5.43983	0.0586267	0.0288229	98.564	-1.04953
ABHD3	-5.43983	0.0586267	0.0288229	-98.564	-11.9292
ABHD3	-7.663	0.0177929	0.00874762	-115.076	-15.1125
ABHD3	-11.7872	0.0463002	0.0227628	-41.2055	-18.1364
ABHD3	-25.3357	0.11059	0.0543701	-44.2247	-33.4481
ABHD4	Inf	2.03231	0.9674	4.55617e-17	#VALUE!
ABHD4	20.8498	0.00732135	0.00697007	100.223	10.0453
ABHD4	9.82314	0.0238684	0.0227232	-8.11724	5.04463
ABHD4	4.74812	0.00208278	0.00198285	17.8712	-0.487586
ABHD4	3.94055	0.000970195	0.000923645	-26.2185	-0.772462
ABHD4	-3.94055	0.000970195	0.000923645	26.2185	-8.65356
ABHD4	-4.74812	0.00208278	0.00198285	-17.8712	-9.98383
ABHD4	-9.82314	0.0238684	0.0227232	8.11724	-14.6016
ABHD4	-20.8498	0.00732135	0.00697007	-100.223	-31.6543
ABHD5	Inf	3.78085	0.864544	-7.6759e-17	#VALUE!
ABHD5	22.966	0.0875796	0.0400525	20.6405	16.6493
ABHD5	9.27178	0.0854937	0.0390986	155.044	0.278643
ABHD5	3.67089	0.100598	0.0460064	-14.0336	-1.18601
ABHD5	2.85845	0.0225186	0.0102984	-139.613	-1.033
ABHD5	-2.85845	0.0225186	0.0102984	139.613	-6.74991
ABHD5	-3.67089	0.100598	0.0460064	14.0336	-8.52779
ABHD5	-9.27178	0.0854937	0.0390986	-155.044	-18.2649
ABHD5	-22.966	0.0875796	0.0400525	-20.6405	-29.2828
ABHD6	Inf	5.58832	0.941114	-1.56333e-17	#VALUE!
ABHD6	31.4014	0.0744346	0.0250707	39.0552	22.9947
ABHD6	11.6813	0.0363398	0.0122398	109.058	3.14256
ABHD6	6.23209	0.0529118	0.0178215	144.376	-1.26726
ABHD6	3.90683	0.0111457	0.00375404	56.7971	-1.70955
ABHD6	-3.90683	0.0111457	0.00375404	-56.7971	-9.52321
ABHD6	-6.23209	0.0529118	0.0178215	-144.376	-13.7314
ABHD6	-11.6813	0.0363398	0.0122398	-109.058	-20.22
ABHD6	-31.4014	0.0744346	0.0250707	-39.0552	-39.808
ABHD8	Inf	5.43173	0.947061	7.73453e-18	#VALUE!
ABHD8	19.6492	0.0426312	0.0148661	175.056	5.09446
ABHD8	10.7662	0.0213972	0.00746153	-124.556	9.49117
ABHD8	5.75484	0.0634803	0.0221365	-106.361	2.45509
ABHD8	2.85665	0.0243041	0.00847518	8.68532	-2.21227
ABHD8	-2.85665	0.0243041	0.00847518	-8.68532	-7.92557
ABHD8	-5.75484	0.0634803	0.0221365	106.361	-9.05458
ABHD8	-10.7662	0.0213972	0.00746153	124.556	-12.0412
ABHD8	-19.6492	0.0426312	0.0148661	-175.056	-34.2039
ABI1	Inf	6.97836	0.964944	-4.56441e-17	#VALUE!
ABI1	17.91	0.0522969	0.0144629	-121.831	18.9711
ABI1	5.28654	0.0430077	0.0118939	43.368	-0.350311
ABI1	4.3508	0.00850239	0.00235136	-45.3802	-0.100753
ABI1	2.97865	0.0229521	0.00634749	144.72	-3.21877
ABI1	-2.97865	0.0229521	0.00634749	-144.72	-9.17606
ABI1	-4.3508	0.00850239	0.00235136	45.3802	-8.80236
ABI1	-5.28654	0.0430077	0.0118939	-43.368	-10.9234
ABI1	-17.91	0.0522969	0.0144629	121.831	-16.8489
ABI2	Inf	8.38285	0.977474	-1.90086e-18	#VALUE!
ABI2	11.5334	0.0208457	0.00486138	-61.9778	8.51894
ABI2	7.44026	0.0437454	0.0102018	121.516	-0.0711492
ABI2	5.73164	0.0276458	0.00644723	69.5059	-0.374976
ABI2	3.3579	0.00435449	0.0010155	43.2291	-2.04532
ABI2	-3.3579	0.00435449	0.0010155	-43.2291	-8.76112
ABI2	-5.73164	0.0276458	0.00644723	-69.5059	-11.8383
ABI2	-7.44026	0.0437454	0.0102018	-121.516	-14.9517
ABI2	-11.5334	0.0208457	0.00486138	61.9778	-14.5478
ABI3BP	Inf	1.85041	0.695522	4.95382e-17	#VALUE!
ABI3BP	Inf	0.207308	0.155843	-180	#VALUE!
ABI3BP	Inf	0.0401205	0.0301605	3.05414e-16	#VALUE!
ABI3BP	11.2202	0.252395	0.189738	-71.4945	8.44844
ABI3BP	4.79079	0.0213382	0.016041	-162.354	1.95135
ABI3BP	2.82566	0.00757965	0.00569798	-33.1965	-1.91377
ABI3BP	-2.82566	0.00757965	0.00569798	33.1965	-7.5651
ABI3BP	-4.79079	0.0213382	0.016041	162.354	-7.63023
ABI3BP	-11.2202	0.252395	0.189738	71.4945	-13.9919
ABL1	Inf	4.42357	0.93802	1.52111e-17	#VALUE!
ABL1	18.7319	0.0467373	0.0198213	107.544	8.13605
ABL1	9.84118	0.0482948	0.0204818	-46.4191	6.11012
ABL1	7.72172	0.030533	0.0129491	-35.8522	3.49072
ABL1	2.86329	0.0205801	0.00872802	10.343	-2.21897
ABL1	-2.86329	0.0205801	0.00872802	-10.343	-7.94556
ABL1	-7.72172	0.030533	0.0129491	35.8522	-11.9527
ABL1	-9.84118	0.0482948	0.0204818	46.4191	-13.5722
ABL1	-18.7319	0.0467373	0.0198213	-107.544	-29.3277
ABL2	Inf	6.49684	0.954318	-1.80626e-18	#VALUE!
ABL2	11.9856	0.056033	0.0164613	-45.9764	8.51625
ABL2	7.47588	0.0594388	0.0174619	134.099	-0.308857
ABL2	3.88074	0.017632	0.00517992	73.1029	-1.9073
ABL2	3.63355	0.0223929	0.00657857	-35.711	-1.00601
ABL2	-3.63355	0.0223929	0.00657857	35.711	-8.27311
ABL2	-3.88074	0.017632	0.00517992	-73.1029	-9.66878
ABL2	-7.47588	0.0594388	0.0174619	-134.099	-15.2606
ABL2	-11.9856	0.056033	0.0164613	45.9764	-15.4549
ABLIM1	Inf	7.16679	0.97583	-3.80378e-18	#VALUE!
ABLIM1	16.4086	0.0155207	0.0042266	113.15	6.25125
ABLIM1	12.4136	0.0577652	0.0157306	-10.361	7.77091
ABLIM1	7.56655	0.00650715	0.00177203	-141.585	5.54242
ABLIM1	4.37438	0.00896107	0.00244028	119.633	-2.07929
ABLIM1	-4.37438	0.00896107	0.00244028	-119.633	-10.828
ABLIM1	-7.56655	0.00650715	0.00177203	141.585	-9.59068
ABLIM1	-12.4136	0.0577652	0.0157306	10.361	-17.0564
ABLIM1	-16.4086	0.0155207	0.0042266	-113.15	-26.5659
ABLIM2	Inf	5.49417	0.940007	7.54892e-18	#VALUE!
ABLIM2	21.5733	0.0600552	0.0205499	165.839	6.63525
ABLIM2	11.1937	0.0627991	0.0214888	-48.4963	7.7016
ABLIM2	6.42951	0.0450321	0.0154092	-102.358	3.2576
ABLIM2	3.18594	0.00743855	0.00254535	-64.931	-1.23943
ABLIM2	-3.18594	0.00743855	0.00254535	64.931	-7.61131
ABLIM2	-6.42951	0.0450321	0.0154092	102.358	-9.60143
ABLIM2	-11.1937	0.0627991	0.0214888	48.4963	-14.6858
ABLIM2	-21.5733	0.0600552	0.0205499	-165.839	-36.5113
ABLIM3	Inf	4.36453	0.835834	-4.9311e-17	#VALUE!
ABLIM3	20.8489	0.0606932	0.0232462	169.597	6.02689
ABLIM3	8.05726	0.0460275	0.0176291	126.848	0.218232
ABLIM3	7.24459	0.285027	0.109169	-96.3174	4.18286
ABLIM3	2.85611	0.0368728	0.0141227	31.8758	-2.39678
ABLIM3	-2.85611	0.0368728	0.0141227	-31.8758	-8.10901
ABLIM3	-7.24459	0.285027	0.109169	96.3174	-10.3063
ABLIM3	-8.05726	0.0460275	0.0176291	-126.848	-15.8963
ABLIM3	-20.8489	0.0606932	0.0232462	-169.597	-35.6708
ABR	Inf	8.12731	0.928329	-1.51255e-17	#VALUE!
ABR	23.8261	0.0955963	0.0218387	-172.908	30.2697
ABR	8.7772	0.129401	0.0295613	-124.493	6.81248
ABR	7.43604	0.0616845	0.0140916	-24.5265	2.94265
ABR	2.84719	0.0270488	0.00617921	21.4695	-2.32261
ABR	-2.84719	0.0270488	0.00617921	-21.4695	-8.01699
ABR	-7.43604	0.0616845	0.0140916	24.5265	-11.9294
ABR	-8.7772	0.129401	0.0295613	124.493	-10.7419
ABR	-23.8261	0.0955963	0.0218387	172.908	-17.3824
ABRACL	Inf	4.04912	0.906881	5.3304e-17	#VALUE!
ABRACL	26.7655	0.00517058	0.00231611	-0.793578	21.8245
ABRACL	12.7174	0.159979	0.0716611	148.114	2.4851
ABRACL	4.3398	0.0246299	0.0110327	-15.0205	-0.479124
ABRACL	3.04385	0.0181021	0.00810866	171.77	-3.40849
ABRACL	-3.04385	0.0181021	0.00810866	-171.77	-9.49619
ABRACL	-4.3398	0.0246299	0.0110327	15.0205	-9.15873
ABRACL	-12.7174	0.159979	0.0716611	-148.114	-22.9497
ABRACL	-26.7655	0.00517058	0.00231611	0.793578	-31.7065
ABRAXAS1	548.601	1.02368	0.47523	-20.075	574.193
ABRAXAS1	10.646	0.0164776	0.015299	-130.346	9.50065
ABRAXAS1	7.33496	0.0167683	0.015569	155.374	-0.830762
ABRAXAS1	3.74024	0.0121335	0.0112656	-71.6224	-0.515635
ABRAXAS1	2	0.0159559	0.0148147	-3.59984e-15	-3
ABRAXAS1	-3.74024	0.0121335	0.0112656	71.6224	-7.99612
ABRAXAS1	-7.33496	0.0167683	0.015569	-155.374	-15.5007
ABRAXAS1	-10.646	0.0164776	0.015299	130.346	-11.7914
ABRAXAS1	-548.601	1.02368	0.950459	20.075	-523.009
ABRAXAS2	Inf	4.80196	0.947232	7.63449e-18	#VALUE!
ABRAXAS2	7.80941	0.0262426	0.0103532	68.4601	1.32432
ABRAXAS2	5.73382	0.0886944	0.0349916	79.6036	-0.534052
ABRAXAS2	3.93136	0.000626813	0.00024729	-133.765	0.392135
ABRAXAS2	2.24135	0.0181879	0.00717549	-65.184	-2.35282
ABRAXAS2	-2.24135	0.0181879	0.00717549	65.184	-6.83551
ABRAXAS2	-3.93136	0.000626813	0.00024729	133.765	-7.47058
ABRAXAS2	-5.73382	0.0886944	0.0349916	-79.6036	-12.0017
ABRAXAS2	-7.80941	0.0262426	0.0103532	-68.4601	-14.2945
ABT1	Inf	3.87355	0.966782	1.24503e-20	#VALUE!
ABT1	14.7278	0.0599702	0.0299354	173.243	2.64031
ABT1	7.38846	0.00354451	0.00176932	1.36219	2.3605
ABT1	4.59209	0.00108093	0.000539569	15.1169	-0.600738
ABT1	4.04113	0.00195015	0.000973459	105.659	-2.14493
ABT1	-4.04113	0.00195015	0.000973459	-105.659	-10.2272
ABT1	-4.59209	0.00108093	0.000539569	-15.1169	-9.78492
ABT1	-7.38846	0.00354451	0.00176932	-1.36219	-12.4164
ABT1	-14.7278	0.0599702	0.0299354	-173.243	-26.8152
ABTB1	Inf	4.39477	0.931921	-1.51233e-17	#VALUE!
ABTB1	22.7398	0.0400475	0.0169843	-175.25	28.8097
ABTB1	8.96468	0.0261381	0.0110853	-77.5053	5.89471
ABTB1	5.58877	0.0813488	0.0345004	-120.973	2.4668
ABTB1	4.23118	0.012989	0.0055087	-169.648	1.2251
ABTB1	-4.23118	0.012989	0.0055087	169.648	-7.23726
ABTB1	-5.58877	0.0813488	0.0345004	120.973	-8.71073
ABTB1	-8.96468	0.0261381	0.0110853	77.5053	-12.0347
ABTB1	-22.7398	0.0400475	0.0169843	175.25	-16.6699
ABTB2	Inf	2.20146	0.916948	1.82551e-17	#VALUE!
ABTB2	20.1402	0.0318759	0.0265538	170.07	5.62564
ABTB2	11.3043	0.0121759	0.010143	-100.251	9.45227
ABTB2	4.17641	0.049554	0.0412803	-177.182	1.23192
ABTB2	2.85664	0.00609239	0.00507519	-37.1731	-1.84839
ABTB2	-2.85664	0.00609239	0.00507519	37.1731	-7.56166
ABTB2	-4.17641	0.049554	0.0412803	177.182	-7.1209
ABTB2	-11.3043	0.0121759	0.010143	100.251	-13.1563
ABTB2	-20.1402	0.0318759	0.0265538	-170.07	-34.6548
ACAA1	Inf	4.39371	0.959444	-2.9982e-17	#VALUE!
ACAA1	27.6133	0.0388169	0.0169527	-124.074	32.1302
ACAA1	7.19035	0.00973647	0.00425226	-115.086	4.489
ACAA1	5.85286	0.0292464	0.0127729	-54.1476	1.73319
ACAA1	4.53033	0.015063	0.00657856	49.3984	-1.09131
ACAA1	-4.53033	0.015063	0.00657856	-49.3984	-10.152
ACAA1	-5.85286	0.0292464	0.0127729	54.1476	-9.97253
ACAA1	-7.19035	0.00973647	0.00425226	115.086	-9.89171
ACAA1	-27.6133	0.0388169	0.0169527	124.074	-23.0964
ACAA2	Inf	4.86273	0.957181	-3.78942e-18	#VALUE!
ACAA2	21.2595	0.0702546	0.0276579	-29.6916	18.0129
ACAA2	11.2694	0.0194393	0.00765287	-84.9685	8.9293
ACAA2	4.96178	0.0170797	0.00672394	0.87485	-0.0502761
ACAA2	4.2633	0.00199268	0.000784479	-165.63	1.22478
ACAA2	-4.2633	0.00199268	0.000784479	165.63	-7.30182
ACAA2	-4.96178	0.0170797	0.00672394	-0.87485	-9.97384
ACAA2	-11.2694	0.0194393	0.00765287	84.9685	-13.6096
ACAA2	-21.2595	0.0702546	0.0276579	29.6916	-24.5061
ACACB	Inf	4.66978	0.939623	-2.66435e-18	#VALUE!
ACACB	22.3325	0.0833665	0.0335489	162.578	7.24699
ACACB	11.703	0.0269165	0.0108319	175.858	0.986172
ACACB	6.41482	0.00158058	0.000636069	97.8612	-0.328967
ACACB	4.41867	0.0381694	0.0153604	82.1485	-1.58962
ACACB	-4.41867	0.0381694	0.0153604	-82.1485	-10.427
ACACB	-6.41482	0.00158058	0.000636069	-97.8612	-13.1586
ACACB	-11.703	0.0269165	0.0108319	-175.858	-22.4199
ACACB	-22.3325	0.0833665	0.0335489	-162.578	-37.418
ACAD10	Inf	3.59497	0.952972	3.01705e-17	#VALUE!
ACAD10	17.8342	0.072806	0.0385996	56.4052	10.0399
ACAD10	8.92368	0.00928268	0.0049214	-79.0046	5.88205
ACAD10	6.11756	0.0026192	0.00138862	-128.446	3.30028
ACAD10	4.06991	0.003995	0.00211803	115.839	-2.23969
ACAD10	-4.06991	0.003995	0.00211803	-115.839	-10.3795
ACAD10	-6.11756	0.0026192	0.00138862	128.446	-8.93485
ACAD10	-8.92368	0.00928268	0.0049214	79.0046	-11.9653
ACAD10	-17.8342	0.072806	0.0385996	-56.4052	-25.6285
ACAD11	Inf	1.11558	0.857289	1.5447e-17	#VALUE!
ACAD11	16.9098	0.0110101	0.0169219	-124.676	17.7661
ACAD11	6.55788	0.00515305	0.00791995	108.916	-0.42617
ACAD11	5.51085	0.00541847	0.00832789	-174.481	3.18178
ACAD11	3.88299	0.0712724	0.109542	-52.1985	-0.553996
ACAD11	-3.88299	0.0712724	0.109542	52.1985	-8.31997
ACAD11	-5.51085	0.00541847	0.00832789	174.481	-7.83991
ACAD11	-6.55788	0.00515305	0.00791995	-108.916	-13.5419
ACAD11	-16.9098	0.0110101	0.0169219	124.676	-16.0536
ACAD8	Inf	5.56213	0.977585	-2.421e-18	#VALUE!
ACAD8	25.8466	0.0227395	0.00799326	156.006	9.64597
ACAD8	11.8012	0.0184604	0.00648909	114.108	3.06066
ACAD8	5.97172	0.00815311	0.00286594	-35.1505	1.5548
ACAD8	3.60533	0.0144144	0.00506688	51.2987	-1.90841
ACAD8	-3.60533	0.0144144	0.00506688	-51.2987	-9.11908
ACAD8	-5.97172	0.00815311	0.00286594	35.1505	-10.3886
ACAD8	-11.8012	0.0184604	0.00648909	-114.108	-20.5418
ACAD8	-25.8466	0.0227395	0.00799326	-156.006	-42.0473
ACAD9	Inf	4.7711	0.973035	-2.50641e-20	#VALUE!
ACAD9	Inf	0.00039912	0.000162796	0	#VALUE!
ACAD9	28.0705	0.0252922	0.0103164	-142.683	34.196
ACAD9	5.9994	0.00817354	0.00333388	-96.5418	2.60827
ACAD9	4.59913	0.0307208	0.0125306	138.655	-2.17224
ACAD9	2	0.00344387	0.00140471	180	-4
ACAD9	-4.59913	0.0307208	0.0125306	-138.655	-11.3705
ACAD9	-5.9994	0.00817354	0.00333388	96.5418	-9.39053
ACAD9	-28.0705	0.0252922	0.0103164	142.683	-21.945
ACADL	Inf	1.3895	0.699024	-1.20925e-16	#VALUE!
ACADL	33.0513	0.095832	0.0964217	-7.58783	28.748
ACADL	11.5995	0.0311211	0.0313126	-131.709	10.8432
ACADL	7.18047	0.158907	0.159885	107.595	0.0344144
ACADL	2.51855	0.0132751	0.0133568	179.578	-3.73777
ACADL	-2.51855	0.0132751	0.0133568	-179.578	-8.77487
ACADL	-7.18047	0.158907	0.159885	-107.595	-14.3265
ACADL	-11.5995	0.0311211	0.0313126	131.709	-12.3557
ACADL	-33.0513	0.095832	0.0964217	7.58783	-37.3547
ACADM	Inf	5.84634	0.932384	-2.61028e-17	#VALUE!
ACADM	Inf	0.00570131	0.00181851	1.15345e-14	#VALUE!
ACADM	18.8781	0.0193412	0.00616914	-23.0771	15.0883
ACADM	7.62451	0.0730911	0.0233134	76.2403	1.0098
ACADM	5.5458	0.0922488	0.029424	54.7413	-0.297487
ACADM	2	0.0489088	0.0156001	180	-4
ACADM	-5.5458	0.0922488	0.029424	-54.7413	-11.3891
ACADM	-7.62451	0.0730911	0.0233134	-76.2403	-14.2392
ACADM	-18.8781	0.0193412	0.00616914	23.0771	-22.668
ACADS	Inf	3.31008	0.978332	-8.42857e-19	#VALUE!
ACADS	8.40768	0.0111477	0.00658966	91.6826	1.26646
ACADS	6.14008	0.0131571	0.00777749	63.3025	0.0604038
ACADS	4.53689	0.00513596	0.00303598	-45.6206	0.111823
ACADS	3.55986	0.00721501	0.00426496	-32.3363	-1.12038
ACADS	-3.55986	0.00721501	0.00426496	32.3363	-8.2401
ACADS	-4.53689	0.00513596	0.00303598	45.6206	-8.96196
ACADS	-6.14008	0.0131571	0.00777749	-63.3025	-12.2197
ACADS	-8.40768	0.0111477	0.00658966	-91.6826	-15.5489
ACADSB	Inf	6.3266	0.968344	-4.27522e-18	#VALUE!
ACADSB	17.8129	0.0147603	0.00451839	2.0214	12.7129
ACADSB	10.2798	0.0232194	0.00710789	-49.8482	6.70325
ACADSB	6.88367	0.022733	0.00695898	167.686	-1.3227
ACADSB	5.47157	0.0426996	0.0130711	62.4508	-0.477606
ACADSB	-5.47157	0.0426996	0.0130711	-62.4508	-11.4208
ACADSB	-6.88367	0.022733	0.00695898	-167.686	-15.0901
ACADSB	-10.2798	0.0232194	0.00710789	49.8482	-13.8564
ACADSB	-17.8129	0.0147603	0.00451839	-2.0214	-22.913
ACADVL	Inf	6.42056	0.972315	-9.4269e-18	#VALUE!
ACADVL	19.4862	0.0309959	0.00938789	133.17	7.27793
ACADVL	12.1431	0.0298595	0.00904372	-176.794	13.1066
ACADVL	5.86938	0.0239498	0.0072538	-65.1948	1.9323
ACADVL	4.49175	0.0066019	0.00199955	87.4693	-1.59961
ACADVL	-4.49175	0.0066019	0.00199955	-87.4693	-10.5831
ACADVL	-5.86938	0.0239498	0.0072538	65.1948	-9.80645
ACADVL	-12.1431	0.0298595	0.00904372	176.794	-11.1797
ACADVL	-19.4862	0.0309959	0.00938789	-133.17	-31.6945
ACAP1	Inf	1.80823	0.919529	-3.63498e-17	#VALUE!
ACAP1	25.6279	0.00334867	0.00340575	10.5242	19.8787
ACAP1	13.0501	0.00686784	0.00698491	42.7854	6.49911
ACAP1	7.57224	0.00043456	0.000441967	-27.9414	3.15996
ACAP1	5.64119	0.0684713	0.0696385	-111.792	2.39296
ACAP1	-5.64119	0.0684713	0.0696385	111.792	-8.88942
ACAP1	-7.57224	0.00043456	0.000441967	27.9414	-11.9845
ACAP1	-13.0501	0.00686784	0.00698491	-42.7854	-19.6011
ACAP1	-25.6279	0.00334867	0.00340575	-10.5242	-31.3771
ACAP2	Inf	6.68702	0.94004	-8.45948e-18	#VALUE!
ACAP2	26.088	0.0319645	0.00898693	32.6114	18.7248
ACAP2	11.6058	0.0158953	0.00446902	-96.66	9.72196
ACAP2	6.95238	0.0395245	0.0111125	21.5073	1.53703
ACAP2	5.31503	0.125879	0.0353914	44.1868	-0.337347
ACAP2	-5.31503	0.125879	0.0353914	-44.1868	-10.9674
ACAP2	-6.95238	0.0395245	0.0111125	-21.5073	-12.3677
ACAP2	-11.6058	0.0158953	0.00446902	96.66	-13.4896
ACAP2	-26.088	0.0319645	0.00898693	-32.6114	-33.4513
ACAP2.IT1	Inf	1.00846	0.351059	-1.98601e-16	#VALUE!
ACAP2.IT1	13.7239	0.129694	0.090297	81.1686	5.62958
ACAP2.IT1	7.42495	0.587506	0.40904	83.6928	0.698798
ACAP2.IT1	4.69501	0.103649	0.0721632	-41.2438	0.232899
ACAP2.IT1	3.23565	0.111229	0.0774411	-40.618	-1.39927
ACAP2.IT1	-3.23565	0.111229	0.0774411	40.618	-7.87058
ACAP2.IT1	-4.69501	0.103649	0.0721632	41.2438	-9.15712
ACAP2.IT1	-7.42495	0.587506	0.40904	-83.6928	-14.1511
ACAP2.IT1	-13.7239	0.129694	0.090297	-81.1686	-21.8182
ACAP3	Inf	6.54303	0.954275	1.69388e-17	#VALUE!
ACAP3	23.9808	0.0221616	0.00646437	-148.3	28.8597
ACAP3	13.9816	0.0268617	0.00783534	61.8379	6.57995
ACAP3	5.75602	0.0880057	0.0256706	-115.875	2.60873
ACAP3	2.887	0.0197276	0.00575439	62.2944	-2.61256
ACAP3	-2.887	0.0197276	0.00575439	-62.2944	-8.38657
ACAP3	-5.75602	0.0880057	0.0256706	115.875	-8.9033
ACAP3	-13.9816	0.0268617	0.00783534	-61.8379	-21.3832
ACAP3	-23.9808	0.0221616	0.00646437	148.3	-19.102
ACAT1	Inf	6.43091	0.956476	3.80889e-17	#VALUE!
ACAT1	15.9546	0.0805766	0.0239685	-144.379	17.3533
ACAT1	6.39426	0.0384955	0.0114509	44.0911	0.611117
ACAT1	4.39619	0.00699744	0.00208147	-77.8927	0.347391
ACAT1	3.3951	0.0202483	0.00602311	-97.8404	-0.682177
ACAT1	-3.3951	0.0202483	0.00602311	97.8404	-7.47239
ACAT1	-4.39619	0.00699744	0.00208147	77.8927	-8.44499
ACAT1	-6.39426	0.0384955	0.0114509	-44.0911	-12.1774
ACAT1	-15.9546	0.0805766	0.0239685	144.379	-14.556
ACAT2	Inf	5.83611	0.935011	-1.13876e-17	#VALUE!
ACAT2	12.5582	0.0740435	0.0237252	118.97	3.4081
ACAT2	7.96831	0.0770185	0.0246785	-20.3467	3.41866
ACAT2	5.80707	0.0451864	0.0144788	164.741	-1.85033
ACAT2	4.34084	0.00657319	0.0021062	-52.6712	-0.024057
ACAT2	-4.34084	0.00657319	0.0021062	52.6712	-8.70574
ACAT2	-5.80707	0.0451864	0.0144788	-164.741	-13.4645
ACAT2	-7.96831	0.0770185	0.0246785	20.3467	-12.518
ACAT2	-12.5582	0.0740435	0.0237252	-118.97	-21.7084
ACBD3	Inf	5.73492	0.905782	4.21248e-18	#VALUE!
ACBD3	21.9045	0.0260112	0.00821651	-22.1553	18.2525
ACBD3	7.28455	0.111855	0.0353332	70.5628	0.856721
ACBD3	5.63796	0.130545	0.0412369	80.839	-0.628062
ACBD3	2.08764	0.0298559	0.00943099	-50.0631	-2.62205
ACBD3	-2.08764	0.0298559	0.00943099	50.0631	-6.79732
ACBD3	-5.63796	0.130545	0.0412369	-80.839	-11.904
ACBD3	-7.28455	0.111855	0.0353332	-70.5628	-13.7124
ACBD3	-21.9045	0.0260112	0.00821651	22.1553	-25.5564
ACBD4	Inf	2.61455	0.888779	-7.54035e-18	#VALUE!
ACBD4	24.7801	0.0497752	0.0338407	-167.381	31.3015
ACBD4	12.9082	0.0238488	0.0162141	-108.622	11.8029
ACBD4	7.99018	0.0262221	0.0178276	137.069	-0.0520686
ACBD4	4.86737	0.0637454	0.0433386	-101.781	1.2435
ACBD4	-4.86737	0.0637454	0.0433386	101.781	-8.49124
ACBD4	-7.99018	0.0262221	0.0178276	-137.069	-16.0324
ACBD4	-12.9082	0.0238488	0.0162141	108.622	-14.0134
ACBD4	-24.7801	0.0497752	0.0338407	167.381	-18.2586
ACBD5	Inf	6.49266	0.966146	7.62681e-18	#VALUE!
ACBD5	17.301	0.00398715	0.00118662	15.1041	11.5752
ACBD5	7.30425	0.0131792	0.00392228	54.9645	1.18904
ACBD5	5.57172	0.0701649	0.0208819	69.8278	-0.509005
ACBD5	2.10052	0.0264203	0.007863	-43.0454	-2.64832
ACBD5	-2.10052	0.0264203	0.007863	43.0454	-6.84936
ACBD5	-5.57172	0.0701649	0.0208819	-69.8278	-11.6524
ACBD5	-7.30425	0.0131792	0.00392228	-54.9645	-13.4195
ACBD5	-17.301	0.00398715	0.00118662	-15.1041	-23.0269
ACBD7	Inf	5.56898	0.940258	0	#VALUE!
ACBD7	16.0358	0.0657529	0.0222032	-123.759	16.5485
ACBD7	6.08103	0.022385	0.0075589	12.3725	0.872036
ACBD7	5.03001	0.0751015	0.02536	-18.9268	0.294461
ACBD7	4.15763	0.0136801	0.00461945	-99.4656	0.306355
ACBD7	-4.15763	0.0136801	0.00461945	99.4656	-8.0089
ACBD7	-5.03001	0.0751015	0.02536	18.9268	-9.76556
ACBD7	-6.08103	0.022385	0.0075589	-12.3725	-11.29
ACBD7	-16.0358	0.0657529	0.0222032	123.759	-15.5231
ACCS	Inf	2.13612	0.666445	-3.1942e-16	#VALUE!
ACCS	25.3916	0.147816	0.0922339	-152.371	31.1387
ACCS	11.6364	0.219118	0.136725	-19.7968	7.27625
ACCS	5.68767	0.11218	0.0699979	-96.7734	2.2166
ACCS	4.04348	0.0554482	0.0345985	132.746	-2.44751
ACCS	-4.04348	0.0554482	0.0345985	-132.746	-10.5345
ACCS	-5.68767	0.11218	0.0699979	96.7734	-9.15874
ACCS	-11.6364	0.219118	0.136725	19.7968	-15.9965
ACCS	-25.3916	0.147816	0.0922339	152.371	-19.6445
ACD	Inf	3.04844	0.95473	2.85427e-17	#VALUE!
ACD	24.7513	0.0174	0.0108989	-115.61	27.6999
ACD	12.264	0.0103195	0.00646384	-107.405	10.9229
ACD	7.02667	0.0019133	0.00119844	-111.459	4.2022
ACD	5.77276	0.0426408	0.026709	-51.6053	1.60028
ACD	-5.77276	0.0426408	0.026709	51.6053	-9.94525
ACD	-7.02667	0.0019133	0.00119844	111.459	-9.85115
ACD	-12.264	0.0103195	0.00646384	107.405	-13.6051
ACD	-24.7513	0.0174	0.0108989	115.61	-21.8027
ACER2	Inf	2.07009	0.827377	8.45487e-17	#VALUE!
ACER2	10.7698	0.0870012	0.0695457	1.54286	5.72364
ACER2	7.17748	0.115662	0.0924565	-106.612	4.30306
ACER2	5.05301	0.00713237	0.00570137	-111.277	1.6149
ACER2	4.24098	0.00615391	0.00491922	-168.123	1.22155
ACER2	-4.24098	0.00615391	0.00491922	168.123	-7.2604
ACER2	-5.05301	0.00713237	0.00570137	111.277	-8.49111
ACER2	-7.17748	0.115662	0.0924565	106.612	-10.0519
ACER2	-10.7698	0.0870012	0.0695457	-1.54286	-15.8159
ACER2.1	Inf	1.66004	0.720545	2.55433e-16	#VALUE!
ACER2.1	25.8718	0.125476	0.108927	111.189	12.8811
ACER2.1	12.4564	0.065875	0.0571866	20.1793	6.75813
ACER2.1	7.6253	0.0826981	0.0717909	146.837	-0.48492
ACER2.1	5.7314	0.0478636	0.0415508	99.7372	-0.856474
ACER2.1	-5.7314	0.0478636	0.0415508	-99.7372	-12.3193
ACER2.1	-7.6253	0.0826981	0.0717909	-146.837	-15.7355
ACER2.1	-12.4564	0.065875	0.0571866	-20.1793	-18.1546
ACER2.1	-25.8718	0.125476	0.108927	-111.189	-38.8625
ACER3	Inf	5.96441	0.96083	1.2967e-19	#VALUE!
ACER3	26.83	0.0522466	0.0168332	36.6033	19.102
ACER3	12.0293	0.031545	0.0101634	-25.7504	7.88976
ACER3	4.43318	0.00866955	0.00279322	-101.616	0.684512
ACER3	3.2496	0.029115	0.0093805	17.877	-1.91177
ACER3	-3.2496	0.029115	0.0093805	-17.877	-8.41097
ACER3	-4.43318	0.00866955	0.00279322	101.616	-8.18184
ACER3	-12.0293	0.031545	0.0101634	25.7504	-16.1689
ACER3	-26.83	0.0522466	0.0168332	-36.6033	-34.558
ACHE	Inf	3.45125	0.908962	9.86117e-20	#VALUE!
ACHE	20.6279	0.0899925	0.047403	162.251	6.33093
ACHE	7.99316	0.000137943	7.26608e-05	166.882	-0.712165
ACHE	5.46592	0.0441505	0.023256	-132.974	2.48488
ACHE	2.83445	0.0385503	0.0203061	10.7933	-2.25053
ACHE	-2.83445	0.0385503	0.0203061	-10.7933	-7.91943
ACHE	-5.46592	0.0441505	0.023256	132.974	-8.44697
ACHE	-7.99316	0.000137943	7.26608e-05	-166.882	-16.6985
ACHE	-20.6279	0.0899925	0.047403	-162.251	-34.9248
ACIN1	Inf	5.87232	0.952898	0	#VALUE!
ACIN1	21.381	0.0352047	0.0114253	171.707	6.18303
ACIN1	12.5243	0.0731169	0.0237293	-69.4565	9.94066
ACIN1	8.25603	0.0258386	0.00838564	174.168	-0.738245
ACIN1	2.89755	0.0109755	0.00356197	27.6335	-2.32487
ACIN1	-2.89755	0.0109755	0.00356197	-27.6335	-8.11996
ACIN1	-8.25603	0.0258386	0.00838564	-174.168	-17.2503
ACIN1	-12.5243	0.0731169	0.0237293	69.4565	-15.1079
ACIN1	-21.381	0.0352047	0.0114253	-171.707	-36.579
ACKR3	Inf	2.3826	0.886992	7.25543e-17	#VALUE!
ACKR3	19.3284	0.0180769	0.0134593	157.322	5.88178
ACKR3	11.8147	0.065727	0.0489375	-139.125	11.3806
ACKR3	4.60822	0.027837	0.0207262	123.234	-1.96925
ACKR3	2.3588	0.0401373	0.0298846	13.5031	-2.72968
ACKR3	-2.3588	0.0401373	0.0298846	-13.5031	-7.44727
ACKR3	-4.60822	0.027837	0.0207262	-123.234	-11.1857
ACKR3	-11.8147	0.065727	0.0489375	139.125	-12.2488
ACKR3	-19.3284	0.0180769	0.0134593	-157.322	-32.775
ACLY	Inf	7.02718	0.936759	1.0231e-17	#VALUE!
ACLY	Inf	0.343578	0.0916015	-180	#VALUE!
ACLY	11.9419	0.0207637	0.00553581	-74.2277	9.40419
ACLY	4.57502	0.0234229	0.00624477	49.2904	-1.05138
ACLY	2.53376	0.0168428	0.00449046	-141.076	-1.47332
ACLY	2	0.00876996	0.00233816	180	-4
ACLY	-2.53376	0.0168428	0.00449046	141.076	-6.54083
ACLY	-4.57502	0.0234229	0.00624477	-49.2904	-10.2014
ACLY	-11.9419	0.0207637	0.00553581	74.2277	-14.4796
ACO1	Inf	5.06162	0.986196	-5.68852e-18	#VALUE!
ACO1	20.2793	0.0167476	0.00652614	-7.70726	15.7135
ACO1	4.95913	0.00308849	0.00120351	-16.9566	0.192714
ACO1	4.15749	0.000526302	0.000205087	162.724	-2.72174
ACO1	2.08126	0.0150629	0.00586965	17.3066	-3.0188
ACO1	-2.08126	0.0150629	0.00586965	-17.3066	-7.18131
ACO1	-4.15749	0.000526302	0.000205087	-162.724	-11.0367
ACO1	-4.95913	0.00308849	0.00120351	16.9566	-9.72555
ACO1	-20.2793	0.0167476	0.00652614	7.70726	-24.8451
ACO2	Inf	7.18997	0.981918	9.22582e-19	#VALUE!
ACO2	19.4798	0.020617	0.00563124	160.852	5.77602
ACO2	9.18132	0.0158918	0.0043406	-67.462	5.90185
ACO2	5.88389	0.0266592	0.00728158	-49.365	1.69071
ACO2	2.97682	0.00303445	0.000828817	-76.835	-1.38783
ACO2	-2.97682	0.00303445	0.000828817	76.835	-7.34148
ACO2	-5.88389	0.0266592	0.00728158	49.365	-10.0771
ACO2	-9.18132	0.0158918	0.0043406	67.462	-12.4608
ACO2	-19.4798	0.020617	0.00563124	-160.852	-33.1836
ACOT1	Inf	1.89382	0.259759	9.99505e-16	#VALUE!
ACOT1	27.2793	1.26301	0.346472	-154.293	33.971
ACOT1	12.6787	0.924262	0.253545	-53.7692	9.5724
ACOT1	8.06395	0.415074	0.113864	-43.6714	4.04219
ACOT1	5.00598	0.0960913	0.02636	165.272	-2.29221
ACOT1	-5.00598	0.0960913	0.02636	-165.272	-12.3042
ACOT1	-8.06395	0.415074	0.113864	43.6714	-12.0857
ACOT1	-12.6787	0.924262	0.253545	53.7692	-15.785
ACOT1	-27.2793	1.26301	0.346472	154.293	-20.5876
ACOT11	Inf	4.73706	0.897594	7.68605e-18	#VALUE!
ACOT11	23.3559	0.151356	0.057359	156.622	8.19468
ACOT11	11.2244	0.0492537	0.0186655	87.9336	3.48271
ACOT11	5.11298	0.0178186	0.00675267	-78.0561	1.22159
ACOT11	3.26642	0.0517957	0.0196288	-136.532	-0.494778
ACOT11	-3.26642	0.0517957	0.0196288	136.532	-7.02762
ACOT11	-5.11298	0.0178186	0.00675267	78.0561	-9.00437
ACOT11	-11.2244	0.0492537	0.0186655	-87.9336	-18.966
ACOT11	-23.3559	0.151356	0.057359	-156.622	-38.5171
ACOT13	Inf	5.40174	0.968548	-4.79752e-18	#VALUE!
ACOT13	20.6208	0.0482743	0.0173114	-19.388	16.7313
ACOT13	5.4151	0.0223935	0.00803045	72.2999	-0.672433
ACOT13	4.13733	0.00884598	0.00317222	-114.328	0.451253
ACOT13	4.11718	0.0081927	0.00293795	-33.5977	-0.498579
ACOT13	-4.11718	0.0081927	0.00293795	33.5977	-8.73293
ACOT13	-4.13733	0.00884598	0.00317222	114.328	-7.82341
ACOT13	-5.4151	0.0223935	0.00803045	-72.2999	-11.5026
ACOT13	-20.6208	0.0482743	0.0173114	19.388	-24.5102
ACOT2	Inf	3.68034	0.881697	-4.79747e-16	#VALUE!
ACOT2	26.9793	0.19567	0.0937532	-165.768	34.4024
ACOT2	7.57084	0.00665962	0.00319089	21.5474	2.1177
ACOT2	4.62314	0.0201768	0.0096675	84.2214	-1.45843
ACOT2	3.94566	0.0243998	0.0116909	-21.4187	-0.819585
ACOT2	-3.94566	0.0243998	0.0116909	21.4187	-8.71091
ACOT2	-4.62314	0.0201768	0.0096675	-84.2214	-10.7047
ACOT2	-7.57084	0.00665962	0.00319089	-21.5474	-13.024
ACOT2	-26.9793	0.19567	0.0937532	165.768	-19.5563
ACOT4	Inf	2.77518	0.923877	-3.98339e-18	#VALUE!
ACOT4	12.4924	0.0804057	0.0535352	172.594	1.50322
ACOT4	6.9709	0.0172765	0.0115029	53.7786	0.92955
ACOT4	4.53845	0.00347715	0.00231514	68.4265	-1.32419
ACOT4	3.81066	0.0131709	0.00876939	0.463078	-1.19424
ACOT4	-3.81066	0.0131709	0.00876939	-0.463078	-8.81556
ACOT4	-4.53845	0.00347715	0.00231514	-68.4265	-10.4011
ACOT4	-6.9709	0.0172765	0.0115029	-53.7786	-13.0122
ACOT4	-12.4924	0.0804057	0.0535352	-172.594	-23.4816
ACOT7	Inf	5.84571	0.928442	-1.46967e-17	#VALUE!
ACOT7	22.2485	0.0580487	0.0184391	-177.698	28.2305
ACOT7	5.55771	0.10614	0.0337154	-113.187	2.3051
ACOT7	3.2447	0.0375265	0.0119202	81.2867	-2.48794
ACOT7	2.84014	0.0235592	0.00748356	7.08847	-2.21579
ACOT7	-2.84014	0.0235592	0.00748356	-7.08847	-7.89606
ACOT7	-3.2447	0.0375265	0.0119202	-81.2867	-8.97734
ACOT7	-5.55771	0.10614	0.0337154	113.187	-8.81033
ACOT7	-22.2485	0.0580487	0.0184391	177.698	-16.2665
ACOT8	Inf	4.92776	0.94955	-1.51467e-17	#VALUE!
ACOT8	11.995	0.034777	0.0134026	124.298	2.85348
ACOT8	7.49852	0.0615362	0.0237153	-48.4175	3.50701
ACOT8	5.45366	0.0175183	0.00675135	-26.3617	0.853012
ACOT8	3.93915	0.0170758	0.00658082	-38.6108	-0.638366
ACOT8	-3.93915	0.0170758	0.00658082	38.6108	-8.51667
ACOT8	-5.45366	0.0175183	0.00675135	26.3617	-10.0543
ACOT8	-7.49852	0.0615362	0.0237153	48.4175	-11.49
ACOT8	-11.995	0.034777	0.0134026	-124.298	-21.1366
ACOT9	Inf	4.84894	0.931209	1.56553e-17	#VALUE!
ACOT9	19.5824	0.0254675	0.00978173	24.7661	13.2352
ACOT9	9.09589	0.13813	0.0530539	110.273	1.30971
ACOT9	4.69452	0.00737523	0.00283274	129.205	-1.99035
ACOT9	4.04113	0.00812928	0.00312236	152.369	-2.66927
ACOT9	-4.04113	0.00812928	0.00312236	-152.369	-10.7515
ACOT9	-4.69452	0.00737523	0.00283274	-129.205	-11.3794
ACOT9	-9.09589	0.13813	0.0530539	-110.273	-16.8821
ACOT9	-19.5824	0.0254675	0.00978173	-24.7661	-25.9295
ACOX1	Inf	7.13576	0.993882	1.90077e-18	#VALUE!
ACOX1	14.2702	0.00505981	0.00140948	72.3336	6.40291
ACOX1	10.564	0.0136732	0.00380886	176.434	0.386638
ACOX1	4.81891	0.00205252	0.000571757	-51.8687	0.513212
ACOX1	4.16553	0.00117818	0.000328198	64.7191	-1.58333
ACOX1	-4.16553	0.00117818	0.000328198	-64.7191	-9.91439
ACOX1	-4.81891	0.00205252	0.000571757	51.8687	-9.1246
ACOX1	-10.564	0.0136732	0.00380886	-176.434	-20.7413
ACOX1	-14.2702	0.00505981	0.00140948	-72.3336	-22.1374
ACOX2	Inf	1.42721	0.734513	-7.45e-18	#VALUE!
ACOX2	21.5223	0.00904506	0.00931006	-9.52737	17.0918
ACOX2	11.6739	0.00695412	0.00715786	-143.848	11.3385
ACOX2	7.99177	0.015666	0.016125	179.548	-0.994079
ACOX2	4.65387	0.226265	0.232894	-177.174	1.94426
ACOX2	-4.65387	0.226265	0.232894	177.174	-7.36347
ACOX2	-7.99177	0.015666	0.016125	-179.548	-16.9776
ACOX2	-11.6739	0.00695412	0.00715786	143.848	-12.0093
ACOX2	-21.5223	0.00904506	0.00931006	9.52737	-25.9527
ACOX3	Inf	3.80442	0.905623	4.04374e-19	#VALUE!
ACOX3	23.8241	0.100227	0.0477173	163.219	8.02257
ACOX3	5.30591	0.0324392	0.015444	-108.887	1.91075
ACOX3	2.82889	0.0289614	0.0137882	-15.585	-2.04864
ACOX3	2.29989	0.0366047	0.0174271	-8.37329	-2.64662
ACOX3	-2.29989	0.0366047	0.0174271	8.37329	-7.24639
ACOX3	-2.82889	0.0289614	0.0137882	15.585	-7.70642
ACOX3	-5.30591	0.0324392	0.015444	108.887	-8.70107
ACOX3	-23.8241	0.100227	0.0477173	-163.219	-39.6256
ACP1	Inf	6.57912	0.951222	7.56483e-18	#VALUE!
ACP1	12.3912	0.0823699	0.0238184	164.338	1.73471
ACP1	5.4522	0.0500052	0.0144597	47.3915	-0.265549
ACP1	4.57876	0.0247497	0.00715672	21.805	-0.698573
ACP1	2.89877	0.0115618	0.00334325	-164.403	-0.777439
ACP1	-2.89877	0.0115618	0.00334325	164.403	-6.57498
ACP1	-4.57876	0.0247497	0.00715672	-21.805	-9.85609
ACP1	-5.4522	0.0500052	0.0144597	-47.3915	-11.1699
ACP1	-12.3912	0.0823699	0.0238184	-164.338	-23.0478
ACP2	Inf	4.29015	0.925636	-2.61124e-18	#VALUE!
ACP2	26.8462	0.0446322	0.0192596	-146.879	32.7995
ACP2	5.72016	0.0485181	0.0209364	-111.506	2.49191
ACP2	3.23117	0.0605536	0.0261299	119.856	-2.84459
ACP2	2.8754	0.0186278	0.0080382	83.9916	-2.79546
ACP2	-2.8754	0.0186278	0.0080382	-83.9916	-8.54626
ACP2	-3.23117	0.0605536	0.0261299	-119.856	-9.30694
ACP2	-5.72016	0.0485181	0.0209364	111.506	-8.94841
ACP2	-26.8462	0.0446322	0.0192596	146.879	-20.893
ACP6	Inf	3.00504	0.929522	3.79069e-18	#VALUE!
ACP6	13.4822	0.00894998	0.00553684	-110.699	12.628
ACP6	7.74588	0.0324184	0.0200554	5.26419	2.63262
ACP6	5.47494	0.0384817	0.0238065	-6.16453	0.568686
ACP6	2.54335	0.0340731	0.0210791	12.0685	-2.54192
ACP6	-2.54335	0.0340731	0.0210791	-12.0685	-7.62861
ACP6	-5.47494	0.0384817	0.0238065	6.16453	-10.3812
ACP6	-7.74588	0.0324184	0.0200554	-5.26419	-12.8591
ACP6	-13.4822	0.00894998	0.00553684	110.699	-14.3365
ACSBG1	Inf	6.02324	0.952135	7.53377e-18	#VALUE!
ACSBG1	7.39664	0.136692	0.0432156	-93.5414	4.31856
ACSBG1	7.01021	0.0058038	0.00183489	36.8657	1.29233
ACSBG1	5.03464	0.00819728	0.0025916	-130.041	1.85328
ACSBG1	4.35644	0.000705479	0.00022304	34.3276	-1.05897
ACSBG1	-4.35644	0.000705479	0.00022304	-34.3276	-9.77184
ACSBG1	-5.03464	0.00819728	0.0025916	130.041	-8.216
ACSBG1	-7.01021	0.0058038	0.00183489	-36.8657	-12.7281
ACSBG1	-7.39664	0.136692	0.0432156	93.5414	-10.4747
ACSF2	Inf	2.57091	0.747644	-2.13666e-16	#VALUE!
ACSF2	Inf	0.372562	0.216689	-4.1714e-15	#VALUE!
ACSF2	9.08166	0.218008	0.126798	105.508	1.42003
ACSF2	5.29702	0.00379428	0.00220682	-105.626	1.8512
ACSF2	4.53353	0.00781503	0.00454537	-117.784	1.0168
ACSF2	2	0.0359754	0.0209239	-180	-2
ACSF2	-4.53353	0.00781503	0.00454537	117.784	-8.05026
ACSF2	-5.29702	0.00379428	0.00220682	105.626	-8.74284
ACSF2	-9.08166	0.218008	0.126798	-105.508	-16.7433
ACSF3	Inf	4.08302	0.98164	5.49889e-18	#VALUE!
ACSF3	26.1374	0.015059	0.00724098	126.982	11.918
ACSF3	11.4882	0.00028883	0.000138881	93.5793	3.50189
ACSF3	6.04911	0.00654524	0.00314721	-89.0808	2.54595
ACSF3	4.55598	0.0162908	0.00783325	93.0423	-1.62152
ACSF3	-4.55598	0.0162908	0.00783325	-93.0423	-10.7335
ACSF3	-6.04911	0.00654524	0.00314721	89.0808	-9.55228
ACSF3	-11.4882	0.00028883	0.000138881	-93.5793	-19.4744
ACSF3	-26.1374	0.015059	0.00724098	-126.982	-40.3568
ACSL1	Inf	5.89697	0.903308	-2.30483e-18	#VALUE!
ACSL1	Inf	0.0874348	0.0267868	-180	#VALUE!
ACSL1	26.1012	0.025368	0.00777183	-26.26	23.0051
ACSL1	9.34055	0.00272305	0.000834245	-76.7552	6.33204
ACSL1	2.11664	0.0533196	0.0163352	-27.6258	-2.72093
ACSL1	2	0.380969	0.116715	3.91637e-16	-3
ACSL1	-2.11664	0.0533196	0.0163352	27.6258	-6.95422
ACSL1	-9.34055	0.00272305	0.000834245	76.7552	-12.3491
ACSL1	-26.1012	0.025368	0.00777183	26.26	-29.1972
ACSL3	Inf	8.87132	0.958692	0	#VALUE!
ACSL3	10.6213	0.0456305	0.00986226	111.102	2.34342
ACSL3	5.4224	0.101681	0.0219766	77.7008	-0.747944
ACSL3	4.22667	0.00987751	0.00213485	-20.6335	-0.53108
ACSL3	2.82091	0.033936	0.00733469	-152.336	-0.985399
ACSL3	-2.82091	0.033936	0.00733469	152.336	-6.62723
ACSL3	-4.22667	0.00987751	0.00213485	20.6335	-8.98441
ACSL3	-5.4224	0.101681	0.0219766	-77.7008	-11.5928
ACSL3	-10.6213	0.0456305	0.00986226	-111.102	-18.8993
ACSL4	Inf	7.79254	0.931168	-1.30126e-17	#VALUE!
ACSL4	21.1507	0.0249336	0.00595887	8.5865	15.6463
ACSL4	9.52241	0.160978	0.038472	110.872	1.58972
ACSL4	5.84292	0.0734111	0.0175445	90.3088	-0.622823
ACSL4	3.50994	0.0286913	0.00685692	50.0926	-1.97846
ACSL4	-3.50994	0.0286913	0.00685692	-50.0926	-8.99833
ACSL4	-5.84292	0.0734111	0.0175445	-90.3088	-12.3087
ACSL4	-9.52241	0.160978	0.038472	-110.872	-17.4551
ACSL4	-21.1507	0.0249336	0.00595887	-8.5865	-26.6552
ACSL5	Inf	2.74278	0.86527	-2.77825e-17	#VALUE!
ACSL5	24.4602	0.0717163	0.0452489	-81.1472	24.9737
ACSL5	11.0334	0.0499817	0.0315356	-115.211	9.56439
ACSL5	7.17688	0.0794956	0.0501572	87.4044	0.434408
ACSL5	3.79938	0.0123433	0.0077879	-118.873	0.0539467
ACSL5	-3.79938	0.0123433	0.0077879	118.873	-7.54482
ACSL5	-7.17688	0.0794956	0.0501572	-87.4044	-13.9194
ACSL5	-11.0334	0.0499817	0.0315356	115.211	-12.5024
ACSL5	-24.4602	0.0717163	0.0452489	81.1472	-23.9467
ACSL6	Inf	8.5544	0.958064	-2.36643e-18	#VALUE!
ACSL6	Inf	0.297438	0.0666241	180	#VALUE!
ACSL6	Inf	2.47818e-05	5.55095e-06	1.91522e-14	#VALUE!
ACSL6	21.9683	0.0106441	0.0023842	25.4189	15.4172
ACSL6	5.85805	0.0221072	0.00495186	90.6716	-0.617388
ACSL6	4.30593	0.00573674	0.00128499	48.3974	-1.27294
ACSL6	-4.30593	0.00573674	0.00128499	-48.3974	-9.88481
ACSL6	-5.85805	0.0221072	0.00495186	-90.6716	-12.3335
ACSL6	-21.9683	0.0106441	0.0023842	-25.4189	-28.5195
ACSM5	Inf	1.82772	0.56761	3.06195e-17	#VALUE!
ACSM5	9.57847	0.0271293	0.0168503	-118.262	7.72506
ACSM5	7.16038	0.0994929	0.0617963	-144.787	5.04018
ACSM5	5.99153	0.544553	0.338229	-56.9877	1.93999
ACSM5	5.41838	0.0249784	0.0155144	97.492	-1.04898
ACSM5	-5.41838	0.0249784	0.0155144	-97.492	-11.8857
ACSM5	-5.99153	0.544553	0.338229	56.9877	-10.0431
ACSM5	-7.16038	0.0994929	0.0617963	144.787	-9.28058
ACSM5	-9.57847	0.0271293	0.0168503	118.262	-11.4319
ACSS1	Inf	5.43395	0.858036	1.50374e-17	#VALUE!
ACSS1	22.9414	0.154786	0.0488823	144.116	8.75746
ACSS1	11.6705	0.0938122	0.0296264	89.1212	3.78135
ACSS1	7.39636	0.0784366	0.0247707	-53.5309	3.49618
ACSS1	3.72346	0.122495	0.0386847	146.368	-2.79042
ACSS1	-3.72346	0.122495	0.0386847	-146.368	-10.2373
ACSS1	-7.39636	0.0784366	0.0247707	53.5309	-11.2965
ACSS1	-11.6705	0.0938122	0.0296264	-89.1212	-19.5596
ACSS1	-22.9414	0.154786	0.0488823	-144.116	-37.1254
ACSS2	Inf	4.45959	0.975461	1.14499e-17	#VALUE!
ACSS2	18.4173	0.00175923	0.000769603	105.454	8.02237
ACSS2	11.5569	0.00434635	0.00190138	-171.226	12.0537
ACSS2	6.87799	0.015977	0.0069894	-80.6228	3.41833
ACSS2	2.53895	0.0340118	0.014879	-27.7446	-2.26538
ACSS2	-2.53895	0.0340118	0.014879	27.7446	-7.34327
ACSS2	-6.87799	0.015977	0.0069894	80.6228	-10.3376
ACSS2	-11.5569	0.00434635	0.00190138	171.226	-11.0601
ACSS2	-18.4173	0.00175923	0.000769603	-105.454	-28.8122
ACSS3	Inf	4.70194	0.943182	1.50062e-17	#VALUE!
ACSS3	10.1327	0.0495272	0.0198697	147.921	0.969243
ACSS3	5.6879	0.0823869	0.0330527	32.8531	0.168831
ACSS3	4.55754	0.00418174	0.00167766	-80.321	0.574392
ACSS3	3.32097	0.00552833	0.0022179	-84.0896	-0.903316
ACSS3	-3.32097	0.00552833	0.0022179	84.0896	-7.54525
ACSS3	-4.55754	0.00418174	0.00167766	80.321	-8.54069
ACSS3	-5.6879	0.0823869	0.0330527	-32.8531	-11.207
ACSS3	-10.1327	0.0495272	0.0198697	-147.921	-19.2961
ACTA2	Inf	4.08458	0.944098	-4.76241e-17	#VALUE!
ACTA2	29.2631	0.0033171	0.00153341	59.7359	19.4074
ACTA2	12.7662	0.0131039	0.0060576	-80.204	10.6104
ACTA2	7.06472	0.0144129	0.00666269	176.495	-1.39885
ACTA2	4.10037	0.0900937	0.041648	161.669	-2.74102
ACTA2	-4.10037	0.0900937	0.041648	-161.669	-10.9418
ACTA2	-7.06472	0.0144129	0.00666269	-176.495	-15.5283
ACTA2	-12.7662	0.0131039	0.0060576	80.204	-14.922
ACTA2	-29.2631	0.0033171	0.00153341	-59.7359	-39.1189
ACTA2.AS1	Inf	1.61186	0.679015	9.27053e-17	#VALUE!
ACTA2.AS1	22.0027	0.104661	0.0881797	-169.557	27.3658
ACTA2.AS1	12.3201	0.11711	0.0986683	-46.9655	8.92734
ACTA2.AS1	7.66959	0.129645	0.109229	130.831	-0.11768
ACTA2.AS1	2.88769	0.0295637	0.0249081	15.2464	-2.23461
ACTA2.AS1	-2.88769	0.0295637	0.0249081	-15.2464	-8.00999
ACTA2.AS1	-7.66959	0.129645	0.109229	-130.831	-15.4569
ACTA2.AS1	-12.3201	0.11711	0.0986683	46.9655	-15.7128
ACTA2.AS1	-22.0027	0.104661	0.0881797	169.557	-16.6396
ACTB	Inf	9.11215	0.961318	-3.42407e-17	#VALUE!
ACTB	20.748	0.048503	0.010234	-152.579	24.5416
ACTB	12.2268	0.0685922	0.0144727	-63.8064	9.39392
ACTB	5.35502	0.0485035	0.0102341	-64.8597	1.31982
ACTB	2.84428	0.0177303	0.00374105	-8.60072	-2.08777
ACTB	-2.84428	0.0177303	0.00374105	8.60072	-7.77633
ACTB	-5.35502	0.0485035	0.0102341	64.8597	-9.39023
ACTB	-12.2268	0.0685922	0.0144727	63.8064	-15.0598
ACTB	-20.748	0.048503	0.010234	152.579	-16.9543
ACTG1	Inf	9.26265	0.975207	-2.28736e-18	#VALUE!
ACTG1	24.4201	0.0655985	0.0138129	-109.305	26.8347
ACTG1	12.7485	0.0377785	0.00795493	-94.0679	11.0796
ACTG1	7.79722	0.00871464	0.00183502	148.209	-0.412822
ACTG1	3.15308	0.00564963	0.00118963	138.009	-3.05568
ACTG1	-3.15308	0.00564963	0.00118963	-138.009	-9.36184
ACTG1	-7.79722	0.00871464	0.00183502	-148.209	-16.0073
ACTG1	-12.7485	0.0377785	0.00795493	94.0679	-14.4173
ACTG1	-24.4201	0.0655985	0.0138129	109.305	-22.0056
ACTG1P18	Inf	0.753739	0.55532	-5.86895e-17	#VALUE!
ACTG1P18	25.4085	0.154611	0.22782	-152.937	31.2027
ACTG1P18	6.22761	0.122666	0.180749	11.8375	1.02284
ACTG1P18	4.04056	0.00584657	0.00861498	16.8445	-1.1485
ACTG1P18	2.8714	0.0186598	0.0274953	32.2914	-2.38616
ACTG1P18	-2.8714	0.0186598	0.0274953	-32.2914	-8.12896
ACTG1P18	-4.04056	0.00584657	0.00861498	-16.8445	-9.22962
ACTG1P18	-6.22761	0.122666	0.180749	-11.8375	-11.4324
ACTG1P18	-25.4085	0.154611	0.22782	152.937	-19.6143
ACTL6A	Inf	2.91896	0.879052	1.45417e-17	#VALUE!
ACTL6A	23.7124	0.0944896	0.0569116	10.8929	17.9949
ACTL6A	9.99902	5.56746e-06	3.35331e-06	-108.256	8.00583
ACTL6A	4.77543	0.0813145	0.0489761	-2.2748	-0.194397
ACTL6A	2.86438	0.0249995	0.0150573	-125.364	-1.13816
ACTL6A	-2.86438	0.0249995	0.0150573	125.364	-6.86691
ACTL6A	-4.77543	0.0813145	0.0489761	2.2748	-9.74525
ACTL6A	-9.99902	5.56746e-06	3.35331e-06	108.256	-11.9922
ACTL6A	-23.7124	0.0944896	0.0569116	-10.8929	-29.4299
ACTL6B	Inf	5.2722	0.966278	1.42585e-17	#VALUE!
ACTL6B	19.2951	0.0426836	0.0156459	172.22	5.06452
ACTL6B	12.9539	0.0289413	0.0106086	178.506	1.53071
ACTL6B	6.63825	0.0189357	0.006941	78.5566	0.189702
ACTL6B	4.51272	0.00143524	0.000526097	-158.427	1.49865
ACTL6B	-4.51272	0.00143524	0.000526097	158.427	-7.52678
ACTL6B	-6.63825	0.0189357	0.006941	-78.5566	-13.0868
ACTL6B	-12.9539	0.0289413	0.0106086	-178.506	-24.3771
ACTL6B	-19.2951	0.0426836	0.0156459	-172.22	-33.5256
ACTN1	Inf	5.68172	0.880767	-7.5546e-18	#VALUE!
ACTN1	16.8121	0.0799148	0.0247764	122.962	6.06976
ACTN1	9.78725	0.22544	0.0698943	-107.691	7.71503
ACTN1	7.70486	0.0477632	0.0148083	56.3053	1.49979
ACTN1	2.90029	0.0314607	0.00975393	-0.256542	-2.09765
ACTN1	-2.90029	0.0314607	0.00975393	0.256542	-7.89822
ACTN1	-7.70486	0.0477632	0.0148083	-56.3053	-13.9099
ACTN1	-9.78725	0.22544	0.0698943	107.691	-11.8595
ACTN1	-16.8121	0.0799148	0.0247764	-122.962	-27.5545
ACTN2	Inf	5.63122	0.951478	-9.86545e-18	#VALUE!
ACTN2	27.6715	0.0324466	0.0109647	-111.598	31.2495
ACTN2	5.90403	0.0716101	0.0241992	-118.864	2.8534
ACTN2	3.99798	0.00744301	0.00251521	132.886	-2.47779
ACTN2	2.85976	0.0320865	0.010843	52.7262	-2.55909
ACTN2	-2.85976	0.0320865	0.010843	-52.7262	-8.2786
ACTN2	-3.99798	0.00744301	0.00251521	-132.886	-10.4737
ACTN2	-5.90403	0.0716101	0.0241992	118.864	-8.95465
ACTN2	-27.6715	0.0324466	0.0109647	111.598	-24.0934
ACTN4	Inf	6.14251	0.946492	3.78357e-17	#VALUE!
ACTN4	17.8009	0.0584561	0.0180149	89.2172	8.38939
ACTN4	8.96189	0.0144339	0.0044482	-7.10049	4.13865
ACTN4	6.49147	0.0775757	0.0239071	-140.064	4.01708
ACTN4	2.85507	0.0231603	0.00713748	1.35632	-2.15569
ACTN4	-2.85507	0.0231603	0.00713748	-1.35632	-7.86582
ACTN4	-6.49147	0.0775757	0.0239071	140.064	-8.96586
ACTN4	-8.96189	0.0144339	0.0044482	7.10049	-13.7851
ACTN4	-17.8009	0.0584561	0.0180149	-89.2172	-27.2124
ACTR10	Inf	6.45062	0.908768	1.07217e-17	#VALUE!
ACTR10	Inf	0.0901376	0.0253973	2.09902e-15	#VALUE!
ACTR10	Inf	0.0862719	0.0243081	-5.15613e-15	#VALUE!
ACTR10	12.9788	0.153808	0.0433372	148.226	2.63492
ACTR10	5.70689	0.0728554	0.0205278	77.4053	-0.520174
ACTR10	5.24253	0.00892447	0.00251457	-111.64	1.8683
ACTR10	-5.24253	0.00892447	0.00251457	111.64	-8.61676
ACTR10	-5.70689	0.0728554	0.0205278	-77.4053	-11.934
ACTR10	-12.9788	0.153808	0.0433372	-148.226	-23.3227
ACTR1A	Inf	7.56334	0.980607	-4.88571e-19	#VALUE!
ACTR1A	22.7196	0.0356605	0.00924696	-130.834	25.9766
ACTR1A	12.4131	0.0145343	0.00376882	-172.574	13.3636
ACTR1A	4.47426	0.00869789	0.00225541	76.1599	-1.47229
ACTR1A	3.74672	0.015895	0.00412165	59.1509	-1.8689
ACTR1A	-3.74672	0.015895	0.00412165	-59.1509	-9.36234
ACTR1A	-4.47426	0.00869789	0.00225541	-76.1599	-10.4208
ACTR1A	-12.4131	0.0145343	0.00376882	172.574	-11.4626
ACTR1A	-22.7196	0.0356605	0.00924696	130.834	-19.4626
ACTR1B	Inf	7.26728	0.98483	-8.47867e-18	#VALUE!
ACTR1B	90.4797	0.0155282	0.00420862	144.205	49.2364
ACTR1B	8.36697	0.0170284	0.00461524	-144.774	6.73174
ACTR1B	6.32384	0.0182096	0.00493538	14.3755	1.07132
ACTR1B	4.02409	0.00520394	0.00141043	-74.5498	-0.142585
ACTR1B	-4.02409	0.00520394	0.00141043	74.5498	-8.19077
ACTR1B	-6.32384	0.0182096	0.00493538	-14.3755	-11.5764
ACTR1B	-8.36697	0.0170284	0.00461524	144.774	-10.0022
ACTR1B	-90.4797	0.0155282	0.00420862	-144.205	-131.723
ACTR2	Inf	7.31159	0.950778	2.1389e-18	#VALUE!
ACTR2	12.3256	0.0583569	0.0151771	-12.6371	7.75825
ACTR2	7.12314	0.0545657	0.0141911	86.9049	0.403595
ACTR2	5.65441	0.0654481	0.0170214	98.8106	-0.89758
ACTR2	3.95316	0.0108926	0.00283288	20.6801	-1.27393
ACTR2	-3.95316	0.0108926	0.00283288	-20.6801	-9.18024
ACTR2	-5.65441	0.0654481	0.0170214	-98.8106	-12.2064
ACTR2	-7.12314	0.0545657	0.0141911	-86.9049	-13.8427
ACTR2	-12.3256	0.0583569	0.0151771	12.6371	-16.8929
ACTR3	Inf	7.46551	0.940038	-6.57514e-19	#VALUE!
ACTR3	20.6366	0.0240692	0.00606146	-30.4988	17.3849
ACTR3	5.67367	0.16488	0.0415226	66.5236	-0.374751
ACTR3	3.12319	0.01682	0.00423587	-174.578	-0.362262
ACTR3	2.11715	0.0323301	0.00814186	-37.3464	-2.66322
ACTR3	-2.11715	0.0323301	0.00814186	37.3464	-6.89752
ACTR3	-3.12319	0.01682	0.00423587	174.578	-6.60863
ACTR3	-5.67367	0.16488	0.0415226	-66.5236	-11.7221
ACTR3	-20.6366	0.0240692	0.00606146	30.4988	-23.8883
ACTR3B	Inf	5.27961	0.886169	3.03754e-17	#VALUE!
ACTR3B	Inf	0.286521	0.0961835	-1.05346e-15	#VALUE!
ACTR3B	Inf	0.276471	0.09281	180	#VALUE!
ACTR3B	10.0654	0.0232409	0.00780186	-27.4899	5.83396
ACTR3B	7.3648	0.0107211	0.00359903	-86.3834	4.13202
ACTR3B	3.03233	0.0236323	0.00793325	101.151	-2.81968
ACTR3B	-3.03233	0.0236323	0.00793325	-101.151	-8.88434
ACTR3B	-7.3648	0.0107211	0.00359903	86.3834	-10.5976
ACTR3B	-10.0654	0.0232409	0.00780186	27.4899	-14.2968
ACTR3C	Inf	2.45458	0.904289	5.95476e-17	#VALUE!
ACTR3C	20.6623	0.0225331	0.0166028	-74.6474	19.9467
ACTR3C	7.93289	0.0346283	0.0255148	-155.539	6.36032
ACTR3C	5.39058	0.066799	0.0492187	-112.639	2.07722
ACTR3C	3.12152	0.0059375	0.00437485	42.4964	-2.24697
ACTR3C	-3.12152	0.0059375	0.00437485	-42.4964	-8.49
ACTR3C	-5.39058	0.066799	0.0492187	112.639	-8.70395
ACTR3C	-7.93289	0.0346283	0.0255148	155.539	-9.50545
ACTR3C	-20.6623	0.0225331	0.0166028	74.6474	-21.3779
ACTR5	Inf	2.98291	0.957936	-1.00695e-17	#VALUE!
ACTR5	20.0249	0.0193208	0.0124094	179.306	5.051
ACTR5	10.5086	0.0207152	0.013305	120.27	1.99785
ACTR5	5.01485	0.0100402	0.00644863	50.7697	-0.692376
ACTR5	2.55048	0.0154155	0.00990108	-34.4974	-2.20511
ACTR5	-2.55048	0.0154155	0.00990108	34.4974	-7.30608
ACTR5	-5.01485	0.0100402	0.00644863	-50.7697	-10.7221
ACTR5	-10.5086	0.0207152	0.013305	-120.27	-19.0193
ACTR5	-20.0249	0.0193208	0.0124094	-179.306	-34.9987
ACTR6	Inf	6.44272	0.816049	1.26398e-17	#VALUE!
ACTR6	Inf	0.692554	0.175441	-180	#VALUE!
ACTR6	Inf	0.0204733	0.00518638	180	#VALUE!
ACTR6	19.0655	0.0844022	0.0213811	-72.3581	17.8976
ACTR6	5.45458	0.257649	0.0652687	46.7725	-0.254098
ACTR6	2.85862	0.0275824	0.00698729	-155.04	-0.910263
ACTR6	-2.85862	0.0275824	0.00698729	155.04	-6.62751
ACTR6	-5.45458	0.257649	0.0652687	-46.7725	-11.1633
ACTR6	-19.0655	0.0844022	0.0213811	72.3581	-20.2335
ACTR8	Inf	5.59957	0.975278	-7.7481e-18	#VALUE!
ACTR8	Inf	0.0256496	0.00893479	180	#VALUE!
ACTR8	5.20474	0.0134487	0.00468473	31.5453	-0.251326
ACTR8	4.38299	0.0191387	0.00666678	5.35952	-0.682261
ACTR8	3.86894	0.00322738	0.00112423	68.1911	-1.86392
ACTR8	2	0.0446644	0.0155584	3.7033e-16	-3
ACTR8	-3.86894	0.00322738	0.00112423	-68.1911	-9.60179
ACTR8	-4.38299	0.0191387	0.00666678	-5.35952	-9.44824
ACTR8	-5.20474	0.0134487	0.00468473	-31.5453	-10.6608
ACTRT3	Inf	1.22975	0.6	-1.31761e-14	#VALUE!
ACTRT3	Inf	0.335377	0.327264	-1.07812e-15	#VALUE!
ACTRT3	10.5322	0.0674247	0.0657937	121.706	1.97157
ACTRT3	5.49264	0.0386286	0.0376942	-72.9463	1.60561
ACTRT3	3.80547	0.13181	0.128621	120.486	-2.46815
ACTRT3	2	0.00872784	0.00851672	-1.49252e-15	-3
ACTRT3	-3.80547	0.13181	0.128621	-120.486	-10.0791
ACTRT3	-5.49264	0.0386286	0.0376942	72.9463	-9.37967
ACTRT3	-10.5322	0.0674247	0.0657937	-121.706	-19.0929
ACVR1	Inf	3.66683	0.775566	6.08296e-17	#VALUE!
ACVR1	12.812	0.286559	0.12122	45.5306	6.19158
ACVR1	5.91517	0.190601	0.0806276	-155.462	3.46958
ACVR1	3.74295	0.0431678	0.0182607	156.389	-2.88304
ACVR1	2.89773	0.0102266	0.00432602	4.58634	-2.13919
ACVR1	-2.89773	0.0102266	0.00432602	-4.58634	-7.93465
ACVR1	-3.74295	0.0431678	0.0182607	-156.389	-10.3689
ACVR1	-5.91517	0.190601	0.0806276	155.462	-8.36077
ACVR1	-12.812	0.286559	0.12122	-45.5306	-19.4323
ACVR1B	Inf	5.41325	0.925565	1.82701e-20	#VALUE!
ACVR1B	23.228	0.0900745	0.0308021	-160.863	28.6072
ACVR1B	11.9664	0.0728497	0.0249119	-94.4153	10.1048
ACVR1B	7.77286	0.0406645	0.0139058	124.58	0.0830166
ACVR1B	2.83947	0.0140808	0.00481512	32.1364	-2.41401
ACVR1B	-2.83947	0.0140808	0.00481512	-32.1364	-8.09294
ACVR1B	-7.77286	0.0406645	0.0139058	-124.58	-15.4627
ACVR1B	-11.9664	0.0728497	0.0249119	94.4153	-13.828
ACVR1B	-23.228	0.0900745	0.0308021	160.863	-17.8487
ACVR1C	Inf	3.70071	0.926761	-3.44233e-19	#VALUE!
ACVR1C	10.7906	0.038514	0.01929	-176.981	11.0954
ACVR1C	5.41467	0.0653933	0.0327527	-6.75261	0.516236
ACVR1C	4.02807	0.00554968	0.00277959	-88.5856	0.0192606
ACVR1C	3.22486	0.0367702	0.0184166	37.7959	-2.11371
ACVR1C	-3.22486	0.0367702	0.0184166	-37.7959	-8.56344
ACVR1C	-4.02807	0.00554968	0.00277959	88.5856	-8.03688
ACVR1C	-5.41467	0.0653933	0.0327527	6.75261	-10.3131
ACVR1C	-10.7906	0.038514	0.01929	176.981	-10.4858
ACVR2A	Inf	5.86668	0.951466	-7.13843e-19	#VALUE!
ACVR2A	12.3671	0.0169159	0.00548689	-77.1589	10.0177
ACVR2A	6.93701	0.0284027	0.00921277	64.3432	0.697152
ACVR2A	5.72933	0.074506	0.024167	69.8701	-0.382643
ACVR2A	4.5599	0.0298056	0.00966781	-150.952	1.47191
ACVR2A	-4.5599	0.0298056	0.00966781	150.952	-7.64789
ACVR2A	-5.72933	0.074506	0.024167	-69.8701	-11.8413
ACVR2A	-6.93701	0.0284027	0.00921277	-64.3432	-13.1769
ACVR2A	-12.3671	0.0169159	0.00548689	77.1589	-14.7164
ACVR2B	Inf	2.43138	0.808239	1.18885e-16	#VALUE!
ACVR2B	22.3609	0.0872337	0.0579965	-159.101	27.2432
ACVR2B	12.7554	0.128874	0.0856806	-1.87625	7.82188
ACVR2B	5.34234	0.0401768	0.0267112	-169.174	2.85286
ACVR2B	2.83718	0.0321471	0.0213727	9.12571	-2.23474
ACVR2B	-2.83718	0.0321471	0.0213727	-9.12571	-7.9091
ACVR2B	-5.34234	0.0401768	0.0267112	169.174	-7.83182
ACVR2B	-12.7554	0.128874	0.0856806	1.87625	-17.6889
ACVR2B	-22.3609	0.0872337	0.0579965	159.101	-17.4786
ACVRL1	Inf	3.00639	0.887046	-4.12457e-17	#VALUE!
ACVRL1	13.1403	0.0450659	0.0265937	-134.478	13.0488
ACVRL1	7.04941	0.0790248	0.0466331	-94.8446	3.90663
ACVRL1	5.44583	0.0469805	0.0277236	-166.647	2.96674
ACVRL1	3.83012	0.020341	0.0120034	-55.8531	-0.575646
ACVRL1	-3.83012	0.020341	0.0120034	55.8531	-8.23589
ACVRL1	-5.44583	0.0469805	0.0277236	166.647	-7.92491
ACVRL1	-7.04941	0.0790248	0.0466331	94.8446	-10.1922
ACVRL1	-13.1403	0.0450659	0.0265937	134.478	-13.2317
ACYP1	Inf	3.31582	0.892575	6.24184e-17	#VALUE!
ACYP1	48.2465	0.0807235	0.0434594	-124.932	59.9896
ACYP1	12.5863	0.109167	0.0587724	128.98	3.07687
ACYP1	8.14778	0.00332577	0.00179051	-102.965	5.47815
ACYP1	5.97229	0.00632018	0.00340262	115.694	-0.947031
ACYP1	-5.97229	0.00632018	0.00340262	-115.694	-12.8916
ACYP1	-8.14778	0.00332577	0.00179051	102.965	-10.8174
ACYP1	-12.5863	0.109167	0.0587724	-128.98	-22.0956
ACYP1	-48.2465	0.0807235	0.0434594	124.932	-36.5033
ACYP2	Inf	5.08668	0.907363	2.23721e-17	#VALUE!
ACYP2	25.4307	0.0456806	0.016297	53.5687	16.6466
ACYP2	12.413	0.0674972	0.0240803	138.105	2.65105
ACYP2	5.50238	0.125545	0.0447895	53.0619	-0.308642
ACYP2	2.84765	0.0209384	0.00747	-148.106	-0.980806
ACYP2	-2.84765	0.0209384	0.00747	148.106	-6.67611
ACYP2	-5.50238	0.125545	0.0447895	-53.0619	-11.3134
ACYP2	-12.413	0.0674972	0.0240803	-138.105	-22.175
ACYP2	-25.4307	0.0456806	0.016297	-53.5687	-34.2148
ADA	Inf	1.18499	0.764245	5.95682e-17	#VALUE!
ADA	17.1601	0.00859227	0.0110829	-148.779	19.2519
ADA	9.26469	0.0141971	0.0183125	-67.8753	6.01147
ADA	5.67733	0.104614	0.134939	-107.569	2.37374
ADA	4.60072	0.0553704	0.0714208	-129.027	1.24966
ADA	-4.60072	0.0553704	0.0714208	129.027	-7.95178
ADA	-5.67733	0.104614	0.134939	107.569	-8.98092
ADA	-9.26469	0.0141971	0.0183125	67.8753	-12.5179
ADA	-17.1601	0.00859227	0.0110829	148.779	-15.0682
ADA2	Inf	2.35283	0.913028	0	#VALUE!
ADA2	25.9363	0.0107634	0.00835358	8.69144	20.3101
ADA2	12.5139	0.0157249	0.0122043	-6.93818	7.75505
ADA2	8.22928	0.0674143	0.052321	-2.62197	3.28922
ADA2	5.84759	0.018159	0.0140934	-61.3212	1.84365
ADA2	-5.84759	0.018159	0.0140934	61.3212	-9.85153
ADA2	-8.22928	0.0674143	0.052321	2.62197	-13.1693
ADA2	-12.5139	0.0157249	0.0122043	6.93818	-17.2727
ADA2	-25.9363	0.0107634	0.00835358	-8.69144	-31.5624
ADAL	Inf	4.12953	0.921248	1.89196e-17	#VALUE!
ADAL	14.1806	0.0594504	0.0265253	-114.853	13.7048
ADAL	5.14255	0.0574786	0.0256455	-0.135847	0.144495
ADAL	3.63311	0.0340214	0.0151795	70.2291	-2.07564
ADAL	2.87335	0.0255532	0.0114012	-136.75	-1.03518
ADAL	-2.87335	0.0255532	0.0114012	136.75	-6.78188
ADAL	-3.63311	0.0340214	0.0151795	-70.2291	-9.34186
ADAL	-5.14255	0.0574786	0.0256455	0.135847	-10.1406
ADAL	-14.1806	0.0594504	0.0265253	114.853	-14.6565
ADAM10	Inf	7.01404	0.975591	9.5449e-19	#VALUE!
ADAM10	23.6275	0.0409452	0.0113902	30.1829	16.6465
ADAM10	11.8655	0.00788649	0.00219388	30.6758	5.85443
ADAM10	5.79856	0.0330707	0.00919969	48.5769	0.0161233
ADAM10	3.67916	0.00584364	0.0016256	-172.757	0.444714
ADAM10	-3.67916	0.00584364	0.0016256	172.757	-6.9136
ADAM10	-5.79856	0.0330707	0.00919969	-48.5769	-11.581
ADAM10	-11.8655	0.00788649	0.00219388	-30.6758	-17.8766
ADAM10	-23.6275	0.0409452	0.0113902	-30.1829	-30.6084
ADAM11	Inf	6.23332	0.92084	7.91606e-18	#VALUE!
ADAM11	Inf	0.249993	0.0738622	3.42345e-16	#VALUE!
ADAM11	Inf	0.01686	0.0049814	1.17589e-15	#VALUE!
ADAM11	22.3221	0.0900775	0.026614	170.3	6.76246
ADAM11	4.56666	0.0173978	0.0051403	105.295	-1.76902
ADAM11	2.9221	0.0270218	0.00798377	138.185	-3.19954
ADAM11	-2.9221	0.0270218	0.00798377	-138.185	-9.04374
ADAM11	-4.56666	0.0173978	0.0051403	-105.295	-10.9023
ADAM11	-22.3221	0.0900775	0.026614	-170.3	-37.8817
ADAM15	Inf	4.34022	0.941769	3.02003e-17	#VALUE!
ADAM15	30.124	0.0599221	0.0260046	-15.5884	26.4284
ADAM15	6.54641	0.00705553	0.00306191	157.649	-1.32035
ADAM15	5.54617	0.0515396	0.0223668	-122.032	2.42621
ADAM15	3.96398	0.0156629	0.00679727	41.739	-1.49561
ADAM15	-3.96398	0.0156629	0.00679727	-41.739	-9.42357
ADAM15	-5.54617	0.0515396	0.0223668	122.032	-8.66614
ADAM15	-6.54641	0.00705553	0.00306191	-157.649	-14.4132
ADAM15	-30.124	0.0599221	0.0260046	15.5884	-33.8196
ADAM17	Inf	4.76702	0.988926	-7.69783e-18	#VALUE!
ADAM17	20.5627	0.00892548	0.00370321	48.0424	12.8186
ADAM17	7.60056	0.00967846	0.00401562	-111.437	4.95328
ADAM17	5.23218	0.00615163	0.00255233	-147.606	2.37746
ADAM17	4.1936	0.00193406	0.000802446	-17.7927	-0.599136
ADAM17	-4.1936	0.00193406	0.000802446	17.7927	-8.98633
ADAM17	-5.23218	0.00615163	0.00255233	147.606	-8.0869
ADAM17	-7.60056	0.00967846	0.00401562	111.437	-10.2478
ADAM17	-20.5627	0.00892548	0.00370321	-48.0424	-28.3068
ADAM19	Inf	2.28083	0.547225	-2.50417e-16	#VALUE!
ADAM19	Inf	1.45453	0.69795	6.7239e-16	#VALUE!
ADAM19	Inf	0.00316114	0.00151686	180	#VALUE!
ADAM19	19.4995	0.0430138	0.02064	71.4564	10.629
ADAM19	8.23098	0.0229675	0.0110209	-176.89	7.27536
ADAM19	3.83759	0.148758	0.0713811	146.069	-2.71951
ADAM19	-3.83759	0.148758	0.0713811	-146.069	-10.3947
ADAM19	-8.23098	0.0229675	0.0110209	176.89	-9.1866
ADAM19	-19.4995	0.0430138	0.02064	-71.4564	-28.3699
ADAM1A	Inf	1.96069	0.797207	-2.69247e-17	#VALUE!
ADAM1A	23.1179	0.0906673	0.0737299	167.089	7.38803
ADAM1A	12.3615	0.116323	0.0945926	-39.7122	8.72512
ADAM1A	5.83024	0.0380916	0.0309758	32.5753	0.302683
ADAM1A	3.67118	0.00429763	0.00349479	15.6555	-1.48847
ADAM1A	-3.67118	0.00429763	0.00349479	-15.6555	-8.83083
ADAM1A	-5.83024	0.0380916	0.0309758	-32.5753	-11.3578
ADAM1A	-12.3615	0.116323	0.0945926	39.7122	-15.9979
ADAM1A	-23.1179	0.0906673	0.0737299	-167.089	-38.8478
ADAM20	Inf	1.7929	0.766291	7.75307e-17	#VALUE!
ADAM20	19.4321	0.125797	0.107533	121.618	7.86743
ADAM20	11.2653	0.133504	0.11412	-54.3311	7.96548
ADAM20	5.01859	0.00894729	0.00764821	75.8486	-1.03878
ADAM20	3.97748	0.00515635	0.00440769	-128.89	0.401535
ADAM20	-3.97748	0.00515635	0.00440769	128.89	-7.55343
ADAM20	-5.01859	0.00894729	0.00764821	-75.8486	-11.076
ADAM20	-11.2653	0.133504	0.11412	54.3311	-14.5652
ADAM20	-19.4321	0.125797	0.107533	-121.618	-30.9969
ADAM21	Inf	1.18181	0.775737	-5.46432e-17	#VALUE!
ADAM21	8.25243	0.0346343	0.0454678	-95.7916	5.44831
ADAM21	5.78104	0.0195506	0.025666	48.5616	0.00121888
ADAM21	3.77609	0.0420545	0.0552091	116.78	-2.44883
ADAM21	2.98965	0.0745885	0.0979197	1.11506	-2.01961
ADAM21	-2.98965	0.0745885	0.0979197	-1.11506	-7.99892
ADAM21	-3.77609	0.0420545	0.0552091	-116.78	-10.001
ADAM21	-5.78104	0.0195506	0.025666	-48.5616	-11.5609
ADAM21	-8.25243	0.0346343	0.0454678	95.7916	-11.0566
ADAM22	Inf	8.44588	0.957389	-3.22997e-18	#VALUE!
ADAM22	11.3381	0.0133606	0.00302899	-81.9382	8.91869
ADAM22	7.10238	0.0449253	0.0101851	74.539	0.63181
ADAM22	5.82993	0.108163	0.0245217	88.638	-0.605495
ADAM22	3.2314	0.0215049	0.00487541	-20.8558	-1.5814
ADAM22	-3.2314	0.0215049	0.00487541	20.8558	-8.0442
ADAM22	-5.82993	0.108163	0.0245217	-88.638	-12.2654
ADAM22	-7.10238	0.0449253	0.0101851	-74.539	-13.5729
ADAM22	-11.3381	0.0133606	0.00302899	81.9382	-13.7575
ADAM23	Inf	6.842	0.938266	3.10333e-18	#VALUE!
ADAM23	12.5339	0.0399139	0.010947	5.73447	7.33425
ADAM23	7.65405	0.141416	0.0387858	111.353	0.286552
ADAM23	4.7334	0.0403036	0.0110539	63.2867	-1.09871
ADAM23	2.6541	0.00345209	0.000946793	83.9568	-2.96487
ADAM23	-2.6541	0.00345209	0.000946793	-83.9568	-8.27307
ADAM23	-4.7334	0.0403036	0.0110539	-63.2867	-10.5655
ADAM23	-7.65405	0.141416	0.0387858	-111.353	-15.0215
ADAM23	-12.5339	0.0399139	0.010947	-5.73447	-17.7336
ADAM28	Inf	3.217	0.884421	1.98482e-19	#VALUE!
ADAM28	26.3522	0.0732472	0.0402743	15.3996	20.2249
ADAM28	11.4871	0.0212645	0.0116921	-112.414	10.074
ADAM28	7.99381	0.0753596	0.0414358	-18.9349	3.41426
ADAM28	5.93966	0.0403329	0.0221767	112.081	-0.909567
ADAM28	-5.93966	0.0403329	0.0221767	-112.081	-12.7889
ADAM28	-7.99381	0.0753596	0.0414358	18.9349	-12.5734
ADAM28	-11.4871	0.0212645	0.0116921	112.414	-12.9001
ADAM28	-26.3522	0.0732472	0.0402743	-15.3996	-32.4794
ADAM32	Inf	4.39974	0.918937	7.59446e-18	#VALUE!
ADAM32	21.1657	0.0669533	0.0279679	3.78378	15.9433
ADAM32	5.35497	0.111218	0.0464584	39.6639	-0.235028
ADAM32	4.25947	0.00737119	0.00307912	10.1457	-0.860576
ADAM32	2.86921	0.00851747	0.00355794	-132.885	-1.0717
ADAM32	-2.86921	0.00851747	0.00355794	132.885	-6.81011
ADAM32	-4.25947	0.00737119	0.00307912	-10.1457	-9.37951
ADAM32	-5.35497	0.111218	0.0464584	-39.6639	-10.945
ADAM32	-21.1657	0.0669533	0.0279679	-3.78378	-26.3882
ADAM33	Inf	1.70009	0.807137	-1.70854e-16	#VALUE!
ADAM33	25.837	0.0321106	0.0304897	-169.974	33.0359
ADAM33	11.8478	0.00961599	0.00913059	101.321	3.51322
ADAM33	7.58117	0.0075523	0.00717107	-171.337	6.18933
ADAM33	5.53022	0.153837	0.146072	-129.21	2.51511
ADAM33	-5.53022	0.153837	0.146072	129.21	-8.54533
ADAM33	-7.58117	0.0075523	0.00717107	171.337	-8.97301
ADAM33	-11.8478	0.00961599	0.00913059	-101.321	-20.1823
ADAM33	-25.837	0.0321106	0.0304897	169.974	-18.638
ADAM9	Inf	6.34509	0.949606	1.9047e-17	#VALUE!
ADAM9	8.9438	0.0335351	0.0100377	143.256	0.384754
ADAM9	5.34082	0.0864745	0.0258836	47.0714	-0.357513
ADAM9	3.73798	0.00583214	0.00174568	-44.6617	-0.798283
ADAM9	2.08866	0.0425187	0.0127267	-20.9393	-2.78985
ADAM9	-2.08866	0.0425187	0.0127267	20.9393	-6.96717
ADAM9	-3.73798	0.00583214	0.00174568	44.6617	-8.27425
ADAM9	-5.34082	0.0864745	0.0258836	-47.0714	-11.0392
ADAM9	-8.9438	0.0335351	0.0100377	-143.256	-17.5028
ADAMTS1	Inf	4.73117	0.934995	4.17332e-18	#VALUE!
ADAMTS1	20.8203	0.0432594	0.0170982	177.843	5.53488
ADAMTS1	7.79958	0.0146204	0.00577872	-103.436	5.04059
ADAMTS1	6.11352	0.0381348	0.0150727	-99.2251	2.79856
ADAMTS1	2.28852	0.0684509	0.0270552	-12.9463	-2.62918
ADAMTS1	-2.28852	0.0684509	0.0270552	12.9463	-7.20622
ADAMTS1	-6.11352	0.0381348	0.0150727	99.2251	-9.42848
ADAMTS1	-7.79958	0.0146204	0.00577872	103.436	-10.5586
ADAMTS1	-20.8203	0.0432594	0.0170982	-177.843	-36.1057
ADAMTS10	Inf	3.78128	0.91774	-3.84147e-18	#VALUE!
ADAMTS10	23.9094	0.0592427	0.0287571	-176.214	30.6126
ADAMTS10	8.27382	0.0296979	0.0144157	-83.7581	5.19882
ADAMTS10	5.96052	0.0713595	0.0346388	-84.3367	2.35689
ADAMTS10	2.88558	0.00916449	0.00444855	-25.1549	-1.91279
ADAMTS10	-2.88558	0.00916449	0.00444855	25.1549	-7.68395
ADAMTS10	-5.96052	0.0713595	0.0346388	84.3367	-9.56416
ADAMTS10	-8.27382	0.0296979	0.0144157	83.7581	-11.3488
ADAMTS10	-23.9094	0.0592427	0.0287571	176.214	-17.2061
ADAMTS13	Inf	2.68889	0.838962	7.71798e-18	#VALUE!
ADAMTS13	20.5816	0.059428	0.0370843	162.776	6.27555
ADAMTS13	5.82765	0.153913	0.0960451	-101.12	2.46456
ADAMTS13	4.64875	0.0301719	0.0188279	169.557	-2.54078
ADAMTS13	2.88655	0.014552	0.00908072	47.8827	-2.49738
ADAMTS13	-2.88655	0.014552	0.00908072	-47.8827	-8.27049
ADAMTS13	-4.64875	0.0301719	0.0188279	-169.557	-11.8383
ADAMTS13	-5.82765	0.153913	0.0960451	101.12	-9.19073
ADAMTS13	-20.5816	0.059428	0.0370843	-162.776	-34.8877
ADAMTS16	Inf	1.66	0.882753	-6.40564e-17	#VALUE!
ADAMTS16	25.9417	0.0401509	0.0427029	-110.009	28.869
ADAMTS16	11.6914	0.00722926	0.00768875	98.1258	3.50466
ADAMTS16	8.02157	0.00295907	0.00314715	-105.786	5.37872
ADAMTS16	5.62899	0.059901	0.0637083	-160.15	3.13312
ADAMTS16	-5.62899	0.059901	0.0637083	160.15	-8.12487
ADAMTS16	-8.02157	0.00295907	0.00314715	105.786	-10.6644
ADAMTS16	-11.6914	0.00722926	0.00768875	-98.1258	-19.8781
ADAMTS16	-25.9417	0.0401509	0.0427029	110.009	-23.0144
ADAMTS17	Inf	3.11409	0.960286	-1.79117e-17	#VALUE!
ADAMTS17	24.252	0.00784146	0.0048361	90.8635	13.1309
ADAMTS17	12.3283	0.00141122	0.000870349	-177.848	13.4187
ADAMTS17	7.66495	0.0159276	0.00982312	-110.985	5.02798
ADAMTS17	3.20601	0.0392141	0.0241847	-167.117	-0.305719
ADAMTS17	-3.20601	0.0392141	0.0241847	167.117	-6.71773
ADAMTS17	-7.66495	0.0159276	0.00982312	110.985	-10.3019
ADAMTS17	-12.3283	0.00141122	0.000870349	177.848	-11.2378
ADAMTS17	-24.252	0.00784146	0.0048361	-90.8635	-35.3732
ADAMTS19	Inf	3.96792	0.957282	2.20409e-17	#VALUE!
ADAMTS19	Inf	0.111923	0.0540039	-1.27143e-15	#VALUE!
ADAMTS19	Inf	0.00150545	0.000726397	180	#VALUE!
ADAMTS19	13.6098	0.0031253	0.00150799	-117.649	13.0575
ADAMTS19	8.78368	0.00138413	0.000667859	96.8516	1.42058
ADAMTS19	2.09069	0.0273096	0.0131772	-0.918246	-2.90398
ADAMTS19	-2.09069	0.0273096	0.0131772	0.918246	-7.08536
ADAMTS19	-8.78368	0.00138413	0.000667859	-96.8516	-16.1468
ADAMTS19	-13.6098	0.0031253	0.00150799	117.649	-14.162
ADAMTS2	Inf	0.929283	0.517881	0	#VALUE!
ADAMTS2	13.8767	0.153456	0.17104	26.2429	7.86516
ADAMTS2	8.58154	0.0840403	0.0936698	159.901	-0.23013
ADAMTS2	5.83188	0.116323	0.129652	-35.0608	1.39985
ADAMTS2	4.31761	0.0787359	0.0877577	158.976	-2.58905
ADAMTS2	-4.31761	0.0787359	0.0877577	-158.976	-11.2243
ADAMTS2	-5.83188	0.116323	0.129652	35.0608	-10.2639
ADAMTS2	-8.58154	0.0840403	0.0936698	-159.901	-17.3932
ADAMTS2	-13.8767	0.153456	0.17104	-26.2429	-19.8883
ADAMTS3	Inf	4.05447	0.925242	-4.86315e-17	#VALUE!
ADAMTS3	16.5092	0.0499349	0.0227906	144.864	4.86588
ADAMTS3	9.07208	0.070744	0.032288	33.7853	3.22068
ADAMTS3	7.07685	0.0325186	0.0148417	-131.824	4.66824
ADAMTS3	5.07217	0.0106002	0.00483798	-82.2113	1.23047
ADAMTS3	-5.07217	0.0106002	0.00483798	82.2113	-8.91386
ADAMTS3	-7.07685	0.0325186	0.0148417	131.824	-9.48546
ADAMTS3	-9.07208	0.070744	0.032288	-33.7853	-14.9235
ADAMTS3	-16.5092	0.0499349	0.0227906	-144.864	-28.1525
ADAMTS4	Inf	3.9257	0.85589	1.51199e-17	#VALUE!
ADAMTS4	25.1499	0.147475	0.0643057	-10.5077	20.8839
ADAMTS4	10.0612	0.0321317	0.0140109	-167.023	9.72906
ADAMTS4	4.51277	0.0148989	0.00649661	100.078	-1.74175
ADAMTS4	3.58101	0.135987	0.0592966	-82.8204	-0.595155
ADAMTS4	-3.58101	0.135987	0.0592966	82.8204	-7.75717
ADAMTS4	-4.51277	0.0148989	0.00649661	-100.078	-10.7673
ADAMTS4	-10.0612	0.0321317	0.0140109	167.023	-10.3933
ADAMTS4	-25.1499	0.147475	0.0643057	10.5077	-29.4158
ADAMTS5	Inf	2.16428	0.8753	3.15202e-17	#VALUE!
ADAMTS5	16.4508	0.0488807	0.0395376	-177.342	19.5548
ADAMTS5	6.76093	0.00922801	0.00746416	-41.3726	2.53792
ADAMTS5	5.16696	0.0848016	0.0685925	31.76	-0.288882
ADAMTS5	3.74435	0.0112574	0.00910564	-37.9544	-0.860887
ADAMTS5	-3.74435	0.0112574	0.00910564	37.9544	-8.34959
ADAMTS5	-5.16696	0.0848016	0.0685925	-31.76	-10.6228
ADAMTS5	-6.76093	0.00922801	0.00746416	41.3726	-10.9839
ADAMTS5	-16.4508	0.0488807	0.0395376	177.342	-13.3469
ADAMTS6	Inf	2.55376	0.72417	0	#VALUE!
ADAMTS6	16.5305	0.14692	0.0833242	-120.884	17.0812
ADAMTS6	5.05601	0.0446573	0.025327	-26.4418	0.427369
ADAMTS6	3.28875	0.0325285	0.0184482	120.269	-2.80996
ADAMTS6	2.16113	0.262246	0.14873	-71.6646	-2.40866
ADAMTS6	-2.16113	0.262246	0.14873	71.6646	-6.73092
ADAMTS6	-3.28875	0.0325285	0.0184482	-120.269	-9.38746
ADAMTS6	-5.05601	0.0446573	0.025327	26.4418	-9.68465
ADAMTS6	-16.5305	0.14692	0.0833242	120.884	-15.9797
ADAMTS8	Inf	4.09687	0.849759	-1.05906e-16	#VALUE!
ADAMTS8	20.0843	0.0587094	0.0243546	174.172	5.36726
ADAMTS8	10.1892	0.0926068	0.0384164	-167.805	9.93865
ADAMTS8	8.86559	0.173024	0.071776	-71.7467	5.63247
ADAMTS8	2.90271	0.0378321	0.015694	75.9719	-2.70986
ADAMTS8	-2.90271	0.0378321	0.015694	-75.9719	-8.51527
ADAMTS8	-8.86559	0.173024	0.071776	71.7467	-12.0987
ADAMTS8	-10.1892	0.0926068	0.0384164	167.805	-10.4397
ADAMTS8	-20.0843	0.0587094	0.0243546	-174.172	-34.8013
ADAMTS9	Inf	3.0622	0.894595	-1.97223e-19	#VALUE!
ADAMTS9	13.183	0.123704	0.0722781	-20.2187	8.92344
ADAMTS9	7.63525	0.0236276	0.0138052	76.2627	1.01779
ADAMTS9	3.96865	0.00685042	0.00400258	166.408	-2.86583
ADAMTS9	3.38982	0.0262192	0.0153195	-145.64	-0.238805
ADAMTS9	-3.38982	0.0262192	0.0153195	145.64	-7.01845
ADAMTS9	-3.96865	0.00685042	0.00400258	-166.408	-10.8031
ADAMTS9	-7.63525	0.0236276	0.0138052	-76.2627	-14.2527
ADAMTS9	-13.183	0.123704	0.0722781	20.2187	-17.4426
ADAMTS9.AS2	Inf	2.38722	0.895204	1.52073e-17	#VALUE!
ADAMTS9.AS2	15.7363	0.0142614	0.010696	-54.2695	13.1085
ADAMTS9.AS2	13.287	0.0326981	0.0245235	2.29893	8.20214
ADAMTS9.AS2	6.5019	0.0216047	0.0162035	-19.1429	1.84764
ADAMTS9.AS2	3.92341	0.0711636	0.0533726	130.956	-2.5038
ADAMTS9.AS2	-3.92341	0.0711636	0.0533726	-130.956	-10.3506
ADAMTS9.AS2	-6.5019	0.0216047	0.0162035	19.1429	-11.1562
ADAMTS9.AS2	-13.287	0.0326981	0.0245235	-2.29893	-18.3718
ADAMTS9.AS2	-15.7363	0.0142614	0.010696	54.2695	-18.364
ADAMTSL1	Inf	2.34201	0.847242	0	#VALUE!
ADAMTSL1	17.2052	0.0582634	0.0421545	162.673	4.43069
ADAMTSL1	11.2017	0.061732	0.0446641	-86.736	8.9005
ADAMTSL1	6.91824	0.0883296	0.0639079	59.4108	0.776524
ADAMTSL1	3.46845	0.0028073	0.00203113	-13.5004	-1.40148
ADAMTSL1	-3.46845	0.0028073	0.00203113	13.5004	-8.33838
ADAMTSL1	-6.91824	0.0883296	0.0639079	-59.4108	-13.06
ADAMTSL1	-11.2017	0.061732	0.0446641	86.736	-13.5028
ADAMTSL1	-17.2052	0.0582634	0.0421545	-162.673	-29.9798
ADAMTSL2	Inf	4.08542	0.933898	-7.51384e-18	#VALUE!
ADAMTSL2	22.5213	0.0637012	0.0291233	-128.514	25.561
ADAMTSL2	12.0689	0.028201	0.0128931	-84.4026	9.89853
ADAMTSL2	6.41771	0.0370703	0.016948	-110.195	3.38215
ADAMTSL2	2.84752	0.0156112	0.00713722	1.65038	-2.16553
ADAMTSL2	-2.84752	0.0156112	0.00713722	-1.65038	-7.86058
ADAMTSL2	-6.41771	0.0370703	0.016948	110.195	-9.45327
ADAMTSL2	-12.0689	0.028201	0.0128931	84.4026	-14.2394
ADAMTSL2	-22.5213	0.0637012	0.0291233	128.514	-19.4816
ADAMTSL3	Inf	3.34013	0.840184	5.21129e-17	#VALUE!
ADAMTSL3	Inf	0.418754	0.210669	0	#VALUE!
ADAMTSL3	Inf	0.00185411	0.000932775	-1.29664e-14	#VALUE!
ADAMTSL3	8.52982	0.0422355	0.021248	159.3	-0.244632
ADAMTSL3	2.91147	0.0609464	0.0306612	125.259	-3.10156
ADAMTSL3	2.6978	0.00418724	0.00210653	134.947	-3.31348
ADAMTSL3	-2.6978	0.00418724	0.00210653	-134.947	-8.70908
ADAMTSL3	-2.91147	0.0609464	0.0306612	-125.259	-8.92449
ADAMTSL3	-8.52982	0.0422355	0.021248	-159.3	-17.3043
ADAP1	Inf	5.72671	0.957486	2.11798e-18	#VALUE!
ADAP1	Inf	0.101624	0.0339822	2.39973e-15	#VALUE!
ADAP1	Inf	0.000738194	0.000246847	-1.9204e-14	#VALUE!
ADAP1	18.3491	0.0194045	0.00648873	-101.841	18.5399
ADAP1	5.95015	0.0453985	0.0151809	-111.992	2.80117
ADAP1	4.65375	0.0111546	0.00373002	95.9095	-1.58608
ADAP1	-4.65375	0.0111546	0.00373002	-95.9095	-10.8936
ADAP1	-5.95015	0.0453985	0.0151809	111.992	-9.09912
ADAP1	-18.3491	0.0194045	0.00648873	101.841	-18.1583
ADAP2	Inf	2.39603	0.835569	-2.77559e-17	#VALUE!
ADAP2	24.7465	0.110549	0.0771036	27.6302	17.8472
ADAP2	8.1498	0.0871794	0.0608042	-14.3938	3.47566
ADAP2	6.46101	0.00110296	0.000769268	-49.6101	2.35138
ADAP2	2.69241	0.0369252	0.0257539	-58.6833	-1.8687
ADAP2	-2.69241	0.0369252	0.0257539	58.6833	-7.25353
ADAP2	-6.46101	0.00110296	0.000769268	49.6101	-10.5706
ADAP2	-8.1498	0.0871794	0.0608042	14.3938	-12.824
ADAP2	-24.7465	0.110549	0.0771036	-27.6302	-31.6458
ADAR	Inf	8.04182	0.981748	-3.85284e-18	#VALUE!
ADAR	17.8147	0.0221762	0.00541457	103.335	7.70116
ADAR	10.719	0.0189293	0.00462178	-68.7111	7.76492
ADAR	6.05798	0.0223259	0.0054511	-79.2633	2.3918
ADAR	3.08924	0.0113243	0.00276496	17.1937	-2.05831
ADAR	-3.08924	0.0113243	0.00276496	-17.1937	-8.23678
ADAR	-6.05798	0.0223259	0.0054511	79.2633	-9.72416
ADAR	-10.719	0.0189293	0.00462178	68.7111	-13.6732
ADAR	-17.8147	0.0221762	0.00541457	-103.335	-27.9283
ADARB1	Inf	5.8379	0.943367	-9.50158e-18	#VALUE!
ADARB1	25.4855	0.0361125	0.0116711	-150.792	31.1605
ADARB1	8.38985	0.0163098	0.00527112	-132.304	6.47321
ADARB1	5.31482	0.0933762	0.030178	-129.291	2.22359
ADARB1	2.85228	0.0294353	0.00951311	50.927	-2.55122
ADARB1	-2.85228	0.0294353	0.00951311	-50.927	-8.25577
ADARB1	-5.31482	0.0933762	0.030178	129.291	-8.40605
ADARB1	-8.38985	0.0163098	0.00527112	132.304	-10.3065
ADARB1	-25.4855	0.0361125	0.0116711	150.792	-19.8105
ADARB2	Inf	3.60668	0.888914	-1.50705e-17	#VALUE!
ADARB2	21.633	0.0634015	0.0312523	-120.977	23.9027
ADARB2	12.1551	0.0728522	0.0359108	-73.3751	9.63251
ADARB2	5.90802	0.0739383	0.0364461	-19.6087	1.22982
ADARB2	2.86068	0.0151681	0.00747677	20.1119	-2.29914
ADARB2	-2.86068	0.0151681	0.00747677	-20.1119	-8.02049
ADARB2	-5.90802	0.0739383	0.0364461	19.6087	-10.5862
ADARB2	-12.1551	0.0728522	0.0359108	73.3751	-14.6776
ADARB2	-21.633	0.0634015	0.0312523	120.977	-19.3633
ADAT1	Inf	4.5253	0.944753	7.31174e-18	#VALUE!
ADAT1	25.4408	0.018525	0.007735	-148.784	30.9552
ADAT1	11.9319	0.059132	0.0246901	-28.9635	7.89184
ADAT1	5.95776	0.0152729	0.00637709	10.1742	0.789385
ADAT1	3.39339	0.0393846	0.0164448	-59.4595	-1.04614
ADAT1	-3.39339	0.0393846	0.0164448	59.4595	-7.83292
ADAT1	-5.95776	0.0152729	0.00637709	-10.1742	-11.1261
ADAT1	-11.9319	0.059132	0.0246901	28.9635	-15.9719
ADAT1	-25.4408	0.018525	0.007735	148.784	-19.9264
ADAT2	Inf	1.24581	0.766102	-1.1727e-18	#VALUE!
ADAT2	24.0958	0.0771813	0.0949239	115.31	11.3778
ADAT2	12.0828	0.049672	0.0610907	45.7839	5.5461
ADAT2	6.13054	0.0548507	0.0674599	-82.4704	2.53496
ADAT2	3.66262	0.00847503	0.0104233	19.3022	-1.53376
ADAT2	-3.66262	0.00847503	0.0104233	-19.3022	-8.859
ADAT2	-6.13054	0.0548507	0.0674599	82.4704	-9.72613
ADAT2	-12.0828	0.049672	0.0610907	-45.7839	-18.6194
ADAT2	-24.0958	0.0771813	0.0949239	-115.31	-36.8138
ADCK1	Inf	2.79218	0.884542	-2.0203e-17	#VALUE!
ADCK1	25.6403	0.067208	0.042582	-166.154	32.4743
ADCK1	5.6264	0.076351	0.0483748	-99.6095	2.18319
ADCK1	3.19037	0.0180713	0.0114497	133	-2.98829
ADCK1	2.80739	0.0205991	0.0130513	55.7031	-2.627
ADCK1	-2.80739	0.0205991	0.0130513	-55.7031	-8.24178
ADCK1	-3.19037	0.0180713	0.0114497	-133	-9.36903
ADCK1	-5.6264	0.076351	0.0483748	99.6095	-9.06961
ADCK1	-25.6403	0.067208	0.042582	166.154	-18.8063
ADCK2	Inf	4.9752	0.943669	2.04966e-18	#VALUE!
ADCK2	12.1307	0.0571721	0.0216882	122.862	2.99071
ADCK2	7.30574	0.0251326	0.00953404	-53.3113	3.38762
ADCK2	3.91682	0.0518107	0.0196543	21.0493	-1.3122
ADCK2	3.20926	0.0143796	0.0054549	121.703	-2.87567
ADCK2	-3.20926	0.0143796	0.0054549	-121.703	-9.2942
ADCK2	-3.91682	0.0518107	0.0196543	-21.0493	-9.14583
ADCK2	-7.30574	0.0251326	0.00953404	53.3113	-11.2239
ADCK2	-12.1307	0.0571721	0.0216882	-122.862	-21.2707
ADCK5	Inf	2.81002	0.881053	-1.67576e-17	#VALUE!
ADCK5	28.114	0.0808305	0.0506872	-128.332	33.1361
ADCK5	10.2507	0.0172574	0.0108218	89.1536	2.71209
ADCK5	5.77219	0.08961	0.0561926	-101.514	2.39986
ADCK5	4.46298	0.00198563	0.00124515	119.699	-2.02096
ADCK5	-4.46298	0.00198563	0.00124515	-119.699	-10.9469
ADCK5	-5.77219	0.08961	0.0561926	101.514	-9.14453
ADCK5	-10.2507	0.0172574	0.0108218	-89.1536	-17.7892
ADCK5	-28.114	0.0808305	0.0506872	128.332	-23.092
ADCY1	Inf	8.35495	0.937467	4.60401e-17	#VALUE!
ADCY1	23.061	0.0985914	0.0221249	-148.353	27.5642
ADCY1	11.9142	0.107167	0.0240493	-44.5737	8.38937
ADCY1	7.55675	0.0484127	0.0108643	114.553	0.152171
ADCY1	2.86447	0.0244849	0.00549465	69.7773	-2.69074
ADCY1	-2.86447	0.0244849	0.00549465	-69.7773	-8.41967
ADCY1	-7.55675	0.0484127	0.0108643	-114.553	-14.9613
ADCY1	-11.9142	0.107167	0.0240493	44.5737	-15.439
ADCY1	-23.061	0.0985914	0.0221249	148.353	-18.5578
ADCY10P1	Inf	1.28279	0.644985	-1.24293e-16	#VALUE!
ADCY10P1	17.534	0.168583	0.169527	25.9604	11.2696
ADCY10P1	5.4411	0.128733	0.129454	83.5189	-0.821221
ADCY10P1	3.82578	0.0261481	0.0262945	-139.696	0.310346
ADCY10P1	2.52505	0.0295734	0.029739	-18.1226	-2.34784
ADCY10P1	-2.52505	0.0295734	0.029739	18.1226	-7.39794
ADCY10P1	-3.82578	0.0261481	0.0262945	139.696	-7.34121
ADCY10P1	-5.4411	0.128733	0.129454	-83.5189	-11.7034
ADCY10P1	-17.534	0.168583	0.169527	-25.9604	-23.7984
ADCY2	Inf	7.45211	0.976674	-1.90424e-18	#VALUE!
[truncated: 123,227 more rows]
