# Supplementary material for: Twelve-hour rhythms in transcript expression within the human dorsolateral prefrontal cortex are altered in schizophrenia
Source: PLoS Biol. 2023 Jan 24;21(1):e3001688. doi: 10.1371/journal.pbio.3001688 (PMC9873190; doi:10.1371/journal.pbio.3001688)
Supplement: S5 File — Results of the eigenvalue/pencil analysis. (Tab 1) 12 h RCs (11 ≤ Period < 13). (Tab 2) 24 h RCs (20 ≤ Period < 26). (Tab 3) Genes with both 12 and 24 h RCs. DLPFC, dorsolateral prefrontal cortex; NP, nonpsychiatric; RC, rhythmic component; SZ, schizophrenia. (XLSX) [file pbio.3001688.s016.xlsx]

## Sheet: 12 h RCs
fNP	GENE	Period	Amplitude	Relative Amplitude	Phase	First Peak		mNP	GENE	Period	Amplitude	Relative Amplitude	Phase	First Peak		SZ	GENE	Period	Amplitude	Relative Amplitude	Phase	First Peak
	OLMALINC	12.2465	0.444298	0.345791	-2.82463	7.3426			PRKY	11.9619	1.76246	0.272155	31.8237	5.90448			RAB36	11.9342	2.11088	0.499098	104.326	3.47573
	SOCS3	12.0646	0.506798	0.32433	-89.6754	10.0699			GSTM1	11.2872	1.10791	0.266791	18.5726	5.70484			DSC1	11.7237	0.609003	0.422872	-34.18	7.83684
	PRKY	11.9723	0.477236	0.307933	-10.5046	7.32163			TMSB4Y	12.4416	1.61472	0.214579	53.5507	5.59086			C22orf24	12.3677	0.410659	0.362036	140.394	2.54449
	GSTM1	12.0244	0.607738	0.303539	60.7237	4.99612			HDAC2.AS2	11.0325	1.07818	0.195349	-50.1149	7.56827			EMC6	11.2713	0.22922	0.344672	-75.347	8.6304
	ZNF580	11.3528	0.323461	0.290866	-96.2596	9.3884			ZNF93	12.9951	0.403873	0.194924	-101.132	11.6457			ANKRD2	11.6179	0.54659	0.338235	-73.2828	8.98289
	TMEM126A	12.22	1.27216	0.284858	89.539	4.18067			TTTY15	12.2393	1.68764	0.180919	43.2708	5.76817			MAPK7	11.5752	0.649958	0.332581	128.366	2.44777
	FAM90A1	11.4151	0.291771	0.276793	-35.8423	7.55158			TTTY14	12.1555	1.30604	0.170244	37.3805	5.89338			NEK2	11.8729	0.665035	0.330448	-55.8968	8.71639
	TRIM54	12.0463	0.301727	0.276018	-37.2895	8.29408			STON1	11.1149	0.369433	0.167982	-88.2719	8.84029			RPL7AP6	12.0771	0.503009	0.326149	-23.2686	7.85766
	LOC652276	12.6771	0.455345	0.275975	-50.4685	9.45434			NEURL2	12.8252	0.412861	0.160149	-69.3398	10.2954			LOC101929240	11.9578	0.873597	0.3133	139.215	2.33362
	FGF17	12.4872	0.353074	0.26626	-73.6985	10.0436			ZNF185	12.6334	0.372154	0.139645	-55.6697	9.58705			LOC107983953	11.9546	0.560657	0.298239	137.509	2.38833
	PAF1	12.5331	1.11611	0.263794	139.118	2.6898			NDNF	11.9384	1.58488	0.139322	-90.5164	9.94015			PDF	11.4637	0.380603	0.294554	-69.2662	8.66939
	ACOT1	12.6787	0.924262	0.253545	-53.7692	9.5724			AQP9	12.2729	0.315824	0.134509	-88.0532	10.2748			NRP1	12.6362	1.22634	0.294527	109.324	3.79885
	ERBB2	11.2479	0.660902	0.25338	-62.7819	8.20949			GLIPR1L2	11.9308	0.327684	0.125093	44.8408	5.44474			RIPPLY2	11.9524	0.711813	0.291386	-24.2307	7.75689
	ERAP2	11.4521	0.468886	0.248497	-59.5525	8.34656			GMPR	12.2618	0.369023	0.119328	-61.5219	9.35729			TTLL4	11.0857	0.860639	0.291152	123.106	2.2948
	TMSB4Y	11.6867	0.458551	0.248251	-10.2208	7.01853			ADA2	12.8588	0.43452	0.118298	-22.9152	8.6773			TMEM198B	11.7574	0.780771	0.290655	126.084	2.63953
	LRRC29	12.4347	0.31181	0.237728	86.7899	4.43693			YBX3	11.6359	0.476938	0.113334	-68.3198	8.84412			NUTM2D	11.8573	0.717771	0.289043	141.085	2.21038
	HSP90B2P	12.5581	0.29735	0.231732	-1.03265	7.59409			DMWD	11.1045	0.707174	0.110703	-104.503	9.328			TRAPPC5	12.8688	0.65724	0.289017	-7.57357	8.13954
	ZNF90	12.1667	0.26513	0.22552	-38.6655	8.47344			ENPEP	12.297	0.236076	0.10839	76.1487	4.69587			ANKRD20A7P	11.7532	0.75825	0.286616	170.495	1.18689
	OSTN	12.1627	0.427824	0.223765	110.63	3.42506			XRCC2	11.9966	0.219671	0.107055	-132.204	11.4021			CCDC88C	11.1061	0.672793	0.284389	137.009	1.87936
	LIPT1	12.0856	0.400018	0.22109	114.084	3.25568			ACYP1	11.778	0.498721	0.104078	72.9921	4.38994			KLKB1	11.7358	0.276842	0.282973	117.836	2.89442
	DFNB59	12.2863	0.361509	0.220284	153.647	2.04255			LOC643711	12.4579	0.20532	0.102954	-109.659	11.2527			DAW1	11.902	0.454693	0.281435	-21.7622	7.62148
	HSPA8P4	12.6711	0.19486	0.219695	-22.3767	8.45873			OSTN	11.8907	0.37079	0.102608	96.3233	3.70918			TYRP1	11.7717	0.667166	0.2812	-25.129	7.59336
	LOC102724094	11.9754	0.168976	0.219634	147.151	2.08043			ZNF90	11.9832	0.212572	0.102214	-50.5479	8.66574			MDP1	12.0807	0.476258	0.279589	-49.7223	8.74925
	FOXP1.IT1	12.9904	0.162791	0.217129	-3.51095	8.1171			MTTP	11.3188	0.235742	0.101606	50.9156	4.71796			RHOV	12.5077	0.297739	0.277117	-33.671	8.6776
	TMEM14EP	12.3857	0.203232	0.214012	-23.7733	8.2036			ZNF724	11.8926	0.291427	0.0987255	-128.008	11.1213			PPIC	12.0532	0.582179	0.271161	132.734	2.60909
	FLJ22447	12.2708	0.296187	0.213706	-26.9398	8.18904			CTHRC1	11.8897	0.17782	0.0987021	118.61	2.9724			ROR1	11.6368	0.330141	0.265279	132.364	2.35824
	PPP1R1B	11.5129	1.13078	0.212509	119.081	2.70468			NBEAP1	11.6318	0.288443	0.098369	110.133	3.07332			RFX2	11.1708	0.516514	0.261374	139.844	1.83142
	TTTY14	11.8565	0.500054	0.211795	-7.97134	7.11906			LHFPL1	12.7067	0.2475	0.0974048	-16.1097	8.27531			CABLES2	11.2866	0.648597	0.260168	124.029	2.39806
	DHRSX	11.3934	0.420923	0.211516	-63.6648	8.40829			ANKRD20A7P	12.0158	0.281704	0.0968572	-4.3336	7.16041			GUSBP2	11.8041	0.409696	0.258787	104.823	3.36707
	LOC101929570	12.9089	0.241256	0.209569	-25.6703	8.82941			ZNF486	11.3337	0.272752	0.095616	-106.536	9.6877			NPIPB5..includes.others.	12.372	0.684287	0.258609	159.676	1.88445
	SLC24A5	12.0505	0.189608	0.208438	-82.4213	9.80939			CYP26A1	12.1792	0.2231	0.0953594	122.688	3.02855			ZNF446	11.9785	0.669427	0.255998	141.013	2.28646
	DLGAP1.AS2	11.9464	0.230986	0.205233	-37.9017	8.20418			COL1A2	12.343	0.76396	0.0946231	94.885	4.08975			MYO10	12.0439	1.52292	0.253218	133.194	2.58788
	C5orf56	11.096	0.319224	0.204756	156.115	1.28422			HS3ST3B1	11.1948	0.244077	0.0938654	-137.781	10.4793			LINC01748	11.1608	0.459327	0.250777	163.117	1.10382
	PSMA6	11.561	0.862619	0.204535	148.211	1.80135			TRERF1	12.4768	0.673747	0.0931336	-74.6144	10.0628			ZNF341	11.3345	0.477469	0.2506	135.072	2.0818
	ENOX1.AS1	11.6153	0.167784	0.204226	-31.1334	7.61984			KRT8P12	12.4896	0.158151	0.0928513	-78.2676	10.205			ADHFE1	11.1923	0.64784	0.24913	118.452	2.50967
	HIPK4	12.1158	0.289381	0.199748	-60.4825	9.15131			ANKRD37	12.8415	0.351872	0.0921882	-134.211	12.6289			LOC400927	12.2024	0.422538	0.24837	152.471	2.03433
	DSCC1	11.3031	0.280878	0.198181	96.1972	3.28276			SPSB1	11.5919	0.26048	0.0914521	-139.029	11.0686			KIAA2012	12.2496	0.471438	0.248026	164.207	1.66221
	DSC1	11.1978	0.130528	0.196796	131.493	2.10769			LOC730098	12.5324	0.258105	0.0904626	102.107	3.97782			EIF4A2.1	11.2659	0.338731	0.247875	112.584	2.74265
	HSD3B7	11.8726	0.166778	0.196306	-84.8608	9.67129			LOC285556	11.6313	0.231564	0.089202	-152.12	11.5462			PCDHA2	11.7343	0.353437	0.247772	144.408	2.02732
	PPIAP22	12.7481	0.276259	0.194364	112.855	3.75173			CCDC15	11.4487	0.177147	0.0890858	169.384	1.06197			SLC13A5	11.5817	0.628076	0.24751	158.149	1.49382
	PABPC1P11	11.5679	0.241556	0.192574	-62.9073	8.58932			KRBOX1	11.8413	0.157394	0.0859886	41.8365	5.4652			SHANK1	11.1028	1.03637	0.24507	128.642	2.13534
	ABI3BP	11.2202	0.252395	0.189738	-71.4945	8.44844			FABP6	11.0343	0.32485	0.0851461	78.3962	3.63136			FAM196B	11.5569	0.581215	0.244812	107.089	3.11909
	TTLL7.IT1	11.4292	0.275287	0.189469	-34.5424	7.52583			FAM189B	11.0603	0.294673	0.0847333	-114.254	9.5706			SMPX	11.6276	0.764195	0.243934	-57.3276	8.47926
	EBLN2	12.0577	0.14924	0.189071	-26.4104	7.94228			ANKRD26P3	11.3451	0.33623	0.0829659	133.799	2.12851			TLK2P1	12.2832	0.549961	0.242177	145.931	2.30403
	KCNMA1.AS1	11.8162	0.255603	0.18896	-22.4549	7.55325			GSN	11.3276	0.782325	0.0827193	73.0506	4.02899			LOC102724094	11.0315	0.408499	0.241959	-77.0525	8.39264
	ANKRD20A7P	12.4384	0.335476	0.188955	-7.1694	7.68607			FAM87A	11.5489	0.161482	0.0818364	82.5825	3.89963			LOC100294362	11.5972	0.470729	0.241025	109.653	3.06482
	SNHG19	11.7406	0.257499	0.188719	132.134	2.43132			HSD3B7	11.7343	0.170676	0.0814832	-55.0612	8.52903			VCAN	12.6374	1.64397	0.240421	106.191	3.90965
	CELF2.AS1	11.9173	0.305536	0.188515	-27.7386	7.83549			CNTNAP3B	11.1543	0.311105	0.0812625	79.6661	3.68592			TNFSF9	12.3305	0.395994	0.238385	-63.2238	9.49601
	TLK2P2	12.1284	0.176442	0.187333	-35.7341	8.33229			LINC01415	11.3559	0.242921	0.0810093	70.153	4.14298			OTUB2	11.9578	0.450467	0.236872	156.949	1.74457
	CNGA3	12.0482	0.146939	0.187113	-129.026	11.3664			HIST1H1D	11.7899	0.37385	0.0805639	103.831	3.38945			MC4R	11.1018	0.382543	0.236049	-74.437	8.39737
	LOC100507642	11.0213	0.190342	0.186432	146.272	1.54322			GRAMD2A	12.9729	0.183901	0.0796902	-102.645	11.6718			ARIH2OS	11.7338	0.274981	0.234727	-76.4033	9.22411
	TIGD3	12.5635	0.209436	0.185511	176.237	1.41307			VWA7	11.8567	0.25265	0.0784676	-132.876	11.233			PAX8.AS1	12.1797	0.680984	0.233952	-75.9304	9.74861
	CCDC15	12.4345	0.159466	0.183525	-125.084	11.7549			LOC100505588	11.5058	0.261388	0.0777186	95.6544	3.44863			BEAN1	12.1841	0.40548	0.233183	167.613	1.51128
	OR13E1P	11.3636	0.373167	0.181542	-43.7459	7.74444			H3F3AP4	11.089	0.204065	0.0767673	85.3055	3.46136			LOC100507642	11.598	0.296076	0.231244	-62.4981	8.61149
	IQCJ	12.1932	0.225889	0.178749	-44.5962	8.70364			DSCC1	11.183	0.207155	0.0763936	74.6541	3.86398			MMD2	11.8229	0.55884	0.229868	147.916	1.96514
	NPIPA7..includes.others.	12.5015	0.359682	0.178072	-21.4766	8.2473			JHDM1D.AS1	11.2219	0.200748	0.076267	-64.8937	8.24471			HADHAP1	11.7293	0.470471	0.229038	128.818	2.53224
	LACTB2.AS1	12.1582	0.1737	0.177705	-28.4896	8.12032			PKD2L1	11.1236	0.209272	0.0762669	136.069	1.91923			LINC01473	12.0361	0.243595	0.228727	116.451	3.14273
	PTRHD1	12.1157	0.461926	0.174283	-37.4784	8.377			CCDC151	11.9526	0.104167	0.0752715	148.813	2.01178			MUC20	11.7993	0.552711	0.228542	131.515	2.48876
	PPP1R3B	12.2249	0.169463	0.174027	-43.8421	8.71368			TMEM158	12.4438	0.240466	0.0749191	-172.06	13.3912			ZNF70	11.9463	0.557058	0.228443	136.986	2.40055
	LINC00901	12.3253	0.140228	0.171922	0.346146	7.31348			TNFSF10	12.7061	0.303051	0.0744896	-142.007	12.7182			FOLR2	12.0074	0.466734	0.227747	-2.3244	7.08491
	ZNF676	12.209	0.140129	0.170683	-54.6585	9.06267			DKK1.00	12.3081	0.152252	0.0738106	-158.847	12.7389			MIR181A1HG	11.2004	0.378201	0.225792	90.8614	3.37348
	THRB.IT1	11.9797	0.194282	0.170185	-45.7476	8.50209			TRIM58	11.401	0.207037	0.0732757	52.5885	4.73558			ZNF23	11.568	0.343784	0.225772	-48.1489	8.11524
	PCDHB18P	11.8943	0.204258	0.169932	-43.5395	8.33281			WNT16	12.2448	0.16432	0.0726544	128.757	2.86536			ZNF90	12.0838	0.437043	0.224985	146.476	2.16715
	LINC00504	11.5549	0.341632	0.169058	-59.4948	8.46447			EZH2	12.6575	0.123842	0.0711997	124.208	3.29043			TMEM72.AS1	11.5744	0.323167	0.224402	130.354	2.38336
	SERPINA3	11.99	0.290651	0.167449	-82.601	9.74108			PGGHG	12.63	0.193886	0.0711484	-138.716	12.4966			PI4KAP2	11.2671	0.687335	0.224332	123.371	2.40593
	VASH2	12.5666	0.148694	0.1674	-21.7968	8.3275			SLCO4C1	11.9464	0.154377	0.0710114	127.544	2.71391			LOC101927056	11.8666	0.38772	0.224262	127.606	2.66036
	TTTY15	11.8901	0.527575	0.166633	-4.62725	7.04293			LOC400622	11.5863	0.116409	0.0710065	-90.8462	9.51009			CENPI	12.5686	0.201616	0.222951	127.447	3.11909
	PASK	11.2818	0.344338	0.16657	-55.3729	8.01713			PP12613	11.9813	0.15618	0.0703244	127.921	2.72395			PABPC1L	11.5917	0.346841	0.222569	100.337	3.36096
	LOC100132077	11.2496	0.197087	0.165179	-76.7518	8.64803			CBWD3.CBWD6	11.6963	0.234369	0.0701644	7.9175	6.43906			MTF1	11.1472	0.467621	0.221397	124.12	2.30387
	CORT	11.7986	0.274145	0.16515	98.4386	3.57237			KLHDC8A	12.2216	0.20201	0.0697528	126.226	2.93637			FAM90A1	11.703	0.455341	0.220447	130.439	2.46262
	RPL21P16	12.4026	0.438495	0.164271	170.823	1.51744			LOC101929653	12.6477	0.18047	0.0694822	169.027	1.70932			A2M.AS1	11.8821	0.296968	0.220171	128.503	2.64072
	CLCA4	12.1645	0.205222	0.163398	8.48013	6.87799			DUX4L50	12.1136	0.175075	0.0690327	24.1196	6.30198			SDSL	11.5136	0.415628	0.220022	-47.0035	8.01691
	PHOSPHO2	12.1163	0.217274	0.163166	98.3121	3.80746			SNORD17	12.706	0.644258	0.0689788	51.0756	5.90333			FBRSL1	11.3725	0.744919	0.21891	132.846	2.17587
	IKZF4	11.5099	0.229499	0.162489	-44.5356	7.93383			SLC25A22	11.8195	0.474697	0.0688902	-101.427	10.1495			MAVS	11.7339	0.76547	0.217989	140.734	2.14677
	CYP3A5	12.7262	0.165395	0.16156	-21.7319	8.49441			SLC25A43	11.4536	0.522921	0.0687664	159.444	1.38081			TMEM108.AS1	12.1862	0.419137	0.217908	143.154	2.34032
	LOC101929290	12.1998	0.15702	0.16115	-17.8268	7.80393			C12orf60	11.1763	0.107785	0.0681167	87.7603	3.45175			ZWINT	11.6613	0.270788	0.217313	-47.3741	8.19585
	SLC22A9	11.5082	0.172171	0.158357	-27.6102	7.39078			ASPHD2	12.4428	0.326005	0.0680578	-121.638	11.647			SYCP3	11.6757	0.54363	0.217086	130.648	2.43847
	TTC38	12.0266	0.258606	0.157931	-73.2412	9.47334			RPL3P4	11.3103	0.496213	0.0677803	-91.6737	9.19042			TPTE2P5	11.1891	0.261507	0.217045	48.1218	4.69346
	TTC4	11.2432	0.275327	0.157231	166.611	1.03978			MSL3P1	12.3465	0.116971	0.0674318	-152.184	12.5657			UHRF2P1	11.5661	0.487791	0.216409	110.482	3.01656
	TAS2R30	12.7744	0.14151	0.157198	-10.9304	8.1623			PCDHGB6	11.2046	0.226347	0.0672325	72.95	3.93411			HRNR	12.3605	0.357951	0.215031	173.63	1.39896
	GADD45G	11.1522	0.311827	0.156843	-155.887	10.9813			MYO15B	12.9621	0.174792	0.0669381	-156.052	13.5808			TREM2	11.4295	0.792855	0.214236	-49.3621	7.99672
	NOP14.AS1	11.4944	0.310679	0.155311	-27.8041	7.38221			GXYLT2	11.2579	0.198165	0.0668863	-86.44	8.96099			HSF2BP	12.6343	0.15751	0.213987	80.6772	4.80293
	GPR171	12.5077	0.148102	0.154358	6.66729	7.27602			CAVIN3	11.8482	0.110396	0.0660804	142.368	2.16265			PDIA3P1	11.3459	0.355362	0.213802	127.323	2.33315
	SMKR1	11.0768	0.25264	0.153856	130.871	2.05007			NDST4	12.6521	0.120671	0.0659388	168.792	1.71993			CICP27	12.2559	0.461138	0.213532	141.676	2.43264
	SH3RF2	12.1502	0.133901	0.15382	-72.4063	9.59392			EPOR	11.0376	0.132595	0.0656908	142.892	1.65653			LINC00856	12.4353	0.272506	0.21304	162.195	1.8327
	PTRHD1	12.6731	0.405734	0.153082	158.833	2.08167			SERHL2	11.2622	0.122628	0.0652835	53.7698	4.5801			MORN3	11.9058	0.246255	0.212891	-79.6646	9.54042
	MDP1	12.3214	0.223261	0.152418	138.176	2.59219			SDF2L1	12.0318	0.122268	0.0652383	-157.261	12.2877			LNX2	12.7019	0.64305	0.21184	-55.3685	9.65549
	PDXDC2P.NPIPB14P	11.1486	0.31011	0.152227	-62.9573	8.09833			EIF3C	11.9669	0.1814	0.0651177	166.828	1.42129			SLX4IP	11.0213	0.388736	0.211638	72.9153	3.78904
	SLC45A3	11.6391	0.226467	0.152224	-24.4465	7.42943			FKBP2	11.1162	0.346179	0.0648638	61.6357	4.213			GXYLT1P6	11.8769	0.416506	0.211399	66.3724	4.68717
	LOC101927356	12.5527	0.10393	0.151663	-30.9541	8.632			DPYS	12.4579	0.114055	0.0646898	-147.158	12.5504			PAICSP4	11.9749	0.403637	0.211357	122.73	2.89247
	ZFP69B.1	12.2637	0.160703	0.150696	-32.0314	8.35489			LOC101927027	11.5949	0.218388	0.064264	103.125	3.27346			LOC100134317	12.1186	0.529579	0.211255	126.487	2.86068
	CGN	11.7248	0.155188	0.149909	-32.9633	7.79842			RN7SL5P	11.8059	0.271931	0.0642621	20.9509	6.11883			MIR31HG	11.0642	0.404577	0.210457	31.1519	5.10682
	PTTG1	12.4592	0.279184	0.149659	175.546	1.38373			INTS7	12.4003	0.328737	0.0641177	-57.4744	9.38001			LINC00473	12.1875	0.546255	0.210115	147.017	2.21035
	CAVIN3	12.227	0.144895	0.147944	160.539	1.77447			STXBP4	11.7103	0.254803	0.0635166	-70.465	9.00247			THRB.IT1	11.7331	0.384952	0.209401	119.108	2.85116
	SNX18P3	11.6179	0.167916	0.146359	-64.3562	8.69475			HIST1H1A	11.973	0.168028	0.0626909	131.547	2.59797			B9D2	11.4143	0.271013	0.209139	-65.4181	8.48848
	ZNF528.AS1	12.0875	0.177968	0.146136	-41.5253	8.48178			NLRC3	12.2628	0.181776	0.0625467	-49.2775	8.94131			NRARP	11.0983	0.347463	0.209047	154.972	1.32073
	LINC00473	11.486	0.269458	0.146125	-13.1984	6.90708			ZNF579	12.9458	0.164667	0.0618191	-67.7755	10.3831			PRKAG2.AS1	12.1345	0.411253	0.20847	-31.976	8.21229
	MANEA.AS1	12.7962	0.1067	0.144912	114.114	3.73999			TRAPPC2B	11.1292	0.193417	0.0617471	85.9788	3.47119			RHEBL1	11.7127	0.324688	0.207877	-57.8799	8.59587
	CDKN3	11.9954	0.138095	0.144153	156.984	1.76461			IMPG1	11.8151	0.143856	0.0617343	173.611	1.11726			IGSF9B	11.5827	0.710028	0.207783	125.753	2.53672
	LOC100287934	11.7602	0.20031	0.14372	-46.4353	8.27711			TRIM5	11.8382	0.183617	0.0614553	59.9859	4.86565			HSD17B8	11.6	0.344565	0.207274	-53.0683	8.30994
	SLX4	11.7789	0.313572	0.143412	-47.295	8.32637			ZNF362	11.271	0.21312	0.0614202	-120.8	10.0531			SH3PXD2B	11.3851	0.647168	0.207221	136.883	2.05614
	RAI14	12.6731	0.285447	0.14282	-53.242	9.54735			PTTG1	11.7545	0.173496	0.0609959	140.254	2.17502			TGIF2	11.328	0.190314	0.206724	139.164	1.94901
	ZNF185	12.4026	0.132291	0.142563	-50.3361	9.13672			NPL	12.575	0.260313	0.0600144	-30.8561	8.65282			FGF17	12.3424	0.527552	0.205846	145.012	2.37072
	RPS2P5	12.5389	0.107657	0.141706	-167.81	13.3837			C2orf50	11.5871	0.142901	0.0597211	-101.041	9.8392			NDUFA7	11.661	0.414253	0.205397	-22.769	7.39851
	MIR7.3HG	11.3122	0.261319	0.1411	96.8252	3.26967			NNMT	12.4859	0.143749	0.0589736	148.058	2.35083			CCDC184	12.7062	0.595636	0.204927	147.083	2.51487
	ZNF66	12.4463	0.128242	0.140676	-36.5147	8.70875			PNMA6A	11.9555	0.262264	0.0588765	156.269	1.76583			CIDEA	11.8201	0.301226	0.204771	-39.8076	8.12717
	ZNF629	12.2874	0.316167	0.139784	-68.8014	9.63576			DAW1	11.6739	0.135893	0.0587906	119.128	2.81086			PCDHB7	12.2611	0.42857	0.20474	145.529	2.30462
	DANT2	12.5513	0.191761	0.139709	-22.801	8.3463			GVINP1	11.8137	0.230636	0.0586329	-77.3831	9.35312			MBD6	11.9723	0.342583	0.203437	151.472	1.93487
	RASEF	12.2589	0.30866	0.138743	-28.5403	8.23072			DOK6	11.2032	0.603935	0.0584808	-172.819	11.5813			ZNF423	11.411	0.598682	0.203387	128.575	2.33552
	TAS2R15P	12.8404	0.115741	0.138176	-15.6345	8.39803			TPRKB	11.4215	0.216013	0.0578678	105.212	3.08354			X11.Mar	12.2069	0.206839	0.202933	-4.79858	7.36957
	CTU1	11.0561	0.135061	0.138117	151.588	1.40063			FANCD2	11.4224	0.115865	0.057322	-108.496	9.86492			TMEM17	11.0584	0.452579	0.202286	-50.8538	7.62056
	LINC01750	11.2595	0.15169	0.137706	41.1827	4.97145			MAML3	11.1627	0.151235	0.05722	-145.429	10.6721			SPRY4	12.2513	0.596594	0.202186	162.78	1.71163
	ANKRD62	11.4498	0.12591	0.137283	-103.24	9.73339			DPH6.AS1	11.391	0.0900767	0.0567593	155.425	1.47311			FMC1	11.6757	0.383744	0.201761	-17.3349	7.2379
	KRBOX1	12.4713	0.116008	0.137119	54.2129	5.59325			CSF3R	11.0342	0.195791	0.0566888	-107.674	9.3344			LILRB4	11.4495	0.45291	0.201448	-68.6378	8.63247
	MASP2	12.4325	0.108581	0.137118	-40.709	8.83834			C8orf58	11.5495	0.0855357	0.0559607	-103.039	9.85517			DNAH10	12.264	0.400484	0.201074	139.475	2.51257
	DAW1	12.8697	0.170846	0.136866	164.3	1.99613			LSM7	12.2618	0.250857	0.0557466	68.8228	4.91768			TPH2	11.9081	0.249972	0.200733	-35.9174	8.09617
	ACCS	11.6364	0.219118	0.136725	-19.7968	7.27625			MED26	11.3438	0.130153	0.0555828	-104.431	9.63448			CHRM3.AS2	11.6497	0.396432	0.199526	108.734	3.13105
	DLGAP1.AS5	12.8969	0.212491	0.136315	34.9075	6.64638			COX17	12.2361	0.272816	0.0547168	172.619	1.36893			GS1.124K5.11	12.1522	0.411408	0.199365	149.105	2.11901
	AMIGO2	11.1516	0.29823	0.136187	62.5947	4.21265			ZDHHC8P1	12.2715	0.155968	0.0543803	-81.248	10.041			UBE2T	11.8501	0.456051	0.199198	-40.9725	8.19883
	ZDHHC8P1	12.5648	0.179104	0.135939	-52.1111	9.38359			ARID3B	11.213	0.0899324	0.0543564	-37.6842	7.38674			PCDHGB6	11.1698	0.465074	0.19904	114.711	2.61065
	FGF5	12.7758	0.14831	0.135717	-12.7926	8.22984			GPRIN2	12.291	0.112367	0.053752	-177.954	13.3666			WNT7B	11.775	0.298413	0.198701	119.971	2.85097
	SOS1.IT1	12.6112	0.119809	0.133692	18.8401	6.9512			ATF3	11.4044	0.175402	0.0534642	173.321	0.913787			LOC105372482	12.1991	0.378032	0.198475	164.346	1.63002
	COL4A1	11.406	0.326149	0.133083	-62.1938	8.37656			ZNF580	12.8311	0.101561	0.053345	-59.4377	9.9496			ADAMTS16	12.226	0.362602	0.198256	127.281	2.90339
	DMKN	11.99	0.167918	0.132937	-155.596	12.1722			PHF21B	12.3298	0.116649	0.0532822	170.298	1.49722			PCDHB19P	11.6953	0.289057	0.197502	115.224	2.95205
	RHOG	12.4404	0.117574	0.132867	-29.5587	8.46181			DNALI1	11.8227	0.168269	0.0531718	-138.724	11.3786			FAM234A	12.0035	0.358373	0.197004	68.6962	4.71296
	SPATA17	12.611	0.115194	0.132698	-127.606	12.081			C11orf84	11.3708	0.206117	0.052925	-132.24	10.5477			DKFZP434H168	11.4226	0.374308	0.196755	102.633	3.16608
	TRIB1	12.5635	0.278875	0.132554	18.4646	6.91913			TIRAP	11.4057	0.11233	0.0529058	-120.006	10.2077			APOC1	12.6681	0.400984	0.196577	41.8	6.19719
	SBDSP1	11.4132	0.458643	0.132372	171.113	0.988342			ZSWIM4	11.4376	0.123067	0.0526243	-59.7214	8.33505			TTC23.1	12.4016	0.375328	0.196519	-172.273	13.3362
	TMEM255A	12.0806	0.104949	0.131369	-5.5347	7.26638			SPAG6	12.718	0.150587	0.0524979	-113.862	11.7405			ATXN7L2	11.4063	0.399057	0.196213	115.564	2.74474
	SYNPR	11.067	0.61447	0.131359	119.016	2.40823			DEDD	11.7305	0.215758	0.0522813	-116.18	10.5162			DLGAP1.AS2	11.9105	0.45003	0.195977	134.41	2.46355
	CIDEA	11.447	0.15776	0.13119	103.48	3.15661			KLHL41	12.196	0.0902759	0.051922	-154.488	12.4297			TFDP1	11.4732	0.539761	0.19586	108.589	3.01249
	LINC01354	11.7172	0.12795	0.130441	-60.9998	8.70259			LOC101928441	11.5059	0.0808309	0.0518927	83.6705	3.8317			PCDHGA3	12.1167	0.381602	0.19581	129.382	2.76205
	RPL39L	11.9311	0.175603	0.130396	118.965	2.98837			MT2A	12.5954	0.3065	0.0517969	-100.043	11.0956			PNPLA7	11.4552	0.522213	0.194887	146.603	1.79031
	ZNF137P	12.2928	0.0935354	0.129687	-55.451	9.18624			FBXL18	11.0118	0.225927	0.0516512	-105.041	9.22488			TMEM14EP	11.6848	0.383904	0.194843	120.398	2.77692
	NUPR1	12.1228	0.172807	0.129163	-107.94	10.7577			TAB2.1	11.195	0.137378	0.0515963	-82.7327	8.76779			LIMD1	12.264	0.59444	0.194673	143.524	2.37462
	LINC01814	12.1742	0.277194	0.128611	-25.936	8.05134			SRP9P1	12.6532	0.113993	0.0515638	-132.103	12.2963			KIF24	11.9748	0.323772	0.194119	151.917	1.92152
	CBWD3.CBWD6.1	12.7895	0.101158	0.128568	34.8065	6.55296			MIR4458HG	11.8707	0.116393	0.051357	85.426	4.05389			ENOX1.AS1	11.5388	0.354833	0.193844	104.993	3.17355
	PDYN	11.099	0.152407	0.127721	169.864	0.861973			ALS2CR12	12.2789	0.103668	0.0512701	-118.399	11.3172			TLK2P2	11.5241	0.310668	0.193495	106.408	3.11784
	WNT7B	11.4402	0.152471	0.127276	83.905	3.77387			PENK	11.4419	0.270177	0.0512132	-72.579	8.74864			SCLY	12.0894	0.328633	0.193269	156.156	1.84545
	LDLRAP1	11.2616	0.191607	0.12711	-40.2188	7.51969			SLC25A30	11.2205	0.201682	0.0507202	-40.4853	7.48238			SNX18P3	11.6402	0.466286	0.192856	108.572	3.12967
	LOC101929237	12.8917	0.178171	0.126522	-165.512	13.8187			LOC100507642	11.5707	0.0897221	0.0506756	127.82	2.46243			RPL39L	11.6056	0.331465	0.192678	-31.5186	7.6217
	IPO8P1	11.7333	0.184554	0.125692	-55.9482	8.55683			AKR1C1.AKR1C2	12.1168	0.1758	0.0506574	125.867	2.88041			TGFBR3L	11.6319	0.317154	0.19265	-63.5339	8.6847
	CASP9	11.7614	0.216631	0.124819	-47.3104	8.30703			PBX3	11.0486	0.17215	0.0502676	-109.612	9.41264			PCDHGB3	12.2978	0.300568	0.192606	151.702	2.11557
	LOC730098	12.2526	0.164573	0.124656	124.708	3.00814			DUXAP8	12.4827	0.0915521	0.0501577	2.84367	7.38405			STAG3	11.8668	0.53202	0.192588	143.04	2.1517
	HLA.DOA	11.6744	0.106834	0.124296	-97.2261	9.8273			STK26	12.5318	0.101726	0.0501275	166.749	1.72717			AGAP6..includes.others.	12.1918	0.380125	0.19209	147.035	2.21229
	GNRHR	11.2651	0.106398	0.124193	5.0553	6.10686			CLEC2B	12.3945	0.1873	0.0500892	140.929	2.54245			SNX7	11.2606	0.558307	0.192014	-134.613	10.4712
	RAB13	12.0322	0.12221	0.124092	-72.5295	9.45637			OVGP1	12.5209	0.134063	0.0499554	3.17656	7.41038			ARHGEF10	12.0715	0.864879	0.191857	150.56	2.02291
	CBWD3.CBWD6	12.6795	0.172789	0.123024	8.13947	7.39281			KIF7	11.6828	0.143376	0.049788	-151.282	11.5923			DNAAF5	11.718	0.46629	0.191849	130.951	2.45555
	B9D2	12.6113	0.13485	0.123016	165.238	1.82276			MC4R	12.4301	0.102107	0.0496625	130.936	2.9091			FCRLB	11.5316	0.406375	0.191601	-93.4985	9.52655
	ANGPTL2	11.7391	0.179947	0.122426	-12.4962	7.14658			LINC01750	11.5276	0.14756	0.0489224	68.8335	4.32346			IL18BP	12.3346	0.295856	0.191324	154.119	2.05404
	CARMIL2	12.1909	0.206831	0.12186	-74.4278	9.71135			NUDT1	12.2877	0.0997827	0.0487379	84.0455	4.41901			FNBP1P1	11.2821	0.219596	0.191308	95.2448	3.29724
	NNMT	12.6144	0.130265	0.121791	157.27	2.10366			LOC101927021	12.663	0.0904342	0.048725	127.075	3.19313			LINC01140	11.458	0.241486	0.191114	-64.1758	8.50061
	NR4A3	12.2582	0.262395	0.121644	27.5779	6.31915			RNF167	12.9642	0.361839	0.0486894	-149.132	13.3347			DUSP18	12.1372	0.378981	0.190791	152.184	2.00637
	ACVR1	12.812	0.286559	0.12122	45.5306	6.19158			NIPAL1	11.0307	0.0709355	0.048368	113.766	2.54479			CCDC134	11.179	0.300387	0.190416	83.0191	3.60105
	KRT5	11.5093	0.137304	0.121059	46.1279	5.03458			FHOD1	11.2993	0.102951	0.0481794	-114.634	9.89727			CDKN3	11.8579	0.218749	0.190221	-57.5297	8.75283
	TNFAIP3	12.9038	0.0853325	0.12014	-29.4797	8.96042			ITIH2	11.6986	0.177782	0.0481393	151.119	1.78782			TYROBP	12.5634	0.277449	0.190021	17.5492	6.95097
	CRISPLD2	11.6977	0.125596	0.119722	-106.471	10.1574			PI16	11.5037	0.16401	0.0481141	60.1837	4.58053			SBK1	11.1814	0.514247	0.189877	130.438	2.13004
	NUDT1	12.162	0.109783	0.119349	107.659	3.52491			DBF4B	11.4001	0.147286	0.0479171	-114.232	10.0175			FEM1A	11.434	0.336087	0.189791	-63.0889	8.43775
	TAS2R31	12.4315	0.137672	0.118783	-16.2181	7.99157			TYRP1	11.4522	0.178833	0.0478267	113.879	2.82952			GCNA	12.8761	0.375175	0.189206	170.239	1.78717
	COL6A6	12.6648	0.141658	0.118608	-9.54062	8.0004			COL21A1	12.6021	0.190173	0.0478058	2.90521	7.50038			VN1R1	11.5021	0.307997	0.188558	117.608	2.7445
	RMI2	11.9382	0.096912	0.118184	-129.316	11.2266			ACOT1	11.6352	0.182394	0.0477373	-121.365	10.5576			LINC00901	11.6632	0.303605	0.188522	110.627	3.07909
	EMX2	11.9269	0.168231	0.117628	-119.638	10.8906			KLKB1	11.0813	0.0989	0.0473948	-164.598	11.1478			LINC01567	11.603	0.383164	0.188449	103.45	3.26876
	CYSLTR1	11.8393	0.193086	0.117257	-29.581	7.81208			HIST1H2BL	12.2286	0.0941428	0.0472923	81.7139	4.45295			PLAGL2	11.3498	0.402967	0.188059	110.413	2.86876
	HEBP2	11.5069	0.264727	0.117233	-173.195	12.0428			RAB11FIP1	11.3939	0.216221	0.0472202	-85.2055	9.09065			ZSCAN22	11.2008	0.377234	0.188	116.466	2.57715
	DKK1.00	11.2684	0.0961056	0.116899	78.5226	3.81053			C15orf41	11.5583	0.142285	0.0471985	-127.205	10.6424			RRN3P2	11.7975	0.227527	0.187985	131.237	2.49676
	ESR1	12.3662	0.155837	0.116568	-32.3556	8.47766			DUSP4	11.7834	0.248543	0.0471303	12.3933	6.37772			HAS1	11.7326	0.257488	0.187935	-55.4405	8.53942
	HCP5	12.3378	0.114389	0.116512	-35.6739	8.56044			CUBN	11.6972	0.130834	0.0469424	137.4	2.23279			PRDM16	11.5111	0.484816	0.187596	135.094	2.19142
	PCSK6	11.5941	0.265873	0.116311	-24.6252	7.38717			VCAM1	11.9341	0.203951	0.046897	89.7763	3.95799			ZFP69B.1	11.7446	0.333598	0.18711	131.742	2.4467
	ALOX12P2	12.0803	0.137736	0.116103	-23.3521	7.8639			NT5DC2	12.1564	0.126659	0.0467209	78.9373	4.49088			PMM2	12.3179	0.364895	0.1871	145.414	2.34234
	FLJ46284	12.4178	0.0988588	0.115484	-46.8511	9.03389			B3GNT4	11.4858	0.12237	0.0466666	-104.525	9.82067			LOC100499484	11.6254	0.302783	0.186872	113.067	2.97411
	FAM222A	11.0388	0.181146	0.115328	-26.9889	6.86637			MX2	11.74	0.125459	0.0466266	103.499	3.36475			CDK18	11.289	0.658913	0.186469	121.307	2.48503
	ANKRD55	11.223	0.145264	0.11491	11.9401	5.85077			CBX8	11.4677	0.126834	0.04656	144.358	1.86919			C10orf90	12.2924	0.509972	0.18622	149.018	2.20413
	PROX1.AS1	11.907	0.098357	0.1148	-117.106	10.7803			FCRLB	11.3598	0.107878	0.0461601	-134.461	10.6028			LOC105372321	11.6635	0.425382	0.186092	114.27	2.96131
	FA2H	12.3911	0.131623	0.114571	-33.4991	8.54416			TIGD4	11.5265	0.0959124	0.0458104	-8.98313	6.81416			FKBPL	11.5881	0.300336	0.186047	-71.2998	8.88316
	IGLON5	11.891	0.147274	0.114139	-63.3883	8.98471			ARID3A	11.3617	0.118747	0.0452562	-112.129	9.90058			CCDC150P1	11.6471	0.446547	0.185901	113.765	2.96646
	ADAM20	11.2653	0.133504	0.11412	-54.3311	7.96548			USP43	11.7984	0.205752	0.0451439	-131.188	11.0978			RAI2	11.0141	0.30511	0.185809	130.694	2.01555
	RERGL	12.4441	0.151617	0.112651	120.527	3.27785			PABPC1	12.9099	0.313996	0.0450397	-71.7659	10.4834			HEATR4	12.5139	0.319665	0.185603	144.075	2.50571
	CHAC2	12.4985	0.143911	0.11264	97.2501	4.12218			CD163L1	11.1003	0.14075	0.0450154	65.3994	4.08373			PINLYP	11.9076	0.228841	0.185585	148.075	2.00976
	RHEBL1	11.9995	0.153883	0.112135	106.265	3.45749			TTC32	12.0448	0.145198	0.0449768	49.9484	5.37363			CCDC40	12.0621	0.316682	0.185273	134.206	2.5654
	NDE1	11.9757	0.181892	0.111294	-69.5547	9.28944			NOMO1..includes.others.	12.4192	0.185517	0.0447173	92.1768	4.23927			WDFY2	12.1488	0.36264	0.184038	115.001	3.26789
	GTF2H2C	11.5803	0.244785	0.111055	-72.2455	8.90424			FGF7P3	12.4288	0.179134	0.0446028	137.416	2.68459			RHOJ	12.1994	0.460549	0.183445	159.859	1.7822
	C3orf67	11.5963	0.0854664	0.110888	-41.2578	7.92524			RWDD2B	12.9439	0.21425	0.044582	114.561	3.82482			CCDC151	11.2165	0.182123	0.182913	161.44	1.1865
	FAM122C	12.6804	0.147905	0.110406	-27.6833	8.65547			BANF1	12.4703	0.131467	0.0445161	-171.878	13.4241			AUNIP	12.1828	0.222493	0.182263	-34.3509	8.34526
	WDR90	12.0289	0.181571	0.110205	-42.2177	8.43955			LIN9	12.0091	0.148584	0.0444836	-72.4837	9.42703			LOC283177	11.743	0.365496	0.182248	124.901	2.66879
	X11.Mar	11.496	0.116769	0.110002	87.1411	3.71327			GUSBP2	11.1688	0.103624	0.0444501	28.7046	5.27826			CSPG4P11	11.0775	0.459263	0.181624	112.609	2.61242
	C11orf96	11.2915	0.1608	0.109897	-166.892	11.526			MAGEE2	12.7435	0.154011	0.0441735	-155.113	13.2343			RIPK2	11.653	0.300947	0.181338	123.118	2.66775
	NEDD4	11.6907	0.386405	0.109617	-45.6624	8.17355			SLC9B1	11.6961	0.092766	0.0441712	121.468	2.74974			CUBN	12.4163	0.365278	0.181328	141.873	2.52316
	NDUFA7	11.9845	0.108219	0.109122	175.085	1.1559			CSNK2B	11.8683	0.180534	0.044078	-132.65	11.2414			CYP2C8	11.5538	0.164655	0.181312	93.0559	3.56725
	FPR1	11.6052	0.106386	0.109108	-147.304	11.3538			ZNF117	12.672	0.23346	0.0440461	-134.368	12.4018			KCNQ4	12.6708	0.321534	0.181133	170.862	1.65702
	IL18BP	12.358	0.0739306	0.109027	-17.6619	7.96433			MED11	11.7838	0.13496	0.0438934	-179.296	12.6527			SLC17A8	12.0557	0.248162	0.180999	-30.3425	8.07178
	IL1R1	12.2635	0.130203	0.108656	-49.1025	8.93618			SGF29	11.8974	0.108391	0.0433441	-116.526	10.7483			PRORSD1P	11.2223	0.214287	0.180863	119.57	2.49491
	HS3ST4	12.406	0.255	0.108234	-28.4595	8.3867			SLC2A4RG	11.6383	0.114979	0.0432773	-126.683	10.7337			CNGB1	12.4015	0.317796	0.179909	-177.351	13.511
	BSPRY	11.9179	0.0913346	0.108175	-153.884	12.0123			CFAP58.AS1	11.8796	0.0940814	0.0432416	120.538	2.90197			STK26	12.2665	0.235009	0.179836	-19.1509	7.91902
	AHRR	11.83	0.134068	0.108078	-25.1434	7.65628			GNG7	12.205	0.294986	0.0430243	167.411	1.52932			EIF6	12.0985	0.657757	0.179594	-19.1841	7.74323
	STARD8	12.9787	0.121083	0.107998	-31.2249	9.10438			FAM182A	11.9464	0.157516	0.0427889	-10.8918	7.30786			HLA.DMB	12.0223	0.46821	0.179328	5.3813	6.84258
	TREX1	11.9695	0.186356	0.107897	-113.427	10.7408			TAS2R15P	11.1944	0.0849493	0.042756	-80.1348	8.68619			PRR3	11.4251	0.387384	0.179204	119.008	2.6482
	KIAA0408	12.387	0.106971	0.107618	-33.457	8.53815			LOC101929237	12.9274	0.12771	0.0423527	-108.301	11.8164			NXT1	11.6908	0.27075	0.179173	-45.8391	8.17944
	KLHL41	11.316	0.0999778	0.107231	175.857	0.788212			MDP1	12.4098	0.114077	0.0422574	124.24	3.12706			NHSL1	11.4714	0.522029	0.179125	132	2.26521
	PRR7	11.5319	0.137969	0.106714	-179.09	12.2687			ZNF582.AS1	12.4232	0.0934925	0.0421784	-120.178	11.5704			DLGAP1.AS1	12.2971	0.409459	0.178956	152.813	2.07724
	STK26	11.7216	0.124946	0.106603	127.819	2.55978			VARS2	12.3198	0.226656	0.0421731	-112.39	11.166			SDAD1P1	11.5816	0.247119	0.178346	128.694	2.44136
	FAM124A	12.1759	0.166553	0.1066	-38.2043	8.46809			LHFPL2	11.3421	0.247116	0.0420175	-13.2273	6.7588			LHX4	11.8035	0.400789	0.177612	117.72	2.94376
	SLCO4C1	12.4091	0.130678	0.105482	153.406	2.12122			MICALL1	11.5734	0.167029	0.0417278	-102.068	9.85477			HEY2	12.1887	0.267628	0.177264	157.744	1.84792
	YBX3	12.1734	0.148479	0.105256	-66.5577	9.42406			POU6F2	11.1437	0.175016	0.0417236	-116.809	9.75947			MAB21L3	11.691	0.527317	0.176899	133.984	2.33987
	DUSP4	11.8169	0.246034	0.105038	34.285	5.69154			CDKN3	11.8309	0.0810974	0.0416301	145.804	2.03927			GOLGA2P5	11.217	0.3142	0.176898	103.693	2.98607
	RGS19	11.2451	0.144321	0.104254	-55.9523	7.99284			MDH1B	12.1815	0.173425	0.0415961	75.9539	4.61143			CACNA1F	11.1591	0.198985	0.176824	-102.518	9.33687
	EGR1	12.2554	0.268622	0.103127	14.1803	6.77264			LOC100507437	12.0423	0.0842731	0.0414959	-175.043	12.8977			CCNA2	12.0878	0.300335	0.176731	125.611	2.87012
	NKIRAS2	11.4705	0.165019	0.102436	-100.707	9.67929			FANCE	11.1849	0.0868212	0.0414564	114.233	2.63579			MBL1P	11.4904	0.28422	0.176507	93.3384	3.51128
	NIPSNAP3A	12.0413	0.31906	0.101978	104.847	3.53435			GDAP1L1	11.4831	0.232835	0.0414136	88.4683	3.66116			DNAH10OS	12.2708	0.443795	0.176348	146.388	2.28105
	X4.Mar	11.2127	0.235637	0.101673	-62.9166	8.1723			UBE2V1	11.0599	0.112565	0.0410251	52.8471	4.43636			AP1S3	11.6472	0.237543	0.175536	127.623	2.51818
	FAM87A	11.652	0.098608	0.101576	78.455	4.11265			PIFO	12.7587	0.103196	0.0408993	-109.78	11.6493			ZNF66	11.8081	0.315192	0.17539	124.203	2.73421
	WNT5B	12.7772	0.113011	0.101186	155.681	2.25173			SPTLC3	11.3795	0.0826285	0.0407869	-5.4365	6.55138			LOC101929653	12.5876	0.306882	0.175134	155.647	2.14534
	PCDHB7	11.3323	0.120615	0.101115	16.6435	5.80843			RDH11	11.8824	0.333227	0.0404851	82.9709	4.14381			ZNF804B	12.0116	0.317356	0.174962	144.149	2.20198
	DNAAF2	11.2592	0.230053	0.101101	115.65	2.6422			SHH	11.3661	0.0804096	0.0403897	161.915	1.25403			GOLGA8K..includes.others.	11.7631	0.304906	0.174775	131.973	2.45086
	HSD11B1	11.2481	0.228421	0.100917	66.9413	4.15652			CENPI	11.968	0.0517792	0.040303	141.008	2.28027			KCNJ5	11.8174	0.220926	0.17446	-7.26784	7.05598
	CFAP58.AS1	11.5327	0.112756	0.100765	109.686	3.01887			WASH2P	11.841	0.115644	0.0399453	-103.634	10.2497			PGR	11.0254	0.175367	0.174369	148.725	1.47053
	HIST1H1D	12.9532	0.189286	0.100277	-129.815	12.6242			MIR7.3HG	12.1871	0.141876	0.0398327	148.61	2.15619			LOC101927356	11.6164	0.206436	0.174341	115.446	2.8912
	FPGT.TNNI3K	11.9193	0.0975955	0.0993235	-63.9346	9.03612			RERGL	12.8867	0.15235	0.0398219	163.438	2.03617			LOC101928020	11.5403	0.282	0.174314	112.47	2.93492
	ACTA2.AS1	12.3201	0.11711	0.0986683	-46.9655	8.92734			NTHL1	11.1731	0.178459	0.039705	84.6463	3.54596			VAC14.AS1	11.3904	0.299347	0.174176	135.355	2.10778
	LOC100129434	12.0245	0.247608	0.0982859	-42.2198	8.43468			NEK3	11.5513	0.135602	0.0396235	67.0718	4.3992			GS1.124K5.4	11.9979	0.141307	0.174134	-24.4496	7.81271
	INAFM1	11.1225	0.0971508	0.0976893	154.231	1.3574			IL1RAPL2	12.0006	0.125081	0.0395019	149.747	2.00881			BMP8B	11.109	0.363518	0.173996	112.666	2.63232
	ZNF684	12.2854	0.185878	0.0974898	133.598	2.72625			INPP5E	12.2618	0.174161	0.0394786	-95.9324	10.5293			COL6A3	11.2576	0.255181	0.173979	-90.26	9.08013
	MDK	11.6297	0.0887205	0.0974661	-95.1443	9.70327			DRAIC	12.1658	0.0581827	0.0393695	130.443	2.75761			MDGA1	11.461	0.446475	0.173971	143.614	1.88888
	CDKN1A	12.4022	0.158847	0.0974248	-75.4824	10.0026			SLC44A3	11.6659	0.134755	0.0393594	-170.881	12.2033			PCDHB18P	11.4365	0.322722	0.173781	113.372	2.83487
	BAALC.AS1	12.974	0.153375	0.097131	-7.15644	8.23193			EGF	12.4484	0.17539	0.0392611	115.647	3.44947			SH3D21	11.2828	0.376785	0.173779	117.299	2.60652
	SPIN4	12.8638	0.136383	0.0968601	40.5125	6.41616			CHMP4A	11.751	0.103973	0.0392253	106.991	3.25866			HIF3A	12.2343	0.45028	0.173122	168.099	1.52159
	CMTM3	12.0918	0.0840811	0.0968572	-64.2232	9.24897			RAB11FIP3	11.5371	0.28795	0.0391557	-106.824	9.96055			GTF2IRD2.GTF2IRD2B	12.6725	0.242425	0.171817	151.373	2.34394
	TPGS1	11.0961	0.1855	0.096851	133.178	1.99122			ELK1	12.4692	0.232658	0.0389129	-71.0938	9.93169			RPL7P9	11.5772	0.27242	0.171694	-26.6488	7.4342
	NPY5R	12.2206	0.168573	0.0961596	169.168	1.478			LCP2	11.1983	0.117509	0.0387323	-97.1943	9.22161			EPB41L4A	12.4625	0.432352	0.171007	148.071	2.33659
	TMEM182	12.3698	0.165805	0.096152	-20.7582	8.08306			PTH1R	11.7567	0.110357	0.0385849	-168.861	12.2713			ZNF69	11.9277	0.292452	0.170979	127.07	2.71756
	IGSF21	11.6872	0.230467	0.0960739	-87.8934	9.54061			CDHR1	12.376	0.165257	0.0385421	-21.2148	8.10537			WDR97	11.7197	0.222551	0.170974	137.101	2.25642
	JRK	11.9017	0.279537	0.0960724	-38.0974	8.1612			DDIT4L	11.6491	0.114172	0.0385047	-55.6246	8.44906			RBPMS	11.5137	0.342148	0.170709	116.314	2.79367
	DOCK4.AS1	11.9997	0.0988056	0.0959568	-34.3983	8.1463			WNT7B	12.3886	0.082053	0.0383556	163.841	1.75039			MAMLD1	11.5046	0.408499	0.17064	112.555	2.90764
	LOC100499484	11.9361	0.0718158	0.0958539	-5.43842	7.11645			LINC01359	12.9041	0.0997634	0.0383324	51.8924	6.04404			PKIB	11.793	0.33152	0.170538	-51.5826	8.48277
	TMEM108	11.3338	0.184546	0.0957169	-49.4726	7.89137			SALL3	11.3648	0.108791	0.0383189	142.965	1.85156			HSPA8P4	11.5466	0.249663	0.170171	101.559	3.28922
	KIF19	11.1619	0.136317	0.0955139	-136.931	10.4075			SPATA17	12.355	0.0668818	0.0382787	-152.075	12.5741			PSMG2	11.3264	0.327264	0.170149	-35.5107	7.44365
	ATP23	11.9071	0.142996	0.0955134	133.167	2.50257			NLRP3	11.9825	0.123905	0.038276	-33.3925	8.09395			PCDHGA11	11.7376	0.301435	0.169919	141.204	2.13369
	TXNDC5	11.471	0.0849116	0.0951097	-152.82	11.3404			TNFSF12	11.9654	0.091035	0.0380415	-88.0747	9.89273			LINC01011	11.4385	0.264283	0.169507	139.99	1.99054
	GPRIN2	12.3309	0.0883399	0.0950423	167.003	1.61064			ACKR3	11.9114	0.101753	0.0379505	-172.087	12.6053			RUSC1.AS1	11.4725	0.244511	0.169195	107.324	3.05231
	PSMG2	11.6105	0.154085	0.094787	137.451	2.17752			ZFAND3	11.4023	0.213076	0.0378436	-101.291	9.61049			FGFRL1	11.5549	0.540693	0.168481	161.666	1.36593
	NFATC2	12.7967	0.0924782	0.0947001	2.26076	7.71632			STPG2	12.431	0.0605148	0.0378429	152.421	2.1678			SLC9A4	11.9163	0.367069	0.168427	131.348	2.56856
	LINC02232	11.7979	0.129557	0.0946168	-6.46798	7.00982			DLEU2	11.9282	0.0819236	0.0377067	-28.5759	7.87499			SETD1A	12.2914	0.392644	0.168362	157.444	1.9158
	ADAM1A	12.3615	0.116323	0.0945926	-39.7122	8.72512			ALG11	11.634	0.19973	0.0375905	94.1364	3.59183			FAM228A	11.1044	0.18753	0.168156	133.536	1.98539
	RPL30.1	12.2152	0.0826376	0.0945705	91.523	4.10972			MGC16275	12.1799	0.0861977	0.0374605	-58.5816	9.16188			LOC100996251	11.5666	0.324298	0.16809	108.776	3.07168
	HIST1H1A	12.3334	0.104385	0.0942658	170.453	1.4938			RPL39L	11.4598	0.104395	0.0374594	92.8142	3.50526			GLI3	11.5954	0.489973	0.167973	142.281	2.01258
	BEST1	11.4114	0.204378	0.093938	-57.0396	8.21944			TESK2	12.341	0.125247	0.0374496	-135.234	11.9768			PVALB	11.8102	0.450151	0.16796	-45.2893	8.29599
	HDDC3	11.6295	0.162155	0.0938705	122.124	2.68436			PYCR1	11.032	0.11809	0.0370882	152.345	1.36348			ADCY10P1	11.3372	0.275392	0.16794	90.9912	3.4717
	MAP7D3	12.2978	0.0921914	0.0937754	-57.2797	9.25449			RMI2	11.0615	0.0673767	0.0370822	-179.716	11.5835			TRAPPC2B	11.3083	0.306297	0.167876	-55.6654	8.05683
	RIPPLY2	12.7533	0.182469	0.0936985	169.544	1.74706			IL18BP	12.2693	0.0717857	0.0369642	-19.8345	7.94528			SLC16A1.AS1	11.7602	0.277382	0.167839	116.8	2.94467
	IL4R	11.9069	0.0901479	0.0932805	-92.0775	9.95237			RRN3P3	11.8284	0.114692	0.0368878	-41.6112	8.19556			SQOR	11.4306	0.252617	0.167712	-60.5178	8.35217
	IFITM3	12.3747	0.14348	0.0932441	-74.6057	9.93924			PAAF1	12.3945	0.220053	0.0368358	20.5445	6.68716			ALS2CR12	12.9822	0.26705	0.167649	162.366	2.12701
	DBI	11.4023	0.284368	0.0931578	-118.535	10.1567			ARHGAP25	11.1127	0.107117	0.0366472	72.8383	3.86426			KCTD13.1	12.1256	0.294722	0.167246	141.413	2.36251
	GXYLT2	11.5373	0.125699	0.0927658	-77.2737	9.01372			FAM57A	12.6729	0.108065	0.0365429	-59.6638	9.77326			LINC01250	11.9786	0.218496	0.167161	142.808	2.22683
	TGIF2	12.7834	0.0786152	0.0926901	-79.3586	10.6014			CDH24	11.1283	0.104005	0.0364385	149.001	1.52236			TAF4	11.7363	0.353779	0.167074	145.277	2.00012
	X3.Mar	12.3888	0.0852938	0.0924047	-49.4013	9.08887			TTC4	11.8293	0.0900549	0.0363029	-157.881	12.0172			NDE1	11.5599	0.428481	0.166973	134.757	2.23276
	MMD2	11.307	0.22588	0.092178	61.435	4.37742			BMS1P10	11.6387	0.129701	0.0362571	95.955	3.53654			LACTB2.AS1	11.4193	0.326932	0.166972	118.522	2.65972
	TMEM45A	11.7402	0.269385	0.0921352	-41.7113	8.10044			COL27A1	11.4169	0.0995092	0.0361274	170.84	0.998928			KCNMA1.AS1	11.8732	0.366817	0.166778	118.719	2.95772
	SST	11.0654	0.196467	0.0919623	38.7886	4.87312			C2CD6	11.9851	0.11374	0.0361006	29.9043	5.98954			FANCC	11.7464	0.321823	0.166431	132.59	2.42009
	RPS16	11.4997	0.106844	0.0913256	-133.495	10.7641			LRRC37A17P	11.392	0.122133	0.0360734	-77.1598	8.83363			COMTD1	11.3382	0.218503	0.166158	-70.1335	8.54704
	ZSCAN30.1	11.9026	0.0821028	0.0908882	-39.5045	8.20867			BOLA3	11.2267	0.14764	0.0360636	113.472	2.68804			PHOSPHO2	11.9966	0.233588	0.16611	49.2499	5.35537
	CHST6	12.4824	0.132873	0.0908586	6.06282	7.27223			LOC100505715	11.1056	0.0926344	0.035984	54.0033	4.43962			CFAP46	12.467	0.465516	0.165432	165.05	1.75122
	SRGAP2B	12.0836	0.1835	0.0908445	-8.903	7.38241			DPP9	11.293	0.149205	0.0358286	-143.624	10.7984			AK7	11.8671	0.209955	0.165278	-85.3638	9.68107
	SLC2A4RG	12.5558	0.115033	0.0907136	-105.486	11.2349			SNRNP35	11.5906	0.136038	0.0357667	70.9251	4.30709			ARID3B	11.8833	0.291026	0.165238	127.43	2.67695
	DNAH17	12.02	0.141192	0.0905356	-35.2644	8.19749			FLJ37453	11.9584	0.115158	0.0357613	-175.138	12.776			SH3BP5.AS1	11.7281	0.360113	0.16518	117.339	2.90539
	CACNG8	12.0196	0.279474	0.0904822	-51.6226	8.74312			HSF2BP	11.6697	0.0549752	0.0357425	70.1883	4.39448			RIT2	11.9801	0.407838	0.165125	-34.7095	8.13518
	PPDPF	11.8944	0.110502	0.090155	-42.378	8.2946			PLD6	11.2015	0.109315	0.0357131	154.079	1.40727			CCNI2	11.7068	0.256948	0.165094	139.454	2.17188
	LOC100505588	12.1203	0.110172	0.0901358	138.913	2.44348			MIR31HG	11.2506	0.0854425	0.0356858	40.4487	4.98652			SCN5A	11.1736	0.224735	0.164992	101.834	3.0129
	COL10A1	12.4011	0.123466	0.0901282	-54.5387	9.27983			CDC26	11.1856	0.143172	0.0356828	104.782	2.92986			LOC105374363	12.4264	0.381057	0.164929	161.619	1.84765
	FBXO46	12.5368	0.105641	0.0900455	-22.8586	8.33287			DENND3	11.1274	0.218712	0.0356214	-61.1542	8.01768			CARMN	11.4018	0.120008	0.164765	-124.079	10.3316
	BBC3	12.8757	0.125594	0.0900244	-117.106	12.0641			HRASLS5	12.6756	0.0985781	0.0355948	-77.5353	10.4056			TTLL7.IT1	11.447	0.36149	0.164471	110.801	2.92383
	CD22	11.4445	0.14082	0.089972	-54.2402	8.1688			ZNF610	11.7283	0.127351	0.0355905	-132.442	11.043			NR6A1	11.2682	0.314683	0.164331	113.546	2.71418
	FAM153A.FAM153B.1	11.5681	0.208548	0.0899568	-31.505	7.5805			DDB2	11.0285	0.084449	0.0355494	62.1152	4.12559			LRRIQ1	11.4841	0.335161	0.164012	128.45	2.38652
	PLPP4	12.3672	0.0817163	0.0897277	-72.79	9.86783			PPEF1	11.5625	0.207486	0.0355111	86.3452	3.78928			TNFSF12	12.5365	0.245505	0.163864	179.721	1.27796
	CDC42EP1	12.7225	0.124844	0.0897056	-29.2438	8.75594			FAM89B	12.8475	0.133251	0.0353593	-104.285	11.5691			LOC100132077	12.1535	0.229052	0.163675	-179.698	13.2201
	RPP40	12.1065	0.140859	0.0896857	126.824	2.84152			YBEY	12.5096	0.111446	0.0352815	84.972	4.55692			CRIPAK	11.4145	0.234342	0.163373	93.4436	3.45169
	SIRT4	12.3464	0.0941324	0.0895556	120.303	3.22056			LOC257396	12.1808	0.106482	0.0350971	-94.1815	10.3675			GTF2IRD2.GTF2IRD2B.1	12.4146	0.20328	0.163352	146.479	2.36332
	PLEKHF1	11.7729	0.0820541	0.0895494	-99.4618	10.0255			C10orf10	12.6754	0.151594	0.0350506	-132.971	12.3572			PAPPA	11.7532	0.288588	0.163342	113.68	3.04183
	DHRS7	12.3527	0.308607	0.089485	139.894	2.55251			DKK2.00	11.7953	0.12463	0.0348516	159.09	1.58275			LOC101928524	11.4905	0.34028	0.1632	119.174	2.68672
	WHRN	12.0419	0.0932106	0.0894243	-57.369	8.96093			ZNF714	12.7273	0.235064	0.0347652	-80.4142	10.5702			MACROD1	11.5514	0.342312	0.162605	-52.316	8.23009
	NME2	12.4234	0.196179	0.0894205	152.601	2.15723			PABPC5	12.3134	0.108062	0.0347608	168.745	1.54167			MFSD2A	12.3783	0.363793	0.162441	162.403	1.79418
	WRB	12.9857	0.347668	0.0893824	117.023	3.76451			PLN	12.5181	0.544985	0.0346765	-135.908	12.2439			IQCJ	12.0438	0.286953	0.161868	133.736	2.56964
	STON1	12.0023	0.08471	0.0891036	-31.6754	8.05833			HSPA12B	12.0652	0.0904205	0.0344111	-175.701	12.9537			RNF213	11.7404	0.801813	0.161868	131.058	2.46632
	LINC01511	12.8167	0.0903365	0.0890286	-151.595	13.2138			LINC00882	11.1273	0.182625	0.0344027	151.274	1.45159			PCDHA13	11.6667	0.266398	0.161759	145.197	1.9612
	ZNF582.AS1	11.2329	0.0821724	0.0890022	-176.891	11.7523			ZBTB7C	11.4435	0.125483	0.0343913	-131.305	10.6173			MS4A6A	12.3708	0.395	0.161491	14.3159	6.87883
	ANKRD9	11.1007	0.21741	0.088605	133.101	1.99651			FAM46A	12.2148	0.0902559	0.0343399	-152.988	12.4056			PCDHGB2	12.0956	0.370509	0.161486	145.217	2.21648
	RBM20	11.8482	0.0750925	0.088477	-64.5799	8.9736			RPL23AP53	11.5549	0.0960531	0.0340897	91.9798	3.60262			MYT1L.AS1	11.5129	0.260189	0.16142	97.2715	3.40214
	RDH14	11.2526	0.231443	0.0883559	120.147	2.49711			SLC39A11	11.0554	0.154098	0.0340768	61.675	4.16136			PCNX2	12.3145	0.748427	0.161418	95.1926	4.05823
	CD44	12.0514	0.149255	0.0881954	-72.8631	9.49055			TMEM60	12.087	0.113478	0.034075	115.587	3.20618			NHSL2	12.1085	0.33848	0.161209	153.379	1.94963
	DCTN1.AS1	12.1101	0.114462	0.0881155	-69.227	9.43885			CKS1B	11.8766	0.08468	0.0340345	119.123	2.94671			EP400NL	11.6858	0.328053	0.161107	115.012	2.95242
	MANSC1	12.4309	0.159178	0.0878855	-14.3094	7.92504			MME	11.4933	0.0924512	0.0339904	142.958	1.92924			LINC01410	11.5532	0.371871	0.161082	100.891	3.31537
	MEG8.1	12.308	0.134275	0.0872938	-0.916122	7.33937			EDNRA	12.4737	0.112556	0.0339863	155.69	2.07918			MCEE	11.1891	0.269837	0.160911	-65.1224	8.21312
	EMP2	11.3717	0.173456	0.0871645	-104.494	9.67247			USP32P2	12.7339	0.386735	0.0339552	-85.346	10.7528			NUDT7	11.5294	0.188093	0.160774	-65.0091	8.61141
	RBX1	11.2898	0.28753	0.0871271	95.4864	3.29533			TRAPPC6A	11.466	0.0992983	0.0339155	54.4261	4.73256			PLCXD2	11.5053	0.392822	0.16059	-26.3857	7.34858
	CYP26A1	12.5548	0.102265	0.0870647	147.7	2.40386			TBR1	12.7782	0.241243	0.0338917	-11.7511	8.19528			LOC646652	11.519	0.340798	0.160486	124.513	2.5349
	RNF175	12.1916	0.256107	0.0870428	117.649	3.20738			MAP2K3	11.4166	0.0930304	0.0338763	-86.111	9.14747			CCDC157	12.5725	0.244756	0.160237	135.663	2.83465
	RPL17	11.1002	0.18407	0.0870081	73.0564	3.8476			VEGFA	12.0726	0.185792	0.0337085	-137.508	11.684			EEF1A1P6	11.5025	0.182756	0.159685	-40.544	7.79794
	AQP1	11.898	0.238468	0.0869422	-66.7272	9.10337			KCNJ12	11.4901	0.165409	0.0336362	-130.402	10.6521			PCDHB6	12.5752	0.265421	0.15965	129.714	3.04412
	PIEZO2	12.3245	0.172915	0.0866483	-2.93821	7.42508			HIGD1B	12.4872	0.104599	0.0335664	158.777	1.97972			SOX12	12.1783	0.342867	0.159641	159.836	1.77126
	SPPL2A	11.7909	0.237514	0.086432	59.9938	4.82591			AQP4.AS1	11.4337	0.0935765	0.0334075	9.8761	6.12002			LINC00987	12.4772	0.187879	0.15961	145.576	2.43172
	CACNA1F	11.9915	0.0690316	0.0863112	149.697	2.00517			SPACA9	11.8519	0.10956	0.0333996	-123.437	10.9158			LOC100506388	11.6187	0.175675	0.159585	-30.3311	7.59756
	CD93	11.6644	0.117834	0.0861912	-44.5606	8.10817			RPL17	11.5265	0.131183	0.0333533	86.4438	3.7587			LINC00342	11.9851	0.309832	0.159438	132.113	2.58677
	TAS2R20	12.8098	0.0699868	0.0857284	9.72231	7.46387			CCDC74B	12.3964	0.071559	0.0331685	-160.09	12.909			LINC00504	11.7593	0.443831	0.159432	127.837	2.58355
	ACVR2B	12.7554	0.128874	0.0856806	-1.87625	7.82188			ALKBH6	11.0995	0.0971841	0.0331614	145.475	1.61423			POLQ	11.4346	0.247297	0.159367	109.497	2.95669
	NDUFAF8	12.0027	0.201593	0.0855921	142.057	2.26637			C8orf48	12.0532	0.0447185	0.0330169	92.2847	3.96338			NPIPP1	11.8661	0.3729	0.159356	134.976	2.41713
	KIAA1328	11.605	0.261886	0.0853898	-51.4205	8.26258			FAM124A	12.6911	0.106052	0.0329367	-38.2922	9.04104			SOX1	11.67	0.16789	0.159111	141.374	2.08712
	PCDHB2	12.5963	0.107239	0.0851266	-108.838	11.4045			ACSS1	11.1462	0.21016	0.0329258	137.955	1.87488			FAM181A	11.021	0.180499	0.159008	-177.332	11.4499
	OVGP1	11.887	0.100564	0.08505	-47.9146	8.46909			BSPRY	11.598	0.0677908	0.032907	-142.911	11.2021			TOB1.AS1	11.3598	0.215444	0.158676	-74.4158	8.70796
	SPA17	11.5235	0.147952	0.0848501	119.802	2.68867			FBXO27	12.4784	0.159236	0.0328831	-112.548	11.3795			IPO8P1	11.3862	0.327312	0.158429	87.0635	3.63255
	LPIN3	12.1847	0.0706101	0.0847524	-91.4774	10.2809			LINC00982	11.5083	0.13711	0.0328773	161.569	1.34331			LRRC37A17P	12.4349	0.334578	0.158303	159.951	1.90995
	FZD6	11.6409	0.198157	0.0847087	-172.906	12.2319			FAM66D	11.4068	0.0663432	0.0328471	142.092	1.90452			SCUBE3	11.6321	0.343384	0.157972	123.006	2.65759
	PER2	11.6712	0.227507	0.0846745	-10.1501	7.00028			COA6	11.3545	0.161109	0.0328208	58.2139	4.51839			COX7A1	12.475	0.470255	0.157755	-21.2632	8.21185
	CHRAC1	12.7611	0.0924339	0.0845314	-63.1156	9.9984			GPR21	11.2924	0.108763	0.0327825	145.026	1.74328			SH3RF2	12.4253	0.213372	0.15763	165.211	1.7231
	LINC01511	11.9415	0.0856477	0.0844076	-158.822	12.2097			JADE3	11.7476	0.0931868	0.0324079	-115.841	10.5277			NPIPA7..includes.others.	12.09	0.43995	0.157366	137.329	2.47806
	LGR5	11.5304	0.101504	0.0842236	-50.1994	8.13821			DCDC1	12.6864	0.0853724	0.032377	-78.6864	10.4593			LINC00937	12.067	0.286282	0.157185	160.791	1.67739
	GCK	11.8034	0.0847552	0.0842006	157.361	1.64396			DHRS12	11.2407	0.0601431	0.0323635	93.9024	3.30865			SAC3D1	11.8123	0.222865	0.157072	-37.4164	8.03999
	C19orf57	11.181	0.0574662	0.0839525	-169.739	11.4528			NDUFA13	11.7048	0.208527	0.0323007	85.97	3.90965			RNASEH2A	11.706	0.238662	0.156501	-67.0318	8.88566
	PCBP3	12.7709	0.0806439	0.0837159	-29.1921	8.80653			MCEE	12.8663	0.0949931	0.0322722	120.788	3.54937			PRR26	11.7299	0.351529	0.156394	99.0714	3.50186
	GLB1L2	11.7141	0.116583	0.0837144	-66.5266	8.87877			APLN	12.6838	0.139553	0.0322692	13.783	7.19822			NPIPB13	11.8915	0.427231	0.155798	128.655	2.64174
	ZNF579	11.3862	0.0964052	0.0836027	-164.236	11.5807			SDR39U1	11.9028	0.116176	0.0322675	-154.322	12.0052			KIF21B	11.083	0.634538	0.155568	136.27	1.8878
	FKBPL	11.973	0.109175	0.0834996	142.918	2.21978			ALDH1A2	12.9529	0.117267	0.0322161	141.588	2.85855			SLX4	11.9615	0.402688	0.155548	139.083	2.34028
	ZNF486	12.0551	0.112196	0.0831876	-75.8993	9.59674			NAPRT	11.3467	0.126062	0.0321795	20.4384	5.7025			SLC3A1	11.416	0.198164	0.155415	118.032	2.6731
	LOC102606465	11.701	0.108432	0.082827	82.0982	4.03257			LIPT1	12.5877	0.0873272	0.0320186	152.539	2.25407			TIGD3	11.9446	0.165819	0.155322	-54.3251	8.74709
	PGR	11.9376	0.0642269	0.08273	-12.973	7.36774			UBXN11	11.9919	0.131213	0.0319654	-137.239	11.5634			ROBO4	11.6398	0.20713	0.155275	155.584	1.60933
	PDLIM2	11.5247	0.138547	0.0824871	156.687	1.50867			C5orf51	12.6745	0.205851	0.0319523	-100.108	11.199			THOC3	11.6096	0.320186	0.154982	-51.4756	8.26958
	DLL3	12.5274	0.101278	0.0823388	170.45	1.59599			SDHAF4	12.2826	0.164832	0.0319085	128.851	2.88645			TIMELESS	12.3881	0.186456	0.154971	132.414	2.83155
	CALHM1	11.1176	0.119687	0.0820294	88.409	3.38736			PCDHB2	11.0913	0.07446	0.0318662	-142.951	10.4955			LINC00894	11.8156	0.235847	0.154885	112.634	3.11882
	LINC01873	11.3845	0.237198	0.0819168	-51.2885	8.00647			LINC01296	11.4282	0.111107	0.0318267	-85.4231	9.13996			ATOH7	11.8184	0.177988	0.154848	-64.7154	8.94299
	MAEL	11.4698	0.102666	0.0819106	156.095	1.4965			GTF2A2	11.2252	0.140836	0.0318203	178.768	0.651039			ANKRD20A8P	11.5296	0.219716	0.154572	100.387	3.31451
	LCP2	12.691	0.0810385	0.0818877	-45.6335	9.29973			AURKA	11.416	0.0650125	0.0316557	53.5917	4.71653			UBE2V1	11.2779	0.287141	0.154242	100.92	3.11638
	PAM16	11.8771	0.124591	0.0814485	106.678	3.35755			SMIM18	12.1663	0.0763462	0.0315594	126.51	2.89084			P2RY14	11.8245	0.419705	0.154168	135.156	2.38516
	JAK3	11.9035	0.123551	0.0813156	-56.3834	8.76789			CD8A	11.5926	0.0548137	0.0315483	137.305	2.17116			PCDHGA5	11.9909	0.255181	0.154054	135.066	2.4921
	ZNF503	12.8111	0.0799907	0.0811665	16.2543	7.23268			ATOH8	11.6992	0.0940298	0.0315329	-148.349	11.5203			TIRAP	11.4667	0.223379	0.153452	128.276	2.38084
	STARD4.AS1	11.6042	0.147002	0.0811315	-26.3626	7.45396			C7	12.5467	0.221906	0.0313505	148.068	2.38625			HIVEP3	11.691	0.491505	0.153444	124.747	2.63983
	HMOX1	11.8214	0.0837213	0.0810272	-92.9824	9.87474			NEMP1	12.908	0.130782	0.0311409	-35.2162	9.17065			PCDHGB4	12.2946	0.2818	0.153254	159.174	1.85855
	LINC00622	12.457	0.124523	0.0809792	-22.5948	8.23887			LINC00473	12.1488	0.140397	0.0311243	14.5724	6.65707			IKZF4	11.4872	0.313929	0.153206	102.024	3.23174
	CDC42EP2	12.8473	0.0997598	0.0808986	-40.3794	9.28836			LOC171391	12.4902	0.0530622	0.0309801	0.498967	7.47286			SSPO	12.1817	0.347698	0.153077	139.535	2.4601
	SUV39H1	12.6809	0.0896256	0.0808512	-55.0964	9.62164			KLHL29	11.6639	0.147198	0.0309777	-87.4249	9.49642			TST	12.0913	0.360886	0.152831	-46.6042	8.65661
	ZNF23	11.3324	0.0988281	0.0805869	93.8425	3.37831			METTL12	11.175	0.0621197	0.0309449	-164.511	11.2817			CCR1	12.4308	0.216403	0.152722	21.3117	6.69493
	STK19	12.2234	0.132074	0.0804726	129.991	2.80971			INAFM1	11.37	0.0603089	0.0308973	-178.77	12.0161			MFSD10	11.3717	0.392551	0.152272	147.525	1.71166
	TSTD1	12.1893	0.174358	0.0804564	131.123	2.74962			FRAT1	11.8681	0.0832189	0.0308765	-143.168	11.5879			ZNF852	11.6355	0.340648	0.152015	111.481	3.03232
	KBTBD6	12.4052	0.310811	0.0801242	146.702	2.34998			TRIM68	11.9515	0.12739	0.030854	-122.277	11.011			BCL9L	12	0.370523	0.151855	154.347	1.85513
	RHCG	12.2607	0.0946136	0.0800822	-47.8137	8.88913			IGFBP6	12.1377	0.116492	0.0308348	118.499	3.14238			FGF5	11.6878	0.265536	0.151799	113.903	2.98978
	HCK	11.6725	0.0804368	0.0800229	-113.752	10.3608			TMEM254	11.9774	0.115362	0.0308241	-111.88	10.6997			RIPK1	11.7894	0.391548	0.151466	143.552	2.08827
	EMC6	12.3364	0.0869554	0.0794649	141.268	2.49545			FGD1	11.6265	0.11191	0.0308001	-106.003	10.0499			LOC101929290	11.3957	0.244422	0.151246	86.5104	3.65722
	EPHX4	12.274	0.210366	0.0793851	160.566	1.79958			GPAT3	11.8651	0.0870478	0.030797	97.8282	3.64079			ANKRD19P	12.048	0.336233	0.151231	133.109	2.5933
	MT1E	11.402	0.290066	0.0793129	-136.818	10.7354			PSD4	12.1496	0.104494	0.0307672	-100.85	10.5532			PCDHGA2	11.486	0.222196	0.151205	140.328	2.0088
	FRAT1	11.985	0.10105	0.0791331	-146.812	11.8726			AHRR	12.0387	0.0791152	0.0306995	-11.017	7.40709			MSH4	12.5539	0.192814	0.15102	148.9	2.36146
	TAGAP	11.9162	0.100002	0.0791108	-9.40464	7.22746			FAM153C	11.2024	0.109121	0.0306447	40.2906	4.94867			NPM3	11.4006	0.323489	0.150955	-74.5648	8.76196
	TSPAN11	12.7795	0.0925293	0.0787481	-5.49324	7.97446			SLCO5A1	11.5581	0.0643994	0.0305075	26.5141	5.7068			FBXL7	11.2959	0.317971	0.150642	127.094	2.30803
	PCDHA11	11.8719	0.126473	0.0784304	38.5079	5.602			ZNF317	12.2219	0.1417	0.0304739	-135.257	11.8139			TRAPPC6A	11.2084	0.269965	0.150277	-78.9731	8.66713
	DISP1	12.3187	0.112428	0.0783836	-24.1939	8.14654			UNC5B	12.9167	0.152848	0.0304723	-76.901	10.6759			EIF4E1B	11.8738	0.23233	0.150276	-80.6431	9.5336
	GPX7	12.2574	0.068059	0.0783004	-143.267	12.1354			FAM26E	11.4877	0.058498	0.0303785	34.3458	5.39171			AIF1	12.1768	0.403498	0.150187	-2.76518	7.27031
	ZNF225	12.476	0.130493	0.0781898	-89.9531	10.5934			TIGD3	11.2441	0.064297	0.0303697	125.392	2.32767			CELF2.AS1	11.6087	0.422	0.150181	102.971	3.28823
	TFPI	12.3582	0.0702237	0.0781107	-142.31	12.2435			NME2	11.8252	0.131453	0.0303573	100.145	3.53564			NR1I3	11.3108	0.176996	0.150003	116.949	2.63637
	SNHG7	11.2375	0.173979	0.0780225	130.981	2.1489			ERAP2	11.8554	0.125375	0.0303428	-93.2939	9.9277			GDF7	12.0396	0.217672	0.14992	173.193	1.24744
	LOC101928464	12.5888	0.0711017	0.0779473	-4.25245	7.73754			GCNT4	11.948	0.163932	0.0303284	-176.555	12.8077			GPR171	11.6184	0.260798	0.14989	123.443	2.6345
	HSPB3	12.3614	0.122367	0.0779147	127.894	2.96987			XRCC4	11.7139	0.111865	0.0302993	102.184	3.38895			ACTA2.AS1	11.4833	0.244682	0.149832	108.08	3.03572
	GALNTL5	11.285	0.0979166	0.0776387	105.676	2.97235			TEX30	11.4166	0.102378	0.0301367	97.0073	3.34022			SMKR1	11.372	0.198833	0.149689	-72.6496	8.66694
	KIF15	11.2948	0.0867285	0.0775095	-140.465	10.7019			HAUS1	11.7402	0.084443	0.0301149	72.724	4.36856			ADAM21	11.7119	0.189353	0.149602	90.5964	3.7645
	MRPS34	12.4088	0.208552	0.0774946	148.828	2.27887			SLC9A4	11.2704	0.0859213	0.030091	-8.71312	6.54317			P2RX5.TAX1BP3	11.268	0.164854	0.149109	94.4173	3.31275
	PDCD2L	11.734	0.114432	0.0772475	140.428	2.15685			CDKL4	11.5568	0.0457818	0.0300906	62.9777	4.53508			MAD2L1	11.9251	0.369858	0.14904	-39.4604	8.23219
	THSD4	11.6768	0.116174	0.0770934	-24.7048	7.47806			MAPK1IP1L	12.1385	0.140997	0.0300866	-10.9196	7.50667			MINDY4	11.678	0.259919	0.148962	113.771	2.98739
	GEMIN8	11.7197	0.128364	0.0770924	-43.5567	8.13769			LINC01123	11.8955	0.0593688	0.0300714	-149.927	11.8496			SCARA5	11.1281	0.213258	0.148603	-123.615	9.94914
	DDIT4L	11.8363	0.104261	0.0770227	-47.8682	8.41015			FAM109A	12.5252	0.0696652	0.0300241	-129.876	12.0438			PXDN	11.5472	0.298418	0.148601	128.463	2.42669
	KDELR3	12.029	0.0595893	0.0769648	-37.5044	8.28213			LRRC43	11.6589	0.0835146	0.0298612	171.702	1.09816			LRRC37A3..includes.others.	11.7604	0.37413	0.148579	124.478	2.69398
	ANKRD18CP	11.2147	0.154607	0.0769231	-65.1515	8.24427			NPY5R	11.6565	0.0993623	0.0297623	135.884	2.25669			LOC101929147	11.582	0.221866	0.14839	114.042	2.91299
	HACD1	11.8397	0.107985	0.0769084	112.01	3.15592			DAB1	12.22	0.13753	0.0296711	-13.506	7.67841			LINC01314	12.2001	0.381362	0.148356	169.586	1.45295
	SEC61G	11.0489	0.230169	0.0768982	117.083	2.45545			IGFBP2	12.2521	0.130793	0.0296313	141.132	2.44888			ENO4	11.802	0.194551	0.147962	104.196	3.38609
	COL12A1	12.0196	0.215438	0.0767849	-13.0797	7.45631			KLF2	12.3292	0.0555286	0.0294439	-32.2028	8.43212			BIN2	12.1985	0.213866	0.147923	21.6953	6.46337
	EIF3C	11.7308	0.100318	0.0767465	179.447	0.883426			CRHBP	12.4346	0.129046	0.0294104	135.766	2.74518			SKI	11.0609	0.547489	0.147818	121.16	2.33828
	TMEM221	12.2858	0.105593	0.0763368	142.393	2.42632			PROX1	12.7774	0.15695	0.029293	-26.2615	8.70953			STPG2	11.5279	0.175713	0.147783	65.6152	4.42675
	CCNK	12.8379	0.132952	0.0761535	3.19551	7.72399			FRG1	11.4281	0.182439	0.0292623	76.4422	4.00146			THAP12P2	11.4732	0.285591	0.147781	101.746	3.23057
	CATSPER2	11.2661	0.146991	0.0761422	-38.5429	7.47232			SPACA6	12.16	0.151512	0.0291777	15.5052	6.63624			HIST1H1A	11.842	0.188542	0.147686	-38.6876	8.11457
	LINC01164	11.7863	0.0795052	0.0759473	119.638	2.86938			RPS2P5	11.6722	0.0585606	0.0291619	-177.095	12.4141			ZSCAN30.1	11.7129	0.251049	0.147679	114.359	2.99214
	ENPEP	11.8097	0.0551156	0.0756254	61.7833	4.78287			DSP	12.6717	0.20882	0.0291065	150.171	2.38582			RPA3	11.8277	0.368712	0.147304	-37.0959	8.04644
	ROR1	12.2508	0.0487043	0.0756209	-78.5946	9.92542			CCNB1IP1	12.606	0.177061	0.0291011	-164.96	13.3824			ZFHX2	12.0575	0.449079	0.147288	141.092	2.33188
	GSE1	11.1902	0.185249	0.0755584	-60.4699	8.06979			NPM3	11.0809	0.118039	0.0290915	53.1634	4.44452			PAK1IP1	12.4869	0.462006	0.146861	-30.285	8.53738
	BFSP1	11.8951	0.0911603	0.0754958	130.701	2.57652			CD3EAP	11.1197	0.0673625	0.0290766	100.521	3.01481			TRAM2	12.0243	0.315431	0.146767	144.567	2.19565
	CECR2	12.3179	0.112417	0.0754022	-60.4152	9.38505			TNNI3K	12.3524	0.0637975	0.028998	170.945	1.48689			ANKRD18A	12.3925	0.609992	0.146672	160.173	1.87877
	JADE3	11.0702	0.111254	0.0753506	-31.4464	7.03723			POT1.AS1	11.5918	0.0881151	0.0289883	152.418	1.68403			PYURF	11.4698	0.380505	0.146607	-49.5645	8.04894
	B4GALT1	12.1375	0.0726355	0.0751962	-57.715	9.08338			CLSPN	11.4907	0.080849	0.0289404	132.311	2.26752			FLJ46284	11.3588	0.15817	0.146247	122.207	2.50288
	LOC105377349	11.4868	0.173631	0.0751197	-60.1028	8.40455			SBNO2	11.5497	0.0971329	0.0289344	-107.201	9.98904			BCORL1	11.7875	0.286284	0.146229	137.349	2.29025
	KRT222	11.3454	0.243021	0.0750832	136.548	2.04211			LINC01511	11.5525	0.0635043	0.0288977	171.75	1.04098			ACTG1P18	11.3295	0.225908	0.146091	75.6061	3.95008
	PLIN1	11.7425	0.082505	0.0750549	-67.7453	8.95218			ANKRD7	11.5506	0.0770689	0.0288874	50.095	4.94334			CPTP	12.328	0.351944	0.145788	141.918	2.4681
	CADM2.AS1	12.3913	0.109759	0.0749058	-18.077	8.01352			DRC1	11.5473	0.0760612	0.0288775	100.223	3.33257			MYT1	12.5705	0.294742	0.145631	177.331	1.37846
	PCDHB3	11.129	0.0930107	0.0748376	-38.9414	7.3328			DRAM1	12.8172	0.0477225	0.0288674	133.401	3.06767			DHX58	12.258	0.275588	0.145333	-75.021	9.81249
	MBLAC1	11.8993	0.116041	0.0746839	148.243	1.99933			CCDC134	12.2214	0.0551455	0.028851	118.811	3.18798			PCDHGA9	12.4858	0.289789	0.144882	172.157	1.51494
	NSA2	12.2672	0.197162	0.074609	-147.843	12.3051			CYP51A1	12.5581	0.14705	0.0288436	55.1462	5.63439			CDH26	11.4695	0.193593	0.144877	139.713	2.0183
	ANXA3	12.9597	0.145045	0.07452	142.119	2.84357			ACER2	11.6735	0.0723093	0.028796	27.939	5.76758			PRELP	12.5066	0.356903	0.144812	171.098	1.56255
	SRPX	12.4849	0.0650539	0.0744312	-54.9452	9.39045			CDH22	12.2544	0.146197	0.0287574	-94.4769	10.4704			TAS2R15P	11.4666	0.222459	0.14471	92.7512	3.51231
	COX20	11.3285	0.120786	0.074246	161.577	1.244			IFITM1	12.2239	0.146503	0.0287519	151.044	2.09515			LINC02458	11.5524	0.219735	0.144647	-66.1769	8.67598
	RPL7AP6	12.9915	0.191829	0.0742396	80.0594	5.10236			SOWAHA	11.442	0.207213	0.0286658	-103.813	9.74146			FGF14.IT1	11.9444	0.306384	0.144503	137.794	2.37255
	TRAF3IP2	12.4568	0.15177	0.0740648	-67.4384	9.79036			SIAH2	11.5243	0.137285	0.0286639	-143.869	11.1299			PLGLA	11.4703	0.271391	0.144475	96.5245	3.39487
	C2CD6	11.6932	0.101579	0.0740442	-24.0491	7.47433			SRP14.AS1	12.9111	0.0694077	0.0286606	-173.453	14.1318			LOC105369507	11.9421	0.24278	0.144296	135.235	2.456
	TLCD1	11.4846	0.0470136	0.0738704	-123.458	10.4231			OR13E1P	11.7133	0.0712835	0.0286304	-39.8428	8.00962			MT.ATP8	11.0003	0.34059	0.144265	172.059	0.742825
	MYDGF	12.3874	0.190129	0.0735332	155.132	2.04938			DPM1	11.3994	0.155997	0.0285903	102.802	3.14417			LOC102546299	11.5146	0.281062	0.144217	108.568	3.04203
	OSMR	12.301	0.103751	0.0733124	-45.7789	8.86527			PIGP	12.2671	0.112936	0.028576	-144.326	12.185			TSTD1	11.8589	0.354145	0.144164	-47.3315	8.41806
	TSC22D4	11.4582	0.243558	0.0731421	-53.0684	8.14727			CENPBD1	12.8252	0.0716361	0.0285602	-158.83	13.4836			CDK11A	12.0639	0.238816	0.144159	146.005	2.17118
	FDX1L	12.7826	0.154365	0.0729934	168.118	1.8132			NFYC	12.3436	0.142858	0.0284188	-127.551	11.717			MTRF1	11.9697	0.306263	0.144114	139.276	2.33886
	TUBA8	11.6858	0.104336	0.0729179	137.065	2.23658			MCTP2	11.4303	0.105271	0.0283232	100.383	3.24305			HIST3H2A	11.4241	0.356265	0.143832	-44.7881	7.84539
	RINL	12.5732	0.120682	0.0729107	172.632	1.54391			IQCB1	12.7269	0.143572	0.0282697	174.365	1.56268			CBR3	11.3384	0.222346	0.143726	-63.5757	8.34079
	FNDC10	11.3091	0.103331	0.0728051	-64.1547	8.32442			CIB2	12.6004	0.0724731	0.0282568	-132.225	12.2284			LDLRAD3	11.5748	0.35305	0.143567	118.443	2.76662
	ITIH2	11.7717	0.130798	0.0727666	87.9979	3.89426			NCF2	12.6331	0.0604964	0.0282543	66.9662	5.2831			AGAP6..includes.others..1	11.483	0.404248	0.143533	105.688	3.11184
	KPTN	11.452	0.100039	0.0727428	45.3739	5.00859			FAM57B	11.6751	0.0968272	0.0282359	-54.988	8.45846			FAM78A	11.5417	0.317379	0.143526	131.633	2.32149
	SGF29	12.2961	0.0742323	0.0726403	-96.1284	10.5794			DNASE1	11.4513	0.113474	0.0282276	-134.585	10.7323			EYA1	11.9916	0.266578	0.143504	144.267	2.18609
	CTXN2	11.7942	0.081293	0.0725123	127.029	2.63255			PLGRKT	11.9755	0.0896142	0.0281623	101.492	3.59937			FADD	11.7426	0.278699	0.143398	-45.1689	8.21588
	IFI27L1	11.4767	0.12573	0.0724043	153.311	1.58919			MT1F	11.7198	0.101022	0.0280959	-80.9398	9.3548			CD22	11.9802	0.385176	0.143395	123.157	2.88176
	UBE2T	12.4285	0.152408	0.0723276	145.48	2.40601			VILL	11.4623	0.128863	0.0280731	158.346	1.42062			KCND1	12.267	0.202067	0.143305	156.238	1.94323
	MESP1	11.4265	0.13899	0.0721231	136.636	2.08964			PNO1	11.0119	0.109564	0.0280425	117.467	2.41873			IMPDH1P11	11.624	0.291366	0.143235	102.208	3.3238
	STYXL1	11.0925	0.126863	0.0720104	24.5288	5.3367			YPEL1	12.5938	0.147442	0.0279999	-97.3402	10.999			INTS6.AS1	12.0492	0.175325	0.142944	137.069	2.46152
	ATF7	12.3679	0.120197	0.0717494	-43.7371	8.87053			MMRN1	12.7017	0.0562075	0.0278983	120.582	3.44726			HLA.DMA	12.1121	0.215069	0.142848	2.83473	7.01668
	KIAA0922	12.97	0.107891	0.0717408	7.11863	7.71354			SCARNA6	12.3733	0.191026	0.0278386	45.561	5.80736			FLJ22447	11.8129	0.299168	0.142817	129.291	2.57038
	ARHGAP30	11.9426	0.0757138	0.0717229	-44.7895	8.42844			DUXAP10	12.0662	0.057107	0.0278385	-46.6445	8.62962			HSD3BP5	11.4519	0.210816	0.142588	98.5455	3.31706
	TRIM21	11.9249	0.0676644	0.0717074	-110.136	10.5732			TAS2R14	11.5623	0.0928367	0.0277509	-45.5696	8.02587			TBC1D2	12.5104	0.218005	0.14237	134.304	2.84321
	KRT17P1	11.7032	0.0878591	0.0716658	84.192	3.96618			ADAM33	12.0389	0.0575605	0.0277072	-179.062	13.027			GPR153	11.5802	0.301473	0.142337	163.541	1.31954
	ABRACL	12.7174	0.159979	0.0716611	148.114	2.4851			TPD52L1	12.2622	0.176066	0.0276835	-124.108	11.4896			PIAS1	11.1765	0.45648	0.142332	118.75	2.48981
	PTOV1.AS1	12.3042	0.0880994	0.0715865	-14.7945	7.8099			NDUFA9	11.0982	0.188625	0.0276611	86.3827	3.43514			HPSE	11.7992	0.270612	0.142043	0.388988	6.78642
	INF2	11.2326	0.232289	0.0714963	-31.9646	7.22994			PRIM1	11.7332	0.0860902	0.0275786	133.45	2.38379			CBWD3.CBWD6.1	11.5752	0.172131	0.141964	88.4444	3.73145
	HES4	12.0997	0.124152	0.0714772	163.981	1.58822			LOC285484	11.8369	0.0812736	0.0275759	-166.102	12.2984			CCDC141	11.896	0.25812	0.141698	137.588	2.34951
	GPR83	11.8865	0.148159	0.0714385	-114.151	10.6555			MRPL33	11.405	0.158061	0.0275122	78.1164	3.93023			FRK	11.1335	0.129794	0.141395	61.313	4.23733
	SDHAF4	11.3636	0.169239	0.0714322	162.002	1.24991			TM2D3	12.3081	0.185785	0.0274586	89.8179	4.23726			C9orf116	11.5102	0.21642	0.141329	-75.4026	8.92109
	SLC3A1	12.4811	0.0582328	0.0713883	-15.9295	8.03335			BAMBI	11.5993	0.0779882	0.0274559	154.039	1.63614			KANTR	12.001	0.17806	0.141289	134.275	2.52475
	NDOR1	12.4762	0.0956281	0.0712923	-35.7127	8.7139			CFI	12.0877	0.0960039	0.0274049	126.625	2.83601			BRD4	11.1291	0.509279	0.141152	114.08	2.60239
	MIDN	11.6019	0.126043	0.0712408	-42.8193	7.98191			GPR83	12.352	0.108569	0.027376	-71.3451	9.7999			TJAP1	11.837	0.375017	0.141151	137.243	2.32437
	PNOC	11.9728	0.0953865	0.0711348	108.39	3.36797			WIPF1	12.2112	0.131607	0.0273362	43.4275	5.73817			AHCTF1P1	11.5728	0.178759	0.141123	116.227	2.83648
	ANGPT2	12.5204	0.108848	0.0709539	-44.41	9.06498			SHROOM1	11.1337	0.0944876	0.0273052	-141.92	10.5229			CCDC180	11.7089	0.321648	0.141016	107.906	3.19932
	HRH3	12.308	0.104074	0.0709418	-7.38736	7.56054			SLC12A8	11.8227	0.0927113	0.0272629	-89.4666	9.76087			DLGAP1.AS5	11.6828	0.309024	0.141009	111.815	3.05416
	SPATA2	12.9932	0.159139	0.070917	11.5612	7.57595			TRIAP1	11.2478	0.104652	0.0272083	82.4377	3.67212			MTHFS	11.7557	0.174335	0.140799	-6.79082	6.97741
	CD274	12.5715	0.0965154	0.0707488	-131.079	12.1489			ASPM	11.6178	0.0703539	0.0271499	-152.063	11.5251			HIST1H2BL	11.7988	0.188303	0.140659	-16.698	7.34604
	TNFSF10	11.9443	0.172462	0.0705256	117.569	3.04354			TIGD7	11.8187	0.0954135	0.0271006	134.55	2.40145			FOXP1.IT1	11.236	0.267779	0.140642	91.3712	3.38421
	COCH	12.3676	0.112478	0.0705013	173.006	1.4241			TSTD3	12.5029	0.0477578	0.0270899	140.78	2.61356			NKAPP1	11.8664	0.259331	0.140215	107.921	3.30906
	TFAP4	11.979	0.0985953	0.0703935	-79.4824	9.62375			ZNF74	11.7531	0.128134	0.0270786	-68.1467	8.97789			LOC101927550	11.9686	0.242712	0.140207	127.936	2.71521
	BAG2	11.7068	0.14639	0.0703858	116.274	2.92567			C4orf46	11.4471	0.0761275	0.0269999	-166.065	11.7276			NFIC	11.5163	0.508201	0.140158	126.222	2.47847
	DPP10.AS1	11.6269	0.116925	0.0702953	154.977	1.62165			CATSPERE	12.1177	0.0833697	0.0269457	115.798	3.21989			C16orf91	11.7178	0.337101	0.140058	-52.5272	8.42756
	CTHRC1	11.7115	0.0620822	0.0702013	86.3491	3.90242			OR2L13	11.963	0.0791379	0.0269396	-86.4114	9.83453			LY86	12.5094	0.210009	0.140026	38.9239	6.15686
	RPS29	12.6109	0.256631	0.0701283	148.245	2.41785			GMEB2	11.7656	0.114734	0.02684	-118.114	10.6259			TRIAP1	11.8869	0.325172	0.13993	-44.8359	8.36734
	PDLIM4	11.9862	0.0813517	0.0699362	-127.578	11.2339			CCT6P1	12.3679	0.0538527	0.0267913	77.0855	4.71962			TMEM256	11.5775	0.30917	0.139877	-41.066	7.8982
	MT1X	12.3207	0.169007	0.0699323	-81.647	10.115			DOCK4.AS1	12.1512	0.0609141	0.026759	23.982	6.34173			XYLB	11.8097	0.245102	0.139682	141.886	2.15514
	ISLR2	11.1754	0.142589	0.069824	-66.3767	8.23591			FGFRL1	12.9583	0.118879	0.0267467	-106.214	11.7815			C1orf74	11.9229	0.188182	0.139657	-47.9439	8.5108
	LINC02192	11.7244	0.0946135	0.0697511	108.119	3.20322			HS6ST3	11.5551	0.135029	0.0267166	-89.1426	9.4163			LRRC75A	11.5226	0.303979	0.139378	155.126	1.55746
	ENDOG	12.6154	0.121312	0.0697395	149.267	2.38465			FAM215B	12.0477	0.0572245	0.0266939	-75.4878	9.574			SELENON	12.4801	0.462114	0.139268	168.221	1.64839
	TOMM5	12.5111	0.167961	0.0695565	139.3	2.67002			TMEM204	12.3042	0.0692683	0.0266681	-86.1869	10.25			ZNF137P	11.5439	0.234699	0.13923	129.329	2.39681
	CDHR1	12.213	0.140802	0.0695354	-28.491	8.17957			CABYR	11.2458	0.104895	0.0266632	157.052	1.33972			LOC100996842	11.1019	0.226953	0.139147	-98.2492	9.13171
	SRRM4	11.9991	0.20697	0.0694908	-28.8742	7.96146			COL3A1	12.0873	0.136727	0.0266586	99.6342	3.74197			LINC01609	11.8975	0.434346	0.1391	141.245	2.22956
	FAM129A	11.3157	0.0921255	0.0694709	-74.8562	8.66859			NUDT15	11.9505	0.112843	0.026652	152.021	1.90407			LOC100507283	11.2778	0.224199	0.139073	112.432	2.75566
	SLC35G1	11.8809	0.0922374	0.0694093	-71.74	9.24844			COCH	11.8148	0.0790643	0.0266309	137.545	2.30071			LINC01003	12.5773	0.278287	0.139053	-62.7827	9.77075
	HYPK	12.5318	0.0597988	0.0693446	-47.5591	9.18734			MGLL	11.6003	0.214874	0.0266228	-133.364	10.8977			FAM189B	11.3469	0.299865	0.13892	114.576	2.73555
	CD99	11.7329	0.133352	0.0693301	-74.8349	9.17184			TRPV2	11.6329	0.0975038	0.0265286	153.705	1.66613			CASKIN2	11.3093	0.361465	0.138874	122.425	2.46337
	ZBTB25	11.9799	0.113915	0.0693087	-46.2445	8.51886			CMKLR1	11.589	0.0678801	0.02647	61.9395	4.59506			ANKRD20A5P	11.6304	0.330302	0.138761	114.302	2.93766
	PAX7	11.6443	0.079219	0.0692254	-149.362	11.4754			TMEM147.AS1	11.578	0.0818443	0.0264329	-129.025	10.7277			MS4A7	12.1826	0.273232	0.138586	9.41184	6.86411
	MTMR11	12.059	0.0832855	0.0691693	-48.2963	8.67678			PHF19	12.0261	0.0920332	0.0264099	-111.006	10.7344			PABPC1P11	11.1908	0.197349	0.138284	63.5658	4.2148
	ALPK3	11.0107	0.0845493	0.0689892	-76.5135	8.35094			IQGAP2	12.5225	0.0739376	0.0264062	136.113	2.78788			CD163L1	11.5678	0.252442	0.138149	-50.6152	8.19425
	S100A16	12.9008	0.154697	0.0689313	-73.8136	10.546			NOX4	11.8753	0.0677124	0.0263793	97.3838	3.66289			SBSPON	11.6168	0.169641	0.138097	98.4424	3.44018
	PLEKHG4	11.6195	0.0559803	0.0688651	-64.3196	8.69556			MAPK4	11.6109	0.176953	0.0262816	-97.9977	9.77159			SBF1P1	11.674	0.284555	0.137937	89.8224	3.76126
	ITGAE	12.2053	0.128839	0.0687453	146.266	2.24635			AGFG2	12.3045	0.119108	0.0262491	-60.9132	9.38644			ALOX5AP	11.1726	0.267803	0.137904	-34.2297	7.23497
	LOC283140	11.0503	0.121432	0.0686114	57.6672	4.28016			DCLRE1B	11.9196	0.0615609	0.0262446	-89.5386	9.88424			KCTD21	12.4623	0.273801	0.137342	166.934	1.68349
	IMPA2	12.2944	0.0619145	0.0685345	-120.477	11.4088			IL33	12.0724	0.148789	0.0261884	-37.6639	8.3354			RGS10	12.5867	0.297038	0.137138	35.2943	6.35268
	MICAL3	11.2588	0.212164	0.0683626	-47.6699	7.74966			ZNF518B	12.1533	0.179628	0.0261513	-109.115	10.8369			GON7	11.2492	0.311562	0.136845	-68.8089	8.39927
	FGD1	12.4663	0.12656	0.0683603	-66.3358	9.76345			TBKBP1	11.3186	0.12083	0.026102	-126.695	10.3019			ROMO1	11.4319	0.351809	0.136752	-32.9846	7.47934
	TUSC7	12.5623	0.104641	0.0682607	-15.9666	8.11947			MYPOP	12.8269	0.0871886	0.0260909	-97.002	11.2831			SCARNA12	11.4504	0.465519	0.136703	-19.5821	7.0732
	MOB3B	12.594	0.137701	0.0680752	-6.43262	7.81901			POLE4	12.019	0.126643	0.0260435	123.075	2.91			KCNC3	11.0698	0.382631	0.136673	120.195	2.3739
	PLEKHG3	11.8349	0.188243	0.0680567	-58.6101	8.76174			RIN1	12.6995	0.0830095	0.0259918	-99.3741	11.2051			KIAA0408	11.134	0.164908	0.136536	76.6805	3.76243
	ZNF319	11.6806	0.096492	0.0677313	-51.943	8.36599			ZNF442	12.4939	0.0822415	0.0258715	178.794	1.28883			LOC101929570	11.6476	0.274339	0.136444	108.712	3.13027
	SNHG15	11.8381	0.135736	0.0677121	142.046	2.16713			RPS2P46	11.4685	0.0665207	0.0258531	62.791	4.46818			LINC.PINT	12.1952	0.332406	0.136429	147.58	2.19582
	NSMCE4A	11.3792	0.169972	0.067686	144.84	1.80096			MIEN1	12.6364	0.1229	0.0258072	-156.765	13.139			RNF219.AS1	11.3268	0.250319	0.136374	118.567	2.59627
	ERP29	11.5453	0.222121	0.0675953	159.773	1.42135			ZNF319	11.3204	0.0742656	0.0257453	-101.106	9.49978			ACOT1	12.0157	0.277242	0.136292	-107.848	10.6154
	DNAH10OS	12.7376	0.110431	0.0675781	-15.9668	8.30253			WDR61	11.3033	0.158725	0.0256734	78.4868	3.83894			GUSBP3	11.5119	0.305255	0.135929	95.8886	3.44565
	JUP	12.7036	0.0879986	0.0675481	-40.991	9.15005			SCARA3	11.3103	0.147869	0.0255567	-111.013	9.79801			LOC101928464	11.6208	0.242497	0.13592	116.139	2.87185
	CXCL16	12.8947	0.0642749	0.0674762	-53.6665	9.81691			SUV39H1	12.4347	0.0569751	0.0255158	-78.6715	10.152			LINC00116	11.5699	0.35282	0.135866	-31.5466	7.58376
	PRR4	11.9622	0.11746	0.0672961	-68.065	9.22393			NQO1	11.5262	0.136299	0.025504	137.789	2.11459			C1orf132	11.614	0.391564	0.135682	107.631	3.14175
	SGSH	11.2177	0.0972079	0.0672237	-39.223	7.4399			FAM122C	12.3634	0.0655619	0.0254743	-34.7917	8.55828			LRRC37A3..includes.others..1	11.3938	0.373866	0.13567	113.896	2.78908
	ROMO1	11.9468	0.155169	0.0670835	121.086	2.9285			TAF1A	11.3124	0.0800823	0.0254162	122.104	2.4755			FRAT1	11.8714	0.217679	0.135602	-58.409	8.79745
	CACNG2	12.5568	0.106853	0.0670523	-22.3455	8.33622			SLC52A2	12.5871	0.083576	0.0254095	-147.342	12.7388			HTR2C	12.4763	0.349408	0.135564	-37.6706	8.78181
	MICALL1	12.6886	0.0990561	0.0670131	-19.8098	8.38684			TRABD	11.0164	0.0956382	0.0253984	-114.892	9.53217			PDXDC2P.NPIPB14P	11.3414	0.36608	0.135537	78.2523	3.87614
	HOMEZ	11.7375	0.0703213	0.0669983	-164.403	12.0977			LINC01234	11.5066	0.0628386	0.0253293	145.323	1.8617			TMEM201	11.185	0.316798	0.135536	127.842	2.21302
	AMACR	12.4569	0.1188	0.0669803	138.585	2.66148			ACTRT3	11.9196	0.0437926	0.0252981	150.354	1.94138			PWRN1	12.2014	0.192126	0.135452	154.291	1.97205
	AKR1C1.AKR1C2	12.0925	0.109541	0.0669752	111.154	3.35882			AQP1	11.6022	0.152296	0.0251922	-34.434	7.71196			LOC105377349	11.6766	0.481527	0.135425	118.767	2.82441
	SYNGR2	11.7874	0.129061	0.0669028	-60.2292	8.75951			PPP5D1	12.257	0.0526123	0.025182	-157.922	12.6338			EVC	11.819	0.288961	0.135325	143.772	2.09889
	RPA3	11.514	0.161443	0.0668828	106.001	3.12373			CD58	12.1419	0.058689	0.025181	88.8803	4.14417			LRRC37B	11.8991	0.441759	0.135247	143.871	2.14375
	RFPL2	11.9055	0.097787	0.0668802	-161.945	12.2612			FOLR2	11.3778	0.0506184	0.025175	84.4446	3.70894			CCDC183	11.9251	0.286545	0.135246	115.582	3.09644
	NAIP	12.1806	0.12463	0.0668274	-21.3281	7.90222			SPAG8	11.2738	0.0525825	0.0251622	101.577	3.09278			ATN1	11.8494	0.505224	0.135213	142.834	2.148
	MYRF	11.5574	0.169082	0.0666258	-51.7513	8.21887			RILP	12.0763	0.0871099	0.0251525	125.477	2.86711			KLHL29	11.8276	0.384251	0.135192	142.18	2.15636
	GPR135	12.9982	0.110283	0.0665716	25.8085	7.06635			DCTPP1	11.9983	0.093372	0.0251062	164.28	1.52308			FERMT1	12.4609	0.257402	0.1349	167.112	1.67653
	NOS1AP	12.0869	0.160119	0.0665427	-42.8377	8.52514			PSMG2	12.1475	0.0728481	0.0250277	75.4348	4.60208			C1QA	11.6414	0.540562	0.134892	-47.4264	8.17503
	MME	11.8573	0.0673511	0.0663297	142.105	2.17682			GET4	11.5494	0.0726693	0.0249926	-176.823	12.2222			DBF4B	11.1419	0.341569	0.134732	104.087	2.92041
	MYOF	12.1687	0.102905	0.0663016	-65.8433	9.39436			ZDHHC15	12.201	0.114745	0.0249482	-108.822	10.8892			KIAA0556	11.5273	0.411961	0.13471	135.253	2.19648
	NLRC3	12.3253	0.094279	0.0662759	-42.6637	8.78593			MANF	12.1002	0.093333	0.0249143	137.233	2.48759			FYCO1	12.0607	0.401667	0.134452	139.089	2.40097
	COQ3	12.1751	0.142399	0.0662747	123.561	2.99629			C1orf131	12.9186	0.0910744	0.024878	-137.46	12.8514			LAGE3	11.6207	0.376713	0.134174	-50.2268	8.24197
	SLC24A4	11.1246	0.216055	0.0659591	-80.8779	8.62387			CAPN10.AS1	11.9197	0.0534936	0.0248762	-134.503	11.3731			SEMA4G	12.4513	0.270452	0.134145	151.985	2.19458
	C10orf25	11.0875	0.0441575	0.0658266	-161.954	11.0755			CA5BP1	11.9457	0.0549941	0.0248228	148.099	2.0314			LOC105377341	11.1588	0.182768	0.13406	108.782	2.78694
	CCDC107	11.7488	0.0724154	0.0658181	135.764	2.31805			HACD1	12.0716	0.0635321	0.024805	146.375	2.1633			EMX2OS	11.6562	0.39584	0.134015	136.593	2.23357
	LOC283922	11.153	0.0986654	0.0657221	-16.9788	6.67897			PIGZ	12.734	0.0654389	0.024761	-76.6372	10.4448			ACYP1	11.3983	0.321415	0.133989	-57.6283	8.22287
	CBX8	12.2871	0.0887375	0.0654478	-173.216	13.1991			ZNF800	11.4716	0.153993	0.0247498	-129.135	10.5865			PRLR	12.7509	0.1413	0.133809	-125.322	12.1897
	C18orf54	11.8534	0.0793478	0.0652643	-65.1333	8.99796			APOL3	12.4233	0.0760513	0.0246856	-168.457	13.2366			IFI27L1	11.3791	0.252309	0.133797	-54.6185	8.10554
	TAX1BP3	12.0516	0.0981714	0.0652621	-120.024	11.0696			SCARNA7	11.7434	0.174949	0.0246147	50.2258	5.10502			PLCXD1	11.1303	0.353844	0.13377	126.435	2.22127
	MAPKAPK5.AS1	11.8809	0.156395	0.0652192	131.248	2.54937			TIFA	12.8508	0.087797	0.0245853	173.894	1.64335			CPVL	11.8314	0.34681	0.133551	15.1964	6.33199
	TAC1	12.9124	0.178307	0.0651938	138.072	2.96009			MPPED2	12.2425	0.130038	0.0245669	-92.0115	10.3715			TFB1M.1	11.8159	0.204746	0.1335	134.008	2.41749
	PPP1R1B	12.0951	0.346461	0.0651108	-72.824	9.54181			ELK3	11.9255	0.107644	0.0245519	-0.628135	6.94632			LOC100506123	11.7647	0.420446	0.133442	115.389	2.99385
	TMEM60	12.1935	0.121849	0.0650692	135.88	2.5911			LOC100133091	11.4646	0.0782476	0.0245517	-126.731	10.5005			ALDH8A1	11.9579	0.180715	0.133428	109.942	3.30603
	MTX2	12.3075	0.189096	0.0649978	143.454	2.40319			RFPL2	12.768	0.0749479	0.0245222	-165.824	13.6492			EMCN	11.3712	0.274303	0.133349	142.189	1.87994
	ELK3	12.2965	0.0966411	0.0648723	-17.7297	7.90212			CARMIL1	11.4597	0.158607	0.024511	-134.433	10.739			PARD6G	11.5107	0.271736	0.133324	115.788	2.80845
	LOC643711	11.072	0.0473441	0.0647776	-17.7973	6.61932			CAVIN1	11.9794	0.128697	0.0244915	81.2702	4.27505			NUTM2A.AS1	11.7986	0.369666	0.133214	167.639	1.3044
	MIF4GD	12.2042	0.0747204	0.0646934	-53.0454	9.00244			TAGAP	12.1462	0.0575275	0.0244426	-35.7961	8.35393			SNHG15	11.6993	0.309227	0.1332	-53.7443	8.44587
	ISG15	11.3577	0.138689	0.0646884	107.103	2.97865			CPOX	11.4044	0.130587	0.024397	68.1145	4.24659			SAMSN1	12.5361	0.301355	0.133079	26.553	6.61143
	SCARNA12	11.0035	0.149767	0.0646716	83.9522	3.4375			GMIP	12.7714	0.0523443	0.0243828	-47.7847	9.46656			LOC374443	11.4366	0.183381	0.132926	47.0038	4.94337
	CFAP46	12.9422	0.124287	0.0646212	-16.0641	8.51976			WNT2B	12.1741	0.0833643	0.0243722	-33.547	8.30851			C11orf63	11.936	0.238106	0.132804	147.39	2.04919
	ZNF552	11.4811	0.0786242	0.0645557	-49.2685	8.05238			C1orf54	12.5473	0.0697737	0.024336	91.3598	4.36305			ALOX12P2	12.1351	0.245214	0.132799	149.32	2.10175
	COMMD7	11.1161	0.164166	0.0645358	120.687	2.3895			SFRP1	12.5432	0.0907329	0.0242981	2.20066	7.46657			SNHG11	11.3131	0.267173	0.132794	-104.841	9.60774
	CEBPD	11.5197	0.137406	0.0644852	-139.239	10.9753			LZTR1	11.8375	0.141162	0.0242425	-113.328	10.5639			ZNF665	11.251	0.267135	0.132547	71.2666	4.02374
	RANGRF	11.1196	0.063742	0.0642105	123.186	2.31462			SAMD1	11.7572	0.106402	0.0242397	-127.999	10.9375			PEX7	11.5634	0.259398	0.132543	-57.0373	8.39545
	USP2	11.5923	0.115866	0.0641656	-78.3519	9.11526			LOC100133669	11.2852	0.0779667	0.0242391	117.876	2.59004			DANT2	11.62	0.332841	0.132489	103.145	3.29071
	SPSB1	11.9833	0.0788981	0.0641526	-110.649	10.6664			BHMT2	12.2721	0.0524219	0.0241605	1.8173	7.21011			WWC3	11.6211	0.454414	0.132414	139.404	2.121
	CHCHD10	11.8338	0.144793	0.0641182	-128.634	11.0622			NAAA	12.6243	0.109612	0.0241218	-61.9667	9.79734			NPIPB5..includes.others..1	11.6812	0.318742	0.132371	109.364	3.13256
	CRHBP	12.2973	0.13922	0.0640832	132.954	2.75571			NRG4	11.5572	0.0912995	0.0240999	97.8026	3.41745			IL27RA	11.0783	0.191742	0.132238	-123.196	9.86938
	SLC25A11	11.2762	0.207939	0.0639608	88.593	3.50123			EBP	11.2845	0.100304	0.024093	79.8695	3.78094			NFKB1	11.7981	0.388144	0.132058	132.331	2.46132
	TMEM191B.TMEM191C	12.2894	0.113723	0.0638596	-47.6125	8.91475			TBX18	12.4072	0.0753606	0.0240343	116.721	3.38448			HUS1	11.7893	0.326555	0.13202	123.744	2.73695
	EXOC3.AS1	12.0672	0.0836079	0.063618	119.789	3.05187			PRR13	11.0637	0.0957	0.0240338	38.928	4.86735			TMEM186	11.2791	0.203386	0.131676	-69.7852	8.46551
	LINC00654	11.7822	0.151381	0.0636147	-0.531372	6.79959			UBASH3B	11.075	0.126077	0.0240228	-4.86388	6.22467			FCGR1A	12.5181	0.332262	0.131516	30.8345	6.44587
	DPYS	11.9772	0.0509972	0.0633279	132.563	2.56684			PTGS2	11.6223	0.126189	0.024002	-175.857	12.2996			VCPKMT	11.9831	0.316441	0.131493	-44.6313	8.46868
	CYP51A1	12.1877	0.162698	0.0631625	149.267	2.13432			ZNF524	12.1159	0.0694426	0.0239959	-131.566	11.5438			PNN	11.5521	0.406725	0.131458	138.459	2.10909
	TXN	11.7373	0.214943	0.0630573	133.931	2.37064			ACTR10	11.1842	0.16893	0.0239471	104.189	2.9473			DLGAP3	11.1544	0.453222	0.131208	139.651	1.82741
	HAS1	11.8712	0.0779931	0.0630193	132.712	2.49498			CPNE9	11.0317	0.127018	0.023895	125.368	2.18999			HIST3H2BB	11.5396	0.224834	0.131196	-18.6688	7.13806
	SBNO2	12.0833	0.0966261	0.0629893	-76.3287	9.64528			MRPL11	11.1819	0.105044	0.023817	81.7732	3.64194			ANKFN1	11.6759	0.186911	0.131131	117.877	2.85275
	PPP2R3A	12.0902	0.170427	0.0629868	-37.7656	8.35847			DGAT2	11.4151	0.0967889	0.0238116	131.215	2.25445			VLDLR.AS1	11.0566	0.201606	0.131089	156.166	1.26034
	FKBP11	12.4732	0.14147	0.0629295	-19.1262	8.13589			PLXDC1	11.4473	0.113478	0.0238046	-69.1038	8.64468			NTNG1	11.3919	0.365491	0.130911	115.863	2.72548
	LIPE	12.9689	0.102664	0.0629033	-33.1409	9.16281			RXFP1	11.3633	0.165094	0.0237691	117.93	2.64089			ZNF561.AS1	11.7458	0.219247	0.130889	136.254	2.30018
	THEMIS2	12.2936	0.105702	0.0628704	2.82367	7.19722			REXO1	11.5837	0.153765	0.023754	-20.3842	7.23957			SCAF4	11.629	0.325052	0.130878	121.822	2.69377
	NES	12.0487	0.15042	0.0627801	-161.003	12.4372			ZBTB7A	12.0304	0.133581	0.0237068	-93.2588	10.1469			LINC01341	11.7307	0.18254	0.130817	95.5151	3.61833
	ZNF417.ZNF587.1	12.4582	0.164617	0.0626924	-31.8585	8.56072			INSM2	11.3411	0.0641033	0.0236907	133.283	2.14229			ZNF571.AS1	11.8525	0.195654	0.130796	139.967	2.24427
	APLNR	12.0571	0.0918951	0.0626864	-69.3485	9.37971			ARL8A	11.6254	0.139838	0.0236513	-104.833	10.0107			LOC100287934	11.3194	0.260127	0.13049	111.601	2.81038
	BORCS8	12.4212	0.152858	0.062671	133.535	2.81384			C11orf74	11.5716	0.11368	0.0236471	121.801	2.65647			FOXO1	11.2018	0.460027	0.130452	115.337	2.61298
	CD36	12.2657	0.0483735	0.0626399	-164.874	12.8831			C1QB	11.1598	0.163491	0.023598	82.4973	3.60241			TUSC7	11.7989	0.306569	0.130396	123.569	2.74893
	ZNF480	11.1445	0.132241	0.0625874	-117.97	9.79644			C9orf24	12.0918	0.0740729	0.023588	151.276	2.01072			ANKHD1.ANKHD1.EIF4EBP3.1	11.4995	0.21326	0.130341	123.655	2.5496
	FANCE	11.6643	0.0590482	0.0625371	165.644	1.2973			EAF2	11.7959	0.0785947	0.0235105	74.4194	4.35741			CBR3.AS1	11.6937	0.120736	0.130243	140.288	2.13679
	C2orf80	12.8627	0.194431	0.0625298	168.622	1.83789			PPDPF	11.2849	0.0618913	0.0234956	172.792	0.868412			GSDMB	11.833	0.32704	0.130211	118.293	2.94479
	MYO18A	11.1045	0.212303	0.062502	-53.2663	7.74757			LOC101927751	12.9773	0.102688	0.0233885	-74.6016	10.6666			NDUFA1	11.5064	0.498765	0.130083	-36.6343	7.67736
	MRPL54	12.6545	0.157614	0.0624693	158.71	2.0756			HIRA	12.1362	0.0967585	0.0233841	-112.204	10.9188			INHBB	12.3168	0.223057	0.130004	173.92	1.36643
	ZNF597	12.435	0.056556	0.0622582	-24.8777	8.29435			SLC35E2	11.8489	0.0740531	0.0233816	-156.984	12.0158			HYPK	11.7842	0.198623	0.129881	98.2311	3.56869
	ZNF85	11.8064	0.0919093	0.0621719	-77.1667	9.33713			ZNF826P	11.8666	0.0813115	0.0233571	-143.663	11.6022			STK36	11.8821	0.323968	0.129853	128.29	2.64778
	ENOSF1	11.7521	0.126399	0.0621591	-45.0225	8.22182			C20orf196	11.7676	0.0528207	0.0233296	133.763	2.39519			NCKAP5	12.1941	0.367248	0.129781	149.306	2.13671
	EBPL	11.5798	0.115935	0.0620496	147.944	1.82102			ASMTL	11.8357	0.114402	0.0232529	22.6962	6.08949			PCDHGA10	11.779	0.27114	0.129601	148.869	1.90805
	COPS4	11.4423	0.248182	0.0620108	112.215	2.87562			DHX58	11.3471	0.0745549	0.0232099	154.376	1.48123			PIANP	11.8793	0.350459	0.129479	136.04	2.39025
	EGF	11.4961	0.0980344	0.0619593	50.8546	4.87214			NDUFB9	12.0491	0.162001	0.0231685	111.591	3.31419			RARRES2	12.8597	0.258216	0.129423	-89.0166	11.0395
	EFS	12.203	0.105792	0.0617914	-83.4038	10.0302			LRRC9	12.2729	0.059993	0.0231617	126.595	2.95708			TIAF1	11.6617	0.301292	0.129319	110.898	3.06931
	CHST3	11.799	0.146003	0.0617256	-96.8265	9.97252			DAP	11.9019	0.0833054	0.0231563	-48.6094	8.50902			POLE	12.4763	0.330181	0.129318	165.443	1.74264
	KTN1.AS1	12.2276	0.0496209	0.0615594	-38.7899	8.54509			CASP4	12.6469	0.0868311	0.0231145	158.564	2.07653			CTDSP2	11.1864	0.49923	0.129116	132.767	2.06089
	PCSK7	11.3865	0.168428	0.0615435	-50.7022	7.99011			NDUFA12	11.7901	0.146359	0.023071	94.5136	3.69474			C11orf72	11.9376	0.295558	0.129112	137.917	2.36427
	RFK	12.2613	0.247626	0.0615337	129.393	2.85428			PRPH2	12.0227	0.0919115	0.0230558	149.196	2.04009			LOC100132813	11.56	0.276655	0.129077	116.554	2.81732
	MPV17L2	11.6181	0.0673761	0.0614481	-151.147	11.4959			COX16	12.1146	0.121345	0.0230463	121.925	3.01164			HBA1.HBA2	11.2571	0.234141	0.129017	-117.701	9.93763
	SHB	11.0296	0.0565375	0.061447	-147.568	10.5508			GOLGA7B	11.7568	0.143719	0.0230078	-110.984	10.3812			HSP90B2P	11.4883	0.215944	0.128906	109.071	3.00764
	CA4	11.977	0.135837	0.0613849	-174.229	12.7734			UBE2T	11.7039	0.0864272	0.0229931	116.169	2.92714			TNS3	12.0992	0.56771	0.128881	162.856	1.6258
	ZDHHC1	12.2176	0.0507765	0.061275	-92.0167	10.3404			NEUROD6	12.8696	0.163146	0.0229195	134.022	3.07846			PCP4	11.0772	0.28343	0.128702	-89.8081	8.8406
	GON7	12.3907	0.122466	0.0612717	130.653	2.89378			UBE2E1	11.402	0.151174	0.0228875	-19.1873	7.00975			RBM19	11.476	0.402924	0.128695	132.527	2.25133
	DCLRE1B	11.327	0.0730283	0.0612163	-127.779	10.3475			SLC38A5	12.7722	0.103725	0.0228204	84.6682	4.76832			WDR90	11.0493	0.262361	0.128647	133.272	1.95884
	ADAT2	12.0828	0.049672	0.0610907	45.7839	5.5461			THAP10	12.5348	0.0967026	0.0227766	-120.705	11.7376			LOC100505915	11.7164	0.391524	0.128627	122.665	2.7242
	SCIN	11.0642	0.0679475	0.0610469	-124.482	9.89006			SPR	11.5281	0.0833996	0.0227055	151.355	1.68133			THTPA	12.0146	0.192232	0.128586	123.004	2.90947
	SMPD2	12.7112	0.0595897	0.0609195	-175.304	13.9009			BBC3	11.799	0.05755	0.0226839	-129.481	11.0427			TPTEP1	12.1938	0.273169	0.128489	131.321	2.74577
	CP	12.4697	0.108432	0.0608761	-79.997	10.2406			ABTB1	11.3183	0.118161	0.0226182	-97.912	9.39658			RAI1	11.1971	0.432605	0.128452	124.747	2.31708
	EEF1E1	12.7812	0.153632	0.0608422	152.08	2.38187			MYCT1	12.0314	0.0705453	0.0225877	-165.737	12.5704			CRISPLD1	11.7572	0.272755	0.128309	-47.5886	8.31142
	LAMTOR4	12.4302	0.188217	0.0605026	133.257	2.82908			CACNB3	11.323	0.140261	0.0225739	-134.12	10.5414			LOC100133091	11.5037	0.267061	0.128208	113.955	2.86231
	COX17	12.3444	0.134332	0.0604508	150.573	2.18126			CDH7	11.8074	0.0942993	0.0225247	175.92	1.03754			EMILIN3	11.6857	0.225775	0.128011	-151.929	11.6173
	RPP38	11.996	0.0589949	0.0603413	-107.765	10.587			ZNF747	12.0402	0.0901743	0.0225224	-129.658	11.3766			GTF2H2	12.8465	0.248715	0.127966	148.398	2.55098
	ZNF428	12.4593	0.192474	0.0602922	143.755	2.48406			TBX3	11.7509	0.0498397	0.0224982	75.6877	4.28034			ABL1	11.2325	0.423064	0.127949	125.468	2.31775
	CD163L1	12.1421	0.0999425	0.0602436	90.1556	4.10135			RPP40	11.4979	0.0700705	0.0224352	103.233	3.20078			TNFAIP3	12.6535	0.164586	0.127869	95.556	4.29487
	YJEFN3	11.8562	0.163147	0.0601691	126.963	2.67486			CKLF	12.0192	0.0529604	0.0224297	97.7937	3.75418			CDCA5	11.7747	0.166042	0.127827	-60.3735	8.74934
	TFEB	12.4861	0.0869828	0.0601158	-68.2122	9.852			DLGAP1.AS4	11.7609	0.0742506	0.0223996	-166.882	12.2128			SLC9A1	12.2573	0.340672	0.127754	154.233	2.00596
	PP12613	11.1839	0.0534835	0.060032	92.0547	3.32411			CYB5A	11.7551	0.0947156	0.0223447	161.606	1.47819			ANKRD18B	11.8398	0.392341	0.127515	131.666	2.50955
	BCOR	12.2959	0.126478	0.0600135	-24.3479	8.12748			RIT2	11.9191	0.0958695	0.0223276	120.097	2.94286			CDKN2B	11.2092	0.191208	0.127488	135.702	1.98389
	NDUFA11	12.2901	0.172782	0.0600131	130.83	2.8237			TAMM41	11.0478	0.0814539	0.0222706	35.442	4.96011			SEC61G	11.3181	0.380961	0.127234	-49.7141	7.88112
	C10orf90	12.9718	0.087879	0.0596547	-23.5944	8.822			RPL22L1	12.0948	0.0954351	0.0222421	116.573	3.17834			TAS2R20	11.2176	0.12381	0.127121	78.0147	3.78667
	P2RX5	11.4986	0.0805129	0.0596297	-155.984	11.4808			MGST2	12.4026	0.0605471	0.0222319	172.727	1.45188			C10orf35	11.3275	0.327477	0.127078	-60.6523	8.23597
	KIF24	12.3625	0.0710746	0.0595248	-76.74	9.99778			SIGIRR	11.2979	0.0727337	0.0222265	61.7944	4.35858			TRIM5	11.4709	0.590363	0.126887	-125.119	10.4576
	WNT2	11.5292	0.0598752	0.059192	145.148	1.88075			PTGFR	11.1782	0.057645	0.0222122	-99.9482	9.28164			RGS5.1	12.1462	0.13208	0.126599	134.263	2.61623
	BHLHE40	11.5769	0.163087	0.0591685	-42.1111	7.93115			RN7SL471P	12.5593	0.205718	0.0222103	87.059	4.52207			HES1	11.631	0.240044	0.126508	150.143	1.78014
	HILPDA	12.0886	0.102798	0.0591076	-90.303	10.1209			PLA2G5	11.2724	0.0585089	0.0222026	137.243	1.97503			ARHGAP17	11.6571	0.292664	0.126505	118.089	2.8333
	C5orf64	11.3051	0.0605256	0.0591034	-57.5989	8.11383			TP53TG1	11.325	0.0444864	0.0221622	139.593	1.93366			P3H1	11.0233	0.246898	0.126499	116.716	2.44945
	PTPRG.AS1	11.4021	0.0797825	0.0591014	-105.779	9.75241			PCDHGB1	11.4618	0.0609422	0.0220985	-67.0279	8.59584			RPL32	12.128	0.630006	0.126259	50.5062	5.42647
	HMGN5	11.5329	0.0572046	0.059057	-31.0307	7.527			UXT	11.9294	0.0920902	0.0220873	128.442	2.67316			TOX3	11.6036	0.184871	0.126195	82.3441	3.94947
	INPP5B	11.6956	0.150107	0.0590341	-64.9769	8.80653			RBMS2	11.0687	0.0505233	0.0220599	-150.036	10.6817			FAM124A	11.4048	0.294321	0.126191	102.158	3.16845
	PPP1R35	11.5916	0.0683262	0.0589043	139.869	2.08799			SLC25A14	11.6875	0.104025	0.0220421	-142.515	11.3143			SYT15	11.1938	0.312231	0.126049	111.629	2.72282
	SYT9	12.6028	0.143802	0.0588649	-33.726	8.78351			ACTB	12.5233	0.223057	0.0220309	-92.8033	10.7516			FAM153A.FAM153B	11.1222	0.342888	0.126024	74.7267	3.81353
	COX14	12.6859	0.173196	0.0588321	131.31	3.05875			NPAS1	11.7283	0.0546516	0.0220094	101.271	3.42904			LINC01001..includes.others.	11.5819	0.298389	0.126002	120.736	2.6976
	IGFBP6	12.2462	0.111193	0.058818	158.504	1.85436			C3orf62	12.2939	0.0658461	0.0220022	-78.372	9.97034			LRMDA	12.3545	0.1629	0.125851	145.181	2.37219
	ACYP1	12.5863	0.109167	0.0587724	128.98	3.07687			DEXI	11.9027	0.0706311	0.0219853	-129.175	11.1736			CD163	11.6073	0.242748	0.125839	-66.3737	8.74737
	SIM2	12.8632	0.0532062	0.0587327	-37.987	9.22052			ADGRV1	11.0516	0.207847	0.0219245	97.4191	3.06097			HLA.DPB1	11.8636	0.319933	0.125839	-10.8394	7.22077
	TMPRSS5	11.5924	0.0796981	0.0586518	-138.515	11.0527			FDX1L	12.1391	0.0888687	0.0218758	160.915	1.71307			ATP1B2	11.3164	0.53319	0.125777	124.397	2.40604
	ATG101	12.3685	0.147144	0.0585878	144.218	2.41362			DNAJB1	11.0851	0.13247	0.0218725	-162.479	11.0882			ARHGAP27P1.BPTFP1.KPNA2P3	11.994	0.245966	0.125678	125.125	2.82524
	RPP21	12.4374	0.0713199	0.0584449	171.923	1.49775			FABP5	12.9033	0.092465	0.0218529	167.478	1.90045			TAC1	12.0087	0.391051	0.12566	-21.9049	7.73939
	PDIA2	11.0113	0.120723	0.0583455	50.8733	4.45527			IL27RA	11.9227	0.0476483	0.0217635	-177.052	12.7864			SEMA4A	11.5825	0.323431	0.125538	140.885	2.0497
	LOC285556	12.3526	0.0647552	0.0583453	-99.7125	10.774			ANKRD55	11.0633	0.0623244	0.0217486	12.569	5.67705			TCF7	11.8029	0.272125	0.125534	133.425	2.42848
	IMPG1	11.0167	0.0738767	0.0583224	66.2359	3.98973			L3HYPDH	11.2099	0.0865051	0.0217158	29.6398	5.28693			THBD	12.3069	0.140118	0.125349	96.5321	4.00683
	TSGA10	11.5307	0.127647	0.0582155	-74.1507	8.90572			KDELR1	11.9336	0.0897695	0.021579	-76.4483	9.46775			FRMPD1	11.9671	0.218449	0.125199	155.519	1.79736
	CLSPN	11.986	0.0714727	0.0581856	166.932	1.42812			CERKL	11.9363	0.0520069	0.0215375	-89.4093	9.90078			GXYLT1P3	11.1733	0.242004	0.125155	76.2011	3.80825
	LAGE3	12.1795	0.151159	0.0581244	138.358	2.49857			PFDN4	11.8203	0.137795	0.0215355	107.404	3.29377			DOCK4.AS1	11.725	0.234141	0.125148	115.298	2.96979
	C2orf16	12.5718	0.0713696	0.0578826	-21.1756	8.31125			SCARNA12	12.0875	0.114416	0.0214656	64.7242	4.91427			SRGAP1	11.8656	0.356833	0.125038	121.97	2.84549
	GADD45B	12.9166	0.139532	0.0577767	-80.5458	10.8065			PTPRQ	12.4571	0.0509348	0.0213305	-176.575	13.5671			TTC21A	11.3085	0.205055	0.124982	92.8684	3.3913
	APLN	11.2572	0.107339	0.0577517	-96.5778	9.27719			RIMS4	11.5811	0.159955	0.021319	-114.481	10.2639			SIGLEC8	11.4644	0.252425	0.124841	-48.9456	8.02308
	PLEKHH1	12.1602	0.19329	0.0576929	-33.022	8.2756			SLC16A1	11.8425	0.134994	0.0213	173.777	1.12595			RNF32	11.5389	0.173876	0.124809	92.7101	3.56731
	SOX10	12.4504	0.108108	0.0576928	-43.3333	8.94901			FAM53B	11.7194	0.119665	0.0212738	-103.797	10.0985			FZD8	11.6044	0.244229	0.124791	177.198	0.892518
	POU6F2	12.7691	0.105639	0.0576513	-26.2691	8.70085			ARMC5	12.6036	0.0788815	0.0212663	-109.697	11.4441			AAMDC	11.5551	0.167229	0.124628	-79.8081	9.11677
	ATP5J2	12.8886	0.191905	0.0576111	157.235	2.2593			FBXO5	11.903	0.0328365	0.0212426	89.2154	3.9532			MIR497HG	11.6592	0.203417	0.12453	-132.347	10.9455
	NRP2	12.2339	0.120871	0.0575995	-35.8625	8.45263			RIMBP2	11.1001	0.139484	0.0212159	-80.9478	8.59602			SPEF1	11.8416	0.249245	0.124448	-65.9155	9.0098
	PHF19	12.9627	0.0971347	0.0575503	-54.563	9.92733			TSTD1	11.8649	0.0859541	0.0211959	117.659	2.9871			MNT	11.4863	0.297581	0.124421	132.686	2.25274
	ABCC9	11.7031	0.18654	0.0575476	-16.7523	7.24772			APOL1	11.1947	0.0842545	0.021155	126.614	2.25748			ZBED4	11.212	0.318936	0.124369	101.74	3.04336
	LTBR	12.0621	0.0590904	0.0574613	-97.6411	10.3337			ENO4	11.2044	0.0401911	0.0211391	4.99385	6.04894			SDHAF1	12.3397	0.306017	0.124317	-33.2098	8.47806
	BAIAP3	11.2831	0.203545	0.057418	-39.0066	7.50565			SHROOM3	11.1669	0.118232	0.0211109	-111.222	9.61688			LINC00663	12.8893	0.294042	0.12424	169.337	1.82642
	SLIT3	12.0191	0.140517	0.057356	-43.4962	8.47123			EFNA1	12.3517	0.0686064	0.0210879	-97.604	10.7005			TAGAP	11.3291	0.199315	0.124189	116.744	2.65522
	TBC1D2	11.2114	0.0587544	0.0573553	-31.8384	7.2029			IFT81	11.2614	0.123925	0.0210801	-132.021	10.3912			NR2C2AP	11.9587	0.229067	0.124039	-55.3694	8.79795
	USP51	11.0329	0.0964879	0.0573034	-115.791	9.58155			FAM117B	12.3713	0.121295	0.020987	-45.061	8.91976			TMED1	11.5819	0.206182	0.12387	-63.5843	8.62758
	LRRC47	11.024	0.180742	0.0572665	132.508	1.96633			NFE2L3	12.1479	0.0852428	0.0209554	-25.0976	7.99474			USP42	11.9351	0.325428	0.12376	140.188	2.2874
	TTC23.1	12.1484	0.0442087	0.057245	-33.0811	8.26471			CBLN4	11.0652	0.157506	0.020939	-96.3355	9.02629			UMODL1.AS1	11.1508	0.202634	0.123683	-54.9962	7.85423
	FAM26E	12.8043	0.0481557	0.0572404	160.212	2.10597			CD93	11.7724	0.0967517	0.0209183	-2.08335	6.84052			SMIM18	11.8267	0.191189	0.123629	-56.8972	8.69588
	ACER2.1	12.4564	0.065875	0.0571866	20.1793	6.75813			POLE	11.3115	0.082171	0.020916	108.036	2.91691			HELZ2	11.2116	0.255512	0.123621	-176.768	11.7167
	C1QBP	12.0001	0.202074	0.0570921	141.717	2.27616			VWC2L	12.1119	0.0987935	0.0208835	128.497	2.78872			WDR66	11.7313	0.226469	0.123579	122.13	2.75146
	DYSF	11.7064	0.107881	0.0570488	-44.6919	8.1597			WNT5B	11.7688	0.0397488	0.0208631	64.9768	4.64463			SLC27A2	11.7675	0.199085	0.12357	-41.7965	8.13372
	MRPL33	12.1643	0.165216	0.0570402	128.044	2.83774			PRKCQ	12.0452	0.0957842	0.0208428	144.3	2.21707			MRPL14	11.9502	0.307859	0.123535	-25.5971	7.79995
	UBE2S	11.6481	0.123072	0.0570234	151.737	1.73852			BCL2	11.9161	0.134454	0.0208206	-26.6535	7.79838			BMP2KL	11.7933	0.20844	0.123532	119.737	2.87083
	POLE4	12.2107	0.132079	0.0569844	131.592	2.74727			HSPB3	11.3559	0.0712769	0.0208017	79.5318	3.84711			NSRP1	11.1691	0.284111	0.123476	125.467	2.27644
	ZNF257	11.1148	0.0495298	0.0569725	-139.648	10.4264			SLC16A10	11.3681	0.0982858	0.0208009	21.3534	5.69382			SLC25A18	12.312	0.478608	0.123432	-167.913	13.0547
	SCARA5	11.4111	0.0640436	0.0569612	46.9997	4.92128			QPCT	11.8892	0.102633	0.0207953	148.761	1.97626			BORA	11.9481	0.12423	0.123365	129.359	2.65478
	ZNF724	12.5893	0.0702745	0.0569075	-89.3974	10.7156			TNFRSF11A	11.5773	0.0967486	0.0207808	-126.34	10.6403			HLA.DOA	11.7356	0.206157	0.123359	-47.0686	8.26996
	HS3ST3B1	12.5146	0.0921422	0.0568198	-67.0724	9.84622			SNORA73B	12.4858	0.126807	0.0207638	36.881	6.20666			LOC101928441	11.4177	0.0991179	0.123359	65.6288	4.33625
	FBXL8	12.6672	0.0378954	0.0568076	-88.288	10.7738			RFX3	12.8713	0.157423	0.0207525	-21.8312	8.65181			NAIP	11.5271	0.319071	0.123297	83.7905	3.84418
	TPX2	12.3525	0.0611204	0.0567521	-73.7944	9.88452			POP5	11.4536	0.0871308	0.020697	108.024	3.01673			ZNF552	11.7146	0.216721	0.123255	127.627	2.56153
	ZSCAN16.AS1	11.5731	0.073218	0.0567122	109.762	3.04451			DUSP2	11.7471	0.0851368	0.0206826	144.898	2.01896			MAPKAPK5.AS1	11.6638	0.314713	0.122979	-66.8448	8.82948
	NOL4L	12.7658	0.140241	0.0566988	-10.3778	8.13381			FOXK2	11.8342	0.126618	0.0206823	-109.684	10.4398			GPR75	12.4709	0.386016	0.122931	176.026	1.37311
	ZC3HAV1	11.7939	0.123752	0.0566942	-37.7874	8.03179			BUD31	11.8178	0.107925	0.0206745	171.289	1.19483			ZBTB20	11.5047	0.429834	0.122908	132.109	2.28284
	COPRS	11.9423	0.186225	0.0566424	141.535	2.24719			IPO5P1	12.5983	0.0887169	0.0206466	-95.0613	10.925			KIAA1522	11.2144	0.368216	0.122886	129.925	2.1671
	LRP2BP	11.4244	0.131253	0.0566121	39.073	5.18443			ISOC1	11.623	0.0823126	0.0206053	123.971	2.62045			RPL26L1	11.441	0.290709	0.122875	-54.7496	8.18093
	NFE2L3	12.2592	0.103265	0.0566051	-12.2021	7.67475			COX20	11.2922	0.0685882	0.0205346	126.251	2.33203			GVINP1	11.8311	0.288348	0.12273	139.54	2.24525
	HIGD1B	12.2634	0.0803242	0.0565729	137.058	2.59456			SH3PXD2B	12.844	0.0952743	0.0205313	-30.8945	8.94628			PARP15	11.6697	0.268265	0.122663	111.888	3.04275
	LINC02458	11.3109	0.0740946	0.0565358	118.476	2.58852			HYAL3	12.4049	0.0557331	0.0204892	175.671	1.35163			C16orf46	12.2255	0.143702	0.122653	139.33	2.4939
	TACC2	11.8483	0.112744	0.056529	-14.1483	7.3139			CCNF	12.489	0.0728698	0.020468	-102.983	11.0617			GALNTL5	12.0478	0.188408	0.122363	-59.3699	9.03466
	GPATCH8	11.7742	0.168887	0.0564154	-45.1013	8.24929			RGS2	11.9163	0.111677	0.0204629	129.541	2.62841			SNORD3A	11.2074	0.282269	0.122326	-26.4486	7.03083
	SLC9B1	11.925	0.0571155	0.0564007	136.419	2.40613			NEK11	11.7046	0.107003	0.0204317	107.032	3.22467			HSCB	11.3108	0.224124	0.122276	-78.6818	8.78289
	SERTAD2	12.2268	0.110414	0.0563408	-40.8297	8.61346			MRPL54	12.0979	0.100441	0.0204169	114.907	3.23641			ADAM1A	11.887	0.194401	0.122251	122.682	2.83611
	CHAMP1	12.5758	0.0743786	0.0563203	18.1426	6.942			COL4A1	11.1662	0.0883298	0.0204045	-48.1468	7.65958			HAVCR2	11.9495	0.296555	0.12222	11.3116	6.57405
	SHANK2	12.1135	0.180061	0.0563167	-20.2158	7.79369			DEAF1	11.8662	0.126997	0.0203965	-101.426	10.2094			ATF3	11.9199	0.141867	0.122208	-34.5029	8.0623
	TCTEX1D1	11.3704	0.082271	0.0562972	46.8193	4.89164			NUTF2	11.7354	0.115741	0.0203392	82.8152	4.03578			LINC01814	11.5997	0.388615	0.122176	114.192	2.92031
	IFI27	12.4086	0.135835	0.0562968	165.117	1.71731			NDUFB3	11.5124	0.12731	0.0202709	103.599	3.19941			ZNF100	12.8923	0.337073	0.122021	-161.961	13.6925
	TNNI3K	12.1914	0.0692512	0.0562889	135.788	2.5929			PVR	12.3776	0.120265	0.0202569	-80.6765	10.1514			CCNE1	11.8006	0.163532	0.122001	-69.0849	9.06517
	HIST1H4J	11.613	0.145571	0.0562654	115.299	2.89364			LOC102724428.SIK1	11.748	0.0775099	0.0202393	33.5405	5.65343			STYK1	12.6312	0.358175	0.121948	-24.4404	8.48868
	LOC101927468	12.4244	0.127209	0.0562144	-54.5353	9.30656			BHLHE41	12.9716	0.117826	0.0202097	-30.066	9.05496			TMEM108	11.9089	0.300923	0.121945	142.354	2.19982
	THSD7B	12.6392	0.0558349	0.0561981	-63.6774	9.8749			IFRD2	12.1444	0.0672421	0.0202042	-162.769	12.6353			PACSIN3	11.0181	0.260835	0.121792	-160.869	10.9416
	POLR3K	12.2066	0.0949228	0.05618	124.839	2.97364			BARD1	12.3017	0.092281	0.0202028	-176.604	13.3365			CRYBG1	11.8023	0.206561	0.121741	116.598	2.97975
	PKIB	12.7291	0.104061	0.0560751	135.865	2.92514			CCDC167	11.0268	0.0621791	0.0201976	43.0304	4.70876			POLR3K	11.8334	0.216612	0.121716	-29.5649	7.80522
	EMSY	12.7831	0.132169	0.056039	-1.97879	7.85341			ROMO1	11.2837	0.096249	0.0201787	66.2153	4.20824			TAF3	11.1289	0.278874	0.121572	119.961	2.42046
	PRSS3	11.8608	0.142272	0.0560368	138.6	2.29436			RTN2	11.7358	0.10706	0.0201412	-150.125	11.6297			MED31	12.1078	0.279235	0.121553	-20.936	7.8119
	WIPI1	12.9172	0.0998826	0.0560203	-73.9968	10.5723			H3F3A.H3F3B.1	12.7069	0.102409	0.0200955	-14.7375	8.22708			CC2D2B	12.1593	0.255332	0.121443	163.829	1.62584
	IL10RB	12.0704	0.059139	0.0560018	-56.9453	8.97968			MPND	11.2943	0.0920214	0.0200729	84.527	3.6424			LAMP5	11.3121	0.495831	0.121421	-59.3849	8.1781
	TMEM132E	12.6663	0.0966672	0.0558897	-10.4658	8.03451			NDUFB11	11.7217	0.112882	0.0200537	132.129	2.41955			ADAT2	11.4211	0.126896	0.12132	104.77	3.09721
	NEUROD2	11.7479	0.126473	0.0558671	-66.9836	8.93383			HES4	12.0984	0.0723552	0.0200433	-157.855	12.4033			FLJ20021	11.4735	0.24612	0.121212	-56.777	8.28303
	NIPSNAP3B	12.404	0.11869	0.0558531	122.792	3.17315			NOS1AP	11.2164	0.0964953	0.0200428	-73.0305	8.4918			FXYD7	11.1183	0.251993	0.121201	131.698	2.05094
	COBLL1	12.6113	0.12243	0.0558363	-26.947	8.55527			VAV1	12.2389	0.0581562	0.0200395	143.901	2.34673			PER2	11.8182	0.354594	0.120963	142.437	2.14221
	MMAA	12.5373	0.0842167	0.0557459	-3.8887	7.67277			COX7A2	11.1015	0.151068	0.0199322	74.9121	3.79138			RGS16	11.4676	0.23597	0.120918	-88.7536	9.29479
	TFB1M.1	11.8114	0.0584197	0.0557372	-37.3422	8.03656			COLGALT1	11.8437	0.0916081	0.0198893	-98.944	10.0989			NPY2R	11.7907	0.22063	0.120871	-70.6124	9.10344
	CDC26	12.6889	0.0939686	0.0557268	173.648	1.56832			C17orf75	11.5276	0.110136	0.0198749	119.033	2.71603			QRICH2	12.128	0.332829	0.120659	119.577	3.09958
	NME1	12.4595	0.178151	0.0557106	134.143	2.81689			TBC1D24	11.6599	0.134917	0.0198617	-55.4864	8.45701			SHISA6	11.6194	0.305626	0.120632	147.249	1.86678
	ASCC2	12.7373	0.0951848	0.0556445	-23.8851	8.58243			LRRC73	11.7134	0.089673	0.0197546	-71.0991	9.02675			RAB33A	11.5031	0.323437	0.120621	-60.3424	8.43128
	MIR4458HG	12.6411	0.0622562	0.0556405	137.42	2.81571			BTN3A3	11.4123	0.0631758	0.0197358	-147.957	11.1026			LOC283856	11.5979	0.23486	0.120609	140.563	2.06944
	C10orf35	11.3815	0.117858	0.0556318	94.494	3.39402			TMEM126A	11.8019	0.0966578	0.0196978	103.385	3.41263			NCF2	12.0016	0.151126	0.120589	-16.6473	7.55657
	DPY30	11.6852	0.139963	0.0555749	135.237	2.29555			MELTF	11.2043	0.0655743	0.0196672	-162.094	11.2491			KRT8P46	11.9605	0.160004	0.120562	168.509	1.36203
	CACNA1I	11.4643	0.15542	0.0555413	-63.8283	8.49692			RPRML	11.0045	0.0651958	0.0196547	42.2553	4.71282			FAM153A.FAM153B.1	11.6402	0.398285	0.120462	110.005	3.08332
	SYNE3	12.913	0.0735936	0.055428	-57.5799	9.97834			SLC18A2	11.1108	0.0939321	0.0196435	-33.0646	7.13128			FN3KRP	12.0432	0.371272	0.120444	-34.9574	8.21263
	LOC105377341	11.9115	0.0625568	0.0554144	-23.1552	7.67766			CENPV	11.1298	0.102069	0.0196289	148.246	1.54659			LOC100288181	11.064	0.104226	0.120368	107.241	2.76813
	DAB1	12.1738	0.110301	0.0554035	-26.9755	8.08601			MED31	11.7316	0.0846133	0.0195763	85.128	3.95744			HENMT1	11.8467	0.361963	0.120211	-53.8146	8.61757
	ZNF829	12.6369	0.115774	0.0553562	-135.572	12.3958			SOX12	12.6388	0.0686473	0.0195475	-49.4808	9.376			LRRTM1	11.8193	0.327072	0.120182	137.029	2.32044
	ARHGAP1	12.2701	0.12656	0.0553126	-48.8264	8.93428			TPH2	11.882	0.0414836	0.0194971	121.863	2.85982			CYP3A5	11.7012	0.216508	0.12013	114.478	2.9803
	HRASLS5	11.871	0.0755996	0.055308	-107.121	10.4033			MEIS3P2	12.2469	0.0413381	0.0194899	-14.484	7.73959			LAMA1	12.3453	0.26329	0.120085	157.738	1.93605
	MT2A	11.9713	0.151654	0.0552719	-100.938	10.3278			HIPK4	11.4921	0.0412555	0.0194357	-16.2301	7.01016			PGGHG	11.5159	0.203747	0.119997	-79.5185	9.05962
	TYMP	11.4058	0.066385	0.055194	-176.031	11.983			GLRX2	11.797	0.0972979	0.019407	110.1	3.18907			DEF6	11.4217	0.142802	0.119875	-56.6061	8.21766
	ID3	12.4221	0.115726	0.0551561	-139.698	12.2425			TMPRSS5	12.0253	0.0614865	0.0194018	-42.3534	8.44005			FAM227A	11.8799	0.254602	0.119749	119.909	2.92297
	XRCC1	12.2633	0.101508	0.0551541	-119.747	11.3425			ZNF665	11.9519	0.0449497	0.0193735	-104.144	10.4094			RAC3	11.5481	0.274764	0.119734	-73.0709	8.8921
	TUSC3	12.1693	0.211642	0.0550512	137.272	2.52903			CSF2RA	11.0891	0.0630022	0.0193722	43.1659	4.75942			VASH2	11.5993	0.185877	0.119635	125.951	2.54109
	C1D	12.7268	0.140036	0.0550228	177.473	1.45273			SP100	12.3437	0.0762268	0.0193379	143.145	2.43551			PLGLB1.PLGLB2	11.3577	0.145668	0.119624	92.5839	3.43673
	MCM5	12.018	0.0802707	0.0550053	-99.9305	10.3541			F13A1	12.6536	0.169511	0.0193224	134.009	2.94334			PDCD2L	11.4162	0.195452	0.119512	-74.6358	8.78303
	MYO5C	12.7479	0.098128	0.0548757	-25.1612	8.63893			HCCS	11.2731	0.0926352	0.019307	99.7471	3.14963			NDUFB6	12.0335	0.42161	0.11937	-26.1241	7.90677
	CRTC3	12.4342	0.121354	0.0548266	-25.708	8.32218			KIAA1522	11.3507	0.09174	0.019302	-96.466	9.39224			CROCCP3	12.2032	0.347967	0.119254	141.527	2.40577
	ALKBH7	12.256	0.127762	0.0548157	150.335	2.13793			HSPB1	11.163	0.0958441	0.0192975	-176.906	11.6486			LINC00639	11.0732	0.274318	0.119118	115.554	2.51888
	LCNL1	11.7834	0.0897845	0.0547548	-157.115	11.9261			MAPK3	11.8122	0.111557	0.0192921	-133.705	11.1993			CBLN1	11.7111	0.172168	0.119109	-75.5532	9.16885
	RASL10A	11.9177	0.130843	0.0547511	162.509	1.53786			HMCN1	11.0911	0.0587331	0.0192476	117.177	2.48101			CLSPN	11.7836	0.185726	0.118919	-74.9616	9.23731
	DENND3	12.4405	0.175435	0.0547438	-21.3044	8.17673			ARSB	11.9684	0.0841418	0.0192239	-94.8371	10.1214			TAS2R31	11.1666	0.138857	0.11883	78.6469	3.7271
	GLRX2	12.1909	0.215065	0.0547331	138.233	2.5098			PRIMPOL	11.0963	0.0780378	0.0191462	76.8755	3.72675			LOC100128398	11.9087	0.321189	0.118795	135.257	2.4344
	PSMB10	11.8568	0.0845211	0.0547224	136.509	2.36078			ZNF416	11.9525	0.0656259	0.0191366	-133.253	11.3766			NPAS2	11.8791	0.359343	0.11876	131.469	2.54093
	IQGAP2	11.1713	0.0471352	0.054694	42.618	4.84884			COMMD1	11.4365	0.0785807	0.0191066	84.6837	3.74624			TCF7L2	11.3936	0.274726	0.118618	110.627	2.89235
	STARD9	11.7442	0.136815	0.054504	-29.9552	7.72144			PCDHB18P	11.8875	0.0476165	0.0190294	-38.4712	8.15788			BRF2	11.8379	0.243385	0.118609	-43.3785	8.26432
	AGTRAP	11.946	0.0680146	0.0545029	-102.536	10.3485			SEMA6D	11.1041	0.133245	0.0190142	-110.146	9.50154			EMC9	11.7302	0.253238	0.118499	-41.9448	8.0969
	MRPL14	12.3051	0.125939	0.0543709	129.751	2.87009			CTXN2	12.5992	0.0383635	0.0190037	164.038	1.85821			LOC100130950	11.4505	0.152367	0.11834	132.916	2.22288
	SMIM18	12.5869	0.0837158	0.0543047	118.509	3.44338			OGN	11.3037	0.0844726	0.0189996	50.015	4.73327			RAB40A	11.4641	0.139219	0.118329	97.0678	3.37303
	TOMM7	12.4085	0.199969	0.0542667	126.234	3.05743			UMODL1.AS1	11.9329	0.0492522	0.0189697	158.956	1.664			FAM212A	11.3181	0.131973	0.118261	-69.407	8.50024
	RPL11	11.7969	0.204349	0.054085	169.865	1.23057			MRI1	11.4116	0.0814638	0.0189679	-171.552	11.8496			SCARNA10	11.0761	0.577061	0.1182	-19.8918	6.68813
	ANKRD30BL	11.5769	0.0778782	0.0540061	10.494	6.23942			ZNF239	11.8143	0.0680275	0.01895	144.046	2.08703			NOP10	11.5305	0.311644	0.1181	-49.113	8.10358
	FGD5	12.6198	0.0662532	0.0538762	-38.3124	8.96289			SCARNA5	12.5684	0.162979	0.0189016	62.065	5.40155			SHISA7	11.64	0.394312	0.11804	111.425	3.03723
	SCARNA13	11.1156	0.217843	0.0538606	46.8	4.67057			BRCAT54	11.1934	0.0677823	0.0188599	141.181	1.8037			MOCS3	11.7858	0.264763	0.11791	-38.5883	8.04911
	MGST2	12.0394	0.0805177	0.053857	148.817	2.06254			B3GALT2	11.4932	0.144694	0.0188253	120.658	2.64109			PENK	11.9985	0.181084	0.117718	-26.8148	7.89222
	CSF3R	12.9418	0.0604713	0.0538476	-39.9338	9.3774			REPS1	11.2834	0.13337	0.0188092	-58.4586	8.11566			SCIN	12.3049	0.324176	0.117652	17.0915	6.72067
	KIAA1522	12.4885	0.127138	0.0538315	-17.3789	8.09134			MAMDC4	11.2734	0.040558	0.0188057	-53.6179	7.95245			POT1.AS1	11.9681	0.192177	0.117611	150.883	1.95207
	HYDIN	12.3175	0.164699	0.0537316	-43.3825	8.80188			OMA1	11.5864	0.0999904	0.0188023	82.989	3.91542			DVL3	11.7298	0.375294	0.117575	159.134	1.54476
	MMP14	11.948	0.0752354	0.0537177	-96.0171	10.1348			GALNT1	11.492	0.131421	0.0187967	89.9952	3.61918			JHDM1D.AS1	11.6342	0.149339	0.117561	-64.3582	8.71409
	SBSPON	12.2183	0.111354	0.053705	-27.5467	8.15325			MYOM1	12.5232	0.0740051	0.0187944	-147.538	12.6555			TBL1X	11.4178	0.320729	0.117503	126.666	2.40045
	C1RL	11.6314	0.0790264	0.0537042	-105.716	10.047			APTR	12.7937	0.0527893	0.0187798	-149.055	13.0908			ETNK1	11.1228	0.409143	0.117452	-64.8439	8.12626
	TMEM191A	11.9201	0.0776402	0.0536784	137.385	2.3711			SELENOH	11.8963	0.124969	0.0187656	96.3793	3.71142			OR2L13	11.8233	0.164821	0.117386	-40.4612	8.15216
	ACOT4	12.4924	0.0804057	0.0535352	172.594	1.50322			SPRY3	12.8882	0.103972	0.0187172	39.6804	6.46762			DRC3	12.0649	0.218443	0.117218	128.188	2.76889
	KCNQ1OT1	11.9308	0.182129	0.0534585	-40.7101	8.27995			C18orf54	11.6105	0.0610099	0.0186963	-106.962	10.0602			ZNF593	11.2145	0.141921	0.117125	-70.6371	8.415
	SPTLC3	11.1811	0.0470543	0.0534267	-40.7632	7.44719			PCDHGB2	11.2339	0.0510682	0.0186781	-108.461	9.6185			ZNF83.1	11.454	0.17027	0.117019	107.338	3.03886
	NPM3	12.5882	0.102352	0.053379	131.192	3.0008			LINC01018	11.9236	0.081361	0.0186715	-147.889	11.8219			PSMB9	12.1345	0.133696	0.116886	-5.91119	7.33373
	SHROOM4	12.4646	0.111421	0.053323	-30.8459	8.53263			PDE7A	11.6035	0.0984975	0.0186684	-151.654	11.4917			OLR1	12.0489	0.327264	0.116731	-10.5877	7.40326
	RPL22L1	12.3687	0.0949695	0.0532746	134.1	2.76133			APIP	12.1231	0.0939544	0.0186589	22.0963	6.37904			PCDHGA12	12.2933	0.239359	0.11668	143.062	2.40804
	MTTP	12.6695	0.0409115	0.053272	47.9575	5.98172			CCDC74A	11.362	0.0514694	0.0186564	-66.6603	8.46591			CABLES1	11.0551	0.396026	0.116651	138.962	1.78778
	MAPK1IP1L	12.3908	0.104497	0.0532142	-5.65983	7.58558			SPIN4	11.3016	0.0542771	0.0186477	-53.9953	7.99666			DNAH1	11.4548	0.369022	0.11665	102.417	3.196
	PIFO	11.5663	0.0668266	0.0531776	-132.376	10.8194			CLUL1	11.9481	0.0547385	0.0186451	75.9351	4.42787			CCDC189	11.642	0.101315	0.11664	-55.8652	8.44862
	KRBOX4	12.3669	0.143421	0.0531596	-77.6575	10.0346			NSMCE2	11.2473	0.080319	0.0186431	68.9554	4.09293			SUFU	12.1504	0.268203	0.116569	141.985	2.35823
	CELF5	11.4068	0.160865	0.0531497	-67.2916	8.53895			TFEB	11.9068	0.0602106	0.0186228	130.081	2.60444			NDUFAF1	11.5252	0.381707	0.116541	-71.944	8.8284
	TTC9B	12.2224	0.160511	0.0530964	135.063	2.63684			ZKSCAN4	11.8674	0.0580838	0.0185824	1.13698	6.82992			AOAH	12.5466	0.199789	0.116522	43.9925	6.0134
	NEUROD1	11.237	0.0708916	0.0530633	-19.0641	6.83209			PDLIM2	12.6583	0.0601096	0.0185806	170.233	1.67258			CCNT2.AS1	11.4116	0.187444	0.116397	-116.948	10.1187
	FAM212A	11.8205	0.0477277	0.0530486	-118.616	10.7152			TCEA3	11.6647	0.0476131	0.0185617	79.1974	4.09857			PTTG1	11.6208	0.18641	0.116309	-66.6066	8.77082
	ORC6	12.7658	0.100408	0.052993	-16.0868	8.33625			SNHG15	12.9858	0.0694555	0.0185568	151.003	2.53889			ZNF592	11.6779	0.349047	0.116267	131.36	2.41677
	PTPN12	12.209	0.139679	0.0529908	2.73268	7.1163			ZNF558	12.5976	0.0877709	0.0185546	-113.127	11.5563			ZNF192P1	11.4007	0.237242	0.116069	106.701	3.02166
	LSM2	12.593	0.0912096	0.0529763	-171.073	13.5773			STBD1	12.3586	0.0354852	0.0185446	-46.9079	8.96897			EEF1E1	12.2879	0.32659	0.116029	-28.8483	8.27256
	WDR5B	11.3848	0.0628812	0.052858	-70.1766	8.60404			NDUFB4	12.0043	0.104937	0.0185413	-170.023	12.6737			NDUFA2	11.4324	0.365896	0.115997	-44.937	7.85941
	FSTL1	11.5576	0.161769	0.0526925	-80.0052	9.1261			DUSP11	12.4931	0.076706	0.0185352	178.015	1.31547			EPAS1	11.1523	0.44741	0.115615	134.725	1.97873
	SP110	12.2524	0.0465201	0.0526706	-27.1801	8.17745			MEF2C.AS1	11.7267	0.0632478	0.0185259	105.067	3.30427			CC2D1A	11.8897	0.309235	0.115546	147.454	2.01976
	DNAAF5	11.661	0.0775176	0.0526538	-34.6685	7.78401			TGFBR3L	11.9131	0.0868134	0.0184835	-143.408	11.6587			TNFRSF25	12.3641	0.309082	0.11552	150.779	2.18565
	ERF	11.7887	0.110722	0.0526405	-125.206	10.8888			MATN2	12.0286	0.0850482	0.0184801	-75.9821	9.56735			HERC2P9	11.3558	0.327884	0.115406	128.479	2.30305
	ITPA	12.8775	0.122838	0.0526366	136.835	2.98277			LINC00901	11.2048	0.0404967	0.0184633	-86.4808	8.89648			SNHG17	11.7828	0.177641	0.115366	62.6718	4.73152
	RPL23AP53	11.5324	0.0691259	0.0525853	77.8073	4.03988			OSTF1	11.2886	0.112722	0.0183861	97.0634	3.24498			SEMA5B	12.033	0.268527	0.115262	156.8	1.79197
	AMER1	11.7766	0.0934532	0.0525409	-34.6207	7.90917			ZC3H12B	11.6826	0.0865286	0.0183432	-69.1376	8.92623			HRH2	11.7589	0.245663	0.115229	140.326	2.17533
	TGM2	12.4133	0.109686	0.0524895	-59.6071	9.46863			YPEL4	11.881	0.0964759	0.0183419	-177.59	12.7419			LOC105378853	11.1514	0.137525	0.115171	97.86	3.12011
	MAL	11.3392	0.130819	0.052461	-134.74	10.5832			SUCLG2	11.4199	0.0908197	0.0183097	62.2785	4.44432			PGAP2	11.6858	0.211973	0.11513	101.894	3.37831
	GGCT	12.4638	0.149852	0.0524385	152.662	2.17836			PTOV1	11.6964	0.117924	0.0182931	-125.652	10.7788			B3GNT5	11.4079	0.278365	0.115113	100.359	3.22767
	FKBP1B	12.0746	0.124978	0.0522782	126.707	2.82479			HEMK1	12.5901	0.0695084	0.0182797	-137.031	12.3824			MN1	12.0657	0.286429	0.114984	139.094	2.40384
	U2AF1L4	12.8484	0.0801376	0.0520227	-174.278	14.0683			EFTUD1P1	12.4072	0.0391188	0.0182588	-152.155	12.6512			ALKBH2	11.6258	0.221197	0.114916	-70.323	8.89681
	NDUFS1	11.3846	0.232907	0.0519428	95.8836	3.3524			DANCR	12.8952	0.0803157	0.0182089	-117.534	12.1053			X4.Mar	12.3153	0.228155	0.114609	152.156	2.11019
	SLCO3A1	12.5471	0.109283	0.0519398	-19.9297	8.24174			PLA2G15	12.6879	0.0788657	0.0181975	-140.213	12.6296			LOC440300	11.8608	0.333611	0.114501	131.572	2.52596
	SETD1B	12.2074	0.0890193	0.0518765	-39.2224	8.53739			TMEM97	12.465	0.0856327	0.0181662	-172.826	13.4491			USP2	11.0162	0.240577	0.114498	102.063	2.89305
	TMEM258	12.3153	0.114578	0.0518624	139.418	2.54594			UBL5	11.2147	0.131906	0.0181352	60.0009	4.34557			PTPRQ	11.7103	0.144425	0.114429	121.126	2.77022
	LOC730102	12.8918	0.0785531	0.0517992	3.32718	7.77267			FRAT2	12.3603	0.0541675	0.0181285	-149.577	12.4959			ANKRD62	11.0863	0.204897	0.11417	88.381	3.36457
	ZNHIT2	12.1255	0.0646478	0.0517932	178.285	1.12054			RAB29	11.928	0.0759116	0.0181159	-60.992	8.94888			CRTC2	12.764	0.176706	0.114049	176.109	1.51993
	B3GNT5	12.0222	0.0908723	0.0517394	-46.5908	8.5781			LOC100130691	12.1307	0.0520223	0.0180937	-60.2172	9.1598			LINC01521	11.3587	0.124395	0.113927	-143.812	10.8962
	FRMPD2	12.9538	0.111224	0.0517294	-146.533	13.2265			ZNF174	11.3097	0.05759	0.0180831	-148.754	10.983			POLR2J2.POLR2J3	11.9283	0.315126	0.113864	117.335	3.04052
	ZNF826P	11.6955	0.0810472	0.0517253	-122.085	10.6618			TP53INP2	11.1025	0.0927002	0.0180761	-130.796	10.1363			CMAHP	11.8337	0.236781	0.113856	135.243	2.38807
	TSTD3.1	11.9489	0.0504372	0.0517239	-107.4	10.5136			TNFAIP1	11.0962	0.112902	0.0180598	-171.303	11.3763			C2orf50	12.0413	0.159813	0.113751	167.377	1.44284
	ALPK1	12.0366	0.0651599	0.0516807	-39.9556	8.37247			ATP6V1E2	11.4516	0.0648438	0.0180433	-108.672	9.90849			SLC10A5	11.5231	0.155135	0.113742	101.589	3.2714
	SBF2.AS1	12.7552	0.0784481	0.0516705	-151.216	13.113			TTC23.1	11.4035	0.0334373	0.0180418	-117.934	10.1392			TIMM10	11.4057	0.278507	0.113724	-55.0131	8.14869
	MGC16275	11.5569	0.0543795	0.0516703	-85.8548	9.31304			CORO1A	11.4357	0.0923569	0.0180354	-32.4221	7.46566			HIC2	12.1803	0.297092	0.113712	154.913	1.93897
	DNALI1	12.5585	0.0666471	0.0516073	-36.4284	8.82932			GEMIN7	12.0036	0.0605966	0.0180297	139.301	2.35884			PATL1	12.0142	0.269577	0.113645	135.652	2.48714
	NDUFB6	12.8091	0.168123	0.0515339	144.331	2.67367			ANXA3	11.1161	0.0601794	0.0179469	56.7132	4.3649			CHAMP1	11.0055	0.251071	0.113626	70.654	3.84552
	CD3EAP	12.4142	0.0603506	0.0515119	114.187	3.47655			SUGT1P3	12.4331	0.0262732	0.0179304	18.1562	6.80602			FKBP1B	11.2683	0.315936	0.113602	-62.393	8.22123
	BACE2	11.8809	0.075614	0.0514444	-129.139	11.1428			CCDC177	11.5764	0.0334128	0.0179302	-112.572	10.1963			ZNRF3	11.2125	0.403053	0.113501	128.931	2.19686
	LDB3	11.6278	0.0834307	0.0514249	-57.419	8.48237			RGS22	12.3312	0.072147	0.0178702	137.695	2.61467			MRPS36	11.4252	0.337118	0.113437	-57.5237	8.25077
	NEURL2	12.0168	0.0359027	0.0513619	-42.3599	8.43072			DCAF4	11.9635	0.076865	0.0178561	-149.991	11.948			CRHBP	11.2475	0.439824	0.113382	-74.901	8.58761
	CAMK1G	11.5886	0.138975	0.0512767	-39.7034	7.86663			KLF3.AS1	12.2964	0.04969	0.017852	119.264	3.22275			FAM153C	11.615	0.238498	0.11334	96.9675	3.48647
	SDR16C5	12.8404	0.123301	0.0512689	167.825	1.85448			C2orf68	12.3473	0.0697287	0.0178475	-80.3648	10.1037			CCDC191	11.5386	0.249117	0.113313	122.759	2.60397
	MAPKAPK2	11.989	0.101056	0.0511861	-54.5608	8.80604			ADCK1	12.6519	0.0552054	0.0178085	51.2988	5.84905			MRPS33	11.7773	0.32322	0.113313	-54.9804	8.57602
	SIAH3	12.2204	0.0639549	0.0511604	-1.46091	7.27002			DUSP28	12.0295	0.0578559	0.0177524	174.301	1.20518			SDR16C5	12.3354	0.290433	0.113234	-13.2997	7.79109
	OCIAD2	12.2039	0.101471	0.0511312	115.729	3.28071			NDUFA3	11.9059	0.083559	0.0177449	-120.738	10.8989			VSIG4	11.7937	0.274976	0.113122	-16.5662	7.33643
	TIGD4	12.3997	0.049236	0.0511255	22.6679	6.6189			THUMPD3.AS1	12.0919	0.0901407	0.017744	171.921	1.31728			CASQ1	12.3779	0.334559	0.113108	-33.5102	8.53012
	CAPN10.AS1	12.1077	0.0532425	0.0510977	-85.4005	9.97988			PER2	12.2631	0.0925953	0.0177218	-1.82532	7.32526			RNF139.AS1	11.4006	0.212645	0.11305	107.182	3.00633
	CIB2	11.7969	0.0638461	0.0510861	-148.712	11.67			SST	12.171	0.0570418	0.0177039	107.577	3.53401			MIR22HG	12.4852	0.272444	0.113005	-1.59413	7.54052
	SLC27A3	11.9561	0.0813009	0.0510422	-142.118	11.6761			LINC01314	12.0456	0.0825143	0.0176736	-0.847972	7.07401			LINC00472	11.094	0.21947	0.112633	132.303	2.01688
	NSMCE1	11.9308	0.107621	0.0510192	177.029	1.06387			CCNB1	12.0089	0.0671998	0.0176391	115.365	3.16055			CTBP1.AS2	11.6994	0.268362	0.112574	121.966	2.73569
	CEBPB	11.2347	0.0995821	0.0509843	153.986	1.42918			OMD	11.4044	0.0475267	0.0176356	119.986	2.60335			SFRP1	12.6872	0.232895	0.112563	87.9603	4.58727
	DGAT2	11.801	0.102557	0.0508777	155.783	1.69438			CLPP	12.8037	0.0770931	0.0176171	-142.202	12.8613			NTHL1	11.6239	0.26665	0.112551	-57.4678	8.47949
	TCF3	12.9405	0.0828828	0.0508437	-63.5253	10.224			P2RX5.TAX1BP3	12.9904	0.0287333	0.0176057	-68.6879	10.469			PTPRD.AS1	11.7721	0.232812	0.112496	127.858	2.59109
	FLJ20021	12.0014	0.0838544	0.0508246	135.1	2.49751			FRMD3	11.7587	0.0757576	0.0175975	125.669	2.65394			LURAP1L	11.3107	0.185688	0.112403	-49.5799	7.86841
	ATOH8	12.1734	0.0588427	0.0507997	-77.7687	9.80314			RNF113A	11.1286	0.0531442	0.0175849	84.7866	3.50762			ZBED3	11.2192	0.230543	0.112402	98.6114	3.14603
	JAZF1.AS1	12.0885	0.0587536	0.0507358	-42.0463	8.50043			KATNAL2	11.8858	0.0620514	0.0175736	124.197	2.78529			ANKS6	11.9909	0.30928	0.112373	136.543	2.44296
	MRPL38	11.2344	0.0764835	0.0506702	97.6343	3.18757			SOX21	11.6921	0.157555	0.0175583	88.4107	3.82073			WASH4P	11.7894	0.197219	0.112311	-162.333	12.1055
	DUSP6	11.3028	0.174901	0.0506186	22.0062	5.61188			SLIRP	11.7363	0.0993036	0.0175088	101.031	3.44261			CCDC57	12.2612	0.376138	0.112202	144.122	2.35259
	BCL2L11	11.6424	0.0483395	0.0506123	-97.8781	9.80778			SCARA5	12.9059	0.0442077	0.0175004	177.703	1.53532			ACTR6	11.024	0.422521	0.112113	-71.047	8.19957
	TRMT112	12.3251	0.161315	0.0505992	136.876	2.63895			NMRAL1	11.176	0.0862082	0.0174302	96.9693	3.16561			IGFBP2	11.2202	0.264048	0.112107	-94.6158	9.16917
	KCNF1	11.3849	0.150595	0.0505948	-92.1531	9.29916			EYA2	12.6652	0.0386455	0.017421	-150.795	12.9703			MAML1	11.5762	0.347149	0.112076	123.905	2.59188
	ZNF609	12.2415	0.138669	0.0505772	-43.8911	8.73393			CSRP2	12.2392	0.0774067	0.0174183	106.922	3.60409			ITPA	11.6597	0.274868	0.111905	-75.7506	9.11316
	PXN	12.2872	0.0627017	0.0505653	-71.4832	9.72698			MAGEH1	11.5557	0.124759	0.0174126	138.714	2.10311			KCNJ13	11.6145	0.204687	0.111745	127.015	2.51668
	VWDE	11.7602	0.0587358	0.0505447	-118.483	10.6307			SLC25A30	11.1662	0.0690617	0.017368	126.232	2.25087			SLC25A17	12.1969	0.290983	0.111741	-25.6914	8.06732
	TAF1A	11.4432	0.0772151	0.0504805	91.9632	3.52003			SOSTDC1	11.6056	0.0656899	0.0173618	94.4064	3.56217			ARHGAP42	11.4626	0.311255	0.111735	149.977	1.68723
	LINC01135	11.2064	0.0385531	0.050462	-70.7735	8.40945			SORBS3	11.1398	0.0585312	0.0173574	-149.213	10.7571			BEND7	12.3465	0.202967	0.111512	158.299	1.91751
	MEGF11	11.976	0.0922346	0.0504349	-31.0821	8.01003			TP53I11	12.2133	0.0685279	0.0173569	-56.9963	9.14699			DCTPP1	11.465	0.249081	0.111443	-57.5311	8.29717
	INAFM2	12.0011	0.0541888	0.0502809	-52.27	8.74354			ZNF215	11.2253	0.0376544	0.0173523	-15.7782	6.71728			LINC02001	11.6868	0.199705	0.111403	-34.2759	7.79947
	TMEM160	12.0562	0.167882	0.0502678	127.314	2.79254			CCR1	12.6943	0.0565694	0.0173336	46.419	6.05749			PKD1L1	11.8033	0.165427	0.111336	92.8246	3.75989
	ABCA17P	12.8659	0.0561082	0.0501378	-23.1737	8.69408			N4BP3	12.3851	0.0801269	0.0173248	-131.931	11.9239			ZNF618	12.4107	0.250807	0.111335	145.051	2.41021
	SLC17A7	12.2138	0.21352	0.0500601	-12.0995	7.62431			TMEM230	11.8992	0.106704	0.0173159	-111.019	10.5688			CACNG2	11.3357	0.225992	0.111299	137.393	2.00949
	PAXIP1.AS2	11.2678	0.0513755	0.0499837	-111.927	9.77111			P2RY1	12.7725	0.0718543	0.0173136	113.865	3.73263			ZMIZ1	11.2691	0.413946	0.111297	115.102	2.66604
	ZNF384	11.8053	0.0904177	0.0499818	-70.2505	9.10899			TLL1	11.0793	0.0658804	0.0172826	109.339	2.7143			PVT1	11.4602	0.166906	0.111288	64.0823	4.42021
	PHLDB1	12.6854	0.154412	0.0499676	-36.401	8.96813			FANCL	12.1155	0.0934525	0.017271	69.3767	4.78072			DNASE1	12.2816	0.298635	0.111272	155.782	1.967
	THG1L	11.9327	0.0740409	0.0499393	176.923	1.06835			DPP10.AS1	11.4948	0.0573011	0.0172701	119.747	2.67123			MMRN1	12.1212	0.157187	0.111241	28.047	6.17689
	CSMD2	11.0016	0.121107	0.0499286	-48.1692	7.47369			FOXN3	11.9611	0.100949	0.0172417	-54.9452	8.78663			PCDHB9	12.4204	0.200596	0.111185	156.66	2.01545
	IQGAP1	12.7626	0.143501	0.0499181	-33.7311	8.95837			SUSD6	11.0645	0.0834893	0.0172402	-70.7672	8.23954			TLR7	12.5482	0.250573	0.111024	26.6296	6.61997
	MPG	12.6366	0.113359	0.0498545	167.041	1.77314			MPV17L2	11.4202	0.0401668	0.0172277	152.123	1.59443			DGAT2	12.8649	0.234188	0.110888	-13.7081	8.35479
	PCP4	11.542	0.0889397	0.0498061	158.95	1.44588			P2RX4	12.4004	0.0654849	0.017196	-74.5394	9.96791			PLEKHH2	11.7468	0.344055	0.110887	135.161	2.33652
	GPR22	11.3256	0.191962	0.049777	129.451	2.2531			MRPL36	11.8855	0.0609321	0.0171956	133.277	2.48532			GREM2	12.6748	0.250587	0.110684	-22.2596	8.45848
	TMEM133	11.4407	0.0508466	0.0497237	-68.0296	8.60263			MTIF2	11.0111	0.103516	0.0171723	34.4483	4.95744			POLH	12.0884	0.226134	0.110666	147.924	2.12128
	UPP2	11.3011	0.0525619	0.0496767	-88.8909	9.09158			PRR4	12.2963	0.062616	0.0171626	-40.4846	8.67906			SH3BP2	11.09	0.311611	0.11063	160.278	1.15255
	SEMA4D	12.623	0.154077	0.0496164	-19.1658	8.29498			MTF2	11.4259	0.107231	0.017138	-42.0094	7.75921			LOC100507557	11.5286	0.289291	0.110591	113.179	2.90413
	PXDC1	12.2661	0.083179	0.0496049	-57.0166	9.20876			SLC39A14	11.3834	0.106717	0.0171337	-154.338	11.2636			SZT2	11.4274	0.369276	0.110438	110.282	2.92678
	ZNF385B	12.9298	0.102986	0.0495705	3.27071	7.81231			SNRPG	12.2064	0.0730589	0.0171155	111.579	3.4231			MPLKIP	11.3532	0.178566	0.110288	-72.4953	8.63947
	LINC00982	11.5194	0.10367	0.0495303	114.564	2.85354			TLL2	11.0703	0.0717914	0.0171027	-179.652	11.5947			SALL1	11.7953	0.316194	0.110249	131.484	2.48725
	LRP2	11.9737	0.12787	0.0495265	-5.66579	7.16212			UPRT	11.8644	0.0780245	0.0170999	111.888	3.17692			SPIN2A.SPIN2B	11.5866	0.196346	0.110137	-57.8701	8.44913
	AIFM2	12.217	0.0829097	0.0495144	-69.7086	9.58265			ZNF669	11.7345	0.054492	0.0170736	155.111	1.67854			MROH7	11.7093	0.283618	0.11012	126.316	2.60077
	PRR3	12.3005	0.0669403	0.0493944	-19.6598	7.97226			CLP1	12.6066	0.0504624	0.0170644	-158.53	13.1581			SETD1B	11.689	0.281722	0.110062	136.056	2.27135
	EDNRA	11.5358	0.0645011	0.0493539	139.752	2.05759			TRMT61B	11.7912	0.0683283	0.0169991	138.551	2.25315			C22orf46	11.0413	0.214422	0.110039	109.447	2.68454
	ID1	12.5324	0.12975	0.0493361	-160.976	13.1363			TACO1	11.3613	0.0691182	0.0169949	87.2651	3.60728			LOC643072	12.7833	0.148088	0.109845	104.112	4.08639
	NTNG1	11.8435	0.111686	0.0491937	-51.5602	8.53974			PSMB10	12.3588	0.0521303	0.0169767	142.67	2.46091			POLR2J4	11.9797	0.224781	0.109774	134.769	2.49502
	CYGB	11.4941	0.0854866	0.0491189	-170.741	11.9455			ZNF26	11.0761	0.0773663	0.0169667	-99.1511	9.12673			NCOA6	11.712	0.335708	0.109712	133.648	2.36397
	CIART	12.715	0.0767904	0.0491143	-110.877	11.6311			CHCHD4	11.7806	0.0734793	0.0169548	154.824	1.71414			PMF1.PMF1.BGLAP	11.0095	0.198469	0.109666	-109.736	9.36545
	TMIGD3	12.7037	0.0869733	0.049087	-14.3875	8.21146			UBE2D4	12.6412	0.0685649	0.0169496	-98.711	11.1074			TMEM182	11.8689	0.273562	0.109652	129.419	2.60207
	COL3A1	11.6135	0.0852553	0.0490829	43.633	5.20591			LRRTM3	11.3195	0.117416	0.0169492	-104.059	9.59144			GLRX2	12.2013	0.328451	0.109607	-19.0531	7.84706
	IQCH.AS1	12.997	0.076122	0.0490732	-17.6395	8.63385			AAED1	12.299	0.0608817	0.0169455	-138.648	12.0357			CYP26A1	11.8787	0.116067	0.109563	-44.8876	8.35986
	RSPO3	12.5554	0.068478	0.0490572	138.486	2.72556			PRKCQ.AS1	11.07	0.0485046	0.0169315	110.983	2.65729			MID1	11.3149	0.292209	0.10949	124.765	2.3935
	RRP9	11.0363	0.0891227	0.0490558	160.598	1.11291			LOC105369779	12.3982	0.0435414	0.0168948	-140.903	12.2509			MYRF	11.0928	0.411585	0.10943	94.1645	3.19126
	LIMK2	12.4007	0.0975402	0.0490511	-51.1382	9.16222			ZNF559	12.8532	0.0794737	0.0168751	-105.615	11.624			FDX1L	11.4571	0.24219	0.109397	-69.0171	8.65361
	LUM	11.7651	0.0586784	0.049011	75.3969	4.30106			H2AFX	11.0031	0.0621176	0.0168534	116.076	2.45533			C4orf50	12.1216	0.297479	0.109375	148.945	2.10644
	ACKR3	11.8147	0.065727	0.0489375	-139.125	11.3806			LZTFL1	11.8226	0.120714	0.0168457	-119.081	10.7332			MSS51	11.5793	0.149091	0.109371	88.521	3.73205
	MRPL16	11.2449	0.122881	0.0489161	138.501	1.91871			DIAPH2	11.4367	0.0951177	0.0168446	-109.532	9.91635			RGPD4..includes.others.	11.9857	0.167966	0.109329	123.522	2.87322
	NFKBIA	11.3568	0.14569	0.0488963	-161.192	11.4419			RPL24	11.9742	0.135226	0.0168395	117.548	3.06432			TMC7	11.3321	0.236269	0.109312	83.9304	3.69014
	CREB3L2	12.3829	0.0871018	0.0488414	-25.756	8.26878			LOC100505501	12.5173	0.0443626	0.0168143	-169.539	13.4122			LPAR5	12.5546	0.153986	0.109309	47.1709	5.90957
	C8orf48	12.4877	0.0363031	0.0487023	104.515	3.86225			RRN3P1	11.8768	0.0718818	0.0168096	76.2474	4.36133			APRT	11.1946	0.272414	0.109264	-78.2999	8.62941
	WDPCP	12.4327	0.147802	0.0486971	-34.91	8.63836			DNAJA2	11.1647	0.137186	0.0167976	89.83	3.37876			C10orf107	12.2947	0.143829	0.109258	-53.9282	9.13639
	C18orf32	12.6316	0.136633	0.0486933	162.686	1.92331			ZNF358	11.3836	0.0815746	0.0167975	-76.3024	8.79633			COA6	11.2412	0.318329	0.109135	-76.8805	8.64188
	C8orf4	11.5908	0.093803	0.0486633	70.7285	4.31355			C4orf32	11.5461	0.0446096	0.0167926	-19.4768	7.1708			SNED1	12.4422	0.324988	0.109124	158.614	1.96022
	TMED3	12.3603	0.135522	0.0486438	151.845	2.14681			GATAD2A	11.5431	0.0753171	0.0167587	-121.458	10.4375			COQ3	11.8591	0.231783	0.109062	-33.2257	7.95362
	NAF1	12.449	0.0712036	0.0485889	2.22198	7.37215			IL1RAP	11.8191	0.0895216	0.0167411	-132.894	11.1821			CCDC167	11.0083	0.175297	0.109019	-71.9546	8.2086
	CXorf40A.CXorf40B	12.0391	0.0900668	0.0485784	150.536	2.00486			AKT1S1	11.0749	0.0484239	0.0167392	-148.988	10.6583			CALB1	11.023	0.407492	0.108978	-69.0831	8.13826
	CCDC151	11.8263	0.0351642	0.048575	132.488	2.47396			STEAP2	11.7931	0.140617	0.0167288	-124.127	10.8594			SLC35A2	11.9921	0.232834	0.108951	-61.7252	9.04826
	UBL5	12.2694	0.165875	0.0485698	131.826	2.77655			SLC24A1	11.7191	0.0555571	0.0167273	-77.3778	9.238			LRRC37A16P	11.7722	0.281441	0.108879	156.76	1.64607
	PROM1	11.9887	0.0795038	0.0485482	49.2038	5.35016			COPS9	11.8789	0.109469	0.0167112	100.405	3.56583			ZBTB25	11.7158	0.246606	0.108824	120.225	2.8032
	CCDC85B	11.0749	0.159979	0.0485301	124.459	2.2461			RPL36AL	11.3139	0.105555	0.0167002	100.707	3.14897			RAB11FIP1P1	11.7096	0.289218	0.108823	108.916	3.16694
	GMIP	12.992	0.0452804	0.0484277	-28.434	9.01817			UTP11	11.0216	0.0853668	0.0166956	93.3169	3.16463			NDUFA11	11.3323	0.312802	0.10878	-47.2114	7.81844
	COX7A2L	11.3598	0.19282	0.0484186	117.197	2.66164			ZNF431	12.9337	0.0691849	0.0166781	-54.5343	9.89298			C3orf67	11.6501	0.131817	0.108772	140.469	2.10435
	APOL1	12.2659	0.0499366	0.0483069	-135.318	11.8765			GLA	11.3371	0.0540777	0.0166478	77.9054	3.88371			KMT5A	11.403	0.319732	0.108725	152.929	1.55899
	NDUFA2	12.0715	0.140507	0.0482905	137.678	2.45486			IFITM10	12.1638	0.0610637	0.0166331	-94.1754	10.3458			LOC283922	11.8821	0.230226	0.108652	119.383	2.94178
	FAM109A	11.5957	0.0489925	0.0482861	-149.521	11.4119			TREX1	11.3462	0.0476501	0.016619	176.864	0.771961			PNOC	11.3123	0.168024	0.108532	-60.7168	8.22024
	VCPKMT	12.1164	0.0982484	0.0480204	143.256	2.29491			E2F3	12.0356	0.075208	0.0165551	-0.777661	7.06155			ZNF438	11.7426	0.200679	0.108507	142.858	2.08278
	FAM66C	11.8598	0.107862	0.0480162	1.79848	6.80057			HIST1H2BD	11.2745	0.0744131	0.0165498	58.4874	4.44277			MTUS2	11.7882	0.320731	0.10849	124.459	2.7128
	FAM189A2	12.0753	0.0596682	0.0479651	-68.1676	9.36175			PPP2R3C	11.9387	0.0880678	0.0165058	126.513	2.74314			NME2	12.4609	0.263823	0.108471	8.57294	7.16416
	KLHL11	11.5265	0.154348	0.0478834	21.2857	5.845			ZCWPW2	11.9981	0.0585002	0.0164853	83.7272	4.20764			ARHGAP25	11.659	0.245275	0.10847	-44.8491	8.11147
	IL27RA	12.2565	0.0510118	0.0478145	-141.861	12.0863			TNFSF9	11.747	0.0376	0.0164633	-108.283	10.2803			C9orf131	11.5873	0.229989	0.108432	105.1	3.20442
	SMG7	12.207	0.188167	0.0478042	-20.0173	7.88571			GOLGA8A.GOLGA8B.1	12.2707	0.0994749	0.0164583	50.7571	5.54066			ALG1L9P	11.3127	0.181173	0.108238	96.3757	3.28416
	IQCK	11.6703	0.0985084	0.0477728	-67.3218	8.85269			CPM	12.5668	0.0691288	0.0164575	29.2806	6.54466			XKR6	11.6308	0.266907	0.108127	114.772	2.92274
	PCDHB5	12.4861	0.0758458	0.0477213	-60.3319	9.57867			DLK2	11.4299	0.0372123	0.0164563	146.912	1.76551			SCAND1	11.4129	0.3118	0.108094	-67.6176	8.5565
	KLF11	12.8022	0.0613109	0.0477128	-65.1192	10.118			MGP	11.4211	0.0873699	0.0164222	172.538	0.947259			ASGR1	11.0127	0.141679	0.108079	-116.024	9.56202
	TVP23C	12.0018	0.0596345	0.0476871	-21.9368	7.73316			ZNF626	11.4508	0.0865455	0.0164209	-119.063	10.238			KIAA1328	11.7813	0.43323	0.108071	127.621	2.60481
	ELFN2	11.7744	0.136719	0.0476218	-69.3856	9.04382			CDIPT	11.5544	0.0986657	0.0164099	-152.652	11.4539			TRPV2	11.4201	0.209503	0.108041	-98.4415	9.54294
	OCLN	12.2263	0.0724077	0.0476172	-37.5842	8.5027			LGALS1	12.1271	0.117341	0.0164099	113.317	3.30985			MCM3AP.AS1	11.7499	0.227933	0.107981	121.582	2.78164
	CLEC7A	11.0607	0.0487169	0.0475865	73.5533	3.80087			LTV1	11.0338	0.072934	0.0163889	87.332	3.35714			VANGL1	11.5707	0.109043	0.107935	-164.058	11.8437
	PPEF1	12.0667	0.112317	0.0475749	81.2351	4.34384			MFAP3L	11.7796	0.111422	0.0163799	-71.1231	9.10677			FAM95B1	11.7634	0.333034	0.107851	102.297	3.42073
	TMEM158	11.5539	0.0663518	0.0475594	174.951	0.938991			RBL1	12.3431	0.0688831	0.0163765	158.156	1.92052			GPR135	11.6781	0.25619	0.107733	115.654	2.92638
	SLC25A14	11.2822	0.109118	0.0475481	137.037	1.98756			FASTKD3	11.7405	0.0602612	0.0163748	-177.933	12.5434			FAM57B	11.169	0.18249	0.107648	122.134	2.37981
	C10orf10	11.4239	0.0905968	0.0474926	-103.111	9.69596			GOLGA2P7	11.9015	0.0686158	0.0163505	-124.114	11.0047			OR13E1P	12.3515	0.164473	0.107639	162.144	1.78838
	SLC8A1.AS1	12.2774	0.0818557	0.0474758	-39.4728	8.62359			POLR2K	11.2896	0.112583	0.0163409	93.9145	3.34441			BAIAP3	11.2491	0.40767	0.107575	139.557	1.88831
	RAD51B	11.2954	0.0492302	0.0474702	20.0099	5.66752			SNRPC	12.4025	0.0728165	0.0163377	154.428	2.08224			ISYNA1	12.0287	0.177065	0.107472	175.467	1.16581
	COX16	11.927	0.131602	0.0474549	120.565	2.93263			PXMP2	11.8144	0.056963	0.016337	110.732	3.18046			ERCC2	12.2753	0.262594	0.107456	136.074	2.63546
	FSIP2	12.5591	0.133885	0.0474187	-3.172	7.66972			SPARC	12.2445	0.127828	0.0163311	-101.245	10.6882			TACC2	11.9339	0.274677	0.107408	140.067	2.29073
	TSR3	11.5845	0.118294	0.0474022	137.149	2.17117			CD86	11.0762	0.0489229	0.0163203	0.680048	6.05528			HIST1H4H	11.3024	0.308534	0.107295	-15.5827	6.79167
	ZNF223	11.7692	0.091673	0.0473567	140.013	2.19185			HES1	11.6901	0.0634963	0.0163136	-152.256	11.6342			ACACB	12.1405	0.335615	0.107209	158.809	1.78488
	SRRD	12.4981	0.0851149	0.0473197	117.256	3.42735			LINC02449	11.789	0.0536413	0.0163044	111.046	3.15255			GUSBP11	12.1109	0.328616	0.107208	134.421	2.58878
	TRIOBP	12.7632	0.0535607	0.0472837	-22.0242	8.544			VDAC2	12.8221	0.118572	0.0163008	115.452	3.71005			PLEKHM1P1	11.8771	0.267205	0.107121	127.311	2.67688
	RILP	12.164	0.0874991	0.0472663	139.905	2.43675			FLCN	11.2366	0.101375	0.0163004	-163.644	11.3443			DUT	11.4713	0.369165	0.107099	-41.4333	7.79152
	HIST3H2A	11.7399	0.085698	0.0472637	165.704	1.33616			KLF3	11.923	0.0842404	0.0162957	-18.4111	7.5328			RPL22L1	11.8987	0.19241	0.106992	-12.4903	7.31153
	R3HDM2	12.484	0.151052	0.047263	-10.3561	7.84312			RAMP3	12.1132	0.0507276	0.0162884	-97.8824	10.4068			TMIGD3	12.7827	0.226359	0.106985	49.6509	6.01972
	TRAPPC2B	12.411	0.0683097	0.0471575	146.819	2.34942			SCLT1	11.8568	0.103363	0.0162682	111.215	3.19391			LOC729218	12.488	0.151824	0.106966	145.167	2.45229
	ATP11A	12.476	0.111541	0.0471469	-15.5732	8.01567			LNP1	11.2974	0.0804482	0.0162449	108.153	2.90341			NXPH2	11.2849	0.185983	0.10695	-95.9636	9.29307
	PABPN1	11.2182	0.157713	0.04707	118.615	2.52199			ENDOG	12.0821	0.066869	0.0162438	133.644	2.59682			ACAD10	11.1794	0.262868	0.106926	111.315	2.72263
	CKS1B	12.9784	0.0599759	0.0470643	-154.348	13.5427			LAPTM4B	12.9432	0.102453	0.0162435	-86.623	11.0576			ENDOG	11.2366	0.218579	0.106902	-52.7959	7.88453
	SUSD6	12.7897	0.102752	0.0470113	-5.18352	7.97389			LRRC39	12.4691	0.0488122	0.016243	178.23	1.29585			TTLL5	11.6769	0.332744	0.106901	137.991	2.20104
	LPAR6	11.9923	0.11797	0.0469042	91.6156	3.94038			HRASLS	11.3345	0.0535397	0.0162394	91.8808	3.44166			ZBTB7C	11.9457	0.226018	0.106858	173.268	1.19624
	LINC01551	12.8448	0.0862945	0.0469025	-113.85	11.9069			CHAC2	12.152	0.0335133	0.0162274	97.3002	3.86756			NHS	11.7644	0.336498	0.106849	139.289	2.21257
	SEC24D	12.5884	0.0941595	0.0468843	-7.80438	7.86132			SUZ12	11.1907	0.103075	0.0162066	16.6431	5.67331			OLFML3	12.3666	0.237455	0.106834	35.6644	6.14144
	TMEM70	11.5796	0.137576	0.0468768	108.981	3.07418			WDR41	11.5127	0.110254	0.0161977	94.0653	3.50452			ATG101	11.6234	0.3022	0.10681	-63.8752	8.6858
	ZNF317	11.1154	0.105737	0.0468334	-94.8463	9.04391			MRPL21	12.2172	0.0903186	0.0161973	130.284	2.79582			CECR2	12.5364	0.228436	0.106694	152.489	2.22621
	PNPLA2	12.0655	0.0782245	0.0467918	-45.614	8.59431			EIF2B1	11.4728	0.0850583	0.0161938	-147.187	11.1635			INSM2	12.7927	0.149653	0.106657	-48.055	9.50039
	GMPPB	12.829	0.036178	0.0467271	176.519	1.53858			DNAJC28	12.0161	0.0649466	0.0161922	167.051	1.44029			LNP1	12.0446	0.274996	0.106598	-62.4284	9.13323
	SPACA9	12.3104	0.0742938	0.0466728	-64.433	9.51377			ANKRD20A4..includes.others.	12.2358	0.0438631	0.0161836	-179.807	13.3471			ZNRF1	11.4815	0.251463	0.106575	127.52	2.41451
	ORMDL3	11.5692	0.140314	0.0466456	168.482	1.15477			HS6ST1	11.9081	0.11541	0.0161813	-104.878	10.3773			ABCC8	11.1899	0.34519	0.106574	93.8541	3.27261
	PTPRD.AS1	12.4359	0.0655456	0.0466386	-5.24263	7.61704			ZNF830	11.9205	0.0701612	0.0161523	54.3919	5.11944			GINS3	11.6643	0.109806	0.106534	-41.7676	8.01765
	MOB3C	12.9043	0.0748665	0.0466335	-59.1268	10.0237			MRPL40	11.3089	0.0746193	0.0161462	138.88	1.94619			CALHM1	11.2968	0.208858	0.106518	-98.3321	9.38246
	DUSP16	12.7508	0.127502	0.0465445	-38.3561	9.10935			LSM2	12.2511	0.0548692	0.0161399	173.259	1.35494			PSMB10	11.1975	0.167938	0.106517	-75.8093	8.55553
	PAQR9	11.8912	0.0528397	0.0465435	-61.8192	8.93312			UACA	11.8073	0.0861375	0.016136	122.245	2.79792			FAM20A	11.6622	0.177197	0.106507	94.9071	3.58766
	FZD7	11.1979	0.0473638	0.0465266	20.711	5.55365			ARAF	12.1368	0.0456178	0.0161283	-179.609	13.1921			POLR2G	11.9126	0.28191	0.106294	-32.7631	7.99673
	STOML2	12.7019	0.138432	0.0465257	-171.361	13.748			RNF31	11.8348	0.0657737	0.016121	-137.694	11.3615			WDR4	11.1893	0.179231	0.1062	135.76	1.96967
	IER3	11.2589	0.0340508	0.0465045	123.31	2.40239			AKR1C1.AKR1C2.1	11.609	0.0713575	0.0160884	115.877	2.87228			NEUROD1	11.8419	0.149641	0.106179	142.617	2.15064
	HELLS	11.4569	0.070219	0.0464856	-101.547	9.68855			RPL27A	11.3082	0.12355	0.0160852	92.8048	3.39306			DPF3	11.6401	0.253205	0.106137	141.949	2.05038
	RAD23A	11.2174	0.119924	0.0464608	-95.825	9.2033			PHLDA1	12.2106	0.0935417	0.0160578	-29.8891	8.2244			CHCHD1	11.6518	0.254443	0.106131	-42.1366	8.01555
	BOLA3	11.808	0.0924005	0.0464464	140.309	2.20586			ZFP69	12.8632	0.0535897	0.0160531	151.603	2.44623			SNRPB	11.5473	0.292791	0.106118	-62.2208	8.54302
	ZNF841	12.372	0.123338	0.0464155	-50.5698	9.10997			ZFAS1	11.4714	0.0794859	0.0159973	107.481	3.04652			UGDH.AS1	11.7905	0.409667	0.106102	119.899	2.86366
	KBTBD6	11.3759	0.179994	0.0464008	-74.4664	8.72907			AP4M1	12.028	0.061962	0.0159909	-149.611	12.0267			TCHP	11.9983	0.255125	0.106089	136.306	2.4554
	KCNN3	11.932	0.0864754	0.0463948	-80.2098	9.59053			CACFD1	11.3113	0.0538365	0.0159822	-159.795	11.332			TPT1.AS1	11.8929	0.297331	0.106088	122.966	2.83065
	NUDT15	11.9935	0.102949	0.0463174	134.15	2.52426			MPG	11.9284	0.073714	0.0159744	122.025	2.88519			IKBKB	12.5536	0.307544	0.106068	164.205	1.82761
	MAIP1	11.1648	0.0905003	0.046257	132.309	2.06146			ITGBL1	12.2184	0.0727491	0.0159443	-70.7846	9.62084			PKNOX2	11.2153	0.295783	0.106047	130.628	2.14577
	AVEN	11.4036	0.0709225	0.0461675	101.565	3.18635			TOPBP1	12.4212	0.0977765	0.0159419	-95.3267	10.7103			NEDD4	11.945	0.449506	0.106031	133.373	2.51961
	TGFB3	11.8565	0.095286	0.046131	-85.3759	9.66834			EXOSC1	12.9299	0.0680665	0.0159295	-162.414	13.7632			RPP40	11.5593	0.159448	0.10599	-65.9337	8.67637
	DRAP1	11.0006	0.153808	0.0461045	53.5354	4.36475			SCARNA13	11.4519	0.120926	0.0158721	64.2535	4.40795			EYS	11.5564	0.20239	0.105947	94.9179	3.50943
	HAX1	12.6669	0.152079	0.0460869	168.895	1.72418			MBTPS1	11.4912	0.109144	0.0158688	-143.801	11.0813			KLRA1P	11.1193	0.130435	0.105673	84.411	3.51209
	EFNB3	11.7024	0.110605	0.0460608	-52.826	8.41957			ZNF681	11.1284	0.0751977	0.015864	-77.4063	8.52116			TCN2	11.2678	0.21095	0.105668	126.125	2.32014
	PAPD7	12.6822	0.105494	0.0460071	-4.69883	7.84776			AKR1C3	12.512	0.0541623	0.0158571	-122.397	11.7659			CPM	12.1951	0.224646	0.105639	131.069	2.75509
	LOC103344931	12.5948	0.0961229	0.0459387	-3.43368	7.71492			DEF6	11.824	0.040806	0.0158494	141.023	2.19215			NDUFS4	11.6603	0.355891	0.105572	-48.9522	8.24586
	C17orf75	11.8688	0.125349	0.0458844	123.739	2.78927			LYPLA2	12.5169	0.0748362	0.0158048	18.3312	6.87957			LCMT1.AS2	11.6033	0.249924	0.10557	107.683	3.13252
	ZNF326	12.5272	0.0935084	0.0458587	-1.36602	7.57478			BIRC3	11.0445	0.0585691	0.0157958	89.4114	3.30146			TMEM229A	11.4315	0.160409	0.105556	129.041	2.33389
	PLCE1	12.229	0.0961892	0.0458333	-46.6872	8.81489			SLC14A1	11.4009	0.110064	0.015789	-81.7409	8.98954			PREX1	12.1689	0.444714	0.105529	145.732	2.24278
	VWC2L	11.6175	0.126695	0.0458243	96.6073	3.49989			NUDT14	12.3362	0.0758024	0.0157817	166.389	1.63449			MRPL54	11.5493	0.28505	0.105526	-49.3779	8.13338
	MEF2D	12.0235	0.139168	0.04582	-48.2398	8.63464			HINT2	11.853	0.0555174	0.0157613	126.133	2.70006			CDR1	11.4314	0.665844	0.105519	129.68	2.31354
	EFNA1	11.9771	0.077904	0.045808	-95.2924	10.1474			RPL21	11.6172	0.137517	0.015761	92.474	3.63305			ZNF235	12.2772	0.270261	0.105482	153.189	2.05294
	MRPL20	11.3298	0.114865	0.045711	144.808	1.77246			DCLK3	12.265	0.0540257	0.015759	-137.864	11.962			APCDD1	11.5809	0.29816	0.10538	156.408	1.5494
	IMP3	12.1241	0.135047	0.0457071	140.583	2.38954			GTF2H4	12.4833	0.0237123	0.0157095	-79.1493	10.2279			GLIS3	11.5499	0.295346	0.105351	131.267	2.33844
	CHST7	12.0704	0.0857888	0.0456856	118.997	3.0806			ABHD17C	11.585	0.0671799	0.0157018	-80.3177	9.16961			SLC25A25.AS1	12.7972	0.161346	0.105314	164.819	1.93826
	FRMD4B	12.0901	0.115728	0.0456708	-32.8713	8.19407			SUPT3H	11.9179	0.0911556	0.0156697	111.054	3.24147			TCTEX1D2	11.752	0.189816	0.105289	-65.754	8.8985
	TIGD5	11.9045	0.0725505	0.0456654	-101.359	10.2563			C5orf64	12.4321	0.0358414	0.0156545	-17.0798	8.02193			MRPS23	11.7474	0.321145	0.105259	-53.192	8.48315
	ALKBH6	11.061	0.0634133	0.0456097	118.419	2.42255			NR4A3	11.8863	0.0669592	0.0156375	23.1482	6.12197			RALGAPA1P1	11.6662	0.235663	0.1052	104.146	3.29121
	DIAPH1	12.7172	0.122624	0.0456089	-0.113506	7.72121			CCNI	11.0784	0.143823	0.0156342	-130.174	10.0843			ELOVL4	11.3722	0.394005	0.105138	-47.6299	7.8768
	HSPA1L	11.6427	0.0599175	0.0455807	137.341	2.20098			VSTM5	12.025	0.0508955	0.0156278	176.483	1.12998			LINC00632	11.5565	0.215933	0.105125	109.341	3.04652
	USH1C	11.1549	0.0620539	0.045567	-84.2099	8.76423			ZCCHC10	12.1513	0.0715664	0.0156173	102.713	3.68435			LGR5	11.2709	0.150019	0.105085	80.08	3.76372
	NEDD8	12.7207	0.157066	0.0455573	153.436	2.29896			EEF1AKMT1	12.5583	0.0447834	0.0155989	112.773	3.62433			RP9P	12.3399	0.194081	0.105076	169.432	1.53221
	HLA.A	11.0903	0.131499	0.0455413	-176.933	11.541			CDK19	12.1108	0.0950205	0.0155949	-84.9708	9.96926			TP53INP2	11.4999	0.343293	0.104982	133.989	2.21972
	LINGO3	11.38	0.0419007	0.0454778	-41.7228	7.69891			FUNDC1	11.2744	0.0773672	0.0155929	72.2447	4.01188			SDK2	12.9027	0.28321	0.104897	179.14	1.48217
	SMG1P6	11.948	0.0738279	0.0454686	5.48319	6.76598			SETD6	11.5347	0.0653709	0.0155873	90.8883	3.62253			SPRY1	12.3067	0.199236	0.104847	175.906	1.29329
	ATAD5	12.6425	0.0680935	0.0454669	-39.075	9.0147			PDZD2	12.5902	0.124592	0.0155431	11.479	7.18871			QPCT	11.7953	0.275121	0.104757	-53.5201	8.54888
	COLCA1	11.1446	0.0496352	0.0454225	-116.826	9.76128			PRSS3	12.0216	0.0783395	0.0155183	139.539	2.3619			SLC26A8	11.6319	0.156476	0.104702	161.373	1.41777
	GPR88	11.9972	0.0871473	0.0453779	-121.072	11.0319			ACAT1	11.0647	0.103351	0.0155175	46.4789	4.63617			RNF128	11.8858	0.250021	0.104699	-38.8177	8.16744
	NFXL1	11.0067	0.101499	0.0453693	1.59241	5.958			LY86	11.311	0.0405313	0.0155043	54.6924	4.59263			CCDC107	11.3701	0.124675	0.104653	-71.4474	8.62661
	SH3TC2	12.0104	0.122601	0.0453576	-32.9239	8.10885			CCDC137	11.7727	0.060509	0.0154991	142.201	2.12243			CD36	11.4839	0.0796292	0.10465	-92.4145	9.43184
	COQ7	12.1952	0.122786	0.045235	-176.013	13.1577			DPF3	11.19	0.0589194	0.0154649	155.995	1.34112			DNALI1	12.0889	0.190837	0.104646	150.009	2.05157
	FGR	11.7351	0.0340259	0.0452265	-118.151	10.5866			PDIA4	11.7619	0.0786228	0.0154412	155.99	1.66539			LOC100129434	11.6892	0.350687	0.104632	115.197	2.94877
	MRPL2	12.4463	0.0919207	0.0452222	155.469	2.07125			FAM111A	12.1854	0.055507	0.0154383	-144.789	12.0862			ATP7B	11.9061	0.247709	0.104524	147.717	2.02072
	FKBP5	11.8511	0.125836	0.045218	-101.89	10.2053			DPY19L1P1	11.3889	0.0613407	0.0154027	46.801	4.90833			HCN2	11.2933	0.363897	0.104489	124.777	2.379
	PTH1R	12.1662	0.0551586	0.0451955	-91.42	10.2557			C11orf1	11.3465	0.0513989	0.015398	-123.572	10.2413			MTG2	11.3414	0.226054	0.104462	130.221	2.2389
	ZNF727	12.0872	0.0469715	0.0451296	-115.4	10.9619			LBH	12.6914	0.0606945	0.0153888	161.681	1.99151			C18orf32	11.8152	0.311135	0.104359	-24.2002	7.6095
	PTGFR	11.3566	0.0491447	0.0450793	92.6145	3.43497			DDX56	11.5934	0.0849648	0.0153877	151.199	1.7242			LZTS1	11.3	0.36272	0.104339	139.108	1.93357
	NDUFAB1	12.3007	0.145667	0.0450715	137.937	2.5876			LOC100128239	11.4284	0.0364249	0.0153853	177.129	0.805354			LRAT	11.4903	0.102186	0.104304	175.398	0.892051
	INSM2	12.246	0.0643175	0.0450429	167.814	1.53756			RPS12	11.8541	0.116211	0.0153838	112.768	3.14088			TMEM141	11.9578	0.302986	0.104252	-41.6183	8.34025
	UROD	11.9764	0.141674	0.0450045	158.306	1.70994			FDXR	11.0657	0.0429245	0.0153774	-84.0049	8.64785			GSG1L	11.8109	0.205011	0.104165	142.175	2.14644
	RDH12	11.729	0.0465458	0.044995	89.3501	3.81791			RPL11	11.5969	0.107377	0.0153764	123.738	2.61081			ARSJ	11.7225	0.19508	0.104164	159.156	1.53998
	ATAD3B	11.5959	0.103635	0.0449854	48.7461	5.02577			TMEM231	11.9163	0.0658281	0.0153566	-108.845	10.5192			USH2A	11.5239	0.142934	0.104106	108.973	3.03558
	EYS	12.1524	0.0654723	0.0449801	-16.6162	7.71335			HSBP1L1	11.1494	0.0516482	0.0153288	152.002	1.4418			SNRPE	11.9731	0.282501	0.104094	-42.3215	8.38064
	HTR1A	11.3119	0.0644696	0.0449626	-69.405	8.49278			HIST1H4C	12.8253	0.0984993	0.0153264	143.322	2.71934			CEP164	11.5477	0.31841	0.104065	130.086	2.37494
	TTC1	11.2639	0.14944	0.0449202	173.817	0.825394			RIMKLA	11.4175	0.0843827	0.0153202	111.839	2.87048			SPA17	11.7593	0.193292	0.104016	-63.4172	8.83077
	SLC7A8	11.9086	0.100038	0.0448869	-43.2389	8.33887			SATB1.AS1	12.3853	0.0573908	0.0153161	171.565	1.48284			CYTOR	11.3891	0.130109	0.103935	-83.3024	9.02444
	POLR3GL	11.4822	0.110519	0.0448446	172.277	0.987398			KLF12	12.1144	0.114247	0.0153064	-97.8988	10.4088			LAMA3	12.4426	0.232094	0.10386	156.74	2.02521
	ZNF16	12.1084	0.0745368	0.0448399	-114.784	10.9692			KLHL35	12.063	0.0514835	0.0152994	-146.155	11.9604			PDIK1L	11.6273	0.345627	0.10382	-26.08	7.46965
	ANKRD36B	12.421	0.128138	0.0447117	3.6067	7.29658			MPHOSPH6	11.7347	0.0663695	0.015276	147.398	1.93008			MT.RNR1	11.5726	0.52628	0.103777	-10.9161	6.92346
	TYRP1	11.4972	0.0671244	0.0446661	81.6566	3.88939			VPS72	12.0346	0.0755069	0.0152732	165.534	1.50092			BRICD5	11.4233	0.193767	0.103745	143.117	1.88197
	ADAMTSL1	11.2017	0.061732	0.0446641	-86.736	8.9005			PDE7A	12.2967	0.0805749	0.0152715	41.3808	5.88325			NAV2	11.6228	0.370567	0.103666	115.467	2.89488
	HEXIM1	11.4372	0.122076	0.0445747	-138.062	10.8234			CCDC3	12.3456	0.0910721	0.0152627	-139.66	12.1349			KIAA1161	12.5965	0.388822	0.103632	165.032	1.822
	FZD9	12.1432	0.05304	0.0445292	-159.925	12.5377			DUS2	11.048	0.0547826	0.0152329	48.463	4.56075			SDHAP3	11.4894	0.162831	0.103565	117.942	2.72527
	CA5B	11.1982	0.083993	0.0445029	-107.965	9.55653			LINC00963	12.1176	0.0585162	0.0152329	-139.742	11.8213			ZBTB39	11.6416	0.221266	0.103563	146.016	1.9198
	FZD5	11.9729	0.0667593	0.0444839	-92.4497	10.0476			SLC25A26	11.6424	0.0891232	0.0152075	107.612	3.16228			COL4A4	12.2019	0.161353	0.103487	149.867	2.12227
	STAC2	11.7731	0.0846415	0.0444501	-107.336	10.2833			COL4A2	11.1555	0.0705877	0.0151956	-99.731	9.24587			BSN	11.1018	0.531797	0.103459	114.314	2.57656
	RELT	11.2558	0.0786886	0.0444474	-154.183	11.0766			FAM210B	12.375	0.0800688	0.0151909	-142.781	12.2831			ESR1	11.4921	0.219294	0.1034	91.0259	3.58634
	C2orf68	12.7187	0.0836984	0.0444341	-44.5843	9.29385			STN1	11.2925	0.059513	0.0151716	79.7083	3.79217			C1QC	11.3741	0.262476	0.10335	-54.9649	8.1107
	ADCY9	11.4168	0.117793	0.0444179	-37.4415	7.6042			ELK4	12.79	0.0911895	0.0151636	-1.77698	7.85315			ATAD5	11.4886	0.221	0.103298	111.924	2.91678
	SMIM12	12.7235	0.126389	0.04433	161.609	2.01173			EDN1	11.531	0.0523703	0.0151587	26.8949	5.66951			C3orf62	11.8836	0.189508	0.103295	142.437	2.18173
	ANKRD36BP1	11.8692	0.0590322	0.0443291	-58.6709	8.80353			LIN9	11.7	0.0506027	0.0151496	110.536	3.1076			ABTB2	11.1098	0.174919	0.103243	142.233	1.72042
	LMTK3	12.7762	0.118567	0.0442406	-46.8012	9.43713			SSSCA1	12.2208	0.0511905	0.0151209	127.044	2.90807			ZNF236	12.44	0.377576	0.103238	143.661	2.47572
	PTENP1	11.5024	0.0605126	0.0441899	-175.119	12.0976			FAM86DP	12.0367	0.0456583	0.0150812	-154.46	12.2011			CNTRL	12.2271	0.351711	0.103113	159.373	1.81412
	LIFR.AS1	12.0677	0.0772102	0.0441888	-101.774	10.4793			TMEM54	12.3166	0.0717296	0.0150599	-164.743	12.953			PCDHA9	11.9421	0.254964	0.103095	140.6	2.27805
	SCAF1	11.8394	0.117677	0.0441864	-41.4146	8.2014			TGFBRAP1	11.5773	0.0837892	0.0150524	-100.077	9.79575			PCDHB11	12.0031	0.195447	0.103067	108.863	3.37343
	TMEM208	12.1296	0.0899967	0.0441355	142.542	2.32688			NUDT17	12.1297	0.0288495	0.0150425	173.69	1.27745			WDR54	11.6492	0.21349	0.103035	-51.0006	8.29951
	DPP9	12.8866	0.075676	0.0441338	-22.5361	8.69327			TMEM258	11.6748	0.0617481	0.0150277	104.382	3.28972			GPC4	12.4579	0.208235	0.102888	60.5927	5.36111
	H2AFY2	11.8932	0.0776473	0.0441327	162.041	1.53991			LLPH	12.4917	0.0618034	0.0149951	137.041	2.73646			AP1G2	11.9753	0.289474	0.102883	122.148	2.91208
	ANO6	12.4233	0.129285	0.0440989	-61.2737	9.53777			SLC8A1.AS1	11.3366	0.0581747	0.0149816	-60.9794	8.25691			ANAPC15	11.4827	0.174379	0.102882	-86.07	9.22801
	PRR18	11.2861	0.0842866	0.0440757	-113.898	9.85677			C8orf59	11.1733	0.0735753	0.0149793	80.584	3.67218			CYP51A1	11.3387	0.289463	0.102764	-56.5637	8.12027
	ALMS1	12.2131	0.161448	0.0440635	-35.9243	8.43188			ECM2	11.9633	0.048628	0.0149711	120.074	2.97311			NEB	12.5352	0.257011	0.102738	144.946	2.48821
	CRYAB	12.4707	0.115688	0.0440564	-44.2806	9.00459			GIMAP2	12.3424	0.0376	0.0149678	97.0055	4.01664			HDDC3	11.6141	0.224056	0.102709	-56.9387	8.45104
	CPVL	12.2772	0.0622844	0.0440364	-25.2439	8.13809			SLC6A9	12.842	0.0353434	0.0149543	-130.413	12.4942			GPR34	12.4513	0.279355	0.10259	33.9426	6.2773
	EIF2A	11.0603	0.1575	0.0440313	154.874	1.30207			COX19	11.2718	0.0650613	0.014952	106.374	2.94118			RPL13P5	11.0844	0.121813	0.102524	-130.982	10.1173
	ATXN7	12.4668	0.106476	0.04399	-23.2242	8.27101			COX5B	12.0022	0.123107	0.0149447	94.3394	3.85699			S100A10	11.0854	0.122643	0.102513	-126.527	9.98154
	C1QL1	11.6488	0.0460862	0.043989	-112.217	10.2799			ABL2	11.3037	0.111975	0.0149424	-61.6837	8.24049			C1QTNF7	11.3292	0.10957	0.102502	158.57	1.339
	ZNF277	11.484	0.124849	0.04398	107.239	3.06309			PATZ1	11.9826	0.0622167	0.0149357	-72.3318	9.3902			TRAF3IP3	11.8591	0.131635	0.102468	112.361	3.15766
	GNL3	12.6072	0.153534	0.0438978	158.788	2.04647			DGCR8	11.8159	0.0700203	0.0149348	-136.733	11.3038			TAB2.1	12.6712	0.153823	0.10244	121.764	3.38537
	METTL23	11.0426	0.0776735	0.0438802	112.912	2.57913			DYRK4	11.1867	0.055895	0.0149317	97.3566	3.16145			LINC02486	11.8224	0.162223	0.1024	141.405	2.17864
	MPV17L	12.0935	0.0624805	0.0438494	-57.2602	9.01699			TAGLN	11.9449	0.0753348	0.0149241	122.231	2.88923			TAS2R30	11.0366	0.153514	0.102367	82.5709	3.50518
	SPEF1	12.2654	0.0797638	0.0438048	145.726	2.30043			SRSF4	11.8309	0.0739632	0.0149189	-174.028	12.5501			AP3S2	11.342	0.305985	0.102331	147.327	1.70037
	PRKN	12.4959	0.114317	0.0437844	-76.5337	10.1524			FCHSD1	11.4357	0.0490454	0.0149104	-75.5328	8.83507			MYO5C	11.5741	0.257204	0.102283	122.922	2.62215
	COMMD6	12.3369	0.121934	0.0437248	128.584	2.93042			ZNF674.AS1	12.4297	0.0311055	0.014903	-124.012	11.7114			IL10RA	11.8288	0.203597	0.102133	-18.2276	7.42774
	AMPD3	12.2082	0.0776477	0.0435959	-30.8937	8.25589			FSTL1	11.598	0.09021	0.0148732	-94.6217	9.64637			RNF207	12.2911	0.226356	0.102117	139.98	2.51191
	NFKBIB	12.1968	0.0741328	0.0435881	-178.964	13.2602			SCN5A	12.3863	0.0270591	0.0148676	104.759	3.78191			DNMBP	11.7793	0.226587	0.102107	128.985	2.55886
	MRPS7	12.3797	0.122779	0.0435685	145.473	2.37717			INPP1	11.5128	0.0777169	0.0148649	91.8366	3.57589			PLEKHG1	11.5385	0.308948	0.101968	125.239	2.52439
	RNF26	11.5593	0.071898	0.0434885	-44.3498	7.98333			TRMT10C	11.4241	0.081739	0.014858	86.5748	3.67674			BORCS7	11.1503	0.365986	0.101954	-29.1127	7.05197
	MRPS33	12.1879	0.114434	0.0434624	131.943	2.72093			SMAD6	12.3916	0.0321752	0.014852	170.069	1.53763			ARG2	11.5629	0.246804	0.101847	-60.7897	8.51539
	NOC4L	12.8716	0.0538663	0.0434524	-112.89	11.9079			NCOA5	11.33	0.054311	0.0148406	-116.596	9.99957			FAM162B	12.4925	0.22018	0.10181	-20.9359	8.21898
	CENPI	12.4264	0.0315267	0.0434174	162.083	1.83167			DPYD	12.0399	0.110123	0.0148392	95.5048	3.8458			C12orf50	11.7036	0.389787	0.10179	114.716	2.97422
	SELENOH	12.6138	0.139922	0.0434072	140.12	2.70427			ZBTB34	12.5166	0.0791688	0.0148133	-82.5142	10.3855			ZNF267	12.8241	0.177526	0.101777	-20.6237	8.55877
	LRTOMT	11.7204	0.0875613	0.0434013	-119.64	10.6155			HDAC5	12.6257	0.105681	0.0148133	-101.145	11.173			CPT1A	11.2052	0.342817	0.10176	126.451	2.26933
	PROX1	11.9674	0.116217	0.0433923	-56.3482	8.84052			SLC6A6	12.4663	0.0687577	0.0148035	30.1251	6.42312			NIF3L1	11.5132	0.30365	0.101717	-59.4371	8.41407
	MUC20	11.0468	0.0469622	0.0433669	-52.0323	7.64345			TMEM209	11.6524	0.0610498	0.0147984	-87.6623	9.48988			ARHGAP11A	11.7334	0.106038	0.101648	124.981	2.65992
	SMIM4	11.3623	0.059559	0.0433524	102.133	3.1388			PP7080	12.5313	0.035744	0.0147939	-54.7123	9.43584			CHD7	12.145	0.331175	0.101606	150.325	2.07362
	GVINP1	12.156	0.0756695	0.0433386	-16.0227	7.69704			RPL26L1	11.6034	0.0625123	0.0147163	91.7641	3.64569			FAM89A	11.3198	0.179652	0.101603	-175.124	11.8264
	ACTR10	12.9788	0.153808	0.0433372	148.226	2.63492			RNF38	11.9751	0.0996575	0.0147155	-43.4542	8.42059			ATF7	11.603	0.261386	0.101573	117.859	2.80436
	UBE2D1	12.0847	0.11752	0.0433152	65.462	4.88724			HSD3BP5	11.5425	0.0389262	0.0147055	-5.82492	6.72925			RYR3	12.497	0.45839	0.101565	158.817	1.98385
	ANKRD7	12.1145	0.0553151	0.043284	106.184	3.54124			PEX6	11.7962	0.0778048	0.0146583	-139.072	11.3532			CMYA5	11.6216	0.361321	0.101501	129.506	2.44089
	ZNF485	11.6225	0.0546502	0.0432788	71.9301	4.30027			PPM1M	12.7488	0.0530549	0.0146074	-81.8207	10.6464			RAPGEF4.AS1	11.204	0.15142	0.101393	108.193	2.8368
	RPL32P3	11.2079	0.0762917	0.0432756	-73.7896	8.50517			TCEAL6	11.0698	0.0784778	0.0145688	101.217	2.95742			LRP5L	11.5863	0.137625	0.101391	101.477	3.32035
	NUBPL	12.2726	0.101326	0.0432721	129.739	2.84971			ERV3.1	11.053	0.0678194	0.0145656	177.695	0.59725			RAD52	12.2884	0.243599	0.101345	145.881	2.30886
	SMPX	12.9199	0.0676082	0.0432178	123.99	3.47011			MID1IP1	11.3311	0.0893993	0.01455	-6.80866	6.54543			GNG10	11.6642	0.236127	0.101336	-44.6392	8.11052
	CCDC12	11.789	0.0858396	0.0431992	163.615	1.43106			ZC3H7B	11.6639	0.114555	0.0145456	-128.01	10.8114			ST8SIA5	12.0361	0.268987	0.101323	131.709	2.63255
	LSM3	12.8217	0.131809	0.0431857	164.121	1.97641			MTERF3	11.6652	0.0607433	0.0145406	114.694	2.94871			ZSCAN23	11.6868	0.211444	0.101284	109.646	3.12735
	BBS7	12.5665	0.15621	0.0431723	-168.943	13.4638			C2CD2L	12.0382	0.0786313	0.0145213	-86.3798	9.92674			TIFA	12.4252	0.188566	0.101276	7.73146	7.15832
	ARSG	12.5083	0.0850442	0.0431666	-89.2444	10.6091			RPL35	11.7337	0.119514	0.0144936	107.019	3.2456			POM121.POM121C	11.9208	0.289257	0.101253	128.004	2.68217
	SNRPA	12.6315	0.0634816	0.0431575	-53.0793	9.49395			THOC6	11.8543	0.0364095	0.0144712	-139.899	11.461			NME1	11.4029	0.354757	0.101116	-64.6621	8.45105
	MRPL21	12.5544	0.121271	0.0431491	122.377	3.28676			TESK1	11.6561	0.0539873	0.0144513	-116.489	10.4277			HIPK2	11.2366	0.532711	0.101081	119.911	2.49386
	LRRC37A16P	12.1086	0.0853897	0.043082	-38.0692	8.38904			LBHD1	11.2657	0.059372	0.01441	111.476	2.77722			COX14	11.3287	0.314994	0.100915	-48.2188	7.84612
	EMILIN3	12.1588	0.0563296	0.0430159	-108.661	10.8287			NT5DC3	12.785	0.101551	0.014409	-29.6331	8.83743			TMEM133	11.3049	0.121106	0.100882	159.51	1.29588
	ENDOU	11.7323	0.0432232	0.0429896	173.644	1.07328			ANKRD36BP2	12.0481	0.0920642	0.0143918	126.079	2.82859			ALPK3	11.5728	0.177	0.100794	128.782	2.43289
	KCNJ8	11.9711	0.0758728	0.0429871	116.687	3.09088			ADAMTS1	12.2219	0.0712009	0.0143869	31.3694	6.15693			C2orf80	12.1044	0.365136	0.100683	-39.0281	8.41667
	TBR1	12.5083	0.128442	0.042931	-25.8161	8.40532			POLR1C	11.8954	0.0569578	0.0143816	95.6981	3.7333			NDUFAB1	11.6848	0.348177	0.100617	-55.5365	8.48737
	TMEM256	12.794	0.0890381	0.0428992	140.437	2.80305			WASL	11.9392	0.112233	0.0143771	-8.9646	7.23654			CCKBR	12.2692	0.215908	0.100617	171.214	1.43406
	ABHD16A	12.6089	0.0714756	0.0427996	172.253	1.57582			AGFG1	11.0611	0.0948062	0.0143716	-115.952	9.62376			FKBP11	11.485	0.273676	0.100518	125.733	2.47374
	LOC100128239	12.5424	0.0432612	0.042799	-116.339	11.5956			SLC35E4	11.814	0.0496304	0.0143586	-153.367	11.8469			ZNF814	11.6887	0.315514	0.100495	121.545	2.74228
	C8orf76	12.5707	0.0652681	0.0427918	104.372	3.92612			UBALD2	11.5472	0.0430632	0.0143446	-91.7998	9.49174			AJAP1	12.2878	0.314511	0.10036	164.398	1.67646
	TUG1	12.528	0.122885	0.0427814	-13.3469	7.9925			SPIN2A.SPIN2B	11.1019	0.040976	0.0143319	93.0936	3.23105			RFX4	11.2414	0.359161	0.100113	106.831	2.90552
	TMEM39A	12.9627	0.0671463	0.0427552	5.79175	7.75416			C1QTNF2	11.1368	0.0248147	0.0142676	100.974	3.01309			HTR1F	11.1016	0.195018	0.100105	49.5839	4.57255
	KIF11	11.5666	0.047584	0.0427447	-99.5828	9.76614			C2orf42	11.7873	0.0604383	0.0142676	161.46	1.50069			NPIPB5..includes.others..2	11.5098	0.257489	0.0998443	104.936	3.15481
	HSPA12B	11.905	0.0568533	0.0426848	118.77	2.97736			CMSS1	11.3959	0.0747455	0.0142474	80.7815	3.83874			RABL2A	11.463	0.211635	0.0998318	102.682	3.19341
	DDI2	12.1014	0.113972	0.0426642	-28.3887	8.05564			SASS6	11.4974	0.0431709	0.0142356	-100.119	9.6949			COLQ	12.0417	0.165919	0.099828	145.902	2.16143
	FBXO40	11.4641	0.0717521	0.0426263	-176.476	12.0839			LRRC8A	11.8017	0.0933086	0.0142342	-124.703	10.8898			EME2	12.1259	0.274133	0.099789	140.427	2.39588
	NFKBIZ	12.3899	0.0577197	0.0425852	-71.1114	9.83732			MRPS33	11.8008	0.0756866	0.0142325	114.649	3.04262			PLTP	11.0698	0.290877	0.0997769	130.861	2.04593
	IGFBP5	11.3594	0.132802	0.0425822	-119.654	10.135			ALKBH7	11.4677	0.0660792	0.0141787	90.5771	3.58237			AQP1	11.5621	0.332302	0.0995391	-24.8385	7.35986
	FGF7P3	12.5035	0.0765843	0.0425527	95.642	4.18163			RASGEF1B	11.9913	0.0789761	0.0141321	-166.908	12.5509			VPS37B	12.2216	0.258151	0.0994659	171.621	1.39523
	KIAA0895	11.7348	0.125439	0.0425213	114.42	3.00512			ZNF542P	11.1705	0.070775	0.0141265	-173.552	11.5557			TMEM138	11.8317	0.234182	0.0994625	129.538	2.57434
	MCRIP2	11.1508	0.0880912	0.0425167	133.824	2.00566			UNC119	12.9978	0.0726108	0.0141221	-110.889	12.0015			FAM102A	11.7579	0.344903	0.0994615	144.166	2.04931
	F2R	11.2659	0.038773	0.0424752	-99.4617	9.37852			DTX3	11.1478	0.0896465	0.0141037	-127.071	10.0827			RAB1B	11.3118	0.316158	0.0994222	-159.812	11.3334
	DUSP2	11.8844	0.0843087	0.042473	125.872	2.72911			UQCRQ	11.6552	0.10127	0.0141033	93.3596	3.63265			METAP1D	12.244	0.170994	0.0994078	165.939	1.60022
	INHBB	11.2103	0.0492734	0.0424633	-177.126	11.726			NDUFA8	11.7199	0.0797052	0.0141021	109.505	3.15495			TMEM14A	11.7474	0.358985	0.0993928	-31.6778	7.78111
	ZNF660	12.1462	0.0743364	0.0424338	-32.4159	8.23993			NEDD9	12.0329	0.0728011	0.014101	57.0955	5.12449			TMEM45A	11.7183	0.38768	0.0993926	118.995	2.84495
	FOXRED2	11.6751	0.0989715	0.0424277	-10.961	7.03057			ZNF793	12.8016	0.0681939	0.0140779	-61.6117	9.99252			SLC16A3	11.0736	0.193518	0.0993681	-85.0921	8.69103
	QPCT	11.7073	0.118551	0.0423639	126.185	2.60373			GIMAP4	11.532	0.0624055	0.0140695	172.706	0.99967			PRR5	11.1008	0.158405	0.0993578	179.432	0.567879
	MARCKSL1	12.5031	0.120386	0.0422828	-39.3367	8.86931			NCALD	12.3266	0.117107	0.0140586	123.827	3.08667			RNF175	11.5376	0.304959	0.0992982	-53.859	8.26371
	NDUFA9	12.3972	0.148733	0.0422679	129.461	2.93903			FBXO40	11.2224	0.0500271	0.0140475	161.745	1.18025			TP53BP2	11.213	0.380406	0.0992929	141.998	1.79019
	SP1	12.3665	0.115755	0.042267	-47.4243	8.99555			AMPD3	11.3447	0.0591475	0.0140458	-139.552	10.7424			CRIP2	12.7756	0.34297	0.0992115	-165.209	13.6385
	NEDD9	11.7278	0.114493	0.0422141	16.2875	6.19716			MOB3B	11.8627	0.0597384	0.013985	-36.2643	8.05763			ZFHX4	11.6504	0.362282	0.0991703	124.902	2.60831
	GALNT10	12.0065	0.0894291	0.0421904	-37.9744	8.27301			GSTP1	12.5587	0.0894301	0.0139784	7.52657	7.29609			GPATCH4	11.7391	0.258772	0.0991467	160.538	1.50417
	MYH15	12.6567	0.0675243	0.0421823	-26.4448	8.58641			HTR7	12.5268	0.0334498	0.013974	73.1124	4.98272			IGFL4	11.2594	0.265163	0.0991027	75.9458	3.88415
	CD14	11.2495	0.0614975	0.0421429	-61.4773	8.17063			ZCWPW1	12.5863	0.0366692	0.0139509	178.177	1.3569			GGCT	11.0834	0.32482	0.0990952	-96.8619	9.06556
	FLT3	11.6071	0.0731412	0.0421217	77.367	4.1126			SPRY4	12.1356	0.065679	0.0139501	7.36012	6.8875			ACOT11	11.6658	0.338298	0.0990847	116.446	2.89239
	PRDM2	12.6542	0.141308	0.0420987	-8.22566	7.94332			MRPL27	12.3631	0.0724584	0.0139251	135.313	2.71619			FRA10AC1	11.7047	0.254777	0.0990796	144.904	1.99343
	NUP62	11.5627	0.085978	0.0420717	-59.9437	8.48803			PPP1R35	12.0068	0.0401859	0.0139213	-119.897	11.0057			MRPL11	11.2957	0.24486	0.0990371	-89.828	9.11417
	OGN	11.0597	0.0625349	0.0420174	-30.6704	7.00199			FANCM	12.6197	0.0650537	0.0139075	-16.106	8.18424			BORCS8	12.9363	0.29004	0.0990085	13.5344	7.44997
	SH3BGR	11.3835	0.0681885	0.0419966	-119.328	10.1568			GKAP1	11.8915	0.06371	0.0138911	100.117	3.58443			NCAPD2	11.3767	0.226516	0.0989452	132.076	2.20286
	WIPF3	11.8471	0.104815	0.0419917	-81.3583	9.52443			ARL6	12.2118	0.0698477	0.0138746	107.423	3.56786			SOX9	11.0548	0.442522	0.0989409	103.536	2.87545
	TTC19	11.9091	0.144085	0.0419048	162.737	1.52562			TRAPPC2	11.9156	0.0777942	0.0138534	176.604	1.0702			RBM41	11.9114	0.289248	0.0988762	142.461	2.19773
	ZC3H12B	12.2789	0.0899812	0.0418852	-32.6641	8.39298			X6.Mar	12.0667	0.120698	0.013822	57.0871	5.15323			CUX2	11.1186	0.331127	0.0988719	143.206	1.69565
	TMEM14A	12.6467	0.145068	0.0418072	125.459	3.2394			BAG2	11.636	0.0526056	0.0138164	136.662	2.21878			PTCH1	11.8212	0.333985	0.0988567	134.77	2.39583
	HACD4	12.1484	0.0857312	0.0418031	-37.8978	8.42727			LYSMD1	11.3071	0.0553031	0.0137998	133.72	2.10718			ZNF454	11.6031	0.201358	0.0987438	94.8877	3.54482
	LOC105369477	12.1207	0.0900502	0.0417841	-18.5844	7.74638			SHQ1	11.9499	0.0634338	0.0137967	100.636	3.60938			MMAA	11.5103	0.183213	0.09874	137.29	2.12071
	DHRS3	11.7227	0.0901783	0.0417639	-116.006	10.5002			GSTO1	12.1826	0.0856859	0.0137922	98.6746	3.84336			RSL24D1	11.2897	0.417509	0.0986991	-68.6971	8.44401
	KCNK10	12.574	0.0834302	0.0417492	4.16025	7.42866			CC2D2B	12.53	0.0507542	0.0137835	151.609	2.25318			TTC23L	12.0671	0.118715	0.0986554	139.321	2.3971
	MCRIP1	11.944	0.113042	0.0417328	133.048	2.5298			TMEM132A	11.5233	0.0999388	0.0137753	-116.305	10.2462			CMAS	11.0967	0.392014	0.098513	-78.1491	8.50556
	VPS72	11.6929	0.106578	0.0417282	165.385	1.32115			GALT	11.2705	0.0560041	0.0137528	-148.423	10.9172			TMEM126A	11.5299	0.264775	0.0985043	-44.0723	7.94146
	TMEM186	11.8286	0.0520629	0.0416445	119.764	2.89347			MMGT1	11.8395	0.0739274	0.0137445	-23.86	7.62419			FLII	12.2532	0.306773	0.0984859	145.354	2.30582
	NOX4	11.5293	0.0541192	0.0415993	75.8794	4.09918			TMEM170A	11.4609	0.0764548	0.0137417	-130.682	10.6212			MRM3	12.0776	0.242188	0.098464	-27.3269	7.99436
	FAM98A	12.3676	0.10131	0.0415418	4.53016	7.21199			TPK1	12.4639	0.0600565	0.0137399	128.194	3.0256			CADM2.AS1	11.3795	0.196531	0.0984153	97.9586	3.28302
	IFITM10	11.7794	0.0774587	0.0415098	-147.789	11.6151			DGUOK	12.1911	0.0616174	0.0137256	143.933	2.31694			COX6C	11.6639	0.453395	0.0983436	-50.2949	8.2935
	UQCC2	12.3268	0.0939168	0.0415029	140.785	2.50618			LRRC23	11.6576	0.0520488	0.0137014	151.032	1.76687			PTPN14	11.3358	0.238926	0.0983391	122.557	2.4767
	CYP2J2	11.4779	0.0918544	0.0414995	-82.4474	9.10654			OPN3	11.2413	0.0680488	0.0136871	176.276	0.73694			SAXO2	11.5286	0.184721	0.0983328	112.701	2.91949
	CLEC3B	12.5638	0.0795269	0.0414948	136.083	2.81458			GALNT15	11.5717	0.0778226	0.0136621	25.7409	5.7443			L3MBTL1	11.3581	0.275116	0.0983129	106.966	2.98326
	EXTL2	11.7441	0.154401	0.0414825	105.778	3.29338			RARS2	11.455	0.060227	0.0136574	74.4731	4.08531			SHKBP1	11.5815	0.141225	0.0982701	178.748	0.831028
	DAP	12.2293	0.0714129	0.0414473	-30.2289	8.25615			PPP1R16B	11.4618	0.115473	0.013644	-99.2701	9.62234			NDUFS6	11.2431	0.28219	0.0982595	-90.3431	9.06454
	ELF1	11.7875	0.0710959	0.041403	-39.9757	8.09642			PPP1R15A	12.1268	0.0641026	0.0136322	-103.901	10.6268			ZNF326	11.8662	0.245768	0.0982096	135.61	2.39626
	SERPINB9	12.2471	0.0870361	0.0413973	-42.8229	8.70395			LRRN3	12.2976	0.0973172	0.0136227	-177.383	13.3569			CYSLTR1	11.6583	0.257816	0.0981999	123.739	2.65113
	HAP1	11.5115	0.0687507	0.0413918	-130.687	10.6904			ACSL6	11.087	0.123128	0.0136077	85.6185	3.4502			CASP2	11.6298	0.21395	0.098194	97.237	3.48854
	STX18	11.0156	0.108083	0.0413834	163.412	1.01536			B4GALT3	11.8925	0.0540899	0.0135996	-139.56	11.5029			NPAS3	11.6014	0.349106	0.0981655	120.691	2.71197
	MRPS18B	12.0209	0.105431	0.0413831	-177.14	12.9358			NAALADL2	12.2993	0.0416422	0.0135894	92.7271	4.1313			CCDC144CP	11.9405	0.342847	0.098159	132.099	2.55904
	SNX15	12.6264	0.0783774	0.041326	-95.9637	10.9921			RRP36	11.4144	0.0714664	0.0135883	94.5048	3.41794			ACSM5	11.6839	0.176328	0.097922	83.0701	3.98783
	CACNA1D	12.1684	0.115167	0.0412757	-38.2078	8.45987			FAM206A	11.7102	0.056699	0.0135867	-125.919	10.8061			AGMAT	11.434	0.16113	0.0979007	-28.564	7.34119
	CHCHD4	12.4637	0.0850281	0.041253	170.695	1.554			CEBPB	11.7232	0.0615321	0.0135716	-118.809	10.5921			MRPS12	11.3835	0.233956	0.097889	-72.0106	8.66057
	MSL3P1	12.4185	0.0309496	0.0412086	-103.182	10.9778			PPIH	11.2856	0.0547603	0.0135694	90.076	3.4618			SCAMP1.AS1	12.008	0.126325	0.097839	-27.724	7.93274
	SERP2	12.3491	0.109398	0.0412014	149.087	2.23497			CCDC148	11.4087	0.0561565	0.0135607	72.1513	4.12219			TMEM60	11.6544	0.175564	0.0978263	-57.4033	8.51273
	ZDHHC9	12.701	0.105133	0.041199	-31.7903	8.82259			NOL7	11.1125	0.0676938	0.013555	83.7907	3.52606			RASEF	12.076	0.300145	0.0978151	139.554	2.39473
	EPB41L4B	12.0595	0.121938	0.041195	-52.0916	8.80446			CFAP57	11.1629	0.0225745	0.0135262	-175.626	11.6087			MKRN5P	11.6766	0.183339	0.0977561	104.579	3.28459
	UPF3A	12.6967	0.0973719	0.0411796	-62.1117	9.88727			CALML4	12.4884	0.0580886	0.0135224	5.06205	7.31276			CD84	12.9508	0.212149	0.0977529	68.7462	5.47768
	HCCS	12.7066	0.0983371	0.0411468	171.159	1.66532			HIST1H4J	11.1056	0.0682413	0.013489	21.5389	5.44113			PFDN6	11.4458	0.297447	0.0977104	-52.4066	8.11196
	NTSR2	11.4526	0.0808354	0.0410132	-71.4031	8.72417			IMMP2L	11.6984	0.0432578	0.0134883	110.001	3.12387			COL6A6	11.2988	0.17742	0.0976472	85.5467	3.61388
	SPR	11.5797	0.0679218	0.0410008	127.942	2.46433			TRIM7	12.6562	0.0267821	0.0134836	-172.019	13.7038			C7	11.3705	0.183153	0.0976172	-80.3308	8.90775
	FAM173A	11.1722	0.110781	0.0409943	98.1131	3.12734			VPS25	11.6845	0.0660195	0.013478	116.573	2.90086			MED15	11.7387	0.309255	0.0976062	137.265	2.26283
	CHCHD6	12.5041	0.106725	0.0409275	148.319	2.35243			BAHD1	11.1465	0.0556138	0.0134722	-149.429	10.7733			FBXL16	12.2663	0.441294	0.0975996	169.939	1.47596
	MAN2B2	11.2075	0.105068	0.0408449	-44.2484	7.58509			AVEN	11.46	0.0398525	0.0134698	107.751	3.02997			NXF1	12.0279	0.25985	0.0975901	136.195	2.47752
	ABCG2	12.0574	0.147699	0.0408415	109.206	3.39977			SRF	11.9314	0.0677439	0.0134526	-106.513	10.4615			SAMD4B	11.7071	0.35022	0.0974754	130.848	2.45198
	COPS8	11.0632	0.154834	0.0408397	140.834	1.73522			C2CD2	11.9123	0.0765701	0.0134497	-77.0807	9.46289			SRPX	11.9384	0.0872146	0.0973483	-13.4121	7.38322
	ZBTB26	12.663	0.0673149	0.0408008	-0.202117	7.67007			ZNF28	12.1165	0.0582061	0.0134433	-55.6818	8.9906			PSMC1P1	11.7499	0.0967796	0.097335	-35.9055	7.92177
	CDK12	12.4772	0.112213	0.0407843	-23.3418	8.28615			CLGN	12.135	0.0539121	0.0134398	103.327	3.65205			CCDC51	11.4849	0.208776	0.0971705	-78.9697	9.00426
	GALNT6	11.1474	0.0710261	0.0407635	-100.11	9.24729			JPH1	12.2376	0.0608082	0.0134349	-62.9666	9.37806			MRPL36	11.512	0.205909	0.0971547	-67.4633	8.66935
	ZNF213	12.0635	0.0707789	0.0407501	-26.4467	7.94973			KANK3	12.3392	0.0348253	0.0134129	106.761	3.6799			KTI12	11.8296	0.149618	0.0971392	-48.5579	8.42527
	PDPN	12.0987	0.046493	0.0407407	-80.2259	9.79486			FAM171A2	12.4929	0.0781799	0.0133838	-119.474	11.6389			CFAP126	11.2031	0.0853248	0.0971385	-154.75	11.0188
	FAM114A1	11.6923	0.0644114	0.0407374	-80.2814	9.29974			FAM133B	11.538	0.0781848	0.0133792	77.7853	4.04497			RNF44	11.753	0.274283	0.0971055	143.271	2.07561
	RN7SL471P	11.0187	0.218156	0.0406765	53.6918	4.37536			MIIP	12.5881	0.0472789	0.0133669	-176.052	13.744			FAM157C	11.5331	0.215962	0.0970943	131.172	2.33079
	BSCL2	11.981	0.120045	0.0406626	153.173	1.88332			AHSA1	11.1468	0.0876562	0.0133426	102.262	2.98042			TMEM189	11.4707	0.207527	0.0970109	135.683	2.14744
	CARNS1	11.6217	0.103992	0.0406208	-48.8192	8.19768			RCE1	12.3182	0.0350643	0.0132907	-129.218	11.7397			GLB1L2	12.2599	0.190109	0.0969364	132.377	2.7518
	BAG3	12.194	0.0611313	0.0406138	-54.8243	9.05104			BCAR3	11.9939	0.0542082	0.0132843	-113.491	10.7751			MICAL1	12.19	0.278293	0.0968987	139.196	2.47664
	LOC644554	12.1553	0.0317067	0.0406042	-159.231	12.5317			MRPL16	11.5992	0.0654391	0.0132843	154.568	1.619			TMEM208	11.5747	0.213334	0.0967153	-66.4645	8.71172
	NTHL1	12.0353	0.0839201	0.0405482	121.024	2.9893			KDM6A	12.8353	0.0728033	0.0132564	-119.597	12.0994			RAB27A	11.7699	0.151605	0.0966817	83.2928	4.04672
	CAPN5	11.0656	0.0896261	0.0405199	-85.951	8.70749			FILIP1L	12.4423	0.0524565	0.0132513	-52.0764	9.24216			NYAP2	12.2698	0.200521	0.0966244	148.203	2.21865
	UXT	12.593	0.0826124	0.0405035	157.092	2.09783			MAP3K10	11.0381	0.0881805	0.0132305	-100.971	9.13395			IMP3	11.5921	0.320632	0.0964784	-62.676	8.6103
	ZNF608	12.3375	0.106579	0.0404633	-62.1677	9.46803			CDKL3	11.6722	0.0608933	0.0132173	95.9192	3.56222			AMPD3	12.4014	0.246803	0.096426	142.142	2.50486
	SLC44A3	12.4076	0.0561962	0.0404447	-38.377	8.73029			HINT1	11.6939	0.108082	0.013207	88.8746	3.80695			CHST9	11.2156	0.119797	0.0963528	55.5773	4.48415
	LYVE1	11.4104	0.0790372	0.0403563	50.8969	4.79722			TIMM10B	11.0215	0.080353	0.013188	131.609	1.99223			COL3A1	11.1169	0.15599	0.0962939	-78.9404	8.55454
	SPCS2	11.9507	0.0824916	0.0403538	-21.9752	7.68017			ZNF43	11.6885	0.0705393	0.0131703	-143.541	11.3491			CREBBP	11.6587	0.369867	0.0962427	132.289	2.37449
	OAT	11.876	0.185231	0.0403092	125.355	2.74071			TRPC6	11.8647	0.0374338	0.013166	86.6916	4.00754			ATAT1	11.8183	0.23177	0.0962201	120.029	2.87793
	MAMLD1	12.4052	0.0464011	0.0402831	6.06158	7.19637			TIMM21	11.1441	0.0622106	0.0131572	128.222	2.17489			CRYM	11.8109	0.419333	0.0962023	-50.8923	8.48055
	COPS9	12.2261	0.129029	0.0402706	135.268	2.63224			PRSS12	11.8864	0.042592	0.0131535	166.315	1.39505			ZNF462	11.7075	0.359295	0.0961817	122.862	2.71192
	HVCN1	11.7751	0.0554985	0.0402568	-100.759	10.0707			SCML2	12.3782	0.0269641	0.0131525	-153.085	12.6418			H2AFJ	11.0504	0.186237	0.0961673	-27.9083	6.90709
	FRAT2	12.2821	0.0592626	0.0402306	-177.378	13.3337			USMG5	11.1844	0.0977814	0.0131299	61.4272	4.27596			UBAP1L	11.6872	0.304171	0.0961141	111.179	3.07788
	MAST4	11.8006	0.14652	0.040222	-19.3273	7.43411			DIAPH1	11.9834	0.0775301	0.0131249	-27.9791	7.91471			PSMG3.AS1	11.6447	0.201645	0.0960889	153.607	1.67607
	DPM3	12.8979	0.0782322	0.0402166	-169.604	13.9744			MTIF3	11.6471	0.0641895	0.0131233	133.355	2.33264			H2AFZ	11.8322	0.378214	0.0960795	-46.172	8.34978
	TNIP1	11.814	0.0964292	0.0402147	-74.7025	9.2655			STK33	11.4133	0.0480676	0.0131111	62.7076	4.42522			C2CD6	11.4569	0.185753	0.0960692	90.4764	3.57755
	RNF219	12.0635	0.1071	0.040211	-170.526	12.7779			CD14	12.4592	0.0649694	0.0131039	106.797	3.76307			CD83	12.1097	0.290523	0.0959909	-39.2674	8.43063
	WNT3	12.4175	0.0631592	0.0401463	-103.79	10.9975			OLR1	12.0003	0.0615172	0.0130982	123.668	2.8779			ZNF587B	11.3952	0.278247	0.095961	115.597	2.73621
	USP49	12.4554	0.0860426	0.040051	-24.4239	8.30044			SNAPIN	11.54	0.0638069	0.0130971	124.391	2.55256			TMEM221	11.4181	0.117895	0.0959181	-73.4822	8.74874
	IFI16	11.7417	0.0668346	0.0400065	-108.999	10.2968			RER1	11.3208	0.073274	0.0130936	155.238	1.43905			TBC1D8B	11.764	0.343467	0.0958543	126.456	2.63171
	CTBP1.AS2	12.2586	0.070169	0.0399642	-63.2464	9.41222			AK7	11.6362	0.0280346	0.0130923	100.979	3.37227			KMT2D	11.6863	0.385126	0.0958229	130.023	2.46549
	F12	12.0463	0.0405562	0.0399309	124.53	2.87927			TBCCD1	12.9038	0.0527661	0.0130737	-165.626	13.8405			DPM1	11.4807	0.301221	0.0957895	-67.6699	8.6388
	SSBP3	12.4466	0.0978059	0.0399076	-84.3249	10.3621			NME9	12.1665	0.0408986	0.0130714	-161.763	12.6334			TBXAS1	12.8208	0.155173	0.095756	51.6353	5.98193
	ATP6V0B	12.4155	0.152028	0.0399056	140.735	2.56193			CASP10	12.2915	0.0302678	0.0130613	149.73	2.17922			CCDC18	11.7247	0.215378	0.0957127	155.287	1.66721
	MAPK3	12.037	0.11244	0.039899	-94.4021	10.1935			LTBP2	11.2257	0.0410746	0.0130537	115.878	2.61232			COBLL1	11.429	0.267512	0.0956727	121.816	2.56165
	TMEM192	11.0937	0.109141	0.0398918	-149.451	10.6991			SFXN3	12.025	0.0778216	0.0130503	-126.074	11.2363			GSTO1	11.7003	0.319374	0.0956192	-49.8297	8.31982
	CCDC51	12.2022	0.0767293	0.0398778	163.38	1.66443			OTUD1	11.5405	0.0600059	0.0130496	-94.9972	9.58583			UBL5	11.3821	0.348951	0.095613	-37.9081	7.58068
	LSM6	12.1828	0.0800051	0.0398332	105.394	3.61614			TBCE	11.4996	0.061675	0.0130404	97.6791	3.37943			ZNF480	11.5308	0.229371	0.0956031	125.3	2.51742
	LOC101928524	11.2126	0.0526935	0.0398292	-47.093	7.67936			DDX59	12.6721	0.0552267	0.0130361	-155.875	13.1589			TP53I11	11.2306	0.197708	0.0953824	141.973	1.8016
	RWDD2A	12.9338	0.0967791	0.0398148	167.523	1.91514			COMTD1	11.3157	0.0292537	0.0130349	74.3927	3.97736			ACOT2	12.388	0.220602	0.0953743	-47.3671	9.01796
	TMEM101	11.5389	0.0895581	0.0397935	146.575	1.8408			LINC00865	11.2929	0.0409563	0.0130219	170.015	0.959653			GSE1	11.6931	0.286535	0.0953715	132.507	2.38917
	ELMSAN1	11.9157	0.0956273	0.0397385	-58.3956	8.84853			STK39	12.4299	0.0997325	0.0130067	96.4684	4.09908			CCNB1	11.139	0.188094	0.0953378	-70.5338	8.32141
	MGRN1	11.7927	0.107624	0.0397295	-43.859	8.22939			CALN1	11.8787	0.0888005	0.0130032	-80.5272	9.53585			C2orf27A.C2orf27B	12.4845	0.0759922	0.0953235	-131.083	12.0303
	OSCP1	12.6531	0.0950457	0.0396935	169.623	1.69126			C8orf44	11.2391	0.0355805	0.0129912	-24.2154	6.99508			ORC6	11.7546	0.229143	0.0953049	134.34	2.36816
	HIKESHI	11.2286	0.115489	0.0396423	79.6428	3.7445			PSMA3	12.8246	0.0695785	0.0129867	148.096	2.54887			NEK3	11.3646	0.20241	0.0952893	96.4584	3.31958
	CIT	12.15	0.192771	0.0396267	-40.0223	8.50071			CCDC59	11.0664	0.0618796	0.0129867	88.0622	3.35939			ERCC5	12.303	0.391485	0.0952508	-170.369	13.1253
	TAB2	12.4283	0.131225	0.039621	-26.9044	8.35709			NSMCE1	11.5081	0.0524097	0.0129809	170.337	1.06295			TFPI	11.6269	0.105683	0.0951394	-177.221	12.3506
	CSNK2B	12.5001	0.070268	0.0395538	-103.259	11.0856			GSE1	11.3753	0.0737259	0.0129776	-70.3491	8.5982			MT.CO2	11.4625	0.564437	0.0949411	-172.236	11.9465
	MIF	11.9206	0.110661	0.0395498	162.014	1.55585			TSC22D4	11.816	0.0856003	0.0129596	-81.6277	9.49524			SMIM26	11.3734	0.272273	0.0948955	-72.9924	8.67946
	CAPS	11.3755	0.0611127	0.0395095	-81.492	8.95056			ETFBKMT	12.2751	0.0488264	0.0129595	-111.911	11.091			MIF	11.0195	0.292801	0.094854	-66.1978	8.04579
	SCARF1	11.3105	0.0578489	0.0393995	81.9003	3.73734			MCTS1	11.6197	0.0719053	0.012934	97.0432	3.48742			TMEM99	11.6817	0.0913086	0.0947556	-1.44272	6.72856
	DXO	11.8981	0.0509346	0.0393884	-64.8329	9.04079			HELLS	12.2594	0.0469763	0.0129053	-54.5165	9.11592			TLL2	12.9585	0.222996	0.0947134	-8.91702	8.27953
	RSPO2	11.7819	0.120317	0.0393752	-179.581	12.6591			SNRPD2	11.8244	0.085977	0.012904	100.248	3.53165			CDHR3	12.1481	0.20183	0.0946521	155.721	1.89335
	PSMG3	12.4974	0.10189	0.0393584	144.391	2.48489			LINGO2	12.2355	0.0666382	0.0128989	-108.997	10.94			MAD2L1BP	11.7883	0.223202	0.0946266	-42.8674	8.19203
	HIST1H2BL	11.4195	0.0396681	0.0393276	76.353	3.9975			APCDD1	11.8441	0.0683425	0.0128926	-23.2686	7.60968			COL20A1	12.0307	0.154656	0.0945037	173.09	1.24628
	USMG5	11.5026	0.150058	0.0392872	108.085	3.0491			ZNF850	11.9596	0.0320753	0.0128815	-91.5075	9.99958			MAP3K8	12.7927	0.13672	0.0944697	96.6603	4.35781
	MRPL36	11.8392	0.0662486	0.0392805	139.44	2.25349			ZNF548	11.1663	0.0577019	0.0128431	-27.6749	7.02472			FGD1	11.2511	0.194989	0.0944417	139.97	1.87661
	VKORC1	11.196	0.0383417	0.0392793	142.399	1.76741			COX6C	11.2678	0.106881	0.0128347	45.1705	4.85399			ADCY9	11.1232	0.296739	0.0944121	133.888	1.98635
	LSM14B	12.3961	0.122519	0.0392757	160.762	1.86047			CDC42EP3	12.8775	0.0594713	0.01283	-44.7756	9.47913			RRP9	11.3414	0.190742	0.0944056	-86.1201	9.05454
	PLEKHA6	11.2171	0.115945	0.0392706	-28.7447	7.11278			EXOSC4	11.7773	0.0481498	0.012829	81.5622	4.109			USP21	11.3658	0.199644	0.0943908	108.805	2.93063
	LOC101927751	12.9174	0.0821366	0.0392181	-44.6262	9.51864			RPUSD3	12.1703	0.0586605	0.0128215	-161.078	12.6157			ZNF883	11.7353	0.221055	0.0943723	149.317	1.86788
	ASXL2	12.9636	0.104335	0.0391819	13.0589	7.49336			FLJ20021	12.5355	0.0418044	0.0128195	156.126	2.09907			SMIM27	11.4929	0.144401	0.094281	-28.099	7.38998
	NFASC	11.9876	0.145016	0.0391707	-38.2834	8.26237			DHRS7	11.3484	0.0762364	0.012805	105.977	3.00768			PTOV1.AS1	11.9012	0.17493	0.0942344	114.638	3.11143
	RFFL	12.1397	0.0784888	0.0391455	-54.3652	8.97302			LOC100506844	11.0161	0.055373	0.0127725	86.9539	3.35528			RDH12	11.9549	0.0940472	0.0941937	-76.8384	9.50661
	HIST4H4	11.4316	0.0777212	0.0391138	104.303	3.11955			ANKRD50	12.4167	0.0832744	0.0127691	29.5426	6.39776			PML	12.8113	0.236917	0.094191	174.043	1.61763
	MZT2B	12.0638	0.121493	0.0391114	138.932	2.40815			ATP5H	11.4966	0.0893375	0.0127506	113.563	2.86992			ACADS	11.0622	0.194712	0.0941414	-95.0454	8.98275
	LOC101928441	12.988	0.0250124	0.0390871	30.3427	6.89329			CPEB2	12.3655	0.0884575	0.0127422	-35.044	8.56918			STBD1	11.111	0.12378	0.0940306	-16.2045	6.61114
	BTG2	12.7535	0.0747991	0.0390567	-30.154	8.82173			PPIL3	11.785	0.0595436	0.0127386	99.2312	3.53654			CLP1	11.6566	0.15708	0.0940173	-72.9348	9.01823
	TMEM54	11.7032	0.0791239	0.0390301	169.713	1.18599			PDLIM3	12.0515	0.0615433	0.0127264	-40.3228	8.40132			ZBED6	11.7752	0.289401	0.0939932	127.963	2.58963
	HDHD2	11.0313	0.104565	0.0390255	150.046	1.4335			PMVK	12.4233	0.059549	0.0127208	-1.60516	7.47871			ZNF609	11.7992	0.30663	0.093986	136.888	2.31261
	JAGN1	11.2411	0.0734475	0.0390214	120.016	2.49356			ZNF440	11.0557	0.0625698	0.0127203	-165.769	11.1465			KLHDC9	11.981	0.238302	0.0939179	-48.2288	8.58605
	MRPS12	12.0972	0.0817985	0.0390138	139.09	2.4233			ITIH5	12.2185	0.0698232	0.0127134	158.714	1.83173			NSUN5	11.6364	0.210257	0.093896	-68.0853	8.8372
	PHC3	12.7851	0.116263	0.0389973	-17.2477	8.39767			FIBIN	11.5381	0.0629604	0.0127061	-1.91501	6.59944			TVP23C	12.1769	0.169181	0.093874	133.23	2.67041
	FNBP1	12.1799	0.110423	0.0389903	-38.4082	8.47932			PAK2	12.8246	0.0763571	0.012703	-32.1715	8.97065			LINC01359	11.3972	0.12097	0.0938573	132.497	2.20249
	NGB	11.7779	0.10135	0.0389199	170.12	1.2122			MTRF1	12.5312	0.0471461	0.0126858	-164.679	13.2636			SRCAP	11.6937	0.319685	0.0938406	127.69	2.54601
	LOC100129484	11.245	0.0529252	0.0389143	177.092	0.713335			ZNF790	12.6054	0.0564134	0.0126683	-129.047	12.124			USP32P3	11.7477	0.186701	0.0937907	128.736	2.54674
	PSMB5	12.6669	0.130251	0.0388997	164.393	1.8826			RBM43	12.4765	0.036995	0.012658	-42.0227	8.93285			GEMIN2	12.18	0.206279	0.0937364	-48.7942	8.83082
	NDUFB8	12.0915	0.124986	0.0388844	151.176	2.01388			SMS	11.2495	0.0902887	0.0126277	90.0395	3.43591			PRKAR2B	11.4308	0.449038	0.0937268	-57.1232	8.24455
	ALDH1A2	12.1191	0.0561042	0.038855	49.4535	5.4543			C3orf58	11.3161	0.0815817	0.0126231	-128.342	10.3504			CASP9	11.6724	0.204477	0.0937196	110.299	3.09614
	SLC16A1	11.6892	0.133876	0.0388368	-162.735	11.9732			C19orf70	12.0122	0.0705062	0.0126143	127.864	2.7457			PCDHB4	11.6123	0.200049	0.0936695	113.857	2.93967
	SHMT1	11.9629	0.0651326	0.0388232	-140.44	11.6297			CERNA1	11.2255	0.0361652	0.0126132	79.0754	3.75978			HLA.DRA	12.208	0.323971	0.093661	8.35798	6.9246
	PARK7	12.1802	0.147847	0.0388177	133.75	2.65491			FAM118B	12.7148	0.0558421	0.0126106	-153.902	13.1505			MPZL3	12.116	0.0972064	0.0936335	-134.325	11.6368
	TTC30B	11.5471	0.0606216	0.0388158	-154.994	11.5185			SNX33	11.2493	0.0507842	0.0126087	-142.234	10.6938			COMMD8	12.1472	0.260443	0.0936265	2.64154	7.05804
	UTP14A	11.9671	0.0683011	0.038779	-132.813	11.3821			MCAT	12.218	0.0486352	0.0126031	-165.962	12.8506			PHACTR4	11.5308	0.224111	0.093601	110.212	3.00068
	WDR4	11.8796	0.0558323	0.0387695	-25.1882	7.71074			NDE1	11.7094	0.0410673	0.0125902	22.0632	5.99178			ARL17A.ARL17B.1	11.6723	0.263913	0.0935843	117.258	2.87042
	SLC35F6	12.3307	0.0937031	0.0387169	-49.8347	9.03758			ACER2.1	11.4002	0.0399447	0.0125862	-26.02	7.2242			C15orf41	11.3219	0.178086	0.0933736	86.2675	3.6088
	SLC13A5	11.0499	0.0701376	0.0386994	78.0066	3.65554			GNAS	11.8276	0.128722	0.0125616	-127.103	11.0034			LOC100130691	11.6725	0.176409	0.0933494	106.235	3.22799
	NHP2	12.2958	0.102113	0.0386816	144.146	2.37247			PCP4	11.7553	0.0478125	0.0125508	162.21	1.45857			NUDT2	11.7818	0.241207	0.0933091	-63.8463	8.87136
	DNMT3A	11.8554	0.0963867	0.0386508	-66.916	9.05908			ARIH2OS	11.987	0.0187338	0.0125473	-167.099	12.551			RABL2B	11.7677	0.228703	0.0932716	119.924	2.84759
	CTSF	11.4251	0.14029	0.0386493	143.133	1.88257			PTCHD1	11.5085	0.0704519	0.0125426	-44.2398	7.92277			IRS1	11.9	0.252969	0.0932698	145.081	2.10426
	TNRC6C	11.8551	0.113962	0.0386303	-59.1223	8.80206			C9orf142	11.6737	0.0517754	0.0125423	150.647	1.78869			ZNF318	11.8489	0.30054	0.0932407	131.732	2.51314
	CCT4	11.2958	0.158886	0.0385909	109.536	2.85884			PPP6C	11.7426	0.0782716	0.0125349	-62.6183	8.78515			FBXW8	11.6909	0.201769	0.093168	119.204	2.81979
	ALOX5	11.1796	0.0346179	0.0385318	-109.023	9.56519			PDZD7	11.4343	0.0553636	0.0125154	93.3071	3.47068			BEX5	11.6205	0.339616	0.093109	-68.2507	8.82356
	SLC16A2	12.8544	0.0721286	0.038513	-50.5526	9.65946			REXO2	11.615	0.0574765	0.0125145	135.239	2.25165			LSM2	11.3899	0.171197	0.093091	-83.0917	9.01875
	PPP1R15A	12.2786	0.0915919	0.0384573	-108.746	10.9877			NTMT1	11.6684	0.0578864	0.0124991	117.036	2.87503			RSPO3	11.9603	0.137722	0.0930025	-30.2463	7.96514
	EIF3K	12.0045	0.116802	0.0383988	154.034	1.86814			TBCA	11.3536	0.0772063	0.0124773	70.8113	4.12035			RRAGB	11.9186	0.275787	0.0930012	-51.5738	8.62604
	KMT5C	12.9228	0.0362856	0.0383856	-133.016	12.6976			AMACR	11.1886	0.0464297	0.0124757	58.3748	4.37437			LMTK3	12.5598	0.323739	0.0929344	173.492	1.50695
	TSPAN13	11.6852	0.142981	0.0383771	104.016	3.30894			YEATS4	11.2104	0.0599401	0.012463	71.4949	3.98407			BCOR	11.072	0.256208	0.0929296	116.102	2.5012
	NTMT1	12.4983	0.0838798	0.0383752	151.3	2.24555			TMEM69	12.9056	0.0474269	0.0124612	-163.549	13.7686			USP32P1	12.7178	0.193804	0.09288	134.289	2.97373
	BEX1	12.8317	0.164734	0.0383477	151.419	2.4346			GGCT	11.6265	0.0699231	0.0124551	114.66	2.92348			CENPX	11.5698	0.244301	0.0928498	-71.1167	8.85541
	ZNF431	12.6105	0.0789356	0.0383061	-34.8364	8.83077			ISLR	11.3679	0.0656398	0.0124528	-62.9216	8.35479			SEC31B	11.5203	0.213212	0.0928477	110.095	2.99714
	KDELR1	12.401	0.0717524	0.0382555	-56.3342	9.34151			RPS25	11.3388	0.105281	0.0124507	75.7021	3.95442			WDR60	11.9033	0.304836	0.0928276	139.647	2.28591
	EIF5A	12.9052	0.135235	0.0382463	117.632	3.68838			CCNYL1	12.2218	0.0614617	0.012446	-5.70847	7.41559			PASK	11.8183	0.212859	0.0928178	118.9	2.915
	ATXN2	12.3694	0.109938	0.0382364	-46.4816	8.96651			SHARPIN	12.04	0.049706	0.0124417	-103.59	10.5044			KIAA0922	11.8858	0.195842	0.0927423	116.289	3.04638
	RFT1	12.2523	0.0719148	0.0382183	-57.4675	9.20818			COPS4	12.1221	0.0900644	0.0124272	86.1104	4.22254			TLR5	11.3267	0.109948	0.0926306	63.2898	4.33544
	LINC01158	12.7905	0.0677673	0.0381682	166.352	1.88015			CHCHD1	11.7969	0.0832292	0.0124237	65.9557	4.63558			ESYT3	11.6617	0.256248	0.0926259	113.438	2.98704
	CUBN	11.1019	0.047768	0.0381662	73.8793	3.82354			KLF13	11.8165	0.0928735	0.0124003	-119.47	10.7379			CCNJ	11.1625	0.162557	0.0926106	121.932	2.38173
	TMEM229A	11.5199	0.0513369	0.0381061	174.252	0.943879			FLRT3	12.2716	0.0817605	0.0123714	-166.267	12.9392			IL4R	11.2233	0.18759	0.0925022	-160.54	11.2283
	TRERF1	12.587	0.0803988	0.0380843	14.5752	7.0774			DIRC3	11.2996	0.0269485	0.0123549	4.33607	6.16349			BEX2	11.6823	0.396811	0.0924989	-53.5377	8.41959
	PHF2	12.8157	0.0894733	0.0380301	-7.90749	8.09722			POLR1E	11.3757	0.052858	0.0123382	89.2354	3.55597			DSN1	12.1123	0.19684	0.0924667	-14.3922	7.59655
	FAM216A	12.2862	0.112203	0.0379334	147.975	2.23602			POMP	11.1106	0.0778313	0.0123373	27.6301	5.2579			FAM78B	12.071	0.166033	0.0924616	153.082	1.93808
	ETFA	12.3949	0.124684	0.0379292	128.15	2.98268			BBOF1	11.2274	0.0388727	0.0123207	98.3406	3.16043			BAZ1A	12.2506	0.242774	0.0924075	127.179	2.92279
	CUEDC1	12.5911	0.0810428	0.0379221	-66.8106	9.92782			SLC27A2	12.3702	0.0295919	0.0123155	171.541	1.47577			STK38	12.4865	0.239634	0.0922788	165.197	1.7567
	ZNF32	11.3641	0.108461	0.0378653	111.209	2.85357			PIM2	12.0431	0.0473213	0.0122948	-167.175	12.6355			KLB	11.3186	0.16938	0.0922755	133.816	2.11132
	NDUFA13	12.8357	0.121026	0.0378551	148.84	2.52889			TTC27	12.5185	0.0462219	0.0122946	151.193	2.26098			ADGRB1	11.0631	0.312375	0.0921612	123.948	2.25409
	KLF7	12.471	0.102438	0.0378495	-30.4379	8.5254			RPS3AP6	12.4774	0.0429522	0.0122928	138.927	2.66228			FMO5	11.3367	0.209213	0.092154	128.046	2.30443
	FYB	12.7829	0.0434792	0.0378182	-14.7336	8.30602			TIMM8B	11.9444	0.063016	0.0122914	88.1043	4.02121			ADAM20	11.5919	0.160459	0.092084	80.7806	3.99082
	PPAN	12.575	0.0329822	0.0377815	-151.528	12.868			CA5B	12.4022	0.0440195	0.0122911	-20.7118	8.1157			LINC00665	11.5515	0.229644	0.0920195	113.892	2.89698
	ZNF446	12.7953	0.0634443	0.03777	-16.2911	8.37429			PTPRE	11.0334	0.0731177	0.012288	-91.4632	8.83665			SNX32	11.8318	0.184918	0.0919048	153.143	1.79861
	ZNRF2P1	12.7817	0.036716	0.0377694	-45.1973	9.38643			STPG1	11.8276	0.0554703	0.0122765	159.938	1.57291			STAR	12.1745	0.177104	0.0918565	-40.7384	8.55214
	MTIF2	12.0732	0.115638	0.0377651	160.079	1.70469			MAP7D3	12.2892	0.023619	0.0122749	-129.156	11.6982			CFAP74	12.0557	0.154521	0.0918402	139.348	2.3892
	SSH2	12.5621	0.107551	0.0377635	-8.52721	7.85961			ZNF768	12.1526	0.0572613	0.0122707	-74.7858	9.67719			STARD9	11.7855	0.314607	0.0918141	119.01	2.88945
	IFI27L2	12.5422	0.0932261	0.0377514	115.492	3.51854			PCCA	11.7099	0.078501	0.0122678	85.3973	3.93214			ITGAX	12.2349	0.16227	0.0917958	18.7225	6.59859
	CBX4	11.4443	0.0812238	0.0376866	-89.2107	9.28031			FOXG1	12.1325	0.0692563	0.0122661	-29.2306	8.11758			ISG20L2	11.7795	0.192331	0.0917718	137.496	2.28054
	ZC3H18	12.453	0.0780306	0.037686	-31.2727	8.53478			ST3GAL3	11.9066	0.0595527	0.0122565	173.285	1.17542			DHRS4.AS1	11.9979	0.157756	0.0917228	147.568	2.07983
	MRPS24	12.541	0.104596	0.0376448	153.699	2.1867			CNTLN	12.7005	0.0483348	0.0122536	-165.759	13.5484			SIGLEC10	12.0129	0.14771	0.0917007	-9.3151	7.32379
	IGF1R	12.7681	0.11853	0.0376395	-8.05194	8.05368			FAM221A	12.322	0.0491818	0.0122468	45.3196	5.77082			RNF113A	11.1649	0.231164	0.0916626	-93.8367	9.07507
	BCAS2	12.2901	0.122701	0.0376046	167.211	1.58168			GALNT10	11.2939	0.0523461	0.0122468	-81.8927	8.86304			POU6F2	11.3743	0.217389	0.0915547	104.82	3.06249
	BRCA1	11.8573	0.0686257	0.0375455	-93.3885	9.93328			VPS37D	11.3187	0.040989	0.0122429	176.851	0.758365			PCDHGA4	11.2936	0.148	0.0915229	119.348	2.5495
	PSD4	12.0701	0.0589413	0.0375285	-90.0537	10.0895			PNPLA4	12.6271	0.0496606	0.0122385	-152.665	12.9819			TSHZ1	11.322	0.301897	0.0914131	127.204	2.32142
	COMTD1	11.8927	0.0436688	0.0374992	127.185	2.6911			ZNF410	12.1052	0.0321545	0.0122173	103.122	3.6377			KCNE3	11.751	0.127252	0.0913714	-24.8581	7.56244
	SULT1C4	12.428	0.0433978	0.037474	-17.0354	8.01611			CCDC6	11.8638	0.0913326	0.0122137	-26.1567	7.72576			PIGCP1	11.5723	0.215463	0.0913701	115.372	2.86366
	GPAT3	12.2186	0.0582442	0.0374586	100.87	3.79501			TECR	12.2075	0.0675871	0.0121893	-118.535	11.2269			ATXN2	11.8309	0.328724	0.0913253	120.514	2.87038
	EHD4	12.1592	0.0508966	0.0374331	-91.0341	10.234			NCBP1	11.7549	0.0793081	0.0121823	-125.967	10.868			MLXIPL	11.6786	0.169964	0.0913228	117.727	2.85948
	ELK1	12.4592	0.102845	0.0373431	-87.2936	10.4804			PGS1	11.7683	0.0615636	0.0121751	-114.902	10.5244			GYPC	11.2453	0.127129	0.0912652	-66.0886	8.30971
	PHF21B	11.9836	0.0392522	0.0373258	150.347	1.97889			FRS2	11.2499	0.0784443	0.0121559	-84.9812	8.90551			LRRC37A4P	12.5592	0.284247	0.0911032	168.826	1.66945
	TNFRSF1A	12.04	0.0572459	0.0373244	-68.4049	9.32774			LINC01821	11.1953	0.0200558	0.0121404	87.4366	3.47618			TRPM6	11.9171	0.153282	0.0910856	110.315	3.26535
	SPINT2	12.4806	0.127001	0.0373228	141.817	2.564			LYRM4	11.9134	0.0653437	0.0121345	119.046	2.97381			KDELR3	12.091	0.0791442	0.0910787	139.559	2.40374
	PLIN2	11.165	0.0738126	0.0373176	-137.605	10.4327			ATP5J	11.7514	0.0669305	0.0121327	119.386	2.85431			NFKBIL1	11.2493	0.203596	0.0910479	-101.569	9.42311
	NDUFB7	12.5412	0.11845	0.0373169	154.94	2.14361			PIAS4	11.468	0.0508358	0.0121291	-154.207	11.3804			PAFAH1B3	11.3731	0.222545	0.0910447	-60.0647	8.27064
	METTL5	12.3198	0.0933178	0.0372746	-176.12	13.3469			SLC35F6	11.2645	0.0585429	0.012128	-93.5338	9.19121			SLC17A6	12.0989	0.288417	0.0910218	-33.8565	8.2368
	PFDN6	12.0526	0.0963539	0.0372613	171.364	1.31543			DECR1	11.5068	0.0607551	0.0121009	94.5712	3.48402			AFF3	12.2736	0.321531	0.0910216	153.183	2.05112
	METTL14	12.4495	0.0883249	0.0372368	-100.185	10.914			TESC	12.1665	0.0567142	0.0120926	154.224	1.95439			RAI14	11.6086	0.22104	0.0909595	146.601	1.88129
	FRMD4A	11.156	0.109233	0.0372332	-42.3928	7.46966			EFCAB6	11.8905	0.0593077	0.0120725	93.1638	3.81338			KCNJ10	11.7469	0.357641	0.0908939	148.927	1.88739
	LINC00900	11.4713	0.0316859	0.0371783	-166.02	11.7615			RBM11	12.4144	0.0506068	0.012044	112.445	3.5368			LOC728554	11.5739	0.135066	0.0908513	-72.6572	8.90987
	MED31	12.6643	0.100299	0.0371657	156.048	2.17475			OCA2	12.7964	0.0436245	0.0120406	-147.705	13.0467			VPS33B	12.1761	0.257788	0.0908465	-34.0996	8.32948
	WDR59	11.568	0.0864993	0.0371601	-30.937	7.56207			LRIG2	11.4512	0.0628135	0.0120387	-80.0335	8.99698			PCSK7	11.9425	0.287907	0.0908236	137.176	2.39187
	SAMD1	12.5813	0.074968	0.0371467	-73.2024	10.1396			IKZF4	11.3071	0.0341728	0.0120349	-70.0284	8.50659			COG7	11.7926	0.222218	0.0908011	142.172	2.13546
	DHX58	12.1852	0.0593359	0.0371318	175.178	1.2558			FLG	11.8139	0.0367845	0.0120344	179.178	0.933945			ARL6	12.0225	0.255297	0.0907894	-41.3586	8.40366
	ATPIF1	11.3259	0.104405	0.0371206	153.259	1.50424			HYLS1	11.1273	0.0447873	0.0120234	97.4211	3.11608			RUBCNL	12.1984	0.0952514	0.0907832	112.615	3.38247
	C14orf166	12.6881	0.110071	0.0371019	-169.177	13.6506			CDYL	12.01	0.0763216	0.0120227	124.803	2.84644			NCAN	11.4775	0.369295	0.0907515	126.539	2.44322
	CHCHD1	12.4959	0.0828807	0.0370702	113.96	3.54029			PAH	12.4113	0.0413288	0.0120106	153.777	2.10971			HIPK4	12.1056	0.152665	0.0907402	147.089	2.15951
	BCAS4	11.4755	0.0743208	0.0370696	125.842	2.4641			C14orf28	11.1218	0.0348182	0.0120087	-168.465	11.3263			TOMM7	11.3236	0.346621	0.0906619	-42.8174	7.67045
	TSC22D2	12.9446	0.0914532	0.0370684	23.5311	7.09848			ANXA2	12.8955	0.0507265	0.0119984	129.398	3.26034			TTLL3	11.5507	0.212896	0.0906476	115.626	2.84083
	LOC150776	11.5479	0.0691131	0.0370429	-41.6911	7.88524			ZNF436.AS1	11.3123	0.0423287	0.0119955	122.427	2.46531			ARHGAP15	12.1982	0.129049	0.0906467	56.0356	5.29947
	LRRIQ1	12.1554	0.0408367	0.0370417	-34.5038	8.32037			DNAJC12	11.6756	0.0747818	0.0119848	121.657	2.73001			LINC01873	11.6672	0.355261	0.0906176	113.894	2.97603
	PAK6	12.033	0.0794587	0.0370406	-69.0217	9.34001			MGST3	12.4046	0.0926339	0.0119758	142.026	2.51079			SLC24A1	11.5659	0.175166	0.0905577	126.913	2.48849
	SNRPD2	12.562	0.125831	0.0370166	146.538	2.44861			C11orf87	11.0051	0.103782	0.0119588	-59.9342	7.83724			ATXN2L	11.4365	0.285795	0.0905312	109.946	2.94376
	CKMT2	12.6491	0.0491379	0.0370123	-72.1561	10.1844			CROT	11.6913	0.0505024	0.0119587	91.5295	3.71878			SNRPC	11.7181	0.247012	0.0905133	-61.2543	8.71196
	RANBP1	12.5331	0.113003	0.0369767	173.306	1.49956			FRMD6	11.2012	0.0663804	0.011943	64.8169	4.18447			SPIN4	11.2206	0.160841	0.0904701	79.9254	3.72946
	PPIH	12.9443	0.0730009	0.0369251	157.531	2.28005			HSPA1L	11.8836	0.0298727	0.0119301	174.074	1.13741			MAGEH1	11.9809	0.353687	0.0904564	-49.6346	8.63271
	STOM	12.6437	0.121386	0.0368988	-91.8958	10.8712			JPT1	12.9458	0.0755243	0.0119249	103.747	4.21499			ENDOU	12.3241	0.0967465	0.0904416	172.179	1.42978
	PIM1	12.0803	0.0594127	0.0368988	-71.6713	9.48533			FAAP20	11.9119	0.0385731	0.0119207	111.647	3.21768			TMED3	11.5925	0.272202	0.090421	-71.7572	8.90315
	KIF7	12.3792	0.0477931	0.0368649	-131.057	11.8858			SLC16A14	12.6176	0.0808536	0.0119145	-177.095	13.8245			TCFL5	11.6105	0.271976	0.0903705	-134.449	10.9467
	FHOD1	12.3154	0.0373041	0.0368444	-48.9226	8.98898			C11orf24	12.8874	0.0321648	0.0119108	80.6859	4.99896			TMEM70	11.7713	0.287819	0.0903158	-45.0398	8.244
	RUBCNL	12.064	0.0299601	0.0368007	-20.7037	7.7578			MRPS31	11.4328	0.0542799	0.0119073	103.568	3.1437			ESF1	11.5615	0.2512	0.0902952	147.766	1.81596
	SETBP1	12.6435	0.107332	0.0367191	-19.8438	8.34046			CAPG	12.4332	0.0495196	0.0119043	-46.7551	9.04797			CALCOCO2	11.8901	0.294913	0.0902763	152.732	1.84569
	MUM1L1	11.8457	0.123036	0.0366924	115.269	3.05279			ZWILCH	12.6519	0.0488155	0.0118992	150.726	2.35477			IFIT1	11.6861	0.372522	0.0901896	-53.2438	8.41444
	AHSA1	11.2279	0.122172	0.0366809	121.691	2.43256			WIF1	11.3302	0.0814026	0.0118972	145.241	1.75908			DAP	11.8154	0.248529	0.0901894	135.757	2.35974
	UAP1	12.5275	0.124135	0.0366627	159.518	1.9765			CYCS	12.9023	0.100228	0.0118728	83.7	4.9025			CDK7	11.0879	0.238334	0.0901813	-62.473	8.0121
	NIPA2	11.6635	0.113924	0.0366559	131.852	2.39169			MSX1	11.0854	0.030291	0.0118716	138.846	1.80997			PCNT	12.065	0.36115	0.0901795	149.057	2.06954
	PLGRKT	11.8025	0.0573695	0.036649	85.829	3.98861			ATP5L	11.6015	0.0849976	0.0118619	132.877	2.31936			ZNF546	11.9304	0.248952	0.0901372	136.061	2.42133
	MED30	12.4056	0.0646821	0.0366485	173.057	1.44204			POLR3B	12.2913	0.0544604	0.0118515	-163.691	12.8801			ZNF337.AS1	11.545	0.101845	0.090083	103.784	3.21671
	LATS2	11.6654	0.0344854	0.0366474	-85.7012	9.44247			MRPL14	11.7741	0.0657141	0.0118514	99.125	3.5321			MCTS1	11.6214	0.274208	0.0900584	-60.7874	8.58377
	PAQR7	11.22	0.0542854	0.0366337	175.282	0.757044			B3GAT3	12.0417	0.0617374	0.0118466	-112.779	10.8141			LRP4	11.3061	0.380249	0.0900253	135.563	2.04866
	ETV5	12.2035	0.121847	0.0366317	20.6815	6.50246			TMSB10.TMSB4X.1	12.0534	0.11278	0.0118358	102.384	3.62542			ERP29	11.5354	0.314832	0.0900199	-71.4648	8.8253
	ZNF804B	11.2535	0.0506976	0.0365942	-21.1822	6.91564			RHBDD1	11.8819	0.0593672	0.0118213	117.001	3.02024			DOCK6	12.408	0.173328	0.0899902	175.489	1.35948
	ZNF777	11.6522	0.055871	0.0365419	-14.7925	7.13097			USF3	11.774	0.0725929	0.0118182	-54.4841	8.55597			TOB2	11.5001	0.275001	0.0899588	128.473	2.39605
	ZNF611	11.0542	0.0899445	0.0365379	-89.1946	8.79307			ASNSD1	11.7208	0.0809011	0.0118081	102.601	3.38034			PPP1R3D	11.2962	0.215346	0.0899586	144.185	1.77189
	RGS2	12.3562	0.103894	0.0364542	140.463	2.53514			ZNF576	12.234	0.0514887	0.011801	146.548	2.2538			C2CD3	11.6244	0.307837	0.0898902	115.871	2.8829
	GNPAT	11.9745	0.115101	0.0364417	128.019	2.71626			ZNF844	11.1094	0.0676879	0.0117795	140.071	1.78689			NSUN5P1	12.9431	0.241251	0.0898399	162.769	2.09108
	B4GAT1	11.8128	0.154158	0.0364065	140.078	2.2164			MYL12A	12.3149	0.0630267	0.0117718	121.868	3.14606			RFC3	12.5944	0.147086	0.0898044	-9.25858	7.91832
	PRPS2	11.0974	0.111557	0.0364017	139.741	1.78974			CELF4	12.3839	0.093954	0.0117695	-116.354	11.3865			PRSS3	11.199	0.216325	0.0897875	-86.8897	8.90199
	LOC100130691	12.0872	0.0509335	0.0364005	-88.1933	10.0483			RPP21	12.5064	0.0240214	0.0117434	-134.874	12.1919			FAM174A	11.6338	0.269616	0.0896975	-70.2408	8.90375
	TUBE1	11.727	0.0805238	0.0363988	2.36923	6.64978			NINL	11.0021	0.0480656	0.011733	120.276	2.32632			WNT3	12.0037	0.16671	0.0894676	164.184	1.5292
	PTPN21	12.2456	0.0688393	0.0363766	-13.6522	7.71			SYCP2L	12.6248	0.0277825	0.0117289	22.7308	6.82764			HLA.DPA1	12.03	0.256408	0.089408	2.05503	6.96129
	HK2	11.3983	0.0509646	0.0363574	-144.39	10.97			GTPBP4	11.0537	0.069995	0.0117277	101.879	2.9255			C12orf75	11.4263	0.109565	0.0894033	-55.1279	8.17604
	PDCD6IPP2	12.617	0.0561685	0.036342	-169.176	13.5461			FOXO4	12.4051	0.0657691	0.0117215	-98.1164	10.786			THBS3	11.363	0.162626	0.0893334	104.833	3.05406
	VDAC3	12.2382	0.149402	0.0363383	139.421	2.49862			HTRA2	11.7784	0.0561905	0.0116986	120.531	2.83489			EGFR	11.3364	0.349657	0.0892139	128.841	2.2792
	URB1.AS1	12.5	0.0425579	0.0363198	137.312	2.73222			GNAZ	12.7478	0.0833673	0.0116701	-111.77	11.7056			NDUFA4	11.8159	0.444359	0.0892035	-28.5883	7.75421
	ORAI3	11.8244	0.0361537	0.0363116	178.44	0.96343			HSPA2	12.3684	0.0743083	0.0116588	-7.32124	7.61988			GPAT3	11.9177	0.120402	0.0891881	-53.4694	8.68784
	LYSMD2	12.489	0.108855	0.0363067	145.438	2.44354			FAM213B	12.1328	0.0582735	0.0116528	-84.0512	9.96549			ROM1	12.3298	0.187703	0.089069	166.733	1.61927
	QPRT	11.6088	0.0693315	0.0363053	-168.404	12.0392			RPS27	11.4595	0.0966571	0.011644	112.737	2.87084			TRAPPC4	11.837	0.281213	0.0890584	-41.4411	8.19965
	LNP1	12.1557	0.0859568	0.0362886	158.386	1.80769			THNSL2	11.9525	0.0623971	0.0116439	-37.6511	8.2026			MLXIP	12.1178	0.270742	0.0889969	130.996	2.70839
	AFF3	12.385	0.109908	0.0362885	-16.41	7.94957			PIGA	11.7074	0.0520024	0.0116432	-14.5678	7.18119			SDHAF4	11.867	0.224428	0.0888999	-39.6521	8.17406
	UQCC3	12.2534	0.066164	0.0362573	141.652	2.43199			PDZRN4	11.044	0.0579428	0.0116363	86.5732	3.38812			LINC00622	11.4261	0.184759	0.08879	106.278	3.05295
	USP54	11.2993	0.122578	0.0362258	-67.6842	8.42369			SAMD13	11.8802	0.0237844	0.0116251	-11.4104	7.25672			DLL3	11.4466	0.115139	0.0887825	-48.5878	7.99151
	SHROOM1	11.8936	0.056777	0.0362016	-77.3907	9.45041			PRDX4	11.4294	0.0482924	0.0116106	52.4228	4.76505			GSN.AS1	11.965	0.199155	0.0887812	117.381	3.06371
	TBX18	11.3106	0.037511	0.0361907	-26.7293	7.15043			MEGF11	11.1936	0.0440964	0.0115981	-73.5962	8.48193			DUSP7	11.4367	0.259255	0.0887804	131.248	2.26714
	EFNA3	12.2131	0.0434879	0.0361852	-90.663	10.2889			ZNF436	11.2248	0.0727158	0.0115967	-130.447	10.2921			ZFP64	12.294	0.186949	0.088749	167.525	1.57302
	GOLGA8A.GOLGA8B	11.7145	0.112085	0.036148	-6.54571	6.92747			ANKRD39	11.4114	0.0836929	0.0115926	109.874	2.92857			MTX2	11.6786	0.26091	0.0887333	-50.5051	8.31701
	CCDC124	12.3265	0.0784689	0.0361442	-149.17	12.4341			GM2A	12.3961	0.067316	0.0115894	-83.1564	10.2595			SFMBT2	11.1857	0.314031	0.0887205	109.115	2.79536
	UNC5D	11.6435	0.114231	0.0361344	-50.0651	8.26274			G6PC3	11.6566	0.0435044	0.0115855	-109.432	10.1999			TRERF1	11.42	0.240165	0.0886961	116.962	2.70969
	TMEM107	12.8549	0.0662264	0.0361309	157.757	2.22168			RMDN2	11.5206	0.0483352	0.0115712	74.8557	4.12512			GDPD5	12.1275	0.195852	0.0886747	59.0763	5.13733
	CLMN	12.0257	0.0879253	0.0360903	-54.7596	8.85494			CDADC1	11.0301	0.0452604	0.0115467	121.247	2.31523			HIVEP1	11.5	0.320612	0.0886416	111.073	2.95182
	TSHZ3	12.5204	0.0842648	0.036079	-21.9283	8.28302			MGMT	11.9745	0.0469852	0.0115314	104.302	3.50517			DPP10.AS1	11.4686	0.161544	0.0886412	-85.935	9.20626
	HGS	12.063	0.114943	0.0360585	-18.3784	7.67882			CYTH2	11.6163	0.0655613	0.011528	111.694	3.01225			ZNF334	12.3143	0.253177	0.0886346	152.082	2.11212
	LINC01314	12.5553	0.0817733	0.0360465	-41.1048	8.98881			CDH1	11.9271	0.0201957	0.0115278	-11.3447	7.30299			CCDC84	11.8945	0.238818	0.0886172	138.747	2.31029
	TCEANC2	12.5544	0.0597569	0.0360425	-34.0519	8.74193			EPHX4	12.1308	0.0550005	0.0115089	160.046	1.73776			CACNA1A	11.3578	0.32401	0.0885574	112.68	2.80281
	RPL26L1	12.169	0.0737976	0.0360328	140.035	2.43542			RAD51C	11.6544	0.0588692	0.011507	131.016	2.41299			PCDHB13	11.817	0.257459	0.0884683	151.75	1.83583
	TUBB3	11.2099	0.0921845	0.0360321	98.69	3.13684			POLR3C	12.0268	0.0497424	0.0114968	118.876	3.05542			STEAP1	11.2114	0.0714044	0.0883904	18.1318	5.64674
	LFNG	11.0005	0.0597857	0.0360179	162.683	1.02939			HIST2H2AC	12.5518	0.066623	0.0114936	108.469	3.76993			ACSS1	11.6618	0.289039	0.0883215	138.602	2.17196
	SARDH	12.3145	0.0405872	0.0359813	-134.609	11.9191			TIMP3	11.9462	0.076332	0.0114925	-39.9266	8.27116			PAXIP1	11.8981	0.188874	0.0882896	145.123	2.10174
	SNHG10	12.2948	0.0385515	0.0359716	-151.432	12.4665			FAM227B	11.5813	0.0243828	0.0114911	28.1489	5.67574			LIN7B	11.3141	0.22642	0.0882633	-71.7182	8.5681
	NAP1L2	11.2289	0.148794	0.0359229	118.502	2.5327			EIF5A2	11.8021	0.0771502	0.0114795	124.557	2.71867			PSKH1	12.1866	0.191214	0.0882128	132.541	2.69989
	ZSCAN12	12.3481	0.0820951	0.0359214	-102.032	10.8479			AMPD2	11.3726	0.0728042	0.0114786	-133.81	10.5998			TGFB3	12.1352	0.207834	0.0882037	169.61	1.41781
	UBN2	12.9579	0.117117	0.0359214	3.44098	7.834			FBXO16	12.5321	0.0403079	0.0114586	179.325	1.28953			CSMD2	12.0028	0.284132	0.0880709	123.973	2.86938
	ADARB2	12.1551	0.0728522	0.0359108	-73.3751	9.63251			STMN2	11.4497	0.117289	0.0114534	87.2603	3.6744			TRMT112	11.3716	0.295147	0.0880258	-59.4649	8.24998
	VCL	11.2887	0.0939486	0.0359045	-48.8823	7.82153			ARMC2	12.3055	0.0584465	0.0114383	103.581	3.76491			ABHD16A	11.4094	0.146906	0.0880052	-51.8971	8.05419
	RPL35A	12.0952	0.141493	0.0358623	160.678	1.69679			CEP70	11.7007	0.0680969	0.0114305	87.729	3.84937			MYDGF	11.4788	0.243393	0.0879714	-59.6728	8.38156
	GSTO1	12.5223	0.117486	0.0357748	150.927	2.27245			ARNTL	11.3273	0.0688202	0.0113868	-164.169	11.4929			TMEM63A	12.1158	0.297391	0.0879605	125.701	2.88534
	CYTH2	12.2922	0.101039	0.0357695	149.924	2.17306			THOC5	11.9334	0.0617028	0.0113831	-157.586	12.1571			DNAJB5	11.8684	0.222773	0.0879414	177.913	1.003
	PPP1R7	12.4405	0.110801	0.0357412	149.505	2.2741			PIGL	12.3139	0.0419503	0.0113824	48.6068	5.6513			ZNF605	11.7518	0.301792	0.0879022	134.459	2.36255
	LGI3	11.2648	0.106793	0.0357322	-25.1341	7.05125			C1orf21	11.7345	0.0976266	0.0113816	-78.2077	9.28374			DISP1	12.4499	0.163486	0.0878951	147.054	2.36433
	CORT	12.196	0.0592655	0.0357027	93.7169	4.02108			TMEM199	12.6938	0.045381	0.0113736	-144.508	12.7893			DNMT3A	11.815	0.260561	0.0878529	135.769	2.35915
	RANBP9	12.7724	0.139606	0.0357	-142.265	12.8198			PRDM8	11.3168	0.0560207	0.01137	-133.785	10.5225			ZNRD1ASP	11.7192	0.248672	0.0878294	112.447	3.05869
	RPS26	11.847	0.109654	0.0356583	-143.888	11.5822			C18orf8	12.2231	0.0569741	0.0113541	177.38	1.20051			CYBB	12.4556	0.363192	0.0877925	24.2396	6.61694
	ZSCAN2	12.6661	0.0556662	0.0356581	-106.92	11.4279			IFT81	11.352	0.0666798	0.0113425	56.6458	4.5658			COL8A2	11.5891	0.0756912	0.0877803	-54.8858	8.35593
	NDUFS4	12.8945	0.1143	0.0356423	146.73	2.6389			NVL	11.0147	0.0540991	0.0113342	74.6188	3.73164			GRK5	12.1267	0.189349	0.0876939	174.054	1.26365
	C9orf24	12.5347	0.0549606	0.0356253	174.208	1.46903			SWT1	11.9852	0.0657802	0.011334	151.77	1.93243			NOD1	11.1538	0.150064	0.0876842	107.1	2.83557
	SEMA6A	12.5585	0.0857261	0.0356107	-27.7027	8.52488			MOSPD2	11.5165	0.0504123	0.0113217	-91.8554	9.45503			MAIP1	12.0478	0.185089	0.0876734	-27.9304	7.98253
	UQCR10	12.9288	0.120238	0.0355932	151.813	2.47667			SMAD4	12.828	0.0747539	0.0113155	-39.7596	9.24479			SLC16A4	12.3552	0.139723	0.0875809	168.635	1.56767
	SYN3	12.7783	0.0828956	0.0355815	-42.3631	9.28201			ATXN1	11.8217	0.101623	0.0113132	-73.8792	9.24778			HIST1H4J	11.1158	0.274508	0.0875741	-49.5125	7.64462
	OLA1	12.3696	0.136179	0.0355776	151.463	2.16531			LRRC37A3..includes.others.	11.2514	0.0295198	0.0112976	-105.438	9.54674			KCNE4	11.2952	0.115651	0.0875678	-78.747	8.76589
	ANAPC11	12.106	0.10395	0.0355671	125.571	2.88332			BCL2L13	12.5174	0.0798989	0.0112964	-19.19	8.18462			MDH1	12.2225	0.469728	0.0875591	-26.7097	8.1293
	NXT1	12.4893	0.0841849	0.0355573	161.845	1.87451			MGME1	12.4819	0.0316799	0.0112938	149.412	2.30149			LAMTOR4	11.5322	0.273342	0.0874296	-55.2604	8.30243
	TXNL4A	12.8016	0.110081	0.035543	165.592	1.91312			FKBP15	12.2549	0.0605726	0.0112913	-86.1044	10.1861			EEFSEC	11.0666	0.116045	0.0873526	106.711	2.78624
	HSD17B14	11.9636	0.0517833	0.0355245	114.871	3.1462			HPS3	12.3968	0.0598261	0.0112875	-168.431	13.1968			PMS2P3	11.6407	0.146665	0.0872434	140.715	2.09066
	C3orf62	11.7748	0.0477444	0.0354755	-58.5607	8.69018			RPARP.AS1	11.5746	0.0470481	0.0112787	-153.063	11.4959			ZNF384	11.834	0.202878	0.0872349	137.618	2.31018
	F8	11.4507	0.104316	0.035445	148.244	1.73545			CFAP36	11.307	0.0764844	0.011268	94.9274	3.32551			BMS1P5	11.2311	0.289228	0.0872201	80.4064	3.72262
	TIMM10	12.967	0.0785718	0.0354448	171.439	1.79187			RPL31	11.447	0.111644	0.0112655	84.1569	3.77105			ZNF660	11.3417	0.209095	0.0872179	98.1913	3.24819
	TMEM11	12.7129	0.0528543	0.0354363	-149.285	12.9848			RPS3	11.2535	0.0858962	0.0112651	57.4432	4.45786			SDC3	11.9738	0.335159	0.0871806	158.49	1.7023
	SH3RF3	12.7069	0.068208	0.0354058	0.913092	7.67465			FLNC	11.879	0.0488873	0.0112528	-110.063	10.5108			PRPS1	11.9309	0.267854	0.0871497	-51.6611	8.64302
	CTTNBP2	12.7501	0.0904629	0.0353571	-1.1618	7.79128			FAIM	11.6837	0.0440328	0.0112509	103.362	3.32913			MRPL1	11.467	0.255784	0.0870009	-64.9061	8.53449
	CPLX1	11.7273	0.10957	0.0353556	-79.9126	9.33056			PSME1	12.4561	0.0529349	0.0112419	-158.921	12.9549			POP7	11.4449	0.245914	0.0869962	-61.9841	8.41551
	GALNT14	11.2421	0.0623253	0.0353511	48.1439	4.73863			TAB3	12.1068	0.060365	0.0112404	-17.7185	7.70266			ATP5J2	11.2092	0.311023	0.0868979	-73.6463	8.50225
	TMCO6	11.3369	0.0375871	0.0353339	-45.0185	7.75459			NDUFA4	11.497	0.109855	0.0112373	71.4424	4.21543			APPL2	12.0972	0.281379	0.0868963	149.677	2.06757
	HLA.DPB1	11.2235	0.06191	0.0353281	-144.404	10.7255			DERA	11.4543	0.0449697	0.0112373	110.297	2.9449			FAM19A4	12.6551	0.157351	0.086892	-28.403	8.65357
	IGFL4	12.1585	0.0493436	0.0353181	-15.7191	7.68941			RPS27A	11.547	0.0961361	0.0112288	91.7188	3.60513			FUCA1	11.8171	0.204779	0.0868508	-23.8825	7.601
	SUPT4H1	12.4186	0.10531	0.0352769	-173.73	13.4116			TMEM232	11.5845	0.0624881	0.0112241	88.8637	3.72497			RPP25L	11.247	0.184288	0.0868277	-75.8205	8.6158
	AJAP1	12.457	0.0916535	0.0352762	-56.186	9.40118			GIMAP8	11.6036	0.0272772	0.0112058	-159.351	11.7398			ZNF354A	11.3215	0.192367	0.086799	141.727	1.86441
	BRF2	12.0312	0.0660306	0.0352723	163.97	1.55131			PCDHB5	12.0252	0.037814	0.0112034	-18.5828	7.64593			RALGAPA2	12.5105	0.29502	0.0867804	151.363	2.25043
	NDUFA4	12.0903	0.169525	0.0352578	125.438	2.87755			NAB2	11.9102	0.0588654	0.0111991	-114.07	10.684			ISG15	11.9171	0.233926	0.086752	-43.6684	8.36262
	C4orf36	11.8247	0.0460809	0.035257	-62.0915	8.86421			PAPD7	12.2304	0.0539146	0.0111888	-14.6121	7.72681			MYCBP	11.5482	0.194319	0.086736	109.355	3.04027
	PSMA7	12.6971	0.118998	0.0352278	134.867	2.9404			ANKRD30B	12.7406	0.0452774	0.0111739	123.358	3.3749			COMMD3	11.5613	0.232233	0.0867255	-55.4825	8.34313
	COL5A3	12.1471	0.121294	0.0351959	136.317	2.5475			ADGRG6	11.6848	0.0322025	0.0111725	73.7291	4.29169			FRZB	11.4385	0.141549	0.086703	-104.063	9.74497
	NMRK1	11.3296	0.156131	0.0351728	140.881	1.89589			HS3ST1	11.2427	0.0374334	0.0111715	-135.802	10.4838			USP6NL	11.841	0.206256	0.0867009	143.493	2.12125
	GUSBP11	11.0487	0.0839395	0.0351726	-0.820135	6.07386			CCDC125	11.6056	0.0396209	0.0111637	111.069	3.02499			GLA	11.6726	0.150953	0.0866736	-46.6022	8.18368
	SLC24A1	11.8079	0.0534294	0.0351726	-56.0699	8.64695			MITD1	12.0114	0.0451766	0.0111619	133.02	2.57315			MSR1	11.6542	0.194346	0.086622	-11.3274	7.02092
	BVES	11.9422	0.0607239	0.0351724	-16.8221	7.50027			NTPCR	11.193	0.0606263	0.0111584	109.46	2.7897			NUDT10	11.8979	0.240468	0.0865858	-61.1724	8.91964
	C3orf14	11.8721	0.111626	0.0351643	119.225	2.94025			ELMSAN1	11.6523	0.0573424	0.011154	-68.0135	8.85368			COPRS	11.5431	0.314662	0.0865761	-63.7426	8.58699
	ATP10B	11.7256	0.0750435	0.0351627	-29.0583	7.67202			EGR1	12.033	0.0664072	0.0111504	-3.80285	7.16012			LOC150776	11.8033	0.190044	0.086562	109.742	3.20523
	PTPRE	11.8939	0.106191	0.0351557	-49.1037	8.5162			DEPDC1	11.9179	0.0285842	0.0111434	158.306	1.67714			COL10A1	11.9241	0.159455	0.0865485	119.027	2.98162
	DOLK	12.6409	0.0604887	0.0351393	-136.972	12.4505			IFT74	11.3545	0.0531046	0.0111419	74.468	4.00572			FCGR2A	12.2615	0.203993	0.0864929	8.09155	6.98595
	LZTS2	12.086	0.0922301	0.0351368	-44.902	8.59342			THRB	11.2239	0.0863873	0.0111415	-119.678	9.95518			WNK2	11.5011	0.31711	0.0864482	122.873	2.57561
	TRPM6	11.5096	0.0534085	0.0351011	-50.731	8.1315			MFSD9	11.4056	0.0357833	0.0111176	-141.618	10.8924			ARHGEF26	11.8261	0.26115	0.0864303	132.576	2.47092
	LSM4	12.6697	0.110408	0.0351008	157.691	2.12			ASNA1	12.1075	0.064901	0.0111167	-154.075	12.2893			MCMDC2	11.4011	0.146087	0.0864023	137.862	2.03502
	TNS1	12.2897	0.0861319	0.0350681	-45.8393	8.85453			ZNF398	12.4633	0.0590042	0.0111155	37.1126	6.17848			ATP11A	11.9386	0.291681	0.0863922	127.837	2.69913
	TNFSF4	11.5994	0.0362693	0.0350443	2.54913	6.51731			CMPK2	12.1969	0.0471611	0.0111132	174.881	1.27189			REL	11.8179	0.178833	0.0863814	121.1	2.84249
	LBH	11.7457	0.0659398	0.0350314	133.588	2.3871			KCNN2	11.7156	0.0723324	0.0111068	66.9717	4.53612			RRN3P3	11.7408	0.142832	0.0862701	150.423	1.835
	FIS1	12.8243	0.125718	0.0349846	150.325	2.46929			NDUFB6	11.519	0.0653897	0.0110988	70.4126	4.26601			RNF24	11.8423	0.241149	0.0862677	118.117	2.9568
	TM2D2	11.8238	0.10039	0.0349747	171.19	1.20123			ODC1	11.8639	0.0645332	0.0110894	110.644	3.21756			DNHD1	11.5386	0.247223	0.086266	99.6232	3.34548
	ZNF107	11.5102	0.0804892	0.0349512	-113.409	10.1362			TEF	11.7445	0.0781142	0.0110835	-104.014	10.1379			ENTPD1.AS1	11.3478	0.121875	0.0862283	110.908	2.85182
	PDE4B	12.0537	0.127476	0.0349395	-74.2696	9.54047			CYB561	11.1241	0.0662687	0.011077	107.122	2.814			GRSF1	11.7687	0.362219	0.0862172	-43.5051	8.19095
	SLC9A6	12.2571	0.151228	0.0349356	111.975	3.44466			MMACHC	11.8916	0.0294479	0.011076	-112.119	10.5951			MRPL45P2	12.2755	0.0972672	0.0862133	134.244	2.69797
	MRPL52	12.2124	0.081028	0.0349046	133.551	2.68193			TXNDC11	12.8352	0.0438298	0.0110682	-109.815	11.7505			PLEKHA6	11.2209	0.29058	0.0861902	123.382	2.37517
	LRRC37A4P	11.4016	0.091107	0.0348987	-35.799	7.53538			TMEM266	12.0246	0.0432485	0.0110672	144.804	2.1879			AHSA2	12.2325	0.289213	0.0861885	143.701	2.34966
	SMURF2	11.5078	0.102855	0.0348938	-88.6235	9.34077			AKAP7	11.8257	0.0641011	0.0110516	130.096	2.55218			PIFO	11.1863	0.125244	0.0860839	-63.8681	8.17086
	CENPB	11.244	0.111188	0.0348917	-130.317	10.3142			ITGA9	12.5612	0.0678768	0.0110441	-19.188	8.23075			RANBP17	11.1048	0.251449	0.0860352	36.6118	4.97545
	ART3	11.6369	0.0504126	0.0348768	-122.917	10.6101			HEATR6	11.0617	0.0535894	0.011013	-129.408	10.038			CENPO	12.0943	0.122552	0.0860068	152.144	1.98297
	TOP1MT	11.5164	0.0463225	0.0348192	-98.5582	9.66924			ZFAND2A	11.9499	0.0547934	0.0110054	177.469	1.05896			XKR6.1	11.9619	0.196173	0.0860063	144.516	2.15998
	KCTD17	11.8118	0.107735	0.0348012	157.812	1.63391			HNRNPH3	11.6744	0.0658016	0.0109896	-23.2015	7.42684			STRADA	11.0428	0.180394	0.0860063	83.5479	3.47998
	TNRC6A	11.0222	0.110703	0.0347683	-40.163	7.25186			CFH	11.8085	0.051094	0.0109726	74.3849	4.36857			SDHD	11.8049	0.297705	0.0859942	-45.5485	8.29852
	MRPS10	11.4121	0.108977	0.034767	146.291	1.77464			TAS2R20	12.0884	0.0217338	0.01097	-148.34	12.0695			AP2S1	11.5217	0.284809	0.0859931	-62.6658	8.52726
	AKNA	11.2897	0.0596955	0.0347661	-15.7625	6.78402			SPTLC1	11.9505	0.065412	0.0109684	-176.903	12.8229			GANC	11.6873	0.207817	0.0858327	126.478	2.58121
	CALCOCO2	12.1034	0.0899895	0.0347594	-76.3787	9.67135			TMEM141	11.7436	0.0573025	0.0109665	106.589	3.26655			CORO6	11.1496	0.243658	0.0858305	85.8829	3.48971
	EMC4	12.0336	0.116909	0.0347566	138.874	2.39148			RNF144A	12.014	0.0697916	0.0109539	-96.3853	10.2305			MRPL33	11.5498	0.257244	0.085816	-35.8884	7.70117
	CBLB	12.8614	0.0640779	0.0347348	-14.7687	8.38908			ERGIC2	11.5681	0.0774443	0.0109521	123.185	2.60973			PCK2	12.471	0.102449	0.0857808	16.5023	6.8993
	ZCCHC14	12.5213	0.0959307	0.0347266	-4.62357	7.68208			EEF2K	11.0791	0.0561921	0.0109472	-63.9909	8.04843			PHYHD1	12.0836	0.151813	0.0857448	63.909	4.93844
	WBP11	11.7646	0.0861038	0.0346715	-53.0627	8.49865			SEC24B	12.7163	0.0673502	0.010936	-81.6837	10.6016			ZNF586	12.1757	0.210642	0.0857271	144.627	2.2842
	MRPL58	12.6681	0.0666167	0.0346677	-176.295	13.8718			OSER1	11.3173	0.0540654	0.0109165	76.352	3.91706			GXYLT2	11.9166	0.125232	0.0856066	151.567	1.89948
	CEP95	11.4679	0.0766616	0.0346606	-55.3764	8.23195			MTBP	11.5096	0.0350985	0.0109159	72.7811	4.18273			GSTA4	11.7509	0.299615	0.0855867	-53.0991	8.48418
	TRAF3IP2.AS1	12.1427	0.0577621	0.0346546	-24.0474	7.95381			GLRX	12.8993	0.05676	0.0109153	138.447	2.93857			FAM86DP	11.9923	0.153878	0.0855458	-142.304	11.7327
	HSF2BP	11.6271	0.0308302	0.03465	55.7954	4.82507			PLGLB1.PLGLB2	11.097	0.0243696	0.0109106	158.681	1.20564			ZNF749	11.9849	0.181676	0.085475	149.908	1.99423
	ATP6V1D	12.7626	0.13572	0.0346202	76.9784	5.0336			HENMT1	11.4866	0.0584647	0.0109065	100.782	3.27092			RBFOX3	11.3119	0.277884	0.0854444	133.187	2.1269
	DGUOK	12.2508	0.075704	0.0345806	145.193	2.30987			ACTA2.AS1	11.3084	0.0278676	0.0108799	-136.668	10.6014			ZNF521	11.7267	0.229552	0.0854033	136.801	2.27052
	MRPL3	11.3773	0.115459	0.0345694	121.431	2.53964			STOML2	11.6673	0.0628371	0.0108685	141.986	2.06563			RBM28	12.2516	0.243349	0.0853622	161.339	1.76089
	BDNF.AS	11.1122	0.0534915	0.0345568	-79.3141	8.56039			NRBP1	11.2185	0.0705747	0.0108571	96.719	3.20451			GGH	12.3819	0.234329	0.0853463	-34.0622	8.5534
	VSIR	11.6444	0.0820622	0.0345351	-107.019	10.106			CYP20A1	12.8139	0.0380769	0.0108428	-124.734	12.2537			TEX15	11.8612	0.182379	0.0853219	135.985	2.38078
	CTNNA3	12.1135	0.0874903	0.0345107	-23.1762	7.8934			ANKRD54	12.0427	0.0496962	0.0108234	-128.59	11.3443			CUTC	11.8439	0.162959	0.0852728	-43.9107	8.28853
	RNF165	12.4729	0.0901138	0.0344963	-20.2966	8.17608			SP1	11.5843	0.0618813	0.0108033	-86.7521	9.37582			SWI5	11.9756	0.145626	0.0852723	-54.4267	8.78616
	NFAT5	12.3911	0.132112	0.0344459	-12.3219	7.81519			PRELID2	11.9653	0.0514459	0.0107665	100.367	3.6294			IRF8	12.3718	0.17946	0.0852285	29.506	6.35781
	TMEM268	12.0711	0.101695	0.0343922	-51.4304	8.79556			SULF2	11.632	0.0617216	0.0107629	-77.5681	9.13833			AUTS2	11.8455	0.258705	0.0851717	126.957	2.66805
	STARD4	12.136	0.123605	0.0343876	73.3374	4.66371			TMEM120A	11.9115	0.0441209	0.010762	68.3874	4.64875			POLA2	11.1831	0.133557	0.0851651	93.6792	3.27304
	ZSWIM7	12.7759	0.0733273	0.0343016	124.176	3.36906			ISLR2	12.1469	0.0453145	0.0107612	-34.1246	8.29831			CCT6P3	11.1878	0.182766	0.0851421	104.166	2.95062
	ABCA10	11.6684	0.0786588	0.0342449	6.38848	6.46129			TSPAN31	11.3244	0.0547281	0.0107589	170.921	0.947819			LOC100505715	12.0191	0.121035	0.0850657	122.733	2.92151
	SH3PXD2A	12.4815	0.114507	0.0342093	-31.7772	8.58329			VRK3	12.2085	0.048613	0.0107512	-177.087	13.214			SMIM4	11.163	0.108732	0.0850179	23.0042	5.44964
	GSTA4	12.7887	0.114575	0.0342063	165.888	1.89565			POLR3F	11.2835	0.0557597	0.0107424	102.391	3.07424			SLC22A23	11.3964	0.274507	0.085011	110.974	2.88332
	RRP36	12.5153	0.0865318	0.0341903	-177.796	13.6963			KCNK12	12.1676	0.0409869	0.010726	-73.1627	9.64037			ZFHX3	11.7875	0.242971	0.0849921	129.433	2.54948
	KLHL35	12.5083	0.0504851	0.0341725	-155.707	12.9183			USP14	12.1193	0.077579	0.0107254	-1.83031	7.18087			MIR3936HG	11.8318	0.196069	0.0849647	107.364	3.30315
	IMMP1L	11.8396	0.0552193	0.0341213	100.548	3.53276			FITM2	12.0658	0.0569983	0.010721	-96.9844	10.3164			ACTL6B	11.9867	0.274969	0.0849639	-41.7422	8.37655
	CASP8	11.1316	0.032262	0.0341072	-104.215	9.35401			SPEF2	11.7568	0.0561573	0.010716	167.749	1.27848			ATXN7L1	11.761	0.198809	0.084957	121.715	2.78463
	LRRN2	11.6974	0.0700426	0.0340786	-22.9404	7.44276			TMEM163	11.5709	0.043256	0.0107091	-64.4579	8.64272			ZNF319	12.0666	0.16948	0.0849288	156.296	1.82784
	SENP8	11.956	0.05399	0.0340726	-131.634	11.3277			ANAPC15	11.348	0.0338293	0.010687	131.373	2.20681			SHANK2	11.6871	0.319504	0.0849079	131.307	2.42432
	HNRNPUL1	11.174	0.090304	0.0340571	-67.6441	8.27355			CECR6	11.1983	0.0508121	0.0106844	-84.1525	8.81592			TEPSIN	12.3034	0.12741	0.0848992	140.967	2.48571
	FAM50B	11.1665	0.0770786	0.0340233	153.041	1.41948			WDR3	11.4629	0.0602472	0.0106814	129.281	2.34638			CCDC28A	12.1059	0.245643	0.0848976	-26.4812	7.99635
	FAM196A	11.6473	0.0494765	0.0340161	-69.4257	8.89352			LINC00641	11.942	0.0797479	0.010667	-76.6436	9.48442			PCP4L1	11.4744	0.273624	0.0848208	-74.6407	8.85341
	PRTG	11.9566	0.0451666	0.0339574	-30.4173	7.96684			TUBD1	11.895	0.0362318	0.0106667	159.811	1.61459			CRTC3	11.7295	0.250263	0.0847992	119.497	2.83606
	ZSWIM8	12.1167	0.096162	0.0339369	-20.402	7.80337			SSU72	11.9433	0.0620402	0.0106584	112.731	3.20334			FSIP2	11.6336	0.299495	0.0847812	114.076	2.94714
	PIK3CG	11.6696	0.0497026	0.0339151	-44.0739	8.0983			DNAJB12	11.426	0.0542366	0.0106563	-97.0705	9.50687			GPD1	11.2486	0.189789	0.0847424	-50.3043	7.82039
	WDR41	11.9811	0.11353	0.0338394	91.2034	3.94574			CALCRL	12.5691	0.0596293	0.0106542	159.442	2.0023			TNRC6C	11.74	0.295802	0.0847385	127.897	2.56912
	CHCHD5	12.2273	0.0429993	0.0338317	-166.294	12.8754			USE1	11.3918	0.0444554	0.0106414	81.3313	3.81817			MCHR1	11.0899	0.177467	0.0847074	-111.352	9.52012
	GATAD2A	11.8602	0.0772207	0.0338309	-65.7116	9.0251			STX8	11.5054	0.0537335	0.0106359	114.472	2.84694			SYNGAP1	11.6834	0.291583	0.0846626	127.248	2.5537
	SNRPG	11.8869	0.0714956	0.0338125	114.348	3.11119			MMAA	11.585	0.0370628	0.0106128	-64.3792	8.65672			PARP6	11.1357	0.263613	0.0846512	119.222	2.44787
	KIAA1551	12.3423	0.0999532	0.0337708	-49.3011	9.03258			KALRN.1	11.8038	0.0631137	0.0106103	-24.8481	7.61852			BHLHE22	11.5187	0.118157	0.0846365	-81.4364	9.12433
	LRRC23	12.7119	0.0583523	0.0337628	-111.426	11.6464			CROCC	11.6956	0.053697	0.0106015	-120.671	10.6159			TIMM17B	11.3367	0.231856	0.0845953	-65.5865	8.40205
	ARID3A	11.5554	0.0399086	0.0337499	-114.99	10.2464			ITFG2	12.2774	0.0334211	0.0105995	-100.178	10.6939			CDKN2AIPNL	11.6456	0.266191	0.0845007	-62.2715	8.66001
	FLNC	12.2248	0.0711699	0.0337464	-85.9709	10.1441			LINC00888	11.6152	0.0507747	0.0105803	128.688	2.46315			FAM19A1	11.8915	0.261586	0.0844623	-47.4713	8.45957
	AGFG2	12.3611	0.0722157	0.0337382	-55.8617	9.27917			PITPNB	11.9685	0.0639918	0.0105763	8.81827	6.67538			NACAD	12.1117	0.265508	0.0843892	150.435	2.05052
	NFATC3	12.9213	0.0846142	0.0337361	5.40701	7.72718			PDE6D	12.2166	0.0501359	0.0105692	143.856	2.33484			ZNF275	11.3886	0.248571	0.0843641	113.197	2.80762
	UQCRQ	11.9547	0.120841	0.0337213	118.394	3.02314			GOLPH3L	12.9769	0.0509649	0.0105643	-70.5479	10.52			SPRY3	11.4512	0.200666	0.0843615	114.202	2.81859
	R3HDM1	12.4907	0.129355	0.0337092	-22.4446	8.26944			ZNF34	11.573	0.0393733	0.0105602	-153.561	11.5096			ZDHHC11B	12.3079	0.339877	0.0843225	136.964	2.6253
	STAT5A	11.7753	0.0396803	0.0337003	-125.75	10.8884			AKR1E2	12.0154	0.0420569	0.0105598	143.955	2.21075			KCNN3	12.5286	0.206763	0.0843196	164.194	1.81439
	RPS21	11.4169	0.11542	0.033689	82.0813	3.81378			RMND1	11.4004	0.0521041	0.0105532	96.056	3.35849			SLC25A14	11.4644	0.219235	0.084303	-74.743	8.84467
	AURKAIP1	12.4771	0.0976274	0.0336607	154.447	2.12419			ZFX	12.9683	0.0761176	0.0105455	-121.671	12.3513			ZCCHC8	11.8001	0.206466	0.0842812	143.287	2.10345
	PRDX4	12.1505	0.0708165	0.0336539	125.481	2.91531			MSRA	11.88	0.0619433	0.0105367	86.0617	4.03993			SEMA6C	12.7957	0.198485	0.0842532	176.835	1.51034
	DENND1A	11.7042	0.0958752	0.0336403	-17.7172	7.28018			VSTM2B	11.847	0.0464654	0.0105331	-128.738	11.0835			SIMC1	11.7523	0.171399	0.0842492	131.331	2.465
	CNTN2	12.9265	0.118316	0.0336392	-23.5105	8.77067			PCP4L1	11.3698	0.0613478	0.0105322	81.7714	3.7872			CARNS1	11.1844	0.25271	0.0842469	69.7903	4.01614
	MYH11	11.3565	0.0655157	0.0336276	178.271	0.732771			ABHD14A	12.1822	0.0470383	0.0105247	-141.677	11.9765			SEC61B	11.3482	0.188011	0.0842117	-60.4303	8.25317
	LINC01140	11.0547	0.0208222	0.0336089	95.99	3.10706			WHAMMP2	11.7205	0.0402373	0.010518	-175.223	12.4252			MED1	11.1461	0.242051	0.0841983	124.844	2.28073
	NNT.AS1	11.7281	0.0544559	0.0336078	-116.753	10.5317			LINC01551	12.6585	0.0344738	0.0105057	-125.289	12.064			XKR7	11.6316	0.144591	0.0841962	146.6	1.89498
	NUMB	12.945	0.0841921	0.0336002	14.949	7.4075			PIR	11.6276	0.038808	0.0105053	84.5074	3.89808			VDAC3	11.6805	0.372984	0.0841834	-61.9929	8.69191
	LYPLA1	12.6387	0.0997135	0.0335931	139.349	2.74654			GMCL1	12.1904	0.0545389	0.0105002	5.14895	7.01601			TRPV3	12.33	0.145559	0.0841787	161.052	1.81394
	LITAF	11.8277	0.0789431	0.033592	-81.5027	9.50541			CCK	11.5248	0.0951425	0.0104996	66.4126	4.3987			ITGAM	12.5192	0.188854	0.0841708	23.0822	6.71653
	KIAA1549	12.8628	0.101269	0.0335836	2.89536	7.75933			CD99	12.0531	0.0387034	0.0104956	9.48099	6.73565			OSER1.AS1	11.5246	0.22042	0.0840522	-78.6944	9.04388
	PMP22	12.2296	0.0921397	0.0335612	-49.5285	8.91208			CTSH	12.3405	0.0619728	0.0104872	59.8262	5.28973			NLGN3	11.2675	0.255014	0.0840467	114.999	2.66818
	TMEM18	12.2323	0.0857214	0.0335504	165.534	1.60768			TMED10	11.3678	0.0789242	0.010475	-90.4545	9.2241			ARMCX1	11.4141	0.286715	0.0840185	-76.7988	8.84908
	AAGAB	12.7647	0.121444	0.0335474	157.133	2.19318			LOC728673	12.7155	0.0167471	0.0104712	154.367	2.26314			ZNF391	11.8067	0.206407	0.0840024	125.448	2.69242
	FIGN	12.698	0.0728158	0.0335189	-7.37427	7.95813			CACNG2	11.1899	0.0361064	0.0104699	-107.334	9.5262			HINT1	11.5474	0.366578	0.0839929	-50.5867	8.16999
	ZNF721	12.2495	0.108108	0.0335013	-42.838	8.70712			TRAPPC11	11.3041	0.0727847	0.0104444	-121.81	10.129			YAP1	11.0626	0.299958	0.083975	125.903	2.19368
	NGLY1	12.0867	0.104084	0.0334905	115.455	3.21041			INO80E	11.3745	0.0428271	0.0103965	100.649	3.19441			ZNF821	12.2638	0.197031	0.0839467	-35.4445	8.47128
	RIMKLA	12.9048	0.0965544	0.0334497	177.827	1.53027			TCEAL3	12.6336	0.0642176	0.0103963	-102.529	11.2317			AKR1C1.AKR1C2	11.3266	0.132274	0.0839335	-110.42	9.80077
	TNFSF13	11.7934	0.0288788	0.0334418	-109.566	10.3828			FIS1	11.1672	0.072005	0.0103918	67.5883	4.0706			DSP	11.163	0.177405	0.0839301	-139.284	10.482
	VSTM2A.OT1	12.414	0.0797684	0.0334418	-39.8915	8.78957			C1QTNF3	11.2508	0.0372737	0.0103888	98.057	3.1863			PPP1R13B	12.6869	0.282533	0.0839121	158.766	2.09177
	PAFAH2	11.8893	0.0552664	0.0334312	-103.047	10.2926			GPX7	11.5116	0.0181142	0.0103855	134.922	2.19728			NKD1	12.4978	0.136254	0.0838983	-168.065	13.3324
	SRRM1	12.5675	0.0911995	0.033418	-14.394	8.06997			WDYHV1	11.9424	0.0377629	0.0103808	169.142	1.33137			SHROOM4	11.7492	0.225948	0.0838646	117.296	2.92104
	CXCR4	12.8692	0.0321399	0.033377	-103.691	11.576			SREK1	11.1866	0.0757713	0.0103792	-0.776363	6.21071			NAALADL2	11.4185	0.150923	0.0838613	134.412	2.15519
	QSER1	12.1866	0.107505	0.0333559	-20.6017	7.88405			ATP23	12.243	0.0305478	0.0103765	128.141	2.88518			NDUFA13	11.17	0.282502	0.0838445	-60.7266	8.05421
	EXOSC4	12.3475	0.0630423	0.0333173	147.147	2.30054			PARK7	11.2233	0.0821452	0.0103763	94.7911	3.26808			NCKAP1L	11.9008	0.225595	0.0838168	-15.1516	7.40169
	TIMM8B	12.1465	0.0865832	0.0332963	119.702	3.10775			SLC16A7	11.252	0.0646466	0.0103739	-136.345	10.5136			DNAH2	12.6342	0.173247	0.083806	176.644	1.43485
	C19orf60	11.4415	0.101297	0.0332911	95.7306	3.39903			HIPK1	11.296	0.0768256	0.0103706	-99.0663	9.40445			MED30	11.8408	0.15011	0.0837009	-32.4664	7.9087
	TAP2	11.2106	0.0579239	0.0332902	-130.346	10.2697			TTC9C	11.7155	0.0475654	0.0103642	115.993	2.94072			MDH1B	11.6508	0.162622	0.0836845	-63.2316	8.6972
	POLR2I	12.4198	0.0824001	0.0332257	177.814	1.28528			ANGPT1	11.422	0.0389065	0.0103633	60.1551	4.51338			ARMT1	12.4193	0.272847	0.0836616	-25.5298	8.30003
	NME3	11.4424	0.0831275	0.033221	130.538	2.29335			ZNF774	11.169	0.0343437	0.0103614	-156.025	11.0097			NOL4L	11.883	0.238716	0.083614	134.682	2.43739
	SNAPC5	12.4649	0.0922011	0.0332181	150.047	2.2696			NDUFC1	11.0034	0.0563928	0.0103579	79.4889	3.57383			C3AR1	12.3114	0.127136	0.083566	14.2808	6.82306
	RNF220	11.5333	0.113204	0.0331819	170.56	1.06908			RNF111	12.9258	0.0668424	0.0103278	-0.030638	7.92687			P2RX7	12.2421	0.24221	0.0835295	141.234	2.43931
	DHRS1	12.9912	0.0598812	0.03315	-10.2187	8.36			NLGN4X	11.8504	0.0648749	0.0103254	-86.2818	9.69062			GNPDA1	11.779	0.26073	0.0834375	-43.7051	8.20905
	CRELD2	11.9251	0.0697005	0.0331434	97.4428	3.69731			RPF1	11.3426	0.04766	0.010317	125.957	2.37406			ELK3	11.7435	0.180818	0.0834318	109.795	3.16185
	LSM1	12.8178	0.0811555	0.0331111	157.872	2.19678			NIT1	12.2409	0.0428201	0.0103152	-171.327	13.0665			SNHG21	11.3484	0.095306	0.0833911	-43.9444	7.7337
	ARSB	11.784	0.0731395	0.0331075	-123.014	10.8106			TMEM53	11.0886	0.0288627	0.0103119	131.518	2.03763			LDB3	11.5923	0.168551	0.0833908	96.6235	3.48097
	SLC38A5	12.7627	0.0711364	0.0331006	171.643	1.67761			SNAP29	11.4589	0.0462489	0.0103082	-80.9328	9.03506			GOLGA2P7	12.5617	0.212967	0.0833889	164.59	1.81854
	SCN9A	11.0954	0.0628818	0.033081	-56.6265	7.84068			DCTN3	12.1083	0.0626324	0.0103053	134.662	2.57905			MICAL3	12.1139	0.310484	0.0833879	139.634	2.41529
	CBL	12.6074	0.0958527	0.033076	9.04803	7.29056			EIF2A	11.9911	0.0702366	0.010305	137.923	2.39709			MYH15	11.7676	0.141536	0.0833475	166.816	1.31477
	KCNB1	12.9727	0.123801	0.0330569	7.99669	7.68454			UBXN2B	11.8684	0.0633984	0.0103047	-67.0519	9.07895			SGTA	11.2039	0.240078	0.083338	106.458	2.8907
	TRAPPC6A	12.846	0.0461426	0.0330536	-156.353	13.4252			RFC4	12.1781	0.0353387	0.0103037	164.627	1.6091			ZNF76	11.3967	0.190755	0.0832694	135.913	2.09403
	CCNJ	11.9233	0.0394275	0.033041	-18.3654	7.53154			SELENOK	11.9162	0.0552031	0.0103009	143.488	2.16669			SLC25A46	11.8672	0.392976	0.0831512	-37.0128	8.08736
	MRPL23	12.2262	0.0818531	0.0330219	171.453	1.40339			CHRNA7	11.6482	0.0369078	0.0102998	-103.899	10.0099			MRPS17	11.7968	0.213179	0.083127	-57.2017	8.67126
	MORC2.AS1	11.4765	0.0385789	0.0330009	-109.164	9.95655			CEP162	12.3903	0.0534449	0.0102995	162.772	1.78812			KCNQ1OT1	11.5223	0.400457	0.0831096	102.946	3.22737
	RPP25	12.0848	0.064667	0.0329858	-167.898	12.721			C12orf76	11.2546	0.0689962	0.0102947	126.825	2.28969			HTR5A	12.2945	0.223201	0.0830968	-29.8282	8.31317
	NDUFB4	12.6059	0.0973632	0.0329848	179.593	1.31718			ZNF143	12.6654	0.0501991	0.0102797	-133.597	12.3656			SASS6	11.5433	0.176197	0.0830667	135.867	2.18674
	C15orf41	12.3634	0.0458054	0.0329773	-73.4293	9.88512			INPP5A	12.9889	0.0643957	0.0102757	-108.882	11.9173			NSMAF	12.2071	0.237089	0.0830538	141.493	2.40929
	RPL36	12.3411	0.120153	0.0329613	160.543	1.83758			P2RX6	11.2166	0.0432546	0.0102755	-135.716	10.4451			FPR1	12.5783	0.150323	0.0830516	49.1059	5.86253
	C14orf119	11.6511	0.080928	0.0329237	118.463	2.81714			NOM1	11.2369	0.0491914	0.0102469	47.5638	4.75225			FABP3	11.1743	0.285916	0.0830381	-78.9892	8.62609
	MOAP1	11.2253	0.149824	0.0328967	125.19	2.32168			MRPS12	11.3263	0.0406678	0.0102405	116.876	2.64914			ABRACL	12.5559	0.212688	0.0829737	-11.7772	7.96665
	PCDHB9	12.7031	0.0456158	0.0328678	-3.55233	7.82842			WHAMM	12.1137	0.0406903	0.0102317	-18.9133	7.75012			RNPEPL1	11.0417	0.193519	0.082962	143.234	1.64851
	NDUFB1	12.9644	0.108402	0.0328672	155.945	2.34847			GSPT1	12.1518	0.0714888	0.0102194	-20.875	7.85643			OCIAD2	11.8275	0.170052	0.0829493	-39.4487	8.12358
	USP6	12.6238	0.0463087	0.0328378	62.1223	5.44537			CACYBP	11.4927	0.0813952	0.0102121	129.592	2.35559			C2orf81	11.777	0.0991672	0.0829003	171.675	1.16085
	MKL2	12.6801	0.131998	0.0328056	-19.9711	8.38356			COL6A6	11.9273	0.0358229	0.0102033	-68.6523	9.20188			ANKRD11	11.9351	0.334194	0.0828718	142.419	2.21348
	DDX51	11.9479	0.0806883	0.0327718	-90.8342	9.96256			MANEAL	11.4744	0.0431079	0.0101873	-103.511	9.7736			ZNF496	11.209	0.241688	0.0827888	117.692	2.54451
	PNP	11.594	0.052435	0.0327709	-122.616	10.5429			FDFT1	11.469	0.0759674	0.0101802	123.22	2.54338			SDHAF3	12.4762	0.152851	0.0827829	-20.6389	8.19141
	WASF2	12.4557	0.0791564	0.0327643	-15.0464	7.97626			CSNK2A2	11.9868	0.0598761	0.010179	-25.0979	7.82245			C7orf25	11.2394	0.0824347	0.0826616	103.385	3.01164
	MCAT	11.4517	0.0597322	0.0327466	130.18	2.31061			PPP1R7	11.7548	0.0637234	0.0101752	136.868	2.28572			RBM6	12.5492	0.302475	0.0826259	164.305	1.82171
	DDB2	11.7641	0.0370348	0.0327147	173.435	1.09658			DNAJC9	11.4753	0.0462607	0.0101726	124.637	2.50243			NFE2L2	11.7736	0.284772	0.0826174	143.725	2.07318
	PPP1R1C	12.3708	0.0262798	0.0327127	36.7485	6.10798			TCTN2	12.8284	0.0390374	0.0101701	-135.296	12.6496			LRPPRC	11.2861	0.404467	0.0826152	-41.2915	7.58063
	SSH1	12.9729	0.0854978	0.0327062	-1.07244	8.01154			PAQR7	12.1542	0.0305301	0.0101678	-136.425	11.7601			EPHX1	12.3838	0.243344	0.0825197	137.476	2.65468
	BEND4	11.7665	0.0582105	0.03268	-5.1007	6.93325			HEATR4	11.1951	0.0216356	0.010163	11.0567	5.85125			DCT	11.5625	0.103563	0.0824991	125.131	2.54357
	PIGM	11.7571	0.0617847	0.0326782	-56.722	8.60958			DGCR14	12.1967	0.041132	0.0101512	-93.2074	10.3546			GPN3	11.5227	0.185349	0.0824976	-42.5665	7.88513
	RTL1	11.4665	0.0459764	0.0326738	26.8852	5.61015			ARL17A.ARL17B	11.8435	0.041977	0.0101467	-91.8271	9.86443			UBIAD1	12.9808	0.172941	0.0824655	-177.351	14.3757
	VPS53	12.6413	0.11546	0.0326601	0.491747	7.62399			ARHGEF2	11.4637	0.06957	0.0101423	-119.322	10.2634			CATSPER2	11.6894	0.219437	0.0824509	122.778	2.70273
	ARHGAP24	12.1475	0.0840514	0.0326496	-43.3056	8.60877			HS3ST4	11.9043	0.0424598	0.0101376	-66.0367	9.08796			PIGBOS1	11.3241	0.106167	0.0824398	-71.4334	8.57111
	MIR133A1HG	12.5312	0.0412735	0.0326421	-42.6815	9.01692			SLC2A1	11.0457	0.0603443	0.0101346	-153.078	10.7426			CDC6	11.8598	0.147184	0.0824054	115.292	3.06167
	SLC16A6	12.5683	0.0592201	0.0326117	-5.75887	7.76939			WDR34	12.0276	0.0398351	0.0101275	148.644	2.06141			UGDH	11.9983	0.224563	0.0823361	-169.563	12.6496
	LARP1	12.1722	0.115286	0.0326074	-33.391	8.30124			SMIM20	11.1723	0.0446299	0.010105	57.0871	4.40062			RFTN2	11.6741	0.279222	0.0823344	165.616	1.30353
	FLJ37453	11.7643	0.0478217	0.0325698	-172.114	12.3888			PNRC2	12.0593	0.0641248	0.0100969	-142.401	11.8295			FAT2	11.8761	0.155816	0.082329	117.133	3.01201
	GPR85	11.8547	0.101162	0.0325566	94.8107	3.73261			LRRTM2	11.2	0.063557	0.0100839	-115.283	9.78657			SDHAP1	12.293	0.187571	0.0822818	142.473	2.42792
	ZIK1	12.7924	0.0627277	0.0325403	-131.731	12.4734			MRPS24	11.2924	0.0544239	0.0100781	114.108	2.71311			SRPRB	11.5938	0.27339	0.0822497	-61.2847	8.56743
	ELAVL1	12.4561	0.0841092	0.0325133	-17.9134	8.07595			SNRNP25	12.0138	0.0595928	0.0100672	134.817	2.51471			C5orf56	11.5928	0.119355	0.0821833	103.119	3.27219
	ARL4D	11.5294	0.0696233	0.0325029	75.066	4.12536			CHCHD2	11.3947	0.0816369	0.0100642	67.7757	4.24946			RBBP6	11.6619	0.278882	0.0821493	130.471	2.43539
	PLEKHJ1	12.3301	0.0861318	0.0324851	152.09	2.12093			ZNF224	11.2001	0.0277201	0.0100575	112.412	2.70277			ATP5I	11.1863	0.288354	0.0820972	-47.2807	7.65545
	SMYD2	12.0443	0.110265	0.0323907	133.116	2.59074			INO80B	11.8294	0.0456171	0.0100538	129.509	2.57383			FAM182A	11.6676	0.154811	0.0819635	132.936	2.35912
	UBXN1	11.3599	0.0875621	0.0323848	144.028	1.81505			ZMYND19	11.1325	0.0405132	0.0100519	91.4498	3.30453			PPARA	11.733	0.261213	0.0818662	135.784	2.30758
	SERPING1	11.5143	0.0481203	0.0323603	-54.2782	8.25033			RECK	11.2694	0.0361353	0.010048	7.86027	6.02331			YTHDF1	12.5062	0.22395	0.081847	126.967	3.09547
	ITGA2	11.7702	0.0650043	0.0323549	-55.4515	8.58323			GRPEL1	12.0899	0.0540516	0.010041	-170.761	12.8246			CXorf40A.CXorf40B.1	11.3414	0.162692	0.0818007	-86.7606	9.07466
	PGM5	12.283	0.0515315	0.0323406	132.151	2.77407			COMMD8	11.2914	0.0477134	0.0100346	53.0344	4.628			ASPDH	11.1011	0.179661	0.0817728	-86.0868	8.75573
	TSHZ1	12.6711	0.0790279	0.0323369	-12.1017	8.09709			CISD1	11.0827	0.0744669	0.0100256	120.443	2.37483			NRBP2	11.8179	0.273627	0.0817224	132.657	2.46314
	CARTPT	11.3597	0.113178	0.0323187	-168.733	11.684			MON1B	11.7885	0.0479995	0.0100227	-87.2988	9.64723			EPHX4	11.8012	0.231688	0.0817165	-57.2687	8.67851
	HRASLS	12.8659	0.0464341	0.0323173	156.779	2.26281			ING3	12.3618	0.049007	0.0100194	107.67	3.66456			FREM2	11.251	0.258677	0.0816369	148.158	1.62065
	FBN1	12.6269	0.0958464	0.0323016	-48.8447	9.34016			BCAS2	11.5812	0.0640432	0.0100191	118.217	2.77817			TIMM8B	11.6388	0.229271	0.0816141	-35.0641	7.77239
	GUSBP3	12.6704	0.121525	0.0322896	-1.41297	7.7201			CIT	11.699	0.0781719	0.0100135	-54.6477	8.47489			TRAF3IP2	12.3964	0.208446	0.0816075	162	1.81806
	TLR2	11.578	0.0385563	0.0322866	-114.302	10.2541			POLR2J	11.8451	0.0322653	0.00997618	132.053	2.50016			TBCC	11.6917	0.243586	0.0814875	-55.839	8.50524
	ZNF585B	12.2855	0.0807791	0.0322781	-25.2873	8.14844			ABCB6	12.5585	0.0323532	0.00997615	-145.759	12.6432			SPATA6	11.6965	0.241703	0.0814304	122.447	2.71813
	GABBR2	12.0102	0.129633	0.0322762	-47.7525	8.60335			GLB1	12.1171	0.0455314	0.00997463	101.237	3.70964			NEDD8	11.3326	0.300574	0.0814157	-63.3324	8.32624
	PA2G4	12.8336	0.100657	0.0322756	-139.658	12.8122			CAMK1D	11.8534	0.0811454	0.00995889	-75.2013	9.32944			NME5	12.228	0.244935	0.0814048	-34.8417	8.41142
	UBAP2L	12.1403	0.0888731	0.0322421	-49.1478	8.79771			CBX5	11.7224	0.0857344	0.00995555	-65.5834	8.85797			ZMYND8	12.1737	0.302438	0.0813699	158.065	1.8286
	PIK3C2B	11.63	0.0780423	0.032241	-72.6331	8.97641			TIGAR	11.3395	0.0363589	0.00995043	149.29	1.63708			GSKIP	12.7869	0.297777	0.0812902	-9.57681	8.12705
	DEGS2	11.9724	0.026872	0.0321931	166.19	1.44545			RPL32	12.0708	0.0835577	0.00993372	111.335	3.33773			TCEAL7	12.4401	0.339695	0.081247	-28.1728	8.41362
	AGT	11.6638	0.123552	0.0321735	-79.1628	9.22865			P4HA2	11.3888	0.0412055	0.00992918	126.939	2.37299			PCDHB12	11.4712	0.156177	0.0812438	106.561	3.07567
	ELP6	12.1979	0.0762173	0.0321647	132.846	2.69668			SMDT1	12.5282	0.0463752	0.00991122	131.693	2.94517			SRRM2	11.7951	0.382598	0.0812263	124.465	2.71709
	SRD5A1	11.5611	0.0860675	0.0321379	100.749	3.32559			GALE	11.3946	0.0434442	0.00988824	132.235	2.20914			RHBDL2	12.1709	0.101593	0.0812184	144.671	2.27987
	SLC25A26	12.5617	0.0962826	0.0321297	145.46	2.48608			MRPS22	11.313	0.0560312	0.00988717	101.974	3.10845			CELF5	11.3072	0.273193	0.0811803	136.341	2.02489
	PABPC1	12.3893	0.101111	0.0321265	-24.3268	8.22651			TSPO	11.449	0.0416586	0.00987529	39.8262	5.18241			LRRN1	12.0608	0.225029	0.0811374	142.66	2.28137
	H1FX	11.5711	0.0878613	0.0320982	-168.905	12			NFIA	12.4897	0.0672373	0.00986967	-83.2579	10.3782			SF3B6	11.2815	0.229774	0.0811053	-67.3304	8.39149
	WASHC2A.WASHC2C	11.5467	0.059956	0.0320871	-82.1025	9.18007			TTLL12	11.2372	0.0441556	0.00986757	-160.166	11.2367			DCDC1	11.6137	0.135183	0.0811026	90.0128	3.70988
	ADPRHL1	11.9712	0.0459525	0.032077	-123.083	11.0642			SPSB2	11.8258	0.0158311	0.00986175	171.406	1.1952			CXCR4	12.7321	0.0591403	0.081071	105.8	3.99028
	LOC100133091	11.9225	0.0440094	0.0320621	-77.7534	9.49758			RAB22A	11.8438	0.0744414	0.00985778	-36.1725	8.03387			LOC107133515	12.0319	0.204747	0.0810646	158.84	1.72315
	ASPN	11.9139	0.0232681	0.0319555	97.684	3.68116			GTF3C3	11.8058	0.0582488	0.00985571	136.01	2.3455			DIRC3	11.7372	0.133866	0.0810542	103.867	3.35082
	NDN	11.1647	0.0998856	0.0319514	132.634	2.05133			CDH2	12.5044	0.0706938	0.00984122	-89.0138	10.5963			NR2E1	12.3017	0.19764	0.0810471	172.952	1.39168
	NDUFA1	12.6571	0.108465	0.0319473	120.694	3.41368			NSUN4	11.9835	0.0442531	0.0098363	-80.7758	9.6723			COL28A1	11.5985	0.127574	0.0810333	151.78	1.70845
	MRM2	12.8012	0.0669818	0.0319362	172.971	1.65056			GTF2E2	11.698	0.0452843	0.00983119	84.0109	3.96809			POLE4	11.2385	0.186546	0.0810028	-65.063	8.26962
	TUT1	11.3836	0.0369365	0.0319169	165.806	1.14063			ATG4A	11.1283	0.0321723	0.00982109	35.9908	5.01574			ANKRA2	12.7292	0.185298	0.0810026	-16.763	8.32192
	TWF2	11.6347	0.0659196	0.031845	111.85	3.01987			LPL	11.1337	0.0541631	0.00981872	162.24	1.11612			SOS1.IT1	11.0896	0.101317	0.0809911	122.895	2.30386
	PNMT	11.793	0.0393304	0.0318222	175.869	1.0318			PPP2R3B	11.0596	0.0316234	0.00981294	-49.9894	7.59537			TLR1	12.1257	0.17631	0.080979	14.3958	6.64078
	AUTS2	12.5455	0.0771594	0.0318145	15.9118	6.991			PPP1R37	11.5402	0.056563	0.00979784	-108.761	10.0267			MB21D2	12.5096	0.212252	0.0809566	-26.8346	8.44202
	AKR1C1.AKR1C2.1	11.2968	0.0661746	0.0318074	131.185	2.18023			ZNHIT6	12.3539	0.0514177	0.00978021	-14.7346	7.85955			JAKMIP3	12.1402	0.256241	0.0809301	133.963	2.62261
	FAM89B	11.9502	0.0537996	0.031776	-94.8332	10.0982			RTL10	11.5029	0.0530381	0.00977659	-107.265	9.93025			RAB27B	11.698	0.344238	0.0808534	-42.6502	8.08386
	LATS1	12.7183	0.0887978	0.031746	-3.28392	7.83429			LZTS3	12.0726	0.077028	0.00976239	-102.267	10.5021			MNS1	11.0433	0.158408	0.0808288	128.302	2.10753
	CFAP20	12.7425	0.0943878	0.0317204	168.535	1.77705			MAP6D1	11.1569	0.0533776	0.00975411	163.486	1.09027			ECHDC2	11.9801	0.203293	0.0808173	143.587	2.20181
	YIPF5	12.2216	0.108699	0.0316913	158.308	1.84725			ZIK1	11.8081	0.0391959	0.00975386	-82.8335	9.52503			PRKAR2A.AS1	11.7046	0.0773153	0.0807059	108.95	3.1623
	CEP126	12.0506	0.097813	0.0316794	-19.7704	7.71235			RND2	11.4434	0.0498264	0.00972337	121.783	2.57224			CKLF	11.0908	0.102536	0.0806639	-63.6571	8.05191
	NDUFA12	12.1464	0.0963493	0.0316791	128.534	2.80968			KLF7	11.6426	0.0532969	0.00971776	-76.4487	9.11498			PSMD10	11.7672	0.28451	0.0806609	-41.3792	8.11974
	CSF1	12.6011	0.0403585	0.0316575	162.904	1.89894			RPS15A	11.7296	0.0765173	0.00971167	94.5024	3.65046			EPB41L4A.AS1	11.7171	0.192893	0.0806285	-53.3957	8.45495
	TOX3	12.5578	0.0338872	0.0316478	22.6584	6.76744			CFAP70	11.4444	0.0398387	0.00970183	119.374	2.64951			IFI6	12.5042	0.323018	0.0805483	-25.4889	8.38949
	NUDT14	11.9117	0.0772201	0.0316425	129.539	2.62551			OSCP1	12.1016	0.0463875	0.00969731	136.26	2.52116			ELMSAN1	11.4938	0.244319	0.0805262	121.176	2.62496
	PACRG	12.8109	0.0469557	0.0316411	143.802	2.69356			DCTN4	12.2077	0.070573	0.00968674	-54.3	9.04901			RABAC1	11.2777	0.294753	0.0804401	-79.1395	8.75689
	CCDC68	12.323	0.0718038	0.0316365	146.22	2.31781			SAMD15	11.9606	0.0281903	0.00967997	-151.173	11.9831			GDF11	11.6508	0.201437	0.0804381	160.468	1.45751
	MTHFS	11.5917	0.03397	0.031631	105.774	3.18587			NOP14	12.7753	0.0421746	0.0096776	-127.403	12.2965			ZNF850	11.2589	0.113298	0.0803137	115.653	2.64187
	ARG2	12.0692	0.0674257	0.0316289	85.0358	4.21833			PLS1	11.1393	0.0357755	0.00966916	100.366	3.03369			SOX11	11.5173	0.129533	0.0802158	141.13	2.0022
	PURA	12.9766	0.0871302	0.0316096	21.8414	7.18934			RND1	12.5778	0.0536805	0.00966673	22.2089	6.80183			TIMM29	11.817	0.171607	0.0801945	-54.7586	8.61444
	HINT1	12.2906	0.130778	0.0315872	123.59	3.07117			FAM96B	11.1292	0.0535476	0.0096651	54.5014	4.44436			CYB561D2	11.3299	0.133614	0.0801803	-45.5762	7.76431
	ACSL5	11.0334	0.0499817	0.0315356	-115.211	9.56439			ATG101	11.344	0.0501763	0.00966354	117.06	2.65533			SHANK3	11.2495	0.32318	0.0801513	134.167	2.057
	SGCD	11.9079	0.0723498	0.0315265	-60.9456	8.92377			SCAND1	11.3763	0.0495682	0.00966222	79.4937	3.86423			CDC42EP4	11.6067	0.28085	0.0801194	163.639	1.33086
	ZNF395	11.6463	0.0753035	0.0315131	-107.356	10.1194			KDELC2	12.8321	0.0334617	0.00964155	15.4057	7.28298			PPP1R1C	11.438	0.100693	0.0800595	108.203	3.00018
	ILF2	12.135	0.105171	0.0315008	-174.669	13.0228			EIF2S3	12.2164	0.069604	0.00963297	-153.955	12.4409			WASF2	12.0737	0.267102	0.0800502	147.708	2.11986
	SHISA6	11.4786	0.0519699	0.0314932	-98.0421	9.60461			MRM2	11.1617	0.0414836	0.00963036	126.429	2.24182			KLF5	12.0691	0.120168	0.0800385	171.522	1.31874
	CALML4	12.0934	0.0842431	0.0314807	-16.859	7.65975			ZCCHC14	11.7	0.0573703	0.00962645	-50.7968	8.3509			PCDHGC3	11.2991	0.283346	0.0800289	130.883	2.19118
	VWA1	12.262	0.0817343	0.031478	-61.2926	9.34964			PCBD2	11.1433	0.0296044	0.00962494	-151.368	10.8287			PHC1	11.8111	0.202435	0.0800187	125.611	2.68998
	DNAL4	11.1619	0.0785934	0.0314022	101.147	3.02584			RPS20	11.9559	0.0808845	0.00962346	107.016	3.4018			AGAP2	11.0075	0.321472	0.0799944	128.011	2.09342
	ANAPC10	11.046	0.0712592	0.0313927	106.585	2.77563			ANAPC10	11.3758	0.0399193	0.00960973	74.7312	4.01431			MIS18A	11.5318	0.118782	0.0799869	-68.6165	8.72977
	POP7	12.3956	0.082444	0.0313658	160.69	1.86268			YDJC	11.9934	0.0338102	0.00960888	-106.312	10.5351			GALE	11.6976	0.190297	0.0799653	-67.3908	8.88737
	TMC6	11.9396	0.0711177	0.0313651	-84.2373	9.73336			DOHH	11.0994	0.0489557	0.00959727	108.534	2.75309			GNAO1	11.465	0.330646	0.0799568	124.335	2.50528
	GPR143	11.578	0.033491	0.0313584	-154.941	11.561			GFM2	11.2897	0.0637199	0.00958504	101.149	3.11763			CRTC1	11.5699	0.280682	0.0798816	139.458	2.08794
	X9.Sep	12.6446	0.101133	0.0313518	-53.3986	9.52018			TOP1MT	12.9014	0.0249151	0.00958344	62.5184	5.66088			TSEN34	11.5315	0.170476	0.0798739	-80.2537	9.10214
	CACYBP	11.1132	0.130029	0.0313398	125.318	2.24465			THYN1	11.361	0.0609508	0.0095759	104.79	3.05401			BORCS8	11.0665	0.233901	0.0798449	-110.647	9.46775
	ZNF687	12.2704	0.0678036	0.0313288	-59.7959	9.30849			C19orf53	12.1602	0.0520824	0.00957306	152.651	2.00392			TMEM214	11.4087	0.178801	0.0798236	149.161	1.68166
	ACADL	11.5995	0.0311211	0.0313126	-131.709	10.8432			TARBP2	12.2103	0.0309371	0.00954691	-176.424	13.1942			MCM5	11.7429	0.181194	0.0798042	2.27906	6.66855
	FEZF2	11.8785	0.043334	0.0312851	-63.5265	8.97457			TRAF6	11.5873	0.0440406	0.00954477	-121.857	10.5094			AVIL	11.3481	0.163695	0.0797469	118.092	2.62553
	TUSC2	11.592	0.0865237	0.0312763	164.417	1.29776			SLC39A8	12.5956	0.0471472	0.00954014	171.747	1.58652			B3GNTL1	12.5191	0.133345	0.0797184	150.978	2.26878
	CCDC77	12.0318	0.0459425	0.0312384	-60.3719	9.04953			UBE2I	11.7849	0.0549225	0.00953979	-139.093	11.3383			TAGLN3	11.3299	0.411853	0.0796537	-83.927	8.97123
	TMEM5	11.1322	0.065841	0.0312355	138.985	1.83441			LSM1	11.3072	0.0449363	0.00953585	68.4926	4.1559			PCBP1.AS1	11.5686	0.212111	0.0796188	121.035	2.67911
	COX6C	12.8105	0.129376	0.0312119	148.538	2.52483			BTG3	11.1957	0.0329794	0.00953504	101.244	3.04712			OVGP1	11.2458	0.107959	0.0796161	68.0245	4.12082
	NKIRAS1	11.6698	0.105864	0.0312074	137.131	2.22457			FAM120C	12.1319	0.0503133	0.00953131	-14.5199	7.62118			CAMLG	11.6808	0.286292	0.079608	-60.7549	8.65204
	H2AFX	11.8799	0.0539041	0.0312063	-126.17	11.0434			RPS3A	11.2115	0.088367	0.00953007	40.8889	4.93809			SIM2	12.227	0.0835201	0.0795962	156.987	1.89512
	SMARCA4	11.8352	0.100704	0.0311953	-59.9618	8.80649			CUTA	12.4666	0.0591925	0.00952922	-120.215	11.6295			FHIT	11.914	0.137849	0.0795397	112.386	3.19468
	PDZRN4	11.6282	0.0828203	0.0311906	-177.843	12.3726			TLR10	11.0629	0.0245892	0.00950971	-152.591	10.752			COL25A1	12.2787	0.18692	0.0795292	-14.0511	7.7579
	CERKL	11.8276	0.0447728	0.0311872	-66.834	9.0234			TK2	11.09	0.0594388	0.00950708	45.7883	4.67944			ZNF343	11.9945	0.171425	0.0795012	129.95	2.66483
	TMEM141	12.2908	0.0826013	0.0311747	133.956	2.71738			AP4S1	11.221	0.0481052	0.00949916	75.1872	3.87747			ZNF37BP	11.7855	0.257177	0.079462	146.013	2.00538
	SEC61B	12.0827	0.0675412	0.0311604	121.907	2.99109			MYT1	11.5328	0.0287958	0.00948091	-73.9163	8.90076			ZBED3.AS1	12.6657	0.119861	0.0794418	138.329	2.79892
	PDK4	11.4944	0.096552	0.0311408	-128.14	10.5857			BLVRA	11.3588	0.0432525	0.00947558	107.581	2.96434			TMEM254.AS1	11.4285	0.108817	0.0793833	123.224	2.51667
	WHAMM	12.3271	0.0593568	0.0311134	-38.5616	8.64748			MRPS10	11.7139	0.0596568	0.00946854	134.806	2.32747			CREB5	11.4987	0.219294	0.0792271	115.902	2.79669
	MAGEH1	12.198	0.110315	0.0311093	137.888	2.52592			VIPAS39	12.0436	0.0444621	0.00945715	-163.408	12.5103			FNBP1	12.0736	0.283122	0.0792142	142.061	2.30919
	SGO2	11.6263	0.0379025	0.0310872	-61.1436	8.6009			TMEM161B.AS1	11.4456	0.0484148	0.00944791	113.384	2.84074			OSCP1	11.5903	0.201955	0.0792123	-67.8905	8.77603
	SH2B1	11.5624	0.0769392	0.0310807	-76.9358	9.03339			MRPL2	11.1173	0.038203	0.00944005	94.1158	3.21088			JOSD2	11.2122	0.154152	0.0791046	-82.6073	8.78498
	PEAK1	12.4846	0.106972	0.0310526	-3.6178	7.61007			LOC102724788.PRODH	11.0466	0.0582858	0.00943366	115.939	2.48899			PIK3R5	12.1159	0.0801052	0.0790815	39.6741	5.78066
	KLHL13	12.0795	0.0638426	0.0309995	156.829	1.81725			C12orf45	12.1018	0.0355566	0.00943222	98.2104	3.80034			P3H2	12.2494	0.0982941	0.0790725	125.114	2.99229
	CCDC85A	11.0496	0.111284	0.0309908	163.222	1.03977			RPL23A	11.8125	0.0681603	0.00941827	99.0659	3.56192			CMSS1	11.6809	0.231084	0.0790309	-53.4672	8.41579
	GALNT15	11.943	0.0842774	0.0309783	-52.0815	8.67083			PPP3CB	11.0088	0.0801218	0.00941627	10.4274	5.68995			ADAM28	12.2318	0.190635	0.0790243	57.0782	5.29245
	CEP41	12.349	0.0627824	0.0309525	-19.9826	8.03442			FLAD1	12.7305	0.0414487	0.00940647	-171.073	13.7801			SCML2	11.5647	0.0903698	0.0790158	124.045	2.57987
	SLC6A17	12.221	0.112714	0.030952	-33.6034	8.36174			TMEM14B	11.9256	0.0609974	0.00940378	88.5663	3.9917			NAA38	11.4502	0.258602	0.0790097	-60.8134	8.3844
	TRIM5	11.71	0.0345703	0.0309427	-7.17604	6.94342			C1QTNF4	12.1234	0.0516248	0.00938955	-112.792	10.9219			DOHH	11.1857	0.206061	0.0790063	-88.6511	8.94025
	IL11RA	12.613	0.0505148	0.0309146	-152.528	12.9569			BCL10	11.108	0.035448	0.00936722	-121.031	9.84245			ZFAND2A	11.6575	0.20936	0.0789538	-72.123	8.99294
	FOXO4	11.5024	0.090969	0.0308948	-129.521	10.6408			TMEM268	11.5979	0.056346	0.00936041	-66.472	8.73937			ELFN2	12.3881	0.279378	0.0789469	177.316	1.28643
	MDC1	11.5434	0.0561808	0.030883	-82.6264	9.19283			NELL1	11.746	0.0629976	0.00935701	125.527	2.65031			TXN	11.6233	0.270586	0.0788993	-52.5961	8.32152
	LSM7	12.6508	0.0646094	0.0308826	107.546	3.87153			DNAJB11	11.673	0.0480454	0.00935628	114.375	2.96439			ATXN7	11.9707	0.23255	0.0788618	147.01	2.08232
	SNX29	12.2178	0.0794517	0.0308617	-42.8071	8.67057			SDR16C5	11.6139	0.0368117	0.00934881	139.638	2.10906			YPEL4	11.6581	0.240543	0.078857	-91.8102	9.63124
	TET2	12.7723	0.0843601	0.0308423	-11.5581	8.18235			SPOCK1	11.7812	0.0731638	0.00934361	-70.158	9.0772			TRAF6	11.2912	0.215033	0.0788417	112.27	2.76993
	TMEM130	11.3654	0.117658	0.0308359	-85.1197	9.05269			MAP2K2	11.1307	0.0592997	0.00934079	-158.965	11.0457			USMG5	11.5394	0.313337	0.0788287	-52.627	8.22631
	GPR17	12.1747	0.0356645	0.0308283	-131.902	11.6354			LURAP1L	11.1084	0.0281761	0.00933557	49.1176	4.59281			ARID1A	11.8327	0.274411	0.0787061	124.823	2.72993
	ZNF430	12.7354	0.101496	0.0308161	-69.4388	10.1918			ALG11	12.6018	0.0495827	0.00933181	-65.8726	9.9077			JPX	11.016	0.216443	0.0787052	93.8579	3.14392
	DCTN3	12.1587	0.094106	0.0308038	142.246	2.35449			EMP1	11.1337	0.0496148	0.00932821	9.34936	5.84458			CTDNEP1	11.7511	0.220959	0.0786361	131.751	2.45048
	AMZ2P1	11.3309	0.0735944	0.0307911	109.714	2.87772			TAF13	12.8175	0.0535214	0.00932695	26.6015	6.87035			TEAD1	11.6793	0.277921	0.078629	140.245	2.12941
	MFAP1	11.1971	0.0745795	0.0307755	163.426	1.11403			NDUFB10	11.1955	0.0587638	0.00932364	77.0833	3.79834			NDUFB3	11.0587	0.262481	0.0786127	-73.6338	8.32068
	MYL6B	12.5104	0.102392	0.0307484	-175.744	13.6177			MRPS15	11.8803	0.0454934	0.00931745	115.571	3.06638			ACAT2	12.1616	0.259958	0.0785705	-38.4925	8.46193
	EFHD1	11.6632	0.0633025	0.0307205	-107.764	10.1545			BCYRN1	11.1566	0.0906742	0.00931662	-5.19589	6.31764			MIR99AHG	11.758	0.243139	0.078552	139.848	2.19042
	BEND7	12.7836	0.0368845	0.0307033	-17.2132	8.3948			LRGUK	12.5889	0.0296989	0.00931245	124.669	3.22935			PLXDC1	12.6789	0.199463	0.0785455	-164.203	13.462
	ZNF282	11.989	0.0642379	0.0306892	-64.3794	9.13299			MCF2	11.8006	0.0553564	0.00931136	175.772	1.03889			DDX39B	11.7334	0.216507	0.078537	118.16	2.88222
	CTTNBP2NL	12.293	0.0745156	0.0306738	-6.66543	7.52056			ATF7IP2	12.3125	0.0466946	0.00931069	145.911	2.32212			STARD7.AS1	11.8993	0.0807498	0.0785133	155.829	1.74858
	ZNF490	12.4599	0.0560326	0.0306585	-19.9611	8.15074			CCDC127	11.8702	0.042699	0.00930201	150.054	1.9225			ANKRD36B	11.5594	0.288987	0.0784905	101.519	3.29969
	DHRS4L2	11.694	0.0400526	0.0306509	63.528	4.63042			LACTB2	11.2073	0.0318463	0.00929867	68.1455	4.08583			GNA15	11.2256	0.197685	0.0784601	-107.757	9.58569
	MRPL40	12.4276	0.0720782	0.0306349	165.858	1.70199			TUBA8	11.8909	0.0263962	0.00929847	166.599	1.3881			USP36	11.7817	0.202719	0.0784553	133.723	2.40537
	GPR75	12.2979	0.0730839	0.0306281	-47.7971	8.9307			FAM126B	11.8031	0.0620626	0.00929593	-33.3469	7.89646			F8	11.9485	0.245721	0.0784496	-50.7787	8.63392
	IL34	11.7186	0.0656455	0.0305915	78.3811	4.16715			MAP6	11.7234	0.0583178	0.00928098	-147.638	11.5312			RGPD4..includes.others..1	11.4032	0.0850913	0.0783769	131.472	2.23874
	CRYM	12.1261	0.120106	0.0305665	119.839	3.0895			EXTL2	12.3643	0.0626861	0.00927003	125.639	3.04919			TRIM45	11.6876	0.131091	0.0783764	119.377	2.81196
	CCDC127	12.3311	0.068993	0.0305447	-175.134	13.33			SNPH	11.3496	0.0733565	0.00926787	-122.755	10.2197			NHP2	11.3704	0.309377	0.078372	-87.2026	9.12459
	CNPY2	11.8005	0.0668089	0.0305368	143.162	2.1078			LSM3	11.4477	0.0517647	0.00926754	97.6908	3.34124			MPV17L	11.5501	0.130654	0.0783455	138.645	2.10188
	ATP5I	11.6591	0.101136	0.0305266	112.871	3.00357			ZNF713	11.4554	0.0402736	0.00925952	136.309	2.11798			CECR6	12.0424	0.190435	0.0783142	161.763	1.63128
	PARD3	11.6405	0.0801292	0.030498	-106.795	10.0937			CASC10	12.3156	0.0340269	0.00924599	158.035	1.90922			CD14	11.8006	0.206414	0.0782995	-27.1097	7.68925
	QSOX2	12.5257	0.0616236	0.0304949	-87.7357	10.5784			ACTL6B	11.1796	0.0506003	0.00921246	99.3119	3.09553			WDR31	11.3749	0.124016	0.0782944	96.5638	3.32376
	TM4SF18	11.8963	0.061663	0.0304948	86.3745	4.04201			SMC4	11.0986	0.033206	0.00919804	108.668	2.74844			EAPP	11.3516	0.233146	0.0782743	-74.1785	8.69059
	TARBP2	12.3602	0.0497237	0.0304881	-149.564	12.4954			USP46.AS1	12.1337	0.0165191	0.00919403	93.81	3.97184			ATP13A4	11.7189	0.283957	0.0782211	139.364	2.18223
	ASNSD1	12.6855	0.111807	0.0304832	137.672	2.8343			FAM98C	11.8956	0.0442928	0.00918177	169.014	1.31082			PITHD1	11.7941	0.331701	0.0781959	-55.4908	8.61211
	SIK3	12.181	0.0959744	0.0304752	-32.9503	8.29586			AP3M1	12.5028	0.0427872	0.00918057	-111.879	11.3883			METTL26	11.3001	0.238801	0.0781106	-77.1549	8.72197
	ALDH1B1	11.2733	0.0617011	0.0304465	123.876	2.39414			REEP3	11.6687	0.0531345	0.00917736	-6.62589	6.88344			BSCL2	11.6192	0.238269	0.0780779	-54.3939	8.3748
	HINT2	12.9615	0.0599277	0.0304356	-166.929	13.9716			TSR3	11.2412	0.0545321	0.00917723	116.788	2.59446			TMEM258	11.3861	0.172244	0.0780556	-50.7581	7.99152
	UBXN2B	12.2345	0.0878753	0.030432	-21.3719	7.96083			GALK1	11.2033	0.0275408	0.00917695	-8.56086	6.46969			ZNF674.AS1	12.647	0.0926471	0.0780493	-39.2321	9.02528
	LIN7B	12.7583	0.0689429	0.0304159	166.898	1.8435			NUDT19	11.0378	0.02808	0.00917515	-97.1967	9.01794			GBE1	12.1229	0.195741	0.0780075	-10.5802	7.47918
	TP53TG1	12.297	0.032565	0.0303944	-165.955	12.9657			NANS	11.6816	0.042748	0.00917356	115.772	2.92496			PER3	11.308	0.244835	0.0780066	109.578	2.86603
	FOXJ2	12.2947	0.0649514	0.0303637	-31.514	8.37093			ETV5	12.027	0.0652316	0.00916615	-8.75326	7.31946			CTSS	12.6116	0.224839	0.078006	42.54	6.12131
	E2F3	12.1909	0.0689848	0.0303502	0.824936	7.163			EEF1B2	11.5118	0.0643483	0.00916364	79.2923	3.97625			NDFIP2	12.5837	0.393284	0.0779709	-14.6937	8.09735
	SHQ1	11.8975	0.071003	0.0303397	103.53	3.476			ZSCAN2	11.0664	0.0284824	0.00916175	-145.862	10.5502			CXorf56	11.5047	0.239167	0.0779275	-80.0946	9.06433
	RBAK	12.1186	0.0807288	0.030319	-29.5858	8.11455			POLDIP3	11.6854	0.0491389	0.00916002	-84.2678	9.42066			FAM96B	11.2927	0.235202	0.0778378	-71.2666	8.52819
	RFXAP	12.729	0.0479742	0.0303091	13.477	7.25246			MTM1	11.6146	0.0473724	0.00915863	41.9207	5.26215			DIDO1	11.1932	0.27339	0.0778333	129.787	2.15783
	ZNF324	12.837	0.0629362	0.0303081	-55.4416	9.81391			CERS2	11.0189	0.0426747	0.00915391	-152.179	10.6767			ZNF528.AS1	12.02	0.162902	0.077829	169.706	1.35371
	CRYZ	11.0954	0.0782933	0.0303038	122.83	2.30972			CCDC136	11.1106	0.0571234	0.0091402	63.7244	4.14393			PSMA5	12.564	0.291321	0.0778271	-14.6712	8.07603
	TRIM58	12.381	0.0346044	0.0302979	92.276	4.20748			AAAS	12.5575	0.0392437	0.00913785	153.755	2.1942			SALL2	11.3717	0.220669	0.0778109	123.573	2.46828
	DUSP12	11.6815	0.0615389	0.0302866	171.477	1.11735			HNRNPA3	12.7574	0.0583985	0.0091325	5.19618	7.57324			NSG1	12.097	0.301644	0.0777999	-37.6036	8.36059
	SLC35F2	11.912	0.0493603	0.0302772	-162.019	12.273			THAP9.AS1	11.3476	0.0484637	0.00913168	72.4297	4.06456			CDKN2D	11.4204	0.263315	0.077747	-74.8971	8.79634
	DSE	11.7658	0.0640063	0.0302621	-57.5316	8.64611			CNOT4	11.6802	0.0487232	0.00912355	-99.9461	9.92295			RPUSD2	11.5907	0.152818	0.0777367	-44.9483	8.03791
	RNF150	12.2556	0.0820715	0.0302432	-12.973	7.69726			FKRP	11.4139	0.0407993	0.00911981	-155.444	11.3423			SNRPD2	11.6548	0.274993	0.0776841	-54.1684	8.40844
	MON1B	11.751	0.072882	0.030228	-67.6571	8.95942			NAF1	11.6523	0.0289389	0.00911751	-50.4862	8.2864			ZNF846	11.6617	0.205891	0.0776164	116.397	2.89119
	BACE1	12.1897	0.0965459	0.0302257	-50.0859	8.88561			CADPS2	11.0341	0.0783778	0.0091099	77.1327	3.66998			CD4	12.1518	0.158402	0.0776025	32.5678	6.05245
	PLCXD2	11.661	0.0617647	0.0302257	179.087	0.860089			PFDN5	11.3045	0.0729257	0.00910927	62.457	4.34325			ZNF891	11.3651	0.18108	0.0775972	90.272	3.51521
	PITRM1	12.5458	0.102118	0.0302031	22.6202	6.75746			HDAC4	11.6536	0.0550988	0.00910157	-79.6406	9.2317			STXBP4	11.9871	0.175325	0.0775486	148.849	2.03082
	PELI2	11.3426	0.0722397	0.0301857	-136.516	10.6438			NDUFS3	12.212	0.0557692	0.00909765	124.039	3.00433			SYT6	11.9703	0.0810002	0.0775407	132.331	2.57022
	PIGT	11.6203	0.0569954	0.0301796	-44.2758	8.04946			STIP1	11.7753	0.0625811	0.00909449	134.749	2.3678			NFE2L3	11.3599	0.187704	0.0775022	104.586	3.05966
	EMC9	12.2048	0.0514184	0.0301717	165.876	1.58126			UTP14A	11.285	0.0336352	0.00909408	135.067	2.05103			SNCG	11.2925	0.308031	0.0774875	-78.8477	8.76584
	CENPF	11.0315	0.0471606	0.0301346	-118.521	9.6634			IER5L	12.6315	0.0307647	0.00908853	-143.25	12.6578			TLR6	12.9612	0.135833	0.0774742	38.2398	6.58444
	SLC25A44	12.7244	0.0829586	0.0301194	-23.0796	8.54019			EMG1	12.3001	0.0281187	0.00908097	88.238	4.28526			FCHSD1	12.1353	0.149021	0.0774735	148.639	2.1248
	RTCB	12.8384	0.0979591	0.0301116	164.665	1.96605			SLC2A11	11.4971	0.0423904	0.00907771	-163.109	11.7062			SPINT2	11.6889	0.286762	0.0774501	-46.4378	8.19666
	OTUD4	12.3508	0.0874174	0.0300962	-3.81828	7.48182			GNL3	11.3898	0.0609087	0.00907683	111.892	2.84971			POLE3	11.8038	0.24523	0.0774053	-64.2575	8.91066
	CENPX	11.6016	0.0723827	0.0300958	98.4081	3.43023			METTL21A	11.2693	0.0447132	0.00907057	62.0922	4.3256			EXOSC4	11.1771	0.165547	0.0773936	-72.07	8.41471
	KBTBD4	12.6682	0.0665055	0.0300805	165.148	1.8567			BEND5	11.597	0.0463002	0.00906595	90.7229	3.67449			MAATS1	11.4841	0.179715	0.0773898	104.105	3.1631
	CHDH	11.0132	0.0682066	0.0300713	-148.193	10.5468			TGFBI	12.7656	0.0253276	0.00906575	96.9797	4.32671			ZMAT1	11.6703	0.253104	0.0773688	125.202	2.61156
	REV3L	12.6161	0.108647	0.0300402	-30.1654	8.67328			KCNK2	11.351	0.0409762	0.00906268	67.6496	4.21796			RGR	12.1867	0.121826	0.07735	-168.347	12.8856
	CHSY1	12.3182	0.0718259	0.0300071	-63.5196	9.49165			RCOR3	11.8067	0.0530268	0.0090522	-39.7223	8.10943			GPR27	11.4621	0.219803	0.0772878	-94.1881	9.46092
	CYB5RL	12.2882	0.0353201	0.0299748	-14.8493	7.79503			ZNF765	12.1728	0.0352729	0.00905136	94.1372	3.98971			SH3RF1	11.4873	0.227116	0.0772777	121.937	2.5964
	VASN	11.8898	0.0417386	0.0299729	-73.4141	9.31449			HFE	11.0197	0.020262	0.00904983	-126.939	9.90532			KRBA2	11.4722	0.0739348	0.0771659	-56.0117	8.2571
	FAM173B	11.4733	0.0726812	0.0299505	65.4918	4.38608			CLDN12	11.1439	0.0551054	0.00904703	-114.458	9.68694			BBC3	11.0362	0.093605	0.07709	-117.42	9.63578
	IFITM1	12.3248	0.0433661	0.0299434	-114.515	11.2452			KCNJ11	11.8619	0.0380267	0.00904619	-139.245	11.45			DHRSX	12.8038	0.177975	0.0769959	137.392	2.91725
	SPOCK1	12.6395	0.108269	0.0299263	2.68957	7.54504			LOX	11.243	0.0269258	0.00902852	-59.5279	8.1021			PSMB6	11.4058	0.250465	0.0769842	-66.6938	8.51884
	MYT1	11.9657	0.0397029	0.0298613	-64.8448	9.12106			PHACTR1	11.1735	0.0615317	0.00902781	-127.799	10.14			BRD3	11.621	0.236443	0.0769337	133.319	2.31736
	TM2D3	12.4332	0.10019	0.0298518	120.267	3.27958			GID4	12.4079	0.0379472	0.00901383	-56.6312	9.35981			CHRNA2	11.5301	0.100735	0.0769201	101.822	3.26893
	SHH	11.9902	0.0384306	0.0298422	-160.476	12.335			DNAAF2	11.424	0.036901	0.008986	104.736	3.10038			NAA60	12.2109	0.154462	0.0768914	139.806	2.46878
	KLF3.AS1	11.0538	0.0380555	0.0298152	64.9877	4.05832			MTMR14	11.1256	0.042564	0.00898258	96.9851	3.1283			MVB12B	11.9025	0.252825	0.0768852	124.879	2.77368
	LOC440040	11.4982	0.0651904	0.0298125	-165.905	11.7972			PEG10	12.2037	0.0729676	0.00897865	13.1217	6.75891			RGS2	11.3852	0.22989	0.0768544	-66.3711	8.48418
	PKD2L1	12.1514	0.0356413	0.0298034	128.004	2.83076			ALG9	11.2988	0.0470018	0.00897027	-117.651	9.99134			MRPL58	11.1	0.25029	0.0768106	-92.1173	8.94029
	PAXBP1.AS1	12.5034	0.0542775	0.0297776	-29.8269	8.53934			VMAC	11.757	0.0234775	0.00896906	-149.731	11.6469			TRAF3IP2.AS1	11.5982	0.163129	0.0768039	136.646	2.19587
	TNRC6B	12.7313	0.117889	0.0297701	4.33049	7.57815			NGB	12.0805	0.0477486	0.00896848	-153.192	12.2212			TRANK1	11.4537	0.305874	0.076787	93.9882	3.46341
	MECP2	12.8143	0.100053	0.0297511	-11.3879	8.21968			TMEM11	11.9263	0.0266535	0.00896089	-159.948	12.2252			AK6	11.509	0.275724	0.0767569	-71.5355	8.79599
	EMP1	12.4906	0.047524	0.0297432	-43.9012	9.01379			JDP2	11.4158	0.0481541	0.00896049	168.695	1.06637			ZMAT2	11.7532	0.303332	0.0766561	-72.1284	9.10799
	PRRC2C	12.7007	0.112043	0.0297372	-9.52475	8.03676			RABEPK	11.1287	0.0437612	0.00895934	87.5871	3.4211			BOLA3	11.165	0.159109	0.076644	-71.7491	8.39017
	TRIM7	11.3991	0.029917	0.0297134	67.9838	4.24641			TRMT10B	11.7444	0.0322641	0.00895028	-155.21	11.8078			C10orf128	12.195	0.127007	0.0765763	58.4364	5.21545
	CCDC167	12.2977	0.0443721	0.0297125	127.451	2.94397			LIAS	11.0866	0.0346982	0.00894942	103.817	2.88941			RBM48	11.6981	0.219401	0.0765643	128.4	2.5258
	GATAD2B	12.2886	0.0931883	0.0297061	-40.8287	8.68226			SMPD2	11.4139	0.018318	0.00894542	75.2997	4.02654			PEX16	11.4604	0.201837	0.0765547	-79.8434	9.00212
	HNRNPH3	12.6568	0.0717132	0.0297027	11.5089	7.25216			THOC7	12.3061	0.0533124	0.00893865	134.334	2.71409			MRPS18A	11.1079	0.169579	0.076515	-92.4947	8.96189
	NUBP2	11.4918	0.0728837	0.0297011	158.746	1.42436			SEZ6	11.0681	0.0438203	0.00893157	-123.411	9.86235			STARD4.AS1	11.2035	0.155166	0.0765131	90.8629	3.37573
	NFU1	12.6204	0.0792231	0.0296807	157.595	2.09568			LRRC75A.AS1	11.2617	0.057564	0.00892425	73.5119	3.96204			ELAVL3	11.7978	0.266477	0.0765064	137.858	2.27999
	MRPL49	12.5913	0.0785021	0.0296348	-149.559	12.8223			GIMAP5	12.2421	0.0300736	0.00892375	135.774	2.62501			TUG1	11.5786	0.283974	0.0764693	116.274	2.83893
	NEIL2	12.4352	0.0831871	0.0296336	-174.928	13.4776			DDN	11.8859	0.0746422	0.00891403	-89.2593	9.83297			MRPL21	11.3651	0.213808	0.0764381	-49.7303	7.93509
	ACSS1	11.6705	0.0938122	0.0296264	89.1212	3.78135			MRPL20	11.6602	0.0460474	0.00889772	151.829	1.74256			DPCD	11.5161	0.184207	0.0763896	-69.6525	8.74418
	RCOR3	12.3011	0.0840852	0.0295953	-20.8549	8.01367			TOB1.AS1	12.2263	0.0277883	0.00889734	-162.644	12.75			HYDIN	12.0426	0.29934	0.0763881	146.444	2.14382
	HSBP1L1	11.5701	0.0533007	0.0295894	169.546	1.12104			RAC1	11.1338	0.053592	0.00889608	-119.809	9.83912			GPNMB	11.9968	0.204233	0.0762713	-35.2315	8.1709
	ISCU	11.7575	0.117579	0.0295881	144.098	2.0513			RPL8	11.2842	0.0664629	0.00888635	81.5529	3.72793			MEGF11	11.5499	0.227131	0.0762638	118.452	2.74965
	SYNJ2	12.0743	0.103609	0.029574	-32.2371	8.15557			DNAJC3.AS1	11.657	0.0262063	0.00886201	-135.797	11.0542			C4orf36	11.6272	0.136487	0.0762557	103.215	3.29362
	LDB1	11.1159	0.0791896	0.0295642	-70.3064	8.28678			UPF1	11.7481	0.0547634	0.00885911	-86.4405	9.56895			ANKRD46	12.4881	0.337509	0.0762189	-20.7183	8.20685
	SLAIN2	12.686	0.0880745	0.0295578	-50.086	9.45096			MRPS7	11.5559	0.0516745	0.00885046	96.3189	3.46406			ANKRD36BP1	11.4215	0.138972	0.0762075	111.547	2.88251
	CLTB	12.8793	0.104276	0.029556	157.544	2.24305			EXOC3.AS1	11.5381	0.0247623	0.00884822	111.538	2.9633			EBNA1BP2	11.6668	0.258022	0.07619	-65.3455	8.78445
	GAREM1	12.2783	0.0806307	0.0295542	-10.3986	7.63299			ATG16L1	11.6808	0.0571064	0.00883789	93.2545	3.65499			LOC103344931	11.5493	0.201239	0.0761774	124.054	2.56945
	ANTXR1	12.1325	0.0728791	0.0295527	-3.67185	7.25627			KCTD8	11.2938	0.0383597	0.00883749	-125.918	10.244			LENG8	12.2057	0.297016	0.076173	134.379	2.6496
	MSL2	12.9794	0.0745713	0.0295482	-18.9886	8.66404			BMPR2	11.7352	0.0816133	0.00882641	-39.4911	8.02254			PARVG	11.3671	0.134465	0.0760903	-9.14796	6.65593
	SMAD9	12.011	0.0779317	0.0294805	-47.8094	8.60608			FAU	11.5456	0.0571424	0.00882565	174.19	0.959156			ZNF251	11.8805	0.193814	0.0760706	138.748	2.30163
	THNSL2	12.0448	0.121111	0.0294763	-136.731	11.6196			TRIM35	11.2865	0.0462437	0.00882274	-79.8762	8.7907			ANKS1A	11.08	0.229029	0.0760318	125.066	2.23073
	ADGRG6	11.8709	0.0423067	0.0294672	49.3433	5.24384			BCL11B	11.3425	0.0416578	0.0088194	15.2985	5.86049			TUSC1	11.1713	0.157736	0.0759435	-83.8691	8.77385
	SH3D19	12.0776	0.0678829	0.0294661	-29.2636	8.05932			HYI	11.2658	0.0211923	0.00881887	-155.143	11.1208			ACTN1	11.7319	0.261401	0.0759287	146.715	1.95067
	C14orf80	11.7591	0.0512806	0.0294184	155.276	1.68712			SEC61B	12.3264	0.0392707	0.0088077	70.2337	4.9216			COQ10A	12.2191	0.154125	0.0759113	-57.0956	9.15703
	BICD1	11.0443	0.0975205	0.0294181	71.0241	3.86539			TMEM221	12.1585	0.0197272	0.00880242	-164.57	12.7167			SF3B5	11.5743	0.199792	0.0758991	-50.5496	8.19949
	KIAA0586	12.3071	0.0770464	0.0294151	-53.4661	9.13491			GPN1	11.8064	0.0432684	0.00878396	-178.962	12.6756			ZNF473	11.4338	0.174242	0.075896	125.888	2.43555
	FDXR	11.7088	0.0398769	0.0294101	-107.561	10.2071			DOLK	11.8552	0.0320369	0.00878361	-145.825	11.6573			TRMT44	11.5432	0.198713	0.0758909	108.129	3.0761
	ANP32A	11.333	0.0928255	0.0294064	-132.984	10.5195			TSFM	11.4173	0.0486956	0.00877861	157.545	1.42078			CYTH4	11.3318	0.128754	0.0758831	-75.1683	8.69793
	GLRA2	11.867	0.0597496	0.0293688	151.86	1.86109			IMP4	12.2571	0.0510573	0.00877679	-142.542	12.1103			RPL32P3	11.9943	0.186103	0.0758538	136.644	2.44165
	PIH1D1	12.6581	0.0840376	0.0293213	158.238	2.09423			SUPT4H1	12.0565	0.0515614	0.00877447	147.711	2.10962			U2AF1L4	11.1651	0.111143	0.0758195	-89.2078	8.93178
	BANF1	12.6075	0.0423546	0.0293121	-142.756	12.6069			PRPSAP1	12.0658	0.0473092	0.00877004	77.2578	4.47644			KDR	11.3114	0.137295	0.0757872	-124.707	10.2297
	ZNF155	11.1893	0.0443928	0.0293087	-55.3682	7.91027			HSPH1	11.733	0.0824281	0.00876891	144.946	2.00898			L3MBTL3	11.0918	0.138209	0.0757303	-89.6107	8.85271
	BCAS1	11.0583	0.123494	0.0292983	-107.26	9.35313			H2AFY2	11.8344	0.0303991	0.00876614	179.243	0.942071			ZNF789	11.5062	0.191574	0.0756459	106.935	3.08835
	EPB41L4A.AS1	11.798	0.0692595	0.0292376	125.797	2.67535			SETMAR	12.6233	0.035375	0.00875903	162.7	1.91825			ALKBH7	11.1177	0.189678	0.0755873	-51.5751	7.71042
	EFEMP1	11.6526	0.0880541	0.029235	-79.2351	9.2173			AMIGO2	11.5785	0.0323533	0.00874566	-14.8238	7.05525			TMEM255A	11.2838	0.118267	0.075527	75.5899	3.9145
	MDH1	12.6559	0.145208	0.0292348	135.55	2.8906			USP49	11.1601	0.0393664	0.00874293	-74.9279	8.48284			DPY30	11.425	0.188535	0.0754766	-70.3153	8.65652
	IFRD2	11.8252	0.0453321	0.0292303	158.302	1.62535			KLF16	12.6314	0.0344109	0.00873525	-73.534	10.2115			ZNF793	11.7244	0.204114	0.0754702	138.644	2.20907
	RABEPK	12.7796	0.0724266	0.0292083	153.156	2.34277			MEPCE	11.7599	0.045052	0.00873398	-109.752	10.3451			SMURF2	11.4458	0.259167	0.0754433	154.223	1.54247
	UBB	11.9874	0.144983	0.0291585	149.664	2.00381			ZBTB14	12.2804	0.0440099	0.00873291	39.7794	5.92344			ASNA1	11.13	0.222749	0.0754311	-96.7174	9.12017
	COA3	12.2728	0.0863895	0.0291209	134.87	2.67494			USP45	11.9837	0.0610633	0.0087263	134.721	2.49913			LINC00476	11.9308	0.159694	0.0754284	111.503	3.23548
	AGO4	11.8414	0.0787	0.0291177	-63.0721	8.91607			SNUPN	12.1036	0.0362159	0.00872312	139.321	2.41948			CYGB	11.2883	0.150877	0.0754081	-85.9867	8.98451
	CCNF	12.2666	0.0521652	0.0291123	-89.358	10.3114			MED13	12.9688	0.067949	0.00871758	-29.5827	9.03448			SERPINA3	11.3413	0.228959	0.0754006	-56.7906	8.13041
	WDR83OS	12.121	0.0821438	0.029111	155.621	1.88131			POPDC3	12.6783	0.0343584	0.00869464	172.201	1.61379			LOC100507291	11.1001	0.10323	0.075398	56.3522	4.36257
	VWC2	11.5509	0.0535098	0.029111	110.342	3.01052			TLK1	11.6573	0.0645247	0.00869133	22.4645	5.92991			MRPS34	11.3304	0.201808	0.0753914	-67.3065	8.44873
	MICU3	12.9923	0.125718	0.0291078	140.6	2.91808			RSRC1	11.547	0.0549235	0.00869109	104.232	3.20375			MT1X	11.3267	0.217512	0.0752289	150.638	1.58719
	ASB3.GPR75.ASB3	12.8116	0.0922022	0.0290966	-161.265	13.5507			MINDY3	11.7583	0.0615014	0.00869025	107.531	3.24614			TUBB3	11.5884	0.20042	0.0752222	-47.5336	8.11849
	CCDC82	11.9751	0.0872902	0.0290826	-32.2196	8.04689			NKIRAS1	12.2195	0.0587883	0.00868214	-163.741	12.7774			GOLGA1	12.0298	0.216832	0.0751615	142.819	2.25737
	MIIP	11.1905	0.0543363	0.0290649	163.878	1.0964			TMEM106C	12.3711	0.0459383	0.0086791	169.025	1.56271			CHCHD2	11.6927	0.338492	0.0751449	-62.7393	8.73049
	PRADC1	11.7573	0.0657569	0.0290603	150.646	1.83729			TRMT112	11.4788	0.0533328	0.00867467	97.6244	3.36601			AGO2	12.2146	0.208943	0.0751265	144.539	2.31047
	TRA2A	12.2447	0.0741322	0.0290442	-20.9923	7.95875			HIST3H2BB	11.1416	0.0252165	0.00867219	-51.2445	7.72753			LAMTOR2	11.1623	0.159361	0.0751228	-80.5773	8.66068
	RNF144A	12.5222	0.0915086	0.0290366	-49.6244	9.24838			PDSS1	12.1506	0.0195851	0.0086692	139.934	2.42761			FCGR3A.FCGR3B	11.9928	0.32471	0.0751149	-16.9163	7.55635
	TMEM35A	11.4347	0.0791982	0.0290362	154.67	1.52189			YIPF3	11.6635	0.0463554	0.0086684	-154.774	11.6779			APMAP	11.4415	0.303699	0.0750571	-57.9631	8.28371
	KIRREL	12.8054	0.0286829	0.0290278	-27.3753	8.77918			RTN4IP1	11.2773	0.0316612	0.00866658	105.553	2.97072			CBWD2	12.4211	0.156442	0.0750085	149.544	2.26137
	CTDSPL	12.6118	0.0795653	0.0290194	-80.692	10.4387			IAH1	11.2556	0.0477905	0.00866515	117.214	2.59085			TOMM22	11.4557	0.250209	0.0750023	-68.298	8.62906
	COASY	12.9148	0.0551128	0.0290142	7.48514	7.64623			TMCO1	11.2319	0.0548269	0.00866482	169.722	0.936637			PTGR2	11.7687	0.147624	0.0749642	145.206	2.02179
	KLHDC9	12.4762	0.0655435	0.0290076	163.108	1.82351			SSR1	11.9548	0.0654673	0.00866004	-34.5642	8.1026			ARL16	11.4224	0.196477	0.0749125	-63.995	8.4529
	NECTIN2	11.8644	0.0473833	0.029007	-158.374	12.0839			CPNE8	12.2595	0.0503222	0.0086574	-21.6545	7.99696			SERTAD1	11.149	0.120146	0.0748805	-106.897	9.45957
	RCCD1	11.4831	0.0621736	0.0290027	93.0168	3.51608			TMUB2	11.5345	0.0412221	0.00864826	-139.56	11.006			MEGF10	11.7529	0.264583	0.0748732	133.479	2.39523
	SNHG3	12.2832	0.056275	0.0290014	-171.021	13.1185			CCDC34	11.1129	0.036893	0.00863977	65.6491	4.08637			MANF	11.3054	0.144885	0.0748592	-91.6791	9.18444
	LOC100287290	11.5091	0.0463404	0.0289669	68.1612	4.33002			SMYD2	12.0757	0.0579731	0.00863069	144.639	2.22399			ASPRV1	11.2487	0.100848	0.074792	95.6087	3.26125
	COX7A1	11.9975	0.0784247	0.028926	129.305	2.68824			SLC25A11	11.5727	0.0523379	0.00862293	138.907	2.10732			PLCG2	12.6138	0.117447	0.0747447	82.5557	4.72118
	TEX15	11.2286	0.0482344	0.0288746	5.95881	6.04277			GATC	12.1035	0.0459817	0.00861076	-162.98	12.583			TMEM97	11.5118	0.201733	0.0746838	-60.9282	8.4601
	LMNA	11.1342	0.069223	0.0288737	-140.94	10.4932			SLC27A5	11.0858	0.0288753	0.00860925	143.516	1.6664			C19orf60	11.9898	0.232047	0.0746781	-39.9774	8.32129
	SNRPC	12.2086	0.0622877	0.0288718	152.936	2.02212			ME1	11.902	0.0491594	0.00860319	6.80902	6.67693			KIAA1958	11.7151	0.244035	0.0746771	127.125	2.57819
	NAT14	11.9899	0.0750222	0.0288671	139.422	2.34638			FARP1	12.3515	0.0610126	0.00859157	-82.5621	10.1842			BLVRA	11.4326	0.199711	0.0746518	-68.6907	8.61398
	DRG1	11.6203	0.0803322	0.0288568	131.505	2.37551			LPCAT1	11.0197	0.0508462	0.00858015	-127.713	9.92908			CNPY2	11.1823	0.177538	0.0746384	-54.0614	7.8615
	ENTPD5	11.5459	0.0538412	0.0288487	-54.5512	8.29541			CCDC30	11.7542	0.042668	0.00857608	138.603	2.22876			MRPL51	11.3591	0.228125	0.074625	-82.663	8.96732
	ZBTB5	12.2132	0.0545318	0.0288402	-43.5841	8.69187			LRRC6	11.7545	0.0457455	0.00857268	75.8082	4.27926			PLCB1	11.3988	0.354241	0.0746172	-153.48	11.2585
	DOCK10	12.1475	0.0954464	0.0288206	-47.9259	8.76471			CADM2.AS1	11.557	0.0315639	0.00857256	-42.6579	7.92648			SPIDR	12.9533	0.273389	0.0745784	134.31	3.1206
	CNOT4	12.2618	0.0719859	0.0288168	-17.1702	7.84662			MSMO1	12.2765	0.0633669	0.00857248	153.527	2.04105			SLC25A4	11.5005	0.324797	0.0745643	-78.1895	8.99835
	RAB33A	12.0645	0.0689157	0.0288041	133.102	2.6039			TLE3	11.3427	0.0417586	0.00856142	-96.179	9.37307			NDUFB7	11.3894	0.253901	0.0745621	-61.8808	8.34709
	SMG6	12.0072	0.0775626	0.0288029	-68.3807	9.28792			TMCC1	11.0133	0.0548228	0.00856066	-113.145	9.47471			CEP104	11.7834	0.215164	0.0745549	141.72	2.14467
	PTCD1	11.4392	0.0392275	0.0288008	133.84	2.18636			GNG11	12.3149	0.0395654	0.00855035	142.01	2.45699			NUP37	11.08	0.093518	0.0744667	-79.7293	8.53385
	HCG18	12.9389	0.0770544	0.0287862	4.55984	7.775			CDK8	11.4874	0.0416252	0.00854163	77.8367	4.00365			CDO1	11.4921	0.236456	0.0744474	-55.5357	8.26492
	ALDH2	11.2188	0.104533	0.0287823	167.159	1.00955			NDUFB2	12.4234	0.0615713	0.00852232	103.851	3.83957			TOMM5	11.6693	0.181522	0.0744255	-54.3097	8.42979
	DLG4	11.2788	0.124033	0.0287745	-83.9382	8.90864			PRMT7	11.5905	0.0443717	0.00851957	-137.152	11.0062			RNF216P1	12.3883	0.196019	0.0744086	143.134	2.46277
	USF3	12.1573	0.0862433	0.0287633	-27.1427	8.07389			URB1.AS1	12.5286	0.0197457	0.00851621	165.774	1.75939			PPEF1	12.0694	0.198341	0.0743856	-74.0567	9.55226
	MRPS26	11.2031	0.0798018	0.0287495	163.143	1.12617			CASC3	12.1154	0.051542	0.00850939	-72.4488	9.55353			POLR1E	11.7351	0.169401	0.0743582	-41.3194	8.08202
	SLC9A3R2	12.6668	0.0562694	0.0287364	-68.9306	10.0922			SENP8	12.6215	0.0224763	0.00848987	-146.239	12.7485			MIR137HG	11.556	0.154794	0.0743564	120.655	2.68296
	DTD1	12.781	0.0848342	0.0287254	163.976	1.95938			DNAJC3	12.5812	0.0450567	0.00848805	153.469	2.21779			ABLIM3	12.0008	0.205106	0.0743415	160.864	1.63832
	POP5	11.5085	0.0563471	0.0287108	116.571	2.78194			RPL18A	12.0818	0.0539212	0.0084858	157.507	1.79578			NELL1	12.5789	0.261601	0.0743226	-4.44152	7.73408
	NKTR	12.1546	0.109606	0.0287071	-20.7355	7.85466			LOC440040	12.1063	0.038832	0.00847855	-119.169	11.1137			KLHDC2	11.8937	0.293835	0.0743173	-50.4421	8.56016
	ANKMY2	11.8134	0.0986489	0.0286727	137.483	2.30187			ID1	12.9256	0.044609	0.0084714	171.951	1.75176			ATP10D	11.9521	0.196702	0.0742861	122.915	2.87131
	PCDHB10	12.0402	0.0503105	0.0286698	-6.16725	7.24642			ACOT9	11.4449	0.0421096	0.00846903	94.3813	3.4444			VANGL2	11.9222	0.126083	0.074274	126.58	2.73023
	STX16	12.2934	0.0766387	0.0286532	-5.81212	7.49186			NIPSNAP3B	12.0078	0.03186	0.00846708	101.901	3.60891			SPECC1L	11.5468	0.210288	0.0742683	151.82	1.67721
	BLOC1S1	11.9805	0.0714795	0.0286439	129.289	2.67786			PUS3	11.4804	0.0272353	0.00846491	112.193	2.90253			XPNPEP3	11.8721	0.188133	0.0742628	126.988	2.68427
	FOXN3	12.0862	0.0824155	0.0286312	-35.8731	8.29053			EIF4E2	11.0796	0.0522482	0.00846339	64.1116	4.10649			TAS2R14	11.5277	0.167436	0.0742483	105.755	3.14129
	PCBD2	11.0555	0.0469424	0.028593	-168.268	11.223			UBB	11.8137	0.0829803	0.00845112	148.098	1.95375			PAG1	11.6844	0.197247	0.0741454	126.891	2.56598
	APMAP	12.4145	0.103971	0.028579	141.261	2.54312			COMMD6	11.4845	0.0453192	0.00844689	95.4235	3.44037			TOP3A	11.4698	0.18279	0.0741358	114.855	2.81049
	SUPT20H	11.1751	0.0675788	0.0285694	-23.228	6.89609			MRPL39	11.6704	0.0381988	0.00844553	115.11	2.93881			NDUFB1	11.578	0.259571	0.0741344	-33.8211	7.66567
	SDF2	11.9481	0.0723776	0.0285564	153.082	1.86741			PHB	11.59	0.0507059	0.00844423	84.3972	3.87285			TRIB3	12.2038	0.0953785	0.0741273	-163.359	12.7416
	RTN4IP1	11.9756	0.055174	0.0285535	112.785	3.22376			PYGO2	11.8797	0.0430163	0.00843515	-76.8966	9.41724			CA13	11.9416	0.163899	0.0741246	109.313	3.31556
	WDR74	12.8614	0.0696408	0.0285509	162.823	2.04435			DAZAP1	11.7989	0.0467458	0.00843259	177.215	0.990695			NDUFB8	11.1319	0.286809	0.0741043	-51.2539	7.71675
	COL9A1	12.2037	0.043859	0.02855	91.2635	4.10995			OCIAD1	11.6392	0.0644944	0.00842879	119.822	2.76523			BRD1	11.121	0.210184	0.0740907	126.952	2.19923
	UBE2O	11.7649	0.08969	0.0285	-66.6567	8.94328			MZT2B	11.2301	0.0527372	0.00842835	90.8729	3.39532			PKNOX1	12.5039	0.190935	0.0740802	144.003	2.50224
	LINC01128	12.1776	0.078114	0.0284771	-60.4279	9.22169			MASTL	12.2168	0.0327462	0.00842663	169.663	1.45921			NLGN2	11.9723	0.256533	0.0740753	146.18	2.1109
	GADD45GIP1	12.9185	0.0750545	0.0284669	-170.735	14.0452			CHCHD6	11.1501	0.0455448	0.00841339	92.5729	3.28292			PCDH15	11.9117	0.227543	0.0740627	127.5	2.69296
	CNBP	11.8094	0.118263	0.0284668	177.757	0.978295			MACROD1	11.7072	0.0292196	0.0084066	134.729	2.3258			CEP95	12.21	0.200322	0.0740512	155.298	1.94278
	IFT57	12.3379	0.0892743	0.0284652	136.644	2.65488			LOC284930	12.1727	0.0246859	0.00839385	107.221	3.54721			AP1S1	11.4795	0.282488	0.0740501	-81.0255	9.06321
	NT5DC3	11.6562	0.108004	0.0284637	-100.326	9.90458			TARS	12.8291	0.0531415	0.00838284	-169.644	13.8746			RNASEH1	11.3151	0.20138	0.0740432	-105.984	9.64625
	MRPL24	12.3997	0.0712397	0.0284528	155.942	2.02849			PAG1	12.7745	0.0383139	0.00837782	-50.2085	9.55616			C14orf2	11.6679	0.274902	0.0739539	-55.8026	8.47648
	DDOST	12.4333	0.0875453	0.0284482	159.243	1.93351			TMEM35A	11.5321	0.0473646	0.00837322	161.157	1.36963			TRMT10C	12.5551	0.236206	0.0739163	-5.68463	7.75338
	HTRA2	12.288	0.0654826	0.0284432	144.612	2.35193			VLDLR	11.7692	0.0424428	0.00836231	-100.441	10.0529			MOAP1	11.8856	0.36486	0.0738988	-47.2065	8.44413
	FH	12.4071	0.094412	0.0283931	147.978	2.30716			NIFK	11.4116	0.0413393	0.00836202	131.962	2.22854			CYB5RL	11.7251	0.102722	0.0738855	118.399	2.8689
	ZKSCAN8	11.8506	0.0732449	0.0283726	-46.2818	8.37414			PHPT1	11.2967	0.0479899	0.008358	73.2225	3.99901			NDUFA12	11.4578	0.234158	0.073863	-55.3657	8.21999
	PHACTR1	12.3424	0.100994	0.0283671	-24.7317	8.19036			CRKL	11.6101	0.0625702	0.00835348	-69.0688	8.83765			UXT	11.398	0.189098	0.0738589	-41.1279	7.70014
	TRPC3	11.2521	0.0515584	0.0283664	50.1371	4.68505			GRK4	11.2138	0.0439104	0.00835165	73.1575	3.93499			ZFPL1	11.0776	0.0890277	0.0738586	-78.5821	8.49569
	LYRM4	12.2033	0.075654	0.0283658	151.466	2.06887			SLBP	12.1507	0.0472575	0.0083505	-154.881	12.3783			UQCRQ	11.4837	0.27869	0.073857	-42.1792	7.82917
	RBM10	11.9999	0.0747926	0.0283606	-83.9463	9.79812			SLC37A1	11.0572	0.0304177	0.00834376	-134.227	10.1799			RPA2	11.5577	0.239555	0.0738557	-59.6166	8.47165
	SRSF4	11.872	0.0683064	0.028347	-138.494	11.4392			SEMA5A	11.6379	0.051545	0.00834065	-85.721	9.40904			PNMA8A	12.063	0.353381	0.0738547	-32.9656	8.16764
	ZNF471	12.5956	0.075141	0.0283418	-19.0508	8.26218			ANXA11	11.5366	0.0534274	0.00833972	-73.0167	8.87652			ATP6V1E2	11.7176	0.126699	0.0738339	136.883	2.26221
	PAQR6	11.9025	0.0954984	0.0283338	-103.301	10.3179			CCDC144B	12.8659	0.0526328	0.00832551	-79.3705	10.7025			SMG1P1	11.4615	0.142074	0.0738301	79.4431	3.93219
	EBNA1BP2	12.9812	0.0888152	0.0283163	175.141	1.66579			TDRD3	11.96	0.0443053	0.0083217	123.377	2.86114			SYP	11.9146	0.406546	0.073807	-52.7085	8.65904
	SOWAHB	12.4933	0.0716091	0.0283143	-171.445	13.4431			SYN2	12.133	0.0733601	0.00832113	-30.2406	8.15224			SERTAD2	11.3116	0.172423	0.0737669	97.7817	3.23923
	PRCC	12.7442	0.0529726	0.0283128	39.7511	6.33698			DPY19L3	11.6525	0.0464766	0.00831478	-54.8125	8.42663			LOC93622	11.9455	0.201718	0.0737627	-71.0413	9.30273
	CYTH4	11.0356	0.0406811	0.0283081	-140.732	10.3497			RPL29	11.6978	0.0523013	0.00830562	157.768	1.57129			RALGPS1	11.4702	0.253623	0.0736886	95.2174	3.43644
	PRR5L	11.946	0.0507301	0.0283012	-25.7036	7.79889			RC3H1	11.6834	0.0568652	0.00830375	-84.3931	9.42228			COPS4	11.9631	0.285752	0.07368	-51.1073	8.66138
	ATP5E	12.1516	0.104044	0.0282945	126.607	2.87803			RPL14	11.6207	0.0577239	0.00829601	120.469	2.73197			IQCA1	11.4915	0.190157	0.0736728	119.246	2.68506
	ARNT	12.3232	0.0697439	0.0282776	-37.808	8.61742			CTSO	11.0432	0.039025	0.00829522	40.3547	4.8053			POU3F2	11.5759	0.227455	0.073626	132.181	2.32561
	SLC1A6	12.4781	0.0629714	0.0282775	148.744	2.32244			RPL34	11.4742	0.0682536	0.00829246	68.9308	4.27719			ASXL2	11.5858	0.240275	0.073602	118.022	2.7875
	C11orf74	12.4143	0.069478	0.0282388	163.216	1.78591			DDR1	11.0733	0.0531475	0.00829224	-129.377	10.0528			BEX1	11.2765	0.35915	0.0735864	-69.2371	8.44529
	POLR2C	11.637	0.0888003	0.028234	157.978	1.53036			UBAP2	11.7716	0.049559	0.00827452	98.7561	3.54241			CD53	12.3957	0.230451	0.0735706	13.2802	6.9384
	NEMP2	11.6712	0.053164	0.0282209	-66.086	8.81367			ACER3	11.5421	0.0532538	0.00827328	-89.8685	9.42338			OSTF1	11.568	0.241239	0.0735409	-74.5961	8.96502
	ELP5	12.4076	0.0678349	0.0282097	-173.458	13.3859			KRAS	12.1412	0.0584672	0.00826735	-6.11337	7.34735			TM9SF1	11.5703	0.0712105	0.07352	-68.0641	8.75791
	APRT	11.7434	0.0588932	0.0281884	124.691	2.67587			MORN4	11.4488	0.0423871	0.0082552	164.504	1.21722			CCDC115	11.8733	0.22351	0.0734616	-60.5706	8.87105
	TBCC	12.552	0.078683	0.028184	162.274	1.89402			NQO2	11.9569	0.0373205	0.00825129	114.529	3.153			PCBD2	11.7128	0.153867	0.0734592	134.628	2.33262
	ZDHHC22	11.6719	0.0765024	0.0281818	-148.836	11.4975			PKIB	11.5505	0.0262308	0.00824942	109.551	3.03559			MDC1	11.6161	0.175895	0.0734428	121.35	2.70051
	DPY19L1P1	12.4475	0.0549709	0.0281712	110.828	3.61546			C2orf76	11.1173	0.0226606	0.00824516	85.7543	3.46907			PRPS2	11.7415	0.241841	0.0733297	-51.1343	8.40927
	CMC2	11.3845	0.0766124	0.0281458	122.711	2.50396			DPY30	11.7394	0.0391349	0.00823749	119.826	2.83197			EXOSC5	11.0901	0.193502	0.0732786	-96.9927	9.07809
	SLC27A5	12.0565	0.047409	0.0280971	147.045	2.13192			SMAP1	12.0187	0.047278	0.00823685	97.3619	3.76824			SNX29P2	11.6945	0.291935	0.0732602	114.081	2.98864
	SPARC	11.8107	0.107584	0.0280677	-113.316	10.5283			SBDSP1	11.1724	0.0417816	0.00823106	119.943	2.45006			POU6F1	11.7057	0.219992	0.0732547	144.186	2.01736
	CPSF7	11.7991	0.0721267	0.028064	-29.7582	7.77441			RUVBL1	11.4722	0.0385601	0.0082303	113.235	2.86373			COA7	11.7965	0.179946	0.073174	-73.2647	9.19721
	ATP5J	12.9636	0.0787412	0.0280603	160.572	2.18141			ZSCAN26	12.1629	0.0438637	0.00822867	154.317	1.94919			KIAA0753	11.595	0.21201	0.0731109	120.646	2.70919
	NUDT17	11.5932	0.0303252	0.0280539	-159.583	11.7324			GPATCH1	11.0186	0.0348456	0.00821826	166.926	0.909479			TMEM101	11.4629	0.176745	0.073074	-68.7529	8.65207
	HIST1H2BN	12.3586	0.0318598	0.02804	141.376	2.50524			IGIP	12.2552	0.0597607	0.00821282	0.140922	7.25036			IL17RD	11.3759	0.210212	0.0730657	114.738	2.75023
	LINC00672	12.4612	0.0841057	0.0280241	146.467	2.39135			C19orf43	11.632	0.0486062	0.0082127	85.7849	3.86022			FCHSD2	11.9656	0.254674	0.0730554	131.749	2.58655
	FTL	12.8099	0.127879	0.0279478	-44.9009	9.40767			LRMP	12.1289	0.039491	0.00820598	150.173	2.06938			ZNF428	11.4414	0.240043	0.0730041	-63.1321	8.44788
	ZNF215	11.8707	0.0307511	0.027945	10.6142	6.52069			PLOD2	11.3962	0.0416925	0.00819588	-65.1781	8.45954			XRRA1	11.2103	0.193058	0.0730014	93.7983	3.28946
	RUNX1	11.8215	0.0211653	0.0279402	-161.724	12.1321			NMT2	11.4166	0.04545	0.00819541	99.448	3.26283			NOL8	11.7856	0.204342	0.0729648	131.979	2.46491
	NR2F6	11.4716	0.0647548	0.0279256	160.793	1.34785			DNAJC1	12.1681	0.0395044	0.00819525	116.074	3.24479			PIEZO2	11.3187	0.187941	0.0729582	73.8006	3.99835
	BCL11A	12.5934	0.0728026	0.0279215	-3.98954	7.73296			ZNF653	12.3257	0.0238095	0.00818613	-129.167	11.7481			PHF8	12.2766	0.17816	0.0729437	149.544	2.17692
	NPC2	11.3895	0.0597788	0.0279144	-119.214	10.1612			COMMD7	12.5789	0.0427409	0.00818249	-144.954	12.6438			CHD3	11.0286	0.313934	0.0729224	137.392	1.8196
	BLOC1S3	11.7618	0.0285976	0.0279105	-138.32	11.2809			L3MBTL4	11.5309	0.0411722	0.00817998	96.2829	3.44693			TTC28	11.9628	0.238471	0.0729151	126.523	2.75845
	HNRNPA1	12.8254	0.0840443	0.0278903	-10.8689	8.21256			PSPH	11.5796	0.0320164	0.00817847	152.233	1.68294			DUSP23	11.0271	0.146359	0.072894	-110.991	9.42681
	ITGB4	12.0742	0.063144	0.02789	-73.3868	9.53559			TMEM50B	11.6599	0.0526206	0.00817439	101.156	3.38357			NPR3	12.5602	0.100079	0.0728845	7.91659	7.28398
	MTERF3	11.9707	0.067022	0.0278804	114.535	3.16221			GNG10	11.6735	0.0388958	0.00817067	20.9965	5.99264			C1orf112	11.5948	0.110779	0.0728736	70.2093	4.33351
	NFS1	11.6756	0.079736	0.0278736	138.688	2.17764			CYYR1.AS1	12.6127	0.0230011	0.00816986	-92.9098	10.8678			ZNF549	11.6589	0.194046	0.0728514	123.828	2.64862
	SMARCD1	12.0307	0.059493	0.027869	-32.7301	8.12451			RAE1	11.7738	0.0403209	0.00816755	-161.73	12.0632			ZMYND12	12.0692	0.0859273	0.0728393	-53.3617	8.85819
	TMEM209	11.3935	0.0573792	0.0278625	-107.197	9.78621			MAP10	12.1168	0.033015	0.0081652	-125.324	11.3349			TYMP	11.6896	0.114319	0.0728098	-34.1013	7.79687
	RXFP1	11.8671	0.0931309	0.0278569	97.7829	3.64378			RPS10	11.8512	0.0662566	0.00816009	101.95	3.49502			SDHAP2	11.8706	0.225974	0.0727909	123.501	2.7983
	ANKDD1A	11.7273	0.0624726	0.0278307	77.9072	4.18944			C12orf57	12.684	0.0503093	0.00815765	-166.695	13.5572			MMP14	11.361	0.10211	0.0727687	-77.5166	8.80732
	TAGLN3	12.1131	0.127034	0.0278222	136.816	2.50956			MSL2	11.6504	0.0450661	0.00815641	175.838	0.959901			PPCS	11.8644	0.186049	0.0727226	-55.193	8.68341
	SOS1	12.7256	0.0825333	0.027812	11.0322	7.33562			MRPL1	11.1481	0.0431637	0.00814969	86.8135	3.45976			CIAPIN1	11.8492	0.234612	0.0727024	-59.1663	8.79664
	RPSA	11.7114	0.111745	0.0277918	-116.911	10.5148			PALM2	11.7473	0.0538162	0.00814221	-73.3923	9.14225			LCP2	12.5199	0.102973	0.072674	97.3446	4.13451
	CYCS	12.4793	0.117435	0.0277714	158.192	1.99562			MRPS18A	12.1628	0.0345496	0.0081392	137.413	2.52026			ARX	12.395	0.103925	0.0726692	-141.366	12.2623
	HSF2	11.4713	0.0731284	0.0277695	178.104	0.796063			FANK1	11.856	0.0195542	0.00813439	136.012	2.37669			PHF5A	11.5602	0.181596	0.0726297	-80.9546	9.15979
	SHD	12.7916	0.0381237	0.0277672	-78.5206	10.5817			GMDS.AS1	11.0832	0.0325175	0.00813172	113.892	2.57686			METTL23	11.731	0.127715	0.0725755	-40.5693	8.05296
	MEIOC	12.7433	0.0259251	0.0277395	67.3419	5.35952			BBS12	11.6554	0.0353289	0.00811103	173.11	1.0508			C9orf64	11.3969	0.145741	0.0724624	-104.542	9.7065
	AKT1S1	12.3186	0.037885	0.0277258	-114.701	11.2434			DACT1	12.047	0.035319	0.0081046	-147.088	11.9691			UGCG	12.3744	0.282247	0.0724477	-21.6971	8.12018
	FANK1	12.3724	0.0284474	0.0277185	-173.746	13.3436			PIH1D1	11.1594	0.0464858	0.00810413	87.9059	3.43445			FADS6	11.0447	0.125353	0.07241	-96.7363	9.01254
	TMEM127	11.6889	0.0760676	0.027685	-48.2137	8.2544			RPS26	12.0539	0.0489861	0.00810013	-135.709	11.5978			INVS	11.8488	0.208796	0.0723924	122.316	2.82293
	MRPL27	12.0073	0.0747777	0.0276743	128.231	2.73033			CIB1	11.6407	0.0340196	0.00808891	78.5208	4.10173			HIST4H4	11.3348	0.193561	0.0723722	-5.45034	6.50644
	ZNF576	11.9363	0.0581217	0.0276726	130.554	2.60765			MRPL50	11.7106	0.0513541	0.0080883	8.26412	6.44176			ADAM19	11.4399	0.157239	0.0723628	158.405	1.4062
	LAMTOR2	12.4057	0.0513667	0.0276688	158.929	1.92896			STK32A	12.3389	0.037485	0.00807134	-135.989	11.9998			ERVK13.1	11.6531	0.231469	0.072226	111.965	3.02881
	ZNF747	12.9102	0.0531973	0.0276651	-104.735	11.6661			WDR26	11.5373	0.0606294	0.0080568	7.71756	6.29001			TMEM121	11.6056	0.133329	0.0721852	-91.844	9.56639
	EEPD1	12.7169	0.0547442	0.027663	-81.7216	10.6037			PLCL1	12.1453	0.0570552	0.00805487	69.6027	4.79711			DNAJC12	11.7057	0.217785	0.0721495	-44.3766	8.1486
	MED13L	12.5704	0.0943063	0.0276511	-8.31248	7.86063			BAD	11.4584	0.0486571	0.00805467	87.0912	3.68638			GMPR2	12.3386	0.243697	0.0721435	-30.0297	8.36783
	B3GNT9	11.3194	0.0378236	0.0276395	-128.683	10.3656			SMPDL3A	11.7831	0.0308615	0.00805286	171.507	1.16955			PRTG	11.3085	0.129462	0.0721393	113.752	2.73525
	JARID2	11.1892	0.0689774	0.0276371	-109.035	9.57818			MALSU1	11.8531	0.0333457	0.00804262	97.6285	3.63862			STOML1	11.7039	0.239006	0.0721197	-79.7355	9.29613
	PRUNE1	12.4436	0.0506709	0.0276327	-50.6815	9.19547			EFNB3	11.8026	0.0372786	0.0080399	-65.3976	8.94661			AMMECR1	11.5936	0.13952	0.0721005	133.126	2.30638
	MOSPD2	12.1417	0.0593577	0.0276318	-14.5934	7.63388			NFATC2	11.5059	0.0266317	0.00803785	85.9309	3.75944			ZNF431	11.9335	0.173148	0.0720978	142.704	2.20307
	FES	11.1925	0.0448956	0.0276075	153.117	1.43207			RNF220	11.9954	0.0544211	0.00803355	-154.238	12.1347			DUS1L	11.963	0.189506	0.0720906	134.495	2.49365
	RRN3P1	12.6283	0.0524519	0.0275985	120.472	3.4023			CPNE1	12.3552	0.038638	0.00803302	84.847	4.44326			KAZN	11.9381	0.22712	0.0720798	131.144	2.58916
	PDCD6	12.6032	0.0913378	0.0275679	148.082	2.419			APRT	12.2183	0.0324818	0.00801171	137.709	2.54451			FAM160A1	12.1028	0.0830114	0.0720512	159.45	1.7423
	NDRG1	11.3707	0.106903	0.027515	-142.352	10.8669			GPRIN3	11.4125	0.0436562	0.00800791	-110.335	9.91034			UROD	11.3169	0.237989	0.0720288	-78.1723	8.77434
	LYPD1	12.4168	0.0456718	0.0274739	-129.044	11.8677			ATXN10	11.5271	0.0627717	0.00800611	12.0517	6.14118			CD160	11.989	0.0978496	0.0720206	145.948	2.12856
	SEMA4F	11.2687	0.0739491	0.0274709	145.194	1.72384			EIF2S2	11.4656	0.055759	0.00799204	106.91	3.06064			TIMM13	11.3134	0.204157	0.0718846	-71.4757	8.55964
	PARL	11.6043	0.0687011	0.0274702	152.386	1.69226			LYVE1	11.9526	0.0310484	0.00798886	125.701	2.77909			SCG5	12.1064	0.323894	0.0718188	-30.8763	8.14473
	CCK	12.1987	0.121824	0.0274682	125.593	2.94295			ONECUT2	11.5945	0.0318733	0.00798505	-131.443	10.8279			CARM1P1	12.2984	0.10352	0.0718063	75.5593	4.71715
	GAB2	12.0052	0.0789244	0.0274561	-64.0724	9.14191			LINC02458	12.8578	0.0236891	0.00798366	-173.31	14.0478			LOC101927468	11.5729	0.199551	0.0717932	113.592	2.92123
	JUND	11.4092	0.0802656	0.0274314	-100.916	9.60752			KHK	11.9152	0.0307437	0.00797718	-172.824	12.6353			NUP214	11.7338	0.21655	0.0717685	122.665	2.7357
	HNRNPA2B1	11.3901	0.101549	0.02742	-55.4657	8.14497			LGI1	12.1689	0.0516299	0.00797226	164.809	1.59795			ANAPC11	11.4504	0.215378	0.0717353	-52.0162	8.10484
	TRAF3	12.8698	0.0866786	0.0273248	2.58846	7.77728			AHCY	11.9182	0.0427424	0.00796877	-135.694	11.4104			NDUFC1	11.6781	0.205916	0.0717288	-51.1026	8.33577
	CCND3	11.8729	0.0761074	0.0273201	-149.705	11.8101			ISOC2	11.8696	0.038141	0.00796611	-167.693	12.3986			DUS2	11.0997	0.127624	0.0716787	-40.086	7.33564
	FAT4	11.6107	0.070839	0.0273155	-85.0993	9.35528			UBE2R2	12.2444	0.046064	0.00796519	-76.0108	9.82965			B3GAT1	12.4725	0.328455	0.0716736	-175.671	13.5588
	NHLH2	11.6309	0.0265746	0.0273133	-137.61	11.0768			HSF2	11.5323	0.0412396	0.0079638	152.742	1.63934			RPL9	11.8864	0.342312	0.0716278	-38.9277	8.17172
	EIF2B3	12.8395	0.0750557	0.0272756	159.167	2.1628			ACADVL	12.0162	0.0539559	0.00796201	-154.357	12.1684			SPR	11.7764	0.147512	0.071625	-62.4155	8.81819
	CELF2	12.4576	0.110693	0.0272745	-15.0387	7.97797			DAD1	12.561	0.0478995	0.00796034	143.808	2.54328			DISP2	12.8186	0.208498	0.0715723	174.941	1.58943
	WBP2NL	12.8179	0.0307743	0.0272617	26.3249	6.88062			SHMT2	12.0723	0.0357659	0.00795928	179.862	1.04075			TRUB1	12.9222	0.293934	0.0715567	-0.424457	7.93747
	RET	12.565	0.0450253	0.0272603	-15.9172	8.12055			MAX	11.8727	0.0426845	0.00794268	-139.92	11.4873			LETM2	11.493	0.113939	0.0715286	124.011	2.53397
	ARMCX5.GPRASP2.GPRASP2	12.4937	0.111488	0.0272575	157.27	2.03573			S100A13	11.9967	0.0477381	0.00793574	58.2146	5.05678			FAM66A	12.3957	0.0609705	0.0714963	-10.507	7.75743
	JPH1	12.1649	0.0639645	0.0272508	-43.0733	8.62036			C2orf82	11.6656	0.0407063	0.00792764	-121.794	10.6123			BLVRB	11.1462	0.175975	0.0714803	-70.5665	8.33106
	SAFB	11.263	0.0709114	0.027242	-94.528	9.22047			PMS1	11.8141	0.0461102	0.00791675	85.7646	3.99956			LYRM9	11.6296	0.193284	0.0714607	-75.7801	9.07766
	LGALS1	11.8586	0.0961053	0.0272327	107.568	3.31528			RTCB	11.1039	0.0526061	0.00791231	111.653	2.66004			MRPL52	11.3797	0.176805	0.0714274	-43.7835	7.76368
	LOC103611081	11.8302	0.0677148	0.0272245	-62.6964	8.89053			ZMAT5	12.4519	0.0257125	0.00790633	-150.935	12.6725			NFIX	11.569	0.27382	0.0714257	128.926	2.42578
	USP31	12.6521	0.0892442	0.0272064	-3.67473	7.78124			SPATA6	12.6191	0.0365844	0.00790274	102.288	4.03361			SPRED2	11.9674	0.213791	0.0713145	139.862	2.31802
	HSPB11	12.8543	0.0543194	0.0272049	162.601	2.0484			SIMC1	11.6076	0.026671	0.00789552	-78.8083	9.14869			IMPA1	12.3962	0.266969	0.0712421	-24.3784	8.23562
	CLUAP1	12.7936	0.0769425	0.0272036	-76.2258	10.5024			EXOSC3	12.9932	0.035195	0.00789333	-94.1482	11.3912			TRRAP	11.9945	0.278097	0.0712158	132.499	2.57986
	SLC37A4	12.3113	0.0436521	0.0271969	-81.5016	10.0985			IGSF11	12.0534	0.045547	0.00789208	-62.0059	9.12943			PTRHD1	11.5538	0.141575	0.0711817	-63.5986	8.59493
	MKRN2	11.4673	0.0805441	0.0271951	-172.835	11.9726			ADAMTS3	12.241	0.0371827	0.00788879	-64.9777	9.45037			FAHD1	11.6301	0.209118	0.0711573	-52.02	8.31064
	C14orf2	11.9192	0.100888	0.0271912	130.289	2.60547			UBL7	12.1948	0.0431609	0.0078874	-178.866	13.2538			SENP3	11.2461	0.205499	0.0711463	-96.3359	9.2556
	CPM	11.7633	0.056155	0.0271621	-13.4181	7.2017			DUSP22	11.1239	0.0417176	0.00788548	-104.806	9.36234			YEATS4	12.2107	0.187905	0.0711424	-35.5305	8.4158
	FBXW9	12.5053	0.0379858	0.0271612	151.409	2.24584			DUSP6	11.8319	0.0510153	0.0078763	41.1541	5.47931			ZNF253	11.4178	0.182041	0.0711343	138.366	2.02934
	GSK3A	12.3081	0.0619799	0.0270543	-45.0871	8.8496			ZNF512B	11.1259	0.0410372	0.007856	-137.849	10.3861			DHRS7B	11.5503	0.174461	0.0711199	-76.383	9.00095
	OXLD1	12.1822	0.0572084	0.0270468	137.791	2.51943			PPA2	11.618	0.0469387	0.00784965	84.3434	3.89609			PTPRE	12.4968	0.222794	0.0710902	136.913	2.74405
	RHEB	12.6894	0.10328	0.0270448	167.705	1.77807			PHKG2	11.9204	0.0357883	0.0078436	126.968	2.71617			LOC101927151	11.3578	0.139592	0.071088	124.699	2.42362
	PER3	11.6823	0.0716902	0.0270411	-23.2049	7.43537			CSRNP2	12.9495	0.0496147	0.00784299	-29.2576	9.0019			CHMP5	11.3665	0.278751	0.0710584	-72.1264	8.64374
	TESK2	12.5662	0.0423183	0.0270307	-103.069	11.1639			TMEM14EP	11.0231	0.0199563	0.00783825	-70.9158	8.1945			AVPI1	11.3084	0.165998	0.0710391	-84.4533	8.96125
	ZCWPW1	12.7876	0.0321657	0.0270231	-145.6	12.9594			FLYWCH2	11.6391	0.0347306	0.00783674	132.432	2.35748			CMKLR1	12.189	0.107477	0.0710278	41.9399	5.76899
	BCL7B	12.1153	0.054133	0.0270185	-120.743	11.1788			SCN4B	12.7865	0.051831	0.00783567	-92.0971	11.0576			DIS3L2	12.0527	0.20339	0.0710211	135.426	2.51865
	C1orf122	12.354	0.0760303	0.0269502	153.243	2.0952			GPR89A.GPR89B	12.732	0.0239969	0.00782121	55.0943	5.78353			MRPL28	11.515	0.221542	0.0709256	-63.4256	8.54375
	ZNF33B	11.474	0.0821238	0.0269462	-150.483	11.2703			CALY	11.0045	0.0532387	0.00782025	-111.803	9.42209			DRAP1	11.2452	0.236683	0.0708848	-98.9638	9.33653
	SENP3	12.0974	0.070764	0.0269436	155.662	1.86655			SAP18	11.4084	0.0546731	0.00781603	128.381	2.34			DDX28	11.7648	0.150963	0.0708745	-43.5295	8.1874
	SPDL1	11.7306	0.0426439	0.0269331	-90.1323	9.6675			ZNF565	11.1567	0.0340202	0.00780663	62.0362	4.23417			GPATCH8	11.6738	0.24668	0.0708678	122.866	2.68956
	PPP2R2C	11.195	0.109228	0.0269085	-71.2621	8.41111			SLC25A13	11.2069	0.0309768	0.00780485	11.5345	5.84784			USB1	11.7701	0.156224	0.0708672	114.462	3.02776
	MAN2A2	11.898	0.0846526	0.0268997	-53.5864	8.66898			ZNF829	11.785	0.032544	0.00780429	151.061	1.83987			RPS21	11.2735	0.259098	0.0708424	-30.2603	7.2211
	TFE3	12.1843	0.0726059	0.0268879	-56.1129	9.08344			AKAP11	11.7107	0.0766271	0.00779659	-27.8919	7.61798			SFSWAP	12.128	0.227312	0.0708104	134.584	2.59405
	LYPD5	12.0992	0.0546054	0.026871	25.7704	6.2331			SERP1	11.9565	0.0606514	0.00779004	128.999	2.67212			TLDC1	11.5174	0.151954	0.070796	106.037	3.12499
	POC1B	12.6568	0.070614	0.0268697	3.7561	7.52471			PTPN5	11.146	0.0519559	0.007788	-159.067	11.0709			GRIK5	11.6296	0.207408	0.0706762	133.529	2.31602
	IGHMBP2	11.2182	0.0522677	0.0268664	-34.9912	7.30854			IRAK2	11.6628	0.0585561	0.00777074	-142.183	11.2691			TMEM107	12.0102	0.141972	0.0706612	-39.635	8.33244
	FNDC3B	11.8582	0.082021	0.0268602	-65.8731	9.02806			CMTM4	12.005	0.0611586	0.00775953	-85.428	9.85384			SASH1	11.3404	0.304409	0.0706248	127.939	2.31021
	ARL16	11.5308	0.0654653	0.0268588	147.195	1.81614			EFL1	12.1809	0.0368879	0.00775931	143.908	2.31165			GUSB	12.6448	0.141797	0.0706021	112.886	3.67975
	RFX7	12.5037	0.0679299	0.0268565	1.7216	7.44386			EPB42	12.3508	0.0166619	0.00775299	-99.4058	10.7612			ZNF782	11.7376	0.209833	0.070547	135.111	2.33239
	MRPL34	11.9494	0.042926	0.0268386	162.509	1.55526			SNHG6	11.4706	0.0561266	0.00774791	83.8644	3.79841			C3orf80	12.4723	0.205938	0.070509	-43.5751	8.98192
	TERF2	12.4737	0.070854	0.0268292	-112.293	11.3646			EI24	12.2334	0.0458075	0.00774479	-147.104	12.2322			SYK	12.9394	0.15886	0.0705084	50.3954	6.12801
	FANCL	11.5933	0.0689807	0.0268264	73.4148	4.2291			LGMN	11.971	0.0466222	0.00774323	87.9471	4.04655			PTPN23	12.5604	0.208543	0.0704879	152.914	2.22521
	NEUROD6	12.0212	0.0956603	0.0268047	97.3036	3.77204			PIGC	11.6942	0.0327729	0.0077254	153.469	1.70892			ATP6V1A	12.1862	0.38303	0.0704818	-28.626	8.15525
	BCL11B	12.4617	0.0636253	0.0267981	9.44135	7.13488			TSTA3	12.3532	0.0362698	0.00772267	160.051	1.86114			RANBP10	11.9089	0.150892	0.0704815	144.979	2.11294
	MANF	12.1436	0.050509	0.0267963	123.02	2.99385			TIGD6	11.5204	0.0240217	0.00771145	89.0688	3.67011			C14orf79	11.4792	0.151015	0.0704496	-132.936	10.7182
	MEIS1	11.1872	0.0537107	0.02679	-98.3147	9.24237			C2orf27A.C2orf27B	12.7931	0.0135163	0.00769999	151.362	2.41424			KLF3.AS1	11.911	0.10033	0.0704319	91.378	3.88765
	SERPINF1	12.2074	0.0791846	0.0267861	-156.486	12.5138			DCBLD2	11.5994	0.0425798	0.00769577	-115.379	10.317			DEXI	11.0234	0.118343	0.0704117	-95.3473	8.94296
	ZNF524	11.5617	0.0326069	0.0267713	-179.663	12.3317			ALG13	12.7809	0.0381501	0.00768884	-34.4355	9.00343			MRPL13	11.0482	0.175358	0.0703974	-59.3653	7.87008
	ARAF	12.2557	0.036766	0.0267563	-136.705	11.9096			GGH	11.7037	0.0403516	0.00768441	89.1206	3.80638			THYN1	11.2331	0.240437	0.0703933	-85.5805	8.90351
	SPATA2L	11.5017	0.0582691	0.0267562	39.9582	5.22503			PARD3B	11.092	0.0286984	0.00768417	19.0716	5.50434			EBP	11.5108	0.153219	0.0703797	-72.1016	8.81616
	CDC42EP3	12.4887	0.0641555	0.0267465	-23.2883	8.29664			GATAD2B	11.6918	0.046968	0.00767422	-47.1745	8.22384			CHCHD6	11.4174	0.204862	0.0703652	-76.7073	8.85012
	AIFM1	11.9829	0.0576282	0.0267388	163.594	1.53753			RNF181	11.3134	0.0406861	0.00766734	86.196	3.60456			MOK	12.2505	0.183283	0.0703498	146.61	2.26149
	SIK2	12.6397	0.0910316	0.0267134	15.1988	7.10602			FAM161A	11.9843	0.0313062	0.00766521	-110.823	10.6736			C19orf70	11.3553	0.215114	0.0703144	-57.1049	8.15654
	KCNK1	12.0957	0.101883	0.0266878	117.601	3.14437			FBXO9	12.0583	0.0533294	0.00765909	-162.512	12.5018			CMIP	12.0687	0.251025	0.0703124	141.789	2.31532
	DOCK5	12.3065	0.0802771	0.0266856	-9.93886	7.64621			MEF2A	11.8223	0.0553981	0.00765636	-51.9168	8.5272			TIMM17A	11.9866	0.259489	0.0702894	-51.2723	8.69381
	SYNPO2	12.5772	0.0799948	0.0266715	-34.904	8.79668			PCBP2	12.4283	0.0544602	0.00765432	5.84465	7.22656			AFG3L1P	12.6149	0.160742	0.0702878	149.792	2.36594
	NOP14	11.0502	0.0563848	0.0266171	-178.859	11.5403			ZSCAN18	12.3878	0.0478267	0.00765354	-138.364	12.149			NFIA	11.6687	0.288106	0.0702874	143.402	2.02058
	C11orf84	12.1152	0.0450305	0.0266078	-103.525	10.5992			UBXN2A	12.7823	0.0406835	0.00765272	141.784	2.74808			FBLN7	11.1927	0.132307	0.070274	148.301	1.58191
	NQO2	12.5241	0.060039	0.0265856	163.873	1.8231			PRDX5	11.1466	0.0581717	0.00765028	79.4073	3.68789			HMGB3	11.9822	0.170202	0.0702606	-71.0413	9.34671
	ZNF33A	12.6726	0.0895669	0.0265754	-108.269	11.4839			MYEF2	12.769	0.047208	0.00764723	-19.5981	8.46417			PHF21A	11.5867	0.265454	0.0702547	88.9199	3.72482
	MSANTD1	11.7898	0.0354965	0.0265665	123.658	2.74006			GNL3L	11.2836	0.0294212	0.00764471	-102.23	9.48782			FAAP20	11.463	0.12538	0.0701868	100.654	3.25803
	IKZF1	11.0686	0.0318658	0.026566	-168.554	11.251			EFHC2	11.839	0.0216962	0.00764081	62.4385	4.78563			IDH3B	11.4604	0.259094	0.070128	-62.0573	8.43597
	MMGT1	12.8829	0.0606123	0.0265183	-1.21089	7.92628			ELOF1	12.185	0.0326089	0.00763887	-175.766	13.1342			SETBP1	11.5227	0.241679	0.0700886	111.968	2.93886
	GEMIN7	11.7492	0.0398359	0.0265178	142.71	2.09162			PSMA1	11.0032	0.0496527	0.00763887	116.953	2.42857			TPI1	11.423	0.384087	0.0700863	-74.2596	8.77935
	TNFRSF10B	12.486	0.0429722	0.0264988	-56.8191	9.45664			USP31	12.2193	0.0527765	0.00763295	-56.3072	9.13051			ZNF345	11.3848	0.125492	0.070043	100.799	3.1971
	GPAT2	11.2161	0.0403501	0.0264786	-80.3891	8.72067			SLC9B2	11.7273	0.0496572	0.00763294	132.548	2.40948			ARL4D	11.769	0.140694	0.070042	-74.0028	9.18828
	POLB	11.7508	0.0661585	0.0264686	122.748	2.74418			PCMTD2	11.6316	0.054475	0.00763289	-120.897	10.5378			EFCAB13	11.6375	0.127397	0.0700032	134.676	2.28394
	NKAIN3	11.5345	0.0492227	0.0264676	96.9007	3.42979			RPS19	12.6494	0.0595558	0.00763104	126.239	3.21374			HAT1	11.2735	0.183859	0.0700006	131.787	2.14654
	CTNNAL1	11.011	0.0637227	0.0264599	18.3147	5.45083			ISCU	11.6117	0.059298	0.00762314	107.748	3.1363			LIAS	12.2919	0.152966	0.069965	-14.3514	7.78195
	MGST1	11.5084	0.0579495	0.0264578	-78.5096	9.01816			STS	11.5084	0.0515172	0.00760792	-61.1671	8.46382			COMMD5	11.6074	0.150103	0.0699558	-73.9264	8.99098
	RPL39	11.5826	0.0938713	0.0264536	97.4825	3.44623			CKAP4	11.0524	0.0401346	0.00760689	40.0319	4.82336			PEX11B	11.991	0.21429	0.0699016	-57.8777	8.91883
	PKNOX1	11.1719	0.0511014	0.0264433	-14.3797	6.61817			POLR2H	12.7693	0.0354443	0.0076058	-175.646	13.9994			AURKAIP1	11.3787	0.207807	0.0698812	-82.276	8.97928
	LMTK2	11.1463	0.106643	0.0264363	-79.8779	8.61953			CENPE	11.2146	0.0237079	0.0075937	71.9193	3.97417			HACD4	11.6067	0.17239	0.0698778	102.506	3.30182
	IL17RB	12.0559	0.0608997	0.0264213	-65.2891	9.24228			BACE1	11.4858	0.0497588	0.00758631	-78.5358	8.99153			BOLA1	11.4547	0.129954	0.0698648	-43.1616	7.82802
	NANP	11.2507	0.0378834	0.0264035	-88.2586	9.00898			RBX1	11.4687	0.0453262	0.00758476	79.4558	3.93745			NIPSNAP3A	11.6481	0.203447	0.0698154	-55.9218	8.45751
	WDR81	11.9392	0.0561022	0.0263725	-34.4742	8.08254			ERGIC3	11.1406	0.0478755	0.00758434	50.1169	4.58972			NIPSNAP1	12.1258	0.251851	0.0697792	-46.0434	8.67669
	R3HDM4	12.8535	0.050873	0.0263592	-20.9892	8.60293			C18orf21	12.3016	0.0322329	0.00757631	159.069	1.86604			GABARAPL1	11.6725	0.368839	0.069773	-67.4392	8.85912
	EIF3I	11.1091	0.0889222	0.0263483	113.608	2.60332			ZNF704	11.9575	0.0549454	0.0075745	-53.0901	8.7209			TNRC6C.AS1	12.629	0.0984078	0.0697478	129.373	3.09052
	SLC25A3	11.9051	0.109592	0.0263437	139.601	2.28852			SCARNA10	12.4952	0.0664214	0.0075687	80.2151	4.71105			ABHD14A	11.2125	0.168964	0.0697461	-98.223	9.27172
	NSUN4	12.318	0.0585669	0.0263397	-61.1086	9.40892			KIZ	11.273	0.0381658	0.00756242	101.775	3.08607			UACA	12.504	0.311704	0.069736	-163.921	13.1975
	NARS2	12.0506	0.0808494	0.0263328	113.396	3.25479			TTC30B	12.1977	0.0228522	0.00756125	-163.789	12.7473			SNRPG	11.3825	0.160713	0.0697295	-25.3298	7.18336
	KLHDC8B	12.0954	0.0589937	0.0263216	142.678	2.30168			CRYBB2P1	11.5584	0.0255425	0.00755336	-151.307	11.4164			PLCE1	11.2618	0.189618	0.0696836	128.042	2.25627
	CTSK	12.6149	0.0404568	0.0263115	-176.093	13.7854			RPS4X	11.6802	0.0623936	0.0075531	118.005	2.85155			SNAPC5	11.7198	0.201137	0.0696355	-49.5225	8.33203
	VPS25	12.1905	0.0646584	0.0263049	144.654	2.29214			EMX1	11.2673	0.0324243	0.00755194	-131.555	10.3847			EID2	12.05	0.195202	0.0696022	-52.7736	8.8164
	SLITRK1	12.2449	0.0778773	0.0262981	-45.4788	8.79179			FAM45A	11.6741	0.0418997	0.00754537	-172.427	12.2656			FURIN	11.6613	0.189848	0.0695967	146.868	1.90388
	GPD1L	11.3032	0.101434	0.026296	173.986	0.840442			ZBTB38	12.242	0.0592749	0.00754313	-124.376	11.4715			RBM42	11.0631	0.168647	0.069534	-111.371	9.4856
	EML4	12.2246	0.0687704	0.0262953	-36.8496	8.47596			LRRC7	12.7157	0.0597378	0.00754148	-23.603	8.54939			KBTBD4	12.0395	0.161559	0.0695329	-46.6952	8.60118
	SERGEF	11.3073	0.0804057	0.0262909	146.042	1.72024			EIF3E	11.7018	0.0562935	0.00753516	121.901	2.73941			MTMR10	11.2481	0.338681	0.0695273	163.289	1.14618
	SMC2	11.0398	0.0775775	0.0262841	-138.362	10.2828			RPS14	11.3933	0.068746	0.0075328	72.1897	4.1086			FOXK2	12.1392	0.233357	0.0695244	156.345	1.86727
	PHB	11.6991	0.0774124	0.0262607	127.396	2.55907			DDX18	11.3289	0.0466913	0.00752084	138.496	1.97054			COX7A2L	11.7805	0.278606	0.0695038	-48.4178	8.36487
	BPTF	12.5058	0.096824	0.0262529	-21.2191	8.2429			SYT9	11.8374	0.0377566	0.00751612	-86.9207	9.69545			SERP2	11.2723	0.192707	0.0694681	-73.3934	8.57041
	ATP5H	12.1641	0.0949208	0.0262499	139.303	2.4572			RNF14	12.1002	0.057128	0.0075159	145.734	2.20186			ZC3HAV1	11.9863	0.196593	0.0694608	141.266	2.28279
	RCOR1	12.562	0.0562166	0.0262325	-18.7477	8.21615			ETS1	11.5298	0.029759	0.00751194	11.0558	6.17567			ODF2	11.0454	0.178808	0.0694374	145.766	1.57305
	ZDHHC23	12.0425	0.0865177	0.0262257	31.3368	5.99423			KIF5A	11.2561	0.077425	0.00750772	-88.2935	9.01683			KCNIP3	11.495	0.23279	0.0694241	178.947	0.781091
	YLPM1	12.3048	0.086582	0.0262185	-12.5439	7.73359			GADD45GIP1	11.6632	0.0399999	0.00749352	120.773	2.75046			DDOST	11.695	0.23819	0.0694152	-61.8418	8.70396
	SGMS2	11.7428	0.0414749	0.0262019	-73.6173	9.14409			SPA17	11.2462	0.0286317	0.00749281	71.3971	4.01577			PPIH	11.579	0.137292	0.0693674	-57.5413	8.42975
	NFATC4	12.2784	0.0539936	0.0261699	139.903	2.50679			TMEM55A	11.2732	0.0453599	0.00749221	-26.7925	7.11224			SNCA	11.8076	0.329006	0.0693599	-53.6661	8.56776
	LINC01089	11.5709	0.0378285	0.0261611	-109.84	10.1013			TRNP1	12.0868	0.0376095	0.00749044	-131.074	11.4875			TSPAN13	12.0063	0.279933	0.0693563	-29.4652	7.98899
	FAM206A	12.399	0.0476679	0.0261509	-58.3566	9.40891			SBF2.AS1	11.8389	0.0216908	0.00747326	140.22	2.22766			AAMP	11.3377	0.246988	0.0693441	-83.4537	8.96591
	ZNF512B	12.364	0.0661556	0.0261323	-80.5774	10.1314			HIST1H3D	12.1931	0.0240952	0.00747264	136.672	2.56403			TSTA3	11.418	0.153235	0.0693041	-83.2239	9.05762
	ZNF253	12.172	0.0788263	0.0261241	-48.3572	8.807			ELP5	11.9846	0.0340194	0.00746816	-174.864	12.8059			LY6H	11.5292	0.237205	0.0693013	-71.178	8.80876
	TPI1	12.0307	0.129035	0.026118	139.943	2.35401			MTERF2	11.4248	0.0353898	0.00746254	146.153	1.78652			ZNF487	11.5538	0.169407	0.0692995	119.414	2.72133
	FAM120C	12.5096	0.0668435	0.0261045	-10.6805	7.88073			ABCD2	11.803	0.0521126	0.00745926	144.16	2.07659			NPY	11.3765	0.153314	0.0692575	-71.3577	8.63153
	IGBP1	12.1897	0.0829104	0.0261	169.854	1.43843			BIN3	12.4348	0.0233314	0.00745248	159.771	1.91617			DPM3	11.2061	0.138761	0.0692493	-55.6127	7.93727
	TMEM106C	12.2528	0.0698189	0.0260789	-163.083	12.8035			WASHC3	11.7983	0.0389937	0.00742966	130.712	2.51449			SGCD	11.4009	0.188683	0.0692099	124.209	2.46731
	SIPA1L1	12.0374	0.0989662	0.0260743	-14.5315	7.52329			PTGR1	11.5279	0.0363887	0.0074239	80.8397	3.93928			BACH2	11.3482	0.165287	0.0691896	106.58	2.98847
	TSTA3	11.9743	0.0543009	0.02607	149.526	2.00078			UIMC1	12.1878	0.0434109	0.00742198	53.998	5.35968			SEC16A	11.6252	0.226053	0.0691739	126.976	2.52488
	WDR54	12.0322	0.0506509	0.0260667	150.907	1.98847			ARFGEF3	11.605	0.0648063	0.00741841	-4.74078	6.75787			SPAG5	11.5912	0.124289	0.0691558	120.35	2.71616
	MTA3	11.1844	0.0864029	0.0260404	-82.1299	8.73594			SLC48A1	11.4827	0.0453936	0.00741029	-142.045	11.0134			NTMT1	11.3059	0.159485	0.0691319	-88.9237	9.09856
	PRKCQ	12.1748	0.0561153	0.0260368	140.884	2.41028			KMT5C	12.2715	0.0147237	0.00739055	-139.5	12.0267			DPY19L2P4	11.301	0.143149	0.0691298	118.606	2.57774
	CYSTM1	12.2584	0.0571738	0.0260266	-119.645	11.3324			SIN3A	11.4887	0.0398112	0.00738058	-41.9646	7.82793			MRPL2	11.5523	0.147593	0.0691023	-62.885	8.57028
	VMAC	12.6221	0.0344553	0.0260232	-89.7873	10.7702			MRPL47	11.9534	0.0373011	0.00738007	144.891	2.14243			ATRIP	12.1016	0.106489	0.0690932	141.827	2.33399
	LINC00507	11.84	0.0831603	0.026017	129.135	2.59287			ATP5S	11.7156	0.0302471	0.00737633	-131.224	10.986			TSPAN9	11.5042	0.180244	0.0690386	-107.954	9.954
	MTCH1	11.3244	0.120188	0.0260037	132.697	2.15018			HEG1	11.9831	0.040286	0.00737444	0.819733	6.95582			HIST1H3D	11.9063	0.143282	0.0690154	-12.7764	7.32887
	TRPC6	12.6931	0.0398652	0.0259357	86.0022	4.66078			IFIH1	12.419	0.0228411	0.00737174	172.855	1.45596			LINC00672	11.7943	0.22052	0.0690021	-57.904	8.69132
	PPA2	12.0148	0.0797296	0.0259284	112.302	3.26679			CTU1	12.2181	0.0158417	0.00736126	-74.7561	9.75529			CFAP20	11.4666	0.219178	0.0689847	-70.7381	8.71977
	LRRTM3	12.2739	0.08097	0.0259262	-29.6124	8.28352			RPL10A	11.6508	0.0600443	0.00736102	89.6349	3.74989			GIT2	11.8606	0.219272	0.0689382	126.399	2.69626
	ARL10	12.7534	0.0754535	0.0259244	6.00384	7.54071			C8orf82	11.0196	0.0287031	0.0073572	133.476	1.93387			SHISA9	11.6279	0.267324	0.0689224	109.11	3.10368
	SLC25A30	12.2704	0.0444293	0.0259176	-14.0313	7.7486			MPRIP	11.3929	0.0636293	0.00735189	-126.147	10.385			HSPA1L	11.249	0.0973298	0.0689075	-103.425	9.48077
	ELAC1	11.2544	0.0361431	0.0258887	-154.074	11.071			CCDC51	11.048	0.0286011	0.00735159	39.1748	4.84579			SGMS2	11.0867	0.131819	0.0689066	115.157	2.54029
	HIST1H2BD	11.6392	0.0595404	0.025873	105.345	3.23328			CRELD1	11.1072	0.0423007	0.00735076	137.779	1.85626			RHBDF2	11.8588	0.123477	0.0688487	-48.0193	8.44059
	FAM96B	12.0867	0.0691457	0.0258681	145.414	2.20454			RPS7	12.0138	0.0588306	0.0073474	126.098	2.80571			PCMT1	12.1814	0.3301	0.0688034	-28.4559	8.14426
	KAT14	12.2054	0.0707158	0.0258607	172.97	1.34103			TAPBP	11.6438	0.0468867	0.00734708	-82.4334	9.31006			MEA1	11.3243	0.221287	0.0687636	-77.5072	8.76244
	RPS27A	11.8528	0.110193	0.0258594	108.196	3.29048			ZNF211	11.32	0.0353064	0.00734658	73.1493	4.01988			FOXN3	11.9341	0.226708	0.0687593	139.471	2.31061
	USF2	12.278	0.0750799	0.025857	-105.128	10.8634			HDGF	12.5691	0.0470867	0.00734377	-100.055	11.0624			MEG8.1	12.945	0.11487	0.0687548	163.148	2.07849
	UROS	12.3482	0.0876561	0.0258474	138.833	2.58616			TRMT11	11.8184	0.0406398	0.0073302	99.8684	3.53984			ZNF514	12.4522	0.208519	0.0687432	137.438	2.69829
	KIAA1958	12.4509	0.063903	0.0258386	-24.4706	8.29723			PCBD1	12.0819	0.0321042	0.00731188	134.538	2.56667			ETV5	12.2763	0.24929	0.0687257	135.463	2.6569
	BOLA1	12.89	0.0454064	0.0258375	106.787	4.06646			UBAP1	12.3107	0.0441446	0.00730986	-148.902	12.4026			TMEM74	11.6141	0.114799	0.0686993	-53.5179	8.34071
	VSTM2B	11.5554	0.0554277	0.0258254	-144.172	11.1831			EBNA1BP2	11.3722	0.0473614	0.00730729	129.521	2.28074			STMN2	11.7662	0.382792	0.0686925	-57.6794	8.65136
	MYH14	12.1224	0.0619187	0.0257807	-50.6932	8.82945			SNX25	12.304	0.0424628	0.00729905	140.386	2.50593			PREX2	11.6519	0.295532	0.0686756	156.636	1.58215
	RPL13	11.9119	0.115322	0.0257545	172.559	1.20215			PHF13	12.2278	0.0293212	0.0072942	-45.0501	8.75797			BEND3	12.5044	0.0742276	0.0686519	148.33	2.35225
	ZC3H8	11.5636	0.057831	0.0257524	-154.58	11.5289			AMZ2P1	11.264	0.0357191	0.00729183	61.466	4.34077			ABHD17C	11.6542	0.163267	0.0686228	139.325	2.14385
	FAM210B	11.72	0.0679585	0.0257511	-152.045	11.6699			SPOP	11.5859	0.046794	0.0072884	114.19	2.91089			KANSL1	11.4672	0.251667	0.0685697	111.531	2.91456
	EIF2B2	11.8102	0.0591932	0.0257501	159.791	1.56809			PPID	11.4818	0.0389985	0.00728542	122.477	2.5755			SPEN	11.6989	0.272482	0.0685687	124.795	2.64343
	ARID5B	12.0675	0.0847602	0.0257474	-38.5452	8.35954			CTNNAL1	12.0238	0.0337852	0.00728236	88.2839	4.07517			ZNF627	11.4724	0.186117	0.06856	-58.1292	8.32481
	FAXDC2	12.4429	0.0713433	0.0257413	-59.1909	9.48869			FNDC5	12.4594	0.0423669	0.0072725	-165.687	13.1938			COX5A	11.953	0.225627	0.0684732	-35.4476	8.12997
	SMOX	11.1504	0.0603465	0.0257369	-137.775	10.4177			TRIM69	11.9645	0.0454342	0.00726641	-148.695	11.9064			SNHG12	11.0006	0.118323	0.0684194	-64.2284	7.96319
	ZBED3	12.0769	0.0303742	0.0257339	-60.7411	9.11456			RAB15	11.501	0.0579248	0.00726174	-70.4972	8.75319			GTF2B	11.7368	0.201413	0.0683857	-49.1541	8.33931
	PPM1M	12.7027	0.0453357	0.0256972	-88.7718	10.835			YY1	12.3282	0.0520804	0.00726058	-50.9475	9.07288			CD302	11.8604	0.184828	0.0683563	136.228	2.37228
	RBM48	12.5436	0.0611973	0.0256837	-33.0532	8.69532			BRK1	11.8025	0.050783	0.00724407	104.788	3.36705			ZFP69B	11.6594	0.146762	0.0683402	122.423	2.69446
	ZNF622	12.9287	0.0719778	0.0256609	179.532	1.48117			ACACB	11.5409	0.0358211	0.00724018	160.014	1.41119			ILF2	11.2443	0.303834	0.068329	-91.3453	9.09736
	EHBP1L1	12.0237	0.064209	0.0256411	144.452	2.19914			DCN	12.0288	0.0416277	0.00723816	-149.58	12.0267			DNAJC27.AS1	11.0848	0.126444	0.0683268	59.3205	4.25827
	RFX4	11.9545	0.058536	0.0256359	-33.9547	8.08198			IQCG	11.0067	0.0316118	0.00723414	68.0603	3.92582			TMEM18	11.9562	0.179789	0.0683167	-51.5274	8.66749
	PRKCSH	11.8196	0.0592828	0.0256173	-109.1	10.4016			TMEM107	11.8725	0.0348991	0.00723023	144.048	2.12191			ISLR	11.1653	0.145208	0.0682941	-114.915	9.7293
	CTBP2	12.435	0.0630674	0.0256001	-42.3604	8.89819			WDR78	11.538	0.0393347	0.00722675	95.2392	3.48557			ACP1	11.0182	0.252884	0.0682931	-87.7474	8.70386
	SFXN4	11.6613	0.0573548	0.0255801	125.105	2.60881			CCDC28B	11.9385	0.0259183	0.00722662	104.685	3.46689			MAPK4	11.7257	0.247322	0.0682814	154.031	1.70868
	SPP1	11.7266	0.101193	0.0255777	-79.6861	9.32227			GATS	11.5959	0.0293622	0.00721872	-108.908	10.104			DSCAM	11.6998	0.215592	0.0681709	119.193	2.82608
	BBS12	11.0967	0.0640008	0.0255578	80.5076	3.61514			BICC1	11.206	0.0307121	0.00721242	-173.178	11.5967			DRG1	11.8076	0.202497	0.0681333	-55.6906	8.63418
	SPX	11.5891	0.0627966	0.0255513	-79.7353	9.15593			ZNF511	12.2376	0.028506	0.00721058	159.271	1.82346			FEN1	11.7675	0.172067	0.0680981	-63.0717	8.82919
	SH3BP4	12.3785	0.0427548	0.0255316	-18.7103	8.0219			LINC00622	11.1921	0.0288125	0.00720737	-137.956	10.4811			VPS72	11.2291	0.18947	0.0680978	-89.3807	9.01704
	DOLPP1	12.7328	0.0487775	0.0254677	-104.224	11.4191			EIF3I	11.1987	0.0473817	0.00719834	109.009	2.80768			RPP38	12.0533	0.085874	0.0680893	167.32	1.45122
	MXRA7	11.8725	0.0918776	0.0254652	-164.423	12.295			TOX	11.4995	0.0401778	0.00719673	8.65251	6.22313			TES	11.1354	0.0717707	0.0680856	-164.887	11.2356
	RFWD3	11.3207	0.0417098	0.0254628	-108.033	9.71802			MTFR1L	11.9136	0.0412712	0.00719361	-134.846	11.3761			ZNF107	11.1887	0.204246	0.0680594	106.611	2.87524
	ING4	12.2198	0.0717098	0.0254589	156.851	1.89569			RAB6B	12.2231	0.0686037	0.00719221	-13.6227	7.68562			SLC46A1	12.0896	0.135338	0.0680543	126.394	2.84499
	TRAF1	12.5366	0.0430821	0.0254471	-55.196	9.45874			DRG1	11.9636	0.0407345	0.00718363	167.905	1.38374			CDAN1	11.7825	0.157682	0.0680288	123.032	2.75578
	TMEM147.AS1	11.9843	0.0367049	0.0254328	-87.9802	9.91314			ARG2	11.0814	0.0315308	0.00718114	36.0922	4.97043			ATP6V0E2.AS1	11.3334	0.106041	0.0679941	108.04	2.93211
	CAPNS1	11.0487	0.0766052	0.0254294	152.298	1.37455			AMN1	11.673	0.0425052	0.00717096	114.854	2.94888			B4GAT1	11.7614	0.305836	0.0679197	-52.3932	8.47315
	TMBIM1	11.7418	0.0734781	0.0253907	-77.6496	9.27441			FKBP4	11.7453	0.0543327	0.00716964	155.376	1.676			MALSU1	11.5021	0.149732	0.0678801	-58.4065	8.36821
	GNG5	11.8202	0.0375424	0.0253833	-108.184	10.3724			KCNJ8	11.8802	0.0256294	0.00716648	148.121	1.99213			CDK12	11.7442	0.223391	0.0678509	134.896	2.34354
[truncated: 3,916 more rows]

## Sheet: 24 h RCs
fNP	GENE	Period	Amplitude	Relative Amplitude	Phase	First Peak		mNP	GENE	Period	Amplitude	Relative Amplitude	Phase	First Peak		SZ	GENE	Period	Amplitude	Relative Amplitude	Phase	First Peak
	ANKRD26P3	20.0772	3.41516	0.759727	-95.5504	20.4061			DDX11	25.7802	1.00956	0.284421	-89.2757	27.1734			TTTY14	22.5237	1.46173	0.525653	-65.3308	21.6112
	PINLYP	22.7253	0.792709	0.423537	59.8221	13.949			SPACA6	23.2493	1.28185	0.246855	-100.55	24.7429			TMSB4Y	22.8064	1.28771	0.493973	-61.5747	21.7072
	SLC7A11.AS1	21.4246	0.435669	0.379149	54.4573	13.1837			FAM66A	25.1448	0.420565	0.196592	-154.191	30.9145			COQ2	22.1677	1.59042	0.476086	80.8132	12.1914
	CRIPAK	20.0922	0.365862	0.366012	109.373	8.98793			TPH2	21.4909	0.371924	0.174803	-119.61	23.6313			PRKY	22.8583	1.1177	0.448898	-48.5906	20.9436
	WDR97	21.229	0.404194	0.316226	120.335	9.13291			MEIOC.1	20.6059	0.55292	0.172526	79.8855	11.0333			TTTY15	22.1214	1.55711	0.441953	-67.5872	21.2746
	USP32P3	20.002	0.628272	0.305973	-71.7454	18.9883			COX10	22.9552	0.885664	0.168585	-91.4617	23.7872			PNPLA3	21.4167	0.291962	0.43559	173.188	6.11356
	PRKAR2A.AS1	23.2835	0.272602	0.303091	-80.0058	23.4579			FPR1	23.3381	0.61536	0.16781	1.94256	18.2122			CACNA1F	22.216	0.477236	0.424085	-126.061	24.9954
	TAB2.1	22.8621	0.318651	0.281726	19.6037	16.6171			BSPRY	23.9219	0.343846	0.16691	-104.184	25.8449			SST	22.8537	0.740451	0.401287	-135.586	26.461
	ZNF835	21.2851	0.908053	0.266905	-13.752	17.0982			LPAR5	23.3059	0.42482	0.166687	-12.8361	19.1369			ADCYAP1.1	20.7864	0.772841	0.399797	-160.359	25.0456
	PRR26	23.3413	0.34313	0.260428	155.14	8.28251			MEIS3P2	25.7973	0.345724	0.163	-108.047	28.5399			LOC102724094	24.037	0.615113	0.36434	-97.3634	25.5379
	ZNF835	22.0408	0.85842	0.252316	179.208	6.06886			SAMD15	23.0898	0.461779	0.158565	-98.4043	24.4013			LINC01140	22.9074	0.45816	0.362591	-89.4469	23.599
	SBF1P1	22.5418	0.22415	0.250819	152.91	7.96716			TREM2	25.691	0.712958	0.156545	-1.25078	20.7802			ITIH2	25.1162	0.295886	0.361692	-87.2722	26.2049
	ZFHX4.AS1	23.8473	0.257763	0.247269	-15.7571	19.8911			NRSN2.AS1	25.0807	0.245257	0.153288	-101.428	27.147			NLRP2	25.5997	0.841049	0.361267	146.102	10.2103
	NPIPB5..includes.others.	21.6952	0.384151	0.246349	173.389	6.24598			CCR1	23.3966	0.498882	0.152865	-27.1547	20.1614			DUXAP8	20.684	0.644035	0.355194	-120.682	22.6179
	CIART	23.7962	0.372126	0.238008	-133.172	27.5989			SLC7A11.AS1	25.4027	0.470417	0.15168	62.7847	15.9724			TPH2	22.0612	0.429069	0.344552	-118.565	24.3269
	TDRD1	20.1739	0.308864	0.233267	89.1203	10.1797			GAB3	22.8514	0.304007	0.149957	11.0219	17.1517			CORT	21.8473	0.571113	0.337628	-140.575	25.3784
	IMPDH1P11	23.6213	0.224029	0.232408	175.575	7.10101			LINC01164	21.7418	0.423759	0.142294	151.866	7.57006			TEX29	22.2791	0.302599	0.331738	-140.211	25.9562
	LOC101929653	22.9527	0.224448	0.23023	141.757	8.91465			DPH6.AS1	23.8081	0.222461	0.140178	-97.7045	25.2696			PVALB	21.2752	0.871978	0.325353	-126.544	23.7537
	ACTG1P18	25.4085	0.154611	0.22782	-152.937	31.2027			CCM2L	22.6024	0.293192	0.138987	-68.7818	21.9209			THUMPD2	23.9837	1.23413	0.325107	79.2237	13.7057
	BMP2KL	24.3807	0.251387	0.222562	-173.96	31.162			HMOX1	25.4018	0.410885	0.137129	3.9212	20.1251			CCDC189	23.4945	0.280764	0.323233	-118.363	26.2192
	PABPC1P4	23.631	0.27879	0.222006	20.9973	17.2527			C1orf228	24.4023	0.298534	0.135244	-121.305	27.6248			SMPX	21.5434	1.00287	0.320121	-122.232	23.8581
	DUSP5	22.1373	0.263668	0.21934	134.524	8.86504			CPAMD8	22.646	0.417894	0.134265	31.8912	15.6399			NEK2	21.3585	0.624065	0.31009	-121.711	23.5795
	TADA3	24.9756	0.904983	0.219114	-104.929	27.2552			ZNF727	22.168	0.385276	0.133261	-119.621	24.534			C17orf58	21.3314	0.792365	0.303496	-90.2718	21.6804
	THRB.IT1	23.4695	0.242206	0.212166	176.489	6.96361			LOC644554	21.7865	0.216068	0.131689	-75.3186	21.3446			LOC101929653	22.9638	0.526444	0.300436	121.408	10.2194
	HIPK4	22.5726	0.304469	0.210162	-164.788	27.9051			GPR26	21.8967	0.904704	0.127118	-103.244	23.1765			MC4R	20.8323	0.483808	0.298535	-138.502	23.8471
	SAXO2	24.7331	0.224132	0.205487	67.2875	15.1102			CD93	21.0139	0.587118	0.126938	19.1101	14.8984			IL1RL2	22.4469	0.265099	0.289944	-147.65	26.6532
	CHEK2	23.0366	0.157604	0.204932	58.0988	14.3188			SIGLEC10	22.463	0.435186	0.12441	5.66	17.1098			HMOX2	25.0361	1.48363	0.289477	84.5411	14.1567
	LINC01164	25.5087	0.208906	0.199558	-174.574	32.8786			CRIPAK	20.8503	0.365048	0.122606	82.3419	11.0813			THSD4.AS1	25.5686	0.227471	0.287921	-94.5162	27.2814
	ZSWIM4	24.6578	0.345515	0.199048	-169.904	31.2951			ZNF582.AS1	22.3009	0.265917	0.119966	-127.503	25.1994			NR4A1	21.948	0.643839	0.285618	-161.976	26.8231
	RPS28P7	22.1567	0.507449	0.19821	-66.5881	21.255			TDO2	20.0789	0.340092	0.119907	-126.417	22.1297			DKK1.00	20.4406	0.354372	0.283395	-146.123	23.7373
	FAM90A1	24.3863	0.208284	0.197592	-170.057	30.9058			TAB2.1	24.4625	0.318875	0.119763	39.7505	16.7614			SCARA5	21.8972	0.400114	0.278808	-121.207	24.2697
	ADSSL1	25.5879	0.216031	0.194745	-84.8455	26.6185			NFATC2	21.2993	0.393633	0.118805	8.42003	15.8011			ANKRD18A	21.1487	1.15433	0.277557	69.0423	12.0927
	STK31	20.9271	0.171789	0.193707	-40.3941	18.2753			LINC01567	21.9939	0.234007	0.117511	101.125	10.8158			EMC6	20.9783	0.183189	0.275457	-148.07	24.6067
	MDK	23.9057	0.173371	0.19046	-61.6117	22.997			TMEM133	23.7183	0.260659	0.117015	28.9865	16.8085			CDKN3	21.2065	0.315979	0.274772	-133.858	24.0917
	LINC01106	24.699	0.237315	0.189547	-136.871	29.0894			MNDA	25.3448	0.302608	0.116586	5.15746	19.9817			CYP26A1	22.9884	0.288484	0.272318	-108.269	24.902
	CPS1	25.4466	0.429077	0.186262	55.5639	16.519			PIK3R5	20.0251	0.221448	0.116082	-28.4004	16.6049			C9orf116	23.7097	0.407553	0.266144	-109.25	25.905
	USP3.AS1	23.0181	0.152905	0.185157	45.7464	15.0931			EXPH5	21.572	1.61589	0.115739	-16.3751	17.5532			BSPRY	24.1099	0.300361	0.263635	-16.0903	20.1875
	C5orf64	21.6452	0.189515	0.185062	-23.3623	18.0498			CIART	24.9978	0.353833	0.11562	-116.565	28.0918			ANKRD2	22.2694	0.423409	0.262009	-97.7816	23.3182
	GADD45G	24.0567	0.367927	0.18506	-110.065	26.4117			PRR26	21.4018	0.293922	0.115538	100.359	10.4355			RNF113A	25.8383	0.655734	0.260016	71.8155	15.6839
	LOC644554	24.1029	0.143709	0.184037	-39.9344	21.7766			LINC02458	23.8308	0.340429	0.114731	-106.576	25.8857			FLJ37035	22.827	0.229623	0.259341	-73.1836	22.4675
	CLASRP	25.8387	0.316562	0.178372	-63.224	25.3765			TNFAIP3	23.6929	0.378234	0.114491	30.0933	16.7124			RHEBL1	22.6212	0.399113	0.255527	-127.932	25.6599
	MNDA	25.3817	0.226386	0.177723	28.4301	18.3772			PRR29	21.945	0.245627	0.114	-129.915	24.8644			SLC6A20	24.9535	0.356099	0.251718	-12.9222	20.8492
	LINC01354	22.2614	0.173947	0.177334	-32.5032	19.2713			HIST1H1A	21.4277	0.305141	0.113848	-83.2865	21.385			PLEKHA7	22.2274	0.669691	0.251622	87.9586	11.7966
	LOC101927056	22.864	0.114878	0.177109	143.708	8.73695			SIGLEC8	25.4206	0.302091	0.112087	-21.6275	21.9478			TUBA8	23.16	0.432683	0.249433	-129.587	26.4968
	SST	22.2799	0.378367	0.177106	139.741	8.63154			GPRIN2	23.7473	0.232809	0.111367	160.914	8.13268			FOXP1.IT1	22.6113	0.470998	0.247376	55.7635	14.1089
	ZNF209P	23.3497	0.168011	0.174954	106.994	11.4101			VCAM1	24.6049	0.483225	0.111114	39.4894	16.9059			RHOV	25.409	0.264674	0.246342	-75.9233	25.7677
	KCNJ5	20.84	0.16894	0.173143	-177.909	26.139			LIMS2	25.2483	0.381212	0.111063	-110.181	27.9757			EIF4E1B	22.665	0.380734	0.246267	-136.998	26.2902
	LOC105376114	23.8152	0.151695	0.172177	-21.5513	20.2408			FAM66D	21.1072	0.223138	0.110477	89.9455	10.8336			RTP1	23.4628	0.241804	0.246143	-105.617	25.3463
	SSPO	21.8395	0.322313	0.171498	137.372	8.50578			RPL30.1	24.3289	0.229868	0.110047	74.7543	14.277			HBA1.HBA2	22.1949	0.445675	0.245577	-129.463	25.1767
	TTTY15	25.4943	0.542655	0.171396	146.642	10.1095			TLR7	25.6864	0.437876	0.109958	8.80823	20.0579			EFHB	23.5076	0.277843	0.244193	34.8262	16.2335
	SOX1	23.2897	0.16075	0.170673	169.895	7.2986			TMEM119	25.0066	0.414057	0.109652	-6.70702	20.4725			HSPB3	23.1221	0.462361	0.243718	-122.696	26.0027
	KRTAP5.AS1	23.179	0.296643	0.169992	-94.7534	24.2798			COL6A3	23.7872	0.369882	0.10942	72.1296	14.0212			CABP7	20.8085	0.332074	0.242521	-157.254	24.898
	C1QTNF7	20.2256	0.128605	0.169214	76.8444	10.9084			LOC105376114	23.3273	0.224635	0.109108	-69.3524	22.8212			LOC100507642	21.6026	0.310422	0.242448	-114.996	23.5032
	LOC100134317	22.1186	0.168588	0.168402	128.835	9.20289			CDT1	23.539	0.268921	0.108237	-114.787	26.0445			B9D2	22.6879	0.313854	0.242199	-102.86	24.1704
	LINC01567	22.9348	0.131424	0.165282	129.758	9.66817			LAIR1	24.8015	0.421331	0.108037	4.30664	19.5048			ZNF137P	23.5999	0.406716	0.241276	81.9157	13.2299
	MED24	22.7508	0.523722	0.164442	-84.0664	23.0635			PTAFR	24.9618	0.393469	0.107828	-8.67416	20.5633			DEPDC1	25.2291	0.21134	0.240654	-1.87111	20.3602
	LOC100294362	23.3864	0.165245	0.16137	165.135	7.65888			PAX7	22.6428	0.293009	0.107605	-108.27	24.4527			NXPH2	21.0027	0.41624	0.23936	-128.47	23.4977
	SPTLC3	21.7289	0.140783	0.159849	10.2135	16.1124			ZFHX4.AS1	24.953	0.207069	0.107188	-12.9654	20.8517			PNOC	22.7724	0.370187	0.239115	-125.398	25.7047
	CICP27	20.9951	0.169238	0.156429	116.508	9.2004			SIGIRR	25.2705	0.35043	0.107087	-93.8368	26.8575			GSTM1	21.157	0.358348	0.238619	60.0103	12.6302
	PRR29	25.1028	0.146457	0.156261	-107.375	27.5901			SPTLC3	24.1421	0.216685	0.10696	26.1838	17.3862			STON1	22.2207	0.349856	0.238431	106.813	10.6278
	S100A9	21.646	0.205984	0.156102	-49.8904	19.6458			PLEK	24.4891	0.311924	0.106526	0.26867	19.4708			SLC10A4	20.0642	0.254143	0.238308	-139.727	22.8517
	IGSF9B	21.2988	0.469822	0.155702	159.148	6.88311			FOLR2	24.49	0.214176	0.10652	-48.3845	22.7815			TNFSF9	25.5433	0.39248	0.236269	-125.697	29.462
	PCDHGA3	22.818	0.205683	0.155691	154.436	8.02928			MGP	25.8926	0.56537	0.106268	52.5863	17.1104			MORN3	23.1334	0.270952	0.234242	-123.404	26.0633
	ENOX1.AS1	22.9194	0.126745	0.154273	174.419	6.81499			GBP1	25.3213	0.49827	0.105875	39.8775	17.5164			HADHAP1	21.5235	0.479686	0.233524	86.2217	11.3685
	MSI1	23.7948	0.140373	0.153784	162.398	8.06082			LINC00901	22.7514	0.230654	0.10516	125.354	9.82926			RDH12	23.7756	0.232455	0.232818	-120.04	26.7034
	G0S2	20.2066	0.15204	0.151212	29.9168	13.5274			CDKN2B	23.0136	0.283399	0.104814	36.2802	15.6943			ATOH7	22.8746	0.266313	0.23169	-139.45	26.7354
	VN1R1	22.9301	0.11797	0.150193	69.6371	13.4946			LINC00342	22.5943	0.341817	0.104657	104.745	11.0203			ZBTB45	22.0446	0.483655	0.231175	-161.568	26.9383
	GRIN2D	22.035	0.151741	0.149982	-167.844	27.3084			ZNF209P	24.7643	0.151734	0.104593	-156.489	30.5292			LINC00901	21.9464	0.371497	0.230679	86.0141	11.7028
	PBDC1	24.2442	0.219132	0.148211	85.4543	13.4893			RNF167	20.1855	0.777083	0.104565	-104.591	21.05			STPG2	22.4954	0.272297	0.229015	57.0348	13.9314
	MEIS3P2	22.1649	0.123571	0.148065	-132.655	25.3324			VIPR2	25.4881	0.320909	0.103903	169.536	8.4849			LINC01511	25.193	0.222282	0.228499	-71.5484	25.2
	LINC00901	24.3088	0.119713	0.146771	136.44	10.0958			CFAP126	21.6862	0.143709	0.101343	177.377	6.00114			ZWINT	23.7785	0.284028	0.227938	-93.0758	24.9263
	LLGL2	24.7875	0.149188	0.144996	5.00616	19.4428			NLRP2	24.3592	0.408034	0.100823	-142.458	28.9986			WNT16	21.6831	0.25415	0.225865	-101.429	22.7922
	LOC441455	23.0225	0.159042	0.144083	154.566	8.13781			SGF29	20.5213	0.251787	0.100686	-121.827	22.4658			TLK2P1	23.894	0.510021	0.224589	105.317	11.9039
	VCAM1	25.8308	0.245447	0.143787	40.2912	17.9398			CMKLR1	20.2983	0.255205	0.099518	6.73525	14.9185			TMEM187	25.256	0.260875	0.221265	-103.84	27.5409
	LOC102606465	23.0393	0.187376	0.143129	48.1001	14.961			ELN	20.4957	0.402987	0.0991765	51.5334	12.5618			CD163	22.4003	0.424597	0.220108	-76.4886	22.1597
	SYNDIG1L	21.1513	0.171249	0.143107	-164.512	25.817			G0S2	20.8119	0.192995	0.098308	14.7117	14.9614			GS1.124K5.4	25.375	0.178139	0.219523	-71.8828	25.4417
	MTTP	23.1892	0.109544	0.14264	-27.9421	19.9891			LOC108783654	23.5202	0.301193	0.0981321	-110.147	25.7166			FCRLB	24.5201	0.464768	0.219132	-117.542	27.5261
	GPAT3	23.9211	0.22111	0.142203	83.6427	13.3632			LAPTM5	25.7068	0.552938	0.0977467	11.2939	19.9003			LOC728554	23.5059	0.324907	0.218546	-114.485	25.9811
	NKAPP1	22.2051	0.148785	0.142132	133.093	8.99581			SLC16A1.AS1	21.0815	0.218674	0.0972308	81.154	11.3291			GTF2H4	25.6142	0.191813	0.218187	-111.918	28.5772
	MAPK7	21.0807	0.110324	0.141515	131.221	8.39675			INHBA	25.6782	0.262513	0.0969036	49.9947	17.1122			TDO2	22.5056	0.26113	0.217687	-88.0989	23.0132
	SYCP3	20.326	0.129663	0.140986	104.236	9.44075			SCART1	20.6242	0.479232	0.0968833	81.145	10.9755			ZNF83.1	21.5383	0.316359	0.217419	72.4362	12.2045
	NPIPB5..includes.others..1	21.1742	0.191563	0.140864	123.505	8.91			LOC101929653	23.2631	0.249297	0.095981	140.588	9.17831			CCDC150P1	22.16	0.519996	0.216479	79.7841	12.2489
	LOC728554	24.41	0.171841	0.140665	-39.8804	22.1142			GTF2IP4	23.1608	0.357371	0.0959679	-106.892	25.0377			CFAP58.AS1	23.7539	0.25574	0.215904	-102.06	25.4881
	SALL3	21.3131	0.196911	0.140276	157.214	7.00554			OVOS	22.9833	0.347954	0.0957429	-124.779	25.9495			LOC730098	23.0212	0.259723	0.215635	-108.537	24.9619
	TLR3	25.4278	0.151232	0.139253	1.54427	20.3187			IRF5	21.1341	0.197494	0.0955815	-23.5152	17.5145			CIDEA	22.9658	0.316783	0.215346	-102.147	24.4821
	HCN4	24.3041	0.11065	0.13923	-130.835	28.137			TRAPPC5	23.6444	0.383501	0.0942912	-152.574	28.6653			HSD17B14	20.9389	0.345863	0.214438	-147.739	24.5319
	LOC652276	20.1699	0.229025	0.138807	168.619	5.72258			LIN37	24.4393	0.169053	0.094138	-133.316	28.4897			PRR26	21.8514	0.481969	0.214427	87.3992	11.5464
	LINC00342	23.3588	0.220702	0.138464	150.292	8.607			LOC102724532	20.0658	0.27946	0.0939049	127.286	7.97107			LOC100996251	21.4744	0.412785	0.213955	46.8909	13.6773
	LOC102724532	25.2583	0.188349	0.138008	-143.374	30.3177			TVP23C	23.1954	0.300189	0.0938191	89.1614	12.4506			FAM182B	23.1918	0.323993	0.212998	154.103	8.26423
	HSD3BP5	23.0528	0.121331	0.137921	-164.821	28.6072			APBB1IP	21.4019	0.326367	0.0929565	-46.8145	19.185			MIR7.3HG	23.0695	0.43104	0.212946	-70.3885	22.5801
	SLC29A2	21.1774	0.117437	0.137186	144.647	7.6684			CYYR1	22.6033	0.246277	0.0923991	13.7018	16.743			PRKAG2.AS1	23.0211	0.419791	0.212798	-123.224	25.901
	MMRN1	22.232	0.148924	0.136713	-24.8313	18.7655			SAMSN1	22.8761	0.293478	0.0921633	-34.8632	20.0915			LINC00856	21.5032	0.272016	0.212656	121.466	9.24787
	MUC20	22.6886	0.147732	0.136422	146.045	8.48429			DLGAP1.AS2	20.6888	0.243507	0.0916575	88.166	10.622			JHDM1D.AS1	25.8234	0.269015	0.21177	-94.8837	27.6296
	ZNF865	21.1561	0.14501	0.136035	153.282	7.1482			WNT7B	22.9449	0.195574	0.0914209	150.528	8.35085			PDIA3P1	22.608	0.351889	0.211712	83.3531	12.3734
	TEKT4P2	22.7973	0.146973	0.135613	-162.479	28.0865			LRGUK	20.7343	0.291363	0.0913605	-102.91	21.6615			CNN1	23.9609	0.256614	0.209493	-104.435	25.9118
	SLC9A4	23.5671	0.214983	0.135313	-168.869	29.622			LOC100294362	21.4135	0.188238	0.0913434	107.878	9.99674			LOC101927550	22.6611	0.361919	0.209069	82.8226	12.4476
	PCDHGA6	21.1276	0.10699	0.134637	137.204	8.0754			PLGLB1.PLGLB2	23.4708	0.203955	0.0913132	100.902	11.8923			PCDHGA5	22.1462	0.344689	0.208091	81.0225	12.1619
	TMEM108.AS1	22.652	0.130281	0.1346	136.366	9.07156			ERAP2	23.0781	0.375937	0.090983	52.944	14.6841			CIART	23.9783	0.311607	0.207633	-119.977	26.9696
	BBC3	22.7645	0.186748	0.133859	-118.521	25.2591			CDKL2	21.5108	0.543532	0.0908991	-103.372	22.6875			LBH	21.3275	0.402743	0.207618	-152.298	25.3501
	STON1	22.8155	0.126693	0.133264	-35.6097	20.0723			ACER2.1	21.2144	0.288439	0.0908846	61.7935	12.573			BRIP1	22.1433	0.277418	0.206537	5.62923	16.797
	MBD6	22.7129	0.108184	0.132744	-169.074	28.38			RECQL4	24.6666	0.234888	0.0905263	-106.278	26.9486			TGFBR3L	25.1554	0.339201	0.206042	-72.6908	25.2347
	TRIM54	23.1758	0.144571	0.132253	-163.286	28.6877			CRH	25.4723	0.450632	0.0901178	109.326	12.7368			FRK	23.8217	0.189109	0.206011	66.8116	14.4007
	IL18BP	20.825	0.0896318	0.132182	103.561	9.83427			FLJ37035	20.3297	0.129606	0.0900307	178.962	5.22348			ZSCAN30.1	22.1616	0.349996	0.205884	73.3133	12.6485
	MYT1L.AS1	25.3797	0.122758	0.132012	-166.136	32.0922			SYK	24.7266	0.362298	0.0897418	8.44323	19.1467			LOC399715	22.078	0.23738	0.204979	125.41	9.38687
	FAM66D	25.4131	0.113983	0.131596	137.96	10.6743			TAL1	22.7575	0.241489	0.0896977	-16.7348	18.8154			INTS6.AS1	23.6657	0.250846	0.204517	57.6108	14.8785
	MGC16275	23.7647	0.13812	0.131239	-44.9429	21.7315			LYVE1	21.1049	0.348206	0.0895945	29.2434	14.3905			CLUL1	22.7592	0.333393	0.20442	-101.278	24.162
	CYR61	22.5219	0.180754	0.13101	145.983	8.38911			CCDC175	22.3169	0.139476	0.0893306	-124.931	25.0616			WNT7B	21.1416	0.305767	0.203597	79.8854	11.4502
	JMJD8	21.7795	0.289998	0.130839	-99.6085	22.8056			FRK	20.1132	0.174036	0.0891689	-85.2092	19.8739			ANKRD62	21.0875	0.3638	0.202711	50.4525	13.1322
	SLC16A1.AS1	23.056	0.140288	0.130669	153.182	8.24553			VKORC1	20.1478	0.244275	0.0890804	-149.567	23.5185			NPY	22.7325	0.446767	0.201821	-122.621	25.4755
	SCN5A	23.9146	0.114117	0.130226	-148.663	28.7902			COL3A1	24.6893	0.453428	0.0884077	74.6572	14.5692			RAB11B.AS1	23.2553	0.150606	0.201796	-73.615	23.0107
	STEAP1	23.2572	0.0880316	0.129279	95.9896	12.0559			MC4R	24.7449	0.180882	0.087977	-55.6254	23.5684			TMEM14EP	23.4531	0.396234	0.201101	81.427	13.1484
	RPS2P46	23.0984	0.153955	0.128751	-39.204	20.6138			RCAN3	20.6086	0.253513	0.0875331	-74.7525	19.8879			HIST1H1A	23.4921	0.256389	0.200831	-103.732	25.2612
	C16orf86	25.2912	0.109626	0.128232	-165.285	31.9029			EGR1	23.671	0.520677	0.0874262	88.6759	12.8403			PCDHB19P	21.735	0.293847	0.200774	91.8956	11.1868
	DUSP15	21.8722	0.121803	0.128148	-107.247	23.3881			JDP2	25.3358	0.469557	0.0873749	-90.364	26.6954			NUTM2D	21.1439	0.49782	0.20047	84.0112	11.2097
	IDUA	21.3505	0.122887	0.128027	174.273	6.01491			AIF1	23.3656	0.296695	0.0869494	-18.5969	19.5727			DAW1	22.8057	0.323407	0.200175	-80.1547	22.8835
	FAM66B	22.4216	0.163823	0.127709	131.662	9.2214			NCKAP1L	22.2128	0.337342	0.0864993	-21.3639	18.531			CLSPN	22.4614	0.312304	0.199967	-114.347	24.5958
	METTL24	25.2939	0.112505	0.127634	116.406	12.1151			C3AR1	23.0601	0.239737	0.0862364	-49.118	21.2064			SLC16A1.AS1	21.8336	0.330167	0.199778	75.8804	12.2315
	GMPPB	25.6314	0.0985632	0.127303	-174.892	33.0835			TLK2P2	21.4254	0.185235	0.0857845	102.401	10.331			KIAA2012	22.964	0.379287	0.199545	72.492	13.3398
	PCDHB19P	23.6317	0.113954	0.127017	174.326	7.18832			CFAP52	25.6819	0.17368	0.0853537	-113.846	28.8035			POSTN	24.4356	0.233354	0.199366	59.1095	15.4235
	LOC102724428.SIK1	20.8963	0.26133	0.126811	114.473	9.25164			CYP3A5	20.7613	0.225804	0.0849307	59.0696	12.3548			ZNF90	22.3603	0.384885	0.198135	108.312	10.6328
	WASH7P	24.5094	0.119282	0.125555	-75.3986	24.6426			KLF4	21.2342	0.22324	0.0849099	-20.3003	17.4316			LOC400927	22.6253	0.336495	0.197794	90.9607	11.9086
	WNT7B	25.1363	0.150234	0.125409	154.057	9.37956			PDF	23.137	0.238709	0.0849028	-162.377	28.573			LOC101929570	22.5101	0.396997	0.197449	60.2185	13.7447
	ERCC4	25.1616	0.297267	0.12476	84.0743	14.2854			MDK	21.0698	0.17556	0.083772	-31.477	17.9121			MEMO1	21.0226	0.511881	0.197416	-151.903	24.8931
	COL23A1	22.8472	0.177791	0.124176	-103.516	24.4168			NME1.NME2	25.677	0.169668	0.0837278	-111.473	28.6278			A2M.AS1	22.0737	0.265892	0.197131	58.1025	13.5111
	NINJ2	25.0555	0.193717	0.123478	-23.6094	21.6987			LACTB2.AS1	20.9022	0.194034	0.0832573	94.1869	10.4336			PDCD2L	22.1884	0.322091	0.196947	-131.988	25.3234
	ENPEP	23.8779	0.0899306	0.123396	113.615	11.3421			DUSP4	22.8687	0.435799	0.0826389	97.8048	11.6557			SRGAP2C	20.3901	0.250935	0.196916	-152.339	24.0185
	CRISPLD2	20.0801	0.129175	0.123134	174.968	5.32073			LOC101927056	22.4794	0.143527	0.0823007	110.883	10.5556			PTTG1	21.929	0.315399	0.196791	-133.274	25.0472
	LOC646652	22.1321	0.153682	0.122771	177.592	6.2141			CASP8	25.8448	0.182529	0.082294	54.757	16.9137			FKBPL	22.6619	0.317362	0.196594	-117.137	25.0357
	SGCG	23.0266	0.0775439	0.122435	-122.256	25.8464			BMP2KL	21.7525	0.201627	0.0821528	123.218	9.30725			LINC02458	22.9046	0.298117	0.196245	-101.949	24.391
	DNAH2	24.3174	0.167193	0.122219	-158.589	30.0299			ITGAM	21.9471	0.33388	0.0819813	-41.1125	19.4535			ERAP2	23.9504	0.369694	0.195558	51.7383	15.5083
	SMIM5	25.2251	0.13509	0.122086	22.3013	18.6625			MCHR2	22.241	0.436988	0.0819054	-119.283	24.6104			PAX8.AS1	25.1916	0.568973	0.19547	-114.271	28.1879
	TTC12	22.4145	0.2336	0.121318	-22.0507	18.7874			DUSP15	24.5909	0.219161	0.0818072	-108.857	27.0266			DOCK4.AS1	22.8169	0.364781	0.194974	94.411	11.8331
	PCDHGB7	21.4691	0.145148	0.120913	131.681	8.61614			EFCAB5	25.1043	0.160775	0.0816326	-112.986	27.9833			LOC105369507	22.9447	0.327853	0.194859	79.0439	12.9069
	LRP5L	23.306	0.117994	0.120845	141.839	9.12346			GMPPB	22.4403	0.128723	0.0815655	146.67	8.29773			MDP1	22.6966	0.331516	0.194618	-109.376	24.5924
	FBXL8	24.8172	0.0803791	0.120493	-113.62	27.6499			ARIH2OS	23.3851	0.120782	0.080896	-112.708	25.7065			NFATC1	21.1182	0.315297	0.193345	67.822	12.1396
	MIMT1	24.226	0.155674	0.120319	97.3067	12.6778			SLC10A4	21.1599	0.108996	0.0805998	-110.044	22.628			TAS2R15P	21.7659	0.297197	0.193327	64.0155	12.8954
	PRR36	22.0187	0.169863	0.120319	-168.71	27.3375			SRRD	22.1204	0.427492	0.0805179	-148.461	26.2427			TRIP13	21.1407	0.260189	0.193166	-129.42	23.7408
	GPRIN2	25.7457	0.111823	0.120307	178.584	7.97411			KCNMA1.AS1	21.0706	0.266912	0.0801487	94.2526	10.554			LOC100499484	22.0108	0.312304	0.192749	75.9486	12.3672
	RPL30.1	25.2012	0.103681	0.118652	86.1657	14.1693			LOXL3	24.08	0.260819	0.0799946	116.352	11.2973			LOC101928464	21.6172	0.343218	0.192374	66.4353	12.6279
	ZNF852	20.5343	0.151772	0.118198	107.857	9.38218			LOC283177	23.7825	0.175747	0.0799836	143.606	9.29553			PAPPA	22.5781	0.339436	0.192122	59.0394	13.8753
	SEMA4G	25.8535	0.12489	0.117942	-158.804	32.2581			GUSBP5	22.4602	0.172928	0.0797861	-145.648	26.5471			GUSBP5	24.0092	0.198118	0.191282	-177.672	30.8585
	CYP2C8	22.3685	0.120192	0.117633	-170.763	27.9789			TGFBI	22.6375	0.220821	0.0790406	15.3227	16.6739			MAB21L3	21.5531	0.568486	0.190709	98.0584	10.6824
	BORA	23.6542	0.0765132	0.117292	1.50842	18.5551			BCL7B	24.8212	0.409553	0.0785852	-156.001	30.5771			QPCTL	22.3752	0.23749	0.189475	-133.027	25.6433
	HIF3A	22.6696	0.243631	0.11722	170.451	6.93613			LINC00473	21.9274	0.352254	0.0780903	78.8836	12.1226			LOC101928020	21.698	0.306223	0.189287	54.7594	13.3975
	KLKB1	24.1568	0.123936	0.117198	126.583	10.6628			FBXO5	22.8924	0.120664	0.0780596	-103.538	24.4764			MBD6	21.365	0.318717	0.189265	92.5872	10.8702
	CACNA1F	22.3324	0.0936887	0.11714	165.081	7.09167			SETD9	21.726	0.163111	0.078054	-72.4403	21.0978			HSD3BP5	22.2757	0.279752	0.189214	75.8807	12.5805
	LINC00265	21.5427	0.0906586	0.117118	159.409	7.00354			RPL7AP6	20.0521	0.289964	0.0780364	89.8134	10.0495			ARHGAP25	20.7461	0.427751	0.189168	-132.441	23.3784
	MKRN5P	24.8592	0.212757	0.116867	178.787	7.51339			BTNL9	23.5091	0.288657	0.077999	-138.083	27.5263			PCDHB7	22.9623	0.395354	0.188872	106.044	11.1983
	LOC105374363	21.5051	0.127156	0.116848	147.923	7.66874			TLR6	22.7832	0.267711	0.0779813	-33.8897	19.9279			GSN.AS1	23.1191	0.423154	0.188638	82.8385	12.7993
	LHFPL5	22.8516	0.140834	0.116674	128.57	9.69044			CD84	24.9457	0.340488	0.077758	-2.31038	20.1058			LOC440934	22.469	0.180277	0.188411	-113.931	24.5799
	CFAP57	23.3044	0.106964	0.116658	-99.1026	24.7198			DUSP5	22.1479	0.181366	0.0772387	99.3133	11.038			SMKR1	21.8343	0.248809	0.187312	-101.667	23.0005
	LIPT1	20.6178	0.210833	0.116527	-6.89381	16.0126			DAB2	25.4653	0.288738	0.0769858	47.2201	17.1251			ENOX1.AS1	21.1912	0.342032	0.186851	76.1687	11.7075
	TLK2P2	22.9275	0.109727	0.1165	165.28	7.40124			SELPLG	21.6666	0.271835	0.0766047	-52.0268	19.7979			LOC101929473	23.1311	0.222795	0.186565	-78.0042	23.1432
	RAB29	24.5494	0.308319	0.1162	31.6241	17.3929			HOMEZ	23.7361	0.18749	0.0765646	54.0022	15.1756			PCP4	21.2223	0.410795	0.186538	-132.684	24.0442
	STBD1	23.0078	0.0944706	0.11592	-161.502	28.3295			SSBP3	20.1806	0.436621	0.07628	-132.091	22.5852			LHX4	21.6825	0.420833	0.186495	56.8996	13.2555
	PDSS1	20.9176	0.142624	0.115753	34.6176	13.9062			COL1A2	22.4953	0.613502	0.0759876	45.7739	14.635			PCDHGB3	21.7743	0.289502	0.185514	75.9885	12.1782
	KDM6B	21.8443	0.141766	0.115739	146.627	7.94717			WDR97	20.7817	0.190991	0.0758849	125.4	8.54272			UHRF2P1	22.1617	0.418072	0.185478	89.8535	11.6303
	PKD1L1	20.1486	0.0897447	0.115388	110.376	8.97102			STEAP1B	20.7105	0.167056	0.0758511	-89.7037	20.8711			UBE2T	22.8889	0.424171	0.185273	-102.639	24.4147
	SH3TC1	21.2299	0.163456	0.115226	39.644	13.892			MSI1	20.5412	0.164068	0.0757961	84.1377	10.7404			SMPD2	21.6177	0.24091	0.185271	-152.732	25.789
	RARA	21.6153	0.13872	0.115186	141.862	8.09756			RN7SL4P	22.609	0.482501	0.0757716	6.19485	17.22			DUSP18	21.7485	0.367774	0.185149	80.9512	11.858
	CCDC180	21.7474	0.142499	0.1148	139.506	8.31989			FFAR4	23.5642	0.168908	0.0756337	-159.399	28.9978			LOC101927056	21.1225	0.318726	0.184356	85.1174	11.1284
	GOLGA8K..includes.others.	23.5034	0.0970141	0.114219	-156.95	28.7502			GSTM1	24.7505	0.311139	0.0749243	-142.783	29.5669			MOSPD3	20.0234	0.209988	0.184116	-172.059	24.5934
	ZIC2	21.9669	0.122536	0.114201	135.606	8.69231			RAB32	23.6194	0.183003	0.0748192	-48.2397	21.7844			MINDY4	21.5688	0.318925	0.182779	75.4158	12.0504
	IGLON5	23.6364	0.147319	0.114174	-138.417	27.7244			FZD9	25.0654	0.188218	0.0745694	-89.1836	26.2749			RRN3P2	20.8559	0.221145	0.182712	96.8403	10.2456
	SLC43A1	20.4313	0.0806608	0.114029	63.242	11.8421			LCP1	24.7082	0.321324	0.0743012	-23.0262	21.2886			IGFBP6	22.1984	0.412839	0.182647	-128.859	25.1441
	CFAP126	21.2768	0.0716238	0.113138	110.451	9.7489			HRNR	20.9491	0.192497	0.0742574	76.8298	11.4782			CICP27	21.8404	0.393962	0.182426	94.0572	11.1342
	ANGPTL1	20.3424	0.180878	0.113113	-52.8048	18.3263			FAM196B	20.7661	0.180788	0.0742421	-32.1275	17.6193			MIR181A1HG	21.7463	0.305295	0.182266	67.9151	12.6438
	GPT	24.9992	0.135409	0.113049	-176.838	32.2793			FYB	21.6796	0.293881	0.0736688	-28.7153	18.4088			SCN5A	20.6928	0.24801	0.18208	91.426	10.4376
	PABPC1L	23.8297	0.0865032	0.112326	171.026	7.5089			TDRD1	21.4176	0.175846	0.0735972	98.9939	10.5281			ALDH8A1	23.0195	0.246581	0.182059	125.722	9.9805
	SCAMP1.AS1	22.03	0.144385	0.111993	-64.256	20.9621			LOC441455	20.2613	0.134035	0.0732638	81.882	10.6529			EPB41L4A	23.8421	0.460227	0.182033	67.0776	14.3997
	CD34	25.7561	0.123184	0.111951	-31.3527	22.9992			FAM20A	21.7546	0.214907	0.0730661	71.7649	12.4179			GLYCTK	23.1937	0.19817	0.181924	141.153	9.09962
	KCNJ14	21.3375	0.130199	0.111845	144.228	7.789			C9orf131	20.015	0.217157	0.0726791	76.2828	10.7739			PYROXD2	23.9699	0.246652	0.181757	48.8837	15.7151
	AURKA	24.6818	0.139906	0.111763	60.3527	15.544			ATP2C2	25.3147	0.200198	0.0726754	-139.178	30.1015			ZNF192P1	22.6662	0.370638	0.181333	72.3733	13.1095
	IL1RL2	25.2991	0.0909702	0.110686	-178.426	32.838			NINJ2	22.8736	0.209809	0.0724217	-68.2114	22.2076			RIPPLY2	21.7449	0.442498	0.18114	-110.318	23.4084
	LCNL1	20.5931	0.181379	0.110614	148.2	7.11564			SBF1P1	21.5843	0.15971	0.072356	139.939	8.19405			TGFBI	20.2267	0.269115	0.180343	-139.645	23.0726
	VAC14.AS1	22.3867	0.132748	0.110433	118.936	9.99059			RPRML	21.21	0.239374	0.0721644	147.123	7.54196			TAS2R31	22.5819	0.210213	0.179894	86.7114	12.1427
	DUXAP10	23.352	0.149324	0.110409	113.977	10.9587			MKRN5P	22.1274	0.216856	0.0721157	121.039	9.68776			KCNMA1.AS1	22.5809	0.395402	0.179774	85.591	12.2122
	DHRS4.AS1	20.8158	0.170425	0.11029	102.684	9.87842			CBLN1	21.0096	0.194058	0.072096	-165.933	25.6935			CCDC141	23.1735	0.32452	0.178149	98.4505	11.8362
	ZNF236	21.2668	0.367657	0.110188	-74.9998	20.6973			TBC1D22A	24.0115	0.333533	0.0720791	-95.1962	25.361			SLC3A1	22.2039	0.226803	0.177876	98.7813	11.1113
	LINC00473	24.0615	0.202225	0.109665	127.202	10.5596			LRP5L	23.3708	0.136678	0.0720473	136.41	9.51523			THRB.IT1	21.9354	0.326829	0.177784	76.3125	12.2856
	FPR1	23.8506	0.106714	0.109445	-30.7145	20.8855			CD109	22.4994	0.308375	0.0712553	53.9067	14.1303			C10orf90	20.6116	0.486647	0.177703	59.9111	12.1814
	ACER2.1	25.8718	0.125476	0.108927	111.189	12.8811			PRSS3	22.989	0.35906	0.0711262	-117.446	25.4889			DLGAP1.AS2	22.4923	0.407912	0.177636	86.9186	12.0618
	CMKLR1	22.9802	0.115415	0.108834	64.227	13.8803			COL15A1	21.8024	0.114549	0.0711176	50.3455	13.7533			IL18BP	22.39	0.274381	0.177437	106.606	10.7597
	PER1	22.9618	0.279948	0.108694	-169.993	28.8044			SKIDA1	24.9491	0.314136	0.0710737	74.2774	14.8014			KCND1	21.9538	0.249745	0.177118	111.051	10.1816
	H2AFJ	21.9074	0.168352	0.108347	-64.6121	20.8393			ZNF69	20.7591	0.178902	0.0710071	33.2915	13.8393			ZFHX4.AS1	22.5495	0.245838	0.176525	36.1307	15.2863
	LACTB2.AS1	22.9498	0.105656	0.108092	137.483	9.18534			EIF4A2.1	25.5708	0.118646	0.0706299	-155.879	31.6429			VASH2	23.5586	0.27351	0.176037	67.6436	14.132
	ANKMY1	24.1709	0.196606	0.107882	-153.713	29.4914			GNG3	21.438	0.451919	0.0706207	-119.46	23.5519			TIGD3	23.5013	0.186644	0.174828	-127.107	26.799
	PRSS53	23.305	0.108932	0.107859	172.298	7.1511			FBXW9	24.9704	0.227358	0.0705119	-120.998	28.3631			PUSL1	20.5672	0.255894	0.173894	-170.147	25.2879
	LINC00894	22.167	0.117951	0.107572	109.467	10.4265			CYR61	21.111	0.210148	0.0702207	86.1817	11.0572			SMIM18	21.1414	0.26883	0.173834	-125.498	23.5114
	LOC100506388	25.7522	0.0943094	0.1074	152.338	9.85486			DCAF4	25.0235	0.301636	0.0700714	-118.027	28.2274			C1orf74	23.1767	0.234212	0.173818	-116.188	25.6569
	TNNI3K	22.1158	0.131876	0.107192	108.264	10.4648			FILIP1	22.6518	0.317882	0.0696966	-101.948	24.0666			COLCA1	22.217	0.324908	0.173688	39.129	14.8022
	NHLH2	24.7615	0.10404	0.106932	-31.0682	21.8985			RTL1	23.2564	0.210798	0.0696683	146.748	8.77632			PKD2L1	23.5753	0.357644	0.173464	-97.7116	24.9741
	AGTRAP	24.1678	0.133261	0.106788	-58.3768	23.0868			ASPRV1	20.7612	0.172921	0.0694313	90.6855	10.5314			CERNA1	23.4767	0.234898	0.173448	-155.505	28.6176
	PLGLA	20.1443	0.0956422	0.106657	100.872	9.49984			FLJ20021	23.2183	0.226141	0.069347	-129.501	26.5706			CKS2	23.6298	0.195701	0.173424	-112.41	26.0083
	RBM34	20.4629	0.0945344	0.106542	-82.0852	20.1287			NR4A1	22.6782	0.266229	0.0693426	115.716	10.3886			CYP3A5	21.6128	0.312188	0.173218	68.9161	12.4754
	ZDHHC8P1	22.9098	0.140325	0.106506	-103.923	24.5233			ITGA4	20.2291	0.240686	0.0691091	29.3069	13.5823			TTLL7.IT1	21.547	0.380627	0.173178	92.5826	11.0057
	HDAC10	20.9324	0.0931507	0.106357	127.124	8.54072			HRAT92	25.0788	0.124611	0.0689978	-175.602	32.3118			SCLY	22.3127	0.294039	0.172924	103.945	10.8702
	TRPM6	25.9528	0.161658	0.106245	-4.85449	21.3027			ZMYND12	23.9405	0.127031	0.0685848	-79.0648	24.1985			SPIN2A.SPIN2B	23.3913	0.308065	0.172804	-87.4875	24.0758
	NPIPB13	24.1893	0.259119	0.106017	-175.568	30.9862			MUC20	23.1708	0.234225	0.0684738	128.503	9.89995			PAICSP4	22.6919	0.329825	0.172707	85.5339	12.3005
	LCMT1.AS2	23.9748	0.133601	0.106	174.732	7.33822			DDB2	25.6008	0.161234	0.0678724	-100.484	27.7465			SBF1P1	21.4224	0.355721	0.172435	75.5457	11.9269
	PI16	25.4523	0.135109	0.105492	-14.6186	21.4859			TLR1	22.8085	0.258532	0.0678039	-21.959	19.1998			OPLAH	21.0105	0.326592	0.172095	176.038	5.73646
	PALMD	20.0179	0.173162	0.105391	21.5451	13.8199			RUSC1.AS1	22.2937	0.144757	0.0677885	119.088	9.91897			RGS5.1	24.7089	0.179531	0.172082	99.8504	12.8556
	SFXN4	20.0685	0.236195	0.105343	55.7706	11.9595			TGFBR3L	22.9468	0.316804	0.0674509	-145.149	27.1988			PCDHB6	22.7469	0.285709	0.171853	88.057	12.1829
	FAM157C	25.9529	0.209881	0.105293	-129.771	30.3083			LOC374443	25.7227	0.145898	0.0673556	44.147	17.5683			ZNF66	23.6905	0.308607	0.171726	87.372	12.9408
	ENDOU	21.2838	0.105777	0.105205	-140.01	24.5615			PIK3CG	22.947	0.19309	0.0673274	-28.1138	19.739			UCHL3	21.0225	0.357196	0.17172	-139.621	24.1758
	LIN37	23.5348	0.0904746	0.105151	-133.128	27.238			SRR	21.0024	0.240687	0.0671929	-94.6062	21.5217			NPIPB5..includes.others.	21.6898	0.454087	0.171611	95.0215	10.9648
	USH1C	25.9722	0.142955	0.104973	9.46831	20.2891			AGTRAP	25.4775	0.168807	0.0670902	-46.5226	23.7699			RAB40A	21.4701	0.201445	0.171217	77.7202	11.835
	ZNF572	23.7278	0.155876	0.10455	-9.5161	19.355			FAM90A1	20.5091	0.141154	0.0669639	72.6479	11.3704			MCHR1	22.5659	0.357808	0.170787	-125.697	25.445
	PCDHA1	22.1857	0.0763931	0.10424	123.513	9.57395			JHDM1D.AS1	21.0189	0.176119	0.0669102	-147.401	24.6251			CRIPAK	21.4222	0.244875	0.170716	86.0062	11.3043
	SCUBE3	20.7082	0.111184	0.103971	109.04	9.4359			MYT1L.AS1	23.7515	0.145782	0.0668217	168.632	7.6258			LOC105372321	21.6558	0.389982	0.170606	77.965	11.9658
	FCGR1A	25.15	0.103584	0.103887	-63.5453	24.5893			IL12RB2	24.9661	0.249297	0.0668214	-114.89	27.9338			DKFZP434H168	21.1602	0.324394	0.170518	62.6662	12.4768
	RAVER1	20.0186	0.105108	0.103843	125.418	8.04442			TRIM7	21.2464	0.132645	0.0667808	113.859	9.52671			RAB33A	22.3919	0.457229	0.170517	-125.768	25.2147
	KIF19	21.8846	0.147995	0.103696	-120.842	24.2307			IMPDH1P11	21.5823	0.177098	0.0666398	116.631	9.59017			TMEM255A	22.7238	0.266818	0.170394	37.3462	15.3665
	DNAH17	25.1984	0.161286	0.103421	-16.892	21.3808			C1QTNF7	21.8487	0.110313	0.066493	79.7567	12.0082			MMRN1	21.6502	0.239732	0.169658	-28.1282	18.3418
	FAM95B1	22.8008	0.212081	0.103284	143.631	8.70387			LOC101929240	21.7733	0.110062	0.066481	105.299	10.4046			DPP10.AS1	23.8656	0.308877	0.169485	-100.667	25.5392
	ALOX12P2	25.2357	0.12247	0.103235	-163.315	31.6839			METTL24	21.9145	0.111202	0.0660307	66.7246	12.8527			IGFL4	20.1543	0.45093	0.168532	33.3544	13.287
	NR4A1	22.5501	0.212518	0.103094	126.677	9.61517			CX3CR1	23.5989	0.347808	0.0659933	-17.8542	19.7693			FAM228A	21.2545	0.187944	0.168528	83.7682	11.3088
	RNF125	25.3073	0.166761	0.103091	11.0441	19.531			SPON2	22.6805	0.246942	0.0659316	135.563	9.13985			TCTEX1D2	22.6122	0.303652	0.168432	-121.536	25.2461
	FREM2	22.4139	0.299405	0.102772	68.5525	13.1457			KCTD13.1	20.1389	0.214918	0.0657602	37.4795	13.0422			CHRM3.AS2	22.2336	0.333027	0.167614	82.2252	12.1554
	SARS2	24.7693	0.141338	0.10273	172.886	7.87411			SPA17	22.0985	0.25064	0.0655916	-138.977	25.6295			LOC729218	22.8374	0.237209	0.167124	94.1319	11.8659
	ZNF28	21.9926	0.270754	0.102649	8.59103	16.4677			IRF8	20.7745	0.246566	0.0655815	-34.1435	17.7448			PCDHGA11	22.6817	0.29629	0.167019	99.163	11.434
	RPP14	24.7777	0.0926563	0.1021	159.59	8.79359			KANTR	23.1284	0.148485	0.0654943	102.815	11.523			PLAGL2	20.9572	0.357639	0.166905	57.1924	12.6278
	GJB1	25.4497	0.225618	0.101964	-2.85968	20.6519			SLC13A5	22.8621	0.237996	0.0654553	158.211	7.81479			ASB2	22.836	0.318697	0.166885	-123.156	25.6481
	PRDM16	21.8407	0.179382	0.101955	145.901	7.98906			LINC00504	21.3052	0.293184	0.0652449	75.5181	11.8359			STAG3	21.7533	0.460908	0.166846	79.1955	11.9678
	C3AR1	25.7563	0.0844617	0.10173	-6.7811	21.2414			CRISPLD2	21.7398	0.156768	0.0652299	143.933	8.04793			CD22	22.0306	0.448045	0.1668	85.6092	11.7917
	HVCN1	24.735	0.140024	0.101569	-31.2913	21.885			RGS10	24.1697	0.241018	0.0648244	-28.8704	21.108			SYCP3	21.5753	0.417597	0.166758	64.7841	12.6927
	DKFZP434H168	24.6695	0.0742885	0.101423	-172.297	31.4763			PLK3	20.8763	0.309376	0.0646089	172.904	5.84965			FPGT.TNNI3K	22.3408	0.2171	0.166647	78.8077	12.4501
	MT.ND6	22.4997	0.263829	0.101297	-149.931	26.8703			KLRA1P	20.8968	0.165144	0.0644681	78.1034	11.3632			NPY2R	21.4292	0.303992	0.166541	-134.023	24.4069
	SRP14.AS1	22.3447	0.142642	0.101291	-28.3189	19.1024			ADAM28	23.0204	0.263154	0.0643711	-18.5038	19.2036			CBWD3.CBWD6.1	22.7381	0.201918	0.166531	87.4531	12.2144
	GSDMB	20.6263	0.158639	0.100851	107.389	9.47342			ATF7	20.0268	0.29718	0.0642515	42.5596	12.6592			RNASEH2A	23.8404	0.253607	0.166301	-111.807	26.2446
	RHEBL1	24.28	0.138343	0.100811	122.958	10.9872			RTEL1.TNFRSF6B	20.8386	0.147567	0.0642218	89.0315	10.685			GMPPB	25.5431	0.151093	0.166172	-116.498	28.809
	PCDHB18P	20.6723	0.121111	0.100758	153.91	6.83433			BTG1	20.4958	0.35718	0.0639071	38.028	13.3307			LINC01296	20.7374	0.329073	0.166056	-126.572	23.0285
	SDSL	23.013	0.126457	0.100474	-55.3036	21.5483			PCDHGB7	24.1632	0.177934	0.0636985	179.405	7.12153			LINC01123	20.4265	0.250793	0.165814	44.6012	12.8958
	C1QL1	21.0566	0.10524	0.100451	-158.074	25.3025			MMRN1	23.1859	0.127985	0.0635245	-36.1374	20.5133			DLGAP1.AS1	23.8831	0.379317	0.165782	91.6185	12.8049
	DRD5	24.6467	0.198172	0.100372	127.56	10.9136			LOC100134317	22.6435	0.183419	0.0631485	131.442	9.376			PCDHGB2	21.5302	0.379794	0.165533	72.9778	12.1657
	ZFHX2	22.8901	0.182961	0.10032	152.995	8.16209			ADGRG6	23.3124	0.181963	0.063131	46.7782	15.2832			PCDHA9	24.3329	0.40905	0.1654	60.4687	15.2458
	KLK6	25.0226	0.167606	0.10031	-11.8329	20.845			UBE2S	22.6479	0.276767	0.0630694	-119.813	25.1855			AK7	21.1417	0.209709	0.165084	-140.543	24.3953
	C9orf131	25.7774	0.108992	0.10002	-164.317	32.5431			FRG1	20.3602	0.393112	0.0630533	-116.477	21.9477			HPSE	23.8292	0.314201	0.164922	-39.3756	21.4356
	SYTL4	23.2019	0.220281	0.0999611	-31.7547	20.2485			UBALD2	25.3912	0.189119	0.0629964	68.5261	15.558			TYRP1	21.7622	0.391183	0.164878	-121.748	24.1219
	BSPRY	23.926	0.083798	0.0992491	-86.3808	24.667			SALL3	23.529	0.17856	0.0628932	172.074	7.28254			CCNA2	23.9686	0.279415	0.16442	90.3571	12.9527
	CINP	22.1218	0.290618	0.0988793	-100.302	23.2853			SCARNA9	21.6846	0.322472	0.0628878	89.0727	11.3193			RBPMS	20.8152	0.329422	0.164359	60.1099	12.3397
	PLIN4	21.4309	0.163967	0.0986347	140.055	8.09339			FKBPL	22.003	0.184176	0.0628169	-141.295	25.6388			ENDOG	25.1411	0.33565	0.164159	-77.5897	25.5597
	LINC01341	21.5161	0.0651969	0.0986098	146.713	7.74748			LOC101929290	21.4026	0.152457	0.0625109	107.354	10.0203			FGF17	20.4985	0.420579	0.164106	53.7407	12.4385
	PLEKHG4	24.5691	0.0800938	0.0985289	-60.2601	23.6818			TLK2P1	23.7268	0.14325	0.0625062	126.087	10.4167			SLC13A5	20.6722	0.416243	0.164032	106.824	9.53808
	NPY2R	25.6422	0.201216	0.0983168	59.274	16.4202			CCNE1	23.0049	0.157891	0.0624709	-110.629	25.0743			PMM2	23.2112	0.319902	0.16403	71.6533	13.5913
	CACNG8	24.176	0.303206	0.0981654	-153.819	29.5058			TSPAN2	25.7746	0.115467	0.0623822	19.9226	19.3482			LINC01476	24.7754	0.19045	0.164029	-131.912	28.8537
	TCF7	22.2572	0.110688	0.0981093	157.945	7.49217			TCF7	22.1975	0.156861	0.0621789	106.305	10.6428			C1QTNF2	23.8668	0.133427	0.16389	-84.8726	24.4936
	PLIN1	25.0983	0.107802	0.0980672	-28.5218	22.0868			DLL3	23.2018	0.200141	0.0618227	-130.06	26.5841			ZNF703	20.1406	0.23526	0.163807	127.627	8.00036
	RTL1	24.5206	0.137952	0.0980374	160.675	8.57657			PRR7	25.4579	0.135877	0.0616713	-115.837	28.6494			LOC101927356	24.0578	0.193557	0.163465	90.0033	13.0431
	TLK2P1	25.2478	0.102862	0.0977334	-179.742	32.8536			SLFN11	22.3587	0.196298	0.0616336	3.53218	17.1393			GTF2IRD2.GTF2IRD2B.1	22.3212	0.203004	0.16313	87.8743	11.8727
	ZNF728	22.5723	0.0691136	0.097541	-40.4356	20.1077			GPT	20.0638	0.151088	0.0616004	130.069	7.81471			KCNJ13	24.033	0.298563	0.162995	91.4353	12.929
	CHRNA2	25.3574	0.101727	0.0975134	-155.753	31.3282			SGO2	22.7745	0.186164	0.0613747	24.1759	16.2451			DNAH10	22.948	0.324583	0.162966	107.271	11.1101
	C12orf50	23.5489	0.299611	0.0968502	-175.883	30.0541			PTPRH	23.7063	0.156761	0.0608035	-65.8908	23.0453			ZFPL1	21.1131	0.196305	0.162858	-118.6	23.0687
	NPEPL1	23.7318	0.11508	0.0968427	-166.048	29.678			PDCD2L	23.5272	0.179483	0.0607906	-116.223	26.1228			KRBOX1	25.4573	0.191128	0.161381	-92.5694	27.0033
	ARX	21.6609	0.122161	0.0966402	155.118	7.32756			NR4A3	23.5735	0.260206	0.0607682	82.5625	13.1672			CDK11A	21.4836	0.26711	0.161239	93.1515	10.9246
	SAPCD2	24.871	0.167905	0.0963386	-114.332	27.7698			SNORA73B	23.1103	0.370826	0.0607205	56.1378	14.5065			ZNF781	22.0378	0.36646	0.161131	27.0338	15.3829
	PTGFR	21.131	0.104715	0.0960525	15.6149	15.2145			ZNF442	25.2037	0.192734	0.0606303	26.7169	18.3333			POLR3K	23.1024	0.286736	0.161119	-110.167	25.1722
	CCNE2	25.8403	0.138552	0.0957296	15.7613	19.709			EDN3	25.0099	0.0828899	0.0605608	79.408	14.4932			HTR2C	22.0756	0.41454	0.160834	-111.799	23.9311
	SPATC1L	24.0714	0.0920733	0.0956803	179.127	7.09411			ZNF611	22.6269	0.369792	0.0605312	36.5135	15.3319			RPL23AP42	23.6148	0.205821	0.160683	-152.262	28.6027
	LILRB4	23.7684	0.0781776	0.0950651	-39.4253	21.3714			MPEG1	24.3048	0.157895	0.0604751	15.0086	18.2915			LINC01164	24.2599	0.181666	0.160669	-138.329	28.5818
	ADAT2	24.0958	0.0771813	0.0949239	115.31	11.3778			SULF1	22.7333	0.313918	0.0604133	-110.843	24.7329			SCUBE3	21.4521	0.349035	0.160571	63.8318	12.6484
	CCDC158	20.4462	0.118748	0.094877	56.9856	12.2097			CENPE	22.475	0.188592	0.0604066	-71.7464	21.9541			TCF7	21.0734	0.347857	0.16047	73.858	11.75
	TMEM99	23.0132	0.0736366	0.0944884	35.7675	15.7268			AKT1S1	25.106	0.174324	0.0602605	-129.162	29.1136			LOC441455	20.8078	0.213683	0.160451	63.162	12.157
	CAMKK1	21.5071	0.398291	0.0943377	-73.4696	20.8963			ZFP36L1	25.7056	0.350374	0.0599844	62.643	16.2326			SPEF1	24.0498	0.321006	0.160279	-112.441	26.5614
	CDCA7L	21.8021	0.146449	0.094158	-8.64471	17.3256			ANKEF1	24.5999	0.123022	0.0599784	-48.1171	22.8879			TMEM108.AS1	24.0815	0.307882	0.160067	112.582	11.5505
	GAS2L3	23.4661	0.0942014	0.0938056	13.5327	17.584			LOC642852	21.7461	0.286736	0.0599342	-88.2579	22.0774			SURF2	22.9035	0.311685	0.159679	-119.079	25.4794
	CHAC2	25.2354	0.11977	0.093745	52.2784	16.5707			HLA.DPB1	24.1446	0.3079	0.0598122	20.36	17.7791			PENK	20.4421	0.245374	0.159512	-127.68	22.6922
	RFX1	21.1124	0.080178	0.0935995	145.333	7.58928			MPV17L2	23.7715	0.139274	0.059735	-102.334	25.5288			FGF5	23.6732	0.278916	0.159447	99.9042	12.1036
	ZDHHC1	21.6994	0.0774718	0.0934897	-153.157	25.9311			CKS2	22.888	0.127541	0.0595924	-0.508475	17.9204			GS1.124K5.11	21.4539	0.328702	0.159286	93.521	10.8806
	KRT8P46	20.1197	0.064465	0.0933591	110.158	8.96315			DHRS13	25.9999	0.143705	0.0595746	-108.749	28.854			CBLN1	22.4125	0.23009	0.15918	-120.002	24.8835
	ERVK3.1	20.0525	0.225166	0.0931017	155.778	6.3754			SEMA4G	21.1402	0.131115	0.0595511	101.215	10.1966			DDIT4L	23.8645	0.263495	0.159147	43.8422	15.9582
	MAFF	23.8189	0.143441	0.0930348	119.787	10.8934			FAM66B	23.5037	0.265441	0.059544	156.277	8.30072			LCMT1.AS2	21.6221	0.376757	0.159146	69.8265	12.4282
	LINC00856	21.7869	0.0772064	0.0927798	148.283	7.81292			AMACR	21.4901	0.221538	0.0595273	-169.388	26.6016			PRORSD1P	20.7646	0.188444	0.159051	43.7447	13.2414
	ALOX5AP	25.2103	0.0942372	0.0926796	-6.58822	20.6717			NSDHL	22.7765	0.210933	0.0595264	-121.965	25.493			LOC105374363	21.7847	0.366971	0.158832	92.4949	11.1875
	ZDHHC17	23.8006	0.430263	0.0926133	104.189	11.9124			TPM3P9	20.9195	0.15807	0.0594101	26.3283	14.3896			C3orf67	21.77	0.192037	0.158464	84.4299	11.6644
	AGAP6..includes.others..1	24.0969	0.148935	0.0922644	175.444	7.35344			ZNF552	23.5144	0.166982	0.0593664	106.821	11.5371			IMPDH1P11	20.7684	0.321841	0.158216	61.7706	12.2049
	ACCS	25.3916	0.147816	0.0922339	-152.371	31.1387			PLA2G7	24.1394	0.202206	0.0592529	-71.8062	23.9542			DANT2	21.4733	0.397466	0.158213	66.7146	12.4939
	JMJD7.PLA2G4B	22.5833	0.136798	0.0919518	153.613	7.94698			MGAT2	24.2818	0.111574	0.059226	-104.778	26.349			POLM	22.4391	0.237617	0.158192	171.033	6.77847
	SPON2	24.9113	0.154804	0.0916667	163.056	8.62816			LINC00839	23.4744	0.243196	0.0590804	-84.4792	23.983			MEIS3P2	20.499	0.142389	0.158147	-145.836	23.8031
	LOC101928524	21.7207	0.120864	0.0913569	119.584	9.50556			FGF11	23.9086	0.113222	0.0590128	-89.5048	24.8529			MYT1L.AS1	20.836	0.254457	0.157864	56.6664	12.5563
	NR1D1	21.9445	0.193142	0.0913252	-159.41	26.6616			COMMD9	21.4108	0.335202	0.0587583	-98.8848	22.2919			PCDHGA7	20.7125	0.232001	0.157667	54.7907	12.5601
	KLRA1P	21.259	0.0802664	0.091232	112.304	9.6271			ABCA11P	20.4624	0.156414	0.0586994	103.251	9.59359			LINC01410	21.0706	0.363879	0.15762	62.6091	12.4061
	ARC	21.108	0.245872	0.0911898	134.75	8.20716			ZSWIM7	24.3272	0.287051	0.0586719	128.714	10.6293			HIST1H2BN	23.1155	0.21208	0.157541	-126.327	26.2269
	CDC42EP1	24.5865	0.126858	0.0911527	-55.0044	23.343			FLI1	25.58	0.179777	0.0584047	27.7252	18.61			SSPO	21.1074	0.357764	0.157509	112.652	9.50239
	ADGRD1	21.7266	0.0714812	0.0911477	-160.535	26.4151			CTSS	25.0879	0.258923	0.0583375	7.22843	19.5841			COL6A3	20.9035	0.230837	0.157382	-99.2159	21.6645
	NTM.AS1	25.2644	0.108557	0.0909202	-5.11773	20.6236			COL14A1	20.1571	0.25347	0.0582291	56.3925	11.9995			PINLYP	23.6194	0.193432	0.156868	66.336	14.2671
	RNF166	22.2188	0.167814	0.0908472	-91.4253	22.8614			MCUB	23.4734	0.186443	0.0581401	-43.617	21.3174			RARRES1	22.1142	0.127742	0.156735	44.0179	14.4102
	C15orf62	21.1002	0.066623	0.0908384	133.37	8.28317			AIMP2	23.6904	0.212752	0.0577908	-107.878	25.7895			TICAM1	22.7498	0.185695	0.156701	130.001	9.53456
	EPS8L2	22.7372	0.122301	0.0907841	-155.645	27.5676			IL10RA	23.8035	0.170153	0.0577734	3.23814	18.5894			GJD2	22.1069	0.373366	0.156417	-118.831	24.4041
	ADGRE5	25.0976	0.0875366	0.0906469	-42.327	23.0484			TNFRSF1B	20.272	0.224699	0.0577555	-24.2204	16.6359			COL3A1	23.8915	0.25257	0.155913	-64.6082	23.1793
	HFE	24.8457	0.0866721	0.0905886	29.9665	17.7776			ADAT2	23.4557	0.0936376	0.0575937	99.0575	12.0017			PCDHA2	22.176	0.222293	0.155835	96.7586	11.2157
	SCART1	25.0691	0.115291	0.0905637	156.211	9.19117			SPRY4	21.9763	0.270878	0.0575339	75.9339	12.3409			FCGR1A	24.4087	0.393701	0.155835	-21.0481	20.8358
	PKD2L1	21.9019	0.108291	0.0905532	152.942	7.59716			NPIPB5..includes.others.	22.9278	0.134934	0.0575161	134.971	9.3317			GXYLT1P6	23.2642	0.30684	0.155738	91.482	12.3524
	PLGLB1.PLGLB2	24.3915	0.0868543	0.0902094	136.791	10.1234			ACTG1P18	21.599	0.102699	0.0575095	111.845	9.88864			RIT2	22.1464	0.384373	0.155625	-101.782	23.4078
	FGF17	22.6445	0.119509	0.0901243	153.788	7.97102			CD320	24.2919	0.234814	0.0575071	-107.184	26.5243			CECR2	21.842	0.333087	0.155573	86.6498	11.5848
	HLA.DMA	23.5169	0.0761884	0.0900748	36.1664	16.1543			KIF15	24.9583	0.123421	0.0573215	-77.8072	25.3525			AUNIP	23.8654	0.189838	0.155512	-89.1777	24.7773
	TRIM67	22.489	0.118216	0.0898853	161.941	7.37268			SBSPON	21.705	0.156906	0.0572682	78.6744	11.9616			FAM90A1	20.2368	0.320465	0.155149	58.0127	11.9757
	PLK4	20.3047	0.0871137	0.0898223	-89.7219	20.3652			SPCS2	22.459	0.278944	0.0572648	49.5591	14.3672			SPON2	21.5282	0.288261	0.155136	-175.909	27.0477
	COLQ	22.6958	0.12421	0.0895322	-143.282	26.7288			AKR1C1.AKR1C2.1	22.6936	0.252861	0.0570105	-99.4826	23.9647			C10orf35	22.6539	0.399393	0.154985	-119.67	25.1844
	GBGT1	20.1819	0.0670933	0.089241	128.881	7.95672			IGF1	25.449	0.281115	0.0569157	79.3107	14.8424			FAM222B	21.1087	0.384917	0.154839	68.1564	12.1124
	RAB11B.AS1	21.2947	0.0563039	0.0891156	-67.6719	20.2976			PARP12	20.4611	0.153928	0.0568243	-52.8484	18.4648			GPR171	22.387	0.269199	0.154718	79.6971	12.4309
	SGK2	25.0597	0.151358	0.089004	-23.167	21.6723			PIK3AP1	23.8923	0.257676	0.0567242	-29.8561	20.8738			AHCTF1P1	21.6522	0.194989	0.153935	62.4968	12.8933
	SMG1P5	21.0693	0.141923	0.0888515	178.544	5.61989			TCF7L2	20.9206	0.186268	0.0566435	76.7977	11.4576			F12	22.5289	0.201089	0.153902	-127.277	25.4939
	XYLB	22.0947	0.170415	0.0887565	-161.078	26.9808			ZNF781	20.6948	0.189443	0.0566174	35.7651	13.6388			PKIB	21.7605	0.298941	0.153779	-104.239	23.0613
	PCDHGA4	23.6864	0.0947364	0.0886916	-169.926	29.8668			USP44	20.8732	0.155579	0.0565672	66.2108	12.0342			TSTD1	24.0086	0.377255	0.153572	-105.418	26.039
	TRIM7	23.5659	0.0892976	0.08869	130.057	10.0523			KMO	22.5373	0.144704	0.0565412	76.9618	12.7192			DNAJC4	25.2285	0.265901	0.152804	-134.666	29.6657
	ROR1	25.6748	0.0570604	0.088595	11.3424	19.8659			C18orf54	22.7715	0.184465	0.0565286	37.3267	15.4105			NNMT	20.4925	0.149545	0.152451	-110.952	21.8082
	TMEM119	24.6621	0.141376	0.0885547	-26.4113	21.4715			MTTP	24.2344	0.131105	0.056507	-29.3705	21.2116			C16orf91	23.5703	0.366863	0.152423	-103.116	25.3216
	ANGPT1	24.384	0.155573	0.0884732	26.9521	17.5585			FAM95B1	20.8112	0.272332	0.0563882	88.1486	10.7154			SAC3D1	25.5898	0.216166	0.152351	-62.3249	25.0201
	NUPR1	23.7947	0.118341	0.0884529	-70.9798	23.4862			NKAPP1	21.7991	0.17343	0.0562102	121.134	9.4641			NME2	24.4668	0.369594	0.151958	-89.6581	25.5603
	SLC9A1	20.0219	0.154306	0.0882304	143.801	7.02417			FGL2	25.3302	0.291602	0.0561824	18.5608	19.0243			G0S2	24.1977	0.151123	0.151614	-168.878	30.549
	CLEC2B	24.1684	0.0783862	0.0881852	31.6526	17.0434			PRORSD1P	25.2537	0.0782883	0.0557658	178.916	7.70293			CLYBL	21.2152	0.422296	0.151575	83.0955	11.3183
	ACTA2.AS1	22.0027	0.104661	0.0881797	-169.557	27.3658			CICP27	20.3667	0.18487	0.0556546	71.0677	11.3461			BIN2	20.3669	0.218958	0.151445	-114.513	21.8455
	SQOR	23.979	0.0976992	0.0881274	-12.0205	19.7797			SPDL1	22.7486	0.177205	0.0556129	-99.4549	24.0332			LRRC37A3..includes.others.	21.5449	0.38106	0.151331	78.8319	11.8271
	LOC101929473	23.9499	0.0824543	0.0880497	58.5333	15.0558			LOC100507642	23.8668	0.0984567	0.055609	-94.4255	25.1268			CRH	21.8717	0.422807	0.151179	-150.105	25.9913
	TFEC	20.2536	0.235114	0.0879587	-64.3081	18.8716			WASHC2A.WASHC2C	24.1297	0.229253	0.0555408	-107.767	26.353			ZNF337.AS1	21.2978	0.170605	0.150902	87.0347	11.1488
	ZSCAN30.1	24.0578	0.0792244	0.0877018	-154.078	29.3544			FSD2	22.4512	0.158189	0.0553524	96.5821	11.4279			PCDHB18P	21.9068	0.280054	0.150804	78.1032	12.154
	SLC32A1	21.4968	0.185056	0.0876955	161.524	6.85167			COMTD1	25.1256	0.123984	0.055245	-155.94	31.0091			DNAH10OS	23.8517	0.378882	0.150554	109.301	11.6099
	SNX18P3	23.4163	0.100529	0.0876226	-134.732	27.1799			ZCWPW2	24.8835	0.195943	0.0552167	-56.5475	23.7921			UMODL1.AS1	21.3521	0.246642	0.150544	-99.7176	22.2665
	FAM181A	21.0427	0.0712408	0.0875819	-178.8	26.494			MIR31HG	20.671	0.132195	0.0552124	20.7086	14.4819			KCNA5	23.5807	0.241091	0.150454	-120.601	26.4803
	ARAP3	23.8673	0.115158	0.0874185	-157.816	29.3301			KLHL14	22.9715	0.193866	0.0551604	88.3842	12.3317			ACTG1P18	20.76	0.232594	0.150415	66.6779	11.9149
	PHF21B	24.2844	0.0916304	0.0871335	170.821	7.76138			FEM1A	24.6607	0.162649	0.055138	-139.859	29.2414			NPM3	22.1239	0.322171	0.15034	-119.06	24.4407
	ANKRD19P	21.4188	0.143633	0.0870642	112.377	9.73274			TMEM72.AS1	25.4001	0.0840057	0.0551344	-138.48	30.1706			HRNR	21.6074	0.250115	0.150251	115.207	9.69263
	ARSF	20.5429	0.0920812	0.087063	24.7174	14.1325			HSPA12B	22.7526	0.144778	0.055098	-105.712	24.4337			NRARP	23.8327	0.249614	0.150177	112.279	11.3997
	PASK	21.2873	0.179954	0.0870508	129.048	8.65652			WNT5A	25.4234	0.250965	0.0549745	42.3042	17.4359			CRHBP	22.1819	0.582369	0.150128	-112.301	24.1015
	ADPRHL1	23.8554	0.124141	0.0866558	-124.461	27.1029			EMC9	23.8472	0.194612	0.054942	-152.465	28.9468			URB1.AS1	23.6222	0.18796	0.150063	-116.917	26.2939
	PNPLA3	20.6296	0.0785224	0.0866533	158.714	6.53461			COL8A2	23.1978	0.0786633	0.0549224	-71.476	22.8036			CEP131	24.7199	0.294746	0.14968	-160.381	30.7326
	NBPF10..includes.others.	24.6033	0.15755	0.086495	-179.976	31.9033			CD58	24.93	0.127973	0.0549081	2.51957	19.7556			STAR	25.0883	0.288426	0.149595	-88.7101	26.2705
	CCDC121	23.1734	0.160649	0.0863727	-10.0919	18.823			SST	25.2618	0.17678	0.0548665	167.802	8.48684			ARID3B	20.8814	0.263097	0.14938	67.8576	11.9454
	ZNF367	23.2438	0.156856	0.0862456	-20.8857	19.5923			ADAP2	22.7711	0.180799	0.0548224	3.42145	17.5546			TOB1.AS1	22.1072	0.202518	0.149157	-132.189	25.2248
	CDH26	22.4774	0.0563405	0.0861885	103.806	10.996			SAXO2	22.4442	0.147709	0.054563	49.3763	14.3659			PARD6G	22.1672	0.303952	0.14913	61.2143	13.3979
	SDHAP1	22.2879	0.138155	0.0860806	129.593	9.26472			C9orf116	20.0961	0.117111	0.0544831	-137.263	22.7585			MIR4500HG	22.1992	0.264313	0.148801	-136.041	25.588
	KDELR3	24.5777	0.0666127	0.0860361	-104.807	26.7331			GTF2H4	22.9689	0.0817993	0.0541923	-143.192	27.105			LOC100505915	22.2424	0.452847	0.148773	86.8249	11.8779
	PSMB9	20.1698	0.0542605	0.0860035	20.1962	14.0383			FAM201A	22.0041	0.172863	0.0541397	-102.412	23.2637			FMO5	21.7035	0.337101	0.148486	78.4086	11.9764
	USP2	22.3054	0.155248	0.0859752	-143.12	26.1731			DHRS1	20.7606	0.134979	0.0541104	73.0584	11.5474			CSRNP1	21.2891	0.379785	0.148038	-169.059	26.2867
	TAX1BP3	22.4606	0.129284	0.0859447	-47.5637	20.4281			LHFPL1	21.8195	0.137199	0.0539951	-149.621	25.888			PFDN2	21.6122	0.310633	0.147744	-117.499	23.6661
	ANKRD34C.AS1	21.9257	0.0701374	0.0858793	-176.749	27.6905			LINC01135	20.3398	0.102999	0.0539676	-99.7574	20.976			SLC27A2	23.1505	0.237984	0.147714	-98.207	24.4659
	IRF8	24.877	0.153268	0.0858782	8.44271	19.2936			BBC3	24.0582	0.136838	0.0539362	-107.598	26.2489			NKAPP1	22.1999	0.273123	0.147672	82.3517	12.1216
	SLC9A3.AS1	22.2267	0.171489	0.0858469	132.268	9.06033			F2R	25.6802	0.103991	0.0538692	33.4282	18.2956			LOC100507283	20.9662	0.237993	0.14763	40.1126	13.6301
	RUSC1.AS1	23.349	0.0841849	0.0858348	148.359	8.72668			MIPEP	23.263	0.218341	0.0538292	-124.81	26.3282			ZNF587B	21.7063	0.428048	0.147624	62.6055	12.9314
	FAM87A	23.4551	0.0830305	0.0855295	172.314	7.22829			DUSP2	23.662	0.220943	0.0536745	-137.159	27.6772			MAMLD1	20.6687	0.352826	0.147384	50.1017	12.7922
	ZNF442	23.44	0.139221	0.0855068	-16.1823	19.4937			IDUA	24.2798	0.107189	0.0536714	172.958	7.61489			VN1R1	21.2082	0.240702	0.147359	81.3339	11.4167
	TSPAN15	23.7541	0.164614	0.0854635	-25.3793	20.4287			LOC339803	24.0033	0.174268	0.0536342	-101.209	25.7515			SULT1C4	20.1447	0.404989	0.147054	37.9964	13.0185
	MINDY4	23.8006	0.0691146	0.0853278	157.094	8.41466			ZNF816	22.1941	0.151589	0.0533787	-89.9776	22.7412			TAS2R14	24.1669	0.331205	0.146871	62.7956	14.9514
	MTERF3	25.8655	0.204959	0.0852605	63.6258	16.2941			PARPBP	21.1355	0.0827222	0.0533759	-130.23	23.7813			SMIM17	24.8803	0.379771	0.14669	-58.3758	23.9148
	OTOF	24.9086	0.0768085	0.0850996	-164.37	31.2815			SLC29A2	20.3376	0.084682	0.0533461	71.1014	11.3209			CLP1	21.8708	0.244844	0.146547	-119.528	24.1324
	CCDC151	21.1506	0.0615698	0.085051	102.512	10.1279			C16orf59	24.0938	0.114086	0.0531237	-144.576	28.7699			ARL17A.ARL17B.1	22.6458	0.412939	0.146429	76.1928	12.8529
	PCDHB2	22.6461	0.106963	0.0849077	-178.716	28.8883			LOC283140	20.7902	0.180423	0.0530662	-141.843	23.9818			DIRC3	22.0283	0.241624	0.1463	43.7303	14.3525
	ALDH8A1	23.7863	0.0685439	0.08488	-169.245	29.9688			CDKL4	24.2728	0.0806967	0.0530387	-81.3319	24.7566			LINC00473	22.9925	0.380217	0.146249	103.516	11.3811
	AASDHPPT	23.084	0.387814	0.0848539	102.118	11.5359			LOC105377349	20.5011	0.270944	0.0530361	65.7646	11.756			MCM3AP.AS1	24.0573	0.308692	0.146239	83.0788	13.5055
	HRAT92	22.7065	0.0495637	0.0845485	160.623	7.57544			TGIF1	20.9424	0.148561	0.0529383	-49.8954	18.845			HAUS7	25.2018	0.190264	0.146087	-70.4588	25.1342
	CMTM5	24.7412	0.188838	0.0841243	-22.2965	21.2735			AGAP6..includes.others..1	23.1132	0.213287	0.0528955	143.549	8.89688			KIF9.AS1	21.4281	0.177015	0.145918	85.2808	11.352
	CCDC86	24.8278	0.0867413	0.0840785	-144.062	29.7631			DANT2	20.5685	0.200998	0.0528667	80.6439	10.9609			AIF1	20.9078	0.391913	0.145875	-89.4188	21.101
	SLC35E2	21.1045	0.135005	0.0840347	155.129	7.01031			EFHC2	23.2395	0.149798	0.0527546	-99.8017	24.6821			COX7A1	24.6275	0.43434	0.145706	-116.744	27.614
	LYVE1	21.0877	0.164537	0.0840123	50.8347	13.11			TRIM21	24.317	0.115748	0.0524393	-23.2949	20.8905			LOC101929290	21.8582	0.235095	0.145474	77.8308	12.1325
	OVGP1	24.3925	0.0992685	0.083954	-163.931	30.4999			ZSCAN16	21.6676	0.116325	0.0524175	-133.63	24.7105			LRRIQ1	22.4791	0.297271	0.14547	62.4323	13.5807
	FOLH1	24.8251	0.210235	0.0839357	-6.09981	20.2457			TP53	22.2263	0.105124	0.0523822	34.7684	15.0797			WDR5B	24.2184	0.233943	0.145345	63.3935	14.9537
	LRMDA	21.1622	0.0686918	0.0839098	29.4899	14.4287			LINC00894	21.025	0.12332	0.0522825	84.0849	11.1142			SLC38A11	21.3723	0.305721	0.145108	49.7557	13.4184
	LINC01359	24.2551	0.0821223	0.0837563	-162.616	30.2113			DOCK2	23.2183	0.223011	0.0522704	9.87731	17.5812			B3GALT4	22.8127	0.244319	0.144963	-125.541	25.768
	PLGRKT	22.8428	0.131036	0.083709	19.1853	16.6254			HDAC10	21.6171	0.0813656	0.052106	107.003	10.1919			SLC25A25.AS1	22.8655	0.221983	0.144894	104.342	11.2382
	GALNT6	25.4417	0.145725	0.0836347	-11.2465	21.2365			ARAF	24.7903	0.147364	0.052101	-95.795	26.387			LINC01003	23.0463	0.28992	0.144866	-112.144	25.2255
	FCHO1	24.6129	0.192587	0.0836182	-90.1763	25.7782			LINC01609	20.4069	0.151484	0.0520609	85.0884	10.5836			TUBB3	23.6328	0.385439	0.144664	-132.433	27.3266
	DMKN	25.945	0.105523	0.0835405	-131.745	30.4399			PABPC1L	21.6707	0.0797006	0.0518607	111.625	9.95132			PCDHGB4	21.6031	0.26583	0.144569	87.2347	11.3682
	HLA.DRB1	23.5208	0.16767	0.0835229	-15.9259	19.5613			TMEM11	24.419	0.15424	0.0518554	-101.492	26.3033			NXT1	24.1959	0.218382	0.144518	-92.5237	25.4145
	MECOM	23.7358	0.149562	0.083474	40.4637	16.0679			GS1.124K5.11	20.7016	0.120887	0.0518132	81.4326	11.0189			LPAR3	20.3872	0.280079	0.144514	-62.4934	18.9263
	PRKCG	21.2626	0.211496	0.0832581	-175.499	26.6281			PTRHD1	22.6163	0.202048	0.0516442	-114.004	24.7784			ZMYND12	25.1471	0.170298	0.144359	-23.2957	21.7744
	SNAPC4	23.2136	0.160647	0.0832397	-151.289	27.9691			SLC31A2	22.3028	0.155876	0.0515322	-76.2487	22.0265			TAC1	22.1866	0.4489	0.144249	-115.024	24.2755
	ENG	21.6994	0.0991365	0.0831428	14.3595	15.8338			ANXA4	22.8268	0.199309	0.0514168	27.2292	16.1003			LIN7B	23.473	0.369485	0.144033	-113.975	25.9045
	GIMAP2	20.3286	0.0890007	0.0831253	-56.7375	18.5325			LOC100132077	25.5613	0.122757	0.0512249	117.678	12.2058			FAM87A	25.1991	0.115361	0.143954	-126.925	29.0835
	LINC01750	20.9998	0.091549	0.0831088	145.328	7.52244			FBXO27	25.7403	0.247877	0.0511879	-113.039	28.8226			CCDC170	25.8021	0.196012	0.143864	49.284	17.2698
	KDM1B	25.8833	0.233421	0.0830778	33.9584	18.4418			ATF3	25.4627	0.167742	0.0511292	76.7267	15.0358			VSIG4	21.1563	0.349327	0.143709	-81.5911	20.9512
	GPRC5C	21.7802	0.131626	0.0829572	-72.8279	21.1863			HERC5	24.2422	0.154163	0.0510033	-51.1189	22.6845			PCDHGB6	20.3223	0.335495	0.143584	69.012	11.4265
	DLGAP1.AS2	24.9338	0.0933062	0.0829034	173.542	7.91417			C8orf4	23.8624	0.216088	0.0509191	44.8737	15.8879			TAS2R30	23.0275	0.215267	0.143545	71.7038	13.4409
	NDNF	21.1582	0.121477	0.0827519	17.2049	15.147			PHF21B	21.6812	0.111456	0.0509103	138.666	8.32998			SH3BP5.AS1	22.0289	0.312714	0.143438	85.4618	11.7994
	MANEA.AS1	21.8104	0.0608522	0.0826452	32.0448	14.8689			EPS8L2	25.7186	0.142096	0.0508847	-127.182	29.8046			NCKAP5	23.2062	0.40519	0.143189	94.5159	12.1136
	LIMS2	23.8104	0.118086	0.0825347	-113.141	26.2935			SAMD9L	24.864	0.23638	0.0508698	17.4091	18.6616			FSD2	21.7313	0.218194	0.143062	51.6912	13.6109
	IQGAP2	21.2658	0.0710964	0.0824976	-16.7398	17.2547			KLK6	20.3536	0.176	0.050867	-87.955	20.3264			MIF	22.1071	0.441086	0.142892	-98.7135	23.169
	CAMKMT	22.49	0.108111	0.0824943	-27.9016	19.2331			CCDC68	20.4765	0.236104	0.0507995	-140.758	23.4827			MYCBP	21.3442	0.319386	0.142561	64.905	12.496
	TOGARAM2	24.5553	0.0765619	0.0824336	152.435	9.15785			SLA	24.873	0.205925	0.0507668	-28.2445	21.8245			PTP4A3	21.2303	0.276187	0.142536	-135.905	24.2451
	SLC31A2	25.2847	0.12878	0.0824085	-20.3557	21.7144			NPIPB5..includes.others..1	22.5709	0.169599	0.0507664	104.965	10.9899			CARD6	23.7544	0.162725	0.142479	-19.5629	20.0453
	PCDHGB6	22.9852	0.0962948	0.0823837	165.974	7.38816			C12orf60	25.3922	0.0802934	0.050743	-24.0395	22.0878			ALDH1A2	22.0268	0.216626	0.142297	-114.232	24.0162
	RTEL1.TNFRSF6B	23.5611	0.08404	0.0822461	152.907	8.55373			SLC22A4	22.1593	0.0846427	0.0507169	134.028	8.90943			LOC646652	20.4008	0.302141	0.142282	85.9516	10.53
	GOLGA2P5	22.3924	0.0802989	0.0821773	-170.713	28.011			ZNF579	24.8097	0.134652	0.050551	-131.11	28.8452			FA2H	23.4699	0.247855	0.14223	70.7214	13.8593
	ITGA10	24.0817	0.0585689	0.0819276	159.76	8.39477			IL18BP	22.7231	0.0980675	0.0504973	105.444	11.0675			FLJ22447	22.4214	0.29792	0.142221	102.273	11.0516
	GIMAP6	24.8264	0.176594	0.0818685	0.714747	19.7771			KLK7	25.1017	0.215026	0.0503751	-107.366	27.588			POLQ	22.9798	0.220656	0.142199	60.6728	14.1069
	SERPINA3	23.6964	0.14172	0.0816474	-56.8502	22.4385			RASL10A	25.1136	0.238866	0.0503512	-129.262	29.1309			LOC102546299	22.0285	0.276692	0.141975	89.7008	11.5397
	UGCG	25.1962	0.314389	0.081639	123.232	11.5713			ZNRD1	21.3877	0.140182	0.0502802	50.6099	13.3809			PLCXD2	24.5884	0.346866	0.141803	-92.6667	25.9177
	USP32P1	22.0145	0.109457	0.0815974	170.355	6.59702			HNRNPH3	21.6553	0.300962	0.050264	47.3993	13.8041			TSTD3.1	21.9765	0.188043	0.141733	100.685	10.83
	HDHD3	24.8586	0.152543	0.0815599	72.9577	14.8208			LHX4	20.7696	0.139533	0.050233	54.7291	12.6121			DUX4L50	23.3572	0.22381	0.141553	135.125	9.59017
	POLR2J	24.6255	0.134329	0.0813752	-100.604	26.5073			RPS3AP6	22.5445	0.175438	0.0502096	50.9962	14.3509			NDUFS6	22.0681	0.40635	0.141493	-121.434	24.512
	FAM149B1	23.7551	0.333852	0.0811487	14.294	17.8119			ZSCAN30.1	21.6727	0.129663	0.0501759	108.827	10.1211			EPOR	24.3537	0.151763	0.141084	-147.636	29.3411
	TSTD3.1	25.0359	0.0790854	0.0811029	-75.8911	25.3137			DRAM1	22.8637	0.0829132	0.0501543	-76.7067	22.7354			COL10A1	23.6731	0.259809	0.141018	84.5355	13.1141
	SFR1	22.792	0.139785	0.0810361	-12.3986	18.5769			ZSCAN16.AS1	25.1799	0.179269	0.0500478	66.1631	15.5522			LOC100134317	20.5874	0.353055	0.140838	84.1363	10.7759
	RELL1	23.9527	0.160122	0.0805961	-66.1251	23.3524			LOC107983953	24.0645	0.103121	0.0500427	163.306	8.14816			CELF2.AS1	21.6529	0.395438	0.140728	71.23	12.3686
	TMEM145	22.0086	0.133055	0.0805218	156.287	7.45398			LOC101928307	22.6115	0.181325	0.0499763	91.5876	11.8589			NDUFA7	24.0869	0.283658	0.140645	-79.2781	24.3912
	INTS13	20.724	0.169755	0.0804465	38.8814	13.4857			GNG5	22.957	0.127254	0.0499414	-40.618	20.5472			LINC01547	22.4383	0.152208	0.140544	-165.547	27.7566
	SMG1P1	21.5721	0.120719	0.0803871	132.962	8.60468			CYSLTR1	21.6313	0.17274	0.0497133	62.8633	12.854			AMACR	21.3463	0.331781	0.14041	-121.123	23.5283
	HIST1H2BN	23.2927	0.0913158	0.0803676	156.352	8.17647			SLC35D2	21.403	0.142021	0.0496509	-78.3226	21.0595			FAM196B	20.3757	0.333293	0.140385	21.1565	14.1783
	CARMIL2	22.2979	0.136365	0.0803428	-145.515	26.3109			CNIH3	21.8691	0.274005	0.0496349	-142.919	25.5511			COL4A4	22.9235	0.218511	0.140146	68.7118	13.5482
	INHBA	23.105	0.0871258	0.0803404	42.7621	15.3605			MINDY4	20.5025	0.121197	0.04963	81.3807	10.8678			EXOSC5	24.5019	0.370048	0.140136	-94.8603	25.9582
	LINC01135	21.6507	0.0613613	0.0803156	-18.1621	17.743			STBD1	23.9237	0.0946877	0.0494838	-150.087	28.8977			ZNF571.AS1	23.8245	0.209397	0.139983	100.832	12.1515
	NUMBL	23.2356	0.188389	0.0803083	-154.531	28.2096			LCMT1.AS2	21.2365	0.160477	0.0494489	101.011	10.2778			CCDC180	21.7107	0.318922	0.139821	64.4785	12.8221
	RIN3	20.5168	0.087298	0.0802316	141.71	7.44059			RAET1E.AS1	21.2656	0.129802	0.0494058	141.944	7.88081			CFAP46	21.2799	0.393413	0.139808	101.873	10.2581
	NFATC4	22.3843	0.165465	0.0801985	134.309	9.03315			MBD6	20.8842	0.111149	0.049242	94.4066	10.4075			TIAF1	21.5419	0.325643	0.139771	76.0017	11.9941
	SLX4	20.3348	0.1752	0.080128	159.01	6.35308			CBR3.AS1	21.3146	0.0845778	0.0490889	97.1716	10.5614			ZNF69	24.1202	0.238999	0.139728	90.4746	13.0583
	SLC22A4	21.42	0.0852148	0.0800918	100.6	10.4343			C12orf75	21.654	0.120683	0.0490774	-65.9978	20.6238			CCDC151	22.3341	0.138594	0.139196	-166.034	27.6347
	JUNB	20.309	0.217885	0.0799986	153.969	6.62301			PTPRC	23.5516	0.26318	0.0490559	-19.5277	19.8292			SPRY4	22.9151	0.410702	0.139188	110.308	10.8937
	ERF	22.2131	0.168106	0.0799225	-132.686	25.4002			ZDHHC1	21.7657	0.151649	0.0489881	155.898	7.34008			X11.Mar	24.23	0.141761	0.139085	-75.5089	24.3122
	RHBDL2	24.5069	0.0970708	0.0796452	-3.76953	19.7636			ZNF551	23.6235	0.0711952	0.0489516	-139.783	27.7962			MGP	23.489	0.223032	0.138968	-69.5124	23.0245
	SMTN	20.1092	0.102969	0.0795125	152.147	6.61041			DGAT2	25.056	0.198767	0.0488999	-98.616	26.9197			LOC374443	23.2862	0.191688	0.138947	84.4722	12.8222
	CXorf40A.CXorf40B.1	21.6782	0.161727	0.0794476	-106.21	23.0738			LOC105372321	22.2861	0.133958	0.0488865	115.523	10.1346			SNHG21	24.2325	0.158686	0.138847	-82.1336	24.7611
	ARID3B	20.98	0.0749863	0.0791972	146.899	7.41905			GPX7	23.3215	0.0851778	0.0488354	-75.1135	23.1875			ZNF852	21.5996	0.311013	0.13879	72.1477	12.2708
	NUP37	23.7009	0.099135	0.0791476	-26.266	20.4301			ENOSF1	20.344	0.22432	0.0487769	61.0598	11.8935			LY86	22.4083	0.208135	0.138776	-56.1482	20.9032
	CYP4F11	24.2032	0.125797	0.0790972	174.988	7.43852			IFRD2	23.9727	0.162256	0.048753	-116.779	26.7491			C20orf196	21.6651	0.164005	0.138669	-117.623	23.7438
	TOX2	21.6594	0.0662388	0.0790012	179.987	5.83048			ZNHIT2	24.8577	0.128581	0.0487297	-125.405	28.5169			KIF24	22.3109	0.231269	0.138659	110.505	10.4624
	PRPF38B	20.9775	0.203076	0.0789937	79.5328	11.3431			C1QL1	25.6475	0.116117	0.0486473	-129.41	29.867			PET117	21.0729	0.3252	0.138332	-131.884	23.7928
	LAMB3	23.1052	0.141869	0.078984	141.143	9.04649			TMEM182	22.2979	0.181069	0.048363	74.8756	12.6602			PIGBOS1	22.688	0.17765	0.137947	-104.437	24.2699
	TECTA	24.7451	0.095986	0.0789739	-170.065	31.4348			OLR1	22.0363	0.227026	0.0483382	-69.3732	21.2827			TUSC7	22.4733	0.324299	0.137937	87.8836	11.9871
	GSN.AS1	23.0095	0.108329	0.078925	173.258	6.93565			MCM5	24.7684	0.142234	0.0483049	-45.6311	22.9078			HEY2	25.3625	0.208241	0.13793	96.2511	13.5815
	FAM83H	24.3053	0.116167	0.0789202	-126.993	27.8792			SGCG	22.1974	0.0747491	0.0482534	-138.319	25.7261			PLK4	21.1698	0.142174	0.137904	-44.3798	18.7795
	MRPL12	25.2432	0.103983	0.0788564	175.926	7.90727			SCARNA6	22.5691	0.330691	0.0481923	44.8971	14.7544			MS4A6A	23.8159	0.336123	0.13742	-11.2682	19.5613
	PABPC5	21.522	0.149435	0.0787694	-23.9292	17.9525			UBL7	22.4301	0.263703	0.0481902	-118.893	24.8379			TCEAL6	22.5036	0.412831	0.137352	-115.611	24.7305
	KANTR	24.3464	0.0822275	0.0786022	-176.016	31.2501			LCP2	20.0779	0.145875	0.048082	-29.4305	16.7193			LDLRAD3	20.9032	0.337762	0.13735	49.2867	13.0414
	DUSP4	23.9702	0.184083	0.0785894	116.03	11.2445			APTR	24.4873	0.135145	0.0480778	-67.0682	24.0493			CRYBG1	24.296	0.232758	0.137181	63.3893	15.0179
	MAP10	25.8042	0.172831	0.0784044	-29.3073	22.9048			SPATA5L1	25.0315	0.153789	0.0478952	-103.74	27.2448			CCNE1	22.8566	0.183796	0.137119	-108.098	24.7198
	NOC4L	24.2943	0.0970921	0.0783214	-167.311	30.5852			PIM1	20.994	0.181755	0.0478945	-58.9203	19.4301			SLC9A3.AS1	23.4669	0.243037	0.137068	134.95	9.67009
	CPED1	25.5129	0.136031	0.0782295	62.4957	16.0839			DNAH17	21.8191	0.153836	0.04785	-46.9316	19.6635			PABPC1L	20.7469	0.213594	0.137064	86.7146	10.7495
	PDLIM4	22.3965	0.090944	0.0781825	-139.052	26.0472			HNRNPA1L2	24.2765	0.562058	0.0477746	-97.9368	25.8809			MCEE	22.0307	0.2295	0.136857	-130.249	25.0014
	TPM3P9	22.8376	0.0851505	0.0781334	59.8834	14.0387			NSA2	21.2937	0.254225	0.0477697	-114.173	23.047			THOC3	23.4557	0.282639	0.136808	-102.966	25.1645
	HLA.DOA	25.3757	0.0671393	0.078113	-9.38557	21.0373			GYPC	23.5058	0.122065	0.0477465	-33.0465	20.6635			HIF3A	21.2481	0.355527	0.136692	113.625	9.54167
	GAL3ST1	25.4608	0.0788471	0.0780513	-48.1654	23.8673			C15orf62	24.6595	0.083956	0.0476463	-167.752	31.1503			UBALD2	21.6297	0.229015	0.136647	148.105	7.73116
	CCDC57	23.8901	0.250084	0.0780244	168.966	7.67725			TRA2A	21.7782	0.273577	0.0475578	71.1056	12.4766			COL6A6	22.0227	0.248023	0.136505	45.5406	14.2368
	OPRD1	20.4272	0.105236	0.0779693	135.003	7.76683			ZNF561.AS1	20.4019	0.127888	0.0473813	93.3636	10.1108			HTR7	21.1637	0.204045	0.136487	-124.646	23.4914
	MORC2.AS1	21.2296	0.0910993	0.0779277	177.043	5.78916			CD74	23.277	0.30253	0.0473292	-10.8092	18.9759			C1QL1	24.2522	0.223596	0.136351	-159.115	29.9713
	GALNT7	20.5457	0.213161	0.0778518	66.1046	11.773			MIDN	22.0062	0.178844	0.0472922	98.1499	11.0065			ELK3	23.6263	0.29526	0.136237	64.7333	14.378
	FANCC	21.5456	0.106393	0.0778295	131.455	8.67818			TMEM160	24.1355	0.25657	0.0471185	-159.62	29.837			WBP2NL	21.3753	0.215051	0.136033	62.9021	12.6404
	MGST2	24.0405	0.116334	0.077814	78.7509	13.7816			CCDC77	20.2329	0.150743	0.0471032	-137.651	22.9692			IKZF4	20.9964	0.278613	0.135971	69.723	11.9299
	PPIC	23.6195	0.0568117	0.0777911	127.233	10.2718			GPR34	25.4539	0.222538	0.0470977	-26.4348	22.323			PTOV1.AS1	22.82	0.252274	0.1359	82.313	12.6023
	ZFP69	20.1243	0.128144	0.0777868	17.0127	14.1733			SMIM4	22.6941	0.116726	0.0470298	96.9314	11.5836			PRTG	21.783	0.243883	0.135897	49.6729	13.7774
	GIMAP4	23.8326	0.172441	0.0777215	3.67354	18.5894			SIPA1	24.7637	0.154279	0.0468791	-37.1115	22.3165			SEMA4G	21.9474	0.27388	0.135845	97.908	10.9784
	C12orf60	20.959	0.0562271	0.0776856	-47.4981	18.7243			ZNF728	22.3098	0.0815942	0.0468242	-43.7873	20.0234			ANKRD20A4..includes.others.	20.7602	0.235489	0.135819	64.8242	12.022
	LOC105372321	25.4155	0.0841278	0.0775183	179	7.77832			SUCLG2.AS1	24.0227	0.138198	0.046772	-24.1197	20.6322			HDDC3	23.944	0.296172	0.135768	-83.1576	24.4749
	LINC00943	23.0667	0.0748133	0.0774542	-5.68585	18.4311			LINC01750	22.3471	0.140907	0.0467165	79.5668	12.4079			C7	22.5462	0.254665	0.135731	-23.0901	18.9923
	LOC150776	21.0286	0.144465	0.0774295	145.491	7.5301			ZSCAN5A	23.6978	0.101546	0.0464761	-152.728	28.7514			BEX5	22.0687	0.494657	0.135615	-118.175	24.3131
	DUSP23	21.9306	0.131982	0.0774089	-87.3166	22.2498			SFRP2	25.4108	0.11069	0.0464632	86.3905	14.3129			BEAN1	21.1762	0.235716	0.135555	104.022	10.0573
	NXT2	23.4103	0.146168	0.0772987	-2.19326	18.5529			MORN1	21.5632	0.166765	0.0463482	103.05	10.3908			PPEF1	22.3193	0.361122	0.135435	-112.253	24.2788
	GPER1	21.8574	0.0876572	0.0772507	128.112	9.07909			MIF	22.0852	0.25234	0.0463296	-131.776	25.1694			ANKRD20A8P	24.3099	0.192496	0.135422	101.153	12.4793
	PRTG	24.6392	0.10275	0.0772503	-11.3296	20.4147			ASNA1	20.3622	0.27021	0.0462832	-148.989	23.7892			HPSE2	21.7944	0.222351	0.135335	124.83	9.23724
	SLC5A11	23.2563	0.123525	0.0771946	5.03993	17.9307			LOC101928524	21.7961	0.135019	0.0462334	95.4126	11.0194			NDUFA3	23.4376	0.377944	0.135194	-115.005	25.925
	ADAP2	24.7465	0.110549	0.0771036	27.6302	17.8472			LHFPL5	24.0045	0.087263	0.0462176	-173.006	30.5404			ZBED3	21.6601	0.277104	0.135103	52.9401	13.4749
	JUP	24.1635	0.100292	0.0769842	-98.5313	25.7771			CMTM5	21.8746	0.201565	0.0462173	-81.1411	21.805			PLGLA	20.7079	0.253621	0.135015	53.596	12.6249
	PLEKHA7	20.6442	0.0934199	0.0769546	99.3841	9.94501			ZFP36L2	22.465	0.197275	0.0461868	56.3051	13.9514			FABP3	22.6263	0.46482	0.134997	-125.544	25.5169
	MYOT	23.9815	0.11463	0.0769152	-31.9783	21.1118			GOLGA8K..includes.others.	23.8257	0.0823069	0.0461642	139.939	9.56422			ARHGAP27P1.BPTFP1.KPNA2P3	21.7238	0.264058	0.134923	66.3324	12.721
	DEGS2	23.8411	0.064202	0.0769151	-86.1389	24.5457			B3GALT4	24.5344	0.137166	0.0460899	-114.411	27.3316			RIN3	21.8018	0.25621	0.134904	85.5667	11.6198
	SETD1A	22.6925	0.0983473	0.0768341	173.467	6.75801			C20orf27	24.9722	0.215383	0.0460572	-97.7869	26.7554			POLR2L	23.6793	0.315139	0.134783	-112.165	26.057
	GPX7	21.4508	0.0667066	0.0767446	-82.1237	21.3442			MYH11	24.2958	0.239251	0.0460519	102.393	12.3855			DCDC1	20.4339	0.224297	0.134566	45.8124	12.8335
	TUT1	21.9094	0.0887043	0.0766496	-170.872	27.3085			PABPC1P11	23.3181	0.121422	0.046045	116.009	10.8039			ZSCAN23	23.3345	0.280543	0.134383	74.5303	13.5036
	GADD45B	22.3335	0.184681	0.076472	-165.586	27.6061			VRK2	21.2546	0.234985	0.0460414	-64.8918	20.0859			CTXN3	20.6195	0.451131	0.134381	-140.723	23.6796
	SLC2A4RG	22.9091	0.0969287	0.0764367	-105.903	24.6484			AEBP2	21.4613	0.323904	0.0460402	62.6509	12.7264			P2RY14	23.8193	0.365617	0.1343	82.6216	13.3527
	ZMYND12	24.32	0.0832657	0.0763379	-43.1133	22.2326			SNAPC2	24.1629	0.135674	0.0460189	-84.5296	24.8365			TFR2	24.1869	0.194518	0.13429	-118.373	27.1399
	SNX32	24.6536	0.164935	0.076332	161.701	8.57996			SLC26A1	23.8369	0.107551	0.0460091	-128.197	27.3253			CD163L1	22.4873	0.245076	0.134117	-113.908	24.6025
	RADIL	24.7515	0.0763015	0.0762281	-135.964	29.0996			SOSTDC1	24.0664	0.173834	0.045944	-61.2079	23.1583			RNF113A	21.48	0.338177	0.134096	-127.68	24.0982
	BCL9L	22.09	0.124858	0.0761649	170.165	6.6485			MIF4GD	23.3072	0.117642	0.0459274	-89.9268	24.1293			PSMG2	24.12	0.257707	0.133985	-88.3295	25.0381
	LOC151174	22.3465	0.07956	0.0761372	-164.323	27.5466			NKX6.2	22.7082	0.215788	0.0459166	-82.9758	22.9422			SNHG15	23.3095	0.31093	0.133933	-113.359	25.6494
	TCTEX1D1	22.2447	0.111258	0.0761328	84.8982	11.9987			TRIM46	21.8653	0.189536	0.0459071	-169.287	27.1472			MAD2L1	21.9813	0.332123	0.133834	-108.33	23.5959
	TNC	21.7473	0.142389	0.0760168	-4.43765	17.0154			SMG1P6	23.1144	0.158903	0.0458264	85.0482	12.6537			RNF126	20.7155	0.311597	0.133655	-157.568	24.7825
	MBNL3	25.6059	0.12917	0.0758071	17.0574	19.3926			ASL	21.1392	0.195764	0.0456519	133.214	8.31688			COL24A1	22.642	0.467525	0.13365	115.97	10.3481
	KMT5C	24.0444	0.0715218	0.075661	-163.76	29.9819			COL5A1	22.125	0.186907	0.0455854	103.621	10.7566			HLA.DMB	20.9136	0.348914	0.133637	-90.2931	21.1591
	DNAAF1	20.1873	0.0924672	0.0755151	135.644	7.58094			MCAT	25.2687	0.175906	0.0455832	-132.243	29.5509			CITED1	20.7385	0.146744	0.133567	-130.652	23.2649
	BCKDHA	21.8552	0.0705583	0.0755031	-129.497	24.7168			GLB1L2	20.9862	0.141698	0.0455679	99.065	10.2112			CBR3	21.2131	0.206236	0.133312	-87.1659	21.3494
	FEM1A	20.6781	0.108799	0.0754771	-158.779	24.7982			CPED1	24.3926	0.145549	0.0455065	22.148	17.8919			BMP2KL	22.4963	0.224787	0.13322	97.3209	11.4148
	TSPAN2	24.8672	0.0764084	0.0753756	-1.36225	19.9613			NHLH2	21.7346	0.0991636	0.0454935	-78.761	21.4897			STK26	23.29	0.173815	0.133009	-71.2581	22.9
	LINC00982	21.953	0.157562	0.0752784	140.614	8.37829			LIPE	23.0978	0.161774	0.0454507	-87.673	23.7229			MRPL58	23.828	0.432786	0.132816	-92.9983	24.9834
	ZNF649	23.2681	0.186737	0.0752117	-4.68316	18.5708			TMEFF1	23.6549	0.161092	0.0454149	-127.159	27.0103			RALGAPA1P1	21.8057	0.297451	0.132782	63.3958	12.9658
	HNRNPA1L2	21.8549	0.114905	0.0752018	-67.8156	20.9718			ALOX12.AS1	25.5288	0.111285	0.0453665	98.8538	13.5187			CHST12	22.6681	0.253681	0.132687	170.05	6.96053
	CASP8	22.0618	0.0709639	0.0750226	9.51037	16.479			SLC43A1	22.1871	0.0735402	0.04532	60.1298	13.4813			MSS51	21.3016	0.180435	0.132364	60.8954	12.6984
	TMEM98	24.762	0.171014	0.0749544	12.6585	18.8913			MGC16275	23.3985	0.104171	0.0452713	-77.1261	23.4114			MTBP	23.2626	0.297159	0.132327	40.9027	15.6196
	SLC26A1	21.3845	0.0755383	0.0748995	166.205	6.51171			IL1RL2	20.2677	0.089177	0.045207	103.213	9.45692			ONECUT2	22.4207	0.311732	0.132324	91.0737	11.7487
	CD44	25.6965	0.126722	0.0748804	-12.992	21.6239			KCNAB3	23.1449	0.12508	0.0451977	129.73	9.80436			PLEKHH2	21.0936	0.410505	0.132304	36.4468	13.958
	CDC14A	20.8566	0.137742	0.0748743	-31.6669	17.6912			SLC7A4	24.4447	0.108261	0.0451096	-144.996	29.2901			IGSF9B	20.0043	0.452077	0.132296	55.9633	11.8946
	HLA.DMB	25.5801	0.101776	0.0747623	36.337	17.9981			SAPCD2	23.4403	0.152995	0.0450799	-141.968	27.6841			C3AR1	20.9007	0.201146	0.132213	-99.552	21.6805
	DGAT2	22.7549	0.150668	0.074745	-127.063	25.7863			FAM13A.AS1	21.7056	0.161129	0.0449991	73.1967	12.2923			CCDC107	24.5873	0.157471	0.132182	-107.101	26.9021
	CELF2.AS1	24.5173	0.121136	0.0747408	-155.081	30.0788			GABRA5	25.7036	0.295271	0.0449121	-103.887	28.121			KRT10	23.4928	0.213441	0.132001	-27.2422	20.2706
	SLC13A5	23.045	0.135411	0.0747148	149.722	8.46075			LOC440934	23.1457	0.0900829	0.0449014	151.903	8.3793			THAP12P2	21.4732	0.25509	0.131998	74.6915	12.018
	FANCE	23.2273	0.0704461	0.0746084	-122.295	26.1178			HLA.B	21.258	0.308883	0.0448744	-11.1328	16.9154			FAM215B	21.2652	0.329662	0.131942	62.9018	12.5496
	NR4A3	23.3453	0.160884	0.0745847	93.9122	12.2553			CCDC180	20.1352	0.138302	0.0448024	81.3849	10.5833			PCDHGA2	22.1384	0.193875	0.131933	98.4759	11.0826
	DBX2	21.1434	0.0978273	0.0745417	-11.1873	16.8005			DARS2	22.7043	0.193611	0.0447812	-104.808	24.3143			AGAP6..includes.others..1	20.6937	0.371324	0.131843	54.595	12.5554
	DPYSL4	22.2904	0.208824	0.074463	169.184	6.81491			SPRY3	20.8709	0.24847	0.0447302	34.1571	13.8906			LINC00987	24.0829	0.155095	0.131759	101.027	12.3244
	PHOSPHO2	22.1004	0.0990287	0.0743674	48.2253	14.1399			ZNF653	25.3059	0.130086	0.0447259	-124.904	29.086			SLC9A4	21.3299	0.286996	0.131686	71.6576	12.0842
	LPAR6	24.1903	0.186951	0.074331	41.9932	16.3685			DIRAS3	23.5252	0.097367	0.0447119	-68.3602	22.9924			USP46.AS1	23.841	0.0839402	0.131577	-55.6374	22.5256
	LINC00504	21.264	0.150206	0.0743297	136.663	8.19181			LOC399715	21.7865	0.129401	0.0445614	158.555	7.19106			ZSCAN16	23.2666	0.192268	0.131515	58.8958	14.4602
	PTCH1	22.7206	0.167771	0.0743005	147.701	8.39884			LAMB3	21.18	0.177912	0.0445532	146.27	7.57446			FZD5	22.4726	0.248796	0.131506	72.6137	12.9397
	KL	25.5033	0.080406	0.0739896	29.8317	18.3899			ZNF668	24.3356	0.141343	0.0445034	-126.203	27.8668			CBWD3.CBWD6	22.9643	0.240894	0.131489	70.5477	13.4641
	ZFAND4	25.9482	0.127013	0.0739632	19.5578	19.5385			LRRC3B	22.9368	0.179865	0.0444747	-79.4669	23			F13A1	22.5147	0.327339	0.131379	-92.0909	23.2741
	SUV39H1	23.4358	0.0819761	0.0739506	-132.688	27.0738			CCDC177	20.6832	0.0828178	0.0444423	110.9	9.3116			KCNQ4	23.4421	0.233171	0.131354	122.469	10.4673
	LOC155060	25.2237	0.0709981	0.0738631	-165.696	31.8333			FXYD1	20.672	0.134983	0.0443584	-71.2142	19.7613			ROR1	20.5103	0.163441	0.13133	43.9017	13.0091
	ZNF781	22.1565	0.11129	0.0738288	45.1451	14.378			BRF2	22.9876	0.163583	0.0442936	-123.099	25.848			HTR5A	24.4078	0.352284	0.131154	-88.4045	25.4016
	ADAM1A	23.1179	0.0906673	0.0737299	167.089	7.38803			LINC01547	22.8338	0.0943831	0.0442649	-178.265	29.1407			COMTD1	24.355	0.172055	0.130837	-114.739	27.1175
	PGGHG	22.7935	0.0775147	0.0735558	-163.969	28.1753			RAD51D	24.9889	0.145672	0.0442186	-149.65	30.3766			ADAMTS16	20.4244	0.239102	0.130731	60.3559	12.0001
	SEC31B	22.0703	0.133475	0.0735317	153.357	7.66854			RPS28P7	25.6713	0.216741	0.0441972	-55.806	24.6507			FAM227B	25.347	0.170632	0.130727	105.384	12.9271
	TRIM59	25.9005	0.169788	0.0735112	2.9948	20.685			MFSD13A	20.024	0.15609	0.0441161	51.8148	12.142			ARG2	21.2755	0.316625	0.130659	-139.935	24.5454
	SMIM18	24.3702	0.113274	0.0734786	51.646	15.874			SLC25A10	20.8493	0.0872893	0.0440634	133.631	8.11015			TRAPPC2B	24.4023	0.238382	0.130653	-120.099	27.5431
	LAYN	24.7782	0.155278	0.0733783	-0.675424	19.8247			NPIPB5..includes.others..2	21.5737	0.185484	0.0440557	100.664	10.5412			TLK2P2	20.8118	0.209756	0.130643	86.212	10.8278
	SLC16A9	23.5766	0.181242	0.0732839	-10.6113	19.2715			PCDHB19P	22.1729	0.0858249	0.0440534	131.239	9.08966			MRPL45P2	23.0196	0.147269	0.130533	97.7431	11.7696
	RPL23AP53	21.755	0.0962767	0.0732394	105.205	10.3974			MMD2	22.858	0.174071	0.0439869	146.482	8.55719			CUBN	21.61	0.26291	0.130512	79.4988	11.8379
	GPAT2	25.6873	0.111456	0.0731398	-124.067	29.5399			GXYLT1	21.2634	0.234166	0.0437877	39.9908	13.9013			ABCC12	20.9405	0.230413	0.130508	-143.347	24.2787
	STK26	24.8627	0.0857099	0.073127	46.5073	16.6508			LCNL1	24.8876	0.142706	0.0437282	-166.056	31.3675			MTTP	21.9733	0.139872	0.130505	67.3151	12.8646
	HSD11B1	24.1176	0.165406	0.0730768	23.2192	17.5621			WDR54	24.7914	0.169548	0.0436278	-132.526	28.9178			NDE1	20.8019	0.334858	0.130489	63.4912	12.1332
	ZNF813	24.5679	0.0861151	0.0730639	-25.402	21.3014			ARMC7	24.9452	0.115592	0.043582	-127.354	28.7698			LAGE3	22.8359	0.365554	0.130199	-119.728	25.4306
	LRFN1	23.6552	0.101628	0.0729958	-165.598	29.5364			SOWAHC	20.878	0.129595	0.0435221	-99.3156	21.6377			NPIPA7..includes.others.	22.4936	0.363908	0.130166	85.1241	12.1749
	UVSSA	23.3421	0.131869	0.0729957	162.986	7.77422			SLC10A7	22.2025	0.154138	0.0434711	14.3243	16.3191			ALKBH2	23.3752	0.250439	0.130108	-124.393	26.4521
	ANKEF1	23.0904	0.0869647	0.0728999	-23.3392	19.5874			PEMT	23.7587	0.129926	0.0434584	-95.3966	25.0545			PLXNA3	24.4843	0.316223	0.130039	164.603	8.28935
	LOC100049716	23.5749	0.0805766	0.0728319	-32.0498	20.6737			COA7	22.1836	0.197081	0.0434401	-136.099	25.5702			QPCT	21.4875	0.341401	0.129995	-122.106	23.7757
	F12	22.8743	0.0738438	0.0727055	-170.308	28.6956			SLC9A3R2	24.7852	0.174062	0.0434138	-111.36	27.4521			WHRN	20.41	0.410003	0.129939	46.6597	12.7646
	WDR90	22.7601	0.119719	0.0726636	-165.776	28.2409			C14orf1	20.0968	0.195055	0.043345	-101.451	20.7602			STARD7.AS1	20.9298	0.133628	0.129927	122.361	8.81592
	GPR150	21.3839	0.0675312	0.0726378	-171.731	26.5847			HAS1	24.1184	0.104952	0.0432268	168.254	7.84611			SELENOH	22.2676	0.522084	0.129873	-135.715	25.6622
	PRCD	25.9203	0.0917591	0.0725903	9.69717	20.2221			DKFZP434H168	21.0545	0.0776227	0.0432249	105.409	9.8897			RENBP	21.0916	0.182132	0.129816	-127.257	23.5473
	GLB1L2	24.83	0.100697	0.0723071	-160.464	30.8975			GSN.AS1	22.4842	0.159568	0.0430524	137.295	8.90931			MCM6	22.7756	0.425568	0.12981	-99.0229	24.0403
	RGS10	24.8151	0.120094	0.0722082	7.71909	19.283			GSDMB	21.5729	0.139288	0.0430462	104.162	10.331			LOC101929147	21.6491	0.194034	0.129775	79.447	11.8715
	LOC283177	25.7568	0.0644404	0.0721044	168.481	8.70254			COL4A3	23.102	0.11189	0.0430457	106.234	11.2847			LINC01567	20.0611	0.263341	0.129518	78.205	10.7031
	HERC5	25.1228	0.104998	0.0720936	-26.1743	21.9494			C20orf96	20.8404	0.0795797	0.0430397	48.7888	13.016			RAD52	23.8403	0.311152	0.12945	120.133	10.8847
	PNPLA7	23.9303	0.144499	0.0720852	-175.3	30.583			TUBA8	22.5928	0.122148	0.0430285	-173.276	28.4673			NFE2L3	23.2187	0.313425	0.129412	81.2841	12.9762
	TDRD5	20.4637	0.0778573	0.0720681	38.8267	13.2566			LIPT1	22.9137	0.117239	0.0429858	56.4076	14.3234			C12orf73	22.5397	0.23748	0.129355	-23.6572	19.0209
	BCORL1	21.6547	0.0783847	0.0720538	154.281	7.37441			DDX60L	21.6176	0.162221	0.0429851	2.55549	16.4641			ZNF784	21.6643	0.121827	0.129337	-144.905	25.3845
	PUS1	21.5968	0.104358	0.072033	164.719	6.71515			ALOX12P2	22.2265	0.103995	0.0428569	122.255	9.67845			CCDC175	23.6928	0.118779	0.129293	16.4958	17.6072
	VRK2	25.3342	0.190541	0.0720054	7.17966	19.8289			FNBP1P1	20.2229	0.0797935	0.0428536	143.139	7.18212			GALNTL5	20.6044	0.198972	0.129225	-143.919	23.8414
	TIRAP	23.881	0.0754349	0.0719083	-136.449	27.9325			EPHA3	20.5689	0.239189	0.042793	-137.82	23.4434			HSPA8P4	21.2812	0.189283	0.129015	65.5906	12.4038
	CYB5R2	22.2121	0.109476	0.0718993	-29.088	19.0068			WARS2	23.1587	0.168761	0.042747	-83.5622	23.5342			MRPL36	23.1566	0.273196	0.128903	-104.402	24.8722
	LSM10	22.3312	0.0706693	0.0717963	175.782	6.42722			SNORD17	20.8751	0.399135	0.0427343	-3.5486	16.0808			LOC100132813	22.0301	0.275829	0.128691	80.8256	12.084
	EPHB3	22.2876	0.127011	0.0717754	142.83	8.44499			CD4	20.3616	0.165027	0.0426145	-20.6562	16.53			GTF2IRD2.GTF2IRD2B	20.025	0.181519	0.12865	77.6021	10.7083
	LOC374443	23.9156	0.0657916	0.071765	-21.1233	20.3189			LPAR6	24.2764	0.189952	0.0426116	24.5899	17.6182			PRELP	21.8491	0.31689	0.128577	58.1988	13.3169
	DLEU2	21.1275	0.0766672	0.0717637	-45.1365	18.7764			PAOX	23.0782	0.124951	0.0425882	-99.0651	24.4288			TMEM60	21.804	0.230725	0.128562	-118.756	23.9967
	GMFG	21.9905	0.0572337	0.0715958	-43.6979	19.6597			FAM114A1	25.7061	0.146039	0.0425501	-25.6058	22.5345			EBP	22.8914	0.279847	0.128545	-115.127	25.212
	PDLIM7	20.6137	0.0653506	0.0715327	148.786	7.09412			ZFAND2A	22.3682	0.211525	0.0424852	-111.739	24.311			PWRN1	23.3074	0.182101	0.128384	121.247	10.4575
	NSMCE4A	25.3875	0.179329	0.071412	19.9209	18.9827			RPP14	24.4944	0.070861	0.0424744	138.876	10.0453			PRDM16	21.4806	0.331452	0.128253	107.291	10.0787
	BAMBI	23.488	0.111928	0.0713522	-26.1353	20.1932			LINC01814	21.1447	0.208584	0.0424659	84.7456	11.1672			RUNX2	22.3207	0.183665	0.128152	73.0361	12.7923
	FAM78B	21.0757	0.113904	0.0712959	161.21	6.63783			VEGFA	25.9772	0.234001	0.0424551	169.105	8.77478			SLC35A2	24.3248	0.273353	0.127911	-110.1	26.7641
	RCN3	20.2755	0.0658632	0.0712394	145.688	7.07027			NT5M	24.0756	0.160431	0.0423355	-161.461	29.8736			LINC.PINT	25.8407	0.311411	0.127812	123.197	11.9976
	GPR68	21.6974	0.0875365	0.0711871	102.584	10.5146			PVALB	24.444	0.119363	0.0421988	151.924	9.12835			HDAC2.AS2	25.632	0.193734	0.127771	76.5163	15.184
	SELENOP	25.6529	0.248076	0.0711411	14.3823	19.6281			SH3BP5.AS1	22.5747	0.125017	0.0421887	119.827	10.0606			TMEM17	20.5482	0.285592	0.127649	-130.03	22.9701
	KCNMA1.AS1	24.3801	0.0961499	0.0710809	159.975	8.54617			ZNF813	22.1843	0.0951898	0.0421879	-70.7887	21.5465			TAGAP	23.5094	0.204604	0.127485	67.3674	14.11
	MYH7	24.1798	0.0979375	0.0710472	171.39	7.6682			WIPF1	22.1484	0.202936	0.0421518	11.6419	16.4322			TPT1.AS1	22.1418	0.357035	0.127391	69.4127	12.8726
	LOC283922	23.0062	0.106609	0.0710133	159.81	7.79337			CDKN3	21.9944	0.0816815	0.0419299	-137.492	25.3946			ZFHX2	21.6001	0.388347	0.127369	92.9928	11.0205
	SMIM4	24.298	0.0975495	0.0710053	145.52	9.47619			SAC3D1	22.2066	0.102675	0.0418722	-167.567	27.543			RNF128	22.1419	0.303689	0.127173	-113.598	24.1287
	IKZF4	22.4362	0.10026	0.0709856	-172.802	28.2057			PSME1	22.2672	0.196986	0.0418344	-112.194	24.2068			RAC3	23.6877	0.291684	0.127107	-113.024	26.1245
	CCDC74B	20.3423	0.0724326	0.0707991	-101.325	21.0678			ANKRD37	22.2028	0.159492	0.041786	131.68	9.08154			RPL26L1	23.3476	0.300653	0.127078	-110.48	25.5128
	CENPQ	23.2851	0.119147	0.0707546	-8.12765	18.8108			TULP3	22.8676	0.150203	0.0417055	-67.9931	22.1867			C2CD6	23.0164	0.245586	0.127014	48.1788	14.9361
[truncated: 6,787 more rows]

## Sheet: 12 and 24 h RCs
fNP	mNP	SZ
[truncated: 3,973 more rows]
