# Supplementary material for: Twelve-hour rhythms in transcript expression within the human dorsolateral prefrontal cortex are altered in schizophrenia
Source: PLoS Biol. 2023 Jan 24;21(1):e3001688. doi: 10.1371/journal.pbio.3001688 (PMC9873190; doi:10.1371/journal.pbio.3001688)
Supplement: S6 File — Gene expression and TOD values used for scatterplots is provided here for the (Tab 1) fNP, (Tab 2) mNP, and (Tab 3) SZ cohorts. fNP, full NP; mNP, match NP; SZ, schizophrenia; TOD, time of death. (XLSX) [file pbio.3001688.s017.xlsx]

## Sheet: fNP
TOD (ZT; h)	NNMT (Fig 1B)	STAT3 (Fig 1C)	FAM120C (Fig 1D)	ELK1 (Fig 2B)	KLF7 (Fig 2B)	SP1 (Fig 2B)
16.6554	2.18964	5.97474	5.10285	4.61069	5.09134	5.37358
6.07452	1.76556	5.95923	5.12387	5.25194	4.63928	5.15453
6.44324	1.5767	5.88955	4.91143	4.86383	4.61672	5.12275
9.26532	1.3658	5.93774	5.01157	4.64993	4.63551	5.14017
6.38943	0.979052	6.16284	5.24818	4.39658	5.00442	5.46446
13.5386	1.72493	5.97001	4.70191	4.78582	4.95975	5.24539
16.0026	1.18645	5.75012	4.85812	4.57737	4.61553	4.8913
15.1294	1.85694	5.748	4.41203	5.15341	4.20386	4.93952
8.95076	1.09748	6.27168	5.37533	4.94617	6.50409	5.77331
3.63869	2.29021	5.87325	4.75356	4.72148	4.87205	5.04118
-2.82733	1.64769	6.07014	4.69076	5.01002	4.8608	5.1862
11.2455	1.7608	5.78665	4.77218	4.5497	4.48005	4.84231
4.30691	1.71056	5.72468	4.89776	4.57745	4.67886	5.38411
8.03163	1.68392	6.31902	5.40315	3.93031	5.8902	5.83207
10.1288	1.5801	5.99579	5.08111	4.92998	4.81429	5.15802
4.44523	1.58929	6.25702	5.0865	4.74678	5.03625	5.49985
4.38336	1.26866	6.16178	5.13954	4.90071	5.16698	5.26125
7.2743	0.959788	6.14186	4.98984	4.87575	5.09707	5.50979
9.6365	0.458341	5.66569	5.1389	5.59286	5.58004	5.48021
15.1458	1.99267	5.60745	4.66772	4.74844	4.18299	4.75006
6.21183	1.08351	5.71926	5.08523	4.79263	4.67382	5.24903
11.8132	2.15673	5.87124	4.8642	4.8357	4.80502	5.1304
1.36961	1.63211	5.99561	4.78797	4.96137	4.60198	4.78636
13.1831	2.607	5.80239	4.69487	5.01623	4.65618	5.08536
9.24298	0.98335	5.88095	5.09678	4.80199	5.53437	5.25379
12.5143	0.402073	5.93471	5.43283	5.72983	6.06967	5.42152
8.45769	1.61501	6.28551	5.31607	4.80481	5.59848	5.51674
9.6749	1.32941	5.95587	4.40054	4.3228	4.50053	4.97003
4.02582	1.74025	5.60081	4.59037	3.82782	4.58704	4.59425
13.4666	2.16429	5.98478	5.0484	4.52925	4.75505	5.21389
10.4133	1.07231	6.37176	5.38728	5.32742	5.42986	5.34146
6.62109	1.49953	6.0674	4.84734	4.98277	5.40413	4.97438
9.47435	1.85984	6.21562	5.23604	5.41331	5.12289	5.36727
7.91389	1.4442	5.83604	4.95265	4.87969	4.83841	5.13402
-0.594261	0.650796	6.39542	4.98154	4.54827	5.47079	5.29722
7.18098	1.72354	6.28705	5.12522	5.45052	5.10567	5.14019
9.32831	1.21651	6.20732	4.98336	5.31809	5.00936	5.33922
5.2755	2.19564	5.64388	4.55016	4.30116	4.21346	4.79842
6.55426	0.696288	6.29353	5.27695	4.88972	5.83553	5.49376
16.7001	1.32054	5.75902	4.83632	4.52736	5.12267	5.05703
4.59688	1.50051	5.88012	4.7686	4.56833	4.84895	5.05459
9.10107	1.37864	5.81767	4.78899	4.59368	4.47171	5.14752
1.09551	1.22079	5.93597	4.94165	4.82385	4.82004	5.31228
9.82006	1.31821	5.94762	4.97402	4.28014	4.91237	5.00201
7.42784	1.48392	5.9681	5.07146	5.78457	4.98636	5.26286
6.70549	1.78374	6.03808	4.8579	4.74996	4.76356	5.04665
17.0859	2.23323	5.73032	4.78787	4.26004	4.66117	5.22753
3.68749	1.86224	5.90607	4.73173	4.56036	4.68701	4.97767
17.1504	1.63036	6.05705	4.99034	4.63356	5.48667	5.37885
11.5071	1.76854	6.21639	4.91543	4.85376	4.84791	5.12904
4.77897	1.6373	5.91176	4.90122	4.68074	5.21627	5.10949
10.1169	1.86833	5.93526	4.93774	5.12309	4.64693	4.90096
5.24879	1.50115	5.90766	5.0043	4.63771	5.36379	5.04581
8.26414	1.56429	6.07876	5.02155	5.33937	5.34228	5.0282
10.1162	1.51208	6.0011	4.65182	4.82269	4.69875	5.06486
15.8555	1.85766	5.6562	4.51848	4.76984	4.35515	4.89541
2.72952	1.74685	5.88876	4.76024	4.98088	4.45275	4.91278
13.6539	2.79548	5.7566	4.63333	5.0343	4.40129	4.73343
15.5289	2.11094	5.67298	4.55888	4.71719	4.33171	4.99726
12.4297	2.64212	5.91669	4.63159	4.68571	4.40907	4.98942
13.9684	2.03445	5.86249	4.8408	4.51399	4.58985	4.97701
-5.1826	1.71706	5.9492	5.14624	4.52952	4.65543	5.32746
3.98669	1.50598	5.71978	4.78015	4.61603	4.76021	4.92888
6.17887	1.66245	5.69593	5.11112	4.08067	5.17022	5.28007
16.7915	1.6445	6.12541	4.9942	4.63448	5.24484	5.01224
10.8818	1.52018	5.9369	4.93182	4.43069	4.7355	5.12075
-3.28804	1.40933	6.16155	5.44389	5.27847	5.61889	5.64055
-4.29317	0.30385	6.62282	5.1336	5.27609	5.38662	5.50994
10.8905	1.37471	6.12657	4.92376	5.42039	5.25259	5.23049
-2.83615	1.69272	5.72657	5.14138	4.47614	4.73557	5.27288
-0.710856	0.971746	5.89403	4.9104	4.65702	5.06739	5.18162
7.07887	1.46111	6.59469	4.79122	5.3593	5.15939	5.26729
-0.869634	1.43984	6.27319	4.67125	4.57911	4.87235	5.1633
17.089	1.80549	5.88416	4.8108	4.11853	5.00842	5.36679
17.0851	1.6492	5.96738	4.80663	4.39725	4.54033	5.17804
15.2919	1.05204	5.71415	4.89843	4.82367	5.40933	5.03601
14.4436	2.056	6.33084	5.303	4.89096	5.87807	5.49975
11.9442	1.80461	5.97119	4.89355	4.38194	4.67776	4.86916
-4.44064	1.59265	5.74698	4.63775	4.78494	4.52048	5.0455
8.68497	0.748927	6.22848	5.20602	5.13991	5.75665	5.78383
12.5536	1.54062	5.78022	4.9081	4.32178	4.93729	5.09232
12.6289	2.24694	5.59281	4.48171	4.94268	4.67473	4.14605
10.1511	0.953313	6.05539	5.19718	4.18458	4.94003	5.27478
5.74546	1.1845	6.00715	5.09897	4.8177	4.72528	5.15034
15.4432	1.82673	5.91374	4.84128	4.74328	4.71233	5.25787
11.9611	1.3954	6.18636	5.10436	5.15437	4.91953	5.30154
10.0772	1.53639	5.91299	4.90088	4.16546	4.53139	5.36159
17.0285	1.08843	5.71034	4.90402	4.8299	5.09742	5.16678
10.1934	1.37345	7.1212	5.38845	5.41225	5.26637	5.54869
8.58496	1.60322	6.55202	4.90121	4.70679	5.1758	5.93672
9.42102	1.70837	5.80742	5.20163	4.87087	4.93853	5.32639
15.6446	1.57882	5.92766	4.89339	4.31823	4.7102	5.16063
9.44266	-0.12202	6.14422	5.27451	5.18598	5.96314	5.57194
10.8925	1.26578	5.92417	5.15133	5.29908	5.32209	5.39135
-0.799482	1.40221	6.61646	5.15557	6.00405	5.62703	5.91082
13.4628	1.33236	6.03263	5.14719	4.735	5.21305	5.60641
6.25994	1.88236	6.54818	5.08899	5.36638	5.10431	5.31472
0.602822	1.92301	6.08104	4.8673	5.62327	5.50478	5.53695
11.4505	1.72353	6.0264	4.89017	5.42396	5.04052	5.29246
16.4247	1.37366	5.88145	5.10761	4.65254	5.4676	5.34771
-5.41447	1.3822	5.81709	4.64224	4.51037	4.8009	5.35482
12.3606	1.55657	5.83617	5.02784	5.58082	4.95434	5.44862
6.94463	1.74686	6.16391	5.31015	5.42382	5.6462	5.3784
11.2277	0.861645	6.44426	5.14635	5.84704	5.21461	5.70524

## Sheet: mNP
TOD (ZT; h)	AKR1C1.AKR1C2.1 (Fig 3E)	SHQ1 (Fig 3E)	NMT2 (Fig 3E)	LOC100506388 (Fig 3G)	TUBB3 (Fig 3G)	ZNF788 (Fig 3G)
16.6554	3.85561	4.47386	5.2929	0.8891	3.78433	3.47739
6.07452	4.08472	4.12765	5.21869	1.73185	4.9534	3.3215
6.44324	4.05616	4.36363	5.36204	0.749057	5.14667	3.65743
-2.82733	4.32451	4.27565	5.4441	1.57008	4.28565	3.59829
8.03163	3.34179	4.17966	5.25293	-0.703708	4.25086	3.9916
4.44523	3.99101	4.2461	5.48149	1.84607	3.93235	3.84894
4.38336	3.81746	4.36484	5.4983	2.21821	4.89236	3.43649
9.6365	3.33289	3.50329	5.32877	0.282727	3.64753	3.698
15.1458	3.91191	4.39828	5.53319	-0.0924061	4.28633	3.30263
11.8132	3.68147	4.40598	5.59476	1.56941	4.37174	3.53676
1.36961	3.73838	4.33101	5.41003	1.39788	5.06934	3.35695
13.1831	4.12171	4.27511	5.32863	1.98072	5.56361	2.97646
9.24298	3.02553	3.93051	5.3379	1.79081	5.15121	3.87269
8.45769	3.12406	3.96758	5.22494	1.65032	4.2101	3.54648
4.02582	4.48946	4.59618	5.52212	0.134306	5.30036	3.23358
10.4133	3.29936	4.18215	5.35602	2.10496	4.88548	3.64181
-0.594261	4.13736	4.05577	5.38314	-0.217194	5.30586	3.70289
9.32831	3.31538	4.04297	4.86415	1.85264	5.28496	3.53268
5.2755	4.61611	5.42979	5.5125	1.18638	4.14398	3.06073
6.55426	3.09976	4.16259	5.20727	1.36217	4.44845	3.6518
1.09551	3.87517	4.57191	5.6279	1.16595	4.72984	3.42364
7.42784	3.72784	3.75143	5.29051	1.30097	5.10397	3.89557
6.17887	3.44772	4.26355	5.39221	0.523165	4.09965	3.41915
16.7915	4.45384	4.43282	5.35422	1.22037	4.67979	3.57628
10.8818	3.99309	4.87034	5.46832	1.92607	4.74336	3.44952
-3.28804	3.30812	3.82141	5.01539	0.931917	3.8446	3.49992
-4.29317	3.13305	4.24987	5.26522	1.20472	3.93277	3.32191
-2.83615	3.24278	4.14928	5.49186	1.85528	4.0899	3.28755
-0.710856	4.01135	4.27457	5.48413	0.728935	4.46054	3.38838
7.07887	3.54625	3.92195	5.48273	1.42853	5.44531	3.36463
17.089	3.56014	4.42073	5.50665	0.982899	4.51475	3.54759
14.4436	3.06746	4.15927	5.43614	0.778171	3.74531	3.67448
-4.44064	3.38898	4.3225	5.23111	2.13705	4.968	3.01843
12.5536	3.62053	4.25758	5.14035	1.82226	4.44319	3.4592
12.6289	4.577	4.42817	5.52899	1.47706	4.70529	3.31858
5.74546	3.81109	4.5505	5.50707	2.71131	4.78122	3.62077
15.4432	3.92828	4.29303	5.47034	1.69469	4.51999	3.07163
11.9611	4.43092	4.33032	5.45753	2.07676	4.73884	3.73743
17.0285	3.9266	4.11786	5.40922	1.31892	4.30837	3.02516
8.58496	3.55555	4.06058	5.33662	1.00736	4.3902	2.99092
9.44266	2.7497	3.92275	5.38155	1.32879	4.14564	3.63865
-0.799482	3.61895	4.17392	5.15644	0.0345423	3.56859	2.98656
13.4628	3.49324	4.55766	5.46498	1.94934	4.06191	3.42857
0.602822	3.79895	3.99109	5.44959	1.43345	3.86199	3.61114
-5.41447	3.63196	4.53019	5.36976	0.0463351	4.44842	3.11755
6.94463	2.91653	3.79052	5.16787	0.218159	4.46806	3.6995

## Sheet: SZ
TOD (ZT; h)	AKR1C1.AKR1C2.1 (Fig 3F)	SHQ1 (Fig 3F)	NMT2 (Fig 3F)	LOC100506388 (Fig 3H)	TUBB3 (Fig 3H)	ZNF788 (Fig 3H)
1.42473	3.59047	4.74305	5.33984	0.578998	3.03839	3.54451
2.29117	3.31807	3.82027	5.12947	1.49308	3.60114	4.18728
3.21085	4.11753	4.50149	5.28211	2.10011	5.05963	3.53993
4.44527	3.75928	4.52781	5.53023	1.73891	5.0107	3.541
5.33224	3.31709	4.11743	5.33839	1.11854	4.43672	3.33379
5.85441	3.80879	4.39477	5.40454	1.50317	4.73064	3.37247
6.33179	2.94063	4.13089	5.10113	1.41773	4.64938	3.45186
7.46414	3.89716	4.33709	5.55421	2.17423	4.96658	3.21194
8.59917	3.72937	4.33976	5.24876	1.77655	4.00803	3.87098
9.21699	3.44097	4.67668	5.31437	1.07274	3.68381	3.25805
9.3588	3.33134	3.8819	5.36074	1.32543	3.48148	3.33397
9.41221	4.17007	4.57304	5.29836	0.850214	4.4996	2.85648
10.9228	4.01191	4.52631	5.5498	0.62555	4.38414	3.25095
11.0119	3.39567	4.22805	5.26932	1.88321	4.75804	3.71674
11.4124	3.66485	4.28606	5.25311	0.560973	2.8806	3.67642
0.136219	3.33549	3.73097	5.22068	1.3568	3.90621	3.56021
1.85085	4.22055	4.34464	5.38945	1.64765	4.66815	3.57617
2.1063	3.37643	3.85858	5.26559	-0.430915	3.53847	3.61552
2.51996	3.56766	4.09541	5.47811	-0.0630416	4.0695	3.5568
5.19213	4.09459	4.23707	5.44502	2.35095	4.96483	3.67122
6.46951	3.82867	4.11317	5.17659	0.544032	5.3549	3.58575
6.85206	3.84793	4.2384	5.12429	0.942692	4.40417	3.04073
7.89262	3.7284	4.24825	5.17643	1.54037	4.99705	3.4623
8.02578	3.74047	4.21967	5.28679	1.53084	5.02545	3.44977
8.20921	3.31977	4.21114	4.90482	1.35998	4.94201	3.62169
8.28267	3.72364	3.9151	5.07703	1.81329	4.77908	3.63976
8.44666	3.28934	4.19146	5.27004	1.35674	4.24747	3.4793
9.33852	4.32098	4.70717	5.47633	1.63315	3.35038	3.31353
9.59561	3.58688	4.31155	5.30331	1.82222	4.714	3.31538
10.1214	3.40612	3.89591	5.28643	2.58139	5.58354	3.43295
11.126	3.94487	4.28572	5.34771	0.352549	4.34608	3.94764
11.2207	3.21482	3.89159	5.12424	0.0862704	4.53305	3.4302
-0.917124	3.57101	4.47444	5.52057	1.09662	4.3982	3.32026
11.5284	2.95032	3.86702	5.2018	0.134407	3.72147	3.59271
11.7442	3.23812	4.23584	5.2526	-0.0091711	4.42386	3.82765
12.1535	3.87818	4.28827	5.48242	1.11774	2.86448	3.54024
13.2312	3.24383	4.35588	5.1889	0.37708	4.13349	3.73669
13.6262	3.74074	4.32029	5.1248	0.410661	3.09405	3.72744
15.6625	3.25037	4.37208	5.15585	1.1897	3.47479	4.21378
17.3622	3.8018	4.41716	5.27589	1.45541	3.57099	3.34033
17.7713	3.71152	4.28412	5.16759	1.73575	4.46092	3.27264
-4.73719	3.37768	4.28559	5.32782	1.89807	4.10797	3.39311
-2.24166	4.21652	4.41659	5.57253	1.23307	4.7312	3.03348
-0.955194	3.65539	4.45011	5.61633	1.81327	4.55208	3.53995
14.0395	3.65974	4.37575	5.19451	0.24902	3.66273	3.80748
15.2767	3.86973	4.50397	5.46912	1.50028	3.31839	3.63674
