# Supplementary material for: Twelve-hour rhythms in transcript expression within the human dorsolateral prefrontal cortex are altered in schizophrenia
Source: PLoS Biol. 2023 Jan 24;21(1):e3001688. doi: 10.1371/journal.pbio.3001688 (PMC9873190; doi:10.1371/journal.pbio.3001688)
Supplement: S7 File — Ingenuity Pathway Analyses results for all groups. Each tab represents a different analysis. (XLSX) [file pbio.3001688.s018.xlsx]

## Sheet: FullNP
2000-2022 QIAGEN. All rights reserved.
Analysis Details for My Projects->CMC Paper->2022-01-04 Update fNP NLR 12 and 24 0.01->fNP 12
Workspace	My Projects
Project	CMC Paper
Analysis	fNP 12
Date	Tue Jan 04 11:35:38 PST 2022
Analysis ID	39107990
Analysis Settings
Cutoff before duplicate resolution	true
Resolve duplicate on	Expression pvalue
Color using	Expression pvalue
Cutoff for Expression pvalue	0.01
Reference set	User Dataset
Relationship to include	Direct and Indirect
Includes Endogenous Chemicals	Yes
Optional Analyses	My Pathways My List
Filter Summary
Consider only molecules and/or relationships where
(confidence = Experimentally Observed) AND
(mol. types = biologic drug OR canonical pathway OR chemical - endogenous mammalian OR chemical - endogenous non-mammalian OR chemical - kinase inhibitor OR chemical - other OR chemical - protease inhibitor OR chemical drug OR chemical reagent OR chemical toxicant OR complex OR cytokine OR disease OR enzyme OR function OR fusion gene/product OR G-protein coupled receptor OR group OR growth factor…
Ingenuity Canonical Pathways	-log(p-value)	zScore	Ratio	Molecules
14-3-3-mediated Signaling	0		0.045	CBL,ELK1,PLCE1,PRKCA,PRKCG
3-phosphoinositide Biosynthesis	0		0.0471	ACP1,MDP1,NUDT2,PIP5K1A,PLPP6,PTPRJ,SSH2,WBP11
3-phosphoinositide Degradation	0		0.0497	ACP1,MDP1,MTMR1,NUDT2,PLPP6,PTPRJ,SSH2,WBP11
AMPK Signaling	0		0.05	ACTB,AK6,EEF2K,IRS1,IRS2,MAP2K3,RAB7A,RPTOR,SMARCD1,ULK1
ATM Signaling	0		0.0465	ABL1,MDC1,RNF8,SUV39H1
Actin Nucleation by ARP-WASP Complex	0		0.0519	ARPC3,BAIAP2,FNBP1,ITGAE
Activation of IRF by Cytosolic Pattern Recognition Receptors	0		0.0263	TRAF6
Acute Myeloid Leukemia Signaling	0		0.0533	MAP2K3,PML,RARA,STAT3
Acute Phase Response Signaling	0		0.0531	ELK1,F8,MAP2K3,OSMR,STAT3,TRAF6
Adrenomedullin signaling pathway	0		0.047	ADCY2,ADCY9,ARNT,ELK1,KCNN3,MAP2K3,PLCE1
Agranulocyte Adhesion and Diapedesis	0		0.0469	ACTB,CD99,GLG1
Agrin Interactions at Neuromuscular Junction	0		0.0517	ACTB,LAMC1,PAK2
Airway Pathology in Chronic Obstructive Pulmonary Disease	0		0.0435	TNFSF10
Amyloid Processing	0		0.0444	BACE1,CSNK2A2
Angiopoietin Signaling	0		0.0164	PAK2
Antioxidant Action of Vitamin C	0		0.0395	GSTO1,PLCE1,TXN
Antiproliferative Role of Somatostatin Receptor 2	0		0.0167	ELK1
Antiproliferative Role of TOB in T Cell Signaling	0		0.04	PABPC1
Apelin Adipocyte Signaling Pathway	0		0.0462	ADCY2,ADCY9,MGST2
Apelin Liver Signaling Pathway	0		0.0476	IRS1
Apoptosis Signaling	0		0.0119	PRKCA
Atherosclerosis Signaling	0		0.0189	GLG1
B Cell Receptor Signaling	0		0.0486	ABL1,BCL6,ELK1,GAB2,MAP2K3,NFAT5,PAG1
BEX2 Signaling Pathway	0		0.0308	BEX1,STAT3
BMP signaling pathway	0		0.0143	RUNX2
Basal Cell Carcinoma Signaling	0		0.0213	FZD4
Breast Cancer Regulation by Stathmin1	0		0.0352	ARHGEF17,CAMK1G,CELSR3,EGF,FZD4,GPR75,NPY5R,PRKCA,PRKCG,RXFP1,S1PR3,STAT3
CCR3 Signaling in Eosinophils	0		0.0392	LIMK2,PAK2,PRKCA,PRKCG
CD27 Signaling in Lymphocytes	0		0.0213	MAP2K3
CD28 Signaling in T Helper Cells	0		0.0267	ARPC3,NFAT5
CDK5 Signaling	0		0.049	ABL1,ADCY2,ADCY9,CACNA1A,LAMC1
CDP-diacylglycerol Biosynthesis I	0		0.0417	LPCAT4
CLEAR Signaling Pathway	0		0.0518	ATP6AP2,BLOC1S1,EGF,IGF1R,PML,PRKCA,PRKCG,RAB7A,RHEB,RPTOR,SESN2,SGSH,WDR59
CNTF Signaling	0		0.02	STAT3
CREB Signaling in Neurons	0		0.0549	ADCY2,ADCY9,CACNA1A,CACNA1C,CACNB2,CELSR3,EGF,ELK1,FZD4,GPR75,GRIN1,IGF1R,NPY5R,PLCE1,POLR2A,POLR2K,PRKCA,PRKCG,RXFP1,S1PR3
CTLA4 Signaling in Cytotoxic T Lymphocytes	0		0.0172	AP2A2
CXCR4 Signaling	0		0.0567	ADCY2,ADCY9,ELK1,FNBP1,MYL12B,PAK2,PRKCA,PRKCG
Cancer Drug Resistance By Drug Efflux	0		0.0227	ABCG2
Cardiac Hypertrophy Signaling	0		0.0577	ADCY2,ADCY9,CACNA1A,CACNA1C,CACNB2,ELK1,FNBP1,IGF1R,IRS1,MAP2K3,MYL12B,PLCE1
Cardiac Hypertrophy Signaling (Enhanced)	0		0.0569	ACVR1B,ACVR2B,ADCY2,ADCY9,CACNA1A,CACNA1C,CACNB2,ELK1,FZD4,HDAC4,HDAC8,HSPB3,IGF1R,ITGAE,MAP2K3,NFAT5,PLCE1,PRKCA,PRKCG,STAT3,TNFSF10
Cardiac β-adrenergic Signaling	0		0.0338	ADCY2,ADCY9,CACNA1A,CACNA1C,CACNB2
Cell Cycle: G2/M DNA Damage Checkpoint Regulation	0		0.05	ABL1,CDK7
Ceramide Signaling	0		0.0135	S1PR3
Chemokine Signaling	0		0.05	CAMK1G,LIMK2,PRKCA
Cholecystokinin/Gastrin-mediated Signaling	0		0.0521	ELK1,FNBP1,MAP2K3,PRKCA,PRKCG
Colorectal Cancer Metastasis Signaling	0		0.035	ADCY2,ADCY9,EGF,FNBP1,FZD4,JAK3,STAT3
Complement System	0		0.0476	MASP2
Cysteine Biosynthesis III (mammalia)	0		0.0526	AHCYL1
D-myo-inositol (1,4,5,6)-Tetrakisphosphate Biosynthesis	0		0.047	ACP1,MDP1,NUDT2,PLPP6,PTPRJ,SSH2,WBP11
D-myo-inositol (3,4,5,6)-tetrakisphosphate Biosynthesis	0		0.047	ACP1,MDP1,NUDT2,PLPP6,PTPRJ,SSH2,WBP11
D-myo-inositol-5-phosphate Metabolism	0		0.0488	ACP1,MDP1,NUDT2,PLCE1,PLPP6,PTPRJ,SSH2,WBP11
Dendritic Cell Maturation	0		0.0222	PLCE1,TRAF6
Dopamine Receptor Signaling	0		0.0484	ADCY2,ADCY9,PTS
ERBB4 Signaling	0		0.0328	PRKCA,PRKCG
ERK/MAPK Signaling	0		0.0529	CRKL,ELK1,HSPB3,ITGAE,PAK2,PRKCA,PRKCG,RAPGEF1,STAT3
ERK5 Signaling	0		0.0339	EGF,WNK1
Endocannabinoid Cancer Inhibition Pathway	0		0.0345	ADCY2,ADCY9,MAP2K3,RPTOR
Endocannabinoid Developing Neuron Pathway	0		0.045	ADCY2,ADCY9,MAP2K3,RPTOR,STAT3
Endocannabinoid Neuronal Synapse Pathway	0		0.056	ADCY2,ADCY9,CACNA1A,CACNA1C,CACNB2,GRIN1,PLCE1
Endometrial Cancer Signaling	0		0.0185	ELK1
Endothelin-1 Signaling	0		0.0342	ADCY2,ADCY9,PLCE1,PRKCA,PRKCG
Ephrin B Signaling	0		0.0299	ACP1,CBL
Estrogen-Dependent Breast Cancer Signaling	0		0.05	ELK1,IGF1R,SP1
Ethanol Degradation IV	0		0.0588	TYRP1
FAK Signaling	0		0.0459	ACVR1B,ACVR2B,AGO2,ARPC3,CELSR3,CRKL,EGF,FZD4,GIT2,GPR75,IGF1R,ITGAE,NPY5R,PAK2,RXFP1,S1PR3,SP1
FLT3 Signaling in Hematopoietic Progenitor Cells	0		0.0563	CBL,ELK1,GAB2,STAT3
FXR/RXR Activation	0		0.0233	RARA
Factors Promoting Cardiogenesis in Vertebrates	0		0.0541	ACVR1B,ACVR2B,FZD4,PLCE1,PRKCA,PRKCG
Fc Epsilon RI Signaling	0		0.0353	MAP2K3,PRKCA,PRKCG
FcγRIIB Signaling in B Lymphocytes	0		0.0469	CACNA1A,CACNA1C,CACNB2
Ferroptosis Signaling Pathway	0		0.0385	H2AZ1,SP1,SREBF2,STAT3
G Beta Gamma Signaling	0		0.0536	ADCY2,CACNA1A,CACNA1C,CACNB2,PRKCA,PRKCG
G Protein Signaling Mediated by Tubby	0		0.027	ABL1
G-Protein Coupled Receptor Signaling	0		0.0486	ADCY2,ADCY9,CELSR3,FZD4,GPR75,KCNN3,MAP2K3,MYL12B,NFAT5,NPY5R,PAK2,PLCE1,PRKCA,PRKCG,RAPGEF1,RGS2,RGS4,RXFP1,S1PR3,STAT3,SYNGAP1
GDNF Family Ligand-Receptor Interactions	0		0.0317	IRS1,IRS2
GM-CSF Signaling	0		0.0333	ELK1,STAT3
GP6 Signaling Pathway	0		0.0309	LAMC1,PRKCA,PRKCG
Gap Junction Signaling	0		0.0577	ACTB,ADCY2,ADCY9,CSNK1G1,EGF,PLCE1,PRKCA,PRKCG,SP1
Germ Cell-Sertoli Cell Junction Signaling	0		0.0548	ACTB,FNBP1,LIMK2,MAP2K3,MYO7A,PAK2,SORBS1,ZYX
Glioblastoma Multiforme Signaling	0		0.036	EGF,FNBP1,FZD4,IGF1R,PLCE1
Glioma Invasiveness Signaling	0		0.0377	FNBP1,TIMP2
Glutamate Receptor Signaling	0		0.0364	GRIN1,GRIP1
Granulocyte Adhesion and Diapedesis	0		0.0377	CD99,GLG1
Gα12/13 Signaling	0		0.0198	ELK1,MYL12B
Gαi Signaling	0		0.0459	ADCY2,ADCY9,RGS4,S1PR3,STAT3
Gαq Signaling	0		0.0441	ELK1,FNBP1,PRKCA,PRKCG,RGS2,RGS4
Gαs Signaling	0		0.044	ADCY2,ADCY9,ELK1,RGS2
HIPPO signaling	0		0.0132	TEAD1
Hepatic Fibrosis / Hepatic Stellate Cell Activation	0		0.0325	EGF,IGF1R,IGFBP5,TIMP2
Hepatic Fibrosis Signaling Pathway	0		0.0588	ACVR1B,ACVR2B,CACNA1A,CACNA1C,CACNB2,CSNK1G1,ELK1,FNBP1,FZD4,IRS2,ITGAE,MAP2K3,MYL12B,PRKCA,PRKCG,SP1,STAT3,TRAF6
Human Embryonic Stem Cell Pluripotency	0		0.0174	FZD4,S1PR3
ICOS-ICOSL Signaling in T Helper Cells	0		0.0339	GAB2,NFAT5
ID1 Signaling Pathway	0		0.0483	ACVR1B,ACVR2B,BHLHE40,EGF,IGF1R,PARK7,STAT3
IL-1 Signaling	0		0.0488	ADCY2,ADCY9,MAP2K3,TRAF6
IL-13 Signaling Pathway	0		0.0323	STAT3,TRAF6
IL-15 Signaling	0		0.0517	JAK3,RPTOR,STAT3
IL-17 Signaling	0		0.0506	ELK1,MAP2K3,TNFSF10,TRAF6
IL-17A Signaling in Fibroblasts	0		0.0385	TRAF6
IL-22 Signaling	0		0.0476	STAT3
IL-23 Signaling Pathway	0		0.037	STAT3
IL-7 Signaling Pathway	0		0.037	BCL6,JAK3
IL-8 Signaling	0		0.0424	FNBP1,LIMK2,MYL12B,PAK2,PRKCA,PRKCG,TRAF6
ILK Signaling	0		0.0347	ACTB,FLNB,FNBP1,IRS1,IRS2
Insulin Receptor Signaling	0		0.0513	CBL,CRKL,IRS1,IRS2,RAPGEF1,RPTOR
Integrin Signaling	0		0.0581	ABL1,ACTB,ARPC3,CRKL,FNBP1,ITGAE,MYL12B,PAK2,RAPGEF1,ZYX
Iron homeostasis signaling pathway	0		0.0583	ARNT,ATP6AP2,EGF,EPAS1,JAK3,STAT3
JAK/STAT Signaling	0		0.029	JAK3,STAT3
Kinetochore Metaphase Signaling Pathway	0		0.0263	H2AZ1,PTTG1
LPS-stimulated MAPK Signaling	0		0.0541	ELK1,MAP2K3,PRKCA,PRKCG
LXR/RXR Activation	0		0.0182	MYLIP
Lymphotoxin β Receptor Signaling	0		0.0238	TRAF6
MSP-RON Signaling In Cancer Cells Pathway	0		0.0306	ARNT,SP1,STAT3
MSP-RON Signaling In Macrophages Pathway	0		0.0308	GAB2,STAT3
MSP-RON Signaling Pathway	0		0.0357	ACTB
Melanocyte Development and Pigmentation Signaling	0		0.037	ADCY2,ADCY9,TYRP1
Methionine Degradation I (to Homocysteine)	0		0.0556	AHCYL1
Mitotic Roles of Polo-Like Kinase	0		0.0196	PTTG1
Mouse Embryonic Stem Cell Pluripotency	0		0.0353	FZD4,JAK3,STAT3
NAD Signaling Pathway	0		0.0407	EGF,NMRK1,POLR2A,POLR2K,TNKS
NF-κB Activation by Viruses	0		0.0317	PRKCA,PRKCG
NF-κB Signaling	0		0.0315	CSNK2A2,EGF,IGF1R,TRAF6
NGF Signaling	0		0.0194	ELK1,TRAF6
Natural Killer Cell Signaling	0		0.0579	JAK3,LIMK2,MAP2K3,NFAT5,PAK2,TNFSF10,TRAF6
Neuroinflammation Signaling Pathway	0		0.0412	ACVR1B,ACVR2B,BACE1,GRIN1,JAK3,NFAT5,PRKCG,TRAF6
Neuroprotective Role of THOP1 in Alzheimer's Disease	0		0.025	TAC1
Neurotrophin/TRK Signaling	0		0.0317	MAP2K3,SPRY1
Neurovascular Coupling Signaling Pathway	0		0.0403	CACNA1A,CACNA1C,CACNB2,ENTPD5,GRIN1,KCNN3
Notch Signaling	0		0.0294	NUMB
Opioid Signaling Pathway	0		0.056	ADCY2,ADCY9,AP2A2,CACNA1A,CACNA1C,CACNB2,CAMK1G,ELK1,GRIN1,MAP2K3,PRKCA,PRKCG,RGS4
Osteoarthritis Pathway	0		0.0458	EPAS1,FZD4,HDAC4,ITGAE,RUNX2,S1PR3,SP1
Ovarian Cancer Signaling	0		0.0583	ABL1,EGF,FZD4,HDAC4,HDAC8,SIN3A,SUV39H1
Oxytocin In Brain Signaling Pathway	0		0.0441	CACNA1A,CACNA1C,CACNB2,PRKCA,PRKCG,RGS2
Oxytocin In Spinal Neurons Signaling Pathway	0		0.0435	ABCC8
Oxytocin Signaling Pathway	0		0.0338	ATP2B4,CACNA1A,CACNA1C,CACNB2,HSPB3,PRKCA,PRKCG
P2Y Purigenic Receptor Signaling Pathway	0		0.0467	ADCY2,ADCY9,PLCE1,PRKCA,PRKCG
PAK Signaling	0		0.0417	ITGAE,LIMK2,MYL12B,PAK2
PCP (Planar Cell Polarity) Pathway	0		0.0455	CTHRC1,FZD4
PD-1, PD-L1 cancer immunotherapy pathway	0		0.0566	CSNK2A2,ELK1,JAK3
PEDF Signaling	0		0.0147	ELK1
PFKFB4 Signaling Pathway	0		0.0256	MAP2K3
PI3K/AKT Signaling	0		0.0265	GAB2,ITGAE,JAK3,RHEB
PKCθ Signaling in T Lymphocytes	0		0.0364	CACNA1A,CACNA1C,CACNB2,NFAT5
PPAR Signaling	0		0.038	MED1,NCOA1,TRAF6
PTEN Signaling	0		0.0394	CBL,CSNK2A2,IGF1R,ITGAE,MAGI2
PXR/RXR Activation	0		0.0294	NCOA1
Paxillin Signaling	0		0.0444	ACTB,GIT2,ITGAE,PAK2
Phagosome Formation	0		0.0503	ARPC3,CELSR3,CRKL,FZD4,GAB2,GPR75,ITGAE,LIMK2,MAP2K3,MYL12B,NPY5R,PAK2,PIP5K1A,PRKCA,PRKCG,RAPGEF1,RXFP1,S1PR3,SAP130
Phagosome Maturation	0		0.0442	ATP6AP2,DYNC1LI1,DYNLL1,GOSR1,RAB7A
Phosphatidylglycerol Biosynthesis II (Non-plastidic)	0		0.0385	LPCAT4
Phospholipases	0		0.0238	PLCE1
Production of Nitric Oxide and Reactive Oxygen Species in Macrophages	0		0.0278	FNBP1,JAK3,PRKCA,PRKCG
Prostate Cancer Signaling	0		0.0521	ABL1,HDAC4,HDAC8,SIN3A,SUV39H1
Protein Kinase A Signaling	0		0.0443	ACP1,ADCY2,ADCY9,ELK1,FLNB,KDELR1,MYL12B,NFAT5,PLCE1,PRKCA,PRKCG,PTPN21,PTPRE,PTPRJ
Pulmonary Fibrosis Idiopathic Signaling Pathway	0		0.0373	ACTB,ACVR1B,ACVR2B,EIF4EBP2,FZD4,JARID2,MAP2K3,POLR2A,STAT3
Pulmonary Healing Signaling Pathway	0		0.037	EGF,FZD4,PRKCA,PRKCG,STAT3
Pyrimidine Ribonucleotides De Novo Biosynthesis	0		0.0333	NME1
Pyrimidine Ribonucleotides Interconversion	0		0.0357	NME1
RANK Signaling in Osteoclasts	0		0.0395	CBL,ELK1,TRAF6
Reelin Signaling in Neurons	0		0.0574	ARHGEF17,ARPC3,CRKL,DAB1,GRIN1,MAP2K3,RAPGEF1
Regulation Of The Epithelial Mesenchymal Transition By Growth Factors Pathway	0		0.036	EGF,JAK3,MAP2K3,STAT3,TNFSF10
Regulation Of The Epithelial Mesenchymal Transition In Development Pathway	0		0.0169	FZD4
Regulation of Cellular Mechanics by Calpain Protease	0		0.0294	EGF,ITGAE
Regulation of IL-2 Expression in Activated and Anergic T Lymphocytes	0		0.0278	ELK1,NFAT5
Regulation of the Epithelial-Mesenchymal Transition Pathway	0		0.0347	EGF,FZD4,JAK3,MAP2K3,STAT3
Relaxin Signaling	0		0.0336	ADCY2,ADCY9,ELK1,RXFP1
Role of BRCA1 in DNA Damage Response	0		0.0417	ACTB,MDC1,SMARCD1
Role of CHK Proteins in Cell Cycle Checkpoint Control	0		0.0204	MDC1
Role of IL-17A in Arthritis	0		0.0256	MAP2K3
Role of IL-17F in Allergic Inflammatory Airway Diseases	0		0.037	TRAF6
Role of MAPK Signaling in Inhibiting the Pathogenesis of Influenza	0		0.0213	MAP2K3
Role of MAPK Signaling in Promoting the Pathogenesis of Influenza	0		0.0361	ATP6AP2,MAP2K3,PRKCA
Role of MAPK Signaling in the Pathogenesis of Influenza	0		0.0364	MAP2K3,PRKCA
Role of Macrophages, Fibroblasts and Endothelial Cells in Rheumatoid Arthritis	0		0.0417	CSNK1G1,FZD4,MAP2K3,NFAT5,PLCE1,PRKCA,PRKCG,STAT3,TRAF6
Role of NANOG in Mammalian Embryonic Stem Cell Pluripotency	0		0.0357	FZD4,JAK3,STAT3
Role of NFAT in Regulation of the Immune Response	0		0.0156	CSNK1G1,NFAT5
Role of Osteoblasts, Osteoclasts and Chondrocytes in Rheumatoid Arthritis	0		0.0473	CBL,CSNK1G1,FZD4,MAP2K3,NFAT5,RUNX2,TRAF6
Role of PI3K/AKT Signaling in the Pathogenesis of Influenza	0		0.0278	CRKL
Role of PKR in Interferon Induction and Antiviral Response	0		0.043	MAP2K3,SP1,STAT3,TRAF6
Role of Pattern Recognition Receptors in Recognition of Bacteria and Viruses	0		0.0533	PRKCA,PRKCG,TNFSF10,TRAF6
Role of RIG1-like Receptors in Antiviral Innate Immunity	0		0.0385	TRAF6
Role of Tissue Factor in Cancer	0		0.0217	LIMK2,PRKCA
Role of p14/p19ARF in Tumor Suppression	0		0.0417	SF3A1
SAPK/JNK Signaling	0		0.0323	CRKL,ELK1,IRS1
SNARE Signaling Pathway	0		0.0561	ADCY2,ADCY9,CACNB2,GOSR1,RAB7A,SNAP29
SPINK1 General Cancer Pathway	0		0.0426	JAK3,STAT3
STAT3 Pathway	0		0.0312	EGF,IGF1R,STAT3
Senescence Pathway	0		0.0508	ACVR1B,ACVR2B,ASXL2,BHLHE40,CACNA1A,CACNA1C,CACNB2,EP400,MAP2K3,NFAT5,PML,TRAF6
Sertoli Cell-Sertoli Cell Junction Signaling	0		0.0577	ACTB,CGN,ELK1,ITGAE,MAGI2,MAP2K3,MYO7A,SORBS1,YBX3
Sperm Motility	0		0.0484	ABL1,IGF1R,JAK3,LMTK2,MAP2K3,PEAK1,PLCE1,PRKCA,PRKCG
Sphingosine-1-phosphate Signaling	0		0.0526	ADCY2,ADCY9,FNBP1,PLCE1,S1PR3
Stearate Biosynthesis I (Animals)	0		0.0476	ACOT4,LPCAT4
Superpathway of Inositol Phosphate Compounds	0		0.0508	ACP1,IP6K1,MDP1,NUDT2,PIP5K1A,PLCE1,PLPP6,PTPRJ,SSH2,WBP11
Superpathway of Methionine Degradation	0		0.0333	AHCYL1
Synaptic Long Term Depression	0		0.0467	CACNA1A,CACNA1C,CACNB2,IGF1R,PLCE1,PRKCA,PRKCG
Synaptic Long Term Potentiation	0		0.0446	CACNA1C,GRIN1,PLCE1,PRKCA,PRKCG
Synaptogenesis Signaling Pathway	0		0.0505	ADCY2,ADCY9,AP2A2,ARPC3,CACNB2,CRKL,DAB1,EIF4EBP2,FARP1,GOSR1,GRIN1,NRXN3,RAPGEF1,SYNGAP1
Systemic Lupus Erythematosus In B Cell Signaling Pathway	0		0.0482	CBL,NFAT5,PAG1,PRKCA,PRKCG,STAT3,TNFSF10,TRAF6
Systemic Lupus Erythematosus Signaling	0		0.0435	CBL,NFAT5,SNRNP200,SNRPE,TXNL4A
T Cell Exhaustion Signaling Pathway	0		0.0588	ACVR1B,ACVR2B,BCL6,JAK3,NFAT5,STAT3
T Cell Receptor Signaling	0		0.0508	CBL,ELK1,MAP2K3,NFAT5,PAG1,RPTOR
TNFR1 Signaling	0		0.0233	PAK2
TR/RXR Activation	0		0.0508	MED1,NCOA1,SREBF2
TREM1 Signaling	0		0.0263	STAT3
Telomerase Signaling	0		0.0556	ABL1,EGF,HDAC4,HDAC8,SP1
Th1 Pathway	0		0.0357	JAK3,STAT3
Thyroid Cancer Signaling	0		0.05	ELK1,IRS1,IRS2
Tight Junction Signaling	0		0.0388	ACTB,CGN,GOSR1,MAGI2,YBX3
Triacylglycerol Biosynthesis	0		0.05	LPCAT4,LPIN1
Tumor Microenvironment Pathway	0		0.0194	EGF,STAT3
Tumoricidal Function of Hepatic Natural Killer Cells	0		0.0556	SERPINB9
Type I Diabetes Mellitus Signaling	0		0.0323	MAP2K3,TRAF6
UVA-Induced MAPK Signaling	0		0.0333	PLCE1,PRKCA,TNKS
UVB-Induced MAPK Signaling	0		0.0455	PRKCA,PRKCG
UVC-Induced MAPK Signaling	0		0.0408	PRKCA,PRKCG
Unfolded protein response	0		0.0375	DNAJC19,SREBF2,SYVN1
VEGF Family Ligand-Receptor Interactions	0		0.0492	NRP2,PRKCA,PRKCG
VEGF Signaling	0		0.0513	ACTB,ARNT,EIF2S3,PRKCA
White Adipose Tissue Browning Pathway	0		0.0583	ADCY2,ADCY9,CACNA1A,CACNA1C,CACNB2,RARA
cAMP-mediated signaling	0		0.0424	ADCY2,ADCY9,CAMK1G,RGS2,RGS4,S1PR3,STAT3
eNOS Signaling	0		0.0481	ADCY2,ADCY9,PRKCA,PRKCG,SLC7A1
fMLP Signaling in Neutrophils	0		0.0467	ARPC3,ELK1,NFAT5,PRKCA,PRKCG
iNOS Signaling	0		0.0571	JAK3,TRAF6
p53 Signaling	0		0.025	MED1,PML
p70S6K Signaling	0		0.0463	EEF2K,IRS1,PLCE1,PRKCA,PRKCG
tRNA Charging	0		0.027	NARS2
α-Adrenergic Signaling	0		0.043	ADCY2,ADCY9,PRKCA,PRKCG
Gluconeogenesis I	0.205		0.0625	MDH1
Inhibition of Matrix Metalloproteases	0.205		0.0625	TIMP2
Nicotine Degradation II	0.205		0.0625	FMO5
RAN Signaling	0.205		0.0625	RAN
Antigen Presentation Pathway	0.222		0.0667	TAPBP
Glutathione Redox Reactions I	0.222		0.0667	MGST2
Nicotine Degradation III	0.222		0.0667	FMO5
Parkinson's Signaling	0.222		0.0667	PARK7
Purine Nucleotides Degradation II (Aerobic)	0.222		0.0667	ADARB2
Role of JAK1, JAK2 and TYK2 in Interferon Signaling	0.222		0.0667	STAT3
Telomere Extension by Telomerase	0.222		0.0667	TNKS
IL-2 Signaling	0.24		0.06	CSNK2A2,ELK1,JAK3
Intrinsic Prothrombin Activation Pathway	0.24		0.0714	F8
GADD45 Signaling	0.251		0.0612	ACVR1B,ACVR2B,MAP2K3
Erythropoietin Signaling Pathway	0.254		0.0594	ARNT,ELK1,IRS2,PRKCA,PRKCG,TNFSF10
Neuregulin Signaling	0.254		0.0594	CRKL,EGF,ELK1,ITGAE,PRKCA,PRKCG
Calcium-induced T Lymphocyte Apoptosis	0.255		0.0645	PRKCA,PRKCG
FGF Signaling	0.256		0.0606	CRKL,MAP2K3,PRKCA,STAT3
Apelin Endothelial Signaling Pathway	0.256		0.0593	ADCY2,ADCY9,ARNT,HDAC4,PRKCA,PRKCG,SP1
Th1 and Th2 Activation Pathway	0.259		0.0602	ACVR1B,ACVR2B,BHLHE41,JAK3,STAT3
Granzyme A Signaling	0.261		0.0769	NME1
Lipid Antigen Presentation by CD1	0.261		0.0769	AP2A2
Primary Immunodeficiency Signaling	0.261		0.0769	JAK3
Macropinocytosis Signaling	0.265		0.0615	ANKFY1,EGF,PRKCA,PRKCG
IL-17A Signaling in Airway Cells	0.273		0.0638	JAK3,STAT3,TRAF6
Th2 Pathway	0.276		0.0625	ACVR1B,ACVR2B,BHLHE41,JAK3
Gustation Pathway	0.279		0.0609	ABCC8,ADCY2,ADCY9,CACNA1A,CACNA1C,CACNB2,KCNN3
RAC Signaling	0.279		0.0609	ARPC3,BAIAP2,ELK1,ITGAE,LIMK2,PAK2,PIP5K1A
Adenosine Nucleotides Degradation II	0.284		0.0833	ADARB2
Assembly of RNA Polymerase III Complex	0.284		0.0833	SF3A1
Chondroitin Sulfate Degradation (Metazoa)	0.284		0.0833	ARSB
Coagulation System	0.284		0.0833	F8
DNA Double-Strand Break Repair by Homologous Recombination	0.284		0.0833	ABL1
Pregnenolone Biosynthesis	0.284		0.0833	MICAL3
CCR5 Signaling in Macrophages	0.286		0.0625	CACNA1A,CACNA1C,CACNB2,PRKCA,PRKCG
IL-12 Signaling and Production in Macrophages	0.286		0.0625	NCOA1,PRKCA,PRKCG,RAB7A,TRAF6
Calcium Signaling	0.293		0.0612	ATP2B4,CACNA1A,CACNA1C,CACNB2,CAMK1G,GRIN1,HDAC4,HDAC8,NFAT5
HMGB1 Signaling	0.295		0.0625	ELK1,FNBP1,KAT6A,MAP2K3,SP1,TNFSF10
Death Receptor Signaling	0.296		0.0633	ACTB,HSPB3,TNFRSF21,TNFSF10,TNKS
p38 MAPK Signaling	0.296		0.0633	EEF2K,ELK1,HSPB3,MAP2K3,TRAF6
CSDE1 Signaling Pathway	0.298		0.0667	AGO1,AGO2,PABPC1
Wound Healing Signaling Pathway	0.3		0.0616	ACVR1B,ACVR2B,EGF,LAMC1,MAP2K3,PRKCA,TAC1,TNFSF10,TRAF6
HGF Signaling	0.303		0.0625	CRKL,ELK1,ITGAE,PRKCA,PRKCG,RAPGEF1,STAT3
Leptin Signaling in Obesity	0.308		0.0656	ADCY2,ADCY9,PLCE1,STAT3
Phospholipase C Signaling	0.311		0.0615	ADCY2,ADCY9,ARHGEF17,FNBP1,HDAC4,HDAC8,ITGAE,MYL12B,NFAT5,PLCE1,PRKCA,PRKCG
Systemic Lupus Erythematosus In T Cell Signaling Pathway	0.315		0.0625	BCL6,CBL,FNBP1,MAP2K3,RAB4A,RPTOR,S1PR3,SP1,STAT3
TGF-β Signaling	0.316		0.0649	ACVR1B,ACVR2B,MAP2K3,RUNX2,TRAF6
Crosstalk between Dendritic Cells and Natural Killer Cells	0.318		0.0741	ACTB,TNFSF10
Thrombin Signaling	0.319		0.0621	ADCY2,ADCY9,ARHGEF17,CAMK1G,EGF,ELK1,FNBP1,MYL12B,PLCE1,PRKCA,PRKCG
GNRH Signaling	0.321		0.0625	ADCY2,ADCY9,CACNA1A,CACNA1C,CACNB2,ELK1,MAP2K3,PAK2,PRKCA,PRKCG
BER (Base Excision Repair) Pathway	0.325		0.0698	MAP2K3,POLB,SP1
Leukocyte Extravasation Signaling	0.325		0.0635	ABL1,ACTB,ARHGAP1,CD99,CRKL,PRKCA,PRKCG,TIMP2
IL-4 Signaling	0.332		0.0678	IRS1,JAK3,NFAT5,NR3C2
IL-6 Signaling	0.332		0.0652	CSNK2A2,ELK1,HSPB3,MAP2K3,STAT3,TRAF6
Sumoylation Pathway	0.332		0.0652	FNBP1,PML,RAN,RCOR1,SP1,SUMO1
Hereditary Breast Cancer Signaling	0.334		0.064	ACTB,HDAC4,HDAC8,POLR2A,POLR2K,RPS27A,SMARCD1,UBB
Triacylglycerol Degradation	0.336		0.0769	ABHD2,NDST1
Role of WNT/GSK-3β Signaling in the Pathogenesis of Influenza	0.34		0.0714	CSNK1G1,FZD4,NCOA1
Acyl-CoA Hydrolysis	0.34		0.1	ACOT4
Dolichyl-diphosphooligosaccharide Biosynthesis	0.34		0.1	DPM1
Histidine Degradation VI	0.34		0.1	MICAL3
Superpathway of Citrulline Metabolism	0.34		0.1	OAT
UDP-N-acetyl-D-galactosamine Biosynthesis II	0.34		0.1	UAP1
Amyotrophic Lateral Sclerosis Signaling	0.342		0.0659	CACNA1A,CACNA1C,CACNB2,GRIN1,HECW1,NEFM
IL-15 Production	0.342		0.0659	ABL1,IGF1R,JAK3,LMTK2,MAP2K3,PEAK1
Melatonin Signaling	0.344		0.069	MAP2K3,PLCE1,PRKCA,PRKCG
Prolactin Signaling	0.36		0.0685	IRS1,PRKCA,PRKCG,SP1,STAT3
Signaling by Rho Family GTPases	0.362		0.0637	ACTB,ARHGEF17,ARPC3,BAIAP2,CIT,ELK1,FNBP1,ITGAE,LIMK2,MYL12B,PAK2,PIP5K1A,SLC9A1
Necroptosis Signaling Pathway	0.366		0.0667	DAPK1,TIMM17A,TNFSF10,TOMM5,TOMM7,VDAC1,VDAC3
ERB2-ERBB3 Signaling	0.371		0.0714	ELK1,JAK3,SP1,STAT3
WNT/β-catenin Signaling	0.372		0.0657	ACVR1B,ACVR2B,CSNK1G1,CSNK2A2,FZD4,RARA,RPS27A,TLE3,UBB
Nitric Oxide Signaling in the Cardiovascular System	0.374		0.0682	CACNA1A,CACNA1C,CACNB2,PRKCA,PRKCG,SLC7A1
GPCR-Mediated Integration of Enteroendocrine Signaling Exemplified by an L Cell	0.385		0.0727	ADCY2,ADCY9,PLCE1,VIP
FAT10 Cancer Signaling Pathway	0.388		0.0769	ACVR1B,ACVR2B,STAT3
Dopamine-DARPP32 Feedback in cAMP Signaling	0.392		0.0662	ADCY2,ADCY9,CACNA1A,CACNA1C,CACNB2,CSNK1G1,GRIN1,PLCE1,PRKCA,PRKCG
ERBB Signaling	0.396		0.0698	EGF,ELK1,MAP2K3,PAK2,PRKCA,PRKCG
Autophagy	0.397		0.0656	ARNT,DAPK1,EGF,FUNDC1,GABARAPL1,IRS1,IRS2,RAB7A,RPTOR,SNAP29,TRAF6,ULK1
D-myo-inositol (1,4,5)-Trisphosphate Biosynthesis	0.399		0.087	PIP5K1A,PLCE1
Renin-Angiotensin Signaling	0.408		0.0693	ADCY2,ADCY9,ELK1,PAK2,PRKCA,PRKCG,STAT3
Axonal Guidance Signaling	0.412		0.0637	ABL1,ABLIM1,ARPC3,BAIAP2,COPS5,CRKL,DPYSL2,EGF,FZD4,ITGAE,LIMK2,MYL12B,NFAT5,NRP2,PAK2,PLCE1,PRKCA,PRKCG,PSMD14,ROBO1,SEMA6A,SHANK2,SRGAP3,UNC5A
Calcium Transport I	0.413		0.125	ATP2B4
Heme Biosynthesis II	0.413		0.125	UROS
CD40 Signaling	0.414		0.0755	JAK3,MAP2K3,STAT3,TRAF6
Type II Diabetes Mellitus Signaling	0.418		0.069	ABCC8,CACNA1A,CACNA1C,CACNB2,IRS1,IRS2,PRKCA,PRKCG
Aldosterone Signaling in Epithelial Cells	0.418		0.0682	DNAJC19,HSPB3,HSPB8,NR3C2,PIP5K1A,PLCE1,PRKCA,PRKCG,SLC9A1
HOTAIR Regulatory Pathway	0.419		0.07	AGO1,AGO2,JARID2,KMT2A,PCDHB5,RCOR1,STAT3
Role of JAK family kinases in IL-6-type Cytokine Signaling	0.423		0.0909	OSMR,STAT3
Mechanisms of Viral Exit from Host Cells	0.424		0.0811	ACTB,PRKCA,PRKCG
Polyamine Regulation in Colon Cancer	0.43		0.0769	CSNK2A2,MAP2K3,OAZ1,RPTOR
WNT/Ca+ pathway	0.43		0.0769	FZD4,NFAT5,PLCE1,PRKCA
Small Cell Lung Cancer Signaling	0.433		0.0723	ABL1,HDAC4,HDAC8,SIN3A,SUV39H1,TRAF6
Virus Entry via Endocytic Pathways	0.433		0.0723	ABL1,ACTB,AP2A2,FLNB,PRKCA,PRKCG
Molecular Mechanisms of Cancer	0.435		0.0643	ABL1,ADCY2,ADCY9,ARHGEF17,CBL,CDK12,CDK7,ELK1,FNBP1,FZD4,GAB2,HDAC4,HDAC8,IRS1,ITGAE,JAK3,MAP2K3,PAK2,PRKCA,PRKCG,RAPGEF1,SIN3A,SUV39H1,SYNGAP1
CDC42 Signaling	0.442		0.0714	ARPC3,BAIAP2,FGD1,ITGAE,LIMK2,MYL12B,PAK2
nNOS Signaling in Skeletal Muscle Cells	0.443		0.0833	CACNA1A,CACNA1C,CACNB2
Tryptophan Degradation III (Eukaryotic)	0.449		0.0952	HACD1,PARK7
Inositol Pyrophosphates Biosynthesis	0.458		0.143	IP6K1
Leukotriene Biosynthesis	0.458		0.143	MGST2
NAD Phosphorylation and Dephosphorylation	0.458		0.143	ACP1
Superoxide Radicals Degradation	0.458		0.143	TYRP1
April Mediated Signaling	0.464		0.0857	ELK1,NFAT5,TRAF6
Retinoic acid Mediated Apoptosis Signaling	0.464		0.0857	RARA,TNFSF10,TNKS
Corticotropin Releasing Hormone Signaling	0.473		0.0721	ADCY2,ADCY9,CACNA1A,CACNA1C,CACNB2,ELK1,PRKCA,PRKCG
B Cell Activating Factor Signaling	0.485		0.0882	ELK1,NFAT5,TRAF6
Apelin Cardiomyocyte Signaling Pathway	0.486		0.0759	ARNT,MYL12B,PLCE1,PRKCA,PRKCG,SLC9A1
Salvage Pathways of Pyrimidine Ribonucleotides	0.486		0.0759	CDK7,DAPK1,LIMK2,MAP2K3,NME1,PAK2
IGF-1 Signaling	0.491		0.0745	CSNK2A2,ELK1,IGF1R,IGFBP5,IRS1,IRS2,STAT3
Dilated Cardiomyopathy Signaling Pathway	0.497		0.0734	ACTB,ADCY2,ADCY9,CACNA1A,CACNA1C,CACNB2,CAMK1G,SGCD
Cell Cycle Control of Chromosomal Replication	0.499		0.0833	CDK12,CDK7,ORC6,RPA3
T Helper Cell Differentiation	0.506		0.105	BCL6,STAT3
TEC Kinase Signaling	0.509		0.0719	ACTB,FNBP1,ITGAE,JAK3,PAK2,PRKCA,PRKCG,STAT3,TNFRSF21,TNFSF10
Role of NFAT in Cardiac Hypertrophy	0.509		0.0699	ADCY2,ADCY9,CACNA1A,CACNA1C,CACNB2,CAMK1G,HDAC4,HDAC8,IGF1R,MAP2K3,PLCE1,PRKCA,PRKCG
Ephrin Receptor Signaling	0.512		0.0706	ABL1,ACP1,ARPC3,CRKL,EGF,GRIN1,ITGAE,LIMK2,PAK2,RAPGEF1,SORBS1,STAT3
Adenine and Adenosine Salvage III	0.513		0.167	ADARB2
Chondroitin and Dermatan Biosynthesis	0.513		0.167	CHSY1
Purine Ribonucleosides Degradation to Ribose-1-phosphate	0.513		0.167	ADARB2
Thioredoxin Pathway	0.513		0.167	TXN
PI3K Signaling in B Lymphocytes	0.522		0.0748	ABL1,ATF7,CBL,ELK1,IRS1,IRS2,NFAT5,PLCE1
Androgen Signaling	0.532		0.073	CACNA1A,CACNA1C,CACNB2,CDK7,NCOA1,POLR2A,POLR2K,PRKCA,PRKCG,TAF4
Chronic Myeloid Leukemia Signaling	0.532		0.0769	ABL1,CRKL,GAB2,HDAC4,HDAC8,SIN3A,SUV39H1
NRF2-mediated Oxidative Stress Response	0.532		0.0714	ACTB,DNAJC19,GSTA4,GSTO1,HSPB8,MAP2K3,MGST2,PRKCA,PRKCG,RBX1,TXN,UBB
RHOGDI Signaling	0.532		0.0714	ACTB,ARHGAP1,ARHGEF17,ARPC3,FNBP1,GRIP1,ITGAE,LIMK2,MYL12B,PAK2,PIP5K1A,PRKCA
Heparan Sulfate Biosynthesis	0.538		0.087	CHST11,CHST3,HS6ST3,NDST1
Glutaryl-CoA Degradation	0.539		0.111	HACD1,PARK7
Pyrimidine Deoxyribonucleotides De Novo Biosynthesis I	0.539		0.111	DUT,NME1
Actin Cytoskeleton Signaling	0.548		0.0714	ACTB,ARPC3,BAIAP2,CRKL,EGF,FGD1,ITGAE,LIMK2,MYL12B,PAK2,PIP5K1A,SLC9A1,SSH2
Cell Cycle: G1/S Checkpoint Regulation	0.55		0.0833	ABL1,HDAC4,HDAC8,SIN3A,SUV39H1
Role of OCT4 in Mammalian Embryonic Stem Cell Pluripotency	0.556		0.0968	JARID2,PHC1,RARA
mTOR Signaling	0.569		0.0722	EIF4A2,EIF4EBP2,EIF4G1,FNBP1,IRS1,PRKCA,PRKCG,RHEB,RPS15A,RPS27A,RPS3A,RPTOR,ULK1
NAD Salvage Pathway II	0.574		0.118	ACP1,NMRK1
Vitamin-C Transport	0.574		0.118	GSTO1,TXN
Arginine Biosynthesis IV	0.58		0.2	OAT
Arginine Degradation VI (Arginase 2 Pathway)	0.58		0.2	OAT
Aspartate Degradation II	0.58		0.2	MDH1
Citrulline Biosynthesis	0.58		0.2	OAT
Assembly of RNA Polymerase II Complex	0.581		0.0909	CDK7,POLR2A,POLR2K,TAF4
Role of JAK1 and JAK3 in γc Cytokine Signaling	0.581		0.0909	IRS1,IRS2,JAK3,STAT3
Pyridoxal 5'-phosphate Salvage Pathway	0.587		0.0862	CDK7,DAPK1,LIMK2,MAP2K3,PAK2
Inhibition of ARE-Mediated mRNA Degradation Pathway	0.591		0.0758	AGO1,AGO2,PSMA1,PSMA4,PSMA5,PSMC6,PSMD10,PSMD14,PSMF1,TNFSF10
Non-Small Cell Lung Cancer Signaling	0.623		0.0824	ABL1,EGF,HDAC4,HDAC8,PRKCA,SIN3A,SUV39H1
EIF2 Signaling	0.637		0.0741	ACTB,AGO1,AGO2,EIF2S3,EIF4A2,EIF4G1,IGF1R,PABPC1,RPL23,RPL34,RPL35A,RPS15A,RPS27A,RPS3A
Serotonin Receptor Signaling	0.64		0.107	ADCY2,ADCY9,PTS
Thrombopoietin Signaling	0.647		0.0909	GAB2,IRS2,PRKCA,PRKCG,STAT3
Fcγ Receptor-mediated Phagocytosis in Macrophages and Monocytes	0.657		0.0843	ACTB,ARPC3,CBL,GAB2,PIP5K1A,PRKCA,PRKCG
NAD Salvage Pathway III	0.664		0.25	NMRK1
Proline Biosynthesis II (from Arginine)	0.664		0.25	OAT
Tetrapyrrole Biosynthesis II	0.664		0.25	UROS
Maturity Onset Diabetes of Young (MODY) Signaling	0.676		0.1	ABCC8,CACNA1A,CACNA1C,CACNB2
HIF1α Signaling	0.681		0.0774	ARNT,CAMK1G,COPS5,EGF,ELOC,MAP2K3,NCOA1,PRKCA,PRKCG,RAN,RBX1,STAT3
Hepatic Cholestasis	0.681		0.0833	ADCY2,ADCY9,PRKCA,PRKCG,RARA,SLCO3A1,TNFSF10,TRAF6
Toll-like Receptor Signaling	0.691		0.0943	ELK1,MAP2K3,RPS27A,TRAF6,UBB
PPARα/RXRα Activation	0.694		0.0779	ACVR1B,ACVR2B,ADCY2,ADCY9,AP2A2,IRS1,MAP2K3,MED1,MED12,PLCE1,PRKCA,TRAF6
Ubiquinol-10 Biosynthesis (Eukaryotic)	0.699		0.143	COQ3,MICAL3
Heparan Sulfate Biosynthesis (Late Stages)	0.703		0.103	CHST11,CHST3,HS6ST3,NDST1
GABA Receptor Signaling	0.705		0.0826	ADCY2,ADCY9,AP2A2,CACNA1A,CACNA1C,CACNB2,KCNN3,RPS27A,UBB
Regulation of eIF4 and p70S6K Signaling	0.707		0.0784	AGO1,AGO2,EIF2S3,EIF4A2,EIF4EBP2,EIF4G1,IRS1,ITGAE,PABPC1,RPS15A,RPS27A,RPS3A
LPS/IL-1 Mediated Inhibition of RXR Function	0.71		0.0797	CHST11,CHST3,FMO5,GSTA4,GSTO1,HS6ST3,MGST2,NCOA1,NDST1,RARA,TRAF6
EGF Signaling	0.714		0.0962	CSNK2A2,EGF,ELK1,PRKCA,STAT3
Semaphorin Neuronal Repulsive Signaling Pathway	0.714		0.0813	DPYSL2,DPYSL3,FARP1,ITGAE,LIMK2,MAP2K3,MYL12B,NRP2,PAK2,SEMA6A
Pancreatic Adenocarcinoma Signaling	0.754		0.0849	ABL1,EGF,ELK1,HDAC4,HDAC8,JAK3,SIN3A,STAT3,SUV39H1
nNOS Signaling in Neurons	0.76		0.108	GRIN1,NOS1AP,PRKCA,PRKCG
NUR77 Signaling in T Lymphocytes	0.763		0.1	PRKCA,PRKCG,SIN3A,SIN3B,TNFSF10
Xenobiotic Metabolism General Signaling Pathway	0.771		0.0857	ABCA2,ARNT,GSTA4,GSTO1,MAP2K3,MGST2,PRKCA,PRKCG,RBX1
Arginine Degradation I (Arginase Pathway)	0.776		0.333	OAT
Ascorbate Recycling (Cytosolic)	0.776		0.333	GSTO1
Coenzyme A Biosynthesis	0.776		0.333	PPCS
Tetrahydrobiopterin Biosynthesis I	0.776		0.333	PTS
Tetrahydrobiopterin Biosynthesis II	0.776		0.333	PTS
Role of JAK2 in Hormone-like Cytokine Signaling	0.777		0.125	IRS1,IRS2,STAT3
GPCR-Mediated Nutrient Sensing in Enteroendocrine Cells	0.805		0.0899	ADCY2,ADCY9,CACNA1A,CACNA1C,CACNB2,PLCE1,PRKCA,PRKCG
Neuropathic Pain Signaling In Dorsal Horn Neurons	0.805		0.0899	CAMK1G,ELK1,GRIN1,KCNN3,PLCE1,PRKCA,PRKCG,TAC1
DNA Methylation and Transcriptional Repression Signaling	0.816		0.13	MECP2,SAP130,SIN3A
Netrin Signaling	0.82		0.0984	ABLIM1,CACNA1A,CACNA1C,CACNB2,NFAT5,UNC5A
Cellular Effects of Sildenafil (Viagra)	0.823		0.0882	ACTB,ADCY2,ADCY9,CACNA1A,CACNA1C,CACNB2,KCNN3,MYL12B,PLCE1
Bladder Cancer Signaling	0.831		0.0946	ABL1,DAPK1,EGF,HDAC4,HDAC8,SIN3A,SUV39H1
Clathrin-mediated Endocytosis Signaling	0.835		0.0833	ACTB,AP2A2,ARPC3,CBL,CSNK2A2,EGF,NUMB,RAB4A,RAB7A,RPS27A,STAM,UBB
IL-10 Signaling	0.842		0.106	ELK1,MAP2K3,SP1,STAT3,TRAF6
Cyclins and Cell Cycle Regulation	0.853		0.0959	ABL1,CDK7,HDAC4,HDAC8,MYT1,SIN3A,SUV39H1
Adipogenesis pathway	0.86		0.0877	CDK7,FZD4,HDAC4,HDAC8,KAT6A,LPIN1,PER2,SAP130,SIN3A,SIN3B
HER-2 Signaling in Breast Cancer	0.87		0.0811	COX6C,COX7A2,COX7A2L,COX7B,COX7C,EGF,ELK1,NUP214,NUP62,PRKCA,PRKCG,RHEB,RPTOR,SP1,STAT3
Renal Cell Carcinoma Signaling	0.875		0.0972	ARNT,ELOC,PAK2,RAPGEF1,RBX1,RPS27A,UBB
Aryl Hydrocarbon Receptor Signaling	0.878		0.0885	AHRR,ARNT,GSTA4,GSTO1,HSPB3,MED1,MGST2,NEDD8,RARA,SP1
Spliceosomal Cycle	0.901		0.111	CASC3,CWC15,SF3A1,SF3B6,SNRNP200
TCA Cycle II (Eukaryotic)	0.904		0.143	CS,MDH1,SUCLA2
Transcriptional Regulatory Network in Embryonic Stem Cells	0.904		0.143	KAT6A,RFX4,STAT3
Regulation of Actin-based Motility by Rho	0.907		0.0952	ACTB,ARPC3,BAIAP2,FNBP1,ITGAE,MYL12B,PAK2,PIP5K1A
Glioma Signaling	0.914		0.0901	ABL1,CAMK1G,EGF,HDAC4,HDAC8,IGF1R,PRKCA,PRKCG,SIN3A,SUV39H1
Flavin Biosynthesis IV (Mammalian)	0.939		0.5	RFK
IL-3 Signaling	0.946		0.101	CRKL,ELK1,GAB2,PRKCA,PRKCG,RAPGEF1,STAT3
Growth Hormone Signaling	0.949		0.107	ELK1,IGF1R,IRS1,PRKCA,PRKCG,STAT3
Nucleotide Excision Repair Pathway	0.965		0.129	CDK7,POLR2A,POLR2K,RPA3
Th17 Activation Pathway	0.965		0.129	JAK3,NFAT5,STAT3,TRAF6
Coronavirus Pathogenesis Pathway	0.965		0.0867	ABL1,ELK1,HDAC4,HDAC8,RAB7A,RPS15A,RPS27A,RPS3A,SIN3A,STAT3,SUV39H1,TNPO2,ZC3HAV1
Caveolar-mediated Endocytosis Signaling	0.977		0.109	ABL1,ACTB,EGF,FLNB,ITGAE,PRKCA
Semaphorin Signaling in Neurons	0.977		0.109	ARHGAP1,DPYSL2,DPYSL3,FNBP1,LIMK2,PAK2
PDGF Signaling	1.05		0.103	ABL1,ACP1,CRKL,CSNK2A2,ELK1,JAK3,PRKCA,STAT3
Hypoxia Signaling in the Cardiovascular System	1.05		0.108	ARNT,COPS5,SUMO1,UBE2H,UBE2O,UBE2R2,UBE2T
Dermatan Sulfate Biosynthesis	1.07		0.125	CHST11,CHST3,CHSY1,HS6ST3,NDST1
Chondroitin Sulfate Biosynthesis	1.1		0.128	CHST11,CHST3,CHSY1,HS6ST3,NDST1
Epithelial Adherens Junction Signaling	1.11		0.0915	ACVR1B,ACVR2B,ARHGEF17,ARPC3,BAIAP2,EGF,IGF1R,LIMK2,MAGI2,MYL12B,PAK2,RAPGEF1,TNS1
γ-glutamyl Cycle	1.11		0.25	CHAC2,GGCT
Circadian Rhythm Signaling	1.12		0.0853	ADCY2,ADCY9,BHLHE40,BHLHE41,CACNA1A,CACNA1C,CACNB2,CSNK2A2,EIF4EBP2,GRIN1,MAP2K3,PER2,PER3,PLCE1,PRKCA,PRKCG,RPTOR,VIP
Dermatan Sulfate Biosynthesis (Late Stages)	1.14		0.148	CHST11,CHST3,HS6ST3,NDST1
Insulin Secretion Signaling Pathway	1.15		0.0852	ABCC8,ADCY2,ADCY9,AGO1,AGO2,CACNA1A,CACNA1C,CACNB2,EIF2S3,EIF4A2,EIF4EBP2,EIF4G1,GOSR1,JAK3,PABPC1,PLCE1,PRKCA,PRKCG,STAT3
NER (Nucleotide Excision Repair, Enhanced Pathway)	1.17		0.105	CDK7,COPS4,COPS5,NEDD8,POLE4,POLR2A,POLR2K,RBX1,RPA3
RAR Activation	1.19		0.0909	ACTB,ADCY2,ADCY9,CARM1,CDK7,CSNK2A2,MED1,NCOA1,PML,PRKCA,PRKCG,RARA,SMARCD1,TAF4,ZBTB16
BAG2 Signaling Pathway	1.21		0.111	PSMA1,PSMA4,PSMA5,PSMC6,PSMD10,PSMD14,PSMF1,SP1
Oncostatin M Signaling	1.23		0.139	ELK1,EPAS1,JAK3,OSMR,STAT3
Glutamate Removal from Folates	1.23		1	GGH
L-dopachrome Biosynthesis	1.23		1	TYRP1
Xenobiotic Metabolism PXR Signaling Pathway	1.24		0.0984	CHST11,CHST3,GRIP1,GSTA4,GSTO1,HS6ST3,MED1,MGST2,NCOA1,NDST1,PRKCA,PRKCG
Remodeling of Epithelial Adherens Junctions	1.26		0.121	ACTB,ARPC3,CBLL1,MAPRE2,NME1,RAB7A,ZYX
IL-9 Signaling	1.3		0.167	IRS1,IRS2,JAK3,STAT3
Protein Ubiquitination Pathway	1.39		0.089	CBL,DNAJC19,ELOC,HSPB3,HSPB8,PSMA1,PSMA4,PSMA5,PSMC6,PSMD10,PSMD14,RBX1,RPS27A,TRAF6,UBB,UBE2H,UBE2O,UBE2R2,UBE2T,UCHL3,USP30
Chondroitin Sulfate Biosynthesis (Late Stages)	1.47		0.161	CHST11,CHST3,CHSY1,HS6ST3,NDST1
VDR/RXR Activation	1.49		0.135	IGFBP5,MED1,NCOA1,PRKCA,PRKCG,RUNX2,SP1
RHOA Signaling	1.49		0.115	ACTB,ARHGAP1,ARPC3,BAIAP2,CIT,IGF1R,LIMK2,MYL12B,NRP2,PIP5K1A
Arsenate Detoxification I (Glutaredoxin)	1.51		0.4	GLRX2,GSTO1
UDP-N-acetyl-D-glucosamine Biosynthesis II	1.51		0.4	GFPT2,UAP1
FAT10 Signaling Pathway	1.66		0.146	PSMA1,PSMA4,PSMA5,PSMC6,PSMD10,PSMD14,PSMF1
Xenobiotic Metabolism Signaling	1.75		0.0985	AHRR,ARNT,CAMK1G,CHST11,CHST3,FMO5,GRIP1,GSTA4,GSTO1,HDAC4,HS6ST3,MAP2K3,MED1,MGST2,NCOA1,NDST1,PRKCA,PRKCG,RBX1,SUMO1
Glutathione-mediated Detoxification	1.9		0.25	GGH,GSTA4,GSTO1,MGST2
Xenobiotic Metabolism CAR Signaling Pathway	1.94		0.117	CHST11,CHST3,FMO5,GRIP1,GSTA4,GSTO1,HS6ST3,MAP2K3,MED1,MGST2,NCOA1,NDST1,PRKCA,PRKCG
Glucocorticoid Receptor Signaling	2.2		0.0951	ACTB,ATP5F1C,ATP5PB,CDK7,EGF,ELK1,FKBP4,JAK3,MED1,NCOA1,NDUFA12,NDUFA4,NDUFA6,NDUFA8,NDUFA9,NDUFAB1,NDUFB3,NDUFB6,NDUFB8,NDUFS4,NDUFV2,NFAT5,NR3C2,POLR2A,POLR2K,RARA,SMARCD1,STAT3,SUMO1,TAF4,TRAF6
Xenobiotic Metabolism AHR Signaling Pathway	2.33		0.164	ABCG2,AHRR,ARNT,GSTA4,GSTO1,HDAC4,MGST2,NCOA1,SUMO1
Huntington's Disease Signaling	2.41		0.104	AP2A2,ATP5F1C,ATP5PB,ATP5PF,EGF,GOSR1,HDAC4,HDAC8,IGF1R,POLR2A,POLR2K,PRKCA,PRKCG,PSMA1,PSMA4,PSMA5,PSMC6,PSMD10,PSMD14,PSMF1,RCOR1,RPS27A,SIN3A,SP1,TAF4,UBB
Sirtuin Signaling Pathway	2.7		0.109	ATP5F1C,ATP5PB,ATP5PF,EPAS1,GABARAPL1,NDUFA12,NDUFA4,NDUFA6,NDUFA8,NDUFA9,NDUFAB1,NDUFB3,NDUFB6,NDUFB8,NDUFS4,NDUFV2,RPTOR,SF3A1,SP1,STAT3,SUV39H1,TIMM17A,TOMM5,TOMM7,VDAC1,VDAC3
Estrogen Receptor Signaling	3.07		0.105	ADCY2,ADCY9,ATP5F1C,ATP5PB,CACNA1A,CACNA1C,CACNB2,CARM1,EGF,IGF1R,JAK3,LIMK2,MED1,MED12,MED13L,MED31,MYL12B,NCOA1,NDUFA12,NDUFA4,NDUFA6,NDUFA8,NDUFA9,NDUFAB1,NDUFB3,NDUFB6,NDUFB8,NDUFS4,NDUFV2,PLCE1,PRKCA,PRKCG,RUNX2,SP1
Mitochondrial Dysfunction	7.77		0.196	ATP5F1C,ATP5PB,ATP5PD,ATP5PF,ATP5PO,BACE1,COX6C,COX7A2,COX7A2L,COX7B,COX7C,GLRX2,NDUFA12,NDUFA4,NDUFA6,NDUFA8,NDUFA9,NDUFAB1,NDUFB3,NDUFB6,NDUFB8,NDUFS4,NDUFV2,PARK7,PRDX3,UQCRB,VDAC1,VDAC3
Oxidative Phosphorylation	8.27		0.25	ATP5F1C,ATP5PB,ATP5PD,ATP5PF,ATP5PO,COX6C,COX7A2,COX7A2L,COX7B,COX7C,NDUFA12,NDUFA4,NDUFA6,NDUFA8,NDUFA9,NDUFAB1,NDUFB3,NDUFB6,NDUFB8,NDUFS4,NDUFV2,UQCRB
Upstream Regulators for My Projects->CMC Paper->2022-01-04 Update fNP NLR 12 and 24 0.01->fNP 12
Analysis	ID	Upstream Regulator	Expr p-value	Molecule Type	Predicted Activation State	Activation z-score	Notes	Bias Term	Bias-corrected z-score	p-value of overlap	Target molecules in dataset	Mechanistic Network
fNP 12		UQCC3	0.096	other						4.31e-10	ATP11A,ATP2B4,ATP5F1C,ATP5PB,ATP5PD,ATP5PF,ATP5PO,ATP6AP2,COX14,COX16,COX6C,COX7A2,COX7A2L,COX7B,COX7C,NDUFA12,NDUFA4,NDUFA6,NDUFA8,NDUFA9,NDUFAB1,NDUFAF2,NDUFAF4,NDUFAF6,NDUFB3,NDUFB6,NDUFB8,NDUFS4,NDUFV2,UQCRB
fNP 12		DDX5	0.194	enzyme						1.01e-08	ATP5F1C,ATP5PB,ATP5PD,ATP5PF,COX6C,COX7A2,COX7B,COX7C,MDH1,NDUFA12,NDUFA4,NDUFA6,NDUFAB1,NDUFB3,NDUFB6,NFAT5,UQCRB
fNP 12		TLE3	0.007	other						1.15e-07	ATP5F1C,ATP5PB,ATP5PD,ATP5PF,ATP5PO,NDUFA12,NDUFA6,NDUFA8,NDUFA9,NDUFAB1,NDUFAF2,NDUFAF4,NDUFAF6,NDUFB3,NDUFB6,NDUFS4,NDUFV2,UQCRB
fNP 12		RICTOR	0.362	other						1.4e-07	ATP5F1C,ATP5PB,ATP5PD,ATP5PF,ATP5PO,COX7A2,COX7A2L,COX7B,IRS2,MRPL13,NDUFA4,NDUFA6,NDUFA8,NDUFA9,NDUFAB1,NDUFB3,NDUFB6,NDUFB8,NDUFS4,NDUFV2,POMP,PPA1,PPA2,PRKCA,PRKCG,PSMA1,PSMA4,PSMA5,PSMC6,PSMD14,PSMF1,RPL23,RPL35A,RPS27A,UQCRB
fNP 12		RHEB	0.007	enzyme						0.00017	BACE1,IRS1,IRS2,RHEB
fNP 12		ST1926		chemical drug						0.000199	ACTB,ARPC3,ATP5PF,CCT2,COX6C,COX7A2,COX7A2L,COX7B,COX7C,DYNLL1,EIF4A2,H2AZ1,NME1,PABPC1,PSMA4,PSMF1,RBX1,RPS27A,TOMM7,TXN,UQCRB
fNP 12		HSF2	0.213	transcription regulator						0.000214	CCT2,CCT4,HSBP1,PSMA1,PSMA5,PSMD10,TCP1,TXN
fNP 12		CAB39L	0.479	kinase						0.000248	COX6C,COX7C,NDUFA12,NDUFA4,NDUFB3,NDUFB8,NDUFS4,NDUFV2,UQCRB
fNP 12		HNRNPH1	0.141	other						0.000464	ATP5PB,ATP5PO,BACE1,LYSMD2,NDUFA4,NDUFAF2,NDUFAF6,NDUFB3,TMEM70
fNP 12		CPT1B		enzyme						0.000512	ATP5F1C,ATP5PD,CBL,COX7B,CRKL,CS,ELK1,EPAS1,IRS1,IRS2,NDUFA4,NDUFA6,NDUFA8,NDUFA9,NDUFAB1,NDUFB3,NDUFB6,NDUFS4,NDUFV2,RHEB,RPTOR,SORBS1,UQCRB
fNP 12		KDM5A	0.087	transcription regulator						0.000574	COX14,COX7A2,GHITM,HSBP1,MAP2K3,MDH1,MRPL11,NDUFA4,NDUFA6,NDUFA9,NDUFB8,NDUFS4,NME1,PARK7,TOMM7,VDAC1
fNP 12		CD28		transmembrane receptor						0.00103	AHCYL1,ATP5F1C,BHLHE40,CBL,CDK7,CORT,COX6C,CS,HINT1,IGF1R,IGFBP5,MRPL11,OAZ1,POLR2A,PPA1,PSMA5,PSMF1,PTPRJ,SLC7A1,SP1,SRPRB,STAT3,SUSD6,TNFSF10,VBP1
fNP 12		NFU1	0.012	other						0.00104	ATP5F1C,ATP5PD,ATP5PF,ATP5PO,PARK7,PRDX3,VDAC1,VDAC3
fNP 12		miR-103-3p (and other miRNAs w/seed GCAGCAU)		mature microrna						0.0011	AGO1,AGO2,ARNT,BACE1,CACNA1C,CRKL
fNP 12		HBA1/HBA2		transporter						0.00126	ATP5F1C,ATP5PO,NDUFA4,NDUFA6,NDUFA9,NDUFB8,NDUFS4,NDUFV2
fNP 12		icariin		chemical drug						0.00192	ADCY2,ADCY9,RUNX2
fNP 12		torin1		chemical reagent						0.00211	ATP5PB,ATP5PD,ATP5PF,COX6C,COX7A2,COX7B,NDUFA6,NDUFA8,NDUFA9,NDUFAB1,NDUFB3,NDUFB8,PABPC1,PPA1,RPL23,RPL34,RPL35A,RPS15A,RPS27A,RPS3A,RUNX2
fNP 12		CLDN7		other						0.00277	ABLIM1,LYSMD2,MRPL40,MRPS17,NNMT,NTPCR,PLGRKT,PSMG2,RPL34,RPP40,SF3B6,TIMP2,ZCCHC14
fNP 12		methamphetamine		chemical drug						0.00302	ATP5PB,ATP5PO,IGF1R,LYSMD2,NDUFA4,NDUFB3,NDUFB8,TAC1,TIMP2,TXN
fNP 12		tetracycline		chemical drug						0.0033	ARNT,BHLHE40,CBFA2T2,ITGAE,PAK2,POLR2A,RPL23,STAM,VDAC1
fNP 12		CRP		other						0.00331	F8,PRKCA,PRKCG,PSMC6,TNFSF10
fNP 12		MAF1	0.477	other						0.00355	ACTB,NNMT
fNP 12		ME1	0.444	enzyme						0.00355	IRS1,IRS2
fNP 12		opioid receptor		group						0.00355	BACE1,TXN
fNP 12		promegestone		chemical drug						0.00486	ABCC8,BCL6,IRS2,NCOA1,NR3C2,RGS2,STAT3,TIMP2,ZBTB16
fNP 12		FOXO1	0.068	transcription regulator						0.00499	AFF3,ATP5PF,BCL6,CS,DAPK1,DNAJC19,FLNB,GABARAPL1,GFPT2,HDAC8,IGF1R,IRS1,IRS2,KLF7,MRPS18C,MRPS7,NDUFA12,NDUFA4,NDUFA8,NDUFA9,NDUFAF2,NDUFAF4,NRP2,RAB7A,RUNX2,S1PR3,SLC25A23,SREBF2,TNFSF10,TRAF6
fNP 12		CA9		enzyme						0.00535	ATP5F1C,ATP5PD,ATP5PF,ATP5PO,EPAS1,SLC6A6
fNP 12		bafilomycin A1		chemical drug						0.00535	ABCG2,BACE1,CTNND2,IRS1,SLC7A1,TIMP2
fNP 12		IGFBP5	0.006	other						0.00774	BHLHE40,IRS1,LAMC1,RUNX2
fNP 12		metribolone		chemical reagent						0.00789	ATP5F1C,ATP5PB,ATP5PD,ATP5PF,CCT2,COX6C,COX7A2,COX7A2L,COX7B,CTNND2,GREB1,GRIP1,H2AZ1,IGF1R,IGFBP5,IRS2,MDH1,MYL12B,NDUFA6,NDUFA8,NDUFA9,NDUFAB1,NDUFB3,NDUFB8,NDUFV2,NNMT,POLR3K,PPA1,RAB4A,SREBF2,TIMP2,TM9SF2,UAP1,VDAC1
fNP 12		NFYC	0.115	transcription regulator						0.00836	LPIN1,PSMC6,PTTG1,SDF2,YBX3
fNP 12		miR-122-5p (miRNAs w/seed GGAGUGU)		mature microrna						0.00867	AP3M2,ATP11A,CS,FUNDC2,GALNT10,MECP2,OSMR,SLC7A1,TMEM50B
fNP 12		miR-29b-3p (and other miRNAs w/seed AGCACCA)		mature microrna						0.00914	ARPC3,BACE1,GAS7,HDAC4,LAMC1,MAPRE2,MLF1,SP1,STAT3,TRIM9,WBP11
fNP 12		estrone		chemical - endogenous mammalian						0.00942	ABCG2,IRS1,IRS2
fNP 12		Hbb-b1		transporter						0.00965	ATP5F1C,ATP5PO,MASP2,NDUFA4,NDUFA6,NDUFA9,NDUFB8,NDUFS4,NDUFV2
fNP 12		CLOCK	0.511	transcription regulator						0.00977	ACVR2B,AHNAK2,BHLHE40,CHST3,EEF2K,GALNT11,HMG20A,IGFBP5,IL18BP,KCND3,KCNN3,LPIN1,MAP2K3,NEFM,PDP2,PER2,PER3,POU6F1,PRDX3,SEC23A,TNFRSF21,WNK1
fNP 12		TMEM126A	0.001	other						0.0101	NDUFA12,NDUFA9,NDUFS4,NDUFV2
fNP 12		Ahr-Arnt		complex						0.0102	ABCG2,AHRR
fNP 12		DDX28	0.097	enzyme						0.0102	EPAS1,IGF1R
fNP 12		HAP1	0.017	other						0.0102	CACNA1C,DCAF7
fNP 12		KD025		chemical drug						0.0102	BCL6,STAT3
fNP 12		miR-328-3p (and other miRNAs w/seed UGGCCCU)		mature microrna						0.0102	ABCG2,BACE1
fNP 12		CD 437		chemical drug						0.0104	ARPC3,ATP5F1C,ATP5PF,ATP5PO,CCT2,COX6C,COX7A2,COX7A2L,COX7B,COX7C,EIF4A2,NME1,PABPC1,PSMA4,PSMF1,RBX1,SUMO1,TOMM7,TXN
fNP 12		miR-7a-5p (and other miRNAs w/seed GGAAGAC)		mature microrna						0.0122	IGF1R,IRS1,IRS2,NEFM,VDAC1
fNP 12		trametinib		chemical drug						0.0128	IGF1R,KLF7,TNFSF10,TYRP1
fNP 12		geranylgeranylacetone		chemical drug						0.0135	BCL6,STAT3,TXN
fNP 12		OGT	0.724	enzyme						0.0157	COX6C,DTNA,MGAT5B,NDUFA6,NDUFA8,NDUFA9,NDUFB6,PSMC6,PSMD14,SP1
fNP 12		CD4	0.788	transmembrane receptor						0.016	ITGAE,JAK3,TAC1,TNFSF10
fNP 12		LRP5	0.563	transmembrane receptor						0.016	IGF1R,IRS1,IRS2,RUNX2
fNP 12		TRH		other						0.016	ACTB,NEFM,UBOX5,VIP
fNP 12		phytohemagglutinin		chemical drug						0.0169	ARSB,CACNB2,CDK7,COX7B,CUX1,GAB2,HCFC1,HINT1,HIVEP1,JAK3,NEDD8,NME1,NUP214,PRKCA,PSMA1,PTPRJ,STAT3,TEAD1,TNFSF10,TRAF6
fNP 12		IFNGR1	0.104	transmembrane receptor						0.017	AJAP1,ATP5F1C,BCL6,EGF,NNMT,PRDX3,PRKCG,PSMA1,SYVN1,TCEAL7
fNP 12		mir-122		microrna						0.017	ARHGAP1,CACYBP,CDC42BPB,CS,CUX1,GALNT10,IGF1R,LAMC1,SLC7A1,TNPO2
fNP 12		JUP	0.087	other						0.0184	NME1,PML,RNF8
fNP 12		N(6)-(3-iodobenzyl)-5'-N-methylcarboxamidoadenosine		chemical drug						0.0184	RGS2,RGS4,SLC9A1
fNP 12		NSD1	0.088	transcription regulator						0.0184	BLOC1S2,POLR2A,ZMYM3
fNP 12		ATXN1	0.044	transcription regulator						0.0196	ATXN1L,BACE1,MTSS1,PRKCG
fNP 12		CGS 21680		chemical reagent						0.0196	GRIN1,RGS2,RGS4,SLC9A1
fNP 12		SENP1	0.586	peptidase						0.0196	GREB1,MYLIP,PML,SUMO1
fNP 12		BO-653		chemical drug						0.0196	PSMA1,PSMA4
fNP 12		CCAR1	0.403	transcription regulator						0.0196	EPAS1,RGS2
fNP 12		CCL1		cytokine						0.0196	ELK1,GRIN1
fNP 12		DOHH	0.563	enzyme						0.0196	NME1,PARK7
fNP 12		FEZF2	0.567	transcription regulator						0.0196	BCL11B,TBR1
fNP 12		PLX 4720		chemical drug						0.0196	CRKL,TYRP1
fNP 12		RIOX1		enzyme						0.0196	IGF1R,RUNX2
fNP 12		TRA2B	0.985	other						0.0196	LPIN1,RGS4
fNP 12		TSN	0.935	other						0.0196	ABL1,BCL6
fNP 12		ifenprodil		chemical drug						0.0196	GRIN1,PRKCG
fNP 12		miR-9-3p (and other miRNAs w/seed UAAAGCU)		mature microrna						0.0196	HDAC4,RCOR1
fNP 12		DSCAM	0.011	other						0.0201	DAB1,EIF4G1,IRS1,JAK3,KCND3,MYT1,SHANK2,SRGAP3,TAC1,UNC5A
fNP 12		IGF1R	0.006	transmembrane receptor						0.0205	ACP1,ATP5PD,ATP5PF,ATP5PO,IGF1R,IGFBP5,IRS1,IRS2,NDUFA4,NDUFA9,NDUFV2,NME1,PSMC6,RPL35A,RUNX2,STAT3,TNFSF10,TXN
fNP 12		ASPSCR1-TFE3		fusion gene/product						0.0206	ABHD2,BHLHE40,BHLHE41,ELOC,EPAS1,GABARAPL1,RAB7A,SLC35F6,SLC9A1,SUV39H1,TMEM70
fNP 12		arsenic trioxide		chemical drug						0.0206	ATP5PB,COX7A2,COX7A2L,COX7B,COX7C,EPAS1,GLRX2,HSBP1,KDELR1,NDUFA12,NDUFA4,NDUFA6,NDUFA8,NDUFB6,NDUFB8,NFE2L1,PML,PPA1,PPA2,PTTG1,RAB4A,SREBF2,STAT3,SUMO1,VDAC1
fNP 12		BACH1	0.668	transcription regulator						0.0209	ATP5PF,ATP5PO,NDUFA6,NDUFA9,NDUFAB1,NDUFB6,TIMM17A,UQCRB
fNP 12		ZBTB7B	0.856	transcription regulator						0.021	COQ3,ITGAE,NDUFAB1,NDUFB8,NDUFV2,PDP2
fNP 12		N-Ac-Leu-Leu-norleucinal		chemical - protease inhibitor						0.023	CTNND2,GRIN1,NEDD8,PAK2,PRKCA,PTTG1,RUNX2,SREBF2
fNP 12		RUNX1-RUNX1T1		fusion gene/product						0.023	AFF3,AGAP1,CHST11,IGF1R,MTSS1,NAV1,SEC14L1,ZBTB16
fNP 12		YARS2	0.023	enzyme						0.0243	COX16,NDUFA9,NDUFB8
fNP 12		thiazolidinedione		chemical drug						0.0243	IRS1,IRS2,SORBS1
fNP 12		guanidinopropionic acid		chemical - endogenous non-mammalian						0.0266	ATP5PO,MED1,NDUFA12,NDUFB8,NDUFS4,UQCRB
fNP 12		I-BET-151		chemical reagent						0.0267	BACE1,BSN,MTA3,PTPRE,S1PR3
fNP 12		TFE3	0.138	transcription regulator						0.0267	ATP5PO,IRS1,IRS2,NDUFV2,TYRP1
fNP 12		mir-124		microrna						0.0282	ABCC8,RUNX2,STAT3,TRAF6
fNP 12		AR	0.488	ligand-dependent nuclear receptor						0.0293	BEX1,CACNA1A,CACNA1C,CIT,COX6C,COX7B,COX7C,CUX1,CUX2,DNAJC19,EPAS1,FKBP4,GFM2,IGF1R,IGFBP5,KDM4B,LRRK1,MRPL27,MRPL33,MRPL39,MRPS33,NDUFB8,OVGP1,PCMT1,PLCE1,PRKCA,RAB4A,S1PR3,SLCO3A1,SULF2,TIMP2,TNFSF10,VIP,ZBTB16,ZNF32,ZYX
fNP 12		MBD2	0.093	transcription regulator						0.0298	ACTB,COX6C,OAT,ORC6,PAK2,POLB
fNP 12		CDK4	0.642	kinase						0.0306	ARMCX1,C12orf76,CBFA2T2,GALNT11,MAGI2,MTMR1,MYT1,PPCS,RGS2,SCG5,SLC9B2,TRAPPC2
fNP 12		Gm15807/Hmgn5		other						0.0309	ABL1,ATP6AP2,SUMO1
fNP 12		PER1	0.017	transcription regulator						0.0309	PER2,PER3,WNK1
fNP 12		PHLPP1	0.099	enzyme						0.0309	CTHRC1,IRS1,PRKCA
fNP 12		ABCA7	0.07	transporter						0.0314	BACE1,SREBF2
fNP 12		chondroitin sulfate A		chemical - endogenous mammalian						0.0314	STAT3,TIMP2
fNP 12		Ubiquitin		group						0.0333	PAK2,RARA,TIMP2,TNFSF10
fNP 12		CLUH	0.016	translation regulator						0.0336	MMAA,MRPL1,MRPL13,MRPL39,NDUFB8,OAT,SUCLA2
fNP 12		MAPT	0.012	other						0.034	ABCG2,ACTB,ATP5F1C,ATP5PB,ATP5PD,ATP5PF,BACE1,BSN,COX7A2,CS,DPY19L3,DPYSL2,DPYSL3,DSCAML1,DYNC1LI1,EIF4A2,GAS7,GRIN1,HINT1,HSPB8,MDH1,NDUFA8,NDUFS4,NDUFV2,NME1,OSMR,PARK7,PPA1,PRDX3,RPL23,SRGAP3,TXN,VDAC1
fNP 12		CD3		complex						0.0385	AHCYL1,ATP5F1C,BCL6,CBL,CDK7,CORT,COX6C,CS,HINT1,IGFBP5,JAK3,MRPL11,NDUFB6,NFAT5,NME1,NR3C2,OAZ1,POLR2A,POLR2K,PPA1,PSMA5,PSMF1,PTPRJ,RPL35A,RPS3A,SDF2,SEC14L1,SLC7A1,SP1,SRPRB,SUSD6,TNFSF10,TRAF6,VBP1,VDAC3
fNP 12		DPH5	0.287	enzyme						0.0385	EGF,SP1,STAT3
fNP 12		GNAI2	0.158	enzyme						0.0385	BHLHE40,PRKCA,STAT3
fNP 12		SST	0.393	other						0.0388	BCL6,CORT,CUX2,IGF1R
fNP 12		miR-203a-3p (and other miRNAs w/seed UGAAAUG)		mature microrna						0.0388	ABL1,PARK7,PRKCA,RUNX2
fNP 12		LMNA	0.275	other						0.0395	ABCC8,C8orf48,CACNA1A,DNAJC19,ELK1,GET1,GLIS3,HIVEP1,KLF7,PCDHB15,PDP2,PWWP3B,RAPGEF1,RFWD3,SMG7,SP1,STK35,TIMP2
fNP 12		TET2	0.006	enzyme						0.0418	AFF3,AGAP1,BHLHE40,CHST11,IGF1R,MTSS1,NAV1,SEC14L1,ZBTB16
fNP 12		forskolin		chemical toxicant						0.0429	ACTB,ADCY9,ARHGAP1,ATP6AP2,BHLHE40,CRISPLD2,DAPK1,GAB2,GRIP1,IGF1R,IGFBP5,IRS2,JAK3,MAP2K3,MAPRE2,OCIAD2,OSTN,PGRMC1,PTPN21,PTPRE,RAB4A,RAB7A,RFX4,RGS2,RGS4,RUNX2,S1PR3,SLC24A4,SMARCD1,SP1,STAT3,TAC1,TLE3,TYRP1,VIP,YBX3,ZHX2
fNP 12		NFKBIB	0.687	transcription regulator						0.0448	DAPK1,IGF1R,TNFSF10,TRAF6
fNP 12		ADCY5	0.082	enzyme						0.0453	ADCY2,ADCY9
fNP 12		CYP46A1	0.074	enzyme						0.0453	GRIN1,NDUFB8
fNP 12		GRM1	0.056	g-protein coupled receptor						0.0453	GRIN1,OPHN1
fNP 12		PHLPP2	0.128	enzyme						0.0453	IRS1,PRKCA
fNP 12		PTCD1	0.808	other						0.0453	NDUFB8,UQCRB
fNP 12		USP37	0.302	peptidase						0.0453	RARA,ZBTB16
fNP 12		WAS		other						0.0453	GLG1,ITGAE
fNP 12		cyclooxygenase		group						0.0453	RGS2,TAC1
fNP 12		sevoflurane		chemical drug						0.0453	GRIN1,PER2
fNP 12		lactacystin		chemical - protease inhibitor						0.0459	ACTB,BEX1,CBL,CCT2,HSPB8,IGFBP5,IRS1,IRS2,NEDD8,PAK2,PRKCA,RUNX2,SREBF2,TXN
fNP 12		FLNA	0.045	other						0.0469	ELK1,LAMC1,SP1
fNP 12		betaine		chemical - endogenous mammalian						0.0469	ATP5PB,COX16,NDUFS4
fNP 12		GnRH analog		biologic drug						0.0481	ACP1,AHCYL1,AP3S2,ARHGAP1,BHLHE40,CUX1,DCAF7,DYNLL1,EGF,GSTO1,HINT1,KLF7,MAST3,MLF1,MYO7A,NDUFV2,PABPC1,PLEKHA6,RAN,RARA,SDF2,TAGLN3,UQCRB,ZCCHC14
fNP 12		CUL4B	0.218	other						0.0492	CABLES2,HSPB3,NME1,PRDX3,PSMA1
Causal Networks for My Projects->CMC Paper->2022-01-04 Update fNP NLR 12 and 24 0.01->fNP 12
Master Regulator	Molecule Type	Expr p-value	Depth	Predicted Activation State	Notes	Activation z-score	p-value of overlap	Network bias-corrected p-value	Participating regulators	Target molecules in dataset	Causal network	Target-connected regulators	Relationships Between Master Regulators(Increases/Downstream)	Relationships Between Master Regulators(Decreases/Downstream)	Relationships Between Master Regulators(Affects/Downstream)	Relationships Between Master Regulators(Increases/Upstream)	Relationships Between Master Regulators(Decreases/Upstream)	Relationships Between Master Regulators(Affects/Upstream)	Relationships Between Master Regulators(Increases/Both)	Relationships Between Master Regulators(Decreases/Both)	Relationships Between Master Regulators(Affects/Both)
DDX5	enzyme	0.194	1			0	1.94e-09	0.0001	DDX5	ATP5F1C,ATP5PB,ATP5PD,ATP5PF,COX6C,COX7A2,COX7B,COX7C,MDH1,NDUFA12,NDUFA4,NDUFA6,NDUFAB1,NDUFB3,NDUFB6,NFAT5,UQCRB	17 (1)	1				CDKN1A
RICTOR	other	0.362	1			0	1.4e-07	0.0001	RICTOR	ATP5F1C,ATP5PB,ATP5PD,ATP5PF,ATP5PO,COX7A2,COX7A2L,COX7B,IRS2,MRPL13,NDUFA4,NDUFA6,NDUFA8,NDUFA9,NDUFAB1,NDUFB3,NDUFB6,NDUFB8,NDUFS4,NDUFV2,POMP,PPA1,PPA2,PRKCA,PRKCG,PSMA1,PSMA4,PSMA5,PSMC6,PSMD14,PSMF1,RPL23,RPL35A,RPS27A,UQCRB	35 (1)	1	epoxomicin,FOXO4,lactacystin	soraphen-A1alpha		CD4,HIF1A,PDK1,Pkc(s),SREBF1	PSMD14
HSF2	transcription regulator	0.213	1			0	2.32e-05	0.0002	HSF2	CCT2,CCT4,HSBP1,PSMA1,PSMA5,PSMD10,TCP1,TXN	8 (1)	1	lactacystin,Z-LLL-CHO			26s Proteasome,HIF1A
ALDH	group		3			0	2.97e-05	0.0001	26s Proteasome,ALDH,ALDH1A1,ALDH1A2,ALDH1A3,ALDH2,ALDH3A1,ERK,ERK1/2,FOXO1,MAP3K7,Map3k7,norepinephrine,P38 MAPK,PKM,PRKAA1,RB1,RELA,SMAD2,UCP1	ABCG2,ACTB,ADARB2,AFF3,AGAP1,AHRR,AP3M2,ARNT,ATP5PF,ATP6AP2,ATP7B,BACE1,BEX1,BHLHE40,CACNA1C,CAMK1G,CELSR3,COX14,COX7A2,CRISPLD2,DLGAP2,EGF,ELK1,EPAS1,FLNB,GABARAPL1,GFPT2,GHITM,GNPAT,GPR75,GRIN1,GSTO1,HDAC8,HSPB8,IGFBP5,KDELR1,KLF7,KLHL29,LRRN3,MAP2K3,MDH1,MED1,MLF1,MRPL11,MRPS18C,MRPS7,NDUFA12,NDUFA4,NDUFA6,NDUFA8,NDUFA9,NDUFAF2,NDUFAF4,NDUFB8,NDUFS4,NFAT5,NFE2L1,NME1,NRP2,OPHN1,PARK7,PML,PRKCA…	87 (20)	15	Ahr-Arnt,Ncoa-Nr1i2-Rxra	SH2B3,tyrphostin AG 1478
APBB3	other	0.907	3			0	3.55e-05	0.0006	ABL1,ACTB,Alpha catenin,AMPK,APBB3,BCR (complex),BSG,CAV1,CD28,CD44,CD5,CDKN1B,CHUK,Creb,CREBBP,CTNNB1,EGFR,ERK1/2,ERN1,Fcer1,FOXO1,FYN,HRAS,IKZF1,ITGB1,ITK,ITPR2,JUN,LCK,LYN,MAP3K1,MAPK1,MAPK14,MAPK8,MAPT,MMP9,MTOR,MYD88,NDFIP2,Nfat (family),NFATC1,NFE2L2,NFkB (complex),NFKB1,NFKBIA,NLRP3,NTRK2,P38 MAPK,PI3K (complex),Pka catalytic subunit,PRKCD,PTPN11,RAC2,RAF1,REL,RELA,SHC1,SLC4A1,SNCA,SRF,STA…	ABCA3,ABCG2,ABL1,ACP1,ACVR2B,AFF3,AGO2,AHCYL1,AHRR,AJAP1,AMER1,ANKFY1,AP3M2,ARPC3,ARSB,ATF7,ATP2B4,ATP5F1C,ATP5PB,ATP5PO,ATP6AP2,BEX1,BOC,BSN,CAMK1G,CBL,CD99,CDK7,CHST11,CIT,COPS4,CORT,COX6C,COX7A2L,CRKL,CS,CTHRC1,DAB1,DCLRE1B,DCTN3,DENND3,DPY19L3,DUT,DYNLL1,EIF4EBP2,EMG1,EMSY,ENTPD5,FHDC1,FKBP11,FLNB,FZD4,GAS7,GET1,GNPAT,GRIP1,GSTA4,GSTO1,HDAC8,HINT1,HIVEP1,HSPB8,IL18BP,IQSEC2,ITGAE,JRK,KAT6A,KC…	168 (72)	69
PRI-724	chemical drug		3			0	4.61e-05	0.0007	Akt,APC,AR,ATF2,CCND1,CDH1,CREBBP,CTNNB1,ERK1/2,ESR1,ESR2,ESRRA,estrogen receptor,EZH2,FOXO1,FOXO4,GATA1,HNF4A,LEF1,MEF2C,Mek,MYC,MYOD1,NANOG,NCOA1,NEUROG2,NFE2L2,NFkB (complex),NR3C1,NR3C2,P38 MAPK,PPARA,PRI-724,PTGS2,RAF1,RB1,RBL2,RELA,SMAD3,SOX2,SP1,SP3,STAT1,STAT3,TCF7L2,TP53,VDR	ABCA3,ABCC8,ABL1,ABLIM1,ACOT4,ACVR1B,AFF3,AGO1,AGO2,AHRR,AP3M2,ARHGAP1,ARNT,ATF7,ATP11A,ATP5F1C,ATP5PB,ATP5PF,ATP5PO,ATP6AP2,ATP7B,BHLHE40,BOC,C3orf70,CACNA1A,CACNA1C,CAMK1G,CARM1,CBFA2T2,CBL,CCT4,CDC42BPB,CDK12,CELSR3,CGN,CHST3,CISD1,CIT,COPS5,COQ3,COX14,COX6C,COX7A2,COX7B,COX7C,CRISPLD2,CRKL,CTHRC1,CUX1,CUX2,DCTN3,DNAH2,DNAH9,DNAJC19,DPY30,DPYSL3,DTNA,DUT,DYNC1LI1,DYNLL1,EEF2K,EGF,EMSY,ENTPD5,F…	233 (47)	46					CREBBP
JAM3	other	0.768	3			0	5.88e-05	0.0029	ABL1,ADCY,ADCY5,Akt,AR,ATF2,BRAF,CCND1,CDH1,CDK2,CEBPA,CEBPB,CHUK,Creb,CREB1,CREBBP,CREM,CTNNB1,EGFR,EIF4E,ERBB2,ERK1/2,ESR1,estrogen receptor,ETV5,FOS,FOXO1,GATA1,GRIN3A,GSK3B,HBEGF,HGS,HIF1A,HRAS,IGF1R,IL10,IRF4,ITK,JAK1,JAM3,JUP,KRAS,MAP3K1,Mapk,MAPK1,MAPT,MED1,Mek,MET,MITF,MKNK1,MTOR,MUC1,MYC,MYOD1,NDFIP2,NEDD9,NFATC1,NFE2L2,NFkB (complex),NFKBIA,NR3C1,NR4A2,PAK2,PAK4,PDK1,PDPK1,PGR,PI3K (com…	ABCC8,ABL1,ABLIM1,ACOT4,ACVR1B,ACVR2B,ADCY2,ADCY9,AGO1,AHCYL1,AJAP1,AMER1,AP3M2,ARHGAP1,ARNT,ARPC3,ARSB,ATF7,ATP5F1C,ATP5PB,ATP5PD,ATP6AP2,BCL6,BHLHE40,BHLHE41,BOC,BSN,CACNA1A,CACNA1C,CAMK1G,CAMLG,CAPZA2,CARM1,CBL,CD163L1,CDC42BPB,CGN,CHST11,CHSY1,CISD1,COQ3,COX14,COX6C,COX7B,COX7C,CRISPLD2,CRKL,CTHRC1,CTNND2,CUX1,CUX2,DAPK1,DCTN3,DENND3,DGUOK,DIP2B,DIP2C,DLGAP2,DNAJC19,DPYSL3,DTNA,DYNC1LI1,DYNLL…	265 (109)	107
JAM2	other	0.076	3			0	6.13e-05	0.0029	ABL1,ADCY,ADCY5,Akt,AR,ATF2,BRAF,CCND1,CDH1,CDK2,CEBPA,CEBPB,CHUK,Creb,CREB1,CREBBP,CREM,CTNNB1,EGFR,EIF4E,ERBB2,ERK1/2,ESR1,estrogen receptor,ETV5,FOS,FOXO1,GATA1,GRIN3A,GSK3B,HBEGF,HGS,HIF1A,HRAS,IGF1R,IL10,IRF4,ITK,JAK1,JAM2,JUP,KRAS,MAP3K1,Mapk,MAPK1,MAPT,MED1,Mek,MET,MITF,MKNK1,MTOR,MUC1,MYC,MYOD1,NDFIP2,NEDD9,NFATC1,NFE2L2,NFkB (complex),NFKBIA,NR3C1,NR4A2,PAK2,PAK4,PDK1,PDPK1,PGR,PI3K (com…	ABCC8,ABL1,ABLIM1,ACOT4,ACVR1B,ACVR2B,ADCY2,ADCY9,AGO1,AHCYL1,AJAP1,AMER1,AP3M2,ARHGAP1,ARNT,ARPC3,ARSB,ATF7,ATP5F1C,ATP5PB,ATP5PD,ATP6AP2,BCL6,BHLHE40,BHLHE41,BOC,BSN,CACNA1A,CACNA1C,CAMK1G,CAMLG,CAPZA2,CARM1,CBL,CD163L1,CDC42BPB,CGN,CHST11,CHSY1,CISD1,COQ3,COX14,COX6C,COX7B,COX7C,CRISPLD2,CRKL,CTHRC1,CTNND2,CUX1,CUX2,DAPK1,DCTN3,DENND3,DGUOK,DIP2B,DIP2C,DLGAP2,DNAJC19,DPYSL3,DTNA,DYNC1LI1,DYNLL…	265 (109)	107	NSD2,SP1	beta-estradiol,mifepristone,SMAD4
ALDH1A1	enzyme	0.69	3			0	6.22e-05	0.0024	26s Proteasome,ALDH1A1,AMPK,AR,ATF4,beta-estradiol,CDKN1A,CHUK,CREB1,CREBBP,CRTC2,cyclophosphamide,EIF2AK3,ERN1,ESR1,EZH2,FOXO1,glutathione,HNF4A,HRAS,IKK (complex),INSR,Insulin,IRF3,LEF1,MAP3K1,MAP3K7,Map3k7,Mapk,MAPT,MED1,MKNK1,MTOR,NAMPT,NCOA1,NFATC1,NFE2L2,NFkB (complex),NFKB2,NR3C1,PGR,PPARGC1A,PRKAA1,PSMB11,PSMD10,RB1,RELA,RPTOR,SREBF1,STAT1,STK11,tamoxifen,TP53,TSC2,UBA1	ABCA2,ABCA3,ABCC8,ABLIM1,ACVR1B,ACVR2B,ADARB2,ADCY2,AFF3,AHCYL1,AHRR,AP3M2,ARID5B,ARMT1,ARNT,ATF7,ATP5PD,ATP5PF,ATP6AP2,ATP7B,BACE1,BCL11B,BEX1,BHLHE40,BHLHE41,BSN,C3orf70,CACNA1A,CAMK1G,CARM1,CBL,CCT4,CD99,CDC42BPB,CHST11,CISD1,COQ3,COX14,COX7A2L,COX7C,CUX1,CUX2,DAPK1,DCTN3,DGUOK,DLGAP2,DNAH2,DNAJC19,DPY19L3,DPYSL2,DPYSL3,DTNA,DUT,EEF2K,EGF,ELOC,EMG1,EP400,EPAS1,FARP1,FBXO9,FLNB,FNBP1,GABARAPL1,…	219 (55)	54	HOXA10,INSR,LRP5	ARID1A,chlorpropamide		26s Proteasome,FOXO1,PPARG	CPT1B
Atrial Natriuretic Peptide	group		2			0	6.27e-05	0.0001	ABL1,Atrial Natriuretic Peptide,CAT,FOXO1,Mapk,NFATC1,NPPC,NPR1,Pkg,RAC1,VASP	ABCC8,AFF3,ATP5PF,CHST11,CHST3,DAPK1,EPAS1,FKBP11,FLNB,GABARAPL1,GFPT2,HDAC8,IGF1R,IRS1,IRS2,KLF7,MRPS18C,MRPS7,NDUFA12,NDUFA4,NDUFA8,NDUFA9,NDUFAF2,NDUFAF4,NME1,NRP2,PAG1,PAK2,PER2,RAB7A,RGS4,RUNX2,S1PR3,SLC9A1,SREBF2,STAT3,TNFSF10,TRAF6,TXN,VIP	40 (11)	10		aldosterone,WP1066		NPR1	ABL1,FOXO1
tyramine	chemical - endogenous mammalian		3			0	6.92e-05	0.002	26s Proteasome,Akt,AKT1,AMPK,AR,BCL2,CCND1,CDKN1A,CEBPB,CHUK,Creb,CREB1,CTNNB1,ERK1/2,ESR1,FOXO1,FYN,GATA3,GSK3B,HIF1A,HMGA1,IL10,INSR,Insulin,IRF3,IRS1,ITGB1,JAK2,KRAS,MALT1,Mapk,MAPK1,MAPK14,MAPK3,MAPK8,MAPT,MEF2,Mek,MTOR,MYC,NFE2L2,NFkB (complex),NFKB1,NFKBIA,NR4A1,NRAS,P38 MAPK,PAK2,PDK1,PI3K (complex),Pkc(s),PRKCD,RB1,REL,RELA,RPTOR,SGK1,SHC1,SMAD3,SP1,STAT1,STAT3,TSC2,tyramine	ABCA2,ABCC8,ABLIM1,ACVR1B,ACVR2B,ADARB2,ADCY2,AFF3,AGO2,AHRR,AMER1,AP3M2,ARHGAP1,ARL2BP,ARPC3,ARSB,ATF7,ATP2B4,ATP5PB,ATP5PD,ATP5PF,ATP5PO,ATP6AP2,BHLHE40,BHLHE41,BOC,BSN,CACNA1A,CAPZA2,CARM1,CBL,CCT2,CCT4,CD163L1,CDC42BPB,CDK7,CELSR3,CEP19,CGN,CHST3,CIT,COPS4,COPS5,CORT,COX14,COX6C,COX7B,COX7C,CRISPLD2,CTNND2,CUX1,DAB1,DCLRE1B,DCTN3,DENND3,DNAJC19,DPY19L3,DTNA,DUT,EEF2K,EIF4EBP2,EIF4G1,EMSY,ENTP…	225 (64)	63				PI3K (complex)
LY379196	chemical drug		3			0	7.16e-05	0.0037	26s Proteasome,ADAM10,ADCY5,Akt,AMPK,AR,ARNTL,ATF2,Calmodulin,CCND1,CDH1,CEBPB,CHUK,Creb,CREB1,CTLA4,EGFR,EIF4E,EPAS1,ERBB2,ERF,ERK1/2,ESR1,estrogen receptor,ETV5,FOS,FOXO1,GATA2,GSK3B,H2AX,HIF1A,HOXA10,HRAS,HSF1,IFNGR1,INSR,IRF8,JAK1,JAK2,KRAS,LY379196,MAP3K1,Mapk,MAPK1,MAPK8,Mek,MITF,MKNK1,MYC,MYOD1,NFATC1,NFE2L2,NFkB (complex),NFKB1,NFKBIA,NKX2-1,NR3C1,PGR,PI3K (complex),PIK3R1,Pkc(s),PPARA,PR…	ABCC8,ABL1,ABLIM1,ACOT4,ACVR1B,ACVR2B,ADARB2,ADCY2,ADCY9,AFF3,AGO1,AGO2,AHCYL1,AHRR,AJAP1,AMER1,AP2A2,AP3M2,ARHGAP1,ARID5B,ARMCX1,ARNT,ARPC3,ARSB,ATF7,ATP5F1C,ATP5PB,ATP5PD,ATP5PF,ATP6AP2,B3GALNT1,BAIAP2,BCL11B,BCL6,BHLHE41,BLOC1S1,BOC,CACNA1A,CAPZA2,CARM1,CBL,CCT2,CCT4,CDC42BPB,CDK7,CGN,CHST11,CHSY1,CISD1,CIT,COQ3,COX14,COX6C,COX7B,COX7C,CRISPLD2,CRKL,CTNND2,CUX1,DAB1,DAP,DCTN3,DGUOK,DIP2B,DNAJC…	253 (86)	85					VLDLR
GH2	other		3			0	7.23e-05	0.0021	26s Proteasome,Akt,AKT1,AMPK,AR,BCL2,CCND1,CDKN1A,CEBPB,CHUK,Creb,CREB1,CTNNB1,ERK1/2,ESR1,FOXO1,FYN,GATA3,GH2,GSK3B,HIF1A,HMGA1,IL10,INSR,Insulin,IRF3,IRS1,ITGB1,JAK2,KRAS,MALT1,Mapk,MAPK1,MAPK14,MAPK3,MAPK8,MAPT,MEF2,Mek,MTOR,MYC,NFE2L2,NFkB (complex),NFKB1,NFKBIA,NR4A1,NRAS,P38 MAPK,PAK2,PDK1,PI3K (complex),Pkc(s),PRKCD,RB1,REL,RELA,RPTOR,SGK1,SHC1,SMAD3,SP1,STAT1,STAT3,TSC2	ABCA2,ABCC8,ABLIM1,ACVR1B,ACVR2B,ADARB2,ADCY2,AFF3,AGO2,AHRR,AMER1,AP3M2,ARHGAP1,ARL2BP,ARPC3,ARSB,ATF7,ATP2B4,ATP5PB,ATP5PD,ATP5PF,ATP5PO,ATP6AP2,BHLHE40,BHLHE41,BOC,BSN,CACNA1A,CAPZA2,CARM1,CBL,CCT2,CCT4,CD163L1,CDC42BPB,CDK7,CELSR3,CEP19,CGN,CHST3,CIT,COPS4,COPS5,CORT,COX14,COX6C,COX7B,COX7C,CRISPLD2,CTNND2,CUX1,DAB1,DCLRE1B,DCTN3,DENND3,DNAJC19,DPY19L3,DTNA,DUT,EEF2K,EIF4EBP2,EIF4G1,EMSY,ENTP…	225 (64)	63					INSR,PI3K (complex)
UCP3	transporter		3			0	8.27e-05	0.0028	26s Proteasome,Akt,AMPK,AR,BCL2,CCND1,CDKN1A,CEBPB,CHUK,Creb,CREB1,CTNNB1,ERK1/2,ESR1,FOXO1,FYN,GATA3,GCK,GSK3B,HIF1A,HMGA1,IL10,INSR,Insulin,IRF3,IRS1,IRS2,ITGB1,KRAS,MALT1,Mapk,MAPK1,MAPK14,MAPK3,MAPK8,MAPT,MEF2,Mek,MTOR,MYC,NFE2L2,NFkB (complex),NFKB1,NFKBIA,NR4A1,NRAS,P38 MAPK,PDK1,PI3K (complex),Pkc(s),PRKCD,RB1,REL,RELA,RPTOR,SGK1,SHC1,SMAD3,SP1,STAT1,TSC2,UCP3	ABCA2,ABCC8,ABLIM1,ACVR1B,ACVR2B,ADARB2,ADCY2,AFF3,AGO2,AHRR,AP3M2,ARHGAP1,ARL2BP,ARPC3,ARSB,ATF7,ATP2B4,ATP5F1C,ATP5PB,ATP5PD,ATP5PF,ATP5PO,BHLHE40,BHLHE41,BSN,CACNA1A,CAPZA2,CARM1,CBL,CCT2,CCT4,CD163L1,CDC42BPB,CDK7,CELSR3,CEP19,CGN,CHST3,CIT,COPS4,COPS5,CORT,COX14,COX6C,COX7B,COX7C,CRISPLD2,CTNND2,CUX1,DAB1,DCLRE1B,DCTN3,DENND3,DNAJC19,DPY19L3,DTNA,DUT,EEF2K,EIF4EBP2,EIF4G1,EMSY,ENTPD5,F8,FARP…	221 (62)	61	ADRB3,FST,INSR,pioglitazone,PPARG	BACH1,SREBF1,streptozocin,VDR		PI3K (complex)
benzylamine	chemical - endogenous mammalian		3			0	8.34e-05	0.003	26s Proteasome,Akt,AKT1,AMPK,AR,BCL2,benzylamine,Calmodulin,CAV1,CCND1,CDKN1A,CEBPB,CHUK,Creb,CREB1,CTNNB1,ERK1/2,ESR1,FOXO1,FYN,GATA3,GSK3B,HIF1A,HMGA1,IGF2,IL10,INSR,Insulin,IRF3,IRS1,Irs3,ITGB1,JAK1/2,JAK2,KRAS,MALT1,Mapk,MAPK1,MAPK14,MAPK3,MAPK8,MAPT,MEF2,Mek,MTOR,MYC,NFE2L2,NFkB (complex),NFKB1,NFKBIA,NR4A1,NRAS,P38 MAPK,PAK2,PDK1,PDX1,PI3K (complex),Pkc(s),PRKCD,PRKCI,RB1,REL,RELA,RPTOR,SGK…	ABCA2,ABCC8,ABLIM1,ACOT4,ACVR1B,ACVR2B,ADARB2,ADCY2,AFF3,AGO2,AHRR,AMER1,AP3M2,ARHGAP1,ARL2BP,ARPC3,ARSB,ATF7,ATP2B4,ATP5PB,ATP5PD,ATP5PF,ATP5PO,ATP6AP2,BHLHE40,BHLHE41,BOC,BSN,CACNA1A,CAPZA2,CARM1,CBL,CCT2,CCT4,CD163L1,CDC42BPB,CDK7,CELSR3,CEP19,CGN,CHST3,CIT,COPS4,COPS5,CORT,COX14,COX6C,COX7B,COX7C,CRISPLD2,CS,CTNND2,CUX1,CUX2,DAB1,DCLRE1B,DCTN3,DENND3,DIP2B,DNAJC19,DPY19L3,DTNA,DUT,EEF2K,EIF4A…	237 (72)	71				INSR,PI3K (complex)
UHRF1	transcription regulator		3			0	8.58e-05	0.0012	ABL1,Akt,AR,BBC3,BCL2L1,CCND1,CDK4/6,CDKN1A,CEBPA,CEBPB,DNMT1,E2F1,EGR1,EIF2AK3,EOMES,ERK1/2,ERN1,ESR1,FOS,FOXO3,Histone h3,KAT5,KMT2A,Mapk,MAPK14,MAPK9,MAPT,Mek,MYOD1,NFE2L2,NFkB (complex),NLRP3,NR4A1,NR4A2,NR4A3,P38 MAPK,PARP1,PAX6,PPARG,PTEN,RAF1,RB1,RNF2,RUVBL1,SMAD2,SMAD3,STAT,STAT3,TP63,UHRF1,XBP1	ABHD2,ABLIM1,ACTB,ACVR1B,ACVR2B,AMER1,ARHGAP1,ARNT,ATF7,ATP11A,ATP2B4,ATP5PF,ATP5PO,BAIAP2,BOC,BSN,CACNA1A,CACNB2,CARM1,CBL,CCT4,CD99,CDC42BPB,CELSR3,CGN,CHST3,CIT,COPS5,COX14,COX6C,COX7A2,COX7B,COX7C,CRISPLD2,CTHRC1,CUX1,DAB1,DCTN3,DNAJC19,DTNA,DYNC1LI1,DYNLL1,EEF2K,EIF4EBP2,EMSY,ENTPD5,EP400,F8,FHDC1,FKBP11,FLNB,GABARAPL1,GALNT10,GALNT11,GFM2,GFPT2,GGH,GHITM,GIT2,GLB1L2,GOSR1,GPR75,GRIN1,GSTA4,…	172 (51)	48	estrogen				CDKN1A
MED24	transcription regulator	0.317	3			0	9.12e-05	0.0012	APP,AR,CEBPA,Creb,CTNNB1,E2F1,ERK1/2,FOXO3,glucocorticoid,GSK3B,HNF1A,IL18,IL2,JUN,Mapk,MAPK1,MED24,MMP9,MTOR,Nfat (family),NFE2L2,NFkB (complex),NFKBIA,P38 MAPK,PDPK1,PGR,PPARA,PPARG,PPARGC1A,progesterone,RELA,SPP1,STAT1,STAT3,STAT5B,THRB,TP53,VDR	ABCA2,ABCA3,ABCC8,ABCG2,ABL1,ACOT4,ACTB,ACVR1B,ACVR2B,AHCYL1,AHRR,AMER1,AP3M2,ARHGAP1,ARNT,ARSB,ATF7,ATP11A,ATP5F1C,ATP5PB,ATP5PO,ATP6AP2,BACE1,BAIAP2,BCL6,BOC,CACNA1A,CAPZA2,CCT4,CD99,CDK7,CELSR3,CISD1,CIT,COPS5,COQ3,COX7A2,COX7A2L,COX7C,CRKL,CS,CSNK2A2,CTNND2,CUX1,CUX2,DAP,DCTN3,DIP2B,DNAJC19,DPY19L3,DPYSL2,DUT,DYNC1LI1,EGF,EIF4A2,EIF4EBP2,ENTPD5,EP400,EPAS1,FLNB,FMO5,FZD4,GAS7,GFM2,GFPT2,GGCT,…	198 (38)	37		GnRH analog		PPARG,VDR
debromohymenialdisine	chemical - kinase inhibitor		3			0	0.000101	0.0037	acetylcholine,Akt,APP,AR,BACE1,CASP3,CCND1,CDK1,CDKN1A,CDKN1B,CDX2,CEBPA,CHEK1,CHEK2,Creb,CSF2,CTNNB1,debromohymenialdisine,DICER1,E2F1,E2F3,EGFR,estrogen receptor,EZH2,FOS,FOXO1,Gsk3,GSK3B,H2AX,HIF1A,HMGA1,HNF4A,HSF1,IL1B,IL6,IRF3,IRF4,MAFB,MAP3K1,MAPK14,MAPT,MYC,MYOD1,NEUROG2,NFATC1,NFATC2,NFE2L2,NFkB (complex),NFKB1,NFKB2,NLRP3,NR1I2,P38 MAPK,PARP1,PDX1,PKM,PPARα-RXRα,PSEN1,PTEN,PTTG1,REL,RELA…	ABCC8,ABHD2,ACVR2B,ADCY2,AFF3,AGO1,AGO2,AMER1,AP2A2,AP3M2,ARHGAP1,ARHGEF17,ARID5B,ARL2BP,ARMCX1,ARSB,ATF7,ATP6AP2,ATP7B,BACE1,BCL11B,BEX1,BHLHE41,BLOC1S1,BOC,BSN,CACNA1A,CAMLG,CASC3,CBFA2T2,CCT2,CD163L1,CD99,CEP19,CLASP1,COPS4,CORT,COX6C,COX7B,COX7C,CRISPLD2,CRKL,CSNK2A2,CTNND2,CUX1,CUX2,DAB1,DAP,DCLRE1B,DCTN3,DNAH2,DNAJC19,DPY30,DPYSL2,DYNC1LI1,DYNLL1,EIF4A2,EIF4EBP2,ELK1,ELOC,EMSY,EP400,EPAS1,F…	199 (76)	72					Gsk3
CSNK2A1	kinase	0.437	2			0	0.000117	0.0003	AIP,Akt,CDH1,CHD4,Creb,CSNK2A1,DDX17,ERK1/2,FOXO1,GMNN,HDAC1,HIF1A,HMGA1,LARP1,MAF1,MAPT,NFkB (complex),NFKBIA,P38 MAPK,PML,RELA,SAFB,SET,SFPQ,SGK1,SIRT1,SNAI1,SNCA,SSB,SUB1,SUPT5H,TP53,USP24,VDR	ABCA2,ABCC8,ABCG2,ABL1,ACTB,ACVR2B,ADARB2,AFF3,AGO1,AJAP1,AP3M2,ARL2BP,ATP11A,ATP5F1C,ATP5PB,ATP5PF,ATP5PO,ATP6AP2,BAIAP3,BCL11B,BEX1,BHLHE40,BHLHE41,BSN,CACNA1C,CACYBP,CAPZA2,CD99,CDK7,CELSR3,CEP19,CHST3,CISD1,CIT,COQ3,CORT,COX7A2,CS,CTHRC1,CUX1,DPY19L3,DPYSL3,DUT,EGF,EIF4EBP2,EIF4G1,EMSY,FARP1,FHDC1,FKBP4,FLNB,GALNT10,GALNT11,GAS7,GNPAT,GPR75,GREB1,HDAC8,HIVEP1,IRS1,JAK3,JRK,KAT6A,KCND3,KCNQ4,K…	165 (34)	33		thyroid hormone		HIF1A,MAF1,MDM2,NPM1,SIRT1,SUPT5H,USP24,VDR	caspase,FOXO1,JUP
MED1	transcription regulator	0.002	3			0	0.00013	0.0012	AHR,Ahr-aryl hydrocarbon-Arnt,Akt,APP,AR,calcitriol,CEBPA,Creb,CREBBP,CTNNB1,FOS,GATA1,GATA3,GC-GCR dimer,glucocorticoid,IL2,L-triiodothyronine,Mapk,MED1,MMP9,Nfat (family),NFE2L2,NFkB (complex),NFKBIA,NR3C1,P38 MAPK,PDPK1,PGR,PPARA,PPARG,PPARGC1A,progesterone,RELA,SMAD2,SMAD3,STAT1,STAT3,STAT5B,T3-TR-RXR,Tgf beta,THRB,TP73,VDR,VitaminD3-VDR-RXR	ABCA3,ABCC8,ABCG2,ABHD2,ABL1,ACOT4,ACTB,ACVR1B,ACVR2B,ADCY9,AFF3,AHCYL1,AHRR,AMER1,AP3M2,ARHGAP1,ARNT,ATF7,ATP11A,ATP2B4,ATP5PO,ATP6AP2,BACE1,BAIAP2,BCL11B,BCL6,BHLHE40,BHLHE41,BOC,CACNA1A,CAMK1G,CAMLG,CAPZA2,CCT4,CD99,CHST11,CHST3,CIT,COPS5,COX6C,COX7B,COX7C,CRISPLD2,CS,CSNK2A2,CUX1,CUX2,DAB1,DAP,DCTN3,DIP2B,DNAJC19,DPY19L3,DPYSL2,DYNC1LI1,EIF4A2,ELOC,ENTPD5,EP400,EPAS1,F8,FHDC1,FKBP4,FLNB,FMO5,…	176 (44)	43	guanidinopropionic acid			ADCY5,Hbb-b1,MDM2,PPARG,VDR	CDKN1A
glimepiride	chemical drug		3			0	0.000133	0.0051	26s Proteasome,Akt,Alp,AMPK,AR,BCL2,CCND1,CDKN1A,CEBPB,CHUK,CREB1,CTNNB1,CYP2C8,ERK1/2,ESR1,FOXO1,FYN,GATA3,GCK,glimepiride,GSK3B,HIF1A,HMGA1,IL10,INSR,Insulin,IRF3,IRS1,IRS2,ITGB1,KRAS,MALT1,Mapk,MAPK1,MAPK14,MAPK3,MAPK8,MAPT,MEF2,Mek,MTOR,MYC,NFE2L2,NFkB (complex),NFKB1,NFKBIA,NR4A1,NRAS,P38 MAPK,paclitaxel,PDK1,PI3K (complex),Pkc(s),PRKCD,PRL,RB1,REL,RELA,RPTOR,SGK1,SHC1,SMAD3,SP1,STAT1,TSC2	ABCA2,ABCC8,ABLIM1,ACVR1B,ADARB2,ADCY2,AFF3,AGO2,AHRR,AP3M2,ARHGAP1,ARL2BP,ARPC3,ARSB,ATF7,ATP2B4,ATP5F1C,ATP5PB,ATP5PF,ATP5PO,BHLHE40,BHLHE41,BSN,CACNA1A,CAPZA2,CARM1,CBL,CCT2,CCT4,CD163L1,CDC42BPB,CDK7,CELSR3,CEP19,CGN,CHST3,CIT,COPS4,COPS5,CORT,COX14,COX6C,COX7B,COX7C,CRISPLD2,CTNND2,CUX1,DAB1,DCLRE1B,DCTN3,DENND3,DNAJC19,DTNA,DUT,EEF2K,EIF4G1,ELOC,EMSY,ENTPD5,F8,FARP1,FKBP4,FZD4,GALNT10,GALNT…	217 (65)	62				PI3K (complex),PPARG
(2S)-2-{[9-(propan-2-yl)-6-({[4-(pyridin-2-yl)phenyl]methyl}amino)-9H-purin-2-yl]amino}butan-1-ol	chemical drug		3			0	0.000134	0.0104	(2S)-2-{[9-(propan-2-yl)-6-({[4-(pyridin-2-yl)phenyl]methyl}amino)-9H-purin-2-yl]amino}butan-1-ol,Akt,APC,APP,AR,ATF4,BRCA1,BRD4,CCND1,CDK1,CDK2,CDK4/6,CDK5,CDK7,CDK9,CDKN1A,CDKN1B,CEBPB,CLOCK,CTNNB1,E2F1,E2F3,ERBB2,ESR1,estrogen receptor,EZH2,FOS,FOXO1,FOXP3,HMGA1,ID2,ID3,ING1,ITGB1,KAT5,LMNA,MAP3K1,MAPK1,MAPK14,MAPT,MASTL,MEF2A,MTOR,MYC,MYOD1,NCOA1,NFAT5,NR1I2,NR3C1,NR3C2,NR5A1,P38 MAPK,PARP1,P…	ABCA3,ABCC8,ABL1,ABRACL,ACVR1B,AFF3,AGO1,AGO2,AHCYL1,AHNAK2,AMER1,AP3M2,ARL2BP,ARNT,ARSB,ATP11A,ATP2B4,ATP5F1C,ATP5PB,ATP5PF,ATP5PO,ATP6AP2,BCL11B,BEX5,BOC,BSN,CACNB2,CAMLG,CAPZA2,CARM1,CBL,CCT4,CD163L1,CDC42BPB,CEP19,CGN,CISD1,COPS5,COQ3,CORT,COX14,COX6C,COX7B,COX7C,CRISPLD2,CRKL,CSNK2A2,CUX1,DAB1,DIDO1,DNAH2,DNAH9,DNAJC19,DPY19L3,DPY30,DPYSL2,DTNA,DYNC1LI1,DYNLL1,EEF2K,EGF,EIF4G1,ELOC,EMSY,EP40…	230 (74)	71
nitrolinoleate	chemical - endogenous mammalian		3			0	0.000144	0.0008	Akt,APP,CEBPA,Creb,CTNNB1,ERK1/2,glucocorticoid,GSK3B,GSTA4,H2AX,IL2,Mapk,MMP9,Nfat (family),NFE2L2,NFkB (complex),NFKBIA,nitrolinoleate,P38 MAPK,PDPK1,PGR,PI3K (complex),PPARA,PPARG,PPARGC1A,progesterone,RELA,SMAD2,SMAD3,STAT1,STAT3,STAT5B,TP53	ABCA2,ABCA3,ABCC8,ABCG2,ACOT4,ACTB,ACVR1B,ACVR2B,AHCYL1,AHRR,AMER1,AP3M2,ARHGAP1,ARNT,ATF7,ATP11A,ATP5F1C,ATP5PB,ATP5PO,ATP6AP2,BACE1,BAIAP2,BCL6,BEX1,BOC,CAPZA2,CD99,CDK7,CELSR3,CHST3,CISD1,COPS5,COQ3,COX6C,COX7A2,COX7B,CRISPLD2,CS,CSNK2A2,CTNND2,CUX2,DAP,DCTN3,DIP2B,DPY19L3,DPYSL2,DUT,DYNC1LI1,EIF4A2,EIF4EBP2,ENTPD5,EP400,EPAS1,F8,FHDC1,FKBP4,FLNB,FMO5,FZD4,GALNT10,GALNT11,GAS7,GFPT2,GGCT,GGH,G…	179 (33)	31				PPARG
PTPRR	phosphatase	0.416	3			0	0.000157	0.0045	ADAM10,Akt,AKT3,APC,APP,AR,ATF2,ATM,CCND1,CDH1,CDH2,CDKN1A,Creb,CREBBP,CREM,CSF1,CTNNB1,EIF2AK2,ESRRA,EZH2,FOS,FOXO1,FYN,HIF1A,HSF1,JAK1,JAK2,LEF1,MAPK3,MAPK7,MAPT,MED1,MEF2A,Mek,MKNK1,MTORC1,MYC,NANOG,NFE2L2,NFkB (complex),NFKB1,NFKBIA,NR3C1,NR4A1,P38 MAPK,PARP1,PDGFRB,PI3K (complex),PKM,PPP3R1,PRKAA1,PTGS2,PTPRR,RAF1,RB1,RBL2,RELA,RPTOR,SGK1,SHC1,SREBF1,STAT1,STAT3,TCF7L2,TFCP2,TP53,TWIST1,TYK2…	ABCC8,ABHD2,ABL1,ACOT4,ACVR2B,AFF3,AGO2,AHRR,AP3M2,ARHGAP1,ARNT,ATF7,ATP11A,ATP5F1C,ATP5PB,ATP5PF,ATP5PO,ATP6AP2,BHLHE40,BHLHE41,BOC,BSN,C3orf70,CACNA1A,CACNB2,CAMK1G,CAPZA2,CCT2,CCT4,CD163L1,CD99,CDK12,CHST3,CISD1,CIT,COPS5,COQ3,COX14,COX6C,COX7B,COX7C,CSNK2A2,CUX1,DAB1,DCTN3,DLGAP2,DNAH2,DNAH9,DNAJC19,DPYSL2,DPYSL3,DUT,DYNC1LI1,DYNLL1,EGF,EIF4A2,EIF4EBP2,EIF4G1,EMSY,ENTPD5,FARP1,FHDC1,FKBP11,FZ…	227 (70)	68					BTG2
ALDH3A1	enzyme		3			0	0.000162	0.0046	26s Proteasome,ABL1,Ahr-aryl hydrocarbon-Arnt,Akt,ALDH3A1,AR,beta-estradiol,CASP3,CCND1,Cdk,CEBPA,CEBPB,CRBN,CREBBP,E2F1,EGFR,EGR1,EIF2AK2,EIF2AK3,ERK1/2,ERN1,ESR1,FOXO3,fulvestrant,H2AX,IL18,MAP3K1,MAPK1,MAPK14,MAPK8,MAPT,MYOD1,NCOA1,NCOA2,NFATC1,NFkB (complex),NR3C1,NR4A1,NR4A2,NR4A3,P38 MAPK,PARP1,PPARG,PRKCD,PRKN,PSMB11,PSMD10,PTEN,RAF1,RB1,RELA,RNF2,SOCS3,STAT1,STAT3,tamoxifen,TP53,UBA1	ABCA2,ABCC8,ABLIM1,ACTB,ACVR1B,ACVR2B,ADARB2,ADCY2,AHRR,AMER1,AP3M2,ARHGAP1,ARID5B,ARMT1,ARNT,ATP11A,ATP2B4,ATP5F1C,ATP5PD,ATP5PF,ATP5PO,BAIAP2,BOC,BSN,CACNA1A,CAMK1G,CAPZA2,CARM1,CBL,CCT2,CCT4,CD99,CDC42BPB,CDK7,CELSR3,CHST3,CISD1,COQ3,COX14,COX6C,COX7A2,COX7B,COX7C,CTHRC1,CUX1,DENND3,DGUOK,DNAJC19,DTNA,DUT,DYNC1LI1,DYNLL1,EEF2K,EGF,EIF4EBP2,ELOC,EMG1,EMSY,EP400,F8,FARP1,FHDC1,FKBP4,FLNB,FMO5,FN…	231 (58)	57	CLDN7,FOXO3,IL1,NFE2L2	forskolin		26s Proteasome,RB1	CDKN1A,Cyclin A,Cyclin E
erbstatin	chemical - endogenous non-mammalian		3			0	0.000179	0.0046	26s Proteasome,Akt,Alp,AMPK,AR,BCL2,CDKN1A,CEBPA,CEBPB,CHUK,Creb,CREB1,CSF2,CTNNB1,erbstatin,ERK1/2,ESR1,estrogen receptor,FOXO1,FOXO3,FYN,GATA3,GSK3B,HIF1A,HNF4A,IL10,IL1B,IL6,IRF3,IRF4,JAK2,KRAS,MALT1,Mapk,MAPK1,MAPK14,MAPK8,MAPT,Mek,MTOR,MYC,NFE2L2,NFkB (complex),NFKB1,NFKB2,NLRP3,NR1I2,NR4A1,NRAS,PDK1,PI3K (complex),Pkc(s),POU2F2,PPARG,PPARα-RXRα,PRKCD,PRL,RB1,REL,RELA,RPTOR,SGK1,SHC1,SLC6A3,…	ABCC8,ABLIM1,ACVR1B,ACVR2B,ADARB2,ADCY2,AFF3,AGO1,AGO2,AMER1,AP2A2,AP3M2,ARHGAP1,ARMCX1,ARPC3,ARSB,ATF7,ATP2B4,ATP5F1C,ATP5PB,ATP5PD,ATP5PF,ATP5PO,ATP6AP2,ATP7B,BEX1,BHLHE40,BHLHE41,BOC,BSN,CACNA1A,CARM1,CASC3,CBL,CD163L1,CD99,CDC42BPB,CGN,CHST3,CISD1,CIT,COPS4,COPS5,COQ3,COX14,COX6C,COX7B,COX7C,CRISPLD2,CTNND2,CUX1,CUX2,DAB1,DAP,DCLRE1B,DCTN3,DENND3,DNAJC19,DPY19L3,DTNA,DYNLL1,EEF2K,EIF4EBP2,EIF…	238 (71)	69					PI3K (complex)
STAT6 decoy ODN	chemical reagent		3			0	0.000194	0.002	Akt,APP,AR,CEBPA,Creb,CTNNB1,ERK1/2,glucocorticoid,GSK3B,IL2,JUN,MAOA,Mapk,MMP9,Nfat (family),NFE2L2,NFkB (complex),NFKBIA,P38 MAPK,PDPK1,PGR,PI3K (complex),PPARA,PPARG,PPARGC1A,progesterone,RELA,SMAD2,SMAD3,STAT1,STAT5B,STAT6 decoy ODN,TP53	ABCA2,ABCA3,ABCC8,ABCG2,ACOT4,ACTB,ACVR1B,ACVR2B,AHCYL1,AHRR,AP3M2,ARHGAP1,ARNT,ATF7,ATP11A,ATP5F1C,ATP5PB,ATP5PO,BACE1,BAIAP2,BCL6,CACNA1A,CAPZA2,CD99,CDK7,CELSR3,CHST3,CISD1,CIT,COPS5,COQ3,COX7A2,COX7C,CRISPLD2,CS,CSNK2A2,CTNND2,CUX1,CUX2,DAP,DCTN3,DIP2B,DNAJC19,DPY19L3,DPYSL2,DUT,DYNC1LI1,EIF4A2,EIF4EBP2,ENTPD5,EP400,EPAS1,F8,FHDC1,FLNB,FMO5,FZD4,GALNT10,GALNT11,GAS7,GFM2,GFPT2,GGCT,GGH,GLIS3,…	185 (33)	32					PPARG
ST1926	chemical drug		1			0	0.000199	0.0005	ST1926	ACTB,ARPC3,ATP5PF,CCT2,COX6C,COX7A2,COX7A2L,COX7B,COX7C,DYNLL1,EIF4A2,H2AZ1,NME1,PABPC1,PSMA4,PSMF1,RBX1,RPS27A,TOMM7,TXN,UQCRB	21 (1)	1				CDKN1A	ARF1,NPM1,PFN1,ST13,UBE2M
CPT1B	enzyme		1			0	0.000223	0.0004	CPT1B	ATP5F1C,ATP5PD,CBL,COX7B,CRKL,CS,ELK1,IRS1,IRS2,NDUFA4,NDUFA6,NDUFA8,NDUFA9,NDUFAB1,NDUFB3,NDUFB6,NDUFS4,NDUFV2,RHEB,RPTOR,SORBS1,UQCRB	22 (1)	1	beta-estradiol,corticosterone,DGAT1,PPARG,SIRT1,streptozocin,ZBTB7B	ALDH1A1		FOXO1,fructose-6-phosphate,PIK3CA,PRKAG1,RHEB,SOCS3	CYP46A1,GMP,IKBKB,L-phenylalanine,PPP1R3A,SREBF1
BIBX1522	chemical drug		3			0	0.000233	0.0113	ABL1,AGT,Akt,AR,ATF2,BIBX1522,CCND1,CDK5,CEBPA,CEBPB,Creb,CREB1,CREBBP,CREM,CTNNB1,EGFR,ERBB2,ERK1/2,ESR1,ETV5,FOS,FOXO1,FOXO3,FYN,GATA1,GSK3B,HBEGF,HGS,HIF1A,HRAS,IL10,JAK1,JUP,KRAS,Mapk,MAPK1,MAPK8,MAPT,MED1,Mek,MET,MITF,MKNK1,MTOR,MUC1,MYC,NEDD9,NFE2L2,NFkB (complex),NFKBIA,NOTCH1,NR3C1,NR4A2,P38 MAPK,PARP1,PGR,PI3K (complex),Pkc(s),PPARA,PPARG,PRKAA1,PRKCD,PTGS2,PTPRR,RAF1,RELA,RPTOR,SGK1,SHC…	ABCC8,ABCG2,ABL1,ABLIM1,ACOT4,ACTB,ACVR1B,ACVR2B,AGO2,AMER1,AP3M2,ARHGAP1,ARID1B,ARNT,ARPC3,ARSB,ATF7,ATP5F1C,ATP5PB,ATP5PO,ATP6AP2,BCL6,BHLHE40,BHLHE41,BOC,BSN,CACNA1A,CACNA1C,CAMK1G,CAPZA2,CARM1,CBL,CD163L1,CDC42BPB,CELSR3,CGN,CHST11,CHSY1,CISD1,COQ3,COX6C,COX7A2,COX7B,COX7C,CRISPLD2,CRKL,CTHRC1,CTNND2,CUX1,CUX2,DAB1,DAPK1,DCTN3,DENND3,DIP2B,DLGAP2,DNAJC19,DPYSL3,DTNA,DYNC1LI1,DYNLL1,EEF2K,EGF,…	256 (85)	84
SNX1	transporter	0.001	3			0	0.000233	0.011	ABL1,AGT,Akt,AR,ATF2,CCND1,CDK5,CEBPA,CEBPB,Creb,CREB1,CREBBP,CREM,CTNNB1,EGFR,ERBB2,ERK1/2,ESR1,ETV5,FOS,FOXO1,FOXO3,FYN,GATA1,GSK3B,HBEGF,HGS,HIF1A,HRAS,IL10,JAK1,JUP,KRAS,Mapk,MAPK1,MAPK8,MAPT,MED1,Mek,MET,MITF,MKNK1,MTOR,MUC1,MYC,NADPH oxidase,NEDD9,NFE2L2,NFkB (complex),NFKBIA,NOTCH1,NR3C1,NR4A2,P38 MAPK,PARP1,PGR,PI3K (complex),Pkc(s),PPARA,PPARG,PRKAA1,PRKCD,PTGS2,PTPRR,RAC2,RAF1,RELA,RPTO…	ABCC8,ABCG2,ABL1,ABLIM1,ACOT4,ACTB,ACVR1B,ACVR2B,AGO2,AMER1,AP3M2,ARHGAP1,ARID1B,ARNT,ARPC3,ARSB,ATF7,ATP5F1C,ATP5PB,ATP5PO,ATP6AP2,BCL6,BHLHE40,BHLHE41,BOC,BSN,CACNA1A,CACNA1C,CAMK1G,CAPZA2,CARM1,CBL,CD163L1,CDC42BPB,CELSR3,CGN,CHST11,CHSY1,CISD1,COQ3,COX6C,COX7A2,COX7B,COX7C,CRISPLD2,CRKL,CTHRC1,CTNND2,CUX1,CUX2,DAB1,DAPK1,DCTN3,DENND3,DIP2B,DLGAP2,DNAJC19,DPYSL3,DTNA,DYNC1LI1,DYNLL1,EEF2K,EGF,…	256 (87)	85					NADPH oxidase,SLC12A3
SCML2	transcription regulator	0.835	3			0	0.000234	0.0023	Akt,AR,CCNE1,CDK2,CDKN1A,CDKN1B,CDX2,CEBPB,CTNNB1,E2F3,EGR1,EIF2AK3,ERK1/2,FOS,FOXO1,FOXP3,H2AX,HRAS,HSF1,ID2,ID3,LMNA,Mapk,MAPK9,MAPT,Mek,MYOD1,NANOG,NCOA1,NFE2L2,NFkB (complex),NR1I2,NR3C1,P38 MAPK,PGR,POU5F1,PTTG1,RELA,SCML2,SMARCA4,SMARCC1,SOX2,SP1,STAT,STAT1,WT1	ABCC8,ABRACL,AFF3,AHCYL1,AHRR,ARNT,ATF7,ATP5PF,ATP5PO,BACE1,BAIAP2,BEX5,BSN,CACNA1A,CCT2,CD163L1,CHST11,CHST3,CIT,COPS5,COX6C,COX7B,COX7C,CUX1,DCTN3,DNAJC19,DPY30,DPYSL2,DYNLL1,EIF4A2,EP400,F8,FLNB,FMO5,FZD4,GAB2,GABARAPL1,GALNT10,GALNT11,GFM2,GSTA4,GSTO1,HDAC4,HDAC8,HINT1,HIVEP1,HSPB8,ITGAE,KCNC1,KCND3,KCNK1,KDELR1,KDM2A,KDM4B,KLF7,LAMC1,LPCAT4,LRRK1,MDC1,MECP2,MED1,MFHAS1,MLF1,MRPL27,MRPL33,MRP…	137 (46)	44
AFDN	other	0.069	3			0	0.000237	0.0088	ABL1,AFDN,Akt,AR,ATF2,CCND1,CDH1,CDH5,CDK5,CEBPA,CEBPB,CHUK,Creb,CREB1,CREBBP,CREM,EGFR,EIF4E,ERBB2,ERK1/2,ESR1,estrogen receptor,ETV5,FOS,FOXO1,GATA1,GRIN3A,GSK3B,HGS,HIF1A,HRAS,IGF1R,IL10,IRF4,ITK,JAK1,JUP,KDR,KRAS,Mapk,MAPK1,MAPT,MED1,MET,MITF,MKNK1,MTOR,MUC1,MYC,NDFIP2,NEDD9,NFE2L2,NFkB (complex),NFKBIA,NR3C1,NR4A2,P38 MAPK,PDPK1,PGR,PI3K (complex),Pkc(s),PKD1,PPARA,PRKAA1,PRKCD,PTGS2,PTPRR,R…	ABCC8,ABL1,ABLIM1,ACOT4,ACVR1B,ACVR2B,AGO1,AHCYL1,AJAP1,AMER1,AP3M2,ARHGAP1,ARHGEF17,ARNT,ARPC3,ARSB,ATF7,ATP5F1C,ATP5PB,ATP5PD,ATP6AP2,BHLHE41,BOC,BSN,CACNA1A,CACNA1C,CAMK1G,CAMLG,CAPZA2,CARM1,CBL,CD163L1,CDC42BPB,CGN,CHST11,CHSY1,CISD1,COQ3,COX14,COX6C,COX7B,COX7C,CRISPLD2,CRKL,CTHRC1,CTNND2,CUX1,CUX2,DAPK1,DCTN3,DENND3,DGUOK,DIP2B,DIP2C,DLGAP2,DNAJC19,DPYSL3,DTNA,DYNC1LI1,DYNLL1,EEF2K,EIF4A2,E…	256 (99)	96					INSR
SEMA3D	other	0.128	3			0	0.000237	0.0115	ABL1,AGT,Akt,AR,ATF2,CCND1,CDK5,CEBPA,CEBPB,Creb,CREB1,CREBBP,CREM,CTNNB1,EGFR,ERBB2,ERK1/2,ESR1,ETV5,FOS,FOXO1,FOXO3,FYN,GATA1,GSK3B,HBEGF,HGS,HIF1A,HRAS,IL10,JAK1,JUP,KRAS,Mapk,MAPK1,MAPK8,MAPT,MED1,Mek,MET,MITF,MKNK1,MTOR,MUC1,MYC,NEDD9,NFE2L2,NFkB (complex),NFKBIA,NOTCH1,NR3C1,NR4A2,P38 MAPK,PARP1,PGR,PI3K (complex),Pkc(s),PPARA,PPARG,PRKAA1,PRKCD,PTGS2,PTPRR,RAF1,RELA,RPTOR,SEMA3D,SGK1,SHC1,…	ABCC8,ABCG2,ABL1,ABLIM1,ACOT4,ACTB,ACVR1B,ACVR2B,AGO2,AMER1,AP3M2,ARHGAP1,ARID1B,ARNT,ARPC3,ARSB,ATF7,ATP5F1C,ATP5PB,ATP5PO,ATP6AP2,BCL6,BHLHE40,BHLHE41,BOC,BSN,CACNA1A,CACNA1C,CAMK1G,CAPZA2,CARM1,CBL,CD163L1,CDC42BPB,CELSR3,CGN,CHST11,CHSY1,CISD1,COQ3,COX6C,COX7A2,COX7B,COX7C,CRISPLD2,CRKL,CTHRC1,CTNND2,CUX1,CUX2,DAB1,DAPK1,DCTN3,DENND3,DIP2B,DLGAP2,DNAJC19,DPYSL3,DTNA,DYNC1LI1,DYNLL1,EEF2K,EGF,…	256 (85)	84
brigatinib	chemical drug		3			0	0.000238	0.005	ABL1,AGT,Akt,ALK,AR,ATF2,BCL2L1,brigatinib,CCND1,CDK5,CEBPA,CEBPB,Creb,CREB1,CREBBP,CREM,CTNNB1,EGFR,EML4-ALK,ERBB2,ERK1/2,ESR1,ETV5,FLT3,FOS,FOXO1,FOXO3,FYN,GATA1,GSK3B,HIF1A,HRAS,IGF1R,IL10,JAK1,JAK1/2,JUP,KRAS,LDH (family),Mapk,MAPK1,MAPT,MED1,Mek,MET,mir-140,MITF,MKNK1,MTOR,MUC1,MYC,NEDD9,NFE2L2,NFkB (complex),NFKBIA,NOTCH1,NPM1-ALK,NR4A2,NTRK2,P38 MAPK,PARP1,PDK1,PGR,PI3K (complex),Pkc(s),PP…	ABCC8,ABCG2,ABL1,ABLIM1,ACOT4,ACTB,ACVR1B,ACVR2B,ADARB2,AGO2,AMER1,AP3M2,ARHGAP1,ARID1B,ARNT,ARPC3,ARSB,ATF7,ATP5PD,ATP5PF,ATP5PO,ATP6AP2,BCL6,BHLHE41,BOC,BSN,CACNA1A,CACNA1C,CAMK1G,CAPZA2,CARM1,CBL,CD163L1,CDC42BPB,CGN,CHST11,CHSY1,COX14,COX6C,COX7B,COX7C,CRISPLD2,CRKL,CTHRC1,CTNND2,CUX1,CUX2,DAB1,DAPK1,DCTN3,DENND3,DIP2B,DLGAP2,DNAJC19,DPYSL3,DTNA,DYNLL1,EEF2K,EGF,EIF4A2,EIF4EBP2,EIF4G1,ELK1,EM…	232 (93)	89					IGF1R
Crm197	biologic drug		3			0	0.000242	0.0109	ABL1,AGT,Akt,AR,ATF2,CCND1,CDK5,CEBPA,CEBPB,Creb,CREB1,CREBBP,CREM,Crm197,CTNNB1,EGFR,ERBB2,ERK1/2,ESR1,ETV5,FOS,FOXO1,FOXO3,FYN,GATA1,GSK3B,HBEGF,HGS,HIF1A,HRAS,IL10,JAK1,JUP,KRAS,Mapk,MAPK1,MAPK8,MAPT,MED1,Mek,MET,MITF,MKNK1,MTOR,MUC1,MYC,NEDD9,NFE2L2,NOTCH1,NR3C1,NR4A2,P38 MAPK,PARP1,PGR,PI3K (complex),Pkc(s),PPARA,PPARG,PRKAA1,PRKCD,PTGS2,PTPRR,RAF1,RELA,RPTOR,SGK1,SHC1,SLC6A3,SMAD2,SMAD3,SP1…	ABCC8,ABCG2,ABL1,ABLIM1,ACOT4,ACTB,ACVR1B,ACVR2B,AGO2,AMER1,AP3M2,ARHGAP1,ARID1B,ARNT,ARPC3,ARSB,ATF7,ATP5F1C,ATP5PB,ATP5PO,ATP6AP2,BCL6,BHLHE40,BHLHE41,BOC,BSN,CACNA1A,CACNA1C,CAMK1G,CAPZA2,CARM1,CBL,CD163L1,CDC42BPB,CELSR3,CGN,CHST11,CHSY1,CISD1,COQ3,COX6C,COX7A2,COX7B,COX7C,CRISPLD2,CRKL,CTHRC1,CTNND2,CUX1,CUX2,DAB1,DAPK1,DCTN3,DENND3,DIP2B,DLGAP2,DNAJC19,DPYSL3,DTNA,DYNC1LI1,DYNLL1,EEF2K,EGF,…	249 (83)	82
T-type Calcium Channel	complex		3			0	0.000244	0.0099	Akt,AR,ATF2,CCND1,CDK5,CEBPA,CEBPB,CHUK,CLOCK,Creb,CREB1,CREBBP,CTNNB1,DOCK8,EGFR,EGR1,EIF4E,ERK1/2,ESR1,ETV5,F3,FOS,GATA1,GSK3B,H/K/NRAS,HIF1A,HMGA1,HRAS,HSF1,IL10,INSR,IRF3,KRAS,Mapk,MAPK1,MAPK8,MAPT,MED1,MITF,MKNK,MKNK1,MTOR,MYC,NFE2L2,NFkB (complex),NFKBIA,NR3C1,NR4A2,NRAS,P38 MAPK,PARP1,PGR,Pkc(s),PPARA,PPARG,PRKAA1,PRKCA,PRKG1,PTGS2,PTPRR,RAF1,RB1,RELA,SFPQ,SGK1,SHC1,SLC6A3,SMAD2,SMAD3,SP1,…	ABCC8,ACVR1B,ACVR2B,ADARB2,ADCY2,AFF3,AHCYL1,AHNAK2,AP3M2,ARID5B,ARL2BP,ARNT,ARPC3,ARSB,ATF7,ATP2B4,ATP5F1C,ATP5PB,ATP5PD,ATP5PO,BAIAP2,BHLHE41,BSN,CACNA1A,CACNA1C,CAMK1G,CAMLG,CAPZA2,CARM1,CBL,CCT2,CCT4,CD163L1,CDC42BPB,CELSR3,CEP19,CGN,CHST11,CHST3,CHSY1,CISD1,COQ3,CORT,COX14,COX6C,COX7A2,COX7B,COX7C,CRISPLD2,CRKL,CTNND2,CUX1,DAB1,DAPK1,DCTN3,DGUOK,DLGAP2,DNAJC19,DPY19L3,DPYSL3,DTNA,DYNC1LI1,DY…	241 (79)	77
CAB39L	kinase	0.479	1			0	0.000248	0.0016	CAB39L	COX6C,COX7C,NDUFA12,NDUFA4,NDUFB3,NDUFB8,NDUFS4,NDUFV2,UQCRB	9 (1)	1				CDKN1A
SPHK2	kinase	0.632	3			0	0.000249	0.0082	Akt,AR,ATF4,BACE1,Ca2+,CASP3,CCAR2,CCND1,CDKN1A,CEBPB,CHUK,Creb,CREB1,CREBBP,CTNNB1,EIF2AK2,epoprostenol,ESR1,ESR2,estrogen receptor,EZH2,fingolimod,FOXO1,GATA1,GSK3B,HIF1A,HMGA1,HSF1,IGF1R,IL18,IRF1,IRF3,JUN,KAT6A,KLF2,LCK,LEF1,MAP3K1,MAPK14,MAPT,MLXIPL,MTOR,MYC,NFAT5,NFE2L2,NFkB (complex),NFKBIA,NFKBID,NLRP3,NR1I2,NR4A1,NRF1,NTRK2,PARP1,PDX1,PI3K (complex),PI3K (family),Pkc(s),POU5F1,PPARGC1A,P…	ABCA2,ABCA3,ABL1,ACOT4,ACVR1B,ACVR2B,AFF3,AGO1,AMER1,AP3M2,ARHGAP1,ARHGEF17,ARL2BP,ARNT,ATF7,ATP2B4,ATP5PF,ATP6AP2,BAIAP2,BHLHE40,BHLHE41,BOC,BSN,C3orf70,CACNA1A,CAMK1G,CAMLG,CARM1,CCT2,CDC42BPB,CDK7,CEP19,CGN,CHST3,CISD1,COPS4,COQ3,CORT,COX14,COX7C,CRKL,CTHRC1,CTNND2,CUX1,CUX2,DAPK1,DCLRE1B,DCTN3,DENND3,DIP2B,DLGAP2,DNAH2,DNAJC19,DTNA,DYNLL1,EEF1E1,EEF2K,EIF4A2,EIF4EBP2,ELK1,ELOC,EMG1,EPAS1,F8,F…	233 (86)	79	ADRB3,HNF1A,PAX3-FOXO1	tyrphostin AG 1478		CDKN1A,FGR	FOXO1
PF543	chemical drug		3			0	0.000251	0.0086	26s Proteasome,Akt,AR,ATF2,Ca2+,CCND1,CDK5,CEBPA,CEBPB,CHUK,Creb,CREB1,CREBBP,CREM,EGFR,EGR1,EIF4E,ERK1/2,ERN1,ESR1,ETV5,FOS,GATA1,HIF1A,HRAS,IL10,INSR,KRAS,MAPK1,MAPK8,MAPT,MED1,MET,mir-21,MITF,MKNK1,MTOR,MYC,NFE2L2,NFkB (complex),NFKBIA,nitric oxide,NR3C1,NR4A2,NRAS,P38 MAPK,PARP1,PF543,PGR,PI3K (complex),Pkc(s),PPARA,PRKAA1,PRKCB,PTGS2,PTPRR,RAF1,RELA,RPTOR,SGK1,SLC6A3,SMAD2,SMAD3,SP1,SP3,SPHK…	ABCC8,ABL1,ABLIM1,ACTB,ACVR1B,ACVR2B,ADARB2,ADCY2,AFF3,AHCYL1,AMER1,AP3M2,ARHGAP1,ARID1B,ARID5B,ARNT,ARPC3,ARSB,ATF7,ATP2B4,ATP5F1C,ATP5PB,ATP5PD,ATP6AP2,BAIAP2,BCL6,BEX1,BHLHE41,BLOC1S1,BOC,BSN,CACNA1A,CACNA1C,CACYBP,CAMK1G,CAMLG,CAPZA2,CARM1,CBL,CD163L1,CDC42BPB,CELSR3,CGN,CHST11,CHST3,CHSY1,CISD1,COQ3,COX6C,COX7A2,COX7B,COX7C,CRISPLD2,CRKL,CSNK2A2,CUX1,DAB1,DAPK1,DCTN3,DGUOK,DLGAP2,DNAJC19,DPY…	249 (79)	78					FGR
PTGFR	G-protein coupled receptor	0.044	3			0	0.000251	0.0118	ABL1,AGT,Akt,AR,ATF2,CCND1,CDK5,CEBPA,CEBPB,Creb,CREB1,CREBBP,CREM,CTNNB1,EGFR,ERBB2,ERK1/2,ESR1,ETV5,FOS,FOXO1,FOXO3,FYN,GATA1,GSK3B,HBEGF,HGS,HIF1A,HRAS,IL10,JAK1,JUP,KRAS,Mapk,MAPK1,MAPK8,MAPT,MED1,Mek,MET,MITF,MKNK1,MTOR,MUC1,MYC,NEDD9,NFE2L2,NFkB (complex),NFKBIA,NOTCH1,NR3C1,NR4A2,P38 MAPK,PARP1,PGR,PI3K (complex),Pkc(s),PPARA,PPARG,PRKAA1,PRKCD,PTGFR,PTGS2,PTPRR,RAF1,RELA,RPTOR,SGK1,SHC1,S…	ABCC8,ABCG2,ABL1,ABLIM1,ACOT4,ACTB,ACVR1B,ACVR2B,AGO2,AMER1,AP3M2,ARHGAP1,ARID1B,ARNT,ARPC3,ARSB,ATF7,ATP5F1C,ATP5PB,ATP5PO,ATP6AP2,BCL6,BHLHE40,BHLHE41,BOC,BSN,CACNA1A,CACNA1C,CAMK1G,CAPZA2,CARM1,CBL,CD163L1,CDC42BPB,CELSR3,CGN,CHST11,CHSY1,CISD1,COQ3,COX6C,COX7A2,COX7B,COX7C,CRISPLD2,CRKL,CTHRC1,CTNND2,CUX1,CUX2,DAB1,DAPK1,DCTN3,DENND3,DIP2B,DLGAP2,DNAJC19,DPYSL3,DTNA,DYNC1LI1,DYNLL1,EEF2K,EGF,…	256 (85)	84		PRL,Z-LLL-CHO
AGK	kinase	0.242	3			0	0.000254	0.0068	1,2-diolein diacylclycerol,ABL1,AGK,AGT,APP,AR,ATF2,Calmodulin,CCND1,CDK5,CEBPA,CEBPB,ceramide,CHUK,Creb,CREB1,CREBBP,CREM,CTLA4,diacylglycerol,EGFR,ERBB2,ERK1/2,ESR1,ETV5,FOS,FOXO1,FOXO3,FYN,GATA1,GNA12,HGS,HIF1A,HOXA10,HRAS,IFNGR1,IL10,INSR,IRF8,JAK1,JAK2,JUP,KRAS,lysophosphatidic acid,MAPK1,MAPK8,MAPT,MED1,MET,mir-21,MITF,MKNK1,MTOR,MTORC2,MUC1,MYC,NEDD9,NFE2L2,NFkB (complex),NFKBIA,NOTCH1,NR3…	ABCC8,ABCG2,ABL1,ABLIM1,ACOT4,ACTB,ACVR1B,ACVR2B,ADCY9,AGO2,AJAP1,AMER1,AP2A2,AP3M2,ARHGAP1,ARID1B,ARMCX1,ARNT,ARPC3,ARSB,ATF7,ATP5F1C,ATP5PB,ATP5PD,ATP6AP2,B3GALNT1,BEX1,BHLHE41,BOC,BSN,CACNA1A,CACNA1C,CACNB2,CACYBP,CAMK1G,CAPZA2,CARM1,CBL,CCT4,CD163L1,CDC42BPB,CDK12,CGN,CHSY1,CISD1,COQ3,COX6C,COX7B,COX7C,CRISPLD2,CRKL,CSNK2A2,CTHRC1,CUX1,DAB1,DAP,DAPK1,DCTN3,DENND3,DIDO1,DIP2B,DLGAP2,DNAJC19,DP…	262 (98)	93	cardiolipin			diacylglycerol
PRDM16	transcription regulator	0.666	3			0	0.000266	0.0029	Akt,AKT2,APP,BACE1,CDH1,Creb,Ctbp,CTNNB1,CYP19A1,ERK1/2,ESR1,ESR2,ESRRA,Esrra,FOXO1,glucocorticoid,GSK3B,IL2,Mapk,MMP9,Nfat (family),NFE2L2,NFkB (complex),NFKBIA,NR1H3,NR5A1,NR5A2,NRF1,P38 MAPK,PDPK1,PGR,PI3K (complex),PPARA,PPARG,PPARGC1A,PPARGC1B,PPRC1,PRDM16,progesterone,RB1,RELA,SMAD2,SMAD3,STAT1,STAT3,STAT5B,THRB,TP53	ABCA2,ABCC8,ABCG2,ABLIM1,ACOT4,ACVR2B,AFF3,AHCYL1,AHRR,AMER1,AP3M2,ARNT,ATF7,ATP11A,ATP5F1C,ATP5PD,ATP5PF,ATP5PO,ATP6AP2,BACE1,BAIAP2,BCL6,BEX1,BOC,CAPZA2,CARM1,CBL,CCT4,CD99,CDC42BPB,CDK12,CDK7,CELSR3,CGN,CHST3,CISD1,CIT,COPS5,COQ3,COX14,COX6C,COX7A2,COX7A2L,COX7B,CRISPLD2,CRKL,CS,CSNK2A2,CTHRC1,CTNND2,DAP,DCTN3,DIP2B,DPY19L3,DPYSL2,DPYSL3,DTNA,DYNC1LI1,EEF2K,EIF4A2,EIF4EBP2,EIF4G1,ENTPD5,EP400,…	213 (48)	46	FST,SIRT1			PPARG	CDKN1A
RASSF6	other		3			0	0.000272	0.0022	ABL1,Ahr-aryl hydrocarbon-Arnt,AR,CCND1,Cdk,CDKN1A,CDKN2A,CEBPA,CEBPB,E2F1,EGR1,FLI1,FOXO1,FOXO3,GATA3,HDAC1,HIF1A,IGF1R,KAT5,MAPK14,MAPK8,MAPKAPK2,MAPT,MDM2,MYCN,MYOD1,NFATC1,NR3C1,NR4A1,NR4A2,NR4A3,P38 MAPK,PER2,PPARG,PTEN,RAF1,RARA,RASSF6,RB1,RELA,RNF2,RUNX3,SMAD2,SMAD3,SP1,TP63,TP73	ABCA3,ABCC8,ABLIM1,ACTB,ACVR2B,AFF3,AHRR,AP3M2,ARHGAP1,ARNT,ATP2B4,ATP5PD,ATP6AP2,BAIAP2,BCL11B,BHLHE41,BSN,CACNA1A,CACNB2,CAMLG,CCT4,CD99,CELSR3,CHST3,CIT,COX14,COX6C,COX7A2,COX7B,COX7C,CRISPLD2,CRKL,CTHRC1,CUX1,DAB1,DIP2C,DNAJC19,DPYSL3,DYNC1LI1,EIF4EBP2,EIF4G1,ELK1,ELOC,EMSY,ENTPD5,EP400,F8,FHDC1,FKBP11,FLNB,GAB2,GABARAPL1,GFM2,GFPT2,GGH,GHITM,GLB1L2,GNPAT,GPR75,GREB1,GRIN1,GSTO1,HDAC4,HDAC8,H…	162 (47)	46				BTG2,CASP7,CDKN1A,CDKN2A,RB1	MDM2
CRK-CRKL-CBL	complex		3			0	0.000275	0.0087	26s Proteasome,ABL1,AMPK,AR,BCR-ABL1,CBLC,CCND1,CDKN1A,CEBPB,CHUK,Creb,CREB1,CRK,CRK-CRKL-CBL,CRKL,CTNNB1,EGFR,EIF2AK3,ESR1,FOXO1,FOXO3,FYN,GATA3,GSK3B,HIF1A,HMOX1,HRAS,IL10,IRF3,ITGB1,JAK2,KRAS,MALT1,MAPK1,MAPK14,MAPK3,MAPK8,MAPT,MEF2,Mek,MTOR,MYC,NFE2L2,NFkB (complex),NFKB1,NFKBIA,NOX4,NR4A1,NRAS,P38 MAPK,PDK1,PI3K (complex),Pkc(s),PRKCD,RAPGEF1,RB1,REL,RELA,RET,RPTOR,SGK1,SHC1,SLC6A3,SMAD3,SP1…	ABCA2,ABCA3,ABCC8,ABLIM1,ACVR1B,ACVR2B,ADARB2,ADCY2,AFF3,AHRR,AMER1,AP3M2,ARHGAP1,ARPC3,ARSB,ATF7,ATP2B4,ATP5PB,ATP5PO,ATP6AP2,BHLHE41,BOC,BSN,CACNA1A,CAPZA2,CARM1,CBL,CD163L1,CDC42BPB,CDK7,CELSR3,CGN,CHST11,CIT,COPS4,COPS5,COX14,COX6C,COX7A2,COX7B,COX7C,CRISPLD2,CS,CTNND2,CUX1,DAB1,DCLRE1B,DCTN3,DENND3,DNAJC19,DPY19L3,DPYSL2,DTNA,DUT,DYNLL1,EEF2K,EIF4EBP2,EIF4G1,EMSY,ENTPD5,F8,FARP1,FHDC1,FKBP11…	215 (68)	64				PI3K (complex)
AFAP1	other	0.029	3			0	0.000286	0.007	ABL1,AFAP1,Alpha catenin,AR,c-Src,CDH1,CEBPA,Creb,CTNNB1,EGFR,EIF4E,ERBB2,ERK1/2,ESR1,estrogen receptor,ETS1,GRIN3A,GSK3B,HGS,HNF4A,HRAS,IGF1R,IRF4,ITGB1,ITGB3,ITK,JAK1,JUP,KIT,KRAS,MAP2K3,MAPK1,MAPK14,mir-21,MKNK1,MMP9,MUC1,MYC,NDFIP2,NEDD9,NFkB (complex),NFKB1,NFKBIA,P38 MAPK,PDPK1,PIK3R1,PKD1,PRKCD,RAPGEF1,RB1,RELA,RET,RORC,RUNX3,SHC1,SNCA,SRC,STAT1,STAT3,STAT5B,STAT6,TLR2,TLR3,TP63,TP73,WAS,W…	ABCA2,ABHD2,ABL1,ABLIM1,ACOT4,ACVR1B,ACVR2B,AGO1,AGO2,AHCYL1,AHRR,AJAP1,AMER1,AP3M2,ARHGAP1,ARPC3,ARSB,ATP2B4,ATP5PD,ATP5PF,ATP6AP2,ATP7B,BCL11B,BCL6,BEX1,BOC,CACNA1A,CACYBP,CAMLG,CAPZA2,CARM1,CBL,CD99,CDC42BPB,CELSR3,CGN,CHST11,COX14,COX6C,COX7A2,COX7B,COX7C,CRKL,CSNK2A2,CTHRC1,CTNND2,CUX1,DENND3,DGUOK,DIP2B,DIP2C,DNAJC19,DPYSL2,DPYSL3,DTNA,DYNC1LI1,EEF2K,EIF4A2,EIF4EBP2,EIF4G1,ELOC,EMSY,EPAS1,F…	220 (69)	66
MDM2	transcription regulator	0.324	2			0	0.000291	0.0015	AR,ATM,CDKN1A,CDKN2A,E2F1,FBXW7,FLI1,FOXO1,GATA3,HDAC1,HIF1A,IGF1R,KAT5,MAPKAPK2,MDM2,MYCN,NFATC1,NR3C1,PER2,RARA,RB1,RELA,RUNX3,SMAD2,SMAD3,SMAD4,SP1,TP53,TP63,TP73	ABCA2,ABCA3,ABCC8,ABLIM1,AFF3,AHRR,AP3M2,ARHGAP1,ATP5F1C,ATP5PB,ATP5PD,ATP6AP2,BCL11B,BCL6,BHLHE41,CACNA1A,CACNB2,CAMLG,CCT4,CD99,CDK7,CELSR3,CHST3,CISD1,CIT,COQ3,COX14,COX6C,COX7A2,COX7B,COX7C,CRISPLD2,CRKL,CS,CUX1,DAB1,DAPK1,DIP2C,DNAJC19,DPYSL3,DUT,EGF,EIF4G1,ELOC,ENTPD5,FHDC1,FKBP11,FLNB,GAB2,GABARAPL1,GAS7,GFM2,GFPT2,GHITM,GLB1L2,GNPAT,GPR75,GREB1,GRIN1,GSTO1,HDAC4,HDAC8,HINT1,HIVEP1,HSBP1,H…	167 (30)	30	ABL1,beta-estradiol,camptothecin,CREBBP,CSNK2A1,diethylstilbestrol,estrogen,idarubicin,IKBKB,lactacystin,leptomycin B,MED1,mifepristone,NLRP3,OGT,PI3K (complex),uric acid	CAV1,forskolin,miR-143-3p (and other miRNAs w/seed GAGAUGA),PAX3-FOXO1,RASSF6,triptolide,UBR5,WT1		Cyclin A,Rb	caspase,DEFB4A/DEFB4B,FOXO1,FOXO3,IGF1R,SP1
TRIM63	enzyme		3			0	0.000294	0.0053	26s Proteasome,Akt,AR,beta-estradiol,CCND1,CEBPA,CEBPB,CHUK,Creb,CREB1,CREBBP,CREM,CTNNB1,EGR1,EIF2AK3,ERK1/2,ERN1,ESRRA,ETV5,FOS,GATA1,GSK3B,HIF1A,IL10,INSR,Mapk,MAPT,MED1,MITF,MKNK1,MTOR,MYC,NANOG,NCOA1,NFATC1,NFE2L2,NFkB (complex),NFKBIA,NR3C1,NR4A2,P38 MAPK,PGR,Pkc(s),PPARA,PPARG,PRKAA1,PRKCD,PRKCE,PSMB11,PSMD10,PTPRR,RAF1,RELA,RPTOR,SGK1,SMAD2,SMAD3,SP1,SRF,STAT,STK11,tamoxifen,TCF3,TEAD1,TR…	ABCC8,ACVR2B,ADARB2,ADCY2,AFF3,AHCYL1,AP3M2,ARID5B,ARMT1,ARNT,ATF7,ATP2B4,ATP5PD,ATP5PF,ATP5PO,BAIAP2,BHLHE41,BSN,CACNA1A,CACNA1C,CAMK1G,CCT2,CD163L1,CDK12,CHST3,CHSY1,COX6C,COX7B,COX7C,CRISPLD2,CTNND2,CUX1,DAPK1,DCTN3,DENND3,DGUOK,DLGAP2,DNAJC19,DPY19L3,DPYSL3,DYNC1LI1,EGF,EIF4EBP2,EIF4G1,ELK1,ELOC,EMSY,ENTPD5,EP400,F8,FARP1,FBXO9,FHDC1,FMO5,FNBP1,FZD4,GALNT10,GALNT11,GFM2,GFPT2,GGH,GHITM,GLG1,G…	192 (67)	66	Foxo,FOXO3,SREBF1	GSK0660,mir-23,MTM1,SIRT1,Z-LLL-CHO			26s Proteasome
chlorpropamide	chemical drug		3			0	0.000306	0.0001	26s Proteasome,ALDH1A1,ALDH2,AMPK,chlorpropamide,ERK1/2,FOXO1,MAP3K7,Map3k7,P38 MAPK,PRKAA1,RELA	ADARB2,AFF3,AHRR,AP3M2,ARNT,ATP5PF,ATP6AP2,BACE1,BEX1,BHLHE40,CACNA1C,DLGAP2,EGF,ELK1,EPAS1,FLNB,GABARAPL1,GFPT2,GNPAT,GRIN1,HDAC8,HSBP1,HSPB8,IGFBP5,IRS1,KDELR1,KLF7,KLHL29,LPIN1,MAP2K3,MED1,MLF1,MRPS18C,MRPS7,NDUFA12,NDUFA4,NDUFA8,NDUFA9,NDUFAF2,NDUFAF4,NFAT5,NRP2,OPHN1,PML,PRKCA,PTPRE,RARA,RGS2,RUNX2,S1PR3,SREBF2,SYVN1,TAC1,TAPBP,TIMP2,TNS1,TRAF6,UBE2H,ULK1,VIP,ZYX	61 (12)	10					ALDH1A1,ALDH2
SRC (family)	group		2			0	0.000307	0.0062	Akt,ANXA2,APP,AR,CAV1,CBL,CCND1,CDKN1B,CHUK,CTLA4,CTNNB1,EGFR,ENG,ERBB2,ERK1/2,ESR1,FOXO3,FYN,HRAS,ITK,LCK,MAPK1,MAPT,Mek,MET,MMP14,MTOR,MYC,NDFIP2,NFkB (complex),NFKBIA,P38 MAPK,PGR,PI3K (complex),PRKCE,RAF1,SNCA,SRC (family),STAT1,STAT3,STAT6,TJP2,TLR3,TLR4,TXK,YAP1	ABCA2,ABCA3,ABHD2,ABL1,ABLIM1,ACVR1B,AGO2,AHCYL1,AJAP1,AMER1,ARHGAP1,ARNT,ARSB,ATP5PB,ATP5PF,ATP5PO,ATP6AP2,BACE1,BCL11B,BHLHE40,BOC,BSN,CACNA1A,CAPZA2,CARM1,CBL,CD99,CDC42BPB,CDK7,CGN,CHST11,CIT,COPS5,COX6C,COX7B,COX7C,CRKL,CS,CSNK2A2,CTHRC1,CUX1,DAB1,DAPK1,DNAJC19,DPY19L3,DPYSL2,DTNA,DYNC1LI1,DYNLL1,EEF2K,EIF4G1,EMG1,EP400,FARP1,FKBP11,FKBP4,FLNB,FZD4,GABARAPL1,GALNT10,GALNT11,GAS7,GFM2,GFPT2,G…	204 (46)	45	aldosterone,CD3,IL1,VLDLR,VTN	mir-23,ponatinib,promegestone,ropivacaine		CAV1,GRIA1,IKBKB,NADPH oxidase,PI3K (complex),VCL	FOXO3,NEUROG3
AG 024322	chemical drug		3			0	0.000312	0.0092	AG 024322,Akt,APC,APP,AR,BCL2L1,BRCA1,CDK1,CDK2,CDK4,CDKN1A,CDKN1B,CDKN2A,CEBPA,CEBPB,CTNNB1,E2F1,E2F3,ERK1/2,estrogen receptor,EZH2,FOS,FOXO1,FOXP3,GLI1,HMGA1,ID2,ID3,ING1,KAT5,MAPK14,MAPT,MASTL,MTOR,MYC,NCOA1,NR1I2,PARP1,PELP1,PGR,PTTG1,RB1,RBL2,SKI,SMARCA4,SMARCC1,SOX2,SP1,STAT3,TFCP2,TFE3,TFEB,TP53,TP73,TSC1,WT1	ABCC8,ABHD2,ABRACL,AFF3,AGO1,AGO2,AHCYL1,AHNAK2,AMER1,AP3M2,ARHGAP1,ARL2BP,ARSB,ATP2B4,ATP5F1C,ATP5PB,ATP5PF,ATP5PO,ATP6AP2,B3GALNT1,BCL11B,BEX5,BHLHE41,BLOC1S1,BOC,BSN,CACNA1A,CACNB2,CAMLG,CCT4,CD163L1,CEP19,CHST3,CISD1,COPS5,COQ3,CORT,COX14,COX6C,COX7B,COX7C,CRISPLD2,CRKL,CSNK2A2,CUX1,DAB1,DIDO1,DIRAS2,DNAH2,DNAH9,DNAJC19,DPY30,DPYSL2,DYNLL1,EGF,EIF4G1,ELOC,EP400,F8,FHDC1,FLNB,FMO5,FOXN3,FZD4,G…	208 (56)	54
RO-4584820	chemical drug		3			0	0.000312	0.0092	Akt,APC,APP,AR,BCL2L1,BRCA1,CDK1,CDK2,CDK4,CDKN1A,CDKN1B,CDKN2A,CEBPA,CEBPB,CTNNB1,E2F1,E2F3,ERK1/2,estrogen receptor,EZH2,FOS,FOXO1,FOXP3,GLI1,HMGA1,ID2,ID3,ING1,KAT5,MAPK14,MAPT,MASTL,MTOR,MYC,NCOA1,NR1I2,PARP1,PELP1,PGR,PTTG1,RB1,RBL2,RO-4584820,SKI,SMARCA4,SMARCC1,SOX2,SP1,STAT3,TFCP2,TFE3,TFEB,TP53,TP73,TSC1,WT1	ABCC8,ABHD2,ABRACL,AFF3,AGO1,AGO2,AHCYL1,AHNAK2,AMER1,AP3M2,ARHGAP1,ARL2BP,ARSB,ATP2B4,ATP5F1C,ATP5PB,ATP5PF,ATP5PO,ATP6AP2,B3GALNT1,BCL11B,BEX5,BHLHE41,BLOC1S1,BOC,BSN,CACNA1A,CACNB2,CAMLG,CCT4,CD163L1,CEP19,CHST3,CISD1,COPS5,COQ3,CORT,COX14,COX6C,COX7B,COX7C,CRISPLD2,CRKL,CSNK2A2,CUX1,DAB1,DIDO1,DIRAS2,DNAH2,DNAH9,DNAJC19,DPY30,DPYSL2,DYNLL1,EGF,EIF4G1,ELOC,EP400,F8,FHDC1,FLNB,FMO5,FOXN3,FZD4,G…	208 (56)	54
pazopanib	chemical drug		3			0	0.000312	0.0093	AKT1,ATF4,ATM,CD28,CD3,CD5,CDKN1B,Creb,CREB1,CREBBP,CSF1,CSF1R,CTNNB1,CXCL12,EGFR,EIF4E,ERBB2,ERBB3,ERK1/2,ESR1,estrogen receptor,FGF2,FGFR1,FGFR2,FGFR3,FLT1,FLT4,FOXP3,FYN,HNRNPK,HRAS,HSF1,ITGB1,ITGB3,ITK,JAK1,JUP,KDR,KIT,LCK,Mapk,MAPK14,MAPK8,Mek,MITF,MMP9,MTOR,MTORC1,MYC,NFATC1,NFATC2,NFE2L2,NFkB (complex),NFKBIA,nitric oxide,NRAS,pazopanib,PDGFRA,PDGFRB,PDPK1,PI3K (complex),PIK3R1,Pkc(s),PRKC…	ABHD2,ABL1,ABLIM1,ACOT4,ACTB,ACVR1B,ACVR2B,ADCY2,AGO1,AGO2,AHCYL1,AMER1,ARHGAP1,ARHGEF17,ARID1B,ARNT,ATF7,ATP2B4,ATP5F1C,ATP5PB,ATP5PD,ATP5PF,ATP5PO,ATP6AP2,BACE1,BAIAP2,BCL11B,BEX1,BOC,CAMK1G,CAPZA2,CARM1,CCT2,CCT4,CD163L1,CD99,CDC42BPB,CELSR3,CGN,CHST11,CISD1,CIT,COQ3,CORT,COX14,COX6C,COX7A2,CRISPLD2,CRKL,CUX2,DAB1,DCTN3,DENND3,DGUOK,DIP2B,DPYSL2,DTNA,DUT,DYNC1LI1,DYNLL1,EEF2K,EIF2S3,EIF4EBP2,E…	228 (80)	73
PI3K (complex)	complex		2			0	0.000326	0.008	26s Proteasome,Akt,AKT1,AMPK,AR,CCND1,CDKN1A,CEBPB,CHUK,Creb,CREB1,CTNNB1,ERK1/2,ESR1,FOXO1,FOXO3,FYN,GATA3,GSK3B,HIF1A,HMOX1,IL10,IRF3,ITGB1,JAK2,KRAS,MALT1,Mapk,MAPK1,MAPK14,MAPK3,MAPK8,MAPT,MEF2,Mek,MTOR,MYC,NFE2L2,NFkB (complex),NFKB1,NFKBIA,NR4A1,NRAS,PAK2,PDK1,PI3K (complex),Pkc(s),PRKCD,RB1,REL,RELA,RPTOR,SGK1,SHC1,SLC6A3,SMAD3,SP1,STAT1,STAT3,TSC2	ABCA2,ABCA3,ABCC8,ABLIM1,ACVR1B,ACVR2B,ADARB2,ADCY2,AFF3,AGO2,AHRR,AMER1,AP3M2,ARHGAP1,ARPC3,ARSB,ATF7,ATP2B4,ATP5PB,ATP5PF,ATP5PO,ATP6AP2,BHLHE40,BHLHE41,BOC,BSN,CACNA1A,CAPZA2,CARM1,CBL,CD163L1,CDC42BPB,CDK7,CELSR3,CGN,CHST3,CIT,COPS4,COPS5,COX14,COX6C,COX7A2,COX7B,COX7C,CRISPLD2,CS,CTNND2,CUX1,DAB1,DCLRE1B,DCTN3,DENND3,DNAJC19,DPY19L3,DTNA,DUT,DYNLL1,EEF2K,EIF4EBP2,EIF4G1,EMSY,ENTPD5,F8,FARP1,…	222 (60)	60	ABL1,BCL10,benzylamine,beta-estradiol,CCL1,CD28,CD3,CD4,CNTF,CRK-CRKL-CBL,dithiothreitol,estrogen,FGR,FUT4,glimepiride,IFNGR1,IL1,IL17R,INSR,PIK3CA,PRL,resolvin E1,SRC (family),thiazolidinedione,tyramine,UCP3,VDR	3-methyladenine,ADRB3,CAV1,CDKN2A,celecoxib,epigallocatechin-gallate,erbstatin,GH2,GNAI2,hispidulin,L-phenylalanine,lipoxin A4,lycopene,mifepristone,mir-27,pioglitazone,PPARG,SIRT1,tyrphostin AG 1478		26s Proteasome,BCL2,CCND2,CCR1,CDKN1A,GSTM5,HIF1A,IKBKB,MDM2,MITF,NADPH oxidase,NEUROG3,NFE2L2,PDK1,Raf,RHEB,SLC6A3,SP1,SREBF1,STMN1	CDKN2B,Foxo,FOXO1,FOXO3,Gsk3,Rb,RB1,SST,TNFRSF10A
AHSA1	other	0.084	3			0	0.000335	0.0121	ABL1,ADAM10,ADCY,ADCY5,AHSA1,Akt,AR,ATF2,CCND1,CDH1,CDK2,CEBPA,CEBPB,CHUK,Creb,CREB1,CREBBP,CREM,CTNNB1,EGFR,EIF4E,ERBB2,ERK1/2,ESR1,estrogen receptor,ETV5,FOS,FOXO1,FOXO3,GATA1,GRIN3A,GSK3B,HBEGF,HGS,HIF1A,HRAS,IGF1R,IL10,IRF4,ITK,JAK1,JUP,KRAS,MAP2K1/2,Mapk,MAPK1,MAPT,MED1,Mek,MET,MITF,MKNK1,MTOR,MUC1,MYC,MYOD1,NDFIP2,NEDD9,NFATC1,NFE2L2,NFkB (complex),NFKBIA,NR3C1,NR4A2,PDPK1,PGR,PI3K (complex…	ABCC8,ABL1,ACOT4,ACVR1B,ACVR2B,ADCY2,ADCY9,AGO1,AHCYL1,AJAP1,AMER1,AP3M2,ARHGAP1,ARNT,ARPC3,ARSB,ATF7,ATP5F1C,ATP5PB,ATP5PD,ATP6AP2,BCL6,BHLHE40,BHLHE41,BOC,BSN,CACNA1A,CACNA1C,CAMK1G,CAMLG,CAPZA2,CARM1,CBL,CD163L1,CDC42BPB,CGN,CHST11,CHSY1,CISD1,COQ3,COX14,COX6C,COX7B,COX7C,CRISPLD2,CRKL,CTHRC1,CTNND2,CUX1,CUX2,DAPK1,DCTN3,DENND3,DGUOK,DIP2B,DIP2C,DLGAP2,DNAJC19,DPYSL3,DTNA,DYNC1LI1,DYNLL1,EEF2K…	260 (108)	106				MC4R
ANXA5	transporter	0.689	3			0	0.00035	0.0089	ADAM10,ADCY5,Akt,ANXA5,APP,AR,Ca2+,CCND1,CDK2,CEBPA,CEBPB,Creb,CREB1,CREBBP,CREM,CTNNB1,EGFR,EGR1,EIF2AK2,EIF4E,ERK1/2,ESR1,ETV5,F2,F3,FN1,FOS,FOXO1,FOXO3,FYN,GATA1,GSK3B,Hdac,HIF1A,HRAS,HSPA9,IL10,KRAS,MAP2K1/2,MAP3K1,Mapk,MAPK1,MAPK8,MAPT,MED1,Mek,MET,MITF,MKNK1,MTOR,MYC,MYOD1,NFATC1,NFE2L2,nitric oxide,NR3C1,NR4A2,NRAS,phosphatidylserine,PI3K (complex),Pkc(s),PLA2G4A,PPARA,PRKAA1,PRKCD,PROC,PT…	ABCC8,ABCG2,ABL1,ACVR1B,ACVR2B,ADCY2,ADCY9,AMER1,AP3M2,ARHGAP1,ARID1B,ARPC3,ARSB,ATF7,ATP5F1C,ATP5PB,ATP6AP2,BAIAP2,BCL6,BHLHE41,BOC,BSN,CACNA1A,CACNA1C,CAMK1G,CARM1,CBL,CD163L1,CDC42BPB,CELSR3,CGN,CHST3,CHSY1,CISD1,COQ3,COX6C,COX7A2,COX7B,COX7C,CRISPLD2,CRKL,CSNK2A2,CTNND2,CUX1,DAB1,DAPK1,DCTN3,DENND3,DGUOK,DLGAP2,DNAJC19,DPY19L3,DPYSL3,DTNA,DYNC1LI1,EEF2K,EIF2S3,EIF4EBP2,EIF4G1,ELK1,EMSY,ENTPD5…	246 (91)	88	PRL	ILF3,PAX3-FOXO1			CDKN1A
SKI-G-801	chemical drug		3			0	0.00035	0.0092	AKT1,ATF4,ATM,AURKB,AXL,CDKN1B,CHUK,Creb,CREBBP,CSF1,CSF1R,CTNNB1,EGFR,EIF4E,ERBB2,ERBB3,ERK1/2,ESR1,estrogen receptor,FGF2,FGFR1,FGFR2,FLT1,FLT3,GSK3B,HRAS,HSF1,ITGB1,JUP,Mapk,MAPK1,MAPK8,MAPT,Mek,MERTK,MMP9,MTOR,MYC,NFATC2,NFE2L2,NFkB (complex),NFKBIA,P38 MAPK,PDPK1,PI3K (complex),PKM,PRKCD,RB1,RET,SH2B3,SHC1,SIRT3,SKI-G-801,SNTA1,STAT1,STAT5B,TLR3,TP53,TP73,Vegf,YAP1	ABHD2,ABL1,ABLIM1,ACOT4,ACTB,ACVR1B,ACVR2B,AGO1,AGO2,ARHGAP1,ARHGEF17,ARSB,ATF7,ATP5F1C,ATP5PB,ATP5PF,ATP5PO,BAIAP2,BSN,CAMK1G,CAMLG,CAPZA2,CARM1,CBL,CCT2,CCT4,CD163L1,CD99,CDC42BPB,CELSR3,CGN,CHST11,CISD1,CIT,COQ3,COX14,COX7A2,CRKL,CTNND2,CUX2,DAB1,DCTN3,DENND3,DGUOK,DIP2B,DPYSL2,DTNA,DUT,DYNC1LI1,DYNLL1,EEF2K,EIF2S3,EIF4EBP2,EIF4G1,ELOC,ENTPD5,FARP1,FHDC1,FKBP11,FKBP4,FLNB,FZD4,GAB2,GABARAPL1,G…	215 (61)	54
ITGA9	other	0.131	3			0	0.000362	0.0121	ABL1,APC,AR,ATF2,CCND1,CEBPA,CEBPB,CHUK,Creb,CREB1,CREBBP,CREM,CTNNB1,EGFR,EIF4E,ERBB2,ERK1/2,ESR1,ESRRA,estrogen receptor,ETV5,EZH2,FOS,GATA1,GRIN3A,GSK3B,HGS,HIF1A,HRAS,IGF1R,IL10,IRF4,ITGA9,ITK,JAK1,JUP,KRAS,LEF1,Mapk,MAPK1,MAPT,MED1,Mek,MET,MITF,MKNK1,MTOR,MUC1,MYC,NANOG,NDFIP2,NEDD9,NFE2L2,NFkB (complex),NFKBIA,NR3C1,NR4A2,PDPK1,PGR,PI3K (complex),Pkc(s),PKD1,PPARA,PRKAA1,PRKCD,PTGS2,PTPRR,P…	ABCC8,ABL1,ABLIM1,ACVR1B,ACVR2B,AFF3,AGO1,AHCYL1,AJAP1,AP3M2,ARHGAP1,ARNT,ARPC3,ARSB,ATF7,ATP5F1C,ATP5PB,ATP5PD,ATP5PO,ATP6AP2,BHLHE40,BHLHE41,BOC,BSN,C3orf70,CACNA1A,CACNA1C,CAMK1G,CAMLG,CAPZA2,CARM1,CBL,CD163L1,CDC42BPB,CDK12,CGN,CHST11,CHSY1,CISD1,COQ3,COX14,COX6C,COX7B,COX7C,CRKL,CTHRC1,CTNND2,CUX1,CUX2,DAPK1,DCTN3,DENND3,DGUOK,DIP2B,DIP2C,DLGAP2,DNAH2,DNAH9,DNAJC19,DPYSL3,DTNA,DYNC1LI1,DYNLL…	267 (99)	97	beta-estradiol
choline fenofibrate	chemical drug		3			0	0.000365	0.0038	Akt,APP,choline fenofibrate,clopidogrel,Creb,CTNNB1,CYP19A1,ERK1/2,F2,F3,glucocorticoid,GSK3B,HNF4A,IL2,JUN,Mapk,MAPK14,MMP9,Nfat (family),NFE2L2,NFkB (complex),NFKBIA,nitric oxide,NR1H3,NR3C1,P38 MAPK,PDPK1,PGR,PI3K (complex),PLG,PON1,PPARA,PPARG,PPARGC1A,progesterone,RB1,RELA,SMAD2,SMAD3,STAT1,STAT3,STAT5B,THRB,TP53	ABCA2,ABCC8,ABCG2,ABHD2,ACOT4,ACTB,ACVR1B,ACVR2B,AHCYL1,AHRR,AMER1,AP3M2,ARHGAP1,ARID1B,ARNT,ATF7,ATP11A,ATP2B4,ATP5F1C,ATP5PB,ATP5PO,ATP6AP2,ATP7B,BACE1,BAIAP2,BCL6,BEX1,BOC,CAPZA2,CD99,CDK7,CELSR3,CHST3,CISD1,COPS5,COQ3,COX14,COX6C,COX7A2,COX7B,CRISPLD2,CS,CSNK2A2,CTNND2,CUX2,DAP,DCTN3,DIP2B,DPY19L3,DPYSL2,DUT,DYNC1LI1,EIF4A2,EIF4EBP2,ENTPD5,EP400,EPAS1,FHDC1,FLNB,FMO5,GALNT10,GALNT11,GAS7,GFPT…	189 (44)	42				ACSL1,PPARG	CAV1,HIF1A
PSMD14	peptidase	0.006	3			0	0.000366	0.0098	26s Proteasome,Akt,AR,beta-estradiol,CRBN,CREBBP,E2F1,EGFR,EIF2AK3,ERK1/2,ERN1,ESR1,FANCD2,FOS,fulvestrant,GATA1,HIF1A,Histone h3,JUN,KMT2A,MAPK1,MAPK9,MTORC1,NCOA1,NCOA2,NFATC1,NFkB (complex),NLRP3,NR3C1,NR5A1,P38 MAPK,Pkc(s),PPARα-RXRα,PSMB11,PSMD10,PSMD14,RB1,RELA,RUVBL1,SMAD2,SOCS3,SP1,STAT1,STAT3,tamoxifen,TCF3,TGFB1,TP53,UBA1	ABCA2,ABCA3,ABLIM1,ACVR1B,ACVR2B,ADARB2,ADCY2,AFF3,AGO2,AHRR,AMER1,AP2A2,AP3M2,ARHGAP1,ARID5B,ARMT1,ARNT,ATP11A,ATP5F1C,ATP5PD,ATP5PF,ATP5PO,BCL11B,BCL6,BHLHE41,BOC,CACNA1A,CAMK1G,CAPZA2,CARM1,CBL,CCT2,CCT4,CDC42BPB,CDK7,CHST11,CISD1,CIT,COQ3,COX14,COX6C,COX7A2,COX7B,COX7C,CRISPLD2,CS,CUX1,DGUOK,DNAJC19,DPYSL2,DTNA,DUT,DYNLL1,EEF2K,EGF,EIF4G1,ELOC,EMG1,ENTPD5,EPAS1,FARP1,FHDC1,FLNB,FMO5,FNBP1,FOX…	225 (49)	46	1,2-dithiol-3-thione,NFE2L2,OGT,Z-LLL-CHO	RICTOR		26s Proteasome,BCL3
NCR2	transmembrane receptor		3			0	0.000382	0.0065	ABL1,ACTB,Akt,AKT1,Alpha catenin,AMPK,BSG,CAV1,CD28,CD3,CD5,Creb,CREB1,CREBBP,CTNNB1,CXCL12,EGFR,ERK,ERK1/2,ERN1,ESR1,FOXO1,FYN,HNRNPK,HRAS,HSP90AB1,IKZF1,ITGB1,ITK,KIT,LCK,LY9,MAPK8,MAPT,MTOR,MYD88,NCR2,NFE2L2,NFkB (complex),NLRP3,NRAS,NTRK2,PI3K (complex),Pka catalytic subunit,Pkc(s),PRKCD,PTPN11,RAF1,RASA1,REL,RELA,SHC1,SLC4A1,SNCA,STAT1,STAT3,STAT5A,SYK,TCR,TICAM1,TRAF6,TXK,USP25,ZAP70,ZNF106	ABCA3,ABHD2,ABL1,ABLIM1,ACP1,ACVR1B,ACVR2B,ADCY2,AFF3,AGO2,AHCYL1,AHRR,AJAP1,AMER1,ANKFY1,AP3M2,ARHGAP1,ARNT,ATF7,ATP5F1C,ATP5PB,ATP5PD,ATP5PO,ATP6AP2,BEX1,BOC,BSN,CAMK1G,CARM1,CD99,CDC42BPB,CDK7,CGN,CHST11,CHST3,CIT,COPS4,COPS5,CORT,COX6C,COX7A2L,CTHRC1,DAB1,DCLRE1B,DCTN3,DENND3,DPY19L3,DTNA,DUT,DYNLL1,EEF2K,EIF4EBP2,ELK1,EMG1,EMSY,ENTPD5,EPAS1,FHDC1,FKBP11,FLNB,FZD4,GALNT10,GALNT11,GAS7,GET1,GI…	193 (65)	64		HIF1A
acridine yellow	chemical reagent		3			0	0.000382	0.0105	26s Proteasome,ABL1,acridine yellow,AGT,APP,Calmodulin,CASR,CCND1,CDKN1A,CHUK,CLOCK,Creb,CREB1,CTNNB1,CYP19A1,DOCK8,EGFR,EIF4E,ERK1/2,FOS,FOXO1,FOXO3,GSK3B,H2AX,Hdac,HGS,HIF1A,HMGA1,HRAS,HSF1,IKK (complex),INSR,IRF3,ITGB1,JAK1,JUP,KRAS,LCK,MAP3K1,MAPK1,MAPK8,MAPT,MARK2,Mek,MET,MTOR,MUC1,MYC,NEDD9,NFE2L2,NFkB (complex),NFKB1,NFKBIA,NOTCH1,Nr1h,NR1I2,NR4A1,NRAS,P38 MAPK,PARP1,PGR,PKC alpha/beta,Pkc…	ABCC8,ABCG2,ABHD2,ABLIM1,ACOT4,ACTB,ADCY2,AFF3,AGO2,AHNAK2,AHRR,AP3M2,ARHGAP1,ARID1B,ARID5B,ARL2BP,ARNT,ARPC3,ARSB,ATF7,ATP11A,ATP5F1C,ATP5PB,ATP5PD,BCL11B,BCL6,BHLHE41,BLOC1S1,BSN,CACNA1C,CAMLG,CAPZA2,CCT2,CCT4,CELSR3,CEP19,CHST11,CISD1,CIT,COPS5,COQ3,CORT,COX14,CSNK2A2,CTHRC1,CTNND2,CUX2,DCTN3,DENND3,DGUOK,DIP2B,DLGAP2,DPYSL2,DUT,DYNC1LI1,EGF,EIF4A2,EIF4EBP2,EIF4G1,ELOC,EMG1,EMSY,EP400,FARP1,FH…	234 (91)	89					Pkc(s)
aleglitazar	chemical drug		3			0	0.000395	0.0043	Akt,aleglitazar,APP,Creb,CTNNB1,CYP19A1,ERK1/2,glucocorticoid,GSK3B,HNF4A,IL2,JUN,Mapk,MMP9,Nfat (family),NFE2L2,NFkB (complex),NFKBIA,NR1H3,NR3C1,P38 MAPK,PDPK1,PGR,PI3K (complex),PPARA,PPARG,PPARGC1A,progesterone,RB1,RELA,SMAD2,SMAD3,STAT1,STAT3,STAT5B,THRB,TP53	ABCA2,ABCC8,ABCG2,ABHD2,ACOT4,ACTB,ACVR1B,ACVR2B,AHCYL1,AHRR,AMER1,AP3M2,ARHGAP1,ARNT,ATF7,ATP11A,ATP5F1C,ATP5PB,ATP5PO,ATP6AP2,ATP7B,BACE1,BAIAP2,BCL6,BEX1,BOC,CAPZA2,CD99,CDK7,CELSR3,CHST3,CISD1,COPS5,COQ3,COX14,COX6C,COX7A2,COX7B,CRISPLD2,CS,CSNK2A2,CTNND2,CUX2,DAP,DCTN3,DIP2B,DPY19L3,DPYSL2,DUT,DYNC1LI1,EIF4A2,EIF4EBP2,ENTPD5,EP400,EPAS1,FHDC1,FLNB,FMO5,GALNT10,GALNT11,GAS7,GFPT2,GGCT,GHITM,G…	185 (37)	36				PPARG
isohumulone	chemical - endogenous non-mammalian		3			0	0.000395	0.0043	Akt,APP,Creb,CTNNB1,CYP19A1,ERK1/2,glucocorticoid,GSK3B,HNF4A,IL2,isohumulone,JUN,Mapk,MMP9,Nfat (family),NFE2L2,NFkB (complex),NFKBIA,NR1H3,NR3C1,P38 MAPK,PDPK1,PGR,PI3K (complex),PPARA,PPARG,PPARGC1A,progesterone,RB1,RELA,SMAD2,SMAD3,STAT1,STAT3,STAT5B,THRB,TP53	ABCA2,ABCC8,ABCG2,ABHD2,ACOT4,ACTB,ACVR1B,ACVR2B,AHCYL1,AHRR,AMER1,AP3M2,ARHGAP1,ARNT,ATF7,ATP11A,ATP5F1C,ATP5PB,ATP5PO,ATP6AP2,ATP7B,BACE1,BAIAP2,BCL6,BEX1,BOC,CAPZA2,CD99,CDK7,CELSR3,CHST3,CISD1,COPS5,COQ3,COX14,COX6C,COX7A2,COX7B,CRISPLD2,CS,CSNK2A2,CTNND2,CUX2,DAP,DCTN3,DIP2B,DPY19L3,DPYSL2,DUT,DYNC1LI1,EIF4A2,EIF4EBP2,ENTPD5,EP400,EPAS1,FHDC1,FLNB,FMO5,GALNT10,GALNT11,GAS7,GFPT2,GGCT,GHITM,G…	185 (37)	36				PPARG
tesaglitazar	chemical drug		3			0	0.000395	0.0043	Akt,APP,Creb,CTNNB1,CYP19A1,ERK1/2,glucocorticoid,GSK3B,HNF4A,IL2,JUN,Mapk,MMP9,Nfat (family),NFE2L2,NFkB (complex),NFKBIA,NR1H3,NR3C1,P38 MAPK,PDPK1,PGR,PI3K (complex),PPARA,PPARG,PPARGC1A,progesterone,RB1,RELA,SMAD2,SMAD3,STAT1,STAT3,STAT5B,tesaglitazar,THRB,TP53	ABCA2,ABCC8,ABCG2,ABHD2,ACOT4,ACTB,ACVR1B,ACVR2B,AHCYL1,AHRR,AMER1,AP3M2,ARHGAP1,ARNT,ATF7,ATP11A,ATP5F1C,ATP5PB,ATP5PO,ATP6AP2,ATP7B,BACE1,BAIAP2,BCL6,BEX1,BOC,CAPZA2,CD99,CDK7,CELSR3,CHST3,CISD1,COPS5,COQ3,COX14,COX6C,COX7A2,COX7B,CRISPLD2,CS,CSNK2A2,CTNND2,CUX2,DAP,DCTN3,DIP2B,DPY19L3,DPYSL2,DUT,DYNC1LI1,EIF4A2,EIF4EBP2,ENTPD5,EP400,EPAS1,FHDC1,FLNB,FMO5,GALNT10,GALNT11,GAS7,GFPT2,GGCT,GHITM,G…	185 (37)	36				PPARG
farglitazar	chemical drug		3			0	0.000412	0.0045	Akt,APP,Creb,CTNNB1,CYP19A1,ERK1/2,farglitazar,glucocorticoid,GSK3B,HNF4A,IL2,JUN,Mapk,MMP9,Nfat (family),NFE2L2,NFkB (complex),NFKBIA,NR1H3,NR3C1,P38 MAPK,PDPK1,PGR,PI3K (complex),PPARA,PPARG,PPARGC1A,progesterone,RB1,RELA,SMAD2,SMAD3,STAT1,STAT3,STAT5B,THRB,TP53	ABCA2,ABCC8,ABCG2,ABHD2,ACOT4,ACTB,ACVR1B,ACVR2B,AHCYL1,AHRR,AMER1,AP3M2,ARHGAP1,ARNT,ATF7,ATP11A,ATP5F1C,ATP5PB,ATP5PO,ATP6AP2,ATP7B,BACE1,BAIAP2,BCL6,BEX1,BOC,CAPZA2,CD99,CDK7,CELSR3,CHST3,CISD1,COPS5,COQ3,COX14,COX6C,COX7A2,COX7B,CRISPLD2,CS,CSNK2A2,CTNND2,CUX2,DAP,DCTN3,DIP2B,DPY19L3,DPYSL2,DUT,DYNC1LI1,EIF4A2,EIF4EBP2,ENTPD5,EP400,EPAS1,FHDC1,FLNB,FMO5,GALNT10,GALNT11,GAS7,GFPT2,GGCT,GHITM,G…	185 (37)	36				PPARG	aldosterone
SREBF1	transcription regulator	0.326	3			0	0.000418	0.0024	ACACB,acetylcholine,Akt,AKT2,APP,CEBPA,Creb,CTNNB1,CYP19A1,ERK1/2,glucocorticoid,GSK3B,HNF4A,HNF4α dimer,IL2,JUN,Mapk,MMP9,MTORC1,Nfat (family),NFE2L2,NFkB (complex),NFKBIA,NR5A2,P38 MAPK,PDPK1,PGR,PI3K (complex),PPARA,PPARG,PPARGC1A,PPRC1,PRKCE,progesterone,RELA,SMAD2,SMAD3,SREBF1,STAT1,STAT3,STAT5B,TP53	ABCA2,ABCA3,ABCC8,ABCG2,ACOT4,ACTB,ACVR1B,ACVR2B,ADCY2,AHCYL1,AHRR,AMER1,AP3M2,ARHGAP1,ARNT,ATF7,ATP11A,ATP5F1C,ATP5PB,ATP5PO,ATP6AP2,ATP7B,BACE1,BAIAP2,BCL6,BEX1,BHLHE40,BHLHE41,BOC,CAPZA2,CD99,CDK7,CELSR3,CHST3,CISD1,COPS5,COQ3,COX6C,COX7A2,COX7B,CRISPLD2,CS,CSNK2A2,CTNND2,CUX2,DAP,DCTN3,DIP2B,DPY19L3,DPYSL2,DUT,DYNC1LI1,EIF4A2,EIF4EBP2,ENTPD5,EP400,EPAS1,F8,FHDC1,FKBP4,FLNB,FMO5,FZD4,GALNT10,G…	188 (42)	40	CDKN2A,HSD11B1,IGF1R,INSR,lactacystin,metribolone,N-Ac-Leu-Leu-norleucinal,NEUROG3,OGT,PI3K (complex),RICTOR,SOCS3,SP1,uric acid	1,2-dithiol-3-thione,2,4,5,2',4',5'-hexachlorobiphenyl,betaine,CNTF,CPT1B,diazooxonorleucine,Gsk3,IL1,mir-27,NFE2L2,pioglitazone,SIRT1,streptozocin,VDR,xanthohumol		ACSL1,CDKN1A,citric acid,PDK1,PICK1,TRIM63	UCP3
TCIM	other	0.007	3			0	0.000429	0.0122	26s Proteasome,ADAM10,ADRB1,APP,AR,Ca2+,Calmodulin,CASR,CCND1,CD38,CDKN1A,Creb,CREB1,CREBBP,CREM,CTNNB1,EGFR,EIF4E,ERBB2,ERK1/2,ERN1,ESR1,FLNA,FOS,GLI1,GLI3,GSK3B,H2AX,Hdac,HNF4A,HRAS,ITGA3,ITGB1,ITPR2,JAK1,KRAS,LCK,MAP3K1,MAPK1,MAPK14,MAPT,Mek,MTOR,MYC,NFATC1,NFATC2,NFE2L2,NFkB (complex),NFKB1,NLRP3,Nr1h,NR1I2,NR3C1,NR4A1,NRAS,P38 MAPK,PI3K (complex),Pka,Pkc(s),PPARA,PPARD,PPARGC1A,PRKAA1,PRKAR1…	ABCA3,ABCC8,ACVR1B,ADARB2,ADCY2,AGO2,AHNAK2,AHRR,AMER1,AP2A2,AP3M2,ARNT,ARPC3,ARSB,ATF7,ATP5PB,ATP5PD,ATP6AP2,ATP7B,B3GALNT1,BACE1,BCL11B,BEX1,BHLHE41,BOC,BSN,CACNA1A,CACNA1C,CACNB2,CAMK1G,CARM1,CBL,CDC42BPB,CGN,CHST11,CIT,COPS5,COQ3,COX14,COX7C,CRISPLD2,CRKL,CSNK2A2,CTNND2,CUX1,CUX2,DAB1,DCTN3,DENND3,DGUOK,DHX33,DIRAS2,DLGAP2,DNAJC19,DPY19L3,DPYSL2,DPYSL3,DTNA,DYNC1LI1,EEF2K,EIF4EBP2,EIF4G1,EMG1…	240 (93)	92		beta-estradiol		CXCL1
rostafuroxin	chemical drug		3			0	0.000454	0.0183	ABL1,Akt,AR,ATF2,CCND1,CDH1,CDK5,CEBPA,CEBPB,CHUK,Creb,CREB1,CREBBP,CREM,CTNNB1,EGFR,EIF4E,ERBB2,ERK1/2,ESR1,estrogen receptor,ETV5,FOS,GATA1,GRIN3A,GSK3B,HBEGF,HGS,HIF1A,HRAS,IGF1R,IL10,IRF4,ITK,JAK1,JUP,KRAS,Mapk,MAPK1,MAPT,MED1,MET,MITF,MKNK1,MTOR,MUC1,MYC,NDFIP2,NEDD9,NFE2L2,NFkB (complex),NFKBIA,NR3C1,NR4A2,P38 MAPK,PDPK1,PGR,PI3K (complex),Pkc(s),PKD1,Pkg,PPARA,PRKAA1,PRKCD,PTGS2,PTPRR,RAF1…	ABCC8,ABL1,ABLIM1,ACOT4,ACVR1B,ACVR2B,AFF3,AGO1,AHCYL1,AJAP1,AMER1,AP3M2,ARHGAP1,ARNT,ARPC3,ARSB,ATF7,ATP5F1C,ATP5PB,ATP5PD,ATP6AP2,BHLHE40,BHLHE41,BOC,BSN,CACNA1A,CACNA1C,CAMK1G,CAMLG,CAPZA2,CARM1,CBL,CD163L1,CDC42BPB,CGN,CHST11,CHSY1,CISD1,COQ3,COX14,COX6C,COX7B,COX7C,CRISPLD2,CRKL,CTHRC1,CTNND2,CUX1,CUX2,DAPK1,DCTN3,DENND3,DGUOK,DIP2B,DIP2C,DLGAP2,DNAJC19,DPYSL3,DTNA,DYNC1LI1,DYNLL1,EEF2K,EIF4…	257 (99)	98
PAX3-FOXO1	fusion gene/product		3			0	0.00047	0.0152	26s Proteasome,APC,APP,AR,ATF4,Calcineurin protein(s),CCND1,CDH1,CDKN1A,CDKN1B,CEBPB,CHUK,CREB1,CTNNB1,E2F1,EGR1,ESR1,FOXO1,FOXO3,FOXO4,FYN,GFI1,GLI3,GSK3B,HIF1A,HSF1,KAT5,KLF5,LEF1,MAPK14,MAPT,MARK2,MITF,MLXIPL,MYC,NCOA1,NFATC1,NFE2L2,NFkB (complex),NFKB1,NFKBIA,NR1I2,P38 MAPK,PAX3-FOXO1,PGR,PPARA,PPARG,PSEN1,PTEN,PTPN11,PTTG1,RB1,RELA,SIRT1,SNAI1,SREBF1,SRF,STAT1,STAT3,TFEB,TP53,TRA2B	ABCA3,ABCC8,ABHD2,ABLIM1,ACVR1B,AFF3,AGO2,AHCYL1,AHRR,AMER1,AP3M2,ARHGAP1,ARSB,ATF7,ATP2B4,ATP5F1C,ATP5PF,BAIAP2,BCL6,BHLHE41,BLOC1S1,BOC,BSN,C3orf70,CACNA1A,CACNB2,CAPZA2,CARM1,CBL,CCT2,CDC42BPB,CGN,CISD1,CIT,COPS5,COQ3,COX14,COX6C,COX7B,COX7C,CRKL,CSNK2A2,CTNND2,CUX1,DAB1,DAPK1,DCTN3,DNAH9,DNAJC19,DPY19L3,DPYSL3,DTNA,DYNC1LI1,EEF2K,EIF4A2,EMSY,F8,FARP1,FHDC1,FKBP11,FLNB,FMO5,GABARAPL1,GAS7,GFM2…	234 (62)	62	SP4			CD276,GREM1,IGF1R,IGFBP5,mir-103,miR-103-3p (and other miRNAs w/seed GCAGCAU),mir-188,mir-328,miR-328-3p (and other miRNAs w/seed UGGCCCU),miR-7a-5p (and other miRNAs w/seed GGAAGAC),SPHK2,ST13	ANXA5,BTG2,CCND2,CDKN1A,CDKN2B,FOXO1,FOXO3,MDM2,mir-24,mir-27,miR-298-5p (and other miRNAs w/seed GCAGAGG)
NPM1	transcription regulator	0.258	3			0	0.000474	0.0083	ABL1,Akt,APC,AR,Arf,ATF3,BHLHE40,CCND1,CDKN1A,CDKN2A,CEBPA,CSF2,E2F1,EIF2AK2,EIF2AK3,EIF4E,ERBB2,estrogen receptor,FOXO3,GLI1,GRM1,HIF1A,IGF1R,IL1B,IRF1,IRF3,IRF4,MAPK14,MAPT,Mek,MET,mir-21,MMP3,MTOR,MYC,NANOG,NFE2L2,NFkB (complex),nitric oxide,NLRP3,NPM1,NR1I2,NR3C1,P38 MAPK,PA2G4,PGR,PI3K (complex),PKD1,PPARα-RXRα,PRKAA1,PRKCD,PTPN2,RB1,REL,RORC,SIAH1,STAT3,STAT4,TERT,TP53,TP63,TP73	ABCA2,ABCG2,ABL1,AFF3,AGO1,AHCYL1,AHNAK2,AMER1,AP2A2,ARID1B,ARMCX1,ATF7,ATP5F1C,ATP5PB,ATP5PD,ATP5PF,ATP6AP2,B3GALNT1,BCL11B,BCL6,BEX1,BHLHE40,BOC,BSN,CACNA1A,CACYBP,CAMLG,CASC3,CCT4,CD99,CDK7,CELSR3,CISD1,CIT,COPS4,COPS5,COQ3,COX14,COX6C,COX7A2,COX7B,COX7C,CRKL,CS,CSNK2A2,CUX1,DAB1,DAP,DAPK1,DCLRE1B,DCTN3,DENND3,DGUOK,DIRAS2,DLGAP2,DNAH9,DNAJC19,DPY19L3,DPYSL2,DUT,DYNC1LI1,DYNLL1,EGF,EIF4G1,ELK1…	242 (62)	59	beta-estradiol,CD3,CDK2-CyclinE,CDKN1A,CSNK2A1,Cyclin E,Gsk3,HIF1A	CD 437,CDKN2A,SIRT1,SOX6,ST1926
RAPGEF2	other	0.083	3			0	0.000493	0.0164	Akt,AR,ATF2,BRAF,CCND1,CEBPA,CEBPB,CHUK,Creb,CREB1,CREBBP,CREM,CTNNB1,EGFR,EGR1,EIF2AK2,EIF4E,ELK1,ERK1/2,ESR1,ETV5,FOS,GATA1,GSK3B,Hdac,HIF1A,HRAS,IL10,KRAS,MAP3K1,Mapk,MAPK1,MAPK8,MAPK9,MAPT,MED1,Mek,MITF,MKNK,MKNK1,MTOR,MYC,NFE2L2,NFkB (complex),NR3C1,NR4A2,NRAS,PARK7,PDK1,PGR,PI3K (complex),Pkc(s),PPARA,PPARG,PRKAA1,PTGS2,PTPRR,RAC2,Rap1,RAP1A,RAP2A,RAPGEF2,RAS,RASSF5,RELA,RPTOR,SGK1,SHC1,SLC…	ABCC8,ABLIM1,ACVR1B,ACVR2B,ADCY2,AFF3,AHCYL1,AP3M2,ARHGAP1,ARNT,ARPC3,ARSB,ATF7,ATP5F1C,ATP5PB,ATP5PO,BAIAP2,BHLHE41,BSN,CACNA1A,CACNA1C,CAMK1G,CARM1,CBL,CD163L1,CDC42BPB,CELSR3,CGN,CHST11,CHST3,CHSY1,CISD1,COQ3,COX6C,COX7A2,COX7B,COX7C,CRISPLD2,CRKL,CTNND2,CUX1,DAPK1,DCTN3,DGUOK,DLGAP2,DNAJC19,DPY19L3,DPYSL3,DTNA,DYNC1LI1,DYNLL1,EEF2K,EIF4EBP2,EIF4G1,ELK1,EMSY,ENTPD5,EP400,EPAS1,F8,FARP1,FBXO9,F…	232 (81)	77
GSTM5	enzyme	0.686	3			0	0.000513	0.0033	26s Proteasome,ATF2,CHUK,ERK1/2,ESR1,FOXO3,GSTM5,IKBKB,IRF3,JUN,MAP2K1,MAP2K3,MAP2K4,MAP3K1,MAP3K5,Mapk,MAPK1,MAPK11,MAPK14,MAPK3,MAPK8,MAPK9,MAPT,Mek,MMP14,NFE2L2,NFkB (complex),NFKB1,NFKBIA,NFKBIB,P38 MAPK,PDPK1,PGR,RAF1,SMAD2,STAT3,TP53	ABCA2,ABHD2,ABLIM1,ACVR1B,ADARB2,AGO2,AHCYL1,AMER1,ARHGAP1,ARNT,ARSB,ATF7,ATP2B4,ATP5F1C,ATP5PB,ATP6AP2,BACE1,BCL6,BEX1,BHLHE40,BOC,BSN,CACNA1C,CAPZA2,CARM1,CBL,CD99,CDC42BPB,CDK7,CELSR3,CGN,CISD1,CIT,COPS5,COQ3,COX7A2,CRISPLD2,CRKL,DAPK1,DCTN3,DPYSL2,DTNA,DUT,DYNC1LI1,DYNLL1,EEF2K,EGF,ELK1,ENTPD5,EP400,FKBP4,FLNB,GABARAPL1,GAS7,GFPT2,GIT2,GNPAT,GOSR1,GPR75,GREB1,GSTA4,GSTO1,HACD1,HDAC8,HIVEP1,HS…	179 (37)	35	1,2-dithiol-3-thione,FOXO3,NFE2L2,PI3K (complex)	forskolin,SIRT1
tomelukast	chemical drug		3			0	0.000515	0.0037	ACOX1,Akt,APP,ATM,CEBPA,Creb,CTNNB1,ERK1/2,glucocorticoid,GSK3B,IL2,JUN,Mapk,MMP9,Nfat (family),NFE2L2,NFkB (complex),NFKBIA,P38 MAPK,PDPK1,PGR,PI3K (complex),PPARG,PPARGC1A,progesterone,RELA,SMAD2,SMAD3,STAT1,STAT3,STAT5B,tomelukast,TP53	ABCA2,ABCA3,ABCC8,ABCG2,ACOT4,ACTB,ACVR1B,ACVR2B,AHCYL1,AHRR,AMER1,AP3M2,ARHGAP1,ARNT,ATF7,ATP11A,ATP5F1C,ATP5PB,ATP5PO,ATP6AP2,BACE1,BAIAP2,BCL6,BEX1,BOC,CAPZA2,CD99,CDK7,CELSR3,CHST3,CISD1,COPS5,COQ3,COX6C,COX7A2,COX7B,CRISPLD2,CS,CSNK2A2,CTNND2,CUX2,DAP,DCTN3,DIP2B,DPY19L3,DPYSL2,DUT,DYNC1LI1,EIF4A2,EIF4EBP2,ENTPD5,EP400,EPAS1,F8,FHDC1,FKBP4,FLNB,FMO5,FZD4,GALNT10,GALNT11,GAS7,GFPT2,GGCT,GGH,G…	176 (33)	32				PPARG
hexachlorobenzene	chemical toxicant		3			0	0.000517	0.0128	ABL1,AGT,Akt,APP,AR,ATF2,CCND1,CDH1,CDK5,CEBPA,CEBPB,CHUK,Creb,CREB1,CREBBP,CREM,CTNNB1,CXCL12,EGFR,EIF4E,ERBB2,ERK1/2,ESR1,estrogen receptor,ETV5,FOS,FOXA2,FOXO1,FOXO3,GATA1,GRIN3A,GSK3B,HBEGF,hexachlorobenzene,HIF1A,HNF4A,HRAS,IGF1R,IRF4,ITK,JAK1,JUP,KRAS,MAPK1,MAPT,MED1,MITF,MKNK1,MMP9,MTOR,MUC1,MYC,NDFIP2,NEDD9,NFE2L2,NFKBIA,NR3C1,NR4A2,P38 MAPK,PARP1,PDPK1,PGR,Pkc(s),PKD1,PRKAA1,PRKCD,PTGS2,…	ABCG2,ABL1,ABLIM1,ACOT4,ACTB,ACVR1B,ACVR2B,AGO1,AGO2,AJAP1,AMER1,ARHGAP1,ARHGEF17,ARID1B,ARID5B,ARNT,ARPC3,ARSB,ATF7,ATP5F1C,ATP5PB,ATP5PD,ATP7B,BAIAP2,BHLHE40,BHLHE41,BOC,BSN,CACNA1A,CACNA1C,CAMK1G,CAMLG,CAPZA2,CARM1,CBL,CD99,CDC42BPB,CGN,CHSY1,CISD1,CLASP1,COQ3,COX14,COX6C,COX7B,COX7C,CRKL,CSNK2A2,CTNND2,CUX1,CUX2,DCTN3,DENND3,DGUOK,DIP2B,DIP2C,DLGAP2,DNAJC19,DPYSL3,DTNA,DYNC1LI1,DYNLL1,EEF2K,E…	263 (96)	95				ELF3
9-hydroxyoctadecadienoic acid	chemical - endogenous mammalian		3			0	0.00052	0.0056	9-hydroxyoctadecadienoic acid,Akt,APP,ATF4,Creb,CTNNB1,CYP19A1,ERK1/2,glucocorticoid,GSK3B,HNF4A,IL2,JUN,Mapk,MMP9,NFE2L2,NFkB (complex),NFKBIA,NR1H3,NR3C1,P38 MAPK,PDPK1,PGR,PI3K (complex),PPARA,PPARG,PPARGC1A,progesterone,RB1,RELA,SMAD2,SMAD3,STAT1,STAT5B,THRB,TP53,TRPV1	ABCA2,ABCC8,ABCG2,ABHD2,ACOT4,ACTB,ACVR1B,ACVR2B,AHCYL1,AHRR,AP3M2,ARHGAP1,ARNT,ATF7,ATP11A,ATP5F1C,ATP5PB,ATP5PO,ATP7B,BACE1,BAIAP2,BCL6,CAPZA2,CD99,CDK7,CELSR3,CHST3,CISD1,COPS5,COQ3,COX14,COX6C,COX7A2,COX7B,CRISPLD2,CS,CSNK2A2,CTNND2,CUX2,DAP,DCTN3,DIP2B,DPY19L3,DPYSL2,DUT,DYNC1LI1,EIF4A2,EIF4EBP2,ENTPD5,EP400,EPAS1,FHDC1,FLNB,FMO5,GALNT10,GALNT11,GAS7,GFPT2,GGCT,GHITM,GLIS3,GNPAT,GPR75,GREB1,…	180 (37)	36				IL1,PPARG
BAI	chemical drug		3			0	0.000522	0.0127	Akt,APC,APP,AR,BAI,BCL2L1,BRCA1,CDK1,CDK2,CDKN1A,CDKN1B,CEBPB,CTNNB1,E2F1,E2F3,ERK1/2,estrogen receptor,EZH2,FOS,FOXO1,FOXP3,HMGA1,ID2,ID3,ING1,KAT5,MAPK14,MAPT,MASTL,MYC,MYOD1,NCOA1,NR1I2,PARP1,PELP1,PGR,PTTG1,RB1,RBL2,SKI,SMARCA4,SMARCC1,SOX2,SP1,STAT3,TFCP2,TP53,TP73,TSC1,WT1	ABCA3,ABCC8,ABHD2,ABRACL,AFF3,AGO1,AGO2,AHCYL1,AMER1,AP3M2,ARHGAP1,ARL2BP,ARNT,ATP2B4,ATP5F1C,ATP5PB,ATP5PF,ATP5PO,ATP6AP2,BCL11B,BEX1,BEX5,BOC,BSN,CACNA1A,CACNB2,CAMLG,CCT4,CD163L1,CEP19,CHST3,CISD1,COPS5,COQ3,CORT,COX14,COX6C,COX7B,COX7C,CRISPLD2,CRKL,CS,CSNK2A2,CUX1,DAB1,DIDO1,DNAH2,DNAH9,DNAJC19,DPY30,DPYSL2,DYNLL1,EGF,EIF4G1,ELOC,EP400,F8,FHDC1,FLNB,FMO5,FZD4,GAB2,GABARAPL1,GALNT10,GALNT11,G…	198 (50)	49
PPARG	ligand-dependent nuclear receptor	0.538	2			0	0.000524	0.0033	Akt,APP,CEBPA,Creb,CTNNB1,ERK1/2,glucocorticoid,GSK3B,IL2,JUN,Mapk,MMP9,Nfat (family),NFE2L2,NFkB (complex),NFKBIA,P38 MAPK,PDPK1,PGR,PI3K (complex),PPARA,PPARG,PPARGC1A,progesterone,RELA,SMAD2,SMAD3,STAT1,STAT3,STAT5B,TP53	ABCA2,ABCA3,ABCC8,ABCG2,ACOT4,ACTB,ACVR1B,ACVR2B,AHCYL1,AHRR,AMER1,AP3M2,ARHGAP1,ARNT,ATF7,ATP11A,ATP5F1C,ATP5PB,ATP5PO,ATP6AP2,BACE1,BAIAP2,BCL6,BEX1,BOC,CAPZA2,CD99,CDK7,CELSR3,CHST3,CISD1,COPS5,COQ3,COX6C,COX7A2,COX7B,CRISPLD2,CS,CSNK2A2,CTNND2,CUX2,DAP,DCTN3,DIP2B,DPY19L3,DPYSL2,DUT,DYNC1LI1,EIF4A2,EIF4EBP2,ENTPD5,EP400,EPAS1,F8,FHDC1,FKBP4,FLNB,FMO5,FZD4,GALNT10,GALNT11,GAS7,GFPT2,GGCT,GGH,G…	179 (31)	31	1L-6-hydroxymethyl-chiro-inositol 2-(R)-2-O-methyl-3-O-octadecylcarbonate,9-hydroxyoctadecadienoic acid,acetyl-L-carnitine,ALDH1A1,aleglitazar,beta-estradiol,bisphenol A,CCAR1,CD3,celecoxib,cholecalciferol,choline fenofibrate,corticosterone,CREBBP,CYP2J2,DDX6,ELF3,farglitazar,glimepiride,Gsk3,guanidinopropionic acid,ICAM3,isohumulone,lipoxin A4,MED1,MED24,nifedipine,nitrolinoleate,pioglitazone,Pk…	BACH1,FOXO1,IL1,ILF3,IRF6,mir-27,phorbol esters,RB1,ST13,STAT6 decoy ODN		ACSL1,BCL2,CAV1,CDKN1A,CPT1B,HCAR2,KLB,ME1,Rb,SOCS3,UCP3	CCL1,CXCL1,NADPH oxidase,PEA15,PI3K (complex),SP1
mir-23	microRNA		3			0	0.000524	0.0176	ABL1,Akt,AKT1,AR,ATF2,BCL2,CCND1,CDK5,CEBPA,CEBPB,Creb,CREB1,CREBBP,CREM,CTNNB1,DNMT1,EGFR,EGR1,ERK1/2,ESR1,ETS1,ETV5,FOS,GATA1,GSK3B,HIF1A,IL10,IL5,Mapk,MAPK1,MAPT,MED1,mir-23,MITF,MKNK,MKNK1,MTOR,MYC,NFAT (complex),NFATC1,NFATC2,NFE2L2,NFkB (complex),NFKBIA,NR3C1,NR4A2,PGR,PIP5K1A,Pkc(s),PPARA,PPARG,PRKAA1,PTGS2,PTPRR,RAF1,Rb,RB1,RBL2,RELA,SGK1,SHC1,SLC6A3,SMAD2,SMAD3,SP1,SP3,SRF,STAT3,STK11,TC…	ABCC8,ABLIM1,ACVR1B,ACVR2B,AFF3,AHCYL1,AMER1,AP3M2,ARHGAP1,ARNT,ARSB,ATF7,ATP2B4,ATP5F1C,ATP5PB,ATP5PF,ATP5PO,ATP6AP2,BAIAP2,BHLHE40,BHLHE41,BOC,BSN,CACNA1A,CACNA1C,CAMK1G,CAPZA2,CARM1,CBL,CD163L1,CDC42BPB,CELSR3,CGN,CHST3,CHSY1,CISD1,COQ3,COX14,COX6C,COX7A2,COX7B,COX7C,CRISPLD2,CRKL,CTNND2,CUX1,DAB1,DAPK1,DCTN3,DLGAP2,DNAJC19,DPY19L3,DPYSL3,DTNA,DYNC1LI1,DYNLL1,EEF2K,EIF4EBP2,EIF4G1,ELK1,EMSY,EN…	239 (73)	72	AGO2,aldosterone,EPHB6,exemestane	beta-estradiol,dalfampridine		Rb	GATM,SRC (family),TAB2-TAK1,TRIM63
K252b	chemical - kinase inhibitor		3			0	0.000535	0.012	ABL1,AGT,APP,BCL2L1,BDNF,Calmodulin,CASR,CCND1,CDKN1A,CHUK,Creb,CREB1,CTNNB1,EGFR,EIF4E,ESR1,FOS,FOXO1,GSK3B,H2AX,Hdac,HGS,HIF1A,HRAS,IGF1R,IRAK1,JAK1,JAK1/2,JUP,K252b,KRAS,LCK,MAP3K1,MAPK1,MAPT,MARK2,Mek,MET,mir-140,MTOR,MUC1,MYC,NEDD9,Neurotrophin,NFE2L2,NOTCH1,Nr1h,NR1I2,NR3C1,NR4A1,NRAS,NTRK2,PARP1,Pdgfr,PDK1,PGR,PI3K (complex),PIK3R1,Pkc(s),PPARA,PRKAA1,PRKCI,PSEN1,RAF1,RB1,REL,S100A8,S100A9…	ABCC8,ABCG2,ABLIM1,ACOT4,ACTB,ACVR1B,ADCY2,AFF3,AGO2,ARHGAP1,ARID1B,ARNT,ARPC3,ARSB,ATF7,ATP5F1C,ATP5PB,ATP5PD,ATP5PF,ATP5PO,BCL11B,BCL6,BHLHE41,BSN,CACNA1C,CAPZA2,CARM1,CBL,CDC42BPB,CGN,CHST11,CISD1,CIT,COPS4,COPS5,COQ3,COX14,CRKL,CSNK2A2,CTHRC1,CTNND2,CUX2,DCLRE1B,DCTN3,DGUOK,DIP2B,DLGAP2,DPYSL2,DPYSL3,DTNA,DUT,EEF2K,EGF,EIF4A2,EIF4EBP2,EIF4G1,EMG1,EMSY,EP400,FARP1,FHDC1,FKBP11,FKBP4,FMO5,FNBP1…	225 (79)	76					IGF1R,Pkc(s)
thermozymocidin	chemical reagent		3			0	0.000542	0.0074	26s Proteasome,APC,APP,AR,beta-estradiol,CASP3,CDH1,CDKN1A,CEBPA,CEBPB,CERT1,CHUK,Creb,CREB1,CREBBP,CSF2,CTNNB1,E2F1,EGR1,EIF2AK3,ERBB2,ERN1,ESR1,estrogen receptor,FYN,GFI1,GLI3,GSK3B,H2AX,HNF4A,HSF1,IL18,IL6,IRF3,IRF4,KAT5,KLF5,LEF1,MAP3K1,MAPK1,MAPK14,MAPT,MARK2,MITF,MTOR,MYC,NCOA1,NFATC1,NFE2L2,NFkB (complex),NLRP3,NR1I2,NR3C1,P38 MAPK,PARP1,PGR,PI3K (complex),POU2F2,PP1 protein complex group,…	ABCA3,ABLIM1,ACVR1B,ADARB2,ADCY2,AGO1,AHCYL1,AMER1,AP2A2,ARHGAP1,ARID5B,ARMCX1,ARMT1,ARNT,ATF7,ATP2B4,ATP7B,BAIAP2,BEX1,BLOC1S1,BOC,BSN,C3orf70,CACNA1A,CACNB2,CAMK1G,CARM1,CASC3,CBL,CCT2,CD163L1,CD99,CDC42BPB,CDK12,COPS4,COPS5,COX6C,COX7B,COX7C,CRISPLD2,CSNK2A2,CTNND2,CUX1,CUX2,DAB1,DAP,DCLRE1B,DCTN3,DGUOK,DIDO1,DNAH9,DNAJC19,DPY19L3,DPYSL3,DTNA,EEF2K,EGF,EIF4A2,EIF4EBP2,ELK1,ELOC,EMG1,EPAS1,FARP…	205 (78)	75					26s Proteasome,lactosylceramide,NLRP3
GALNT2	enzyme	0.247	3			0	0.000542	0.0125	ABL1,AGT,Akt,ANGPTL3,AR,ATF2,CCND1,CDH1,CEBPA,CEBPB,CHUK,Creb,CREB1,CREBBP,CREM,CTNNB1,EGFR,EIF4E,ERBB2,ERK1/2,ESR1,estrogen receptor,ETV5,Focal adhesion kinase,FOS,FOXO1,FOXO3,GALNT2,GATA1,GRIN3A,GSK3B,HIF1A,HRAS,IGF1R,IL10,IRF4,ITK,JAK1,JUP,KRAS,Mapk,MAPK1,MAPT,MED1,Mek,MITF,MKNK1,MTOR,MUC1,MYC,NANOG,NDFIP2,NEDD9,NFE2L2,NFkB (complex),NFKBIA,NOTCH1,NR3C1,NR4A2,PARP1,PDPK1,PGR,PI3K (complex),Pkc…	ABCC8,ABCG2,ABL1,ABLIM1,ACOT4,ACTB,ACVR1B,ACVR2B,AGO1,AGO2,AJAP1,AP3M2,ARHGAP1,ARID1B,ARNT,ARPC3,ARSB,ATF7,ATP5PD,ATP6AP2,BCL6,BHLHE41,BOC,BSN,CACNA1A,CACNA1C,CAMK1G,CAMLG,CAPZA2,CARM1,CBL,CD163L1,CDC42BPB,CGN,CHST11,CHSY1,COX14,COX6C,COX7B,COX7C,CRISPLD2,CRKL,CTNND2,CUX1,CUX2,DAPK1,DCTN3,DENND3,DGUOK,DIP2B,DIP2C,DLGAP2,DNAJC19,DPYSL3,DTNA,DYNC1LI1,DYNLL1,EEF2K,EGF,EIF4A2,EIF4EBP2,EIF4G1,ELK1,ELO…	238 (102)	98
ibrutinib	chemical drug		3			0	0.000554	0.0095	ABL1,AHR,Akt,AR,ATF4,BTK,CCND1,CDKN1A,CEBPB,CHUK,CREBBP,CTNNB1,EGFR,ERK1/2,ESR1,ESR2,estrogen receptor,EZH2,FOS,FOXO1,GATA1,GATA3,GSK3B,H2AX,HIF1A,HSF1,ibrutinib,IKZF1,ITPR2,LCK,LEF1,LYN,MAP3K1,Mapk,MAPK14,MAPT,MLXIPL,MTOR,MYD88,NDFIP2,NFAT5,NFE2L2,NFkB (complex),NFKB1,NFKB2,NLRP3,NR1I2,NR3C1,NR4A1,NRF1,P38 MAPK,PDX1,PIP5K1B,Pka catalytic subunit,Pkc(s),POU5F1,PPARGC1A,PRKAA1,PRKCD,PTEN,PTGS2,RB1…	ABCC8,ABLIM1,ACOT4,ACP1,ACVR1B,AFF3,AGO1,AGO2,AHRR,AMER1,ANKFY1,AP3M2,ARHGAP1,ARHGEF17,ARNT,ATF7,ATP2B4,ATP5PD,ATP5PF,ATP6AP2,BACE1,BAIAP2,BCL6,BEX1,BHLHE40,BHLHE41,BOC,BSN,C3orf70,CACNA1A,CAMK1G,CAMLG,CARM1,CBL,CCT2,CDC42BPB,CGN,CHST3,COPS4,COX14,COX7C,CTHRC1,CTNND2,CUX1,CUX2,DAPK1,DCLRE1B,DCTN3,DENND3,DIP2B,DLGAP2,DNAH2,DNAJC19,DTNA,DYNLL1,EEF1E1,EEF2K,EIF4A2,ELK1,ELOC,EMG1,EP400,EPAS1,F8,FARP1…	217 (81)	78				CDKN2B,FOXO1
NCSTN	peptidase	0.032	3			0	0.000569	0.0188	ABL1,AGT,AR,ATF2,CCND1,CDK5,CEBPA,CEBPB,Creb,CREB1,CREBBP,CREM,CTNNB1,EGFR,ERBB2,ERK1/2,ESR1,ETV5,FOS,FOXO1,FOXO3,FYN,GATA1,GSK3B,HGS,HIF1A,HRAS,IL10,JAK1,JUP,KRAS,Mapk,MAPK1,MAPK8,MAPT,MED1,Mek,MET,MITF,MKNK1,MTOR,MUC1,MYC,NCSTN,NEDD9,NFE2L2,NFkB (complex),NFKBIA,Notch,NR3C1,NR4A2,P38 MAPK,PARP1,PGR,PI3K (complex),Pkc(s),PPARA,PPARG,PRKAA1,PRKCD,PSEN1,PSEN2,PTGS2,PTPRR,RAF1,RELA,RPTOR,Secretase …	ABCC8,ABCG2,ABL1,ABLIM1,ACOT4,ACTB,ACVR1B,ACVR2B,AGO2,AMER1,AP3M2,ARHGAP1,ARID1B,ARNT,ARPC3,ARSB,ATF7,ATP5F1C,ATP5PB,ATP5PO,ATP6AP2,BCL6,BHLHE41,BOC,BSN,CACNA1A,CACNA1C,CAMK1G,CAPZA2,CARM1,CBL,CD163L1,CDC42BPB,CELSR3,CGN,CHST11,CHSY1,CISD1,COQ3,COX6C,COX7A2,COX7B,COX7C,CRISPLD2,CRKL,CTHRC1,CTNND2,CUX1,CUX2,DAB1,DAPK1,DCTN3,DENND3,DIP2B,DLGAP2,DNAJC19,DPYSL3,DTNA,DYNC1LI1,DYNLL1,EEF2K,EGF,EIF4A2,E…	251 (87)	85	WT1				GATA2
KDM5A	transcription regulator	0.087	1			0	0.000574	0.0014	KDM5A	COX14,COX7A2,GHITM,HSBP1,MAP2K3,MDH1,MRPL11,NDUFA4,NDUFA6,NDUFA9,NDUFB8,NDUFS4,NME1,PARK7,TOMM7,VDAC1	16 (1)	1	SP1				Cyclin A
roniciclib	chemical drug		3			0	0.000591	0.0175	Akt,APC,APP,AR,ATF4,BCL2L1,BRCA1,BRD4,CDK1,CDK2,CDK4,CDK9,CDKN1A,CDKN1B,CDKN2A,CEBPA,CEBPB,CTNNB1,E2F1,E2F3,ERK1/2,estrogen receptor,EZH2,FOS,FOXO1,FOXP3,GLI1,HMGA1,ID2,ID3,ING1,KAT5,MAPK14,MAPT,MASTL,MTOR,MYC,NCOA1,NR1I2,PARP1,PELP1,PGR,PTTG1,RB1,RBL2,roniciclib,SKI,SMARCA4,SMARCC1,SOX2,SP1,STAT3,TFCP2,TFE3,TFEB,TP53,TP73,TSC1,WT1	ABCC8,ABHD2,ABLIM1,ABRACL,AFF3,AGO1,AGO2,AHCYL1,AHNAK2,AMER1,AP3M2,ARHGAP1,ARL2BP,ARSB,ATP2B4,ATP5F1C,ATP5PB,ATP5PF,ATP5PO,ATP6AP2,B3GALNT1,BCL11B,BEX5,BHLHE41,BLOC1S1,BOC,BSN,CACNA1A,CACNB2,CAMLG,CCT4,CD163L1,CEP19,CHST3,CISD1,COPS5,COQ3,CORT,COX14,COX6C,COX7B,COX7C,CRISPLD2,CRKL,CSNK2A2,CUX1,DAB1,DIDO1,DIRAS2,DNAH2,DNAH9,DNAJC19,DPY30,DPYSL2,DYNLL1,EGF,EIF4G1,ELOC,EP400,F8,FHDC1,FKBP11,FLNB,FMO…	209 (59)	56
AZ 628	chemical drug		3			0	0.000597	0.0171	ADCY,ADCY5,Akt,AR,ATF2,AZ 628,BRAF,CCND1,CDK2,CEBPA,CEBPB,CHUK,Creb,CREB1,CREBBP,CREM,CTNNB1,EGFR,EGR1,ERK1/2,ESR1,ETV5,FOS,FOXO1,GATA1,GSK3B,HIF1A,HRAS,IL10,MAP3K1,Mapk,MAPK1,MAPK8,MAPT,MED1,Mek,MITF,MKNK,MKNK1,MTOR,MYC,MYOD1,NFATC1,NFE2L2,NFkB (complex),NFKBIA,NR3C1,NR4A2,P38 MAPK,PDK1,PGR,Pkc(s),PPARA,PPARG,PRKAA1,PTGS2,PTPRR,RAF1,RELA,RPTOR,SGK1,SHC1,SLC6A3,SMAD2,SMAD3,SP1,SP3,SRF,STAT3,STK11…	ABCC8,ABLIM1,ACVR1B,ACVR2B,ADCY2,ADCY9,AHCYL1,AMER1,AP3M2,ARHGAP1,ARNT,ARSB,ATF7,ATP5F1C,ATP5PB,ATP5PO,ATP6AP2,BAIAP2,BCL6,BHLHE40,BHLHE41,BOC,BSN,CACNA1A,CACNA1C,CAMK1G,CAPZA2,CARM1,CBL,CD163L1,CDC42BPB,CELSR3,CGN,CHST11,CHST3,CHSY1,CISD1,COQ3,COX6C,COX7A2,COX7B,COX7C,CRISPLD2,CRKL,CTNND2,CUX1,DAPK1,DCTN3,DLGAP2,DNAJC19,DPY19L3,DPYSL3,DTNA,DYNC1LI1,DYNLL1,EEF2K,EIF4EBP2,EIF4G1,ELK1,EMSY,ENTPD5,E…	240 (74)	73
beta-hydroxyisovaleric acid	chemical - endogenous mammalian		3			0	0.000614	0.02	Akt,AR,ATF2,beta-hydroxyisovaleric acid,CCND1,CDK5,CEBPA,CEBPB,CHUK,CLOCK,Creb,CREB1,CREBBP,CTNNB1,DOCK8,EGFR,EGR1,EIF4E,ERK1/2,ESR1,ETV5,F3,FOS,GATA1,GSK3B,HIF1A,HMGA1,HSF1,IL10,INSR,IRF3,Mapk,MAPK1,MAPK8,MAPT,MED1,MITF,MKNK,MKNK1,MTOR,MYC,NFE2L2,NFkB (complex),NFKBIA,NR3C1,NR4A2,P38 MAPK,PARP1,PGR,Pkc(s),PPARA,PPARG,PRKAA1,PRKCA,PRKG1,PTGS2,PTPRR,RAF1,RB1,RELA,SFPQ,SGK1,SHC1,SLC6A3,SMAD2,SMAD3,…	ABCC8,ACVR1B,ACVR2B,ADARB2,AFF3,AHCYL1,AHNAK2,AP3M2,ARID5B,ARL2BP,ARNT,ARSB,ATF7,ATP2B4,ATP5F1C,ATP5PB,ATP5PD,ATP5PF,ATP5PO,BAIAP2,BHLHE41,BSN,CACNA1A,CACNA1C,CAMK1G,CAMLG,CAPZA2,CARM1,CBL,CCT2,CCT4,CD163L1,CDC42BPB,CELSR3,CEP19,CGN,CHST3,CHSY1,CISD1,COQ3,CORT,COX14,COX6C,COX7A2,COX7B,COX7C,CRISPLD2,CRKL,CTNND2,CUX1,DAB1,DAPK1,DCTN3,DGUOK,DLGAP2,DNAJC19,DPY19L3,DPYSL3,DTNA,DYNC1LI1,DYNLL1,EEF2K,E…	237 (75)	75
lithocholic acid acetate	chemical reagent		3			0	0.000624	0.0136	ADAM10,ADCY5,Akt,AR,ATF2,c-Src,CCND1,CDK2,CEBPA,CEBPB,CHUK,Creb,CREB1,CREBBP,CREM,EGFR,EGR1,EIF4E,ERBB2,ERK1/2,ESR1,ETV5,FOS,FOXO1,GATA1,GSK3B,HIF1A,HNF4A,HRAS,IGF1R,IL10,IL18,IRF4,lithocholic acid acetate,MAP2K1/2,Mapk,MAPK1,MAPK8,MAPT,MED1,Mek,MET,MITF,MKNK,MKNK1,MTOR,MYC,MYOD1,NFATC1,NFE2L2,NFKBIA,NR3C1,NR4A2,PGR,PI3K (complex),Pkc(s),PPARA,PRKAA1,PTGS2,PTPRR,RAF1,RARA,RELA,RPTOR,SGK1,SLC6A3,S…	ABCC8,ABL1,ACVR1B,ACVR2B,ADCY2,ADCY9,AHCYL1,AMER1,AP3M2,ARHGAP1,ARNT,ARSB,ATF7,ATP2B4,ATP5F1C,ATP5PB,ATP5PD,ATP6AP2,ATP7B,BAIAP2,BCL6,BHLHE41,BOC,BSN,CACNA1A,CACNA1C,CAMK1G,CAPZA2,CARM1,CBL,CD163L1,CDC42BPB,CELSR3,CGN,CHST11,CHSY1,CISD1,COQ3,COX6C,COX7A2,COX7A2L,COX7B,COX7C,CRISPLD2,CRKL,CTNND2,CUX1,CUX2,DAPK1,DCTN3,DGUOK,DLGAP2,DNAJC19,DPYSL3,DTNA,DYNC1LI1,DYNLL1,EEF2K,EIF4EBP2,EIF4G1,ELK1,EMSY,…	236 (79)	76				VDR
trapidil	chemical drug		3			0	0.000629	0.0214	ADAM10,ADCY,ADCY5,Akt,AMPK,AR,ARNTL,ATF2,CCND1,CEBPB,CHUK,Creb,CREB1,EGFR,EIF4E,EPAS1,ERF,ERK1/2,ESR1,estrogen receptor,ETV5,FOS,FOXO1,GATA2,H2AX,HIF1A,HRAS,HSF1,Mapk,MAPK1,MAPK8,MAPK9,MAPT,Mek,MITF,MKNK1,MYC,MYOD1,NFATC1,NFE2L2,NFkB (complex),NFKB1,NR3C1,P38 MAPK,PGR,Pkc(s),PPARG,PTTG1,RAF1,RB1,RELA,SLC6A3,SREBF1,STAT1,STAT3,tamoxifen,THRB,TP53,trapidil	ABCC8,ABLIM1,ACVR1B,ACVR2B,ADCY2,ADCY9,AFF3,AGO1,AGO2,AHCYL1,AHRR,AMER1,AP3M2,ARHGAP1,ARNT,ARSB,ATF7,ATP11A,ATP5F1C,ATP5PB,ATP5PO,ATP6AP2,BCL11B,BCL6,BHLHE41,BOC,BSN,CACNA1A,CAPZA2,CARM1,CBL,CCT2,CCT4,CD99,CDC42BPB,CGN,CHST11,CHST3,CHSY1,CISD1,CIT,COQ3,COX14,COX6C,COX7B,COX7C,CRKL,CUX1,DCTN3,DGUOK,DNAJC19,DPYSL3,DTNA,DYNC1LI1,DYNLL1,EEF2K,EIF4A2,EIF4EBP2,EIF4G1,EMSY,ENTPD5,EP400,F8,FARP1,FHDC1,FM…	228 (59)	58
mir-27	microRNA		3			0	0.00063	0.0061	26s Proteasome,ABCA1,ABCB1,AHR,Alp,APC,APP,ATF2,BCL2L1,caspase,CCND1,CDK1,CDKN1B,CDX2,CEBPB,CHUK,CREB1,CREBBP,CREM,CSF2,CTNNB1,E2F1,EGFR,EGR1,EIF2AK2,EIF2AK3,ERK1/2,ESR1,ETV5,EZH2,FOXO1,GATA1,GSK3B,HMGA1,HNF4A,HRAS,HSF1,IL10,IL1B,IL6,ING1,IRF3,IRF4,KAT5,LMNA,MAP3K1,MAPK1,MAPT,MASTL,MED1,MET,mir-21,mir-27,MITF,mitomycin C,MKNK1,MTOR,MYOD1,NFE2L2,NFkB (complex),NFKBIA,NLRP3,Nos,NR1I2,NR3C1,NR4A2,P3…	ABCG2,ABLIM1,ACVR1B,ADARB2,AHCYL1,AMER1,AP2A2,AP3M2,ARHGAP1,ARL2BP,ARMCX1,ARNT,ARSB,ATF7,ATP5F1C,ATP5PB,ATP5PD,ATP6AP2,ATP7B,BAIAP2,BCL6,BOC,BSN,CACNA1C,CACNB2,CACYBP,CAMK1G,CAMLG,CAPZA2,CARM1,CASC3,CBL,CCT2,CD163L1,CD99,CDC42BPB,CEP19,CGN,CHST11,CHSY1,CISD1,COPS4,COPS5,COQ3,CORT,CTNND2,CUX2,DAB1,DAP,DAPK1,DCLRE1B,DCTN3,DIDO1,DLGAP2,DNAH2,DNAH9,DPY30,DPYSL3,DTNA,DYNC1LI1,DYNLL1,EEF2K,EIF4A2,ELK1,…	224 (95)	92	AGO2,EPHB6,exemestane,promegestone	beta-estradiol,CDKN2A,dalfampridine,PAX3-FOXO1		caspase	APC/APC2,FOXO1,HOXA10,PI3K (complex),PPARG,SIRT1,SREBF1,TRIM27
WP1066	chemical drug		3			0	0.000633	0.0111	ACTB,AKT1,AR,ATF2,BCL2,BCL2L1,Calmodulin,CCND1,CDH1,CEBPA,CEBPB,CHUK,Creb,CREB1,CREBBP,CREM,CTLA4,EGFR,ERBB2,ERK1/2,ESR1,ETS1,ETV5,FOS,FOXO1,FYN,GATA1,glucocorticoid,HIF1A,HOXA10,HRAS,HSD11B2,Ifn,IFNGR1,IKZF1,IL10,IRF8,JAK1,JAK2,LCK,LEPR,MAPK14,MAPT,MED1,mir-21,MITF,MKNK1,MYC,NFE2L2,NFKBIA,NLRP3,NR3C1,NR4A2,PGR,Pka catalytic subunit,Pkc(s),PPARA,PPARG,PRKAA1,PRKCD,PTGS2,PTPRR,RAF1,RAPGEF1,REL,RPT…	ABCC8,ABLIM1,ACOT4,ACP1,ACVR1B,ACVR2B,AFF3,AHCYL1,AJAP1,AMER1,ANKFY1,AP2A2,ARHGAP1,ARMCX1,ARNT,ATF7,ATP2B4,ATP5F1C,ATP5PD,ATP6AP2,B3GALNT1,BEX1,BHLHE41,BOC,BSN,CACNA1A,CACNA1C,CACYBP,CAMK1G,CAPZA2,CARM1,CBL,CD163L1,CDC42BPB,CELSR3,CGN,CHST11,CHSY1,CISD1,COPS4,COQ3,COX6C,COX7A2,COX7B,COX7C,CRKL,CSNK2A2,CUX1,DAB1,DAP,DAPK1,DCLRE1B,DCTN3,DENND3,DIP2B,DLGAP2,DNAJC19,DPYSL3,DTNA,DYNC1LI1,DYNLL1,EEF2K,…	235 (90)	88					Atrial Natriuretic Peptide,BCL2,HIF1A
escitalopram	chemical drug		3			0	0.000644	0.0014	2-amino-1-methyl-6-phenylimidazo-4-5-b-pyridine,acetaminophen,aflatoxin B1,Akt,AR,benzo(a)pyrene,carbon tetrachloride,clopidogrel,CYP1A2,CYP2C19,CYP2C9,CYP2D6,CYP2E1,CYP3A,diclofenac,dimethylnitrosamine,ERK1/2,escitalopram,ethanol,FOXO1,Gsk3,losartan potassium,MAPK8,MAPT,NFkB (complex),NFKBIA,NTRK2,P38 MAPK,RELA,SLC6A3,SLC6A4,STAT3,tamoxifen,thalidomide,trichloroethylene	ABCG2,ACTB,AFF3,AHRR,AMER1,AP3M2,ATP11A,ATP5PD,ATP5PF,BACE1,BCL6,BHLHE40,BOC,BSN,C14orf119,CACNA1A,CAMLG,CAPZA2,CCT2,CCT4,CD99,CHST3,CIT,COX6C,COX7B,COX7C,CUX1,DAB1,DAPK1,DNAJC19,DYNLL1,EIF4A2,ELK1,ENTPD5,FKBP4,FLNB,GABARAPL1,GALNT10,GALNT11,GAS7,GFM2,GFPT2,GREB1,GRIN1,GSTO1,HDAC8,HIVEP1,HSBP1,IGFBP5,JRK,KCND3,KDELR1,KDM2A,KLF7,LIMK2,LPIN1,LRRK1,MAP2K3,MED1,MED13L,MFHAS1,MRPL27,MRPL33,MRPL39,MRPS…	122 (35)	29					SLC6A3
CBP-ICSBP-IRF-1-PU.1	complex		3			0	0.000656	0.0099	AR,ATF2,CBP-ICSBP-IRF-1-PU.1,CREBBP,EIF2AK2,ERK1/2,ESR1,ESR2,estrogen receptor,FOXO1,GATA3,HNF4A,IFN Beta,IRF1,IRF8,MAPK8,MYC,MYOD1,NCOA1,NEUROG2,NFATC1,NFE2L2,nitric oxide,NR3C1,NR3C2,PPARA,PPARG,RB1,RBL2,SOX2,SP1,SP3,SPI1,STAT,STAT1,STAT3,TP53,TRAF6	ABCA3,ABCC8,ABLIM1,ACTB,ACVR1B,AGO1,AGO2,AHRR,AMER1,ARHGAP1,ARID1B,ARNT,ATF7,ATP11A,ATP5F1C,ATP5PB,ATP5PF,ATP5PO,ATP7B,BCL11B,BCL6,BHLHE41,BOC,CACNA1A,CAMK1G,CARM1,CBFA2T2,CBL,CCT4,CDC42BPB,CELSR3,CGN,CHST3,CISD1,CIT,COPS5,COQ3,COX14,COX6C,COX7A2,COX7B,COX7C,CRKL,CTHRC1,CUX1,CUX2,DAPK1,DCTN3,DNAJC19,DPY30,DPYSL3,DTNA,DYNLL1,EEF2K,EGF,ENTPD5,FKBP11,FLNB,GAB2,GAS7,GFM2,GGCT,GHITM,GIT2,GLG1,GOSR1,GP…	202 (38)	37
TLX1	transcription regulator		3			0	0.000695	0.011	ABL1,ACLY,Akt,AR,ATXN1,CDKN1A,CDKN1B,CEBPA,CHUK,Creb,CREB1,CREBBP,CTNNB1,E2F1,EGFR,EGR1,EIF2AK2,ERK1/2,ESR1,ESR2,estrogen receptor,EZH2,FOXO1,FOXO3,FOXO4,GSK3B,HIF1A,HSF1,IRF1,IRF3,KAT6A,LEF1,MAP3K1,Mapk,MAPK14,MAPT,Mek,MET,MTOR,MYOD1,NCOA1,NFE2L2,NFkB (complex),NFKB1,NFKBIA,NFKBID,NLRP3,NR1I2,NR4A3,NRF1,P38 MAPK,PDX1,Pkc(s),POU5F1,PP1 protein complex group,PP2A,PPARGC1A,PRKAA1,PTTG1,RAF1,RB1,REL…	ABCA3,ABCC8,ABL1,ABLIM1,ACTB,ACVR1B,AGO1,AGO2,AMER1,AP3M2,ARHGAP1,ARHGEF17,ATF7,ATP5PD,ATP6AP2,ATXN1L,BAIAP2,BCL11B,BCL6,BHLHE40,BHLHE41,BOC,BSN,C3orf70,CACNA1A,CAMK1G,CAMLG,CAPZA2,CARM1,CBL,CCT2,CDC42BPB,CDK12,CELSR3,CGN,CHST3,COX14,COX6C,COX7A2,COX7C,CTHRC1,CTNND2,CUX1,DCTN3,DIDO1,DLGAP2,DNAH2,DNAJC19,DTNA,EEF1E1,EEF2K,EIF4A2,ELK1,ELOC,EPAS1,FARP1,FBXO9,FHDC1,FKBP11,FMO5,FOXN3,FZD4,GAB2,GABARAP…	202 (76)	74	HOXA10			Cyclin A,SST	RB1
soraphen-A1alpha	chemical - endogenous non-mammalian		2			0	0.000699	0.0001	AKT2,FOXO1,soraphen-A1alpha	AFF3,ATP5PF,DAPK1,FLNB,GABARAPL1,GFPT2,HDAC8,IGF1R,IRS1,IRS2,KLF7,MRPS18C,MRPS7,MTSS1,NDUFA12,NDUFA4,NDUFA8,NDUFA9,NDUFAF2,NDUFAF4,NRP2,RAB7A,RUNX2,S1PR3,SPRY1,SREBF2,TNFSF10,TRAF6	28 (3)	2				FOXO1	RICTOR
PD 180970	chemical drug		3			0	0.000729	0.0079	ABL1,Akt,AKT1,APP,AR,BCR-ABL1,CDKN1B,CEBPA,CHUK,CRKL,ESR1,FOS,FOXO3,GAB2,GLI1,Hdac,HRAS,MAP3K1,MAPK1,MAPK3,Mek,MET,mir-21,MTOR,MTORC1,MYC,NEDD9,NFAT5,NFkB (complex),NFKBIA,P38 MAPK,PD 180970,PDPK1,PI3K (complex),PIK3R1,PRKCD,PRKN,RAPGEF1,RORC,SNCA,STAT1,STAT3,STAT5a/b,STAT5B,STAT6,TBX21,TP63,TP73	ABHD2,ABLIM1,ACOT4,ACVR1B,ACVR2B,AHCYL1,AHNAK2,AJAP1,AMER1,ARHGAP1,ARSB,ATP5PF,ATP6AP2,B3GALNT1,BAIAP2,BCL11B,BEX1,BHLHE41,BOC,CACNA1A,CACYBP,CAMLG,CAPZA2,CARM1,CBL,CD99,CDC42BPB,CGN,CHST11,CHST3,CIT,COPS5,COX6C,COX7B,COX7C,CRKL,CSNK2A2,CTHRC1,CUX1,CUX2,DAB1,DENND3,DIP2B,DIRAS2,DNAJC19,DPYSL2,DTNA,DYNC1LI1,EEF2K,EIF4A2,EIF4G1,ELK1,ELOC,EMSY,EPAS1,F8,FARP1,FLNB,FOXN3,GAB2,GALNT10,GALNT11,GFM2,GFPT…	189 (48)	46					ABL1,CCND2
Ep300/Pcaf	complex		3			0	0.000738	0.0132	ABL1,ACLY,Ahr-aryl hydrocarbon-Arnt,Akt,AR,ATF2,BCL2L1,BHLHE40,CCND1,CDKN1A,CDKN2A,CEBPA,CRTC2,CTNNB1,CYP19A1,DNMT3A,E2F1,EIF2AK3,EIF4E,EP300,Ep300/Pcaf,ERBB2,ERK1/2,ESR1,estrogen receptor,FOXA2,FOXO3,GATA4,GLI1,H2AX,IGF1R,IL6,IRF4,IRF7,KAT2B,MAP3K1,MAPK9,MAPT,MEF2C,Mek,mir-145,MTOR,MYOD1,NANOG,NFE2L2,NFKB1,NFKBIA,NOTCH1,NR3C1,P38 MAPK,PARP1,PDX1,PGR,PI3K (complex),PRKAA1,RB1,RELA,SMAD3,SP1,TP53,…	ABCA2,ABCA3,ABCG2,ABL1,ABLIM1,ACVR1B,AFF3,AGO1,AGO2,AHCYL1,AHNAK2,AHRR,AP3M2,ARHGAP1,ARNT,ATF7,ATP11A,ATP2B4,ATP5F1C,ATP5PB,ATP5PD,B3GALNT1,BHLHE40,BSN,CACNA1A,CACNA1C,CAMLG,CAPZA2,CARM1,CBL,CCT4,CD163L1,CDC42BPB,CDK7,CELSR3,CGN,CISD1,COPS5,COQ3,COX14,COX6C,COX7A2,COX7B,COX7C,CRISPLD2,CRKL,CS,CTHRC1,CUX1,DAB1,DAPK1,DCTN3,DGUOK,DIRAS2,DLGAP2,DNAJC19,DPY19L3,DPYSL2,DTNA,DUT,DYNC1LI1,DYNLL1,EEF2K,EG…	232 (63)	60
FRS2-GRB2-SHP2	complex		3			0	0.000739	0.0124	ABL1,Akt,AKT2,ARAF,Calcineurin protein(s),CD247,CD28,CEBPB,CHUK,CREB1,EGFR,EIF2AK2,EIF4E,ERK1/2,ESR1,FOXO1,FRS2,FRS2-GRB2-SHP2,FYN,GAB1,GRB2,GSK3B,Hdac,HRAS,IGF1R,IRF1,IRF3,JAK1,JAK3,JUN,KIT,KRAS,MAP3K1,Mapk,MAPK1,MAPK3,MAPK8,MAPT,Mek,MYC,NFkB (complex),NRAS,NTRK2,P38 MAPK,PI3K (complex),Pkc(s),PRKAA2,PTEN,PTGS2,PTPN11,RAC2,RAF1,RAPGEF1,RAS,RASSF5,RELA,SRF,STAT5B,TBK1,TCR,YAP1,ZAP70	ABCA2,ABCG2,ABHD2,ABLIM1,ACOT4,ACVR1B,ACVR2B,ADCY2,AFF3,AGO2,AHCYL1,AHRR,AP3M2,ARHGAP1,ARNT,ARPC3,ARSB,ATF7,ATP5F1C,ATP5PD,ATP5PF,ATP5PO,BAIAP2,BCL11B,BSN,CARM1,CBL,CD99,CDC42BPB,CELSR3,CGN,CHST11,CIT,CORT,COX6C,CRKL,CTNND2,CUX2,DAB1,DGUOK,DIP2B,DLGAP2,DTNA,DUT,DYNLL1,EEF2K,EIF4A2,EIF4G1,ELK1,EP400,F8,FARP1,FKBP11,FLNB,GALNT10,GAS7,GFPT2,GIT2,GNPAT,GOSR1,GPR75,GREB1,GRIN1,H2AZ1,HACD1,HDAC8,HINT1,…	175 (62)	58
NSD2	enzyme	0.023	3			0	0.000747	0.0123	ABL1,Akt,AR,BCL2L1,BHLHE40,CCND1,CDH1,CDKN1A,CDKN2A,CEBPA,CHUK,CTNNB1,DNMT3A,E2F1,EIF2AK3,EIF4E,ERBB2,EZH2,FOS,FOXO3,GLI1,GSK3B,H2AX,HIF1A,HNF4A,IGF1R,IL6,MAPK9,MAPT,Mek,MET,mir-21,MTOR,MYC,MYOD1,NANOG,NFkB (complex),NFKBIA,NOTCH1,NR3C1,NSD2,P38 MAPK,PGR,PI3K (complex),PRKAA1,RB1,RELA,SP1,STAT1,STAT3,TP53,TP63,TP73,TRAF6,ZBTB16	ABCA2,ABCG2,ABL1,AFF3,AHCYL1,AHNAK2,AMER1,AP3M2,ARHGAP1,ARNT,ATP11A,ATP2B4,ATP5F1C,ATP5PB,ATP5PD,ATP5PF,ATP6AP2,ATP7B,B3GALNT1,BCL11B,BCL6,BEX1,BHLHE40,BHLHE41,BOC,BSN,CACNA1A,CACYBP,CAMLG,CAPZA2,CCT4,CD163L1,CD99,CDK7,CELSR3,CISD1,CIT,COQ3,COX14,COX6C,COX7A2,COX7B,COX7C,CRISPLD2,CRKL,CS,CSNK2A2,CTNND2,CUX1,CUX2,DAB1,DAPK1,DGUOK,DIRAS2,DLGAP2,DNAH2,DNAJC19,DPY19L3,DPYSL2,DUT,DYNC1LI1,DYNLL1,EGF,E…	244 (55)	54				JAM2
tamibarotene	chemical drug		3			0	0.000759	0.0153	ADAM10,APP,AR,ATF2,CCND1,CDKN1A,CEBPA,CEBPB,CHUK,Creb,CREM,CSF1,CTNNB1,ERK1/2,estrogen receptor,ETS1,GSK3B,HIF1A,HSF1,IRF3,JAK2,MAPK1,MAPK3,MAPT,MED1,MET,mir-21,MKNK1,MYC,NFE2L2,NFkB (complex),NFKBIA,NR1H4,NR3C1,PARP1,PI3K (complex),PPARA,PROC,PTPN11,RARA,RARB,RPTOR,RXRA,SHC1,SMAD2,SREBF1,STAT,STAT3,tamibarotene,THBD,THRA,TP53,TP63,tretinoin,TWIST1,VDR,XBP1	ABCA2,ABCC8,ABCG2,ABHD2,ABL1,ABLIM1,ACTB,ACVR2B,AGO1,AGO2,AMER1,ARHGAP1,ARNT,ARSB,ATF7,ATP11A,ATP5F1C,ATP5PB,ATP5PF,ATP5PO,ATP6AP2,BACE1,BCL6,BEX1,BHLHE41,BOC,BSN,CACNA1A,CACYBP,CAPZA2,CCT2,CCT4,CD163L1,CD99,CDK7,CELSR3,CISD1,COPS5,COQ3,COX6C,COX7A2,COX7B,COX7C,CRISPLD2,CTNND2,CUX1,DAPK1,DCTN3,DHX33,DNAJC19,DPYSL2,DYNC1LI1,DYNLL1,EIF4A2,ELOC,EMSY,ENTPD5,EPAS1,FARP1,FHDC1,FKBP11,FZD4,GFM2,GFPT2,GG…	213 (57)	56
PENK	other	0.44	2			0	0.000771	0.0003	ADCY,OPRD1,P38 MAPK,PENK,Pkc(s),PRKCD,RB1	ACTB,ARNT,BCL11B,CACNA1C,CELSR3,COX14,COX7A2,DENND3,ELK1,GHITM,GPR75,HSBP1,IGFBP5,IRS1,IRS2,KDELR1,MDH1,MRPL11,NDUFA4,NDUFA6,NDUFA9,NDUFB8,NDUFS4,NFAT5,NME1,PARK7,PER2,PML,PRKCA,PTTG1,RAB7A,RGS2,RUNX2,SP1,SPRY1,STAT3,TAC1,TIMP2,TNFSF10,TOMM7,TXN,ULK1,VDAC1,VIP	44 (7)	6	1-methyl-4-phenyl-1,2,3,6-tetrahydropyridine,estrogen,forskolin,PRL	CNTF		CDKN2A,OPRD1,RB1	Pkc(s)
Polycomb	complex		3			0	0.000773	0.0043	AR,ASXL2,CCND1,CDH1,Cdk,CDK4/6,CDKN1A,CDKN2A,COMMD1,E2F1,EED,EZH2,H2AX,HIF1A,Jnk,JUN,KRAS,MYOD1,NFkB (complex),NFKB1,Nr1h,NR3C1,PCGF1,PHF1,PI3K (complex),Polycomb,POU5F1,RB1,RBL2,RBPJ,RELA,RING1,RNF2,SMAD3,TP63,TRAF6,ZBTB16	ABCC8,ABHD2,ACTB,AGO2,AP3M2,ARHGAP1,ARNT,ARPC3,ATP5PF,ATP7B,BCL11B,BHLHE41,CACNA1A,CCT4,CD99,CIT,COX14,COX6C,COX7B,COX7C,CRISPLD2,CRKL,CTNND2,CUX1,DNAH2,DNAJC19,DYNC1LI1,EIF4G1,EMSY,FARP1,FHDC1,GAS7,GFM2,GFPT2,GHITM,GLB1L2,GREB1,GRIN1,GSTO1,HCFC1,HIVEP1,HSBP1,HSPB8,ITGAE,JARID2,KCND3,KCNK1,KDM2A,KDM4B,LRRK1,MAP2K3,MBD5,MDC1,MED1,METTL23,MFHAS1,MLF1,MOAP1,MRPL11,MRPL27,MRPL33,MRPS33,MTSS1,MYLIP,MY…	112 (37)	31					CDKN2A
MEF2D-NFAT2-p300	complex		3			0	0.00078	0.0063	Ahr-aryl hydrocarbon-Arnt,Akt,AR,ATF2,BCL6,CREBBP,CRTC2,EP300,ESR1,estrogen receptor,FN1,FOXA2,FOXO1,GATA4,HIF1A,HNF4A,JUN,MAP3K1,MEF2C,MEF2D,MEF2D-NFAT2-p300,MYOD1,NEUROD1,NFATC1,NFE2L2,NFkB (complex),PARP1,PDX1,PPARG,SP1,SP3,STAT3,TP53,VitaminD3-VDR-RXR,XBP1,ZBTB7B,ZEB1	ABCA2,ABCA3,ABCC8,ABLIM1,ACVR1B,AFF3,AGO1,AGO2,AHRR,AMER1,ARHGAP1,ARNT,ATF7,ATP11A,ATP5F1C,ATP5PB,ATP5PD,ATP6AP2,ATP7B,BCL6,BHLHE41,BOC,CACNA1A,CACNA1C,CAMK1G,CARM1,CBL,CDC42BPB,CDK7,CELSR3,CGN,CHST3,CISD1,CIT,COPS5,COX6C,COX7A2,COX7B,COX7C,CRKL,CTHRC1,CUX1,CUX2,DAPK1,DCTN3,DNAJC19,DTNA,DUT,DYNLL1,EEF2K,EGF,EIF2S3,EIF4G1,ELK1,ENTPD5,FKBP11,FLNB,GABARAPL1,GALNT10,GALNT11,GAS7,GFM2,GFPT2,GIT2,GNPAT…	197 (37)	34
SCGB3A1	cytokine		3			0	0.000798	0.0121	ABL1,ACLY,Akt,AR,CDKN1A,CDKN1B,CEBPA,CHUK,Creb,CREBBP,CTNNB1,E2F1,EGFR,EGR1,ESR1,ESR2,estrogen receptor,EZH2,FOXO1,FOXO3,FOXO4,GSK3B,HIF1A,HSF1,IRF1,IRF3,KAT6A,LEF1,MAP3K1,MAPK1,MAPK14,MAPT,MTOR,MYOD1,NFE2L2,NFkB (complex),NFKB1,NFKBIA,NFKBID,NLRP3,NR4A3,NRF1,P38 MAPK,PDX1,POU5F1,PPARGC1A,PRKAA1,PTGS2,RAF1,RB1,RELA,SCGB3A1,SKI,SP1,SREBF1,STAT1,STAT3,STK11,TAL1,TOPBP1,TP73,TSC2,Vegf	ABCA3,ABCC8,ABL1,ABLIM1,ACTB,ACVR1B,AGO1,AGO2,AMER1,AP3M2,ARHGAP1,ARHGEF17,ARNT,ARSB,ATF7,ATP2B4,ATP5PD,ATP6AP2,BAIAP2,BCL11B,BCL6,BHLHE40,BHLHE41,BOC,BSN,C3orf70,CACNA1A,CAMK1G,CAMLG,CAPZA2,CARM1,CBL,CCT2,CDC42BPB,CELSR3,CGN,CHST3,COX14,COX6C,COX7A2,COX7C,CTHRC1,CTNND2,CUX1,DCTN3,DLGAP2,DNAH2,DNAJC19,DTNA,DYNLL1,EEF1E1,EEF2K,EIF4A2,ELK1,ELOC,ENTPD5,EPAS1,FARP1,FBXO9,FHDC1,FKBP11,FOXN3,FZD4,GAB2,…	195 (63)	62				RB1
S0859	chemical reagent		3			0	0.000848	0.0211	26s Proteasome,ABL1,ADRB1,AGT,Akt,AR,ATM,CCND1,CD38,CDKN1A,Creb,CREB1,CREBBP,CREM,CTNNB1,EGFR,ERBB2,ERBB4,ERK1/2,ERN1,ESR1,FLNA,FOS,FOXO1,FOXO3,FYN,GLI1,GLI3,GSK3B,HBEGF,HGS,HIF1A,HNF4A,HRAS,ITPR2,JAK1,JUP,KRAS,Map3k7,MAPK1,MAPK8,MAPT,Mek,MUC1,NEDD9,NFATC1,NFATC2,NFkB (complex),NFKBIA,NLRP3,NOTCH1,Nr1h,P38 MAPK,PARP1,PGR,PI3K (complex),Pka,PPARA,PPARD,PPARGC1A,PRKAA1,PRKAR1A,PRKCD,PSEN1,PTPN11,RB…	ABCA2,ABCA3,ABCC8,ABCG2,ABL1,ACOT4,ACTB,ACVR1B,ACVR2B,ADARB2,AFF3,AGO2,AHNAK2,AHRR,AMER1,AP2A2,AP3M2,ARID1B,ARPC3,ARSB,ATF7,ATP5PB,ATP5PD,ATP6AP2,ATP7B,B3GALNT1,BCL6,BHLHE40,BOC,BSN,CACNA1A,CACNB2,CAMK1G,CAPZA2,CARM1,CBL,CDC42BPB,CGN,CHST11,CIT,COQ3,COX14,COX7C,CRKL,CTHRC1,CTNND2,CUX1,DAB1,DENND3,DHX33,DIP2B,DIRAS2,DLGAP2,DNAJC19,DPYSL2,DPYSL3,DTNA,DYNC1LI1,DYNLL1,EEF2K,EGF,EIF4A2,EIF4EBP2,EIF4G1…	237 (86)	85
pyridoxal phosphate-6-azophenyl-2',4'-disulfonic acid	chemical reagent		3			0	0.000849	0.0252	26s Proteasome,ABL1,ADORA2A,Akt,AR,ATP,Ca2+,CCND1,CEBPA,CEBPB,ciprofloxacin,Creb,CREB1,CREBBP,CREM,CTNNB1,EGFR,EGR1,EIF2AK2,ERK1/2,ESR1,ETV5,FOS,FYN,GATA1,GSK3B,HIF1A,HSF1,IL10,KRAS,LCK,MAP3K1,Map3k7,MAPK1,MAPT,MED1,MITF,MKNK1,MTOR,MYC,NFATC1,NFE2L2,NFkB (complex),NFKBIA,nitric oxide,NLRP3,NOTCH1,NR3C1,NR4A2,NRAS,P38 MAPK,PGR,PI3K (complex),PPARA,PPARG,PRKCD,PTPRR,pyridoxal phosphate-6-azophenyl-…	ABCC8,ABLIM1,ACVR1B,ACVR2B,ADARB2,ADCY2,AFF3,AGAP1,AHCYL1,AMER1,AP2A2,AP3M2,ARHGAP1,ARID1B,ARPC3,ARSB,ATF7,ATP2B4,ATP5PB,ATP5PF,ATP5PO,ATP6AP2,BAIAP2,BHLHE40,BHLHE41,BOC,BSN,CACNA1A,CACNA1C,CACNB2,CAMK1G,CAPZA2,CARM1,CBL,CCT2,CCT4,CD163L1,CDC42BPB,CELSR3,CGN,CHST3,CHSY1,CISD1,COQ3,COX6C,COX7B,COX7C,CRISPLD2,CRKL,CTNND2,CUX1,DAB1,DAPK1,DCTN3,DENND3,DHX33,DNAJC19,DPY19L3,DTNA,DYNC1LI1,EEF2K,EIF4A2,…	238 (79)	78
carbamazepine	chemical drug		3			0	0.000855	0.0102	ADCY5,aflatoxin B1,AMPK,AR,ATF2,ATF4,calpain,carbamazepine,CEBPB,CHUK,CTNNB1,CYP3A4,DICER1,EGFR,EGR1,EIF2AK3,EIF4E,ERN1,ESR1,estrogen receptor,FOXA2,FOXO1,FOXO3,GSK3B,H2AX,HNF4A,IGF1,IRF3,KAT5,MAP3K7,MAPK1,MAPKAPK2,MAPKAPK3,MAPT,mir-21,MITF,MKNK1,monocrotaline,MTOR,NFAT5,NFATC2,NFE2L2,NFKB1,NFKBIA,NR1I2,NR3C1,P38 MAPK,PDX1,PGR,Pkc(s),PPARA,PPARGC1A,RBPJ,RELA,S100A9,SGK1,SMAD2,SMAD3,SNAI1,SOX10,SP…	ABCC8,ABLIM1,ACVR1B,ADCY2,ADCY9,AFF3,AGO1,AGO2,AHCYL1,AHRR,AMER1,AP3M2,ARHGAP1,ARNT,ARSB,ATF7,ATP5PF,ATP6AP2,ATP7B,BAIAP2,BCL6,BEX1,BOC,BSN,CACNA1A,CACNB2,CACYBP,CAMLG,CAPZA2,CARM1,CBL,CDC42BPB,CGN,CHST11,CISD1,COPS5,COQ3,COX6C,COX7B,COX7C,CRISPLD2,CRKL,CSNK2A2,CTHRC1,CTNND2,CUX2,DCTN3,DGUOK,DLGAP2,DNAJC19,DPYSL2,DPYSL3,DTNA,EEF2K,EIF4A2,ELOC,ENTPD5,EP400,EPAS1,FBXO9,FKBP11,FKBP4,FMO5,FOXN3,FZD4,…	199 (70)	68				BACH1,BCL2	1,4,5-IP3,ADCY5,thyroid hormone
RASGRP3	other	0.779	3			0	0.000861	0.0216	Akt,AR,ATF2,CCND1,CDH1,CEBPA,CEBPB,CHUK,Creb,CREB1,CREBBP,CREM,CTNNB1,EGFR,EGR1,EIF2AK2,EIF4E,ELK1,ERK1/2,ESR1,ETV5,FOS,GATA1,GSK3B,Hdac,HIF1A,HRAS,IL10,KRAS,MAP3K1,Mapk,MAPK1,MAPK8,MAPT,MED1,Mek,MITF,MKNK1,MTOR,MYC,NFE2L2,NFkB (complex),NKX2-1,NR3C1,NR4A2,NRAS,PARK7,PGR,PI3K (complex),Pkc(s),PPARA,PPARG,PRKAA1,PTGS2,PTPRR,RAC2,Rap1,RAP2B,RAS,RASGRP3,RASSF5,RB1,RELA,RPTOR,SGK1,SHC1,SLC6A3,SMAD2,S…	ABCC8,ABLIM1,ACVR1B,ACVR2B,ADCY2,AFF3,AHCYL1,AP3M2,ARHGAP1,ARNT,ARPC3,ARSB,ATF7,ATP5F1C,ATP5PB,ATP5PF,ATP5PO,BAIAP2,BHLHE41,BSN,CACNA1A,CACNA1C,CAMK1G,CAMLG,CARM1,CBL,CD163L1,CDC42BPB,CDK7,CGN,CHST11,CHST3,CHSY1,CISD1,COQ3,COX14,COX6C,COX7B,COX7C,CRISPLD2,CRKL,CTNND2,CUX1,DAB1,DAPK1,DCTN3,DGUOK,DLGAP2,DNAJC19,DPY19L3,DPYSL3,DTNA,DYNC1LI1,DYNLL1,EEF2K,EIF4EBP2,EIF4G1,ELOC,EMSY,ENTPD5,EP400,F8,FARP…	236 (80)	77
aloisine A	chemical drug		3			0	0.000862	0.0265	Akt,aloisine A,APC,APP,AR,CCND1,CDH1,CDK1,CDK2,CDK5,CDKN1A,CEBPB,CHUK,CLOCK,CREB1,CTNNB1,E2F1,E2F3,ERBB2,estrogen receptor,EZH2,FOS,FOXO1,FYN,GLI3,GSK3A,GSK3B,HIF1A,HMGA1,HSF1,ID2,ID3,ING1,ITGB1,KAT5,KLF5,LEF1,LMNA,MAP3K1,MAPK1,MAPK14,MAPT,MARK2,MASTL,MEF2A,MITF,MYOD1,NCOA1,NFAT5,NFATC1,NFE2L2,NFkB (complex),NFKB1,NFKBIA,NR1I2,NR3C1,NR3C2,P38 MAPK,PARP1,PPARA,PSEN1,PTEN,PTTG1,RB1,RBL2,RELA,SFPQ,S…	ABCC8,ABHD2,ABL1,ABRACL,ADARB2,AFF3,AGO1,AGO2,AHNAK2,AHRR,AP3M2,ARHGAP1,ARL2BP,ATF7,ATP11A,ATP2B4,ATP5F1C,BCL11B,BEX5,BHLHE41,BLOC1S1,BSN,C3orf70,CACNB2,CAMLG,CAPZA2,CCT2,CD163L1,CEP19,CISD1,COQ3,CORT,COX14,COX6C,COX7B,COX7C,CRISPLD2,CRKL,CSNK2A2,CTNND2,CUX1,DAB1,DCTN3,DIDO1,DNAH2,DNAH9,DNAJC19,DPY19L3,DPY30,DPYSL3,DYNC1LI1,EIF4A2,ELOC,EMSY,F8,FHDC1,FKBP11,FLNB,FMO5,GAB2,GABARAPL1,GALNT10,GAS7,GF…	206 (79)	78
streptozocin	chemical drug		2			0	0.000873	0.0002	ADCY,ERK1/2,HNF1A,Jnk,MAPK14,MAPK3,MAPK8,MAPT,MTOR,NFkB (complex),OGT,P38 MAPK,PARP1,PDPK1,RELA,SLC6A2,SMAD2,SP1,streptozocin,TRPV1	ABCC8,ABHD2,AHRR,AP3M2,ATP2B4,ATP5PB,ATP6AP2,BEX1,BSN,CACNA1A,CACNA1C,CD99,COX6C,CRISPLD2,CS,DAPK1,DTNA,DYNC1LI1,DYNLL1,EGF,ELK1,ENTPD5,EPAS1,F8,GABARAPL1,GAS7,GFPT2,GLG1,GNPAT,HDAC4,HINT1,HIVEP1,IGFBP5,IL18BP,IQSEC2,IRS1,IRS2,KCND3,KDELR1,KDM2A,MDH1,MECP2,MED1,MFHAS1,MGAT5B,MTSS1,NDUFA6,NDUFA8,NDUFA9,NDUFB6,NFAT5,NR3C2,NUP62,OSTN,PGRMC1,PIP5K1A,PML,POLB,PSMC6,PSMD10,PSMD14,PTPRE,PTTG1,RAB7A,RARA…	83 (20)	20				aldosterone,ATF6,CDKN1A,CPT1B,CREM,GREM1,HIF1A,NADPH oxidase,OGT,PPARG,SESN2,SLC12A3,SMAD4	beta-estradiol,HNF1A,INSR,SIRT1,SLC6A3,SP1,SREBF1,SST,UCP3
reactive nitrogen species	chemical - other		3			0	0.000875	0.014	AGT,AMPK,APC,APP,AR,ATXN1,CAV1,CCND1,CDH1,CDKN1A,CEBPB,CHUK,Creb,CRTC2,CTNNB1,E2F1,EGF,EGFR,EGR1,EIF2AK3,ERN1,ESR1,FOXO1,FOXP3,FYN,GFI1,GLI3,GSK3B,HIF1A,HNF4A,HRAS,HSF1,Insulin,IRF3,KAT5,KLF5,LEF1,MAP2K3,MAPK1,MED1,MITF,MKNK1,Mmp,MMP3,MTOR,MYC,NAD+,NAMPT,NFATC1,NFE2L2,NFKB1,NFKBIA,PDX1,PGR,Pkc(s),PP2A,PPARA,PPARGC1A,PRKAA1,PRKAA2,PSEN1,PTEN,PTPN11,RB1,reactive nitrogen species,RPTOR,SFPQ,SIRT1,SN…	ABCA3,ABL1,ABLIM1,ACVR1B,ACVR2B,ADARB2,AFF3,AGO2,AHCYL1,AMER1,ARHGAP1,ARHGEF17,ARID1B,ARID5B,ATP11A,ATP7B,ATXN1L,BAIAP2,BCL11B,BHLHE41,BLOC1S1,BOC,C3orf70,CACNA1A,CACNB2,CAPZA2,CARM1,CBL,CCT2,CD163L1,CDC42BPB,CGN,CHST11,CLASP1,COX14,COX7A2L,COX7C,CRISPLD2,CSNK2A2,CTHRC1,CTNND2,CUX1,DAB1,DCTN3,DLGAP2,DNAH9,DNAJC19,DPY19L3,DPYSL3,DTNA,EEF2K,EIF4A2,EIF4EBP2,EMSY,F8,FARP1,FHDC1,FKBP11,GAB2,GFM2,GGH,G…	192 (79)	76	IFNGR1,methamphetamine	epigallocatechin-gallate,lycopene		HIF1A
HNF1A	transcription regulator		3			0	0.000904	0.0228	ACLY,Akt,AR,ATF2,ATM,C5,CASP3,Creb,CREBBP,D-glucose,DICER1,EIF2AK2,ESR1,ESR2,estrogen receptor,F3,FOXO1,G6PC1,GATA1,H2AX,HNF1A,HNF4A,IL18,IRF4,IRF7,JAK2,KAT2B,MAP3K1,MAPK1,MTORC1,MYC,MYOD1,NCOA1,NEUROG2,NFE2L2,NR3C1,NR3C2,P38 MAPK,PARP1,PI3K (complex),Pkc(s),PPARA,PRKCD,PRKN,PTEN,RB1,RBL2,RELA,SLC2A2,SOX2,SP1,SP3,STAT1,STAT5a/b,STAT5B,TP53	ABCA3,ABLIM1,ACOT4,ACVR1B,ACVR2B,AFF3,AGO1,AGO2,AHRR,AP3M2,ARHGAP1,ARNT,ARSB,ATF7,ATP11A,ATP5F1C,ATP5PB,ATP5PF,ATP7B,BAIAP2,BCL11B,CACNA1A,CAMK1G,CAPZA2,CARM1,CBFA2T2,CCT4,CDC42BPB,CELSR3,CGN,CHST3,CISD1,CIT,COPS5,COQ3,COX14,COX6C,COX7A2,COX7B,COX7C,CRKL,CTHRC1,CUX1,CUX2,DCTN3,DENND3,DIP2B,DIRAS2,DNAJC19,DPY19L3,DPY30,DPYSL3,DUT,DYNLL1,EEF2K,EIF4A2,EIF4EBP2,ENTPD5,EP400,F8,FHDC1,FLNB,GAB2,GABARAP…	211 (56)	53	INHBA,NFE2L2,VHL,Z-LLL-CHO	LRP5,mir-24,streptozocin		BACH2,citric acid,CREBBP,GATM,HCAR2,IGF1R,mir-122,PDK1,SPHK2,VLDLR,VTN
benzyl 3-hydroxy-23-oxoolean-12-en-28-oate	chemical - kinase inhibitor		3			0	0.000905	0.0193	ABL1,APP,AR,BCR (complex),benzyl 3-hydroxy-23-oxoolean-12-en-28-oate,BTK,CCND1,CD28,CD3,CD40,CEBPA,CEBPB,CHUK,Creb,CREB1,CREM,CSK,CTNNB1,CXCL12,EIF4E,ERBB2,ERK1/2,ERN1,ESR1,estrogen receptor,ETV5,FOS,FYN,GATA1,GRIN3A,GSK3B,H2AX,HGS,HIF1A,HRAS,IGF1R,IKZF1,IL10,IRF4,ITK,ITPR2,JAK1,JUP,KRAS,LCK,LY9,LYN,MAP3K1,MAPT,MED1,MET,MITF,MKNK1,MTOR,MUC1,MYC,NEDD9,NFAT5,NFE2L2,NFKBIA,NR3C1,NR4A2,NRAS,NTRK2,PDP…	ABCC8,ABL1,ABLIM1,ACP1,ACVR1B,ACVR2B,ADCY2,AFF3,AGO1,AHCYL1,AJAP1,ANKFY1,AP3M2,ARHGAP1,ARPC3,ATF7,ATP5F1C,ATP5PB,BHLHE41,BSN,CACNA1A,CACNA1C,CAMLG,CARM1,CD163L1,CDC42BPB,CGN,CHST11,CHSY1,CISD1,COQ3,CORT,COX14,COX7A2L,COX7B,COX7C,CRISPLD2,CRKL,CSNK2A2,CTHRC1,CTNND2,CUX1,DAB1,DAPK1,DCTN3,DENND3,DGUOK,DIP2C,DLGAP2,DNAJC19,DPYSL3,DTNA,DYNC1LI1,DYNLL1,EEF2K,EIF4EBP2,ELK1,ELOC,EMG1,ENTPD5,EP400,F8,FARP…	235 (108)	103					ABL1
MTM1	phosphatase	0.907	3			0	0.000907	0.0135	26s Proteasome,Akt,ATF4,CCND1,CDKN1A,CDKN2A,CEBPA,CEBPB,Creb,CREBBP,CREM,CTNNB1,EGFR,EIF4E,EIF4EBP1,ESR1,ESR2,estrogen receptor,EZH2,FOS,FOXO1,FOXO3,FOXO4,GATA1,GSK3B,HIF1A,HMGA1,HSF1,IRF1,IRF3,KAT6A,LEF1,MAP3K1,MAPK1,MAPT,MET,mir-21,MTM1,MTOR,NFAT5,NFE2L2,NFkB (complex),NFKB1,NFKBIA,NFKBID,NLRP3,NR1I2,NR4A1,NRF1,p70 S6k,PI3K (complex),POU5F1,PPARG,PPARGC1A,PRKAA1,PTEN,PTGS2,RB1,RELA,RORC,SIRT1,S…	ABCC8,ABL1,ABLIM1,ACVR1B,ACVR2B,ADARB2,AFF3,AGO1,AGO2,AHRR,AMER1,AP3M2,ARHGAP1,ARHGEF17,ARL2BP,ARNT,ARSB,ATF7,ATP5PF,ATP6AP2,BCL11B,BCL6,BEX1,BHLHE40,BHLHE41,BOC,BSN,C3orf70,CACYBP,CAMK1G,CAMLG,CAPZA2,CARM1,CBL,CCT2,CDC42BPB,CEP19,CGN,CHST3,CISD1,COQ3,CORT,COX14,CRKL,CS,CSNK2A2,CTHRC1,CTNND2,DAPK1,DCTN3,DGUOK,DLGAP2,DNAH2,DTNA,DYNLL1,EEF1E1,EEF2K,EIF4A2,EIF4EBP2,ELK1,ELOC,EP400,FBXO9,FHDC1,FKBP11…	224 (74)	72					FOXO1,FOXO4,IGF1R,TRIM63
GATA2	transcription regulator		3			0	0.000918	0.0114	26s Proteasome,ACLY,Akt,AR,beta-estradiol,CCND1,CDKN1A,CDKN1B,CEBPB,CHUK,Creb,CREBBP,CTNNB1,E2F1,EIF2AK3,ERK1/2,ERN1,ESR2,estrogen receptor,EZH2,FOS,FOXO1,FOXO3,FOXO4,GATA2,GSK3B,HIF1A,HSF1,IRF1,IRF3,JUN,KAT6A,LEF1,MAP3K1,MAPK1,MAPK9,MAPT,MTOR,NCOA1,NFAT5,NFATC1,NFE2L2,NFkB (complex),NFKB1,NFKBIA,NFKBID,NLRP3,NR3C1,NR4A1,NR5A1,NRF1,P38 MAPK,PDX1,Pkc(s),POU5F1,PPARGC1A,PPARα-RXRα,PRKAA1,PSMB11,PSM…	ABCA2,ABCA3,ACVR2B,ADARB2,ADCY2,AGO1,AHRR,AP2A2,AP3M2,ARHGEF17,ARID5B,ARMT1,ARNT,ATF7,BCL11B,BCL6,BHLHE40,BHLHE41,BSN,C3orf70,CACNA1A,CAMK1G,CAMLG,CDK7,CELSR3,CHST11,CHST3,CISD1,COQ3,COX14,COX6C,COX7C,CS,CTHRC1,CTNND2,CUX1,DCTN3,DGUOK,DLGAP2,DNAH2,DNAJC19,DPYSL2,EEF1E1,EGF,EIF4A2,EIF4EBP2,ELK1,EMG1,ENTPD5,EP400,EPAS1,F8,FARP1,FBXO9,FHDC1,FMO5,FNBP1,FZD4,GABARAPL1,GALNT10,GALNT11,GFM2,GGCT,GHITM,G…	218 (76)	76	FOXO1,FOXO3	beta-estradiol,NCSTN,tetracycline		26s Proteasome,ACHE,CNTF,GFI1,IL1RL1	CDKN1A,GFRA1,GNRHR,HOXA10,RAG1,TRAT1
cobimetinib	chemical drug		3			0	0.000924	0.0241	AR,ATF2,CCND1,CEBPA,CEBPB,CHUK,cobimetinib,Creb,CREB1,CREBBP,CREM,CTNNB1,EGR1,EIF4E,ERBB2,ERK1/2,ESR1,ETV5,FOS,GATA1,GSK3B,HIF1A,IL10,MAP2K1,MAP2K2,Mapk,MAPK1,MAPK8,MAPK9,MAPT,MED1,MITF,MKNK,MKNK1,MTOR,MYC,MYOD1,NFE2L2,NFkB (complex),NFKBIA,NR3C1,NR4A2,P38 MAPK,PGR,PI3K (complex),Pkc(s),PPARA,PPARG,PRKAA1,PTGS2,PTPRR,RAF1,RELA,RPTOR,SGK1,SHC1,SLC6A3,SMAD2,SMAD3,SP1,SP3,SRF,STK11,TCF3,TOB1,TP53,TS…	ABCC8,ABL1,ABLIM1,ACVR1B,ACVR2B,AFF3,AHCYL1,AP3M2,ARHGAP1,ARNT,ARSB,ATF7,ATP2B4,ATP5F1C,ATP5PB,ATP5PF,ATP5PO,BAIAP2,BHLHE41,BSN,CACNA1A,CACNA1C,CAMK1G,CARM1,CBL,CD163L1,CDC42BPB,CELSR3,CGN,CHSY1,CISD1,COQ3,COX6C,COX7A2,COX7B,COX7C,CRISPLD2,CRKL,CTNND2,CUX1,DAPK1,DCTN3,DGUOK,DLGAP2,DNAJC19,DPY19L3,DPYSL3,DTNA,DYNC1LI1,DYNLL1,EEF2K,EIF4EBP2,EIF4G1,ELK1,EMSY,ENTPD5,EP400,F8,FARP1,FBXO9,FHDC1,FOXN3,F…	224 (67)	66
etiracetam	chemical drug		3			0	0.000928	0.002	2-amino-1-methyl-6-phenylimidazo-4-5-b-pyridine,acetaminophen,aflatoxin B1,Akt,AR,benzo(a)pyrene,carbon tetrachloride,clopidogrel,CYP1A2,CYP2A6 (includes others),CYP2C19,CYP2C9,CYP2D6,CYP2E1,CYP3A4,diclofenac,dimethylnitrosamine,ERK1/2,ethanol,etiracetam,FOXO1,Gsk3,losartan potassium,MAPK8,monocrotaline,NFkB (complex),NFKBIA,nicotine,P38 MAPK,RELA,STAT3,tamoxifen,thalidomide,trichloroethylene	ABCG2,ACTB,AFF3,AHRR,AMER1,AP3M2,ATP11A,ATP5PD,ATP5PF,BACE1,BHLHE40,BOC,C14orf119,CACNA1A,CAMLG,CAPZA2,CCT2,CCT4,CD99,CHST3,CIT,COX6C,COX7B,COX7C,CUX1,DAB1,DAPK1,DNAJC19,EIF4A2,ELK1,ENTPD5,FKBP4,FLNB,GABARAPL1,GALNT10,GALNT11,GFM2,GFPT2,GREB1,GRIN1,GSTO1,HDAC8,HIVEP1,HSBP1,IGFBP5,JRK,KCND3,KDELR1,KDM2A,KLF7,LIMK2,LPIN1,LRRK1,MAP2K3,MDH1,MED1,MED13L,MFHAS1,MRPL27,MRPL33,MRPL39,MRPS18C,MRPS33,MRPS7…	121 (34)	27
dinaciclib	chemical drug		3			0	0.000935	0.0317	Akt,APC,APP,AR,ATF4,BCL2L1,BRCA1,BRD4,CDK1,CDK2,CDK5,CDK9,CDKN1A,CDKN1B,CEBPB,CLOCK,CTNNB1,dinaciclib,E2F1,E2F3,ERBB2,estrogen receptor,EZH2,FOS,FOXO1,FOXP3,HMGA1,ID2,ID3,ING1,ITGB1,KAT5,LMNA,MAP3K1,MAPK1,MAPK14,MAPT,MASTL,MEF2A,MTOR,MYC,MYOD1,NCOA1,NFAT5,NR1I2,NR3C1,NR3C2,P38 MAPK,PARP1,PELP1,PGR,PI3K (complex),PIP5K1C,PPARG,PRKN,PTTG1,RB1,RBL2,SKI,SMARCA4,SMARCC1,SOX2,SP1,STAT3,TFCP2,TP53,TP73,…	ABCA3,ABCC8,ABHD2,ABL1,ABLIM1,ABRACL,AFF3,AGO1,AGO2,AHCYL1,AHNAK2,AMER1,AP3M2,ARHGAP1,ARL2BP,ARNT,ARSB,ATP2B4,ATP5F1C,ATP5PB,ATP5PF,ATP5PO,ATP6AP2,BCL11B,BEX5,BOC,BSN,CACNB2,CAMLG,CAPZA2,CCT4,CD163L1,CEP19,CISD1,COPS5,COQ3,CORT,COX14,COX6C,COX7B,COX7C,CRISPLD2,CRKL,CSNK2A2,CUX1,DAB1,DIDO1,DNAH2,DNAH9,DNAJC19,DPY19L3,DPY30,DPYSL2,DYNLL1,EGF,EIF4G1,ELOC,EP400,F8,FHDC1,FKBP11,FLNB,FMO5,FZD4,GAB2,GAB…	207 (69)	67
KW 2449	chemical drug		3			0	0.000944	0.0086	ABL1,Akt,APP,AURK,CDK5,CDKN1B,CTNNB1,ERK1/2,ESR1,FLT3,JAK2,KW 2449,MAP3K1,Mapk,MAPK14,MAPK8,MAPK9,MAPT,MMP14,MTOR,NEDD9,NFAT5,NFkB (complex),NFKBIA,P38 MAPK,PAK2,PDPK1,PI3K (complex),PIK3R1,PRKCD,PRKDC,PRKN,SH2B3,SHC1,SIRT3,SNCA,STAT3,TBX21,TP53,TP63,TP73	ABCA2,ABHD2,ABLIM1,ACTB,ACVR1B,AJAP1,AMER1,ARHGAP1,ATP2B4,ATP5F1C,ATP5PB,ATP5PO,ATP6AP2,BACE1,BCL11B,BHLHE40,BOC,BSN,CACNA1C,CAMLG,CAPZA2,CARM1,CBL,CD99,CDC42BPB,CDK7,CELSR3,CGN,CHST3,CISD1,CIT,COPS5,COQ3,COX7A2,CRKL,CSNK2A2,CTHRC1,DAB1,DAPK1,DENND3,DPYSL2,DTNA,DUT,DYNC1LI1,EEF2K,EGF,ELOC,EMSY,FKBP4,FZD4,GAB2,GALNT10,GALNT11,GAS7,GFPT2,GIT2,GLB1L2,GLG1,GLIS3,GNPAT,GOSR1,GPR75,GREB1,HACD1,HECW1,HS…	179 (41)	39					ABL1
olomoucine II	chemical drug		3			0	0.000946	0.0179	ABCB1,Akt,AR,ATF4,BRCA1,BRD4,CCND1,CDK2,CDK4/6,CDK7,CDK9,CDKN1A,CDKN1B,CDX2,CEBPB,CTNNB1,E2F1,E2F3,ESR1,estrogen receptor,FOXO1,FOXP3,GATA4,ID2,ID3,MAPT,MYC,MYOD1,NCOA1,NR1I2,NR5A1,olomoucine II,PARP1,PELP1,PGR,POU5F1,PTTG1,RB1,RBL2,SMARCA4,SMARCC1,SOX2,SP1,STAT3,TFCP2,TP53,WT1	ABCA3,ABCC8,ABCG2,ABRACL,ACVR1B,AFF3,AGO1,AGO2,AHCYL1,AMER1,AP3M2,ARNT,ATP11A,ATP5F1C,ATP5PB,ATP5PF,ATP5PO,ATP6AP2,BACE1,BEX1,BEX5,BOC,BSN,CACNA1A,CACNA1C,CARM1,CBL,CCT4,CD163L1,CDC42BPB,CGN,CHST3,CISD1,CIT,COPS5,COQ3,COX14,COX6C,COX7B,COX7C,CRKL,CS,CUX1,DNAJC19,DPY30,DPYSL2,DTNA,DYNC1LI1,DYNLL1,EEF2K,EGF,EIF4G1,ELK1,EMSY,EP400,F8,FHDC1,FKBP11,FLNB,FMO5,FZD4,GAB2,GABARAPL1,GALNT10,GALNT11,GAS7,GF…	206 (47)	44
CDK1/2	group		3			0	0.000952	0.0212	Akt,APC,APP,AR,BCL2L1,BRCA1,CDK1,CDK1/2,CDK2,CDK4/6,CDKN1A,CDKN1B,CEBPB,CTNNB1,E2F1,E2F3,estrogen receptor,EZH2,FOS,FOXO1,FOXP3,HMGA1,ID2,ID3,ING1,KAT5,MAPK14,MASTL,MTOR,MYC,MYOD1,NCOA1,NR1I2,PARP1,PELP1,PGR,PTTG1,RB1,RBL2,SKI,SMARCA4,SMARCC1,SOX2,SP1,STAT3,STMN1,TFCP2,TP53,TP73,TSC1,WT1	ABCA3,ABCC8,ABHD2,ABRACL,AFF3,AGO1,AGO2,AHCYL1,AMER1,AP3M2,ARHGAP1,ARL2BP,ARNT,ATP2B4,ATP5F1C,ATP5PF,ATP5PO,ATP6AP2,BCL11B,BEX1,BEX5,BOC,CACNA1A,CACNB2,CAMLG,CCT4,CD163L1,CEP19,CHST3,CISD1,COPS5,COQ3,CORT,COX14,COX6C,COX7B,COX7C,CRISPLD2,CRKL,CS,CSNK2A2,CUX1,DAB1,DIDO1,DNAH2,DNAH9,DNAJC19,DPY30,DPYSL2,DYNC1LI1,DYNLL1,EGF,EIF4G1,ELOC,EMSY,EP400,F8,FHDC1,FLNB,FMO5,FZD4,GAB2,GABARAPL1,GALNT10,GALNT1…	193 (51)	47					STMN1
CGP 74514A	chemical drug		2			0	0.000958	0.0004	Akt,CGP 74514A,ERK1/2,FOXO1,Gsk3,P38 MAPK,RB1	ACTB,AFF3,ATP5PF,BACE1,BCL6,BHLHE40,CACNA1C,CELSR3,CHST3,COX14,COX7A2,EPAS1,FLNB,GABARAPL1,GALNT10,GALNT11,GFPT2,GHITM,GPR75,HDAC8,HSBP1,IGFBP5,KDELR1,KLF7,MDH1,MED1,MRPL11,MRPS18C,MRPS7,NDUFA12,NDUFA4,NDUFA6,NDUFA8,NDUFA9,NDUFAF2,NDUFAF4,NDUFB8,NDUFS4,NFAT5,NME1,NRP2,PARK7,PML,PSMD10,PTPRE,PTTG1,RAB7A,RARA,S1PR3,ST3GAL6,SYVN1,TAC1,TAPBP,TMEM9B,TNFSF10,TOMM7,TRAF6,TUSC3,VDAC1,VIP	60 (7)	6				FOXO1,Gsk3,RB1
TOM1L1	other		3			0	0.000962	0.0313	ABL1,Akt,AR,CCND1,CD28,CDK5,CEBPA,CEBPB,CHUK,Creb,CREB1,CREM,CTNNB1,EGFR,EIF4E,ERBB2,ERK1/2,ERN1,ESR1,estrogen receptor,ETV5,FOS,FYN,GATA1,GRIN3A,GSK3B,HGS,HIF1A,HRAS,IGF1R,IL10,IRF4,ITK,JAK1,JUP,KRAS,LCK,MAPK1,MAPT,MED1,MET,MITF,MKNK1,MTOR,MUC1,MYC,NDFIP2,NEDD9,NFE2L2,NFkB (complex),NFKBIA,NR3C1,NR4A2,NTRK2,P38 MAPK,PDPK1,PGR,PI3K (complex),PKD1,Pkg,PPARA,PRKAA1,PRKCD,PTGS2,PTPRR,RAF1,RAPGEF1,RB…	ABCC8,ABL1,ABLIM1,ACOT4,ACVR1B,ACVR2B,AFF3,AGO1,AHCYL1,AJAP1,AMER1,AP3M2,ARHGAP1,ARPC3,ARSB,ATF7,ATP5F1C,ATP5PB,ATP5PD,ATP6AP2,BHLHE41,BOC,BSN,CACNA1A,CACNA1C,CAMLG,CAPZA2,CARM1,CBL,CD163L1,CDC42BPB,CGN,CHST11,CHSY1,CISD1,COQ3,CORT,COX14,COX7A2L,COX7B,COX7C,CRISPLD2,CRKL,CTHRC1,CTNND2,CUX1,CUX2,DAB1,DAPK1,DCTN3,DENND3,DGUOK,DIP2B,DIP2C,DLGAP2,DNAJC19,DPYSL3,DTNA,DYNC1LI1,DYNLL1,EEF2K,EIF4A2,EIF4E…	256 (100)	99	CD3
MPZL1	other	0.702	3			0	0.000969	0.0264	ABL1,AR,ATF2,CCND1,CD28,CDK5,CEBPA,CEBPB,Creb,CREB1,CREBBP,CREM,CTNNB1,ERBB2,ERK1/2,ESR1,ETV5,FOS,FYN,GATA1,HIF1A,HRAS,IGF1R,IL10,IRF1,IRF3,JAK1,MAPT,MED1,MITF,MKNK,MKNK1,MPZL1,MTOR,MYC,NFE2L2,NR3C1,NR4A2,NRAS,NTRK2,PGR,Pkc(s),PPARA,PPARG,PTGS2,PTPN11,PTPRR,RAF1,RELA,RPTOR,SGK1,SHC1,SLC6A3,SMAD2,SMAD3,SP1,SP3,SRF,STAT1,STAT3,STAT5B,STK11,TBK1,TCF3,TCR,TOB1,TP53,TSC2,ZAP70	ABCA3,ABCC8,ABL1,ABLIM1,ACOT4,ACVR1B,ACVR2B,ADCY2,AFF3,AHCYL1,AMER1,AP3M2,ARHGAP1,ARNT,ATF7,ATP2B4,ATP5F1C,ATP5PB,ATP5PD,ATP5PF,ATP5PO,ATP6AP2,BHLHE41,BOC,BSN,CACNA1A,CACNA1C,CAMK1G,CARM1,CD163L1,CDC42BPB,CELSR3,CGN,CHST11,CHSY1,CISD1,COQ3,CORT,COX7A2,COX7B,COX7C,CRISPLD2,CRKL,CUX1,CUX2,DAB1,DAPK1,DCTN3,DIP2B,DNAJC19,DPYSL3,DTNA,DYNC1LI1,DYNLL1,EEF2K,EIF4A2,EIF4EBP2,EIF4G1,ELK1,EMSY,ENTPD5,EP400,…	218 (69)	68
ZBTB7B	transcription regulator	0.856	2			0	0.000972	0.0008	CD4,ZBTB7B	COQ3,ITGAE,JAK3,NDUFAB1,NDUFB8,NDUFV2,PDP2,TAC1,TNFSF10	9 (2)	2				CD4,CPT1B
alpha-adrenergic receptor	group		3			0	0.000989	0.0277	ADAM10,ADCY5,ADRA1A,ADRA1B,ADRA1D,ADRA2A,ADRA2B,ADRA2C,Akt,alpha-adrenergic receptor,AR,ATF2,CCND1,CDK5,CEBPA,CEBPB,CHUK,Creb,CREB1,CREBBP,CREM,CTNNB1,CYBB,EGF,EGFR,EGR1,EIF2AK2,EIF4E,ERK1/2,ERN1,ESR1,ETV5,FOS,FOXO3,FYN,G protein,G protein alpha,G protein beta gamma,GATA1,GNA12,GSK3B,Gα12/13,Gαq,HIF1A,IL10,INSR,IRF3,JUP,MAP2K1/2,MAP3K1,Mapk,MAPK1,MAPK8,MAPT,MED1,Mek,MITF,MKNK,MKNK1,MRTFA,MTOR,MYC…	ABCC8,ACVR1B,ACVR2B,ADCY2,ADCY9,AFF3,AHCYL1,AJAP1,AMER1,AP2A2,AP3M2,ARHGAP1,ARNT,ARPC3,ARSB,ATF7,ATP5F1C,ATP5PB,ATP5PD,ATP6AP2,BAIAP2,BHLHE41,BOC,BSN,CACNA1A,CACNA1C,CACNB2,CAMK1G,CARM1,CBL,CCT4,CD163L1,CDC42BPB,CDK12,CELSR3,CGN,CHST3,CHSY1,CISD1,COQ3,COX6C,COX7A2,COX7B,COX7C,CRISPLD2,CRKL,CTHRC1,CTNND2,CUX1,CWC15,DAB1,DAPK1,DCTN3,DGUOK,DHX33,DIDO1,DLGAP2,DNAJC19,DPY19L3,DPYSL3,DTNA,DYNC1LI1,DYNL…	246 (102)	87	ephedrine			SLC8A1
IL10R	group		3			0	0.001	0.0099	AR,CD28,CD3,CEBPA,Creb,CREB1,CTNNB1,EIF4E,FOS,GATA3,IFNGR1,IKK (complex),IL10R,IL10RA,IL4R,ITK,JAK1,JAK3,LCK,MAP3K1,MAPK1,MAPK8,mir-21,MKNK1,MTOR,MTORC1,MYC,NFATC2,NFKB1,NFKBIA,Notch,P38 MAPK,PDK1,PTEN,RAC2,REL,RELA,SHC1,SIRT1,SP1,STAT3,STAT4,STAT5B,TCR,TJP2,TP63,WAS,ZAP70	ABCA2,ABCC8,ABCG2,ABHD2,ABL1,ABLIM1,ACOT4,ACVR2B,AGO2,AHCYL1,AHRR,AJAP1,AMER1,AP2A2,AP3M2,ARMCX1,ARPC3,ARSB,ATP11A,ATP5F1C,ATP5PB,ATP5PD,ATP5PO,ATP6AP2,BAIAP2,BCL11B,BCL6,BEX1,BHLHE40,BHLHE41,BOC,CACNA1A,CACNB2,CACYBP,CAPZA2,CBL,CDK7,CELSR3,CIT,COPS4,CORT,COX6C,COX7B,COX7C,CRKL,CS,CSNK2A2,CUX1,CUX2,DAP,DCLRE1B,DGUOK,DIP2B,DNAJC19,DPY19L3,DPYSL3,DUT,EGF,EIF4A2,EIF4EBP2,EIF4G1,EMG1,ENTPD5,EP400,EPA…	192 (48)	47				SOCS3	CD28
chondroitin sulfate C	chemical - endogenous mammalian		3			0	0.001	0.0173	ABL1,AHR,Akt,AR,ATF2,CCND1,CEBPA,CEBPB,chondroitin sulfate C,CHUK,Creb,CREB1,CREBBP,CREM,CSF2,CTNNB1,EGFR,EIF4E,ERBB2,ERK1/2,ESR1,estrogen receptor,ETV5,Focal adhesion kinase,FOS,GATA1,GRIN3A,GSK3B,HGS,HIF1A,HNF4A,HRAS,IGF1R,IL10,IL6,IRF4,ITK,JAK1,JUP,KRAS,Mapk,MAPK1,MAPT,MED1,MET,MITF,MKNK1,MTOR,MUC1,MYC,NANOG,NDFIP2,NEDD9,NFE2L2,NFkB (complex),NFKB2,NFKBIA,NLRP3,NR1I2,NR3C1,NR4A2,PDPK1,PGR,PI3K…	ABCC8,ABL1,ABLIM1,ACOT4,ACVR1B,ACVR2B,AFF3,AGO1,AHCYL1,AJAP1,AP2A2,AP3M2,ARHGAP1,ARMCX1,ARNT,ARPC3,ARSB,ATF7,ATP5PD,ATP6AP2,ATP7B,BEX1,BHLHE41,BOC,BSN,CACNA1A,CACNA1C,CAMK1G,CAMLG,CAPZA2,CARM1,CASC3,CBL,CD163L1,CD99,CDC42BPB,CGN,CHST11,CHSY1,COPS4,COX14,COX6C,COX7B,COX7C,CRISPLD2,CTHRC1,CTNND2,CUX1,DAP,DAPK1,DCLRE1B,DCTN3,DENND3,DGUOK,DIP2B,DIP2C,DLGAP2,DNAJC19,DPYSL3,DTNA,DYNC1LI1,DYNLL1,EEF2K,E…	243 (105)	103
Foxo	group		2			0	0.00102	0.0002	AR,Foxo,FOXO1,FOXO3,FOXO4	AFF3,ATP5PF,BCL6,BEX1,CACNA1A,CACNA1C,CIT,COX6C,COX7B,COX7C,CUX1,DAPK1,DNAJC19,EPAS1,FKBP4,FLNB,GABARAPL1,GFM2,GFPT2,HDAC8,IGF1R,IRS1,IRS2,KLF7,LRRK1,MRPL27,MRPL33,MRPL39,MRPS18C,MRPS33,MRPS7,NDUFA12,NDUFA4,NDUFA8,NDUFA9,NDUFAF2,NDUFAF4,NDUFB8,NRP2,PCMT1,PLCE1,PRDX3,PRKCA,RAB4A,RAB7A,RUNX2,S1PR3,SLC7A1,SREBF2,SULF2,TIMP2,TNFSF10,TRAF6,ULK1,ZNF32	55 (5)	4	epigallocatechin-gallate,Gsk3	beta-estradiol,IGF1R,PI3K (complex)		CDKN1A,CDKN2B,FOXO3,TRIM63
ELF3	transcription regulator		3			0	0.00103	0.026	AGT,Akt,AR,ATF2,CCND1,CEBPA,CEBPB,Creb,CREB1,CREBBP,CREM,CTNNB1,EGFR,ELF3,ENG,ERBB2,ERK1/2,ESR1,ETV5,FOS,FOXO1,FOXO3,FYN,GATA1,GSK3B,HGS,HIF1A,HRAS,IL10,JAK1,JUP,KRAS,Mapk,MAPK1,MAPK8,MAPT,MED1,Mek,MET,MITF,MKNK1,MTOR,MUC1,MYC,NEDD9,NFE2L2,NFKBIA,NOTCH1,NR3C1,NR4A2,P38 MAPK,PARP1,PGR,PI3K (complex),Pkc(s),PPARA,PPARG,PRKAA1,PRKCD,PTGS2,PTPRR,RAF1,RB1,RBL2,RPTOR,SGK1,SHC1,SLC6A3,SMAD3,SP1,SP3,SRF,…	ABCC8,ABCG2,ABL1,ABLIM1,ACOT4,ACTB,ACVR1B,ACVR2B,AGO2,AMER1,ARHGAP1,ARID1B,ARNT,ARPC3,ARSB,ATF7,ATP5F1C,ATP5PB,ATP5PO,BCL6,BHLHE41,BOC,BSN,CACNA1A,CACNA1C,CAMK1G,CAPZA2,CARM1,CBL,CD163L1,CDC42BPB,CGN,CHSY1,CISD1,COQ3,COX14,COX6C,COX7B,COX7C,CRISPLD2,CRKL,CTHRC1,CTNND2,CUX1,CUX2,DAB1,DAPK1,DCTN3,DENND3,DIP2B,DLGAP2,DNAJC19,DPYSL3,DTNA,DYNC1LI1,DYNLL1,EEF2K,EGF,EIF4A2,EIF4EBP2,EIF4G1,ELK1,EMSY,ENTP…	253 (84)	83	CREBBP,hexachlorobenzene,IL1			CLDN7,PPARG
ADAM9	peptidase	0.557	3			0	0.00103	0.0241	ABL1,ADAM17,ADAM9,AGT,AKT3,AR,ARNTL,ATF2,CCND1,CDH2,CEBPA,CEBPB,Creb,CREB1,CREBBP,CREM,CTNNB1,EGFR,EIF4E,EPAS1,ERK1/2,ESR1,estrogen receptor,ETV5,FOS,FOXO1,FOXO3,FYN,GATA1,GATA2,GSK3B,H2AX,HGS,HIF1A,HRAS,HSF1,IGF1R,IL10,JAK1,JUP,KRAS,Mapk,MAPK8,MAPT,MED1,Mek,MET,MITF,MKNK1,MTOR,MUC1,MYC,NEDD9,NFE2L2,NFkB (complex),NFKBIA,Notch,NR4A2,PARP1,PGR,PI3K (complex),Pkc(s),PPARG,PRKAA1,PRKCD,PTGS2,PTPRR,P…	ABCC8,ABCG2,ABLIM1,ACOT4,ACTB,ACVR1B,ACVR2B,AGO1,AGO2,AP3M2,ARHGAP1,ARID1B,ARNT,ARPC3,ATF7,ATP5F1C,ATP5PB,ATP5PD,ATP5PO,BCL6,BHLHE41,BSN,CACNA1A,CACNA1C,CAMK1G,CAPZA2,CARM1,CBL,CCT2,CCT4,CD163L1,CDC42BPB,CGN,CHST11,CHSY1,CISD1,COQ3,COX14,COX6C,COX7B,COX7C,CRISPLD2,CRKL,CTHRC1,CTNND2,CUX1,CUX2,DAB1,DAPK1,DCTN3,DENND3,DGUOK,DIP2B,DLGAP2,DNAJC19,DPYSL3,DTNA,DYNC1LI1,DYNLL1,EEF2K,EGF,EIF4EBP2,EIF4G1,…	232 (92)	88	CREM,phorbol esters
NFU1	other	0.012	1			0	0.00104	0.0006	NFU1	ATP5F1C,ATP5PD,ATP5PF,ATP5PO,PARK7,PRDX3,VDAC1,VDAC3	8 (1)	1					DGAT1,PON2
Jmy-p300	complex		3			0	0.00105	0.0166	ABL1,Ahr-aryl hydrocarbon-Arnt,Akt,AR,ATF2,BCL2L1,BHLHE40,CCND1,CDKN1A,CDKN2A,CEBPA,CREBBP,CRTC2,CTNNB1,CYP19A1,DNMT3A,E2F1,EIF2AK3,EIF4E,EP300,ERBB2,ERK1/2,ESR1,estrogen receptor,FOXA2,FOXO3,GATA4,GLI1,H2AX,IGF1R,IL6,Jmy-p300,MAP3K1,MAPK9,MAPT,MEF2C,Mek,mir-145,MTOR,MYOD1,NANOG,NFE2L2,NFKB1,NFKBIA,NOTCH1,NR3C1,P38 MAPK,PARP1,PDX1,PGR,PI3K (complex),PRKAA1,RB1,RELA,SMAD3,SP1,TP53,TP73,XBP1,ZBTB7B	ABCA2,ABCA3,ABCG2,ABL1,ABLIM1,ACVR1B,AFF3,AGO1,AGO2,AHCYL1,AHNAK2,AHRR,AP3M2,ARHGAP1,ARNT,ATF7,ATP11A,ATP2B4,ATP5F1C,ATP5PB,ATP5PD,B3GALNT1,BHLHE40,BSN,CACNA1A,CACNA1C,CAMK1G,CAMLG,CAPZA2,CARM1,CBL,CCT4,CD163L1,CDC42BPB,CDK7,CELSR3,CGN,CISD1,COPS5,COQ3,COX14,COX6C,COX7A2,COX7B,COX7C,CRISPLD2,CRKL,CS,CTHRC1,CUX1,DAB1,DAPK1,DCTN3,DGUOK,DIRAS2,DLGAP2,DNAJC19,DPY19L3,DPYSL2,DTNA,DUT,DYNC1LI1,DYNLL1,E…	231 (60)	58
tioconazole	chemical drug		3			0	0.00107	0.0021	2-amino-1-methyl-6-phenylimidazo-4-5-b-pyridine,acetaminophen,aflatoxin B1,Akt,AR,benzo(a)pyrene,carbon tetrachloride,clopidogrel,CYP1A2,CYP2A6 (includes others),CYP2B6,CYP2C19,CYP2C9,CYP2D6,CYP2E1,CYP3A4,diclofenac,dimethylnitrosamine,ERK1/2,ethanol,FOXO1,Gsk3,losartan potassium,MAPK8,monocrotaline,NFkB (complex),NFKBIA,nicotine,P38 MAPK,RELA,STAT3,tamoxifen,thalidomide,tioconazole,trichloroethy…	ABCG2,ACTB,AFF3,AHRR,AMER1,AP3M2,ATP11A,ATP5PD,ATP5PF,BACE1,BHLHE40,BOC,C14orf119,CACNA1A,CAMLG,CAPZA2,CCT2,CCT4,CD99,CHST3,CIT,COX6C,COX7B,COX7C,CUX1,DAB1,DAPK1,DNAJC19,EIF4A2,ELK1,ENTPD5,FKBP4,FLNB,GABARAPL1,GALNT10,GALNT11,GFM2,GFPT2,GREB1,GRIN1,GSTO1,HDAC8,HIVEP1,HSBP1,IGFBP5,JRK,KCND3,KDELR1,KDM2A,KLF7,LIMK2,LPIN1,LRRK1,MAP2K3,MDH1,MED1,MED13L,MFHAS1,MRPL27,MRPL33,MRPL39,MRPS18C,MRPS33,MRPS7…	121 (35)	27
CD28	transmembrane receptor		1			0	0.0011	0.0011	CD28	AHCYL1,ATP5F1C,BHLHE40,CDK7,CORT,COX6C,CS,HINT1,IGF1R,IGFBP5,MRPL11,OAZ1,POLR2A,PPA1,PSMA5,PSMF1,PTPRJ,SLC7A1,SP1,SRPRB,STAT3,SUSD6,TNFSF10,VBP1	24 (1)	1		IL10R,IL1RL1		BCL10,CCND2,CREM,Cyclin A,IGF1R,IKBKB,OPRD1,PDE4A,PDK1,PI3K (complex),WAS	BCL2,IFNGR1,IGFBP5,SOCS3,SP1,STMN1
miR-103-3p (and other miRNAs w/seed GCAGCAU)	mature microRNA		1			0	0.0011	0.0009	miR-103-3p (and other miRNAs w/seed GCAGCAU)	AGO1,AGO2,ARNT,BACE1,CACNA1C,CRKL	6 (1)	1	EPHB6,PAX3-FOXO1
SRCIN1	other		3			0	0.00112	0.0254	Akt,AR,ARAF,ATF2,CCND1,CDH1,CDK5,CEBPA,CEBPB,CHUK,Creb,CREB1,CREBBP,CREM,CTNNB1,EIF4E,ERK1/2,ESR1,estrogen receptor,ETV5,FLT1,FOS,GATA1,GRIN3A,GSK3B,Hdac,HGS,HIF1A,HRAS,IL10,INSR,IRF4,JUP,KRAS,LCK,MAP3K1,Mapk,MAPT,MED1,MET,MITF,MKNK1,MTOR,MUC1,MYC,NDFIP2,NEDD9,NFE2L2,NFkB (complex),NR3C1,NR4A2,NRAS,NTRK2,P38 MAPK,PARK7,PDPK1,PGR,Pkc(s),PKD1,Pkg,PPARA,PRKAA1,PRKCD,PTGS2,PTK,PTPRR,RAC2,RAF1,RAPGEF1…	ABCC8,ABLIM1,ACOT4,ACVR1B,ACVR2B,ADCY2,AFF3,AGO1,AHCYL1,AJAP1,AMER1,AP3M2,ARHGAP1,ARNT,ARPC3,ATF7,ATP5F1C,ATP5PB,ATP6AP2,BHLHE41,BOC,BSN,CACNA1A,CACNA1C,CAMK1G,CAMLG,CARM1,CBL,CD163L1,CDC42BPB,CGN,CHST11,CHSY1,CISD1,COQ3,COX14,COX6C,COX7B,COX7C,CRISPLD2,CRKL,CTHRC1,CTNND2,CUX1,CUX2,DAPK1,DCTN3,DENND3,DGUOK,DIP2B,DIP2C,DLGAP2,DNAJC19,DPYSL3,DTNA,DYNC1LI1,DYNLL1,EEF2K,EIF2S3,EIF4A2,ELK1,ELOC,EMG1,E…	229 (100)	98
ICL1-9	chemical reagent		3			0	0.00113	0.0326	ADCY,ADRB2,AGT,Akt,AR,ATF2,CCND1,CDK5,CEBPA,CEBPB,Creb,CREB1,CREBBP,CREM,CTNNB1,EGFR,ERBB2,ERK1/2,ESR1,ETV5,FOS,FOXO1,FOXO3,FYN,GATA1,GSK3B,HGS,HIF1A,HRAS,ICL1-9,IL10,INSR,JUP,KRAS,Mapk,MAPK1,MAPK8,MAPT,MED1,Mek,MET,MITF,MKNK1,MTOR,MUC1,MYC,NEDD9,NFE2L2,NOTCH1,NR4A2,P38 MAPK,PARP1,PGR,PI3K (complex),Pkc(s),PPARA,PPARG,PRKAA1,PRKCD,PTGS2,PTH,PTPRR,RELA,RPTOR,SGK1,SHC1,SLC6A3,SMAD2,SMAD3,SP1,SP3,SR…	ABCC8,ABCG2,ABL1,ABLIM1,ACOT4,ACTB,ACVR1B,ACVR2B,AGO2,AMER1,AP3M2,ARHGAP1,ARHGEF17,ARID1B,ARID5B,ARNT,ARPC3,ARSB,ATF7,ATP5F1C,ATP5PB,ATP5PD,ATP5PO,ATP6AP2,BCL6,BHLHE41,BOC,BSN,CACNA1A,CACNA1C,CAMK1G,CAPZA2,CARM1,CBL,CD163L1,CDC42BPB,CELSR3,CGN,CHST11,CHSY1,CISD1,CLASP1,COQ3,COX6C,COX7A2,COX7B,COX7C,CRISPLD2,CRKL,CTHRC1,CTNND2,CUX1,CUX2,DAB1,DAPK1,DCTN3,DENND3,DIP2B,DLGAP2,DNAJC19,DPYSL3,DTNA,DYNC…	244 (82)	80
GSK0660	chemical reagent		3			0	0.00114	0.0276	ACLY,Akt,AR,CCND1,CDKN1B,CEBPB,CHUK,Creb,CREBBP,CTNNB1,ERK1/2,ESR1,ESR2,estrogen receptor,EZH2,FOXO1,FOXP3,GATA1,GSK0660,GSK3B,HIF1A,HSF1,IRF1,IRF3,JUN,KAT6A,LEF1,MAP3K1,MAPK1,MAPT,MLXIPL,MTOR,NADPH oxidase,NFAT5,NFE2L2,NFKB1,NFKBIA,NFKBID,NLRP3,NR1I2,NR4A1,NRF1,P38 MAPK,PDX1,POU5F1,PPARG,PPARGC1A,PRKAA1,PRMT5,PTEN,PTGS2,RAC2,RB1,RELA,SIRT1,SKI,SREBF1,STAT1,STAT3,STK11,TAL1,TBX21,TOPBP1,TP53,TP73…	ABCA2,ABL1,ABLIM1,ACVR1B,ACVR2B,AFF3,AGO1,AHRR,AMER1,AP3M2,ARHGAP1,ARHGEF17,ARPC3,ARSB,ATF7,ATP5PD,ATP5PF,ATP6AP2,BCL11B,BCL6,BHLHE40,BHLHE41,BOC,BSN,C3orf70,CACNA1A,CAMK1G,CAMLG,CARM1,CBL,CCT2,CDC42BPB,CDK7,CGN,CHST3,CISD1,COQ3,COX14,COX6C,COX7C,CRKL,CTHRC1,CTNND2,CUX1,DAPK1,DCTN3,DLGAP2,DNAH2,DNAJC19,DTNA,DYNLL1,EEF1E1,EEF2K,EIF4A2,EIF4EBP2,ELK1,ELOC,EP400,EPAS1,F8,FARP1,FBXO9,FHDC1,FLNB,FMO5,F…	219 (68)	66				NADPH oxidase	FOXO1,TRIM63
sulconazole	chemical drug		3			0	0.00115	0.0022	2-amino-1-methyl-6-phenylimidazo-4-5-b-pyridine,acetaminophen,aflatoxin B1,Akt,AR,benzo(a)pyrene,carbon tetrachloride,clopidogrel,CYP1A2,CYP2A6 (includes others),CYP2B6,CYP2C19,CYP2C9,CYP2D6,CYP2E1,CYP3A4,diclofenac,dimethylnitrosamine,ERK1/2,ethanol,FOXO1,Gsk3,losartan potassium,MAPK8,monocrotaline,NFkB (complex),NFKBIA,nicotine,P38 MAPK,RELA,STAT3,sulconazole,tamoxifen,thalidomide,trichloroethy…	ABCG2,ACTB,AFF3,AHRR,AMER1,AP3M2,ATP11A,ATP5PD,ATP5PF,BACE1,BHLHE40,BOC,C14orf119,CACNA1A,CAMLG,CAPZA2,CCT2,CCT4,CD99,CHST3,CIT,COX6C,COX7B,COX7C,CUX1,DAB1,DAPK1,DNAJC19,EIF4A2,ELK1,ENTPD5,FKBP4,FLNB,GABARAPL1,GALNT10,GALNT11,GFM2,GFPT2,GREB1,GRIN1,GSTO1,HDAC8,HIVEP1,HSBP1,IGFBP5,JRK,KCND3,KDELR1,KDM2A,KLF7,LIMK2,LPIN1,LRRK1,MAP2K3,MDH1,MED1,MED13L,MFHAS1,MRPL27,MRPL33,MRPL39,MRPS18C,MRPS33,MRPS7…	121 (35)	27
stallimycin	biologic drug		3			0	0.00117	0.0141	ABL1,AR,BCL2L1,BHLHE40,CCND1,CDKN1A,CDKN2A,CHUK,CYP19A1,DNMT3A,E2F1,EIF2AK2,EIF2AK3,EIF4E,ERBB2,FOS,FOXO3,GLI1,GSK3B,H2AX,HIF1A,HNF4A,Ifn,IGF1R,IL6,JAK2,MAPK1,MAPT,Mek,MET,mir-21,MTOR,MYC,NANOG,NFkB (complex),NFKB1,NFKBIA,NOTCH1,NR3C1,P38 MAPK,PGR,PRKAA1,RB1,RELA,RORC,SP1,stallimycin,STAT1,STAT3,TBX21,TP53,TP63,TP73	ABCA2,ABCG2,ABL1,AFF3,AGO2,AHCYL1,AHNAK2,AHRR,AMER1,AP3M2,ARNT,ARSB,ATP11A,ATP2B4,ATP5F1C,ATP5PB,ATP5PD,ATP5PF,ATP6AP2,ATP7B,B3GALNT1,BCL6,BEX1,BHLHE40,BHLHE41,BOC,BSN,CACNA1A,CACYBP,CAMLG,CAPZA2,CCT4,CD163L1,CD99,CDK7,CELSR3,CISD1,COQ3,COX14,COX6C,COX7A2,COX7B,COX7C,CRKL,CS,CSNK2A2,CTNND2,CUX1,CUX2,DAB1,DAPK1,DGUOK,DIRAS2,DLGAP2,DNAJC19,DPY19L3,DPYSL2,DUT,DYNC1LI1,DYNLL1,EGF,ELOC,EMSY,ENTPD5,EP4…	232 (53)	53				INHBA
diazooxonorleucine	chemical - endogenous non-mammalian		2			0	0.00117	0.0001	diazooxonorleucine,FOXO1,PRKAA1	AFF3,ATP5PF,BACE1,DAPK1,DLGAP2,EGF,FLNB,GABARAPL1,GFPT2,HDAC8,IGF1R,IRS1,IRS2,KLF7,KLHL29,MRPS18C,MRPS7,NDUFA12,NDUFA4,NDUFA8,NDUFA9,NDUFAF2,NDUFAF4,NRP2,OAT,OPHN1,RAB7A,RGS2,RUNX2,S1PR3,SREBF2,TNFSF10,TNS1,TRAF6,ZYX	35 (3)	3					FOXO1,SREBF1
SKLB1002	chemical reagent		3			0	0.00117	0.0234	ABL1,Akt,AR,ATF2,CCND1,CDH1,CDK5,CEBPA,CEBPB,CHUK,Creb,CREB1,CREBBP,CREM,CTNNB1,EGFR,EIF4E,ERBB2,ERK1/2,ESR1,estrogen receptor,ETV5,FOS,GATA1,GRIN3A,HGS,HIF1A,HRAS,IGF1R,IL10,IRF4,ITK,JAK1,JUP,KDR,KRAS,LCK,Mapk,MAPK1,MAPT,MED1,MITF,MKNK1,MTOR,MUC1,MYC,NANOG,NDFIP2,NEDD9,NFE2L2,NFkB (complex),NFKBIA,NR3C1,NR4A2,P38 MAPK,PDPK1,PGR,PI3K (complex),Pkc(s),PKD1,Pkg,PPARA,PRKAA1,PRKCD,PTEN,PTGS2,PTK2,PT…	ABCC8,ABL1,ABLIM1,ACOT4,ACVR1B,ACVR2B,AFF3,AGO1,AHCYL1,AJAP1,AP3M2,ARHGAP1,ARHGEF17,ARNT,ARPC3,ARSB,ATF7,ATP5PD,ATP6AP2,BHLHE41,BOC,BSN,CACNA1A,CACNA1C,CAMK1G,CAMLG,CAPZA2,CARM1,CBL,CD163L1,CDC42BPB,CGN,CHST11,CHSY1,COX14,COX6C,COX7B,COX7C,CRISPLD2,CRKL,CTHRC1,CUX1,CUX2,DAPK1,DCTN3,DENND3,DGUOK,DIP2B,DIP2C,DLGAP2,DNAJC19,DPYSL3,DTNA,DYNC1LI1,DYNLL1,EEF2K,EIF4A2,EIF4EBP2,EIF4G1,ELK1,ELOC,EMG1,ENTP…	235 (101)	99
alsterpaullone	chemical reagent		3			0	0.00118	0.0188	ABL1,alsterpaullone,APP,CCND1,CDK5,CDK5R1,CDKN1A,CDKN1B,CEBPA,CEBPB,CLOCK,CREB1,E2F1,EGR1,ERBB2,ESR1,estrogen receptor,fluoxetine,FOXO1,FOXO3,IGF1R,Insulin,LMNA,MAP3K1,Mapk,MAPK11,MAPK14,MAPK8,MAPK9,MAPT,MEF2A,MTOR,MYOD1,NFAT5,NFkB (complex),NR1I2,NR3C1,NR3C2,NR4A1,NR4A2,NR4A3,P38 MAPK,PAK1,PI3K (complex),PPP1R1B,PRKN,PTEN,RB1,RELA,RNF2,SNAI1,STAT1,STAT3,TP53,TRPV1	ABCA2,ABCA3,ABCC8,ABL1,ABLIM1,ACTB,ACVR1B,AFF3,AGO1,AGO2,AHNAK2,AMER1,AP3M2,ARHGAP1,ARNT,ATP11A,ATP5F1C,ATP5PB,ATP5PD,ATP6AP2,BAIAP2,BOC,BSN,CAPZA2,CARM1,CBL,CCT2,CD99,CDC42BPB,CDK7,CELSR3,CGN,CISD1,COPS5,COQ3,COX14,COX7A2,CSNK2A2,CTHRC1,DPYSL2,DPYSL3,DTNA,DUT,DYNC1LI1,DYNLL1,EEF2K,EGF,EMSY,ENTPD5,EP400,F8,FMO5,GABARAPL1,GAS7,GGH,GHITM,GIT2,GLG1,GLIS3,GOSR1,GPR75,GRIN1,GSTO1,HACD1,HDAC4,HDAC8,HEC…	184 (55)	51				RB1,TNFRSF10A
GNF-7	chemical drug		3			0	0.0012	0.0333	ACLY,Akt,AR,BCR-ABL1,CCND1,CDKN1A,CDKN1B,CEBPB,CHUK,Creb,CREBBP,CTNNB1,EGFR,ERK1/2,ESR1,ESR2,estrogen receptor,EZH2,FOXO1,FOXO3,FOXO4,FOXP3,GATA1,GLI1,GNF-7,GSK3B,Hdac,HIF1A,HRAS,HSF1,IRF1,IRF3,JUN,KAT6A,LEF1,MAP3K1,MAP4K2,MAPK1,MAPK14,MAPK9,MAPT,Mek,MTOR,MYC,NFAT5,NFE2L2,NFkB (complex),NFKB1,NFKBIA,NFKBID,NLRP3,NR4A1,NRF1,P38 MAPK,PDX1,POU5F1,PPARGC1A,PRKAA1,PTEN,PTGS2,RB1,RELA,SKI,SP1,SREBF1,ST…	ABCA2,ABCA3,ABCC8,ABL1,ABLIM1,ACVR1B,AGO1,AGO2,AHCYL1,AHNAK2,AHRR,AMER1,AP3M2,ARHGAP1,ARHGEF17,ARSB,ATF7,ATP2B4,ATP5PD,ATP6AP2,B3GALNT1,BCL11B,BCL6,BHLHE40,BOC,BSN,C3orf70,CACNA1A,CACNA1C,CAMK1G,CAMLG,CAPZA2,CARM1,CBL,CCT2,CDC42BPB,CDK7,CGN,CHST11,CHST3,CISD1,COQ3,COX14,COX7C,CRKL,CS,CTHRC1,CTNND2,CUX1,DCTN3,DIRAS2,DLGAP2,DNAH2,DNAJC19,DTNA,DYNLL1,EEF1E1,EEF2K,EIF4A2,EIF4EBP2,ELK1,ELOC,ENTPD5,EP4…	236 (76)	73
B4GALT6	enzyme	0.53	3			0	0.0012	0.0333	Akt,AKT1,AR,ATF2,B4GALT6,BCL2,CCND1,CDK5,CEBPA,CEBPB,Creb,CREB1,CREBBP,CREM,CTNNB1,EGFR,EGR1,ERK1/2,ESR1,ETS1,ETV5,FOS,GATA1,GSK3B,H/K/NRAS,HIF1A,HRAS,IL10,KRAS,Mapk,MAPK1,MAPT,MED1,MITF,MKNK,MKNK1,MTOR,MYC,NFE2L2,NFkB (complex),NFKBIA,NR3C1,NR4A2,NRAS,P38 MAPK,PGR,Pkc(s),PPARA,PPARG,PRKAA1,PTGS2,PTPRR,RAF1,RELA,RPTOR,SGK1,SHC1,SLC6A3,SMAD2,SMAD3,SP1,SP3,SRF,STAT,STAT3,STK11,TCF3,TOB1,TP53,TSC2	ABCC8,ABLIM1,ACVR1B,ACVR2B,ADCY2,AFF3,AHCYL1,AMER1,AP3M2,ARHGAP1,ARNT,ARPC3,ARSB,ATF7,ATP2B4,ATP5F1C,ATP5PB,ATP5PO,ATP6AP2,BAIAP2,BHLHE40,BHLHE41,BOC,BSN,CACNA1A,CACNA1C,CAMK1G,CAPZA2,CARM1,CBL,CD163L1,CDC42BPB,CELSR3,CGN,CHST11,CHST3,CHSY1,CISD1,COQ3,COX6C,COX7A2,COX7B,COX7C,CRISPLD2,CRKL,CTNND2,CUX1,DAPK1,DCTN3,DLGAP2,DNAJC19,DPY19L3,DPYSL3,DTNA,DYNC1LI1,DYNLL1,EEF2K,EIF4EBP2,EIF4G1,ELK1,EMSY,E…	237 (70)	68				lactosylceramide
bromodeoxyuridine	chemical drug		3			0	0.00121	0.0145	ABL1,AR,BCL2L1,BHLHE40,bromodeoxyuridine,CCND1,CDKN1A,CDKN2A,CHUK,CYP19A1,DNMT3A,E2F1,EIF2AK2,EIF2AK3,EIF4E,ERBB2,FOS,FOXO3,GLI1,GSK3B,H2AX,HIF1A,HNF4A,Ifn,IGF1R,IL6,JAK2,MAPK1,MAPT,Mek,MET,mir-21,MTOR,MYC,NANOG,NFkB (complex),NFKB1,NFKBIA,NOTCH1,NR3C1,P38 MAPK,PARP,PARP1,PGR,PRKAA1,RB1,RELA,RORC,SP1,STAT1,STAT3,TBX21,TP53,TP63,TP73	ABCA2,ABCG2,ABL1,AFF3,AGO2,AHCYL1,AHNAK2,AHRR,AMER1,AP3M2,ARNT,ARSB,ATP11A,ATP2B4,ATP5F1C,ATP5PB,ATP5PD,ATP5PF,ATP6AP2,ATP7B,B3GALNT1,BCL6,BEX1,BHLHE40,BHLHE41,BOC,BSN,CACNA1A,CACYBP,CAMLG,CAPZA2,CCT4,CD163L1,CD99,CDK7,CELSR3,CISD1,COQ3,COX14,COX6C,COX7A2,COX7B,COX7C,CRKL,CS,CSNK2A2,CTNND2,CUX1,CUX2,DAB1,DAPK1,DGUOK,DIRAS2,DLGAP2,DNAJC19,DPY19L3,DPYSL2,DUT,DYNC1LI1,DYNLL1,EGF,ELOC,EMSY,ENTPD5,EP4…	232 (55)	54				INHBA,TRH
ZNF335	transcription regulator	0.027	3			0	0.00122	0.0203	Akt,Ap1,APP,AR,ARG1,CEBPB,Creb,CREBBP,CSF2,CTNNB1,EGF,EGFR,ESR1,ESR2,estrogen receptor,GATA1,GATA3,GSK3B,IGF1,IGF1R,IL2,MAP3K7,MAPK1,MED1,NCOA2,NFkB (complex),NR3C1,P38 MAPK,PI3K (complex),Pkc(s),PRKCD,PTGS2,RARA,RB1,RELA,Rxr,SMAD2,SOX9,SP1,SREBF1,STAT3,STAT5B,tamoxifen,Tgf beta,THRA,TP53,TP73,tretinoin,ZNF335	ABCA2,ABCC8,ABCG2,ABLIM1,ACOT4,ACVR1B,ACVR2B,AFF3,AGO1,AMER1,AP3M2,ARHGAP1,ARSB,ATP11A,ATP5F1C,ATP5PB,ATP5PD,ATP5PF,ATP5PO,ATP6AP2,BAIAP2,BCL11B,BCL6,BHLHE40,BOC,CACNA1A,CAMK1G,CAMLG,CAPZA2,CARM1,CASC3,CBL,CCT4,CD99,CDC42BPB,CDK7,CELSR3,CGN,CHST11,CHST3,CISD1,CIT,COQ3,COX14,COX6C,COX7A2,COX7B,COX7C,CRISPLD2,CRKL,CS,CSNK2A2,CTHRC1,CTNND2,CUX1,CUX2,DAB1,DAP,DENND3,DHX33,DIP2B,DNAJC19,DPY19L3,DPYSL2…	228 (49)	46
CDKN2A	transcription regulator		2			0	0.00123	0.0062	Akt,AR,CCND1,Cdk,CDK1,CDK4/6,CDKN1A,CDKN2A,COMMD1,E2F1,H2AX,HIF1A,Jnk,JUN,KRAS,NFkB (complex),NPM1,NR3C1,PI3K (complex),RB1,RBL2,RELA,SMAD3,STAT3,TP53,TP63	ABCA2,ABCC8,ABHD2,ACTB,AHRR,AMER1,AP3M2,ARPC3,ATP5F1C,ATP5PB,ATP5PF,ATP5PO,ATP6AP2,ATP7B,BACE1,BCL6,BHLHE41,BOC,CACNA1A,CACNA1C,CCT4,CD99,CDK7,CELSR3,CHST3,CISD1,CIT,COQ3,COX14,COX6C,COX7A2,COX7B,COX7C,CRISPLD2,CRKL,CS,CTNND2,CUX1,DAPK1,DNAJC19,DUT,DYNC1LI1,EGF,EIF4G1,EMSY,FHDC1,GALNT10,GALNT11,GAS7,GFM2,GFPT2,GHITM,GLB1L2,GPR75,GRIN1,GSTO1,HCFC1,HIVEP1,HSBP1,HSPB8,KAT6A,KCND3,KCNK1,KDM2A,KDM4B,K…	157 (26)	26	camptothecin,CAV1,epigallocatechin-gallate,IKBKB,MITF,NEUROG3,PENK,RASSF6,SMAD4,SP1,thyroid hormone	CYP2J2,forskolin,Polycomb,SIRT1,Z-LLL-CHO		BTG2,caspase,CCL1,CCR9,CRP,IL36A,SREBF1	BCL2,CCND2,CDC25A,CDKN2B,COMMD1,Cyclin A,DONSON,FST,HMGB2,mir-27,NPM1,PI3K (complex)
tropicamide	chemical drug		3			0	0.00124	0.0097	AKT1,AR,BCL2,Calmodulin,CDKN1B,CEBPA,CHRM1,CHRM2,CHRM3,CHRM5,CHUK,CNR1,CTLA4,CTNNB1,ERBB2,FOS,FYN,HOXA10,HRAS,IFNGR1,IRF8,JAK1,JAK2,JUN,LEF1,LEPR,MAPK14,MAPK8,MET,mir-21,MYC,NFkB (complex),NFKB1,P38 MAPK,PI3K (complex),Pkc(s),RAF1,RAPGEF1,RELA,RGS4,RORC,SP1,SRF,STAT3,STAT4,STAT5B,STAT6,TP63,tropicamide	ABCA2,ABCC8,ABHD2,ABL1,ACOT4,AHCYL1,AHRR,AJAP1,AMER1,AP2A2,AP3M2,ARMCX1,ARNT,ATF7,ATP2B4,ATP5F1C,ATP5PD,ATP5PF,ATP5PO,ATP6AP2,B3GALNT1,BACE1,BAIAP2,BCL11B,BCL6,BEX1,BOC,C3orf70,CACNA1A,CACYBP,CBL,CDK7,CHST11,CIT,COPS5,COX6C,COX7B,COX7C,CSNK2A2,CUX1,DAB1,DAP,DIP2B,DNAJC19,DPY19L3,EIF4A2,EIF4G1,ELOC,EMSY,ENTPD5,EPAS1,F8,FARP1,FKBP4,FZD4,GABARAPL1,GFM2,GFPT2,GGH,GLB1L2,GNPAT,GPC4,GREB1,H2AZ1,HDAC4,H…	169 (49)	45
ILF3	transcription regulator	0.024	3			0	0.00125	0.0292	ABL1,Akt,AR,ATF2,CCND1,CDKN1A,CDKN1B,CEBPB,CGA,CHUK,Creb,CREBBP,CTNNB1,EGFR,ERK1/2,ESR1,ESR2,estrogen receptor,EZH2,FOXO1,FOXO3,FOXO4,FOXP3,GATA1,GSK3B,HIF1A,HRAS,HSF1,ILF3,IRF1,IRF3,JUN,KAT6A,LEF1,MAP3K1,Mapk,MAPK1,MAPK14,MAPT,MTOR,NFAT5,NFE2L2,NFkB (complex),NFKB1,NFKBIA,NFKBID,NLRP3,NR4A1,NRF1,PDX1,PIP5K1A,Pkc(s),POU5F1,PPARGC1A,PRKAA1,PRKCD,PRMT5,PTEN,PTGS2,RAF1,Rb,RB1,RBL2,RELA,SKI,SLC5A5,SP…	ABCA2,ABCA3,ABCC8,ABL1,ABLIM1,ACVR1B,ACVR2B,AGAP1,AGO1,AGO2,AHRR,AMER1,AP3M2,ARHGAP1,ARHGEF17,ARNT,ARSB,ATF7,ATP2B4,ATP5PD,ATP6AP2,BCL11B,BCL6,BHLHE40,BHLHE41,BOC,BSN,C3orf70,CACNA1A,CAMK1G,CAMLG,CAPZA2,CARM1,CBL,CCT2,CD163L1,CDC42BPB,CDK7,CGN,CHST11,CHST3,CISD1,COQ3,COX14,COX6C,COX7C,CRKL,CS,CTHRC1,CTNND2,CUX1,DCTN3,DENND3,DLGAP2,DNAH2,DNAJC19,DTNA,DYNLL1,EEF1E1,EEF2K,EIF4A2,EIF4EBP2,ELK1,ELOC,E…	233 (80)	80	INHBA	beta-estradiol		CXCL1	ANXA5,PPARG,Rb
UBE2M	enzyme	0.351	3			0	0.00125	0.0118	Akt,APP,AR,CCND1,CDKN1B,Creb,CREB1,CYP19A1,E2F1,EGF,EGFR,EIF2AK3,ERK1/2,ESR1,ESR2,estrogen receptor,FOS,FOXO3,GATA1,GATA3,HRAS,HSF1,IGF1R,LMNA,Mek,NEDD8,NFKB1,NFKBIA,Nr1h,NR3C1,P38 MAPK,PI3K (complex),Pkc(s),PRKCD,RB1,RBL2,RELA,SMAD2,SP1,STAT1,STAT3,STAT5B,tamoxifen,UBE2M	ABCC8,ABCG2,ABHD2,ABLIM1,ACOT4,ACTB,ACVR1B,ACVR2B,AFF3,AGO1,AGO2,AHRR,AMER1,AP3M2,ARHGAP1,ATP11A,ATP2B4,ATP5PD,ATP5PO,BAIAP2,BCL6,BHLHE41,BOC,CARM1,CBL,CCT2,CDC42BPB,CGN,CHST11,CHST3,CIT,COPS5,COX14,COX6C,COX7B,COX7C,CRISPLD2,CRKL,CSNK2A2,CTHRC1,CUX1,CUX2,DENND3,DIP2B,DNAJC19,DPY19L3,DPYSL2,DPYSL3,DTNA,DYNC1LI1,EEF2K,EGF,EIF4EBP2,EIF4G1,EMSY,ENTPD5,EPAS1,FKBP11,GAB2,GABARAPL1,GALNT10,GALNT11,GAS7…	187 (44)	42		CD 437,GnRH analog,ST1926
HBA1/HBA2	transporter		1			0	0.00126	0.0016	HBA1/HBA2	ATP5F1C,ATP5PO,NDUFA4,NDUFA6,NDUFA9,NDUFB8,NDUFS4,NDUFV2	8 (1)	1	beta-estradiol,CAMK2G			caspase	HIF1A,VHL
PIK3CA	kinase	0.925	2			0	0.00127	0.0003	Akt,ERK1/2,FOXO1,FOXO3,GSK3B,IRS1,MTOR,NFkB (complex),PDK1,PI3K (complex),PIK3CA,PIK3R1,RAC1,RPS6KB1	AFF3,ATP5PB,ATP5PF,BCL6,BHLHE40,CACNA1C,CD99,CHST3,CS,CTNND2,DAPK1,ELK1,FLNB,GABARAPL1,GALNT10,GALNT11,GFPT2,GLG1,GNPAT,GRIN1,HDAC8,HIVEP1,IKZF4,IQSEC2,IRS1,IRS2,KCND3,KDM2A,KLF7,MDH1,MED1,MFHAS1,MRPS18C,MRPS7,MTSS1,NCOA1,NDUFA12,NDUFA4,NDUFA8,NDUFA9,NDUFAF2,NDUFAF4,NDUFB8,NFE2L1,NRP2,NUP62,PAG1,PGRMC1,PIP5K1A,PRDX3,PSMD10,PTPRE,RAB7A,RPL23,S1PR3,SLC44A2,SLC9A1,SREBF2,SSH2,ST3GAL6,STAT3,SYVN1,TAC…	71 (14)	14	CPT1B,CUL4B,IGF1R,metribolone	PKI-179,PWT33597		CA9,DEFB4A/DEFB4B,PDK1,PI3K (complex)	FOXO1,miR-210-3p (miRNAs w/seed UGUGCGU)
DYRK3	kinase	0.102	3			0	0.00127	0.014	Akt,ATG5,ATG7,Creb,CRTC2,DYRK3,E2F1,EPAS1,ERK1/2,ESRRA,FOXL2,FOXO1,GABARAPL2,GSK3B,HIF1A,Histone h3,HSF1,Jnk,KMT2A,MAPK14,MTORC1,MYC,NAMPT,NFE2L2,NFkB (complex),NFKB1,NKX2-1,NLRP3,Nr1h,PARP1,PER2,PI3K (complex),PPARA,PPARGC1A,RARB,RB1,RELA,RUVBL1,SIRT1,SREBF1,STAT1,STAT3,STAT5a/b,STK11,TP53,TP73,TRIM28,XBP1	ABCA3,ABCC8,ACTB,ACVR2B,AFF3,AGO2,AHNAK2,AHRR,AMER1,AP3M2,ARPC3,ATF7,ATP2B4,ATP5PB,ATP5PD,ATP5PF,ATP5PO,ATP6AP2,BEX1,BHLHE41,BOC,CACNA1A,CACNA1C,CAMLG,CCT2,CCT4,CD99,CDK12,CELSR3,CHST3,CISD1,COPS5,COQ3,COX14,COX6C,COX7A2L,COX7B,CRKL,CS,CTNND2,DAB1,DCTN3,DLGAP2,DUT,DYNLL1,EIF4A2,EIF4EBP2,EIF4G1,ELOC,EMC4,ENTPD5,EPAS1,FARP1,FBXO9,FHDC1,FKBP11,FKBP4,FMO5,FOXN3,GAB2,GABARAPL1,GALNT10,GALNT11,GAS7,GHI…	189 (48)	46				SIRT1
thyroid hormone	chemical - endogenous mammalian		3			0	0.00128	0.0082	Akt,Ap1,APP,AR,BACE1,CD38,CDKN1A,CEBPA,CEBPB,CGA,CLOCK,CREBBP,CREM,CSF2,CYP19A1,DHCR24,doxorubicin,E2F1,EPAS1,ERBB2,ERN1,ESR1,ESR2,ESRRA,estrogen receptor,ETV5,EZH2,FASN,FOXO1,GATA2,GLI1,GLI3,H2AX,Hdac,HIF1A,HMGA1,HNF4A,HSF1,IGF1,IL18,IL2,INSR,IRF1,ITPR2,KAT6A,KRAS,LEF1,MAP3K1,Mapk,MITF,MKNK1,MYC,MYOD1,NANOG,NFATC1,NFE2L2,nitric oxide,NLRP3,NOS3,Nr1h,NR1I2,NR3C1,NR4A1,NRAS,PARP1,PDX1,Pka,Pkc(s),P…	ABCC8,ABL1,ACOT4,ACTB,ADCY2,AGAP1,AGO1,AP2A2,ARHGEF17,ARID1B,ARID5B,ARL2BP,ARNT,ARPC3,ATF7,ATP5PD,ATP7B,B3GALNT1,BACE1,BCL11B,BCL6,BHLHE40,C3orf70,CACNA1A,CACNA1C,CACNB2,CAMK1G,CARM1,CASC3,CBL,CCT2,CDC42BPB,CDK12,CELSR3,CEP19,CGN,CHST3,CHSY1,CORT,COX14,COX7A2,COX7A2L,COX7C,CRKL,CSNK2A2,CTNND2,CUX1,DAP,DCTN3,DHX33,DIP2B,DIRAS2,DLGAP2,DNAH2,DNAJC19,DTNA,EEF1E1,EEF2K,EGF,EPAS1,FARP1,FBXO9,FMO5,FOXN3…	216 (104)	100	IGF1R	2,4,5,2',4',5'-hexachlorobiphenyl,carbamazepine		CDKN1A,CDKN2A,CDKN2B,HR,Pkc(s),RB1,TRH,VDR	CSNK2A1,CYP19A1,FZD6,NEUROG3,RAG1
Pvr	other		3			0	0.00128	0.0353	ADAM10,Akt,AR,ARAF,ATF2,CCND1,CDK5,CEBPA,CEBPB,CHUK,Creb,CREB1,CREBBP,CREM,CTNNB1,EGFR,EGR1,EIF2AK2,EIF4E,ERK1/2,ESR1,ETV5,FOS,FOXO3,GATA1,GSK3B,Hdac,HIF1A,HRAS,IL10,KRAS,MAP2K1/2,MAP3K1,Mapk,MAPK1,MAPK14,MAPK8,MAPT,MED1,Mek,MITF,MKNK,MKNK1,MTOR,MYC,NFE2L2,NFkB (complex),NR3C1,NR4A2,NRAS,P38 MAPK,PARK7,PGR,PI3K (complex),Pkc(s),PPARA,PPARG,PRKAA1,PTGS2,PTPRR,Pvr,RAC2,RAF1,RARA,RAS,RASSF5,RELA,RPT…	ABCC8,ACVR1B,ACVR2B,ADCY2,AFF3,AHCYL1,AMER1,AP3M2,ARHGAP1,ARNT,ARPC3,ARSB,ATF7,ATP5F1C,ATP5PB,ATP5PO,ATP6AP2,BAIAP2,BHLHE41,BOC,BSN,CACNA1A,CACNA1C,CAMK1G,CARM1,CBL,CD163L1,CDC42BPB,CELSR3,CGN,CHST11,CHST3,CHSY1,CISD1,COQ3,COX6C,COX7A2,COX7B,COX7C,CRISPLD2,CRKL,CTNND2,CUX1,DAPK1,DCTN3,DGUOK,DLGAP2,DNAJC19,DPY19L3,DPYSL3,DTNA,DYNC1LI1,DYNLL1,EEF2K,EIF4EBP2,EIF4G1,ELK1,EMSY,ENTPD5,EP400,F8,FARP1,FB…	237 (85)	83	forskolin			CCND2,Cyclin E
WT1	transcription regulator		3			0	0.00129	0.0164	AR,CASP3,CDK2,CDK4,CDKN1A,CDKN1B,CDKN2A,CDX2,CEBPB,CHUK,CTNNB1,E2F1,E2F3,EIF2AK2,ESR1,estrogen receptor,FGFR1,FOS,FOXO1,FOXP3,GLI1,H/K/NRAS,H2AX,HRAS,ID2,ID3,IGF1R,JAK2,KRAS,MAP3K1,MAPK1,MAPT,MET,mir-21,MTOR,NCOA1,NR1I2,NRAS,P38 MAPK,PGR,PI3K (complex),PRKCD,PTEN,PTTG1,RB1,RBL2,ROCK1,RORC,SDC1,SMARCA4,SOX2,SP1,STAT,STAT1,STAT3,TERT,TFE3,TFEB,TP53,TP63,WT1	ABCC8,ABHD2,ABLIM1,ABRACL,ACVR1B,ADCY2,AFF3,AGO1,AHCYL1,AHNAK2,AMER1,AP3M2,ARHGAP1,ARPC3,ATP11A,ATP5F1C,ATP5PB,ATP5PD,ATP5PF,ATP5PO,ATP6AP2,B3GALNT1,BACE1,BCL6,BEX1,BEX5,BHLHE41,BLOC1S1,BOC,BSN,CACNA1A,CACYBP,CARM1,CBL,CCT4,CD163L1,CDC42BPB,CGN,CHST11,CISD1,COPS5,COQ3,COX14,COX6C,COX7B,COX7C,CUX1,DENND3,DIRAS2,DNAJC19,DPY30,DPYSL2,DTNA,DYNLL1,EEF2K,EIF4EBP2,EPAS1,FHDC1,FKBP4,FLNB,FMO5,FOXN3,FZD4,…	213 (61)	57	camptothecin,forskolin,HIF1A,TFE3,TFEB	cholecalciferol		BCL2,CDKN1A,CUL4A,CUL4B,DEFA1 (includes others),JUP,NCSTN,PRL,VDR,VLDLR	BTG2,CYP19A1,IGF1R,INSR,MDM2,NQO2
ZM 306416	chemical drug		3			0	0.0013	0.0211	ABL1,AGT,APP,AR,BMX,CDH1,CDK5,CDKN1B,CHUK,Creb,CREB1,CRK,CTNNB1,EGFR,EIF4E,ERBB2,ERBB4,ESR1,estrogen receptor,FLT1,FOS,FOXO1,FOXO3,GRIN3A,GSK3B,HIF1A,HRAS,IGF1R,IRF4,ITK,JAK1,JUP,KDR,KRAS,MAP2K3,MAP3K1,Mapk,MAPK1,MAPT,Mek,MKNK1,MTOR,MUC1,NDFIP2,NEDD9,NFAT5,NFATC2,NFKB1,NFKBIA,NOTCH1,P38 MAPK,PARP1,PDPK1,PGR,PI3K (complex),PIK3R1,PKD1,Pkg,PRKCD,PTPN11,RAF1,RAPGEF1,RB1,RELA,RET,RUNX3,SHC1,SNCA,SP1,…	ABCA3,ABCC8,ABCG2,ABL1,ABLIM1,ACOT4,ACTB,ACVR1B,ACVR2B,AFF3,AGO1,AGO2,AHRR,AJAP1,AMER1,AP3M2,ARHGAP1,ARHGEF17,ARID1B,ARNT,ARPC3,ARSB,ATF7,ATP5PD,ATP6AP2,BCL11B,BCL6,BHLHE41,BOC,BSN,CACNA1A,CAMLG,CAPZA2,CARM1,CBL,CDC42BPB,CGN,CHST11,CIT,COPS5,COX14,COX6C,COX7B,COX7C,CRKL,CSNK2A2,CTNND2,CUX1,CUX2,DENND3,DGUOK,DIP2B,DIP2C,DNAJC19,DPYSL2,DPYSL3,DTNA,DYNC1LI1,DYNLL1,EEF2K,EGF,EIF2S3,EIF4A2,EIF4EBP2,EI…	215 (85)	81					ABL1
CXXC4	other	0.917	3			0	0.00139	0.0016	Akt,AR,CASP1,caspase,CCND1,Cdk,CTNNB1,CXXC4,EIF2AK2,ERK1/2,Jnk,JUP,LEF1,MAP3K1,MAPK8,NFkB (complex),PARP1,RB1,ROCK1,STAT1,TCF7L2,VDR	ABCG2,ABL1,ACOT4,ACTB,ATP5PO,C3orf70,CACNA1A,CD99,CELSR3,CHST3,CIT,COX14,COX6C,COX7A2,COX7B,COX7C,CUX1,DAPK1,DNAJC19,DYNC1LI1,EGF,ELK1,EMSY,ENTPD5,EPAS1,FKBP4,FZD4,GALNT10,GALNT11,GFM2,GFPT2,GHITM,GNPAT,GPR75,GRIN1,H2AZ1,HIVEP1,HSBP1,HSPB8,IKZF4,IL18BP,IRS1,IRS2,KCND3,KDM2A,KDM4B,KMT2A,LAMC1,LRRK1,LYSMD2,MAN2B2,MBD5,MDH1,MED1,MFHAS1,MRPL11,MRPL27,MRPL33,MRPL39,MRPS33,MTSS1,MYO7A,NDUFA12,NDUFA6,ND…	118 (22)	21	beta-estradiol			caspase,CDKN1A	TET2
p300-CBP	complex		3			0	0.0014	0.0213	Akt,AR,ATF2,CDKN1A,Creb,CREBBP,CRTC2,CTNNB1,CXCR4,EP300,ERK1/2,ESR1,Esr1-Esr1-estrogen-estrogen,ESR2,ESRRA,estrogen,estrogen receptor,FOXA2,FOXO1,FOXP3,GATA1,Hif1,HIF1A,HNF4A,IL1B,LEF1,MAP3K1,MET,MTORC1,MYC,MYOD1,NCOA1,NCOA2,NEUROD1,NEUROG2,NFE2L2,NFkB (complex),NFKBIA,NR2F1,NR3C1,NR3C2,NR4A1,NR4A3,p300-CBP,PARP1,PDX1,PPARA,PRC2,PTEN,RACK1,RB1,RBL2,SOX2,SP1,SP3,STAT1,STAT3,THRB,TNF,VDR,Vegf,VEGFA…	ABCA3,ABCC8,ABL1,ACVR1B,ACVR2B,AFF3,AGO1,AMER1,ARHGEF17,ARID5B,ARNT,ATF7,ATP2B4,ATP5PD,ATP5PF,ATP5PO,ATP7B,BACE1,BHLHE40,BHLHE41,BOC,C3orf70,CACNA1A,CAMK1G,CAPZA2,CARM1,CBFA2T2,CBL,CCT4,CD163L1,CDC42BPB,CDK12,CGN,CHST3,CIT,CLASP1,COPS5,COX14,COX6C,COX7B,COX7C,CRISPLD2,CRKL,CUX1,CUX2,DCTN3,DNAJC19,DPY19L3,DPY30,DPYSL3,DTNA,DYNLL1,EEF2K,EIF4EBP2,EIF4G1,ENTPD5,EP400,EPAS1,FHDC1,FKBP11,FNBP1,FZD4,GAB…	198 (64)	60				HIF1A
ABL1	kinase	0.008	2			0	0.00141	0.0112	ABL1,Akt,APP,CDK5,CDKN1B,CTNNB1,ERK1/2,ESR1,JAK2,MAP3K1,MAPK14,MAPK8,MAPK9,MAPT,MTOR,NEDD9,NFAT5,NFkB (complex),NFKBIA,P38 MAPK,PAK2,PDPK1,PI3K (complex),PIK3R1,PRKCD,PRKDC,PRKN,SNCA,STAT3,TBX21,TP53,TP63,TP73	ABCA2,ABHD2,ABLIM1,ACTB,ACVR1B,AJAP1,AMER1,ARHGAP1,ATP2B4,ATP5F1C,ATP5PB,ATP5PO,ATP6AP2,BACE1,BCL11B,BHLHE40,BOC,BSN,CACNA1C,CAMLG,CAPZA2,CARM1,CBL,CD99,CDC42BPB,CDK7,CELSR3,CGN,CHST3,CISD1,CIT,COPS5,COQ3,COX7A2,CRKL,CSNK2A2,CTHRC1,DAB1,DAPK1,DENND3,DPYSL2,DTNA,DUT,DYNC1LI1,EEF2K,EGF,ELOC,EMSY,FKBP4,FZD4,GAB2,GALNT10,GALNT11,GAS7,GFPT2,GIT2,GLB1L2,GLG1,GLIS3,GNPAT,GOSR1,GPR75,GREB1,HACD1,HECW1,HS…	176 (33)	33	1-methyl-4-phenyl-1,2,3,6-tetrahydropyridine,beta-estradiol,camptothecin,FGR,IL1,Mt3,VDR,Z-LLL-CHO	Atrial Natriuretic Peptide,benzyl 3-hydroxy-23-oxoolean-12-en-28-oate,KW 2449,miR-203a-3p (and other miRNAs w/seed UGAAAUG),PD 180970,PLX 4720,ponatinib,Rb,RB1,ZM 306416		CCND2,CDKN1A,MDM2,PI3K (complex),SST
NEU1	enzyme	0.169	3			0	0.00142	0.0257	AGT,AR,CCND1,CEBPA,CEBPB,CREBBP,CREM,EGFR,ERBB2,ERK1/2,ESR1,ETV5,FOXO1,FOXO3,FYN,GATA1,HGS,HRAS,IL10,JUP,KRAS,MAPT,MED1,MET,MITF,MKNK1,MTOR,MUC1,MYC,NEDD9,NEU1,NFE2L2,NOTCH1,NR3C1,NR4A2,P38 MAPK,PARP1,PPARA,PRKAA1,PRKCD,PTPRR,RAF1,RELA,RPTOR,SGK1,SMAD2,SMAD3,SRF,STAT5B,STK11,TCF3,TOB1,TP53,TSC2,WBP2	ABCG2,ABL1,ABLIM1,ACOT4,ACTB,ACVR1B,AFF3,AGO2,AP3M2,ARHGAP1,ARID1B,ARPC3,ATP5F1C,ATP5PB,BCL6,BSN,CACNA1A,CACNA1C,CAMK1G,CAPZA2,CARM1,CBL,CD163L1,CDC42BPB,CELSR3,CGN,CHST11,CHSY1,CISD1,COQ3,COX6C,COX7B,COX7C,CRISPLD2,CRKL,CTHRC1,CUX1,CUX2,DAB1,DAPK1,DCTN3,DENND3,DIP2B,DLGAP2,DNAJC19,DPYSL3,DTNA,DYNC1LI1,EEF2K,EGF,EIF4A2,ELK1,EMSY,F8,FARP1,FBXO9,FKBP11,FNBP1,FOXN3,GAS7,GFM2,GGH,GHITM,GIT2,GLG1,GOSR…	197 (55)	55	TFEB
beta-estradiol	chemical - endogenous mammalian		2			0	0.00142	0.024	Akt,AKT2,APP,AR,BCL2L1,beta-estradiol,CCND1,CDK5,CEBPB,Creb,CREB1,CTNNB1,CYP19A1,CYP1A1,CYP1B1,DIO3,EGFR,ERBB2,ERK1/2,ERN1,ESR1,ESR2,ESRRA,estrogen receptor,GSK3B,HOXC6,HRAS,HSF1,IGF1R,IL6,INSR,JAK1,Mapk,MAPK1,MAPK14,MAPK9,MAPT,MTOR,MYC,NFkB (complex),NFKB1,NFKBIA,nitric oxide,NR1I2,NR3C1,P38 MAPK,PI3K (complex),Pkc(s),PRKCD,PROC,RAF1,RB1,RELA,SHC1,SMAD2,SP1,STAT3,STAT4,STAT5B,STAT6,STIM1,tetrach…	ABCA2,ABCA3,ABCC8,ABHD2,ABL1,ABLIM1,ACOT4,ACTB,ACVR1B,ACVR2B,ADCY9,AGO1,AGO2,AHCYL1,AHRR,AMER1,AP2A2,AP3M2,ARHGAP1,ARID1B,ARID5B,ARMCX1,ARMT1,ARNT,ARSB,ATP2B4,ATP5F1C,ATP5PB,ATP5PD,ATP5PF,ATP5PO,ATP6AP2,BAIAP2,BCL11B,BCL6,BOC,BSN,CACNA1A,CAPZA2,CARM1,CBL,CCT2,CCT4,CD163L1,CDC42BPB,CDK12,CELSR3,CGN,CHST11,CISD1,CIT,COQ3,COX14,COX6C,COX7A2,COX7B,COX7C,CRISPLD2,CRKL,CS,CSNK2A2,CTHRC1,CTNND2,CUX1,CUX…	282 (63)	63	CGB3 (includes others),estradiol valerate,estrogen,GnRH analog,mifepristone,SMAD4	26s Proteasome,bisphenol A,JDP2,pioglitazone,streptozocin,thiazolidinedione,triptolide		1,4,5-IP3,ABL1,ACSL1,ALDH2,BCL10,BCL2,BUB1B,CAV1,CCND2,CCR1,CD276,CDC23,CDC25A,CDKN2B,CPT1B,CREM,CRP,CUL4A,CXXC4,Cyclin A,Cyclin E,DSCAM,DSG2,FOXO1,FOXO3,GMFB,GREM1,GRIA1,GRM1,HBA1/HBA2,HCRT,HIF1A,HOXA10,HOXD4,HSD11B1,IFNGR1,IGFBP5,Igkv1-117,INSR,ITGA9,MDM2,NFE2L2,NPM1,PI3K (complex),Pkc(s),PLAA,PON2,PPARG,PTPN5,RGS9,RNF4,SIRT1,SLC8A1,SOCS3,SP1,SP4,SST,UBE2C,VCL,VDR,VTN	ADRB3,aldosterone,AVPR1A,BTG2,cardiolipin,CASP7,caspase,CDKN1A,CLCN1,CREBBP,CXCL1,DEFB4A/DEFB4B,DERL1,FHL1,Foxo,GATA2,GNRHR,GRB10,IL1,ILF3,IRF6,JAM2,MAO,mir-103,mir-23,mir-24,mir-27,NADPH oxidase,NPR1,RB1,TCIM,TFEB,VHL
FGF23	growth factor		3			0	0.00146	0.031	26s Proteasome,ADAM10,APP,AR,ARNTL,ATF4,ATF6,Calmodulin,CCND1,CD38,CDKN1A,CEBPB,Creb,CREB1,CREBBP,CREM,CTNNB1,EGFR,EIF2AK3,EIF4E,EPAS1,ERBB2,ERK1/2,ESR1,estrogen receptor,ETV5,FGF23,FLNA,FOS,FOXO1,FOXO3,GATA2,GLI1,GLI3,H2AX,Hdac,HIF1A,HNF4A,HRAS,HSF1,ITGA3,ITGB1,ITPR2,JAK1,KRAS,LCK,MAP3K1,Mapk,MAPK1,MAPK8,MAPT,Mek,MITF,MKNK1,MTOR,MYC,NFATC1,NFE2L2,NFkB (complex),NFKB1,NFKBIA,NLRP3,Nr1h,NR1I2,NR3C…	ABCC8,ACVR1B,ADARB2,ADCY2,AFF3,AGO1,AGO2,AHCYL1,AHNAK2,AHRR,AP2A2,AP3M2,ARNT,ARPC3,ARSB,ATF7,ATP5PB,ATP5PD,ATP7B,B3GALNT1,BCL11B,BSN,CACNA1A,CACNA1C,CACNB2,CAMK1G,CARM1,CBL,CCT2,CCT4,CDC42BPB,CGN,CHST11,CHSY1,CIT,COQ3,COX14,COX7C,CRKL,CSNK2A2,CUX1,CUX2,DAB1,DCTN3,DENND3,DGUOK,DHX33,DIRAS2,DLGAP2,DNAJC19,DPYSL3,DTNA,DYNC1LI1,EEF2K,EIF4A2,EIF4EBP2,EIF4G1,EMG1,EMSY,EP400,F8,FARP1,FBXO9,FHDC1,FMO5,FO…	233 (101)	99	forskolin,FOXO1,VDR	nifedipine		Pkc(s)
CGB3 (includes others)	other		3			0	0.00147	0.0381	ADCY,Akt,AR,ATF2,CCND1,CDK5,CEBPA,CEBPB,CGB3 (includes others),Creb,CREB1,CREBBP,CREM,CTNNB1,EGFR,EGR1,ERK1/2,ESR1,ETV5,FOS,FSHR,GATA1,GSK3B,HBEGF,HIF1A,HRAS,IL10,Lh,LHCGR,Mapk,MAPK1,MAPT,MED1,MITF,MKNK,MKNK1,MMP2,MTOR,MYC,NFE2L2,NFkB (complex),NFKBIA,NR3C1,NR4A2,PGR,PI3K (complex),Pkc(s),PPARA,PPARG,PRKAA1,PTGS2,PTPRR,RAF1,RELA,RPTOR,SGK1,SHC1,SLC6A3,SMAD2,SMAD3,SP1,SP3,SRF,STAT,STAT3,STK11,TCF3…	ABCC8,ABLIM1,ACVR1B,ACVR2B,ADCY9,AFF3,AHCYL1,AMER1,AP3M2,ARHGAP1,ARNT,ARSB,ATF7,ATP2B4,ATP5F1C,ATP5PB,ATP5PO,ATP6AP2,BAIAP2,BHLHE40,BHLHE41,BOC,BSN,CACNA1A,CACNA1C,CAMK1G,CAPZA2,CARM1,CBL,CD163L1,CDC42BPB,CELSR3,CGN,CHST3,CHSY1,CISD1,COQ3,COX6C,COX7A2,COX7B,COX7C,CRISPLD2,CRKL,CTNND2,CUX1,DAPK1,DCTN3,DLGAP2,DNAJC19,DPY19L3,DPYSL3,DTNA,DYNC1LI1,DYNLL1,EEF1E1,EEF2K,EIF4EBP2,EIF4G1,ELK1,EMSY,ENTPD5,…	235 (71)	69	forskolin,SP1			beta-estradiol
(-)-isoproterenol	chemical drug		3			0	0.00148	0.0368	(-)-isoproterenol,ABL1,ADCY,ADRB1,AGT,Akt,APP,AR,ATF2,CCND1,CDK5,CEBPA,CEBPB,Creb,CREB1,CREBBP,CREM,CSF1,CTNNB1,EGFR,ERBB2,ERK1/2,ESR1,ETV5,FOS,FOXO1,FOXO3,FYN,GATA1,GRIA1,GSK3B,HGS,HIF1A,HRAS,HSF1,IL10,JUP,KAT5,KLF4,KRAS,Mapk,MAPK1,MAPK3,MAPK8,MAPT,MED1,Mek,MET,MITF,MKNK1,MTOR,MUC1,MYC,NCOA1,NEDD9,NEUROD1,NFE2L2,NFkB (complex),NFKBIA,NOTCH1,NR4A1,NR4A2,P38 MAPK,PARP1,PDE4D,PGR,PI3K (complex),Pkc…	ABCC8,ABCG2,ABL1,ABLIM1,ACOT4,ACTB,ACVR1B,ACVR2B,AGO2,AP3M2,ARHGAP1,ARID1B,ARNT,ARPC3,ARSB,ATF7,ATP5F1C,ATP5PB,ATP5PO,BCL6,BHLHE41,BSN,CACNA1A,CACNA1C,CACNB2,CAMK1G,CAPZA2,CARM1,CBL,CCT2,CCT4,CD163L1,CDC42BPB,CELSR3,CGN,CHST11,CHSY1,CISD1,COQ3,COX6C,COX7B,COX7C,CRKL,CSNK2A2,CTHRC1,CTNND2,CUX1,CUX2,DAB1,DAPK1,DCTN3,DENND3,DIP2B,DLGAP2,DNAJC19,DPYSL3,DTNA,DYNC1LI1,DYNLL1,EEF2K,EGF,EIF4EBP2,EIF4G1,E…	260 (100)	98				GRIA1
tamsulosin	chemical drug		3			0	0.00148	0.0313	ADCY5,ADORA2A,ADRA1,ADRA1A,ADRA1B,ADRA1D,ADRA2A,ADRA2B,ADRA2C,Akt,AR,ATF2,ATF6,CACNA1D,CCN2,CEBPA,CEBPB,CNR1,Creb,CREB1,CTNNB1,dopamine,DRD2,DRD3,DRD4,EGFR,EGR1,EIF4E,ERK1/2,ESR1,estrogen receptor,FOS,FOXO1,GATA3,GNA12,GSK3B,H2AX,HNF4A,HTR1A,HTR1B,HTR7,IGF1,IRF3,IRF7,KAT5,LEP,Mapk,MAPK9,MAPKAPK2,MAPKAPK3,MAPT,MITF,MKNK1,MTOR,MYC,NFAT5,NFATC2,NFE2L2,NFkB (complex),NFKB1,NFKBIA,NR3C1,P38 MAPK,PDPK1…	ABCC8,ABL1,ABLIM1,ACOT4,ACVR1B,ACVR2B,ADCY2,ADCY9,AFF3,AGO1,AGO2,AHCYL1,AHRR,AMER1,AP3M2,ARHGAP1,ARNT,ATF7,ATP6AP2,ATP7B,BAIAP2,BHLHE41,BOC,BSN,CACNA1A,CACNA1C,CACNB2,CAMLG,CAPZA2,CARM1,CBL,CDC42BPB,CGN,CHST3,CISD1,COPS5,COQ3,COX14,COX7C,CRISPLD2,CRKL,CTNND2,CUX1,DAB1,DAPK1,DCTN3,DGUOK,DIP2B,DLGAP2,DNAJC19,DPY19L3,DPYSL3,DTNA,DYNC1LI1,EEF2K,EIF4A2,EIF4EBP2,EIF4G1,EP400,F8,FARP1,FBXO9,FHDC1,FKBP11…	230 (93)	80					DRD4
PKC (α,β,γ,δ,ε,ι)	group		3			0	0.00151	0.0224	26s Proteasome,Akt,AKT1,APC,AR,ARAF,ATF2,CCND1,CEBPB,CHUK,CLOCK,Creb,CREB1,DOCK8,EGFR,EIF2AK2,EIF2AK3,EIF4E,ERK1/2,ESRRA,FOXO3,GLI1,GSK3B,Hdac,HMGA1,HRAS,HSF1,INSR,IRF3,KRAS,LCK,MAP3K1,Mapk,MAPT,Mek,MTOR,MYC,NANOG,NFE2L2,NFKB1,NRAS,P38 MAPK,PARP1,PGR,PKC (α,β,γ,δ,ε,ι),Pkc(s),PPARA,PRKCA,PRKCB,PRKCD,PRKCE,PRKCG,PRKCI,PRKG1,PTGS2,PTK2B,RAC2,RAF1,RAS,RB1,REL,RELA,RTN4,SHC1,SNCA,SOX2,SRF,STAT1,STAT5B…	ABCC8,ABL1,ACOT4,ACVR2B,ADCY2,AGO2,AHCYL1,AHNAK2,AHRR,AJAP1,AP2A2,AP3M2,ARID5B,ARL2BP,ARNT,ARPC3,ATF7,ATP5PD,B3GALNT1,BAIAP2,BCL11B,BHLHE41,BLOC1S1,BSN,CACNA1A,CCT2,CCT4,CDK12,CEP19,CHST11,CHST3,COPS4,COPS5,CORT,COX14,COX6C,COX7B,COX7C,CTHRC1,CTNND2,CUX1,CUX2,DCLRE1B,DCTN3,DENND3,DGUOK,DIP2B,DIRAS2,DNAH9,DNAJC19,DPY19L3,DPY30,DPYSL2,DYNC1LI1,DYNLL1,EIF4A2,EIF4EBP2,EIF4G1,EMG1,EMSY,ENTPD5,EP400,F8…	171 (75)	69	diacylglycerol
YWHAB	other	0.393	2			0	0.00151	0.0004	FOXO1,YWHAB	AFF3,ATP5PF,DAPK1,FLNB,GABARAPL1,GFPT2,HDAC8,IRS1,IRS2,KLF7,MRPS18C,MRPS7,NDUFA12,NDUFA4,NDUFA8,NDUFA9,NDUFAF2,NDUFAF4,NRP2,PARK7,RAB7A,RUNX2,S1PR3,SREBF2,TNFSF10,TRAF6	26 (2)	2	aldosterone	RTN4			FOXO1
delphinidin	chemical - endogenous non-mammalian		3			0	0.00154	0.0403	Akt,AR,ATF2,Cbp/p300,CCND1,CDK5,CEBPA,CEBPB,Creb,CREB1,CREBBP,CREM,CTNNB1,delphinidin,EGFR,EGR1,ERBB,ERBB2,ERK1/2,ESR1,ESR2,estrogen receptor,ETV5,FOS,GATA1,GSK3B,HIF1A,IL10,KDR,Mapk,MAPK1,MAPK11,MAPT,MED1,Mek,MITF,MKNK,MKNK1,MTOR,MYC,NFE2L2,NFkB (complex),NFKBIA,NR3C1,NR4A2,P38 MAPK,PGR,PI3K (complex),Pkc(s),PPARA,PRKAA1,PTGS2,PTPRR,RAF1,RELA,RPTOR,SGK1,SHC1,SLC6A3,SMAD2,SMAD3,SP1,SP3,SRF,STAT,S…	ABCC8,ABL1,ABLIM1,ACVR1B,ACVR2B,AFF3,AGO1,AHCYL1,AMER1,AP3M2,ARHGAP1,ARHGEF17,ARNT,ARSB,ATF7,ATP2B4,ATP5F1C,ATP5PB,ATP5PF,ATP6AP2,BAIAP2,BHLHE40,BHLHE41,BOC,BSN,CACNA1A,CACNA1C,CAMK1G,CAPZA2,CARM1,CBL,CCT4,CD163L1,CDC42BPB,CELSR3,CGN,CHSY1,CISD1,COQ3,COX6C,COX7A2,COX7B,COX7C,CRISPLD2,CRKL,CTHRC1,CTNND2,CUX1,DAPK1,DCTN3,DLGAP2,DNAJC19,DPYSL3,DTNA,DYNC1LI1,DYNLL1,EEF2K,EIF4EBP2,EIF4G1,ELK1,EMSY,ENT…	236 (72)	68				BCL2
WIF1	other	0.463	3			0	0.00156	0.045	Akt,ATF2,ATF6,CEBPA,CEBPB,Creb,CREB1,CTNNB1,EGFR,EGR1,EIF4E,ERK1/2,ESR1,estrogen receptor,FLT1,FOS,Frizzled,GATA3,GSK3B,H2AX,IGF1,IRF3,KAT5,LEF1,LEP,MAP3K7,MAPK1,MAPK8,MAPKAPK2,MAPKAPK3,MAPT,MITF,MKNK1,MMP2,MTOR,MYC,NFAT5,NFATC2,NFE2L2,NFkB (complex),NFKB1,NFKBIA,NR3C1,P38 MAPK,PDX1,PGR,Pkc(s),PPARA,PPARGC1A,Rb,RB1,RBPJ,RELA,S100A9,SGK1,SMAD2,SMAD3,SNAI1,SOX10,SP1,SRF,STAT1,STAT3,STIM1,Tgf beta,T…	ABCC8,ABLIM1,ACVR1B,ACVR2B,AGO1,AGO2,AHCYL1,AHRR,AMER1,AP3M2,ARHGAP1,ARNT,ARPC3,ARSB,ATF7,ATP5F1C,ATP5PF,ATP6AP2,BAIAP2,BEX1,BHLHE41,BOC,BSN,C3orf70,CACNB2,CAMLG,CAPZA2,CARM1,CBL,CDC42BPB,CGN,CHST11,CHST3,CISD1,COPS5,COQ3,COX14,COX6C,COX7B,COX7C,CRISPLD2,CRKL,CSNK2A2,CTNND2,CUX1,DAB1,DAPK1,DCTN3,DGUOK,DPY19L3,DPYSL2,DPYSL3,DTNA,EEF2K,EIF2S3,EIF4EBP2,EIF4G1,ELOC,EP400,F8,FARP1,FHDC1,FKBP11,FMO5,FZ…	234 (75)	72		ARID1A,OGT		MITF
PRKAG1	kinase	0.043	3			0	0.00158	0.0283	ATG5,ATG7,BRAF,CDKN1A,Creb,CRTC2,E2F1,EPAS1,ESR1,ESRRA,FOXO1,FOXO3,GABARAPL2,GSK3B,HSF1,Jnk,MAP3K1,MAPK1,MAPK14,Mek,MTOR,MTORC1,MYC,NAMPT,NFE2L2,NFkB (complex),NFKB1,NKX2-1,Nr1h,PARP1,PDK1,PER2,PI3K (complex),PPARA,PPARGC1A,PRKAG1,RB1,SIRT1,SREBF1,STAT1,STAT3,STAT5a/b,STK11,TP53,TP73,TRIM28,XBP1	ABCA3,ABHD2,ABLIM1,ACTB,ACVR1B,ACVR2B,AFF3,AGO2,AHNAK2,AMER1,ARHGAP1,ARPC3,ARSB,ATF7,ATP11A,ATP2B4,ATP5PD,BOC,CACNA1A,CAMLG,CARM1,CBL,CCT2,CCT4,CD99,CDC42BPB,CDK12,CELSR3,CGN,CISD1,CIT,COPS5,COQ3,COX14,COX6C,COX7A2L,COX7B,CRKL,CS,CTNND2,DAB1,DCTN3,DLGAP2,DTNA,DUT,DYNLL1,EEF2K,EIF4A2,EIF4EBP2,ELOC,EMC4,ENTPD5,EPAS1,FARP1,FBXO9,FHDC1,FKBP11,FKBP4,FLNB,FMO5,FOXN3,GAB2,GABARAPL1,GHITM,GIT2,GOSR1,GPR7…	200 (47)	46	CPT1B			SIRT1	FOXO3
ESI-09	chemical reagent		3			0	0.00162	0.0367	Akt,AR,ATF2,BCL2L1,CCND1,CEBPA,CEBPB,Creb,CREB1,CREBBP,CREM,CTNNB1,EGFR,EGR1,ERBB2,ERK1/2,ESI-09,ESR1,ETV5,FOS,FOXO3,GATA1,GSK3B,HIF1A,IGF1R,IL10,JAK1,JAK1/2,Mapk,MAPK1,MAPK8,MAPT,MED1,Mek,mir-140,MITF,MKNK,MKNK1,MTOR,MYC,NFE2L2,NFkB (complex),NFKBIA,NR4A2,NTRK2,PDK1,PGR,PI3K (complex),Pkc(s),PPARA,PRKAA1,PTGS2,PTPRR,Rap1,RASSF5,RB1,RELA,RPTOR,SGK1,SHC1,SLC6A3,SMAD2,SMAD3,SP1,SP3,SRF,STK11,TCF3,T…	ABCC8,ABL1,ABLIM1,ACVR1B,ACVR2B,AFF3,AHCYL1,AP3M2,ARHGAP1,ARNT,ARSB,ATF7,ATP2B4,ATP5F1C,ATP5PB,ATP5PD,ATP5PF,ATP5PO,BAIAP2,BHLHE41,BSN,CACNA1A,CACNA1C,CAMK1G,CAPZA2,CARM1,CBL,CD163L1,CDC42BPB,CGN,CHSY1,CISD1,COQ3,COX14,COX6C,COX7B,COX7C,CRISPLD2,CRKL,CTNND2,CUX1,DAPK1,DCTN3,DLGAP2,DNAJC19,DPYSL3,DTNA,DYNLL1,EEF2K,EIF4EBP2,EIF4G1,ELK1,EMSY,ENTPD5,EP400,F8,FARP1,FBXO9,FHDC1,FKBP11,FOXN3,FZD4,GABARA…	226 (71)	69					IGF1R
Ncx	group		3			0	0.00162	0.038	ADAM10,APP,AR,ARAF,BRAF,Calmodulin,CASR,CCND1,CDK5,CEBPA,CEBPB,Creb,CREB1,CREBBP,CREM,CTNNB1,CYP19A1,EGFR,EGR1,EIF4E,ERBB2,ERK1/2,ESR1,ETV5,FOS,GATA1,GSK3B,H2AX,Hdac,HIF1A,HRAS,IL10,ITGA3,KRAS,LCK,MAP3K1,MAPK1,MAPK14,MAPK8,MAPT,MARK2,MED1,Mek,MET,MITF,MKNK1,MTOR,MYC,Ncx,NFE2L2,NFkB (complex),NFKBIA,Nr1h,NR1I2,NR3C1,NR4A1,NR4A2,NRAS,P38 MAPK,PDK1,PGR,PI3K (complex),Pkc(s),PPARA,PPARG,PRKAA1,PRKCD,…	ABCC8,ABLIM1,ACVR1B,ADCY2,AFF3,AHCYL1,AP3M2,ARHGAP1,ARNT,ARPC3,ARSB,ATF7,ATP5F1C,ATP5PB,ATP5PO,BAIAP2,BCL11B,BHLHE41,BSN,CACNA1A,CAMK1G,CARM1,CBL,CD163L1,CDC42BPB,CELSR3,CGN,CHST11,CHSY1,CISD1,COQ3,COX6C,COX7B,COX7C,CRISPLD2,CRKL,CSNK2A2,CTNND2,CUX1,DAB1,DAPK1,DCTN3,DENND3,DGUOK,DLGAP2,DNAJC19,DPY19L3,DPYSL3,DTNA,DYNC1LI1,EEF2K,EIF4EBP2,EIF4G1,ELK1,EMG1,EMSY,EP400,EPAS1,F8,FARP1,FBXO9,FHDC1,FKBP1…	237 (93)	91
Ncoa-Nr1i2-Rxra	complex		3			0	0.00164	0.0224	Ahr-aryl hydrocarbon-Arnt,AR,ATF2,BACE1,CEBPB,CREBBP,CRTC2,CTNNB1,EP300,ESR1,ESRRA,Esrra,FOXO1,GATA1,GATA4,GRIP1,HIF1A,MAP3K1,MED1,MEF2C,MYC,MYOD1,Ncoa-Nr1i2-Rxra,NCOA1,NEUROD1,NEUROG2,NFE2L2,NFKBIA,NR1H3,NR1I2,NR2F1,NR3C1,NR3C2,NR5A1,NRF1,NRIP1,P38 MAPK,PARP1,PGR,PPARA,PPARD,PPARGC1A,RB1,RBL2,RELA,RXRA,SOX2,SP1,SP3,SRA1,STAT3,tamoxifen,THRA,TP53,VDR,XBP1,ZBTB7B	ABCA3,ABL1,ABLIM1,ACVR1B,AFF3,AHCYL1,AHRR,AMER1,AP3M2,ARHGAP1,ARNT,ATF7,ATP5F1C,ATP5PD,ATP5PO,ATP6AP2,BHLHE41,BOC,CACNA1A,CACNA1C,CAMK1G,CAPZA2,CARM1,CBFA2T2,CBL,CDC42BPB,CDK12,CELSR3,CGN,CISD1,COPS5,COX14,COX6C,COX7A2,COX7A2L,COX7B,COX7C,CRKL,CS,CUX1,DCTN3,DNAJC19,DPY30,DPYSL2,DTNA,DYNLL1,EEF2K,EGF,ELK1,ENTPD5,EP400,EPAS1,F8,FKBP11,FLNB,FMO5,FNBP1,FZD4,GAB2,GABARAPL1,GFM2,GHITM,GIT2,GOSR1,GPC4,G…	212 (57)	52				ALDH,MAO
HOXD4	transcription regulator		3			0	0.00166	0.0188	AR,ATF2,CREBBP,ESR1,ESR2,estrogen receptor,FOXO1,GATA1,HNF4A,HOXD4,MEF2C,MYC,MYOD1,NCOA1,NEUROG2,NFE2L2,NFkB (complex),NR3C1,NR3C2,PPARA,PPARG,RB1,RBL2,RELA,SOX2,SP1,SP3,STAT1,STAT3,TP53	ABCA3,ABCC8,ABLIM1,ACVR1B,AFF3,AGO1,AGO2,AHRR,AMER1,AP3M2,ARHGAP1,ARNT,ATF7,ATP11A,ATP5F1C,ATP5PB,ATP5PF,ATP5PO,ATP6AP2,ATP7B,BCL6,BOC,CACNA1A,CACNA1C,CAMK1G,CARM1,CBFA2T2,CBL,CCT4,CDC42BPB,CELSR3,CGN,CHST3,CISD1,CIT,COPS5,COQ3,COX14,COX6C,COX7A2,COX7B,COX7C,CRKL,CTHRC1,CUX1,CUX2,DAPK1,DCTN3,DNAJC19,DPY30,DPYSL3,DTNA,DUT,DYNLL1,EEF2K,EGF,ENTPD5,FLNB,GAB2,GABARAPL1,GAS7,GFM2,GGCT,GHITM,GIT2,GLG1,G…	203 (30)	30	beta-estradiol				CREBBP
EPGN	growth factor		3			0	0.00169	0.0452	ABL1,AGT,Akt,AMPK,AR,ARNTL,ATF2,ATM,CCND1,CDKN1A,CEBPB,Creb,CREB1,CREBBP,CSF1,CTNNB1,EGFR,EIF4E,EPAS1,EPGN,ERBB2,ERBB4,ERF,ERK1/2,ESR1,estrogen receptor,ETS1,ETV5,FOS,FOXO1,FOXO3,FYN,GATA2,GSK3B,H2AX,HGS,HIF1A,HRAS,HSF1,JUP,KAT5,KLF4,KRAS,Mapk,MAPK1,MAPK8,MAPT,Mek,MET,MITF,MKNK1,MUC1,MYC,NCOA1,NCOA2,NEDD9,NEUROD1,NFE2L2,NFkB (complex),NFKB1,NFKBIA,NOTCH1,NR3C1,NR4A1,PARP1,PGR,PI3K (complex),POU5F…	ABCC8,ABCG2,ABL1,ABLIM1,ACOT4,ACTB,ACVR1B,ACVR2B,AFF3,AGO1,AGO2,AHRR,ARHGAP1,ARID1B,ARNT,ARPC3,ARSB,ATF7,ATP5F1C,ATP5PB,ATP5PO,BCL11B,BCL6,BHLHE41,BSN,CACNA1A,CACNB2,CAMK1G,CAPZA2,CARM1,CBL,CCT2,CCT4,CD163L1,CDC42BPB,CGN,CHST11,CHSY1,CISD1,CIT,COQ3,COX14,COX6C,COX7B,COX7C,CRISPLD2,CRKL,CTHRC1,CTNND2,CUX1,CUX2,DAB1,DCTN3,DENND3,DGUOK,DIP2B,DNAJC19,DPYSL3,DTNA,DYNC1LI1,DYNLL1,EEF2K,EGF,EIF4EBP2,EIF…	252 (91)	90
forskolin	chemical toxicant		2			0	0.0017	0.0181	26s Proteasome,ADCY,Akt,AMPK,AR,ARAF,CNR1,Creb,CREB1,CREBBP,CTNNB1,cyclic AMP,ERK1/2,ESR1,ESR2,estrogen receptor,forskolin,FOS,FOXO1,FOXO3,GCK,GSK3B,HRAS,IGF1,LCK,Mapk,MAPK1,MAPT,Mek,MTOR,NFkB (complex),NFKB1,NR1I2,P38 MAPK,Pkc(s),PLG,PSEN1,PTPN11,RAF1,RAPGEF1,RB1,RET,SIRT1,SLC6A3,STAT1,STAT5B,STK11,TSC2,YAP1,ZAP70	ABCA3,ACOT4,ACTB,ACVR1B,ACVR2B,ADARB2,AFF3,AGO1,AHRR,ARSB,ATP11A,ATP2B4,ATP5F1C,ATP5PB,ATP5PD,ATP5PO,ATP6AP2,BAIAP2,BHLHE40,BSN,CACNA1A,CAMK1G,CARM1,CBL,CCT4,CDC42BPB,CDK7,CELSR3,CGN,CHST11,CHST3,COX14,COX6C,COX7A2,COX7B,COX7C,CRISPLD2,CRKL,CTHRC1,CTNND2,CUX1,CUX2,DIP2B,DLGAP2,DNAJC19,DPY19L3,DPYSL2,DPYSL3,DTNA,DUT,DYNLL1,EEF2K,EIF4A2,EIF4EBP2,EIF4G1,EMG1,ENTPD5,FBXO9,FHDC1,FKBP4,FMO5,FOXN3,GAB2,…	204 (50)	50				26s Proteasome,aldosterone,BCL3,BTG2,CAV1,CCND2,CD4,CDKN1A,CGB3 (includes others),CREBBP,CREM,CXCL1,CYP19A1,DRD4,estrogen,FGF23,FOXO3,FST,GFRA1,GRIA1,HIF1A,HSD11B1,IGF1R,IGFBP5,INHBA,ITPR,MITF,PDE4A,PENK,PER1,Pkc(s),PRL,Pvr,RB1,RNF4,SIRT1,SLC6A3,SP1,SST,TRH,VDR,WT1	1,4,5-IP3,ALDH3A1,CDKN2A,CDKN2B,Cyclin A,FOXO1,GNRHR,GSTM5,MDM2,Raf,TFE3,VCL
hymenialdisine	chemical - endogenous non-mammalian		3			0	0.00171	0.0432	26s Proteasome,Akt,APC,APP,AR,CCND1,CDH1,Cdk,CDK19,CDK5,CDKN1A,CDKN2A,CEBPB,CHUK,Creb,CREB1,E2F1,EGFR,EGR1,ERK1/2,FOXP3,FYN,GFI1,GLI3,GSK3B,HIF1A,HSF1,hymenialdisine,KAT5,KLF5,LEF1,MAPK8,MAPT,MARK2,MITF,MTOR,MYC,NCOA1,NFATC1,NFE2L2,NFKB1,NFKBIA,NRF1,P38 MAPK,PDX1,PGR,PI3K (complex),PPARA,PRKN,PSEN1,PTPN11,PTTG1,RB1,SNAI1,SNCA,SREBF1,SRF,STAT1,STAT3,TFEB,TP53	ABCA3,ABCC8,ACVR2B,AGO2,AHCYL1,AJAP1,AMER1,ARSB,ATF7,ATP11A,BAIAP2,BCL11B,BHLHE41,BLOC1S1,BOC,BSN,C3orf70,CACNA1A,CACNB2,CAPZA2,CCT2,CHST3,CISD1,CIT,COPS5,COQ3,COX14,COX6C,COX7B,COX7C,CRKL,CSNK2A2,CTHRC1,CTNND2,CUX1,DAB1,DAPK1,DCTN3,DNAH9,DNAJC19,DPY19L3,DPYSL3,DYNC1LI1,EIF4A2,EIF4EBP2,EMSY,ENTPD5,F8,FARP1,FHDC1,FKBP11,FLNB,GALNT10,GALNT11,GAS7,GFM2,GHITM,GLIS3,GREB1,GRIN1,GSTA4,GSTO1,H2AZ1,HDAC4…	192 (61)	60
bumetanide	chemical drug		3			0	0.00172	0.0426	ABL1,AGT,AR,ATF2,bumetanide,CASP3,CCND1,CEBPA,CEBPB,Creb,CREB1,CREBBP,CREM,CTNNB1,EGFR,ERBB2,ERK1/2,ESR1,ETV5,FOS,FOXO1,FOXO3,FYN,GATA1,GSK3B,H2AX,HGS,HIF1A,HRAS,IL10,JAK1,JUP,KRAS,MAP3K1,Mapk,MAPK1,MAPK8,MAPT,MED1,Mek,MET,MITF,MKNK1,MTOR,MUC1,MYC,NEDD9,NFE2L2,NFkB (complex),NFKBIA,NOTCH1,NR3C1,NR4A2,P38 MAPK,PGR,PI3K (complex),Pkc(s),PPARA,PPARG,PRKAA1,PRKCD,PTEN,PTGS2,PTPRR,RAF1,RB1,RELA,SGK1,S…	ABCC8,ABCG2,ABL1,ABLIM1,ACOT4,ACTB,ACVR1B,ACVR2B,AGO2,AMER1,AP3M2,ARHGAP1,ARID1B,ARNT,ARPC3,ARSB,ATF7,ATP5F1C,ATP5PB,ATP5PO,ATP6AP2,BCL6,BHLHE41,BOC,BSN,CACNA1A,CACNA1C,CAMK1G,CAPZA2,CARM1,CBL,CD163L1,CDC42BPB,CGN,CHST11,CHSY1,CISD1,COQ3,COX14,COX6C,COX7A2,COX7B,COX7C,CRISPLD2,CRKL,CTHRC1,CTNND2,CUX1,CUX2,DAB1,DAPK1,DCTN3,DENND3,DIP2B,DLGAP2,DNAJC19,DPYSL3,DTNA,DYNC1LI1,DYNLL1,EEF2K,EGF,EIF4A2,EI…	246 (86)	83
lactosylceramide	chemical - endogenous mammalian		3			0	0.00174	0.039	AHR,Akt,AKT1,AR,ATF2,BCL2,CCND1,CDK5,CEBPA,CEBPB,Creb,CREB1,CREBBP,CREM,CSF2,CTNNB1,EGFR,EGR1,ERK1/2,ESR1,estrogen receptor,ETS1,ETV5,FOS,GATA1,GSK3B,HIF1A,HNF4A,Ikb,IL10,IL1B,IL6,IRF3,IRF4,lactosylceramide,Mapk,MAPK1,MAPK8,MAPT,MED1,MITF,MKNK1,MTOR,MYC,NADPH oxidase,NFE2L2,NFkB (complex),NFKB2,NFKBIA,NLRP3,NR1I2,NR3C1,NR4A2,P38 MAPK,PGR,PI3K (complex),Pkc(s),PLA2G1B,POU2F2,PPARA,PPARG,PPARα-RXRα…	ABCC8,ABLIM1,ACVR1B,ACVR2B,AFF3,AGO1,AHCYL1,AMER1,AP2A2,ARHGAP1,ARMCX1,ARNT,ARPC3,ARSB,ATF7,ATP2B4,ATP5F1C,ATP5PB,ATP5PF,ATP5PO,ATP7B,BAIAP2,BEX1,BHLHE40,BHLHE41,BOC,BSN,CACNA1A,CACNA1C,CAMK1G,CAPZA2,CARM1,CASC3,CBL,CD163L1,CD99,CDC42BPB,CELSR3,CGN,CHST3,CHSY1,CISD1,COPS4,COQ3,COX6C,COX7A2,COX7B,COX7C,CRISPLD2,CTNND2,CUX1,CUX2,DAP,DAPK1,DCLRE1B,DCTN3,DENND3,DLGAP2,DNAJC19,DPY19L3,DPYSL3,DTNA,DYNC…	247 (86)	83	B4GALT6	thermozymocidin		NADPH oxidase
R-348	chemical drug		3			0	0.0018	0.0072	ABL1,ACTB,Akt,AKT1,CDH1,CTNNB1,ERK1/2,EZH2,FOXO1,GSK3B,IKZF1,IL2RG,IL4R,JAK1,JAK3,Jnk,LCK,Mapk,MAPK1,MAPK14,MAPK3,MTOR,MTORC1,MYD88,Nfat (family),NFATC1,NFkB (complex),NFKBIA,NLRP3,P38 MAPK,PI3K (complex),PIK3R1,Pka catalytic subunit,PRKCD,PTPN11,R-348,RACK1,REL,SHC1,SLC4A1,STAT1,STAT3,STAT4,STAT5a/b,STAT5B,STAT6,SYK,TICAM1,TRAF6,USP25,VAV2,VAV3,WAS	ABCA3,ABCG2,ABL1,ACOT4,ACP1,AFF3,AHCYL1,AMER1,ANKFY1,AP2A2,ARHGAP1,ARMCX1,ARSB,ATP2B4,ATP5PB,ATP5PF,ATP5PO,BAIAP2,BCL11B,BCL6,BHLHE40,BOC,CACNB2,CAPZA2,CD99,CHST3,CIT,COPS4,CRISPLD2,CRKL,CS,CTNND2,CUX2,DAP,DCLRE1B,DENND3,DIP2B,DNAH2,DUT,EGF,EIF4A2,EMG1,FKBP11,FZD4,GALNT10,GALNT11,GET1,GRIP1,HDAC8,HIVEP1,IGFBP5,IL18BP,IQSEC2,ITGAE,JRK,KAT6A,KCND3,KDELR1,KDM2A,KIF1A,KLF7,KMT2A,LIMK2,LPIN1,MAP2K3,MA…	139 (53)	52					JAK3
SIRT1	transcription regulator	0.863	2			0	0.0018	0.0199	Akt,ATG5,ATG7,Creb,CRTC2,E2F1,EPAS1,ERK1/2,ESRRA,FOXL2,FOXO1,GABARAPL2,GSK3B,HIF1A,HSF1,Jnk,MAPK14,MTORC1,MYC,NAMPT,NFE2L2,NFkB (complex),NFKB1,NKX2-1,Nr1h,PARP1,PER2,PI3K (complex),PPARA,PPARGC1A,RARB,RB1,RELA,SIRT1,SREBF1,STAT1,STAT3,STAT5a/b,STK11,TP53,TP73,TRIM28,XBP1	ABCA3,ABCC8,ACTB,ACVR2B,AFF3,AGO2,AHNAK2,AHRR,AMER1,AP3M2,ARPC3,ATF7,ATP2B4,ATP5PB,ATP5PD,ATP5PF,ATP5PO,ATP6AP2,BEX1,BHLHE41,BOC,CACNA1A,CACNA1C,CAMLG,CCT2,CCT4,CD99,CDK12,CELSR3,CHST3,CISD1,COPS5,COQ3,COX14,COX6C,COX7A2L,COX7B,CRKL,CS,CTNND2,DAB1,DCTN3,DLGAP2,DUT,DYNLL1,EIF4A2,EIF4EBP2,EIF4G1,ELOC,EMC4,ENTPD5,EPAS1,FARP1,FBXO9,FHDC1,FKBP11,FKBP4,FMO5,FOXN3,GAB2,GABARAPL1,GALNT10,GALNT11,GAS7,GHI…	186 (43)	43	beta-estradiol,CSNK2A1,DYRK3,forskolin,INSR,PRKAG1,SP1,Z-LLL-CHO	aldosterone,miR-203a-3p (and other miRNAs w/seed UGAAAUG),mir-27,monocrotaline,SENP1,streptozocin		caspase,CAV1,CPT1B,CYP19A1,PER1,PRDM16,SCGN	BCL2,CCND2,CDKN1A,CDKN2A,CDKN2B,Gsk3,GSTM5,HIF1A,IL1,NADPH oxidase,NPM1,PARP14,PI3K (complex),RB1,SOCS3,SREBF1,TRIM63,UBA7
EML1-ABL1	fusion gene/product		3			0	0.00182	0.0444	Akt,AKT1,AR,ATF2,BCL2,CCND1,CDK5,CEBPA,CEBPB,Creb,CREB1,CREBBP,CREM,CTNNB1,EGFR,EML1-ABL1,ERK1/2,ESR1,ETS1,ETV5,FOS,GATA1,GSK3B,HIF1A,IL10,Mapk,MAPK1,MAPK14,MAPT,MED1,MITF,MKNK,MKNK1,MTOR,MYC,NFE2L2,NFkB (complex),NFKBIA,NR3C1,NR4A2,PGR,Pkc(s),PPARA,PPARG,PRKAA1,PTGS2,PTPRR,RAF1,RELA,RPTOR,SGK1,SHC1,SLC6A3,SMAD2,SMAD3,SP1,SP3,SRF,STAT5a/b,STAT5B,STK11,TCF3,TOB1,TP53,TSC2	ABCC8,ABLIM1,ACOT4,ACVR1B,ACVR2B,AFF3,AHCYL1,AP3M2,ARHGAP1,ARNT,ARSB,ATF7,ATP2B4,ATP5F1C,ATP5PB,ATP5PF,ATP5PO,BCL6,BHLHE40,BHLHE41,BSN,CACNA1A,CACNA1C,CAMK1G,CAPZA2,CARM1,CBL,CD163L1,CDC42BPB,CELSR3,CGN,CHST3,CHSY1,CISD1,COQ3,COX6C,COX7A2,COX7B,COX7C,CRISPLD2,CRKL,CTNND2,CUX1,CUX2,DAPK1,DCTN3,DIP2B,DLGAP2,DNAJC19,DPY19L3,DPYSL3,DTNA,DYNC1LI1,DYNLL1,EEF2K,EIF4A2,EIF4EBP2,EIF4G1,ELK1,EMSY,ENTPD5,EP…	233 (65)	64
tranylcypromine	chemical drug		3			0	0.00182	0.006	1-methyl-4-phenyl-1,2,3,6-tetrahydropyridine,2-amino-1-methyl-6-phenylimidazo-4-5-b-pyridine,acetaminophen,ADCY,ADCY5,aflatoxin B1,Akt,AMPK,AR,benzo(a)pyrene,clopidogrel,Creb,cyclic AMP,CYP1A2,CYP2A6 (includes others),CYP2B6,CYP2C19,CYP2C8,CYP2C9,CYP2D6,CYP2E1,CYP3A4,CYP3A5,diclofenac,ERK1/2,ethanol,FOXO1,losartan potassium,MAO,MAOA,MAPK8,monocrotaline,NFkB (complex),NFKBIA,nicotine,P38 MAPK,pacl…	ABCA2,ABCG2,ACTB,ACVR2B,ADCY2,ADCY9,AFF3,AMER1,ATP11A,ATP5F1C,ATP5PD,ATP5PF,BHLHE40,BHLHE41,BOC,C14orf119,CACNA1A,CAMLG,CAPZA2,CCT2,CCT4,CD99,CHST3,CIT,COX6C,COX7A2,COX7B,COX7C,CS,CUX1,DAB1,DAPK1,DLGAP2,DNAJC19,DPY19L3,DUT,EIF4A2,EIF4EBP2,ELK1,ENTPD5,FBXO9,FHDC1,FKBP4,FOXN3,GABARAPL1,GALNT10,GALNT11,GFM2,GFPT2,GREB1,GRIN1,GSTO1,HDAC4,HDAC8,HIVEP1,HSBP1,JRK,KCND3,KDELR1,KDM2A,KLF7,KLHL29,LIMK2,LPI…	132 (44)	33				CDKN1A,PDE4A	HIF1A,MAO
Plc beta	group		3			0	0.00183	0.0381	1,4,5-IP3,ABL1,AGT,APP,AR,ARNTL,Ca2+,Calmodulin,CASR,CCND1,CD38,CDKN1A,CEBPB,Creb,CREB1,CTNNB1,CYP19A1,diacylglycerol,EGFR,EIF4E,EPAS1,ERK1/2,ESR1,estrogen receptor,ETV5,FOS,FOXO1,FOXO3,GATA2,GSK3B,H2AX,Hdac,HGS,HIF1A,HRAS,HSF1,INSR,ITGB1,JAK1,JUP,KRAS,LCK,MAP3K1,Mapk,MAPK1,MAPK8,MAPT,MARK2,Mek,MET,MITF,MKNK1,MTOR,MUC1,MYC,MYOD1,NEDD9,NFE2L2,NFkB (complex),NFKB1,NFKBIA,NOTCH1,Nr1h,NR1I2,NR3C1,NR4…	ABCC8,ABCG2,ABLIM1,ACOT4,ACTB,ACVR1B,ADCY2,AFF3,AGO1,AGO2,AHRR,ARHGAP1,ARID1B,ARNT,ARPC3,ARSB,ATF7,ATP5F1C,ATP5PB,ATP5PD,BCL11B,BCL6,BHLHE41,BSN,CACNA1A,CACNA1C,CAPZA2,CARM1,CBL,CCT2,CCT4,CDC42BPB,CGN,CHST11,CHSY1,CISD1,CIT,COQ3,COX14,COX6C,COX7B,COX7C,CRKL,CSNK2A2,CTHRC1,CTNND2,CUX1,CUX2,DCTN3,DENND3,DGUOK,DIP2B,DLGAP2,DNAJC19,DPYSL3,DTNA,DYNC1LI1,EEF2K,EGF,EIF4EBP2,EIF4G1,EMG1,EMSY,EP400,EPAS1,…	244 (100)	94	CCR1			1,4,5-IP3,diacylglycerol,Pkc(s)
Ighd	other		3			0	0.00185	0.0272	Akt,AR,ASCL1,ATF2,ATF4,CDKN1A,CEBPB,CHUK,Creb,CREB1,CREBBP,CTNNB1,DDIT3,EGFR,EIF4E,ERK,ERK1/2,ESR1,ESR2,estrogen receptor,ETV5,EZH2,FOS,FOXO1,GATA1,GSK3B,HIF1A,HSF1,Ighd,IRF1,IRF3,KAT6A,LEF1,MAP3K1,MAPT,MKNK1,MLXIPL,MTOR,MYC,MYCN,NFAT5,NFATC1,NFE2L2,NFkB (complex),NFKB1,NFKBIA,NFKBID,NLRP3,NR1I2,NR4A1,NRF1,PDX1,POU5F1,PPARGC1A,PRKAA1,PTEN,PTGS2,RB1,RELA,SHC1,SKI,SP1,SREBF1,SRF,STAT1,STAT3,STAT6,S…	ABCA3,ABCC8,ABL1,ACVR1B,ACVR2B,AFF3,AGO1,AGO2,AHCYL1,AHRR,AMER1,AP3M2,ARHGAP1,ARHGEF17,ARNT,ATF7,ATP2B4,ATP5PD,ATP5PF,ATP6AP2,BCL11B,BCL6,BHLHE40,BHLHE41,BOC,BSN,C3orf70,CACNA1A,CAMK1G,CAMLG,CAPZA2,CARM1,CBL,CCT2,CDC42BPB,CGN,CHST3,CHSY1,COX14,COX7C,CRKL,CTHRC1,CTNND2,CUX1,DAPK1,DCTN3,DGUOK,DLGAP2,DNAH2,DNAJC19,DPYSL2,DTNA,DYNLL1,EEF1E1,EEF2K,EIF4A2,EIF4EBP2,ELK1,ELOC,EP400,EPAS1,F8,FARP1,FBXO9,F…	217 (74)	73					FOXO1
imidazole	chemical - endogenous mammalian		3			0	0.00186	0.0264	26s Proteasome,ADORA2A,APC,AR,ATF6,ATG5,ATP,BCL2L1,benzo(a)pyrene,CCND1,CDH1,CDKN1A,CDKN1B,CEBPB,Creb,CREB1,CREBBP,CTNNB1,CYP,CYP19A1,Cyp2c23,CYP2E1,EGFR,ESR1,ESRRA,ethanol,EZH2,FN1,FOS,FOXO1,FYN,GSK3B,HIF1A,HNF1A,HNF4A,imidazole,KAT5,LEF1,MAPK1,MAPK14,MAPT,MEF2A,mitomycin C,MKNK1,MTOR,MYC,MYOD1,NADPH oxidase,NANOG,NFAT5,NFATC1,NFE2L2,Nos,NR3C1,NR4A1,NT5E,PPARA,PPARGC1A,PRKAA1,PRKAA2,PRKCD,RAC2,R…	ABCA3,ABCC8,ABLIM1,ACVR1B,ACVR2B,ADARB2,AFF3,AGO2,AHCYL1,AMER1,AP2A2,AP3M2,ARMCX1,ARPC3,ARSB,ATF7,ATP11A,ATP2B4,ATP5PD,ATP5PF,ATP5PO,ATP6AP2,ATP7B,BACE1,BAIAP2,BHLHE40,BOC,BSN,C14orf119,C3orf70,CACNA1A,CACNB2,CAMK1G,CAMLG,CAPZA2,CARM1,CBL,CDC42BPB,CDK12,CGN,CHST11,COX14,COX6C,COX7A2L,COX7B,COX7C,CRISPLD2,CRKL,CTNND2,CUX1,CUX2,DAB1,DAP,DCTN3,DENND3,DIP2B,DLGAP2,DNAH2,DNAH9,DNAJC19,DPY19L3,DPYSL2,D…	214 (83)	78					CYP19A1,NADPH oxidase
Prl3d1 (includes others)	other		3			0	0.00187	0.0293	ABL1,Akt,AKT1,APC,AR,CCND1,CEBPA,CHUK,Creb,CREB1,CTNNB1,EGFR,EIF2AK3,ESR1,FLI1,FOS,HNRNPK,IKK (complex),MAPK1,MAPK14,MAPK3,MAPK8,MAPK9,MAPT,Mek,MET,mir-21,MMP9,MYC,NFE2L2,NFkB (complex),NFKB1,NR3C2,P38 MAPK,PGR,PI3K (complex),PLA2G4A,PRKCD,Prl3d1 (includes others),RAF1,RB1,RELA,RORC,STAT,STAT3,TEAD1,TP53,TP63,TP73,VEGFA	ABCG2,ABHD2,ABLIM1,ACTB,ACVR1B,ACVR2B,AGO2,AHCYL1,AHRR,AMER1,AP3M2,ARHGAP1,ARID5B,ARNT,ARSB,ATF7,ATP11A,ATP5F1C,ATP5PB,ATP5PO,ATP6AP2,BCL6,BEX1,BOC,BSN,CACNA1A,CACYBP,CAMLG,CAPZA2,CARM1,CBL,CD99,CDC42BPB,CELSR3,CGN,CHST3,CISD1,COPS5,COQ3,COX14,COX6C,COX7A2,COX7B,COX7C,CRKL,CSNK2A2,CUX1,DAB1,DCTN3,DENND3,DNAH9,DNAJC19,DPY19L3,DPYSL2,DTNA,DUT,DYNC1LI1,DYNLL1,EEF2K,EIF4EBP2,EIF4G1,ELOC,EMSY,ENTPD5,E…	231 (50)	49
Dcc dimer	complex		3			0	0.00187	0.037	ABL1,ADAM10,ADAM12,ADCY5,AIFM1,APP,AR,ATF2,BCL2L1,Ca2+,Calmodulin,CASR,CCND1,CDH1,CEBPA,CEBPB,CPE,Creb,CREB1,CREBBP,CREM,CRTC2,DCC,Dcc dimer,EGFR,EGR1,EIF2AK3,ERK1/2,ESR1,ETV5,F2,FAAH,FOS,FYN,GATA1,GSK3B,HIF1A,IL10,JUP,MAP3K1,MAPT,MED1,MITF,MKNK1,MRTFA,MTOR,MYC,NFATC2,NFE2L2,NFKBIA,NR3C1,NR4A2,P38 MAPK,PARP1,PGR,PI3K (complex),Pkc(s),PKD1,PPARA,PRKAA1,PRKCD,PTGS2,PTPRR,reactive oxygen species,RET…	ABCC8,ABL1,ABLIM1,ACVR1B,ACVR2B,ADCY2,ADCY9,AFF3,AHCYL1,ARHGAP1,ARNT,ATF7,ATP5PB,ATP5PD,BAIAP2,BHLHE41,BSN,CACNA1A,CACNA1C,CAMK1G,CAMLG,CAPZA2,CARM1,CBL,CD163L1,CDC42BPB,CELSR3,CGN,CHSY1,CISD1,COQ3,COX6C,COX7A2,COX7B,COX7C,CRISPLD2,CRKL,CSNK2A2,CTNND2,CUX1,DAB1,DAP,DAPK1,DCTN3,DENND3,DHX33,DLGAP2,DNAJC19,DPY19L3,DPYSL3,DTNA,DYNC1LI1,DYNLL1,EEF2K,EIF4EBP2,EIF4G1,ELK1,ELOC,EMSY,ENTPD5,EP400,F8,FARP…	216 (82)	79
RHEB	enzyme	0.007	1			0	0.00192	0.0007	RHEB	BACE1,IRS1,IRS2	3 (1)	1	ATF6,CPT1B,PI3K (complex)	FOXO1		HIF1A
icariin	chemical drug		1			0	0.00192	0.0018	icariin	ADCY2,ADCY9,RUNX2	3 (1)	1
GNRHR	G-protein coupled receptor	0.371	3			0	0.00195	0.044	ADAM10,ADCY5,Akt,APP,AR,ATF2,Ca2+,CCND1,CEBPA,CEBPB,Creb,CREB1,CREBBP,CREM,CSF1,CTNNB1,EGFR,EGR1,ERK1/2,ESR1,ETV5,FOS,G protein alphai,G protein beta gamma,GATA1,GLI1,GNA12,GNAQ,GNAS,GNRHR,GSK3B,Gα12/13,Gαq,HIF1A,HSF1,IL10,ITPR2,KAT5,KLF4,LCK,MAP3K1,Mapk,MAPK1,MAPK3,MAPK8,MAPT,MED1,Mek,MET,MITF,MKNK1,MTOR,MYC,NCOA1,NEUROD1,NFE2L2,NFkB (complex),NFKBIA,NR4A1,NR4A2,P2RY2,PARP1,PGR,PI3K (complex),Pk…	ABCC8,ABLIM1,ACVR1B,ACVR2B,ADCY2,ADCY9,AFF3,AHCYL1,AHNAK2,AJAP1,AP2A2,AP3M2,ARHGAP1,ARNT,ARSB,ATF7,ATP5F1C,ATP5PB,ATP5PF,ATP5PO,B3GALNT1,BAIAP2,BSN,CACNA1A,CACNA1C,CACNB2,CAMK1G,CAPZA2,CARM1,CBL,CCT2,CCT4,CD163L1,CDC42BPB,CDK12,CELSR3,CGN,CHST11,CHST3,CHSY1,CISD1,COQ3,COX6C,COX7B,COX7C,CRKL,CSNK2A2,CTHRC1,CTNND2,CUX1,DAPK1,DCTN3,DENND3,DIDO1,DIRAS2,DLGAP2,DNAJC19,DPYSL3,DTNA,DYNC1LI1,DYNLL1,EEF2K…	249 (99)	89	CREBBP,GnRH analog,goserelin,INHBA,Pkc(s),SMAD4	beta-estradiol,forskolin,FST,GATA2,mifepristone,pentobarbital
SU 9516	chemical drug		2			0	0.00196	0.0006	FOXO1,RB1,SU 9516	ACTB,AFF3,ATP5PF,CELSR3,COX14,COX7A2,DAPK1,FLNB,GABARAPL1,GFPT2,GHITM,GPR75,HDAC8,HSBP1,IRS1,KLF7,MDH1,MRPL11,MRPS18C,MRPS7,NDUFA12,NDUFA4,NDUFA6,NDUFA8,NDUFA9,NDUFAF2,NDUFAF4,NDUFB8,NDUFS4,NME1,NRP2,PARK7,RAB7A,S1PR3,SREBF2,TNFSF10,TOMM7,TRAF6,ULK1,VDAC1	40 (3)	2				FOXO1,RB1
AGO2	translation regulator	0.01	3			0	0.00197	0.0021	AGO2,Akt,AR,CDK2,FOS,FOXO1,GATA1,GATA3,MAPK8,MITF,NFATC1,NFE2L2,NFkB (complex),RB1,SP1,SPI1	ABCC8,ABHD2,ACTB,ATF7,ATP5PF,BCL11B,BCL6,BHLHE40,BHLHE41,CACNA1A,CACNA1C,CELSR3,CHST3,CIT,COPS5,COX14,COX6C,COX7A2,COX7B,COX7C,CS,CUX1,DAPK1,DCTN3,DNAJC19,DUT,DYNLL1,EGF,ENTPD5,EPAS1,FKBP11,FKBP4,FLNB,GABARAPL1,GALNT10,GALNT11,GFM2,GHITM,GNPAT,GPR75,GREB1,GSTA4,GSTO1,HDAC4,HDAC8,HINT1,HIVEP1,HSBP1,IKZF4,KCND3,KDM2A,KLF7,LRRK1,MDC1,MDH1,MECP2,MFHAS1,MRPL11,MRPL27,MRPL33,MRPL39,MRPS18C,MRPS33,MRPS7…	127 (16)	16	Z-LLL-CHO			mir-103,mir-122,miR-140-5p (and other miRNAs w/seed AGUGGUU),miR-143-3p (and other miRNAs w/seed GAGAUGA),mir-188,miR-210-3p (miRNAs w/seed UGUGCGU),mir-23,mir-24,mir-27,miR-29b-3p (and other miRNAs w/seed AGCACCA),mir-328,miR-7a-5p (and other miRNAs w/seed GGAAGAC),MITF	HIF1A
diadenosine triphosphate	chemical - endogenous mammalian		3			0	0.002	0.0403	ADAM10,ADCY5,Akt,APP,ATF2,CCND1,CDKN1A,CDKN1B,CEBPB,CHUK,Creb,CREB1,CREBBP,CREM,CSF1,diadenosine triphosphate,EGFR,ERF,ERK1/2,ESR1,ETS1,FOS,FOXO1,GSK3B,HIF1A,HRAS,HSF1,KAT5,KLF4,Mapk,MAPK1,MAPK14,MAPK3,MAPK8,MAPT,MED1,Mek,MET,MKNK1,MYOD1,NCOA1,NCOA2,NEUROD1,NFATC1,NFE2L2,NFkB (complex),NFKBIA,NR3C1,NR4A1,P2RY12,P38 MAPK,PARP1,PI3K (complex),Pkc(s),POU5F1,PPARG,PTPN11,RAF1,RARA,RELA,RPTOR,RUNX1,SH…	ABCA2,ABCA3,ABCC8,ABLIM1,ACVR1B,ACVR2B,ADCY2,ADCY9,AFF3,AGO2,AHRR,AP3M2,ARHGAP1,ARNT,ARSB,ATF7,ATP2B4,ATP5F1C,ATP5PB,ATP5PO,BCL11B,BCL6,BHLHE41,BSN,CACNB2,CAMK1G,CAPZA2,CARM1,CBL,CCT2,CCT4,CD163L1,CDC42BPB,CELSR3,CGN,CHST11,CHST3,CISD1,CIT,COQ3,CRKL,CSNK2A2,CTNND2,CUX1,DCTN3,DPYSL2,DPYSL3,DTNA,DYNC1LI1,DYNLL1,EEF2K,EIF4A2,EIF4EBP2,EIF4G1,EMSY,ENTPD5,F8,FARP1,FHDC1,FKBP11,GABARAPL1,GALNT10,GALNT11…	223 (71)	69
SLC6A3	transporter		3			0	0.00203	0.0289	ACLY,Akt,APP,AR,CCND1,CDK5,CDKN1A,CDKN1B,CEBPB,CHUK,CLOCK,CREB1,CREBBP,EGFR,ERBB2,ERK1/2,ESR1,ESR2,estrogen receptor,EZH2,FOXO1,FOXO3,FOXO4,FOXP3,GATA1,HIF1A,HSF1,IRF1,IRF3,KAT6A,LEF1,LMNA,MAP3K1,MAPK1,MAPT,MEF2A,MTOR,NFAT5,NFE2L2,NFkB (complex),NFKB1,NFKBIA,NFKBID,NLRP3,NR1I2,NR3C1,NR3C2,NR4A1,NRF1,NTRK2,P38 MAPK,PDX1,POU5F1,PPARGC1A,PRKAA1,PRKN,RB1,RELA,SKI,SLC6A3,SP1,SREBF1,STAT1,STK11,TAL1,TP…	ABCC8,ABLIM1,ACVR1B,AGO1,AGO2,AHNAK2,AHRR,AP3M2,ARHGAP1,ARHGEF17,ARSB,ATF7,ATP2B4,ATP5PD,BCL11B,BCL6,BHLHE40,BHLHE41,BSN,C3orf70,CAMK1G,CAMLG,CAPZA2,CARM1,CBL,CCT2,CDC42BPB,CGN,CHST3,COX14,COX7C,CRKL,CSNK2A2,CTHRC1,CUX1,DAPK1,DCTN3,DLGAP2,DNAH2,DNAJC19,DPYSL2,DTNA,DYNLL1,EEF1E1,EEF2K,EIF4A2,ELK1,ELOC,EPAS1,F8,FARP1,FBXO9,FKBP11,FMO5,FOXN3,GAB2,GABARAPL1,GALNT10,GALNT11,GAS7,GFM2,GGCT,GHITM,GIT2,G…	194 (67)	67	forskolin,NPC 15437,PI3K (complex)	1-methyl-4-phenyl-1,2,3,6-tetrahydropyridine,escitalopram,methamphetamine,Pkc(s),streptozocin,vanoxerine
CAMK2G	kinase	0.157	2			0	0.00204	0.0014	Akt,CAMK2G,FOXO1,GSK3B,MAPKAPK2,MTOR,NFkB (complex),NR1H2,OGT,RARA,STAT3	ABCA2,ABHD2,ABLIM1,AFF3,AMER1,ARHGAP1,ATP5PB,ATP5PF,ATP6AP2,BCL6,BHLHE40,BOC,CD99,CHST3,COX6C,CS,CTNND2,DAPK1,DTNA,ELK1,FLNB,GABARAPL1,GALNT10,GALNT11,GFPT2,GLG1,GNPAT,GREB1,GRIN1,HDAC8,HIVEP1,HSPB8,IGF1R,IGFBP5,IQSEC2,IRS1,KCND3,KDM2A,KLF7,MDH1,MFHAS1,MGAT5B,MRPS18C,MRPS7,MTSS1,NCOA1,NDUFA12,NDUFA4,NDUFA6,NDUFAF2,NDUFAF4,NDUFB6,NDUFB8,NRP2,NUP62,PGRMC1,PIP5K1A,PML,PSMC6,PSMD10,PSMD14,RAB7A,RPL23…	78 (11)	10	CREBBP			CDKN1A,FOXO1,HBA1/HBA2,OGT
HOXA10	transcription regulator		3			0	0.00205	0.0211	AR,ATF2,CREBBP,ESR1,ESR2,estrogen receptor,FOXO1,GATA1,HNF4A,HOXA10,MEF2C,MYC,MYOD1,NCOA1,NEUROG2,NFE2L2,NFkB (complex),NR3C1,NR3C2,PPARA,PPARG,RB1,RBL2,RELA,SOX2,SP1,SP3,STAT1,STAT3,TP53	ABCA3,ABCC8,ABLIM1,ACTB,ACVR1B,AFF3,AGO1,AGO2,AHRR,AMER1,AP3M2,ARHGAP1,ARNT,ATF7,ATP11A,ATP5F1C,ATP5PB,ATP5PF,ATP5PO,ATP6AP2,ATP7B,B3GALNT1,BCL6,BOC,CACNA1A,CACNA1C,CAMK1G,CARM1,CBFA2T2,CBL,CCT4,CDC42BPB,CELSR3,CGN,CHST3,CISD1,CIT,COPS5,COQ3,COX14,COX6C,COX7A2,COX7B,COX7C,CRKL,CTHRC1,CUX1,CUX2,DAPK1,DCTN3,DNAJC19,DPY30,DPYSL3,DTNA,DUT,DYNLL1,EEF2K,EGF,ELOC,ENTPD5,FLNB,GAB2,GABARAPL1,GAS7,GFM2,GGC…	207 (30)	30	beta-estradiol,bisphenol A,diethylstilbestrol	GATA2,mifepristone,mir-27		ALDH1A1,FST,GFI1,TLX1	CREBBP,IGFBP5,ME1
TUG-891	chemical reagent		3			0	0.00206	0.0456	Akt,AKT1,AR,ATF2,BCL2,CCND1,CEBPA,CEBPB,Creb,CREB1,CREBBP,CREM,CTNNB1,EGFR,EGR1,ERK1/2,ESR1,ETS1,ETV5,FFAR4,FOS,GATA1,GSK3B,HIF1A,IL10,Insulin,Mapk,MAPK1,MAPT,MED1,MITF,MKNK,MKNK1,MTOR,MYC,NFE2L2,NFkB (complex),NR3C1,NR4A2,P38 MAPK,PGR,Pkc(s),PPARA,PPARG,PRKAA1,PTPRR,RAF1,RELA,RPTOR,SGK1,SHC1,SMAD2,SMAD3,SP1,SP3,SRF,STAT3,STK11,TCF3,TOB1,TP53,TSC2,TUG-891	ABCC8,ABLIM1,ACVR1B,ACVR2B,AFF3,AHCYL1,AMER1,AP3M2,ARHGAP1,ARNT,ARSB,ATF7,ATP2B4,ATP5F1C,ATP5PB,ATP5PF,ATP5PO,ATP6AP2,BAIAP2,BHLHE40,BHLHE41,BOC,BSN,CACNA1A,CACNA1C,CAMK1G,CARM1,CBL,CCT2,CCT4,CD163L1,CDC42BPB,CELSR3,CGN,CHST3,CHSY1,CISD1,COQ3,COX6C,COX7A2,COX7B,COX7C,CRISPLD2,CRKL,CTNND2,CUX1,DAPK1,DCTN3,DLGAP2,DNAJC19,DPY19L3,DPYSL3,DTNA,DYNC1LI1,EEF2K,EIF4EBP2,EIF4G1,ELK1,EMSY,ENTPD5,EP400,F8,F…	229 (63)	62
Pif	other		3			0	0.00207	0.0473	Akt,AR,ATF2,ATF3,CCND1,CDK5,CEBPA,CEBPB,CHUK,CLOCK,Creb,CREB1,CREBBP,CTNNB1,DOCK8,EGFR,EGR1,EIF2AK2,EIF2S1,EIF4E,ERK1/2,ESR1,ETV5,F3,FOS,GATA1,HIF1A,HMGA1,HSF1,IL10,ILF3,INSR,IRF1,IRF3,Mapk,MAPK1,MAPK8,MAPT,MED1,MITF,MKNK,MKNK1,MTOR,MYC,NFE2L2,NFkB (complex),NFKBIA,NR3C1,NR4A2,P38 MAPK,PARP1,PGR,Pif,Pkc(s),PPARA,PPARG,PRKAA1,PRKCA,PRKG1,PTGS2,PTPRR,RAF1,RB1,RELA,SFPQ,SGK1,SHC1,SLC6A3,SMAD2,SMAD3,…	ABCC8,ACVR1B,ACVR2B,ADARB2,AFF3,AHCYL1,AHNAK2,AP3M2,ARID5B,ARL2BP,ARNT,ARSB,ATF7,ATP5F1C,ATP5PB,ATP5PD,ATP5PF,ATP5PO,BAIAP2,BHLHE40,BSN,CACNA1A,CACNA1C,CAMK1G,CAMLG,CAPZA2,CARM1,CBL,CCT2,CCT4,CD163L1,CDC42BPB,CELSR3,CEP19,CGN,CHST3,CHSY1,CISD1,COQ3,CORT,COX14,COX6C,COX7A2,COX7B,COX7C,CRISPLD2,CRKL,CUX1,DAB1,DAPK1,DCTN3,DGUOK,DLGAP2,DNAJC19,DPY19L3,DPYSL3,DTNA,DYNC1LI1,DYNLL1,EEF2K,EIF4A2,EIF4EBP2…	235 (80)	79				26s Proteasome
tannic acid	chemical toxicant		3			0	0.00208	0.0148	26s Proteasome,ADAM10,beta-estradiol,CCND1,CEBPB,CHUK,Creb,CREM,CSF1,CTNNB1,EGFR,EGR1,EIF2AK3,ERK1/2,ERN1,ESR1,ETV5,FASN,fulvestrant,GATA1,GSK3B,H2AX,Hdac,HIF1A,HSF1,IL10,IRF3,KAT5,KLF4,MAPK1,MAPT,MED1,mir-21,MITF,MKNK,MKNK1,MTOR,NEUROD1,NFATC1,NFE2L2,NFKBIA,NMNAT1,NR4A1,NR4A2,P38 MAPK,PARG,PARP1,PGR,POU5F1,PPARA,PPARG,PRKAA1,PSMB11,PSMD10,PTGS2,PTPRR,RAF1,RARA,RPTOR,RUNX1,SGK1,SIRT1,SLC6A3,SNAI1…	ABLIM1,ACVR1B,ADARB2,ADCY2,AFF3,AHCYL1,AMER1,ARHGAP1,ARID5B,ARMT1,ARNT,ARSB,ATF7,ATP5PD,ATP5PF,ATP5PO,ATP6AP2,BAIAP2,BCL6,BEX1,BOC,BSN,CACNA1C,CACNB2,CACYBP,CAPZA2,CARM1,CBL,CCT2,CCT4,CD163L1,CDC42BPB,CHSY1,CSNK2A2,CTNND2,DAPK1,DCTN3,DGUOK,DLGAP2,DPYSL3,DTNA,DYNC1LI1,DYNLL1,EEF2K,EGF,EIF4A2,EIF4EBP2,ELK1,ELOC,EMG1,EMSY,ENTPD5,EP400,EPAS1,FBXO9,FHDC1,FMO5,FNBP1,FOXN3,FZD4,GABARAPL1,GHITM,GIT2,GLB1…	192 (77)	75				BCL2	26s Proteasome
ADCYAP1R1	G-protein coupled receptor	0.013	3			0	0.00209	0.0315	26s Proteasome,ADAM10,ADCYAP1R1,ADRB1,AR,ATF4,Ca2+,Calmodulin,CASR,CCND1,CD38,CDKN1A,Creb,CREB1,CREB3L2,CREBBP,CREM,CRTC2,CTNNB1,EGFR,EIF4E,ERBB2,ERK1/2,ERN1,ESR1,FOS,GLI1,GLI3,GNAS,Gαq,H2AX,Hdac,HNF4A,HRAS,ITGA3,ITPR2,JAK1,KRAS,LCK,MAP3K1,MAPK1,MAPK14,MAPT,Mek,MTOR,MYC,NFATC1,NFATC2,NFE2L2,NFkB (complex),NFKB1,NFKBIA,NLRP3,Nr1h,NR1I2,NR4A1,NRAS,NTRK1,P38 MAPK,PI3K (complex),Pka,Pkc(s),PPARA,PPAR…	ABCA3,ABCC8,ACVR1B,ACVR2B,ADARB2,ADCY2,AGO2,AHNAK2,AHRR,AMER1,AP2A2,AP3M2,ARNT,ARPC3,ARSB,ATF7,ATP5PD,ATP7B,B3GALNT1,BCL11B,BHLHE41,BOC,BSN,CACNA1A,CACNA1C,CACNB2,CAMK1G,CARM1,CBL,CDC42BPB,CGN,CHST11,COPS5,COX14,COX7C,CRKL,CUX1,CUX2,DAB1,DCTN3,DENND3,DGUOK,DHX33,DIRAS2,DLGAP2,DNAJC19,DPY19L3,DPYSL3,DTNA,DYNC1LI1,EEF2K,EIF4EBP2,EIF4G1,EMG1,EMSY,FARP1,FBXO9,FHDC1,FKBP11,FLNB,FMO5,FOXN3,GFM2,GFPT2,G…	208 (90)	87	vasoactive intestinal peptide			Pkc(s)
CREBBP	transcription regulator	0.019	2			0	0.00215	0.0238	AR,ATF2,CREBBP,ESR1,ESR2,estrogen receptor,FOXO1,GATA1,HNF4A,MEF2C,MYC,MYOD1,NCOA1,NEUROG2,NFE2L2,NFkB (complex),NR3C1,NR3C2,PPARA,PPARG,RB1,RBL2,RELA,SOX2,SP1,SP3,STAT1,STAT3,TP53	ABCA3,ABCC8,ABLIM1,ACVR1B,AFF3,AGO1,AGO2,AHRR,AMER1,AP3M2,ARHGAP1,ARNT,ATF7,ATP11A,ATP5F1C,ATP5PB,ATP5PF,ATP5PO,ATP6AP2,ATP7B,BCL6,BOC,CACNA1A,CACNA1C,CAMK1G,CARM1,CBFA2T2,CBL,CCT4,CDC42BPB,CELSR3,CGN,CHST3,CISD1,CIT,COPS5,COQ3,COX14,COX6C,COX7A2,COX7B,COX7C,CRKL,CTHRC1,CUX1,CUX2,DAPK1,DCTN3,DNAJC19,DPY30,DPYSL3,DTNA,DUT,DYNLL1,EEF2K,EGF,ENTPD5,FLNB,GAB2,GABARAPL1,GAS7,GFM2,GGCT,GHITM,GIT2,GLG1,G…	202 (29)	29	26s Proteasome,CD3,forskolin,GFRA1,HNF1A,metribolone,TRH	beta-estradiol,GFI1,HOXA10,HOXB7,HOXD4,PRI-724		BCL2,CAMK2G,CCND2,CDKN1A,ELF3,FOXO1,GNRHR,GRM1,MDM2,NFE2L2,PPARG,PRL,RB1,SST
NMBR	G-protein coupled receptor		3			0	0.00216	0.0371	ADAM10,ADCY,ADCY5,Akt,ATF2,CCND1,CDKN1A,CDKN1B,CEBPB,CHUK,CREB1,CREBBP,CSF1,EGFR,ERF,ESR1,FOS,FOXO1,GSK3B,HIF1A,HRAS,HSF1,KAT5,KLF4,Mapk,MAPK1,MAPK14,MAPT,Mek,MET,MKNK1,MYOD1,NCOA1,NCOA2,NEUROD1,NFATC1,NFE2L2,NFkB (complex),NMBR,NR3C1,NR4A1,P38 MAPK,PARP1,Pkc(s),POU5F1,PPARG,RAF1,RARA,RELA,RPTOR,RUNX1,SHC1,SMAD2,SNAI1,SP1,SREBF1,STAT,STAT1,TOB1,TP53,TWIST1,UBR5	ABCA2,ABCC8,ABLIM1,ACVR1B,ADCY2,ADCY9,AFF3,AGO2,AHRR,AP3M2,ARHGAP1,ARNT,ARSB,ATF7,ATP11A,ATP2B4,ATP5F1C,ATP5PB,ATP5PO,BCL11B,BCL6,BHLHE41,BSN,CACNB2,CAMK1G,CAPZA2,CARM1,CBL,CCT2,CCT4,CD163L1,CDC42BPB,CELSR3,CGN,CHST11,CHST3,CISD1,CIT,COQ3,CRISPLD2,CRKL,CTNND2,CUX1,DCTN3,DPY19L3,DPYSL3,DTNA,DYNC1LI1,DYNLL1,EEF2K,EIF4A2,EIF4G1,EMSY,ENTPD5,F8,FARP1,FKBP11,FLNB,GABARAPL1,GALNT10,GALNT11,GHITM,GIT2,GN…	213 (62)	61
ITLN1	other		3			0	0.00217	0.0321	Akt,AKT1,AMPK,AR,ATF2,BCL2,CCND1,CEBPA,CEBPB,Creb,CREB1,CREBBP,CREM,CRTC2,EGFR,EGR1,EIF2AK3,ERK1/2,ERN1,ESR1,ETS1,ETV5,FASN,FOS,FOXO1,GATA1,GSK3B,HIF1A,HNF4A,HRAS,IL10,INSR,Insulin,ITLN1,Mapk,MAPK1,MAPK14,MAPK8,MITF,MKNK,MLXIPL,MTOR,MYC,NAD+,NAMPT,NFE2L2,NFkB (complex),NFKBIA,NR3C1,NR4A2,P38 MAPK,PGR,Pkc(s),PPARA,PPARG,PPARGC1A,PTPRR,RAF1,RB1,RELA,SGK1,SHC1,SIRT1,SMAD2,SMAD3,SP1,SP3,SRF,STAT3,STK…	ABCC8,ABLIM1,ACVR1B,ACVR2B,AHCYL1,AMER1,AP3M2,ARHGAP1,ARNT,ARSB,ATF7,ATP2B4,ATP5PD,ATP7B,BAIAP2,BHLHE41,BOC,CACNA1A,CACNA1C,CAMK1G,CAPZA2,CARM1,CBL,CCT2,CCT4,CD163L1,CDC42BPB,CGN,CHST11,CHST3,CHSY1,COX14,COX6C,COX7A2L,COX7B,COX7C,CRISPLD2,CRKL,CTNND2,CUX1,CUX2,DAPK1,DCTN3,DNAJC19,DPY19L3,DTNA,DYNC1LI1,EEF2K,EIF4EBP2,EIF4G1,ELK1,EMSY,ENTPD5,EP400,F8,FARP1,FBXO9,FHDC1,FOXN3,GALNT10,GALNT11,GFM2,GGH…	196 (72)	71	INSR
PPP1R2	phosphatase	0.041	3			0	0.00219	0.0232	ACLY,Akt,AR,AURKA,BRCA1,CASR,CDKN1A,Creb,CREBBP,ERK1/2,ESR1,GNA12,GSK3B,H2AX,IGF1R,IRF7,Mapk,MAPK1,MAPK14,MAPK3,MAPK8,MAPK9,MTOR,NFKBIA,NMDA Receptor,NR1I2,P38 MAPK,PGR,PIP5K1B,PP1 protein complex group,PPP1CC,PPP1R2,Ppp2c,RAF1,RASSF1,RB1,SMAD3,SNCA,STAT1,STAT3,STAT5B,TAZ,TBXA2R,TP53,TWIST1,YAP/TAZ,YAP1	ABHD2,ABL1,ABLIM1,ACOT4,ACVR1B,ACVR2B,AHCYL1,AJAP1,AMER1,ARHGAP1,ARNT,ARSB,ATP2B4,ATP5F1C,ATP5PB,ATP5PD,ATP5PF,ATP5PO,ATP6AP2,BACE1,BCL11B,BHLHE40,BOC,CACNA1A,CAMK1G,CAPZA2,CARM1,CBL,CCT4,CDC42BPB,CDK12,CGN,CHST3,CISD1,COQ3,COX14,COX6C,COX7B,COX7C,CRISPLD2,CRKL,CTHRC1,CTNND2,CUX1,CUX2,DIDO1,DIP2B,DNAJC19,DPY19L3,DPYSL2,DPYSL3,DTNA,DUT,EEF2K,EIF4A2,EIF4EBP2,EMSY,ENTPD5,EP400,FHDC1,FLNB,FMO5,GABARA…	175 (47)	41	Gsk3
3,4-dihydroxyphenylethanol	chemical drug		3			0	0.0022	0.0321	3,4-dihydroxyphenylethanol,Akt,AKT1,AMPK,AR,ATF2,BCL2,CCND1,CEBPA,CEBPB,Creb,CREB1,CREBBP,CREM,CRTC2,EGFR,EGR1,EIF2AK3,ERK1/2,ERN1,ESR1,ETS1,ETV5,FASN,FOS,FOXO1,GATA1,GSK3B,HIF1A,HNF4A,HRAS,IL10,INSR,Insulin,Mapk,MAPK1,MAPK14,MAPK8,MITF,MKNK,MLXIPL,MTOR,MYC,NAD+,NAMPT,NFE2L2,NFkB (complex),NFKBIA,NR3C1,NR4A2,P38 MAPK,PGR,Pkc(s),PPARA,PPARG,PPARGC1A,PTPRR,RAF1,RB1,RELA,SGK1,SHC1,SIRT1,SMAD2,SMAD3,…	ABCC8,ABLIM1,ACVR1B,ACVR2B,AHCYL1,AMER1,AP3M2,ARHGAP1,ARNT,ARSB,ATF7,ATP2B4,ATP5PD,ATP7B,BAIAP2,BHLHE41,BOC,CACNA1A,CACNA1C,CAMK1G,CAPZA2,CARM1,CBL,CCT2,CCT4,CD163L1,CDC42BPB,CGN,CHST11,CHST3,CHSY1,COX14,COX6C,COX7A2L,COX7B,COX7C,CRISPLD2,CRKL,CTNND2,CUX1,CUX2,DAPK1,DCTN3,DNAJC19,DPY19L3,DTNA,DYNC1LI1,EEF2K,EIF4EBP2,EIF4G1,ELK1,EMSY,ENTPD5,EP400,F8,FARP1,FBXO9,FHDC1,FOXN3,GALNT10,GALNT11,GFM2,GGH…	196 (72)	71
GSK3 beta-Axin-APC-Ctnn beta	complex		3			0	0.00221	0.044	Akt,APC,APP,AR,AXIN1,CCND1,CDKN1A,CEBPB,CHUK,CREB1,CREBBP,CTNNB1,E2F1,EGR1,ESRRA,EZH2,FOXO4,FOXP3,FYN,GFI1,GLI3,GSK3 beta-Axin-APC-Ctnn beta,GSK3B,HIF1A,HSF1,KAT5,KLF5,MAP2K1,MAP3K1,MAPK8,MAPK9,MARK2,MITF,MTOR,MYC,NANOG,NCOA1,NFATC1,NFE2L2,NFkB (complex),NFKB1,NFKBIA,P38 MAPK,PDX1,PGR,PI3K (complex),PPARA,PPARG,PSEN1,PTEN,PTPN11,PTTG1,RBL2,RELA,SFPQ,SNAI1,SREBF1,SRF,STAT1,STAT3,TFEB,TP53,VDR	ABCA3,ABCC8,ABL1,ADARB2,AGO2,AHCYL1,AHRR,AMER1,AP3M2,ARHGAP1,ARSB,ATF7,ATP11A,ATP5F1C,ATP5PO,BAIAP2,BHLHE40,BHLHE41,BLOC1S1,BOC,CACNA1A,CACNB2,CAMK1G,CAPZA2,CCT2,CDK12,CELSR3,CHST3,CISD1,CIT,COPS5,COQ3,COX6C,COX7A2,COX7B,COX7C,CRKL,CSNK2A2,CUX1,DAB1,DCTN3,DNAH2,DNAJC19,DPY19L3,DPYSL3,DYNC1LI1,EIF4A2,EMSY,F8,FARP1,FHDC1,FKBP11,FLNB,FZD4,GALNT10,GALNT11,GFM2,GFPT2,GLIS3,GNPAT,GPR75,GREB1,GSTA4,GSTO…	200 (63)	59
CDK2AP1	other	0.974	3			0	0.00227	0.0328	ABL1,Ahr-aryl hydrocarbon-Arnt,Akt,AR,BRCA1,CCND1,CDK2,CDK2AP1,CDKN1A,CDKN1B,CDX2,CEBPA,CTNNB1,DNMT1,E2F3,EGR1,ERK1/2,FLT1,FOXO1,FOXO3,FOXP3,GSK3B,ID2,ID3,LEF1,MAPK14,MAPK8,MAPT,MEF2C,MYC,NCOA1,NFkB (complex),NR1I2,NR4A1,NR4A2,NR4A3,P38 MAPK,PARP1,PELP1,PGR,PPARG,promegestone,PTEN,PTTG1,Rb,RB1,RNF2,SMAD2,SMARCA4,SMARCC1,SOX2,SP1,STAT1,STAT5B,TFCP2,TP53,Wnt,WNT1,WNT3A,WNT5A	ABCA3,ABCC8,ABCG2,ABHD2,ABRACL,ACOT4,ACTB,ACVR2B,AFF3,AHCYL1,AHRR,AP3M2,ARNT,ARPC3,ATP2B4,ATP5F1C,ATP5PB,BAIAP2,BCL6,BEX5,BSN,C3orf70,CACNA1A,CACNA1C,CD163L1,CELSR3,CHST3,CISD1,COPS5,COQ3,COX14,COX6C,COX7A2,COX7B,CRISPLD2,CSNK2A2,CTHRC1,CTNND2,CUX1,CUX2,DAB1,DIP2B,DNAJC19,DPY30,DPYSL2,DYNC1LI1,DYNLL1,EGF,EIF2S3,EIF4A2,EIF4EBP2,EIF4G1,EMSY,EP400,EPAS1,FLNB,FMO5,FZD4,GAB2,GALNT10,GALNT11,GAS7,GFM2,…	195 (60)	56				Rb,RB1
binimetinib	chemical drug		3			0	0.00228	0.0455	ADAM10,AR,ATF2,binimetinib,CCND1,CEBPA,CEBPB,CHUK,Creb,CREB1,CREBBP,CREM,CSF1,CTNNB1,EGR1,EIF4E,ERBB2,ERK1/2,ESR1,ETV5,FOS,GATA1,GSK3B,HIF1A,HSF1,IL10,KAT5,KLF4,MAP2K1,MAP2K2,Mapk,MAPK1,MAPK14,MAPK8,MAPK9,MAPT,MED1,MET,MITF,MKNK,MKNK1,MTOR,MYC,MYOD1,NCOA1,NEUROD1,NFE2L2,NFkB (complex),NFKBIA,NR4A1,NR4A2,P38 MAPK,PARP1,PGR,PI3K (complex),Pkc(s),POU5F1,PPARA,PPARG,PRKAA1,PTGS2,PTPRR,RAF1,RARA,RELA,…	ABCC8,ABL1,ABLIM1,ACVR1B,ACVR2B,AFF3,AHCYL1,AP3M2,ARHGAP1,ARNT,ARSB,ATF7,ATP2B4,ATP5F1C,ATP5PB,ATP5PF,ATP5PO,BAIAP2,BHLHE41,BSN,CACNA1A,CACNA1C,CACNB2,CAMK1G,CARM1,CBL,CCT2,CCT4,CD163L1,CDC42BPB,CELSR3,CGN,CHSY1,CISD1,COQ3,COX6C,COX7B,COX7C,CRKL,CTNND2,CUX1,DAPK1,DCTN3,DGUOK,DLGAP2,DNAJC19,DPYSL3,DTNA,DYNC1LI1,DYNLL1,EEF2K,EIF4A2,EIF4EBP2,EIF4G1,ELK1,EMSY,ENTPD5,EP400,F8,FARP1,FBXO9,FHDC1,FOXN3,F…	232 (84)	83					TNFRSF10A
Nrp-PlexinA	complex		3			0	0.0023	0.0231	APP,AR,CCND1,CDK5,CEBPA,CHUK,CLOCK,Creb,CREBBP,CTNNB1,EGFR,EGR1,EIF2AK2,EIF4E,ERBB2,ERK1/2,ETV5,FOS,FOXO1,FYN,GATA1,Hdac,HIF1A,HRAS,IL10,KRAS,LMNA,MED1,MEF2A,MET,MITF,MKNK1,NFAT5,NFE2L2,NR1I2,NR4A2,NRAS,Nrp-PlexinA,NRP1,NRP2,PGR,Plexin A,PPARA,PPARG,PRKAA1,PRKN,RAC2,RAS,RASSF5,RPTOR,SGK1,SMAD2,SMAD3,SP1,SP3,STK11,TCF3,TP53	ABCC8,ABL1,ADCY2,AHCYL1,AHNAK2,ARPC3,ATF7,ATP5F1C,ATP5PF,ATP5PO,BAIAP2,BHLHE41,CACNA1C,CAMK1G,CD163L1,CELSR3,CHST11,CHSY1,CISD1,COQ3,COX6C,COX7A2,COX7B,COX7C,CRISPLD2,CSNK2A2,CUX1,DAB1,DAPK1,DCTN3,DGUOK,DLGAP2,DNAJC19,DPYSL3,DYNC1LI1,EIF4EBP2,ELK1,EMSY,EP400,FBXO9,FHDC1,FKBP11,FMO5,FOXN3,FZD4,GABARAPL1,GFM2,GGH,GHITM,GLIS3,GPC4,GPR75,GRIN1,GSTA4,HDAC4,HDAC8,HECW1,HINT1,HMG20A,HYDIN,IGF1R,IKZF4,IR…	151 (58)	54
CDK14	kinase	0.022	3			0	0.00234	0.0023	ABL1,ACTB,AR,CDK14,DNMT1,JUN/JUNB/JUND,MYBL2,PIP5K1A,Rb,RB1,RBL2,SMARCA4,SRF	ABRACL,ACTB,AP3M2,BEX1,BEX5,CACNA1A,CACNA1C,CD163L1,CELSR3,CIT,COX14,COX6C,COX7A2,COX7B,COX7C,CUX1,DAB1,DNAJC19,ELK1,EPAS1,FKBP4,GFM2,GHITM,GPR75,GSTO1,HCFC1,HDAC4,HSBP1,IGFBP5,IRS2,LIMK2,LRRK1,MAP2K3,MDH1,MGST2,MRPL11,MRPL27,MRPL33,MRPL39,MRPS33,NAP1L3,NDUFA4,NDUFA6,NDUFA9,NDUFS4,NEUROD6,NME1,OCIAD2,PAK2,PARK7,PCMT1,PLCE1,POLB,PPCS,PRKCA,PTTG1,RAB4A,RGS2,RUNX2,SCG5,SP1,SREBF2,STAT3,SULF2,TCIM,TI…	76 (13)	12	TRH	CDKN1A			Rb
metribolone	chemical reagent		2			0	0.00235	0.0043	Akt,AKT1,AMPK,AR,Creb,CREBBP,ERK1/2,FOXO1,FOXO3,GSK3B,Hsp27,Jnk,MAOA,MAPK1,MAPK3,metribolone,NCOA2,PIK3R1,RAF1,RB1,STAT4	ABCG2,ACTB,ACVR2B,AFF3,AP2A2,ARMCX1,ARSB,ATP5F1C,ATP5PB,ATP5PD,ATP5PF,BEX1,BHLHE40,CACNA1A,CAMK1G,CCT2,CELSR3,CHST3,CIT,COX14,COX6C,COX7A2,COX7A2L,COX7B,COX7C,CTNND2,CUX1,DAP,DNAJC19,DPY19L3,EIF4EBP2,EPAS1,FHDC1,FKBP4,GABARAPL1,GALNT10,GALNT11,GFM2,GFPT2,GHITM,GLG1,GPR75,GREB1,GRIN1,GRIP1,GSTO1,H2AZ1,HDAC8,HSBP1,IGF1R,IGFBP5,IRS1,IRS2,KLF7,LRRK1,MAST3,MDH1,MECP2,MED1,MRPL11,MRPL27,MRPL33,MRPL39,M…	126 (21)	21				CDKN1A,CDKN2B,CREBBP,FOXO1,IGF1R,IGFBP5,ME1,miR-29b-3p (and other miRNAs w/seed AGCACCA),NQO2,PIK3CA,PJA2,RB1,SREBF1	BCL2,CASP7,DAZAP2,FOXO3
torin1	chemical reagent		1			0	0.00235	0.0042	torin1	ATP5PB,ATP5PD,ATP5PF,COX6C,COX7A2,COX7B,NDUFA6,NDUFA8,NDUFA9,NDUFAB1,NDUFB3,NDUFB8,PPA1,RUNX2	14 (1)	1
FOXO1	transcription regulator	0.068	1			0	0.00249	0.0006	FOXO1	AFF3,ATP5PF,DAPK1,FLNB,GABARAPL1,GFPT2,HDAC8,IRS1,IRS2,KLF7,MRPS18C,MRPS7,NDUFA12,NDUFA4,NDUFA8,NDUFA9,NDUFAF2,NDUFAF4,NRP2,RAB7A,RUNX2,S1PR3,SREBF2,TNFSF10,TRAF6	25 (1)	1	ALDH1A1,bafilomycin A1,beta-estradiol,CAMK2G,CGP 74514A,CPT1B,CREBBP,epoxomicin,FOXO3,ibrutinib,lactacystin,metribolone,OGT,PDK1,PHLPP1,soraphen-A1alpha,SU 9516,tyrphostin AG 1478,Z-LLL-CHO	26s Proteasome,Atrial Natriuretic Peptide,CSNK2A1,diazooxonorleucine,forskolin,GFI1,GSK0660,Ighd,IKBKB,leupeptin,MDM2,mir-27,MTM1,PAX3-FOXO1,PI3K (complex),PIK3CA,SPHK2,YWHAB		CDKN1A,CDKN2B,DEFB4A/DEFB4B,FGF23,FST,GATA2,INSR,PRL,Rag,RAG1,SMAD4	CAV1,HIF1A,PPARG,RHEB
estradiol 17beta-cypionate	chemical drug		3			0	0.0025	0.0418	ADAM10,AMPK,APP,AR,ARNTL,BRCA1,CCND1,CEBPB,Creb,EGF,EIF4E,EPAS1,ESR1,ESR2,estradiol 17beta-cypionate,estrogen receptor,ETV5,FOS,GATA1,GATA2,H2AX,HIF1A,HSF1,IGF1R,Mapk,MAPK1,MAPK8,MAPK9,MAPT,MCU,Mek,MITF,MKNK1,MTOR,MYC,NFE2L2,NFkB (complex),NFKB1,NPM1,Nr1h,NR3C1,P38 MAPK,PGR,Pkc(s),PPARG,PRKCD,PTTG1,RB1,RELA,SLC6A3,SMAD2,SREBF1,STAT1,STAT3,STAT5B,tamoxifen,THRB,TP53	ABCG2,ABHD2,ABLIM1,ACOT4,ACVR1B,ACVR2B,AFF3,AGO1,AHCYL1,AMER1,AP3M2,ARHGAP1,ARSB,ATF7,ATP11A,ATP5F1C,ATP5PD,ATP5PF,ATP5PO,ATP6AP2,BAIAP2,BCL11B,BCL6,BHLHE41,BOC,BSN,CACNA1A,CARM1,CBL,CCT2,CCT4,CDC42BPB,CGN,CHSY1,CISD1,CIT,COQ3,COX14,COX6C,COX7B,COX7C,CRISPLD2,CRKL,CSNK2A2,CTHRC1,CUX1,CUX2,DCTN3,DENND3,DGUOK,DIP2B,DNAJC19,DPYSL3,DTNA,DUT,DYNC1LI1,DYNLL1,EEF2K,EGF,EIF4EBP2,EIF4G1,EMSY,EP400,F8,FARP…	229 (58)	57				PER1
CDK8	kinase	0.478	3			0	0.00253	0.0197	Akt,AR,CCND1,CCNH,Cdk,CDK8,CEBPA,CHUK,E2F1,EGFR,EIF2AK2,ESR1,ESR2,estrogen receptor,FOS,GLI3,GSK3B,H2AX,Histone h3,Ifn,IGF1R,KMT2A,LCK,LEF1,MAPK8,MET,mir-21,MTOR,MTORC1,MYC,MYOD1,NLRP3,NOTCH1,PDPK1,PDX1,POU5F1,PRL,RELA,RORC,RUVBL1,SIRT1,SMAD3,STAT1,STAT3,STAT4,STAT5A,STAT5B,TBX21,TCF3,TP63,Vegf	ABCC8,ABCG2,ABHD2,ABLIM1,ACOT4,ACVR1B,AGO1,AGO2,AHRR,AMER1,AP2A2,AP3M2,ARHGAP1,ARHGEF17,ARMCX1,ARNT,ATP11A,ATP5PD,ATP5PF,ATP6AP2,BACE1,BAIAP2,BEX1,BOC,C3orf70,CACNA1A,CACYBP,CAPZA2,CARM1,CBL,CCT4,CDC42BPB,CGN,CHST3,CIT,COX6C,COX7B,COX7C,CRISPLD2,CRKL,CSNK2A2,CTHRC1,CTNND2,CUX1,CUX2,DAP,DIP2B,DNAJC19,DPYSL3,DTNA,DYNC1LI1,EEF2K,EIF4A2,EIF4G1,ELK1,ELOC,EMG1,EMSY,EPAS1,F8,FARP1,FHDC1,GABARAPL1,GALNT1…	189 (51)	49	phytohemagglutinin			CXCL1,FST
lanthanum chloride	chemical reagent		3			0	0.00254	0.0137	AKT1,AR,CASR,CBL,CTNNB1,EGFR,ERK1/2,FYN,GSK3B,JUP,lanthanum chloride,MAP3K1,Mapk,MAPK14,MAPK9,NFkB (complex),P38 MAPK,PI3K (complex),PIK3R1,PTK2B,SMAD2,SNCA,STAT1,STAT3,STAT5B,TGFB1I1,TJP2,TP53	ABCA2,ABL1,ACOT4,ACTB,AGO2,AJAP1,AMER1,ATP2B4,ATP5F1C,ATP5PB,ATP5PO,ATP6AP2,BACE1,BAIAP2,BCL11B,BEX1,BOC,CACNA1A,CACNA1C,CAPZA2,CD99,CDK7,CELSR3,CISD1,CIT,COQ3,COX6C,COX7A2,COX7B,COX7C,CRISPLD2,CS,CTHRC1,CTNND2,CUX1,CUX2,DAB1,DIP2B,DNAJC19,DUT,EIF4A2,EMSY,FKBP11,FZD4,GABARAPL1,GAS7,GFM2,GFPT2,GNPAT,GPR75,H2AZ1,HIVEP1,IGFBP5,KAT6A,KCND3,KDELR1,KDM2A,KMT2A,LAMC1,LIMK2,LPIN1,LRRK1,MAN2B2,MAP2K3,MAPR…	140 (28)	26
XAV939	chemical reagent		3			0	0.0026	0.0488	Akt,APC,AR,ATF2,CCND1,CDH1,CDK5,CEBPA,CEBPB,Creb,CREB1,CREBBP,CREM,CTNNB1,EGFR,EGR1,ERK1/2,ESR1,ESRRA,ETV5,EZH2,FOS,GATA1,GSK3B,HIF1A,IL10,LEF1,Mapk,MAPK1,MAPT,MED1,Mek,MITF,MKNK,MKNK1,MTOR,MYC,NANOG,NFE2L2,NFkB (complex),NFKBIA,NR3C1,NR4A2,P38 MAPK,PGR,Pkc(s),PPARA,PRKAA1,PTEN,PTGS2,PTPRR,RAF1,RBL2,RELA,RPTOR,SGK1,SLC6A3,SP1,SP3,SRF,STAT,STAT3,STK11,TCF3,TCF7L2,TNKS,TNKS2,TOB1,TP53,TSC2,VDR,XAV9…	ABCC8,ABL1,ABLIM1,ACOT4,ACVR1B,ACVR2B,AFF3,AHCYL1,AP3M2,ARHGAP1,ARNT,ARSB,ATF7,ATP2B4,ATP5F1C,ATP5PB,ATP5PF,ATP5PO,ATP6AP2,BAIAP2,BHLHE40,BHLHE41,BOC,BSN,C3orf70,CACNA1A,CACNA1C,CAMK1G,CAPZA2,CARM1,CBL,CD163L1,CDC42BPB,CDK12,CGN,CHST3,CHSY1,CISD1,COQ3,COX6C,COX7A2,COX7B,COX7C,CRKL,CTNND2,CUX1,DAPK1,DCTN3,DLGAP2,DNAH2,DNAH9,DNAJC19,DPY19L3,DPYSL3,DTNA,DYNC1LI1,DYNLL1,EEF2K,EIF4EBP2,EIF4G1,ELK1,EMS…	247 (72)	70
STK40	kinase	0.08	3			0	0.00264	0.0496	AHR,Akt,AKT1,AR,ATF2,BCL2,CCND1,CDK5,CEBPA,CEBPB,Creb,CREB1,CREBBP,CREM,CSF2,CTNNB1,EGFR,EGR1,ERK1/2,ESR1,estrogen receptor,ETS1,ETV5,FOS,GATA1,GSK3B,HIF1A,HNF4A,IL10,IL1B,IL6,IRF3,IRF4,Mapk,MAPK1,MAPK8,MAPT,MED1,MEF2,MEF2A,MITF,MKNK1,MTOR,MYC,NFE2L2,NFkB (complex),NFKB2,NFKBIA,NLRP3,NR1I2,NR3C1,NR4A2,PGR,Pkc(s),POU2F2,PPARA,PPARG,PPARα-RXRα,PRKAA1,PRKCD,PTGS2,PTPRR,RAF1,REL,RELA,RPTOR,SGK1,SLC6A…	ABCC8,ABLIM1,ACVR1B,ACVR2B,AFF3,AGO1,AHCYL1,AMER1,AP2A2,AP3M2,ARHGAP1,ARMCX1,ARNT,ARSB,ATF7,ATP2B4,ATP5F1C,ATP5PB,ATP5PF,ATP5PO,ATP6AP2,ATP7B,BAIAP2,BEX1,BHLHE40,BHLHE41,BOC,BSN,CACNA1A,CACNA1C,CAMK1G,CAPZA2,CARM1,CASC3,CBL,CD163L1,CD99,CDC42BPB,CELSR3,CGN,CHST3,CHSY1,CISD1,COPS4,COQ3,COX6C,COX7A2,COX7B,COX7C,CRISPLD2,CTNND2,CUX1,CUX2,DAP,DAPK1,DCLRE1B,DCTN3,DENND3,DLGAP2,DNAJC19,DPY19L3,DPYSL3,D…	248 (83)	82					CXCL1
estradiol valerate	chemical drug		3			0	0.00267	0.0435	ADAM10,AMPK,APP,AR,ARNTL,BRCA1,CCND1,CEBPB,Creb,EGF,EIF4E,EPAS1,ESR1,ESR2,estradiol valerate,estrogen receptor,ETV5,FOS,GATA1,GATA2,H2AX,HIF1A,HSF1,IGF1R,Mapk,MAPK1,MAPK8,MAPK9,MAPT,MCU,Mek,MITF,MKNK1,MTOR,MYC,NFE2L2,NFkB (complex),NFKB1,NPM1,Nr1h,NR3C1,P38 MAPK,PGR,Pkc(s),PPARG,PRKCD,PTTG1,RB1,RELA,SLC6A3,SMAD2,SREBF1,STAT1,STAT3,STAT5B,tamoxifen,THRB,TP53	ABCG2,ABHD2,ABLIM1,ACOT4,ACVR1B,ACVR2B,AFF3,AGO1,AHCYL1,AMER1,AP3M2,ARHGAP1,ARSB,ATF7,ATP11A,ATP5F1C,ATP5PD,ATP5PF,ATP5PO,ATP6AP2,BAIAP2,BCL11B,BCL6,BHLHE41,BOC,BSN,CACNA1A,CARM1,CBL,CCT2,CCT4,CDC42BPB,CGN,CHSY1,CISD1,CIT,COQ3,COX14,COX6C,COX7B,COX7C,CRISPLD2,CRKL,CSNK2A2,CTHRC1,CUX1,CUX2,DCTN3,DENND3,DGUOK,DIP2B,DNAJC19,DPYSL3,DTNA,DUT,DYNC1LI1,DYNLL1,EEF2K,EGF,EIF4EBP2,EIF4G1,EMSY,EP400,F8,FARP…	229 (58)	57				beta-estradiol
Integrin alpha 5 beta 3	complex		3			0	0.0027	0.0362	ABL1,AHR,AR,CHUK,Creb,CTNNB1,EGFR,EIF4E,ERBB2,ERK1/2,ESR1,estrogen receptor,ETS1,FOS,GRIN3A,GSK3B,HGS,HRAS,IGF1R,Integrin alpha 5 beta 3,IRF4,ITGA5,ITGB3,ITK,JAK1,JUP,KIT,KRAS,MAP2K3,MAP3K1,MAP3K14,Mapk,MAPK1,MAPK14,MET,MKNK1,MMP9,MTOR,MUC1,NDFIP2,NEDD9,NFkB (complex),NFKB1,NFKBIA,P38 MAPK,PDPK1,PIK3R1,Pkc(s),PKD1,Pkg,PRKCD,PTK2B,PTPN11,RAF1,RAPGEF1,RB1,RELA,RET,RUNX3,SHC1,SNCA,SRC,STAT3,STAT5B,T…	ABCA3,ABHD2,ABL1,ABLIM1,ACOT4,ACVR1B,ACVR2B,AGO1,AGO2,AHRR,AJAP1,AMER1,AP3M2,ARHGAP1,ARPC3,ARSB,ATP2B4,ATP5PD,ATP5PF,ATP6AP2,BCL11B,BOC,CACNA1A,CAMLG,CAPZA2,CARM1,CBL,CD99,CDC42BPB,CGN,COX14,COX6C,COX7B,COX7C,CTHRC1,CTNND2,CUX1,CUX2,DENND3,DGUOK,DIP2B,DIP2C,DNAJC19,DPYSL2,DPYSL3,DTNA,DYNC1LI1,EEF2K,EIF4A2,EIF4EBP2,ELOC,EMSY,FHDC1,FKBP11,FZD4,GAB2,GABARAPL1,GFM2,GFPT2,GHITM,GIT2,GLG1,GLRX3,GNPAT,G…	179 (74)	70
CLDN7	other		1			0	0.00277	0.0034	CLDN7	ABLIM1,LYSMD2,MRPL40,MRPS17,NNMT,NTPCR,PLGRKT,PSMG2,RPL34,RPP40,SF3B6,TIMP2,ZCCHC14	13 (1)	1	ELF3,mifepristone	SMAD4		ALDH3A1	aldosterone
PLAA	other	0.782	3			0	0.0028	0.0432	ADAM10,AHR,Akt,AR,ARNTL,ATF2,CCND1,CEBPA,CEBPB,Creb,CREB1,CSF2,EGFR,EIF4E,EPAS1,ERK1/2,ESR1,estrogen receptor,ETV5,FOS,FOXO3,GATA2,GATA3,HIF1A,HNF4A,HSF1,IL1B,IL6,IRF3,IRF4,Mapk,MAPK1,MAPK9,MAPT,MITF,MKNK1,MYC,NFE2L2,NFkB (complex),NFKB1,NLRP3,NR1I2,P38 MAPK,PGR,Pkc(s),PLA2,PLA2R1,PLAA,POU2F2,PPARα-RXRα,PRKCD,PTTG1,RB1,REL,RELA,SP1,SREBF1,STAT1,STAT3,STAT4,tamoxifen,THRB,TP53	ABCC8,ABLIM1,ACVR1B,ACVR2B,AGO1,AGO2,AHCYL1,AHRR,AMER1,AP2A2,AP3M2,ARHGAP1,ARMCX1,ARNT,ARSB,ATF7,ATP5F1C,ATP5PB,ATP5PD,ATP5PF,ATP6AP2,ATP7B,BACE1,BEX1,BHLHE41,BOC,BSN,CACNA1A,CARM1,CASC3,CBL,CCT2,CCT4,CD163L1,CD99,CDC42BPB,CGN,CHST3,CHSY1,CISD1,CIT,COPS4,COQ3,COX14,COX6C,COX7B,COX7C,CUX1,CUX2,DAP,DCLRE1B,DCTN3,DENND3,DGUOK,DNAJC19,DPYSL3,DTNA,DYNC1LI1,EEF2K,EIF4A2,EIF4EBP2,EIF4G1,ELK1,EMSY,EP400,…	229 (63)	61	beta-estradiol,IL1
pioglitazone	chemical drug		2			0	0.00296	0.0019	ACSL4,Akt,AMPK,CDK5,ERK1/2,HIF1A,INSR,Insulin,IRS1,MMP2,NFE2L2,NFkB (complex),NR3C1,P38 MAPK,PI3K (complex),pioglitazone,Pkc(s),PPARG,RB1,SMAD2,STAT3	ABCG2,ABHD2,AMER1,ARNT,ATF7,ATP5PD,ATP5PF,ATP5PO,ATP6AP2,BACE1,BCL11B,BEX1,BHLHE41,BOC,CACNA1C,CCDC28A,CCT2,CCT4,CD99,CELSR3,CHST3,COPS5,COX14,COX7A2,CRISPLD2,CS,DAPK1,DCTN3,EIF4G1,ENTPD5,EPAS1,FKBP4,GALNT10,GALNT11,GFPT2,GHITM,GNPAT,GPR75,GREB1,GSTA4,GSTO1,HIVEP1,HSBP1,IRS1,IRS2,KCND3,KDELR1,KDM2A,KDM4B,LPIN1,MDH1,MED1,METTL23,MFHAS1,MLF1,MRPL11,MTSS1,NDUFA12,NDUFA4,NDUFA6,NDUFA9,NDUFB6,NDUFS4,N…	111 (21)	21				ADRB3,CAV1,CDKN1A,INSR,mir-188,miR-188-3p (miRNAs w/seed UCCCACA),NFE2L2,PPARG,UCP3	BCL2,beta-estradiol,CYP19A1,diacylglycerol,HIF1A,NADPH oxidase,PI3K (complex),Pkc(s),RB1,SP1,SREBF1,Ubiquitin
Eotaxin	group		3			0	0.003	0.0252	26s Proteasome,ABL1,Akt,APP,AR,ATF6,ATG5,BCL2L1,CCL11,CCND1,CDK5,CEBPA,CEBPB,CHUK,Creb,CREB1,CREBBP,CREM,EGFR,EGR1,Eotaxin,ERK1/2,ESR1,ETV5,FN1,FOS,GATA1,HIF1A,HNF4A,HRAS,IL10,IRF4,KAT5,MAP3K1,MAPK14,MAPT,MED1,MEF2A,mir-21,MITF,MKNK1,MRTFA,MTOR,MYC,MYOD1,NFAT5,NFATC1,NFkB (complex),NFKBIA,NR4A1,NR4A2,P38 MAPK,PGR,PPARA,PPARGC1A,PRKAA1,PTPRR,RAF1,RB1,RELA,RHOA,ROCK2,RPTOR,SGK1,SIRT1,SMAD2,SMAD3,SP…	ABCC8,ABL1,ABLIM1,ACVR1B,ACVR2B,ADARB2,AFF3,AHCYL1,AMER1,AP2A2,AP3M2,ARHGAP1,ARMCX1,ATP2B4,ATP5PD,ATP6AP2,ATP7B,BACE1,BAIAP2,BCL6,BEX1,BHLHE41,BOC,BSN,CACNA1A,CACNA1C,CACNB2,CACYBP,CAMK1G,CAMLG,CAPZA2,CARM1,CBL,CD163L1,CDC42BPB,CGN,CHST3,CHSY1,COX14,COX7A2L,COX7C,CRISPLD2,CRKL,CSNK2A2,CUX1,CUX2,DAB1,DAP,DAPK1,DLGAP2,DNAJC19,DPY19L3,DPYSL3,DTNA,DYNC1LI1,EEF2K,EIF2S3,EIF4EBP2,EIF4G1,ELK1,ELOC,EMC4,…	211 (80)	77
IGF2BP1	translation regulator		3			0	0.003	0.0328	26s Proteasome,ABL1,Akt,AR,CCND1,CDKN1A,CEBPB,CSF2,E2F1,EGR1,EIF4E,estrogen receptor,FOXO3,GATA1,HIF1A,HNF4A,Hsp27,IGF2BP1,IKK (complex),IL1B,IL6,IRF3,IRF4,MAP2K3,MAP3K7,MAPK1,MAPK14,MAPK8,MAPKAPK2,MAPT,MEF2C,MYOD1,NFkB (complex),NFKB1,NFKB2,NFKBIA,NLRP3,NR1I2,NR4A1,NR4A2,NR4A3,P38 MAPK,POU2F2,PPARα-RXRα,PRKCD,PTEN,RAF1,RB1,REL,SMAD3,SP1,STAT1,STAT3,STAT4,TP53	ABCA2,ABCC8,ABHD2,ACTB,ACVR2B,ADARB2,AFF3,AGO1,AGO2,AMER1,AP2A2,ARMCX1,ARSB,ATP11A,ATP2B4,ATP5F1C,ATP5PB,ATP7B,BAIAP2,BEX1,BHLHE41,BOC,BSN,CACNA1A,CACNA1C,CAPZA2,CASC3,CCT4,CD163L1,CD99,CDK7,CELSR3,CHST3,CISD1,CIT,COPS4,COQ3,COX14,COX6C,COX7A2,COX7B,COX7C,CRISPLD2,CRKL,CTHRC1,CUX1,CUX2,DAP,DCLRE1B,DENND3,DGUOK,DNAJC19,DYNC1LI1,EGF,EIF4EBP2,EIF4G1,ELK1,EMSY,EP400,EPAS1,FHDC1,FKBP4,FLNB,FMO5,GABARA…	196 (55)	55					CDKN1A,RB1
azoxymethane	chemical toxicant		3			0	0.00307	0.0248	ABL1,APC,APP,azoxymethane,BCL2L1,BHLHE40,CCND1,CDH1,CDKN1A,EGR1,EIF2AK2,EIF2AK3,EIF4E,ERBB2,ESR1,FOS,FOXO3,FOXP3,GLI1,GLI3,GSK3B,H2AX,Hdac,HIF1A,HNF4A,HRAS,HSF1,IL6,KAT5,KLF5,KRAS,LEF1,MAP3K1,MAPK1,mir-21,MITF,NANOG,NCOA1,NFATC1,NFE2L2,NFKBIA,NOTCH1,NR3C1,NRAS,PGR,Pkc(s),PPARA,PRKAA1,PSEN1,PTEN,PTTG1,RAC2,RAS,RB1,RORC,SFPQ,SMAD3,SNAI1,SP1,SREBF1,STAT3,TFEB,TP53,TP63,TP73	ABCA2,ABCG2,ABL1,ABLIM1,ACVR1B,ACVR2B,ADARB2,ADCY2,AFF3,AHCYL1,AHNAK2,AMER1,ARHGAP1,ARPC3,ATF7,ATP11A,ATP5F1C,ATP5PB,ATP6AP2,ATP7B,B3GALNT1,BAIAP2,BCL11B,BCL6,BEX1,BHLHE40,BHLHE41,BLOC1S1,BOC,C3orf70,CACNB2,CACYBP,CAMLG,CAPZA2,CARM1,CBL,CCT2,CD163L1,CDC42BPB,CDK7,CELSR3,CGN,CHST11,CISD1,COPS5,COQ3,COX14,COX7A2,CRISPLD2,CS,CTNND2,CUX2,DAPK1,DCTN3,DGUOK,DIRAS2,DLGAP2,DNAH9,DPY19L3,DPYSL3,DTNA,DUT,D…	225 (65)	65				IGF1R	CDKN1A
APC/APC2	group		3			0	0.0032	0.0435	acetylcholine,APC,APC/APC2,AR,BACE1,CCND1,CDH1,CDKN1A,CEBPA,Creb,CREBBP,CTNNB1,EGFR,ERK1/2,ESRRA,EZH2,Gsk3,GSK3B,HSF1,IGF1R,KAT5,LEF1,MAF,MAFB,MAPK8,MAPT,MMP9,MTOR,NANOG,NEUROG2,NFATC1,NFATC2,NFE2L2,NFkB (complex),NFKBIA,P38 MAPK,PDX1,PRKCD,PSEN1,PTGS2,RAF1,RBL2,SMAD3,SREBF1,SRF,STAT1,STAT3,TBX21,TCF7L2,TFEB,TNF,TP53,TP73,VDR	ABL1,ACOT4,ACVR2B,ADCY2,AGO2,AMER1,ARHGAP1,ARHGEF17,ARID5B,ARSB,ATF7,ATP11A,ATP2B4,ATP5F1C,ATP5PB,ATP5PO,ATP6AP2,BACE1,BHLHE40,BHLHE41,BLOC1S1,BOC,BSN,C3orf70,CACNA1A,CACNB2,CAMK1G,CAMLG,CBFA2T2,CCT2,CCT4,CD163L1,CD99,CDK12,CELSR3,CISD1,CLASP1,COPS5,COQ3,COX6C,COX7A2,COX7B,COX7C,CRISPLD2,CTNND2,CUX1,DAB1,DCTN3,DENND3,DNAH2,DNAH9,DNAJC19,DUT,DYNC1LI1,DYNLL1,EIF4A2,EIF4EBP2,ELOC,EMSY,F8,FHDC1,FKBP1…	191 (54)	53	triptolide	mir-27,Ubiquitin		CDKN1A,JUP
CCND2	other	0.239	2			0	0.00322	0.0007	26s Proteasome,AKT2,CCND2,GATA4,MAPK14,RB1,RBL2	ACTB,ADARB2,ARNT,ATP2B4,BACE1,CACNA1C,CELSR3,COX14,COX7A2,EGF,ELK1,GHITM,GPR75,GRIN1,HCFC1,HSPB8,IGF1R,IGFBP5,IRS2,MAP2K3,MDH1,MLF1,MRPL11,MTSS1,NDUFA4,NDUFA6,NDUFA9,NDUFB8,NDUFS4,NME1,PARK7,PML,PRKCA,PSMD10,RUNX2,SPRY1,SREBF2,TIMP2,TNFSF10,TOMM7,UBE2H,ULK1,VDAC1,VIP	44 (7)	6	ABL1,beta-estradiol,caspase,CD28,CD3,CREBBP,forskolin,INHBA,lactacystin,phytohemagglutinin,PI3K (complex),pituitary adenylate cyclase-activating polypeptide,Pvr,SMAD4,VDR,Z-LLL-CHO	1,25-dihydroxyvitamin D,calyculin A,CDKN1A,CDKN2A,CREM,everolimus,FOXO3,FOXO4,GFI1,Igkv1-117,PAX3-FOXO1,PAX6,PD 180970,SIRT1,SUMO3		Cyclin E	26s Proteasome,RB1
CD276	other	0.241	3			0	0.00329	0.0405	AR,Calmodulin,CCAR2,CD276,CDKN1A,CDKN1B,CEBPA,CHUK,Creb,CTLA4,CXCR4,EGFR,EIF4E,ERBB2,ESR1,FOS,FYN,H2AX,HMGA1,HOXA10,HRAS,IFNGR1,IRF3,IRF8,JAK1,JAK2,JUN,LEPR,MAPK1,MAPK14,MAPK8,Mek,MET,mir-21,MTORC1,MYC,NFkB (complex),NFKB1,NR3C1,P38 MAPK,PGR,PPARG,RAF1,RAPGEF1,RB1,RELA,RORC,SHC1,SMAD2,SOCS3,SP1,SRF,STAT3,STAT4,STAT5B,STAT6,TCF7L2,TP63,TWIST1	ABCA2,ABCC8,ABL1,ABLIM1,ACVR1B,ACVR2B,AGO2,AHCYL1,AHRR,AJAP1,AMER1,AP2A2,AP3M2,ARHGAP1,ARL2BP,ARMCX1,ARNT,ARSB,ATF7,ATP11A,ATP2B4,ATP5F1C,ATP5PF,ATP6AP2,B3GALNT1,BAIAP2,BCL6,BEX1,BOC,CACNA1A,CACYBP,CAPZA2,CARM1,CBL,CDC42BPB,CDK7,CELSR3,CEP19,CGN,CHST11,COPS5,CORT,COX14,COX6C,COX7A2,COX7B,COX7C,CRISPLD2,CRKL,CS,CSNK2A2,CUX1,DAB1,DAP,DGUOK,DIP2B,DNAJC19,DPYSL2,DPYSL3,DTNA,DYNLL1,EEF2K,EIF4A2,EIF4EB…	218 (59)	58	beta-estradiol,PAX3-FOXO1	miR-29b-3p (and other miRNAs w/seed AGCACCA)
TRIM8	enzyme	0.039	3			0	0.00335	0.0425	ATF6,BCL2L1,CCND1,CEBPA,CEBPB,Creb,CSF2,EGR1,EIF4E,ERK1/2,ESR1,estrogen receptor,EZH2,FOS,FOXO4,GATA3,GSK3B,HIF1A,HNF4A,IGF1,IL1B,IL6,IRF4,JINK1/2,KAT5,LEF1,LEP,MAP3K1,MAP3K7,Map3k7,MAPT,Mek,MITF,MKNK1,MTOR,MYC,NFAT5,NFATC2,NFkB (complex),NFKBIA,NLRP3,NR1I2,NR3C1,P38 MAPK,PARP1,PDX1,PGR,POU2F2,PPARA,PPARGC1A,PPARα-RXRα,PRKCD,RB1,REL,RPTOR,S100A9,SGK1,SMAD2,SMAD3,SNAI1,SOX10,SP1,SREBF1,SRF,STAT1,S…	ABCC8,ABLIM1,ACVR1B,ACVR2B,AGO1,AHCYL1,AP2A2,ARMCX1,ATP5F1C,ATP5PF,ATP7B,BAIAP2,BEX1,BHLHE40,BHLHE41,BSN,C3orf70,CACNB2,CAMLG,CARM1,CASC3,CBL,CD163L1,CD99,CDC42BPB,CGN,CHST11,CISD1,COPS4,COQ3,COX14,COX6C,COX7B,CRISPLD2,CTNND2,CUX1,CUX2,DAB1,DAP,DAPK1,DCLRE1B,DENND3,DGUOK,DNAH2,DPYSL2,DPYSL3,DTNA,DYNC1LI1,EEF2K,EIF4EBP2,EIF4G1,ELK1,ELOC,EMSY,EP400,EPAS1,F8,FARP1,FBXO9,FHDC1,FKBP4,FOXN3,GAB2,GABARA…	204 (75)	72		HCAR2
Cyclin A	group		2			0	0.00338	0.0066	APC,CDK1,CEBPB,CTNNB1,Cyclin A,E2F1,E2F3,estrogen receptor,ID3,MYBL2,PGR,RB1,RBP1,SP1,TP53	ABCA2,ABCC8,ABHD2,ACTB,AGO1,AGO2,AHCYL1,ARNT,ATP5F1C,ATP5PB,ATP5PO,BACE1,BCL6,BHLHE40,CCT4,CDK7,CISD1,CIT,COQ3,COX14,CRKL,CS,DAPK1,DNAH9,DPYSL2,DYNLL1,EGF,ENTPD5,EP400,F8,FHDC1,FKBP4,FZD4,GAS7,GHITM,GREB1,GRIN1,HDAC4,HINT1,HSBP1,IGF1R,IGFBP5,IRS1,IRS2,KAT6A,KCNK1,KLF7,LAMC1,LIMK2,LPIN1,MAPRE2,MDH1,MECP2,MED13L,MGST2,MOAP1,MRPL1,MRPL11,MRPL39,MTSS1,NDUFA12,NDUFA4,NDUFA6,NDUFA8,NDUFA9,NDUFB6,NDUFB8…	125 (15)	14	beta-estradiol,caspase,CD28,CD3,CDC25A,MDM2,TLX1	ALDH3A1,ARID1A,CD 437,CDKN2A,celecoxib,CREM,forskolin,grape seed extract,KDM5A,SOX6,tyrphostin AG 1478,WAS		SP1	Cyclin E
TARBP2	other	0.326	3			0	0.00342	0.0291	Akt,AR,ATF3,CHUK,CREBBP,EIF2AK2,ERK1/2,ESR1,ESR2,estrogen receptor,GATA1,GATA3,ILF3,IRF1,KMT2A,Mapk,MAPK1,MAPK14,MAPK8,MAPKAPK2,MAPT,MED1,NCOA2,NFkB (complex),NFKBIA,NR3C1,P38 MAPK,PA2G4,PI3K (complex),PTGS2,PTPN2,RELA,RXRA,STAT1,STAT3,TARBP2,Tgf beta,TP53,TP73	ABCA2,ABCG2,ABHD2,ABLIM1,ACVR1B,AFF3,AGO1,AGO2,AHRR,AMER1,AP3M2,ARHGAP1,ARSB,ATP11A,ATP2B4,ATP5F1C,ATP5PB,ATP6AP2,BCL11B,BHLHE40,BOC,BSN,CACNA1A,CAMK1G,CAMLG,CAPZA2,CARM1,CBL,CCT4,CD163L1,CD99,CDC42BPB,CDK7,CELSR3,CGN,CHST11,CHST3,CISD1,COQ3,COX6C,COX7A2,COX7B,COX7C,CRKL,CS,CTHRC1,CUX1,DAB1,DAPK1,DNAJC19,DPYSL3,DTNA,DYNLL1,EEF2K,EIF4G1,ELK1,ELOC,FKBP4,GAB2,GALNT10,GALNT11,GFM2,GFPT2,GGCT,GIT2,GNP…	187 (39)	38					SOX6
CCL1	cytokine		1			0	0.00355	0.0019	CCL1	ELK1,GRIN1	2 (1)	1	CD3,CDKN1A,CDKN2A,IL1,TNFRSF8	IFNGR1,IKBKB,PPARG		PI3K (complex)
ME1	enzyme	0.444	1			0	0.00355	0.0021	ME1	IRS1,IRS2	2 (1)	1	cholecalciferol,metribolone,NFE2L2,PPARG,tetracycline	BACH1,HOXA10		NADPH
calyculin A	chemical toxicant		2			0	0.00362	0.0066	Akt,AKT1,calyculin A,CASR,CCND1,CDK2,CLOCK,Creb,CRTC2,GRIN1,GSK3B,HDAC5,HSF1,IRS1,Mapk,MAPK8,MAPT,MTOR,NFkB (complex),NFKBIB,P38 MAPK,Pkc(s),RB1,RBL2,RELA,STAT3,STAT5B,SYK,TFEB	ABCG2,ABL1,ACOT4,ACTB,ACVR2B,AHNAK2,AHRR,AMER1,AP3M2,ARNT,ARSB,ATP5PB,ATP6AP2,BACE1,BAIAP2,BCL11B,BEX1,BHLHE40,BLOC1S1,BOC,BSN,CACNA1C,CCT2,CCT4,CD99,CDK7,CELSR3,CHST3,COX14,COX7A2,CS,CTNND2,CUX2,DAPK1,DIP2B,DPY19L3,DYNC1LI1,EGF,EIF4EBP2,EMSY,EPAS1,FHDC1,FKBP4,FLNB,GABARAPL1,GALNT10,GAS7,GFPT2,GHITM,GLG1,GNPAT,GPR75,H2AZ1,HCFC1,HIVEP1,HMG20A,HSPB8,IQSEC2,JARID2,KCND3,KCNN3,KDELR1,KDM2A,KMT2A,MAP2…	123 (29)	29				CDKN1A,GRIA1,Pkc(s),PLEC,SLC12A3	aldosterone,caspase,CCND2,GNAI2,RB1,TFEB
estrone	chemical - endogenous mammalian		1			0	0.00368	0.0018	estrone	ABCG2,IRS1,IRS2	3 (1)	1
mir-124	microRNA		3			0	0.00379	0.0443	Akt,AR,ATF2,ATF6,CEBPA,CEBPB,CHUK,Creb,CREB1,CTNNB1,EGFR,EGR1,EIF4E,ESR1,estrogen receptor,FOS,GATA3,H2AX,IGF1,IL5,IRF3,KAT5,LEP,MAP3K7,MAPK1,MAPKAPK2,MAPKAPK3,MAPT,mir-124,mir-21,MITF,MKNK1,MTOR,MYC,NFAT (complex),NFAT5,NFATC1,NFATC2,NFE2L2,NFKB1,NFKBIA,NR3C1,P38 MAPK,PDX1,PGR,PI3K (complex),Pkc(s),PPARA,PPARG,PPARGC1A,RB1,RBPJ,RELA,RORC,SGK1,SMAD2,SMAD3,SNAI1,SP1,SRF,STAT3,STIM1,Tgf beta,TP63,T…	ABCC8,ABLIM1,ACVR1B,ACVR2B,AGO1,AGO2,AHCYL1,AHRR,AMER1,AP3M2,ARHGAP1,ARNT,ARSB,ATF7,ATP5PF,ATP5PO,ATP6AP2,BAIAP2,BCL6,BEX1,BHLHE41,BOC,BSN,CACNA1A,CACNB2,CACYBP,CAMLG,CAPZA2,CARM1,CBL,CDC42BPB,CGN,CHST11,CHST3,COPS5,COX14,COX7C,CRISPLD2,CRKL,CSNK2A2,CUX1,DAB1,DCTN3,DGUOK,DNAJC19,DPY19L3,DPYSL2,DPYSL3,DTNA,EEF2K,EIF4EBP2,EIF4G1,ELOC,EP400,EPAS1,F8,FARP1,FHDC1,FKBP11,FMO5,FZD4,GAB2,GALNT10,GALNT11,…	208 (66)	65					BCL2
AZD0466	chemical drug		3			0	0.00384	0.0043	26s Proteasome,AIFM1,Akt,AR,AZD0466,BCL2,BCL2L1,CASP1,CDK1,CDK2,CDKN1B,ERK1/2,IKBKB,ITPR2,Jnk,MAP3K1,Mapk,MAPK1,MAPK3,MAPK8,Mek,MMP2,MMP9,NFkB (complex),NFKBIA,P38 MAPK,PARP1,Rb,RB1,RELA,SOX9,SP1	ABCC8,ABHD2,ACTB,ADARB2,AHRR,AP3M2,ARNT,ARSB,ATP11A,ATP6AP2,BACE1,BCL6,BHLHE40,CACNA1A,CACNA1C,CAPZA2,CELSR3,CHST3,CIT,COPS5,COX14,COX6C,COX7A2,COX7B,COX7C,CUX1,DAPK1,DNAJC19,ENTPD5,FKBP4,GALNT10,GALNT11,GAS7,GFM2,GFPT2,GHITM,GPR75,GRIN1,HDAC4,HINT1,HIVEP1,IGFBP5,IL18BP,IRS2,JRK,KCND3,KDELR1,KDM2A,LRRK1,MAN2B2,MAST3,MDH1,MECP2,MED1,MFHAS1,MLF1,MRPL11,MRPL27,MRPL33,MRPL39,MRPS33,MTSS1,NDUFA4,NDUFA…	112 (32)	31					BCL2
2-ethylestrone-3-O-sulfamate	chemical reagent		3			0	0.00393	0.0043	2-ethylestrone-3-O-sulfamate,26s Proteasome,AIFM1,Akt,AR,BCL2,BCL2L1,CASP1,CDK1,CDK2,CDKN1B,ERK1/2,IKBKB,ITPR2,Jnk,MAP3K1,Mapk,MAPK1,MAPK3,MAPK8,Mek,MMP2,MMP9,NFkB (complex),NFKBIA,P38 MAPK,PARP1,Rb,RB1,RELA,SOX9,SP1	ABCC8,ABHD2,ACTB,ADARB2,AHRR,AP3M2,ARNT,ARSB,ATP11A,ATP6AP2,BACE1,BCL6,BHLHE40,CACNA1A,CACNA1C,CAPZA2,CELSR3,CHST3,CIT,COPS5,COX14,COX6C,COX7A2,COX7B,COX7C,CUX1,DAPK1,DNAJC19,ENTPD5,FKBP4,GALNT10,GALNT11,GAS7,GFM2,GFPT2,GHITM,GPR75,GRIN1,HDAC4,HINT1,HIVEP1,IGFBP5,IL18BP,IRS2,JRK,KCND3,KDELR1,KDM2A,LRRK1,MAN2B2,MAST3,MDH1,MECP2,MED1,MFHAS1,MLF1,MRPL11,MRPL27,MRPL33,MRPL39,MRPS33,MTSS1,NDUFA4,NDUFA…	112 (32)	31					BCL2
CUL4A	other	0.469	3			0	0.00397	0.0164	AR,CCNE1,CDKN1A,CDKN1B,CHEK1,CREBBP,CUL4A,DDB2,E2F1,E2F3,EGFR,ERK1/2,GMNN,H2AX,HOXA9,ID2,ING1,LIG1,MAPT,MYC,NANOG,NFkB (complex),NPM1,P38 MAPK,PARP1,POU5F1,RB1,RBL2,RELA,SOX2,TET2,TET3	ABCA3,ADCY9,AFF3,AGAP1,AGO2,AHRR,AMER1,AP3M2,ATP6AP2,BACE1,BCL6,BHLHE40,BSN,CACNA1A,CAMK1G,CAPZA2,CCT4,CD99,CHST11,CHST3,CIT,COPS5,COX14,COX6C,COX7B,COX7C,CRKL,CUX1,DIDO1,DNAJC19,DPY30,EIF4G1,EPAS1,FARP1,FHDC1,FKBP11,GAB2,GFM2,GFPT2,GHITM,GLG1,GLRX3,GREB1,GRIN1,GSTO1,H2AZ1,HCFC1,HIVEP1,HSBP1,HSPB8,IGF1R,IL18BP,IRS1,IRS2,JARID2,KCND3,KDELR1,KDM2A,KDM4B,KLF7,LPCAT4,LRRK1,MAP2K3,MDC1,MDH1,MED1,MFHAS…	121 (32)	27	beta-estradiol,CD3,WT1				DDB1,TET2
N1,N11-diethylnorspermine	chemical drug		2			0	0.00404	0.0004	ERK1/2,MAPK8,N1,N11-diethylnorspermine,P38 MAPK,RB1,SAT1	ACTB,CACNA1C,CELSR3,COX14,COX7A2,DAPK1,EGF,ELK1,GHITM,GPR75,HSBP1,IGF1R,IGFBP5,KDELR1,MDH1,MED1,MRPL11,NDUFA4,NDUFA6,NDUFA9,NDUFB8,NDUFS4,NFAT5,NME1,PARK7,PML,PTPRE,PTTG1,RAB7A,RARA,RGS4,SESN2,SP1,SYVN1,TAC1,TAPBP,TIMP2,TNFSF10,TOMM7,VDAC1,VIP	41 (6)	5				CDKN1A,RB1	spermine
CREM	transcription regulator	0.045	3			0	0.00406	0.0472	ACLY,Ap1,ARG1,ATF4,CCND1,CEBPA,CEBPB,CHUK,Creb,CREBBP,CREM,CRTC2,CSF2,CTNNB1,EGFR,EGR1,EIF4E,ESR1,estrogen receptor,FYN,GSK3B,H2AX,HGS,IFNG,IL2,IL2RG,IRF3,KAT5,LCK,LEP,MAP3K1,MAP3K7,MAPKAPK2,MAPKAPK3,MAPT,Mek,MITF,MKNK1,MYC,NFAT5,NFATC2,NFE2L2,NFKBIA,NR1I2,NR3C1,OSM,P38 MAPK,PDX1,PGR,PP1 protein complex group,PPARA,RBPJ,RELA,S100A9,SGK1,SHC1,SMAD2,SMAD3,SNAI1,SOX10,SP1,SRF,STAT4,STAT5B,STIM1,TAZ,…	ABLIM1,ACOT4,ACVR1B,ACVR2B,AGO1,AP2A2,AP3M2,ARHGAP1,ARMCX1,ATF7,ATP5F1C,ATP5PF,BAIAP2,BCL6,BHLHE40,BSN,CACNA1C,CACNB2,CALCOCO2,CAMK1G,CAMLG,CAPZA2,CARM1,CASC3,CBL,CCT4,CD163L1,CDC42BPB,CDK12,CGN,CISD1,COPS5,COQ3,CRISPLD2,CRKL,CSNK2A2,CTNND2,CUX1,CUX2,DAB1,DAP,DCTN3,DGUOK,DIDO1,DIP2B,DPY19L3,DPYSL2,DPYSL3,DTNA,DYNC1LI1,EEF2K,EIF4A2,EIF4EBP2,EIF4G1,ELOC,EMG1,EMSY,EP400,EPAS1,F8,FARP1,FHDC1,FKBP11,F…	197 (70)	68	2,4,5,2',4',5'-hexachlorobiphenyl,beta-estradiol,CD28,CD3,forskolin,methamphetamine,phencyclidine,SP1,streptozocin			ADAM9,aldosterone,BTG2,PER1,SST	BCL2,CCND2,Cyclin A,CYP19A1,PRL
trametinib	chemical drug		1			0	0.00421	0.0035	trametinib	IGF1R,KLF7,TNFSF10,TYRP1	4 (1)	1				IGF1R,MITF
goserelin	biologic drug		3			0	0.00435	0.0381	Akt,AMPK,ATM,EGR1,ERBB2,FOS,FOXO3,FSH,GNRH1,goserelin,Gsk3,GSK3B,HRAS,IGF1R,ITGB3,JAK1/2,Lh,LHCGR,MAP2K3,MAPT,Mek,mir-140,MTOR,MYC,NFkB (complex),NFKB1,NR3C1,NTRK2,PDK1,PDPK1,PGR,PIK3R1,PRKAA1,PRL,RAF1,RB1,SHC1,STAT1,STAT3,TP53	ABL1,ADCY9,AHCYL1,AHRR,AMER1,ARNT,ATP5F1C,ATP5PB,ATP5PD,ATP5PF,ATP5PO,ATP6AP2,BACE1,BCL11B,BOC,BSN,CD99,CHST11,CISD1,COPS5,COQ3,COX14,CTNND2,DLGAP2,DPYSL2,DUT,DYNC1LI1,DYNLL1,EEF1E1,EIF4G1,ELOC,EP400,FARP1,FKBP4,GABARAPL1,GALNT10,GALNT11,GFPT2,GHITM,GLG1,H2AZ1,HDAC4,HDAC8,HIVEP1,HSBP1,IGF1R,IKZF4,IQSEC2,IRS1,IRS2,KAT6A,KCNC1,KCND3,KCNK1,KDM2A,KLHL29,KMT2A,LIMK2,LPIN1,MAP2K3,MED13L,MFHAS1,MGST2,ML…	136 (40)	38				GNRHR	IGF1R
SC-202525	chemical reagent		3			0	0.0044	0.0427	ABL1,Akt,AKT1,APC,CCND1,Creb,CREB1,CTNNB1,CTTN,EGFR,EIF2AK3,ERK1/2,ESR1,FLI1,GSK3B,HNRNPK,IKK (complex),IRAK1,Jnk,KRAS,MAPK1,MAPK14,MAPK3,MAPK8,MAPK9,MAPT,Mek,MMP14,MMP9,NFE2L2,NFkB (complex),NFKB1,NR3C2,NRAS,P38 MAPK,PGR,PLA2G4A,PLCB3,PRKCD,PRKCE,RAF1,RB1,RELA,SC-202525,STAT1,STAT3,TEAD1,TP53,TP73,VEGFA	ABCA2,ABCG2,ABHD2,ABLIM1,ACTB,ACVR1B,ACVR2B,ADCY2,AGO2,AHCYL1,AHRR,AMER1,AP3M2,ARHGAP1,ARID5B,ARNT,ARPC3,ARSB,ATF7,ATP11A,ATP5F1C,ATP5PB,ATP5PO,ATP6AP2,BEX1,BOC,BSN,CAMLG,CAPZA2,CARM1,CBL,CD99,CDC42BPB,CELSR3,CGN,CHST3,CISD1,CIT,COPS5,COQ3,COX14,COX7A2,CRKL,CTNND2,DAB1,DAPK1,DCTN3,DENND3,DNAH9,DPY19L3,DPYSL2,DTNA,DUT,DYNC1LI1,DYNLL1,EEF2K,EIF4EBP2,ELOC,EMSY,ENTPD5,EP400,FHDC1,FKBP11,FKBP4,FLNB,FZ…	203 (50)	47
epoxomicin	chemical - protease inhibitor		3			0	0.00462	0.0445	26s Proteasome,Akt,AR,beta-estradiol,CASP8,CCND1,Creb,CREBBP,E2F3,EGFR,EIF2AK3,epoxomicin,ERK1/2,ERN1,ESR1,estrogen receptor,FOS,FOXO3,fulvestrant,GATA3,H2AX,HDAC1,IL1B,IRF3,ITPR2,Mek,NCOA1,NCOA2,NFATC1,NFKB1,NLRP3,NRF1,P38 MAPK,PPARG,PRKN,PSMB11,PSMD10,RB1,RBL2,RELA,RUNX3,SMAD2,SMAD3,tamoxifen,TBK1,THRB,TICAM1,UBA1,voltage-gated calcium channel	ABCA3,ABCC8,ABLIM1,ACVR1B,ACVR2B,ADARB2,ADCY2,AGO1,AGO2,AP3M2,ARHGAP1,ARID5B,ARMT1,ARNT,ATF7,ATP5PD,ATP5PO,ATP6AP2,BACE1,BCL11B,BEX1,BHLHE41,CACNA1A,CAMK1G,CARM1,CBL,CCT2,CDC42BPB,CHST3,COX14,COX6C,COX7C,CRISPLD2,CUX1,DGUOK,DIP2C,DNAJC19,DPY19L3,DTNA,DYNC1LI1,DYNLL1,EEF2K,EGF,EIF4EBP2,ELOC,EMG1,EMSY,FARP1,FHDC1,FMO5,FNBP1,FOXN3,FZD4,GABARAPL1,GALNT10,GALNT11,GFM2,GHITM,GIT2,GLRB,GOSR1,GRIN1,GSTO1…	173 (49)	47				FOXO1,PTPN5,RICTOR	26s Proteasome
celecoxib	chemical drug		2			0	0.00463	0.0051	aspirin,CA9,celecoxib,CHUK,Creb,CTNNB1,E2F1,EGFR,EIF2AK3,ELK1,ERK1/2,GAB1,GSK3B,IKK (complex),Jnk,KIT,MAP2K4,Map3k7,Mapk,MAPK8,MET,mir-29,MTOR,NFE2L2,NFkB (complex),NFKBIA,P38 MAPK,PI3K (complex),RB1,RELA,SP1,STAT3	ABCC8,ABCG2,ABHD2,ACVR2B,AGO2,AHRR,AMER1,AP3M2,ARPC3,ATF7,ATP11A,ATP5F1C,ATP5PB,ATP5PD,ATP5PF,ATP5PO,ATP6AP2,BCL6,BEX1,BHLHE40,BOC,CAPZA2,CCT4,CELSR3,COPS5,COX14,COX7A2,CRKL,CTNND2,DAPK1,DCTN3,DPY19L3,EIF4EBP2,ELK1,FHDC1,FKBP11,FLNB,FZD4,GFPT2,GHITM,GLG1,GNPAT,GPR75,GSTA4,GSTO1,HDAC4,HINT1,HIVEP1,HSBP1,IGF1R,IGFBP5,IQSEC2,JRK,KCND3,KDELR1,KDM2A,LAMC1,MECP2,MED1,MFHAS1,MOAP1,MRPL11,MTSS1,NCOA1,NDU…	123 (32)	32				CDKN1A,NFE2L2,PPARG,RB1,TNFRSF10A	BCL2,CA9,CRP,Cyclin A,HIF1A,IGF1R,PI3K (complex),SP1
Hbb-b1	transporter		1			0	0.00486	0.004	Hbb-b1	ATP5F1C,ATP5PO,MASP2,NDUFA4,NDUFA6,NDUFA9,NDUFB8,NDUFS4,NDUFV2	9 (1)	1	MED1				HIF1A,VHL
epigallocatechin-gallate	chemical drug		2			0	0.00488	0.0245	26s Proteasome,ADAM10,Akt,AKT1,AMPK,CDKN1A,CDKN2A,CHUK,DNMT1,EGFR,epigallocatechin-gallate,ERBB2,ERK1/2,Hsp90,HSPA5,IGF1R,IKK (complex),IRF3,JAK1,JUN,MET,MMP9,MTOR,NFE2L2,NFkB (complex),NFKBIA,NR1H4,P38 MAPK,PI3K (complex),PIK3R1,Pkc(s),PRKCD,PTGS2,reactive oxygen species,RELA,SMAD2,SNAI1,SP1,SPI1,STAT1,STAT3,TBK1,TBX21,TP53	ABCA2,ABCC8,ABHD2,ABL1,ACTB,ADARB2,AGO2,AHRR,AMER1,AP3M2,ARNT,ATP11A,ATP5F1C,ATP5PD,ATP5PF,ATP5PO,ATP6AP2,BCL11B,BEX1,BHLHE41,BOC,CAPZA2,CARM1,CDK7,CELSR3,CISD1,CIT,COPS5,COQ3,COX7A2,CRISPLD2,CRTC1,CUX1,DAB1,DCTN3,DENND3,DPY19L3,DPYSL3,DUT,DYNLL1,FKBP11,FKBP4,GALNT10,GALNT11,GAS7,GFPT2,GLG1,GNPAT,GPR75,GSTA4,HDAC4,HINT1,HIVEP1,HSBP1,HSPB8,IGF1R,IQSEC2,ITGAE,JAK3,JRK,KAT6A,KCND3,KCNK1,KDELR1,KDM2A…	160 (44)	44				caspase,CDKN2A,Foxo,FOXO3,JUP,NFE2L2,Pkc(s),TNFRSF10A	26s Proteasome,CACNB3,CXCL1,Cyclin E,IGF1R,IL1,JAK3,PI3K (complex),reactive nitrogen species,SMAD4,SP1
bisphenol A	chemical - endogenous mammalian		2			0	0.0052	0.0145	Akt,AR,bisphenol A,Creb,ERK1/2,ESR1,ESR2,estrogen receptor,GRIN1,H2AX,IGF1R,KAT5,MAPK8,NFE2L2,PPARG,STAT3	ABHD2,ABLIM1,ACVR1B,ACVR2B,AGO1,AGO2,AMER1,ARHGAP1,ATF7,ATP11A,ATP5PB,ATP5PD,ATP5PF,ATP5PO,ATP6AP2,BACE1,BEX1,BHLHE40,BOC,CACNA1A,CACNB2,CARM1,CBL,CCT4,CD99,CDC42BPB,CGN,CHST3,COPS5,COX6C,COX7B,COX7C,CRKL,CS,CTHRC1,CUX1,DAPK1,DCTN3,DNAJC19,DPY19L3,DPYSL3,DTNA,DUT,DYNLL1,EEF2K,EIF4EBP2,EIF4G1,ENTPD5,FHDC1,FKBP4,FLNB,GALNT10,GALNT11,GAS7,GFM2,GGCT,GIT2,GOSR1,GREB1,GRIN1,GSTA4,GSTO1,HACD1,IGFBP5,IRS…	142 (16)	16				CUL4B,CYP19A1,HOXA10,IGF1R,Igkv1-117,IKBKB,NFE2L2,PAX6,PPARG,PRL,ULK1	beta-estradiol,PER1
CAV1	transmembrane receptor	0.693	2			0	0.00533	0.0322	ABL1,Akt,AMPK,AR,BCL2,CAV1,Creb,EGR1,FGFR1,FOXO3,GRM1,GSK3B,HMGA1,IGF1R,Mapk,MAPK1,MAPK3,Mek,MMP9,NFKBIA,NTRK2,P38 MAPK,PDPK1,PI3K (complex),PLA2G4A,POU5F1,PTEN,PTGS2,RAS,RB1,RELA,SHC1,SMAD2,SMAD3,STAT1,STAT3,TP53	ABCA2,ABCG2,ACTB,ACVR2B,AHRR,AMER1,AP3M2,ARL2BP,ARSB,ATP11A,ATP5F1C,ATP5PB,ATP5PD,ATP5PF,ATP5PO,ATP6AP2,BAIAP2,BEX1,BOC,CACNA1A,CACNA1C,CAPZA2,CD99,CDK7,CEP19,CHST3,CISD1,CIT,COQ3,CORT,COX14,COX6C,COX7B,COX7C,CRISPLD2,CTNND2,CUX1,DNAJC19,DPY19L3,DUT,DYNC1LI1,DYNLL1,EGF,EIF4G1,ELK1,EP400,FARP1,FHDC1,FKBP4,GABARAPL1,GALNT10,GALNT11,GAS7,GFM2,GHITM,GNPAT,GREB1,GRIN1,HDAC8,HSBP1,JARID2,JRK,KAT6A,KDEL…	153 (37)	37	beta-estradiol,everolimus,forskolin,leupeptin,methamphetamine,pioglitazone,PPARG,SIRT1,SP1,SRC (family),SUMO3,tyrphostin AG 1478	choline fenofibrate,corticosterone,FOXO1,FOXO4,mifepristone,mir-103,N-Ac-Leu-Leu-norleucinal,PRL,triptolide		CDKN1A,CDKN2A,GRM1,INHBA,RB1,SMAD4	BCL2,Gsk3,LDL-cholesterol,MDM2,PI3K (complex)
CA9	enzyme		1			0	0.00535	0.0054	CA9	ATP5F1C,ATP5PD,ATP5PF,ATP5PO,EPAS1,SLC6A6	6 (1)	1	HIF1A,PIK3CA	celecoxib,HIF1AN,IFNGR1,VHL		L-phenylalanine
bafilomycin A1	chemical drug		1			0	0.00535	0.0016	bafilomycin A1	ABCG2,BACE1,CTNND2,IRS1,SLC7A1,TIMP2	6 (1)	1				FOXO1,TNFRSF10A
PDLIM1	transcription regulator		3			0	0.00547	0.0471	AHR,Akt,APC,AR,ATF2,CDC42,CEBPA,CREBBP,CSF2,CTNNB1,ERK1/2,ESRRA,estrogen receptor,EZH2,FOXO4,HIF1A,HNF4A,IKK (complex),IL1B,IL6,IRF4,LEF1,MAP2K3,MAP3K1,MAPK1,MAPK14,Mek,MYC,NANOG,NFkB (complex),NFKB1,NFKB2,NFKBIA,NLRP3,NR1I2,PDLIM1,PI3K (complex),POU2F2,PPARα-RXRα,PRKCD,PTGS2,RB1,RBL2,REL,RELA,SMAD3,SP1,SRF,STAT1,STAT4,TCF7L2,VDR,WAS	ABCA3,ABCC8,ABHD2,ABL1,ACOT4,AGO1,AGO2,AMER1,AP2A2,AP3M2,ARHGAP1,ARMCX1,ARNT,ARSB,ATP11A,ATP2B4,ATP5PF,ATP5PO,ATP6AP2,ATP7B,BEX1,BHLHE40,BHLHE41,C3orf70,CACNA1A,CACNA1C,CAMK1G,CAPZA2,CASC3,CD163L1,CD99,CDK12,CHST3,CIT,COPS4,COX14,COX6C,COX7B,COX7C,CRISPLD2,CRKL,CUX1,CUX2,DAP,DCLRE1B,DENND3,DNAH2,DNAH9,DNAJC19,DYNLL1,ELK1,EPAS1,F8,FARP1,FLNB,FMO5,FZD4,GALNT10,GALNT11,GFM2,GFPT2,GGH,GHITM,GNPAT,GRI…	167 (53)	51
CD4	transmembrane receptor	0.788	1			0	0.0058	0.0004	CD4	ITGAE,JAK3,TAC1,TNFSF10	4 (1)	1	forskolin,RICTOR,ZBTB7B	CD3,DEFA1 (includes others),Pkc(s)		HIF1A,PI3K (complex)	BCL2,JAK3
mifepristone	chemical drug		2			0	0.0059	0.0385	Akt,AR,Creb,CYP3A,dexamethasone,ERK1/2,ESR1,ESR2,estrogen receptor,FGFR1,Mapk,MAPK1,MAPT,mifepristone,NR1I2,NR3C1,NR3C2,OSM,P38 MAPK,PI3K (complex),progesterone,RB1,RELA,STAT4,XBP1	ABCC8,ABLIM1,ACTB,ACVR1B,ACVR2B,AGO1,AGO2,AHCYL1,AHRR,AP2A2,AP3M2,ARHGAP1,ARMCX1,ARSB,ATP2B4,ATP5PD,ATP6AP2,B3GALNT1,BAIAP2,BHLHE41,BSN,CACNA1A,CACNA1C,CARM1,CBL,CCT2,CCT4,CD99,CDC42BPB,CELSR3,CGN,CHST3,CIT,COX14,COX6C,COX7A2,COX7B,COX7C,CRISPLD2,CRKL,CRTC3,CSNK2A2,CTHRC1,CUX1,DAP,DNAJC19,DPY19L3,DPYSL3,DTNA,DUT,EEF2K,EGF,EIF4EBP2,EIF4G1,ELK1,ENTPD5,EP400,FHDC1,FKBP11,FZD4,GABARAPL1,GALNT10,GALNT…	194 (25)	25				beta-estradiol,CDKN1A,CLDN7,MDM2,NFE2L2,NQO2,PRL,PTPN5,RB1	BCL2,CAV1,FST,GNRHR,HOXA10,JAK3,JAM2,JUP,PI3K (complex),Ubiquitin,VDR
tetracycline	chemical drug		1			0	0.00608	0.0086	tetracycline	ARNT,BHLHE40,CBFA2T2,ITGAE,PAK2,POLR2A,RPL23,VDAC1	8 (1)	1				ME1	GATA2
PER1	transcription regulator	0.017	1			0	0.00616	0.0033	PER1	PER2,PER3,WNK1	3 (1)	1	aldosterone,CREM,estradiol 17beta-cypionate,forskolin,Pkc(s),SIRT1	bisphenol A,RB1		PRL,SLC12A3
HMGB2	transcription regulator	0.642	3			0	0.00619	0.0255	APEX1,CDKN1A,CHEK1,DNMT1,E2F1,E2F3,ERK1/2,H2AX,HIF1A,HMGA1,HMGB2,IFNG,IKK (complex),IL12 (complex),ING1,IRF3,IRF7,KDM1A,LMNA,Mapk,MAPK1,MAPK14,MYD88,NFkB (complex),NLRP3,NSD1,PARP1,PI3K (complex),PML,RB1,SET,SIRT1,STAT1,STAT4,Tlr,TLR2,TLR3,TLR4,TLR9,TRAF6	ABCC8,ACP1,AP2A2,ARL2BP,ARMCX1,ARSB,ATP2B4,ATP5PF,ATP5PO,BHLHE41,CACNA1A,CACNA1C,CACYBP,CALCOCO2,CCT4,CD163L1,CD99,CEP19,CHST11,CORT,COX14,CRKL,DAB1,DAP,DIDO1,EIF4G1,FHDC1,GABARAPL1,GFPT2,GHITM,GLG1,GLRX3,GSTO1,H2AZ1,HIVEP1,HSBP1,IL18BP,ITGAE,JAK3,KCND3,KDM2A,KDM4B,KIF1A,LMTK2,MAST3,MDC1,MDH1,MECP2,METTL23,MFHAS1,MOAP1,MRPL11,MTSS1,MYT1,NDUFA12,NDUFA6,NDUFA9,NDUFB6,NDUFB8,NDUFS4,NFE2L1,NMRK1,NUP6…	108 (40)	38	26s Proteasome,lactacystin,Z-LLL-CHO	CDKN2A
TAB2-TAK1	complex		3			0	0.00663	0.0484	Akt,AKT1,ATF2,CHUK,CREB1,CTNNB1,EGFR,EZH2,GATA4,IKK (complex),IRF3,LEF1,MAP2K3,MAP2K6,MAP3K1,MAP3K7,Mapk,MAPK1,MAPK11,MAPK14,MAPK8,MAPK9,MAPKAPK2,Mek,MYOD1,NFAT5,NFE2L2,NFkB (complex),NFKB1,NFKBIB,P38 MAPK,PITX2,PRKAA1,PRKAA2,RELA,SNAI1,SOX9,SREBF1,STAT3,STAT4,TAB2,TAB2-TAK1,TP53,TP73,TRAF6,VDR	ABCA2,ABL1,AGO2,AHRR,AMER1,AP2A2,AP3M2,ARHGAP1,ARMCX1,ARNT,ARSB,ATF7,ATP5F1C,ATP5PB,ATP5PO,ATP6AP2,BCL11B,BEX1,BHLHE41,BOC,C3orf70,CACNA1C,CAMLG,CAPZA2,CD99,CDK7,CELSR3,CHST3,CISD1,COPS5,COQ3,COX7A2,CRISPLD2,CS,CUX1,DAB1,DAP,DAPK1,DCTN3,DLGAP2,DNAH2,DPY19L3,DPYSL3,DUT,DYNLL1,ELOC,ENTPD5,FKBP11,FKBP4,FZD4,GAB2,GABARAPL1,GALNT10,GALNT11,GAS7,GFPT2,GLG1,GNPAT,GPR75,GRIN1,GSTA4,GSTO1,H2AZ1,HIVEP1,HSP…	172 (46)	44		mir-23
metribolone	chemical reagent		1			0	0.00672	0.012	metribolone	ATP5F1C,ATP5PB,ATP5PD,ATP5PF,CCT2,COX6C,COX7A2,COX7A2L,COX7B,CTNND2,GREB1,GRIP1,H2AZ1,IGF1R,IGFBP5,IRS2,MDH1,MYL12B,NDUFA6,NDUFA8,NDUFA9,NDUFAB1,NDUFB3,NDUFB8,NDUFV2,NNMT,POLR3K,PPA1,RAB4A,SREBF2,TIMP2,TM9SF2,UAP1,VDAC1	34 (1)	1				CDKN1A,CDKN2B,CREBBP,FOXO1,IGF1R,IGFBP5,ME1,miR-29b-3p (and other miRNAs w/seed AGCACCA),NQO2,PIK3CA,PJA2,RB1,SREBF1	BCL2,CASP7,DAZAP2,FOXO3
FOXO3	transcription regulator	0.013	2			0	0.00676	0.0093	Akt,AKT1,ATM,Calcineurin protein(s),CDKN1A,ERK1/2,ESR1,FOXO3,HIF1A,MTOR,RB1,RELA,RPS6KB1,SIRT1	ABCC8,ABCG2,ABHD2,ABLIM1,ACTB,ACVR1B,AHRR,AP3M2,ARHGAP1,ATP11A,ATP5PB,ATP5PF,ATP5PO,ATP6AP2,BCL6,BEX1,BHLHE41,CACNA1C,CARM1,CBL,CDC42BPB,CELSR3,CGN,CHST3,CIT,COX14,COX7A2,CRKL,CS,DAPK1,DTNA,EEF2K,EGF,EIF4G1,FLNB,GABARAPL1,GALNT10,GALNT11,GAS7,GHITM,GIT2,GLG1,GNPAT,GOSR1,GPR75,GREB1,GSTO1,H2AZ1,HACD1,HDAC8,HSBP1,IGFBP5,IQSEC2,IRS1,IRS2,JAK3,KDM4B,LAMC1,LMTK2,LPIN1,MED1,METTL23,MICOS10,MRPL11,NCOA1…	122 (14)	14	1,25-dihydroxyvitamin D,beta-estradiol,chloroquine,corticosterone,epigallocatechin-gallate,forskolin,Foxo,NFE2L2,tyrphostin AG 1478,VDR	IGF1R,IKBKB,MDM2,metribolone,PAX3-FOXO1,PI3K (complex),PRKAG1,SRC (family)		ALDH3A1,BCL2,CDKN1A,CDKN2B,DEFB4A/DEFB4B,FOXO1,GATA2,GSTM5,SH2B3,SMAD4,TRIM63,ULK1	CCND2,HIF1A,UBE2C
PRL	cytokine		2			0	0.00676	0.0406	Akt,AKT1,AR,ATF2,BRCA1,Creb,dopamine,EGFR,ERBB2,ERK1/2,ESR1,FYN,IGF1,IGF1R,IRF1,MAP2K1,Mapk,MAPK1,MAPK3,MAPK8,MAPK9,NFkB (complex),NFKBIA,PI3K (complex),PRL,PTPN11,RB1,RELA,RPS6KB1,SHC1,SP1,STAT1,STAT3,STAT5B,TP53,ZAP70	ABCA2,ABCA3,ABCC8,ABCG2,ABL1,ABLIM1,ACOT4,ACTB,ACVR1B,ACVR2B,AGO2,AHRR,AMER1,AP3M2,ARHGAP1,ARNT,ARSB,ATP5PB,ATP5PD,ATP5PF,ATP5PO,ATP6AP2,BAIAP2,BCL6,BOC,CACNA1A,CAPZA2,CARM1,CBL,CDC42BPB,CDK7,CGN,CHST3,CISD1,CIT,COQ3,COX14,COX6C,COX7B,COX7C,CRKL,CS,CUX1,CUX2,DAB1,DIP2B,DNAJC19,DTNA,DUT,EEF2K,EIF4A2,EIF4EBP2,ELK1,ELOC,ENTPD5,FHDC1,FKBP11,FLNB,GABARAPL1,GALNT10,GAS7,GFM2,GFPT2,GHITM,GIT2,GNPAT,GOSR…	192 (36)	36	bisphenol A,CREBBP,diethylstilbestrol,forskolin,FOXO1,mifepristone,pentobarbital,PER1,phytohemagglutinin,Pkc(s),Raf,SST,TRH,VDR,WT1	6-aminonicotinamide,BIM 23A760,chloroquine,corticosterone,CREM,INHBA,pasireotide,sumatriptan,swinholide A		ANXA5,BCL2,GPSM1,IGF1R,IGFBP5,PARP14,PENK,PI3K (complex),SOCS3,SP1	caspase,CAV1,CDKN1A,PLCD1,PTGFR,RB1,TECR
ULK1	kinase	0.003	3			0	0.00687	0.0377	Akt,AMBRA1,AMPK,AR,ATF2,BECN1,CCND1,CDC37,CHUK,EIF2AK1,ERBB2,ERK1/2,GSK3B,IKBKB,IKK (complex),LEF1,MAP3K7,Map3k7,Mapk,MAPK8,MAPT,MYC,NFkB (complex),NFKB1,P38 MAPK,RAF1,Rb,RB1,RB1CC1,RELA,SKI,SMAD4,STAT3,TAB2,TP53,TRAF6,ULK1	ABCA3,ABL1,AGO2,AMER1,AP3M2,ARNT,ATP5F1C,ATP5PB,BACE1,BCL11B,BHLHE40,BOC,BSN,C3orf70,CACNA1A,CAPZA2,CD99,CISD1,CIT,COQ3,COX14,COX6C,COX7B,COX7C,CS,CTNND2,CUX1,DAPK1,DNAJC19,DPY19L3,DUT,DYNC1LI1,EGF,EIF4G1,EMSY,FARP1,GABARAPL1,GALNT10,GALNT11,GAS7,GFM2,GFPT2,GHITM,GLG1,GREB1,H2AZ1,HIVEP1,HSBP1,HSPB8,IGFBP5,IKZF4,KAT6A,KCND3,KDELR1,KDM2A,LAMC1,LIMK2,LRRK1,LYSMD2,MAP2K3,MAPRE2,MBD5,MDH1,MED1,MED13L,…	157 (37)	31	bisphenol A,FOXO3,Gsk3,RB1	LDL-cholesterol,Raf			CASP7
TLE1	transcription regulator	0.036	3			0	0.00719	0.0474	Akt,APC,AR,CCND1,CDH1,CEBPB,CREBBP,CTNNB1,ERK1/2,ESRRA,EZH2,FOXO4,HIF1A,JUN,LEF1,Mek,MYC,NANOG,NFkB (complex),NOTCH1,P38 MAPK,PPARG,PROP1,PTGS2,RAF1,RB1,RBL2,RUNX2,SMAD3,SMURF1,TCF7L2,TLE1,TP53,VDR	ABCA3,ABCC8,ABL1,ACOT4,ACTB,AMER1,ARHGAP1,ATP5F1C,ATP5PB,ATP5PF,ATP5PO,BACE1,BHLHE40,BHLHE41,C3orf70,CACNA1A,CACNA1C,CAMK1G,CD99,CDK12,CELSR3,CHST3,CISD1,CIT,COQ3,COX14,COX6C,COX7A2,COX7B,COX7C,CRISPLD2,CS,CUX1,DNAH2,DNAH9,DNAJC19,DYNC1LI1,DYNLL1,EGF,EIF4G1,EMSY,ENTPD5,F8,FARP1,FLNB,FZD4,GALNT10,GALNT11,GAS7,GFM2,GFPT2,GHITM,GLG1,GNPAT,GPR75,GREB1,GRIN1,H2AZ1,HCFC1,HIVEP1,HSBP1,HSPB8,IGF1R,IGFBP5…	186 (34)	33	ARID1A
lycopene	chemical drug		2			0	0.00742	0.0039	Akt,AR,CYP1A1,IGF1R,lycopene,MMP9,MTOR,P38 MAPK,RAS,RB1,RBL2,reactive oxygen species	ACTB,ATP5PB,ATP5PD,ATP5PF,ATP5PO,BCL6,BHLHE40,CACNA1A,CACNA1C,CD99,CELSR3,CHST3,CIT,COX14,COX6C,COX7A2,COX7B,COX7C,CS,CUX1,DNAJC19,ELK1,EPAS1,FKBP4,GALNT10,GALNT11,GFM2,GHITM,GLG1,GPR75,GRIN1,HCFC1,HSBP1,IGFBP5,IQSEC2,IRS2,KDELR1,LPIN1,LRRK1,MAP2K3,MRPL11,MRPL27,MRPL33,MRPL39,MRPS33,NDUFA6,NDUFB8,NDUFS4,NDUFV2,NFAT5,NME1,NRP2,PARK7,PCMT1,PGRMC1,PLCE1,PML,PRDX3,PRKCA,PSMD10,RAB4A,RAB7A,RARA,RPL23,…	79 (12)	11				RB1	BCL2,CDKN1A,IGF1R,PI3K (complex),reactive nitrogen species
ALDH3A1	enzyme		2			0	0.00749	0.0028	26s Proteasome,ALDH3A1,CASP3,RB1	ACTB,ADARB2,ARNT,CELSR3,COX14,COX7A2,EGF,GHITM,GPR75,GRIN1,HSPB8,IRS2,MDH1,MLF1,MRPL11,NDUFA4,NDUFA6,NDUFA9,NDUFB8,NDUFS4,NME1,PARK7,PRKCA,PTTG1,RUNX2,TNFSF10,TOMM7,UBE2H,ULK1,VDAC1	30 (4)	3	CLDN7,FOXO3,IL1,NFE2L2	forskolin		26s Proteasome,RB1	CDKN1A,Cyclin A,Cyclin E
BACH1	transcription regulator	0.668	3			0	0.00752	0.0033	26s Proteasome,Akt,BACH1,Creb,GSK3B,IRF3,NFE2L2,NFkB (complex),NFKB1,Pkc(s),RELA,SMAD2,SMAD3	ACVR2B,ADARB2,AGO2,AHRR,AP3M2,ARNT,ATF7,ATP5PF,ATP5PO,ATP6AP2,BACE1,BCL11B,BCL6,BHLHE40,CD99,CHST3,COPS5,CRISPLD2,CS,CTNND2,DAPK1,DCTN3,DPY19L3,DYNLL1,EGF,EIF4EBP2,ENTPD5,EPAS1,FHDC1,FLNB,GALNT10,GALNT11,GFPT2,GSTA4,GSTO1,HIVEP1,HSBP1,HSPB8,IRS1,KCND3,KDM2A,MFHAS1,MLF1,MTSS1,NCOA1,NDUFA6,NDUFA9,NDUFAB1,NDUFB6,NDUFB8,NRP2,NUP62,PER2,PIP5K1A,PML,POMP,PSMA1,PSMA4,PSMA5,PSMD10,PSMD14,RAN,RARA,RGS2,RP…	83 (13)	13	1-methyl-4-phenyl-1,2,3,6-tetrahydropyridine,carbamazepine			PDK1	ME1,NFE2L2,PPARG,TFE3,UCP3
idoxifene	chemical drug		3			0	0.00759	0.044	ADAM10,ADCY,AKT1,AMPK,APP,BRCA1,Calmodulin,Creb,EGF,ERK1/2,ESR1,ESR2,GATA1,idoxifene,IGF1R,KRAS,MAPK1,NFATC2,NFkB (complex),Nr1h,P38 MAPK,Pkc(s),PRKCD,RAF1,RELA,RHO,SP1,STAT5B,tamoxifen,TP53	ABCA2,ABCC8,ABCG2,ABHD2,ABLIM1,ACOT4,ACVR1B,ACVR2B,AFF3,AP2A2,AP3M2,ARHGAP1,ARPC3,ARSB,ATP11A,ATP5F1C,ATP5PB,ATP5PD,ATP5PF,ATP5PO,ATP6AP2,BAIAP2,BCL11B,BCL6,BEX1,CACNB2,CARM1,CBL,CCT4,CD99,CDC42BPB,CDK7,CELSR3,CGN,CISD1,CIT,COQ3,COX7A2,CRKL,CS,CSNK2A2,CTHRC1,CTNND2,CUX2,DENND3,DIP2B,DPY19L3,DPYSL2,DPYSL3,DTNA,EEF2K,EGF,EIF4A2,EIF4EBP2,EIF4G1,ENTPD5,FHDC1,FKBP4,FLNB,GAB2,GABARAPL1,GAS7,GGCT,GIT2,G…	178 (30)	29
IGFBP5	other	0.006	1			0	0.00774	0.0012	IGFBP5	BHLHE40,IRS1,LAMC1,RUNX2	4 (1)	1	beta-estradiol,estrogen,forskolin,HIF1A,IGF1R,metribolone,PAX3-FOXO1,PRL,VDR	CD28,CD3,HOXA10,lactacystin,miR-140-5p (and other miRNAs w/seed AGUGGUU),miR-143-3p (and other miRNAs w/seed GAGAUGA),nifedipine			BCL2
thyroid hormone	chemical - endogenous mammalian		2			0	0.00803	0.0034	Akt,CYP19A1,DHCR24,FASN,Mapk,Pkc(s),PRKCE,RB1,RBL2,THRA,THRB,thyroid hormone,thyroid hormone receptor,TSH,VDR	ABL1,ACTB,ARNT,BACE1,BCL11B,BCL6,BHLHE40,CACNA1C,CELSR3,CHST3,COX14,COX7A2,CTNND2,EGF,EPAS1,FZD4,GALNT10,GALNT11,GHITM,GPR75,GRIN1,H2AZ1,HCFC1,HSBP1,IGFBP5,IRS1,IRS2,MAP2K3,MDH1,MRPL11,NDUFA4,NDUFA6,NDUFA9,NDUFS4,NDUFV2,NME1,NRP2,OSMR,PARK7,PER2,PRKCA,PSMD10,PTTG1,RAPGEF1,RARA,S1PR3,SLC9A1,SP1,ST3GAL6,STAT3,TAC1,TMEM9B,TNFSF10,TOMM7,TUSC3,TXN,ULK1,VDAC1,VIP,ZNF185,ZYX	61 (15)	15	IGF1R	2,4,5,2',4',5'-hexachlorobiphenyl,carbamazepine		CDKN1A,CDKN2A,CDKN2B,HR,Pkc(s),RB1,TRH,VDR	CSNK2A1,CYP19A1,FZD6,NEUROG3,RAG1
phytohemagglutinin	chemical drug		2			0	0.00829	0.0046	ADCY,Akt,EIF4E,ERK,FUS,ITK,LCK,Nfat (family),NFkB (complex),phytohemagglutinin,Pkc(s),RB1,RELA,SFPQ,ZAP70	ACTB,ADARB2,AHRR,AP3M2,ARNT,ARSB,ATP6AP2,BACE1,BCL11B,BCL6,BEX1,BHLHE40,CACNA1C,CACNB2,CD99,CDK7,CELSR3,CHST3,COX14,COX7A2,COX7B,CUX1,DGUOK,EMG1,EPAS1,GAB2,GALNT10,GALNT11,GFPT2,GHITM,GNPAT,GPR75,GRIN1,HCFC1,HINT1,HIVEP1,HSBP1,IGF1R,IRS2,JAK3,KCND3,KDM2A,LPIN1,MDH1,MFHAS1,MRPL11,MTSS1,NDUFA4,NDUFA6,NDUFA9,NDUFB6,NDUFB8,NDUFS4,NDUFV2,NEDD8,NME1,NRP2,NUP214,NUP62,PARK7,PER2,PIP5K1A,PRKCA,PSMA1,PSMD…	89 (15)	15				ALDH2,BCL3,CACNB2,CACNB3,CCND2,CDK8,DEFA1 (includes others),FGR,IL1,JAK3,KCNN4,OPRD1,Pkc(s),PLCD1,PON2,PRL,TK2	CD3,RB1
sodium metavanadate	chemical reagent		3			0	0.00829	0.0491	ABL1,Akt,AR,ATF2,CASP8,E2F1,ERK1/2,FOS,GATA1,HIF1A,IL1B,IRF3,JUN,MAPK9,NFkB (complex),NFKB1,NLRP3,NR5A1,Pkc(s),PPARα-RXRα,PRKN,RB1,SMAD2,sodium metavanadate,SP1,TBK1,TCF3,TGFB1,TICAM1,TP53	ABCA2,ABHD2,ABL1,AFF3,AGO2,AHRR,AP2A2,ARNT,ATF7,ATP5F1C,ATP5PB,ATP5PF,ATP5PO,BACE1,BCL11B,BEX1,BHLHE41,CACNA1A,CCT4,CDK7,CELSR3,CHST11,CISD1,CIT,COQ3,COX14,COX6C,COX7A2,COX7B,COX7C,CRISPLD2,CRKL,CS,CUX1,DNAJC19,DPYSL2,DUT,EIF4G1,ENTPD5,EPAS1,FHDC1,FKBP11,FLNB,GALNT10,GALNT11,GAS7,GFM2,GFPT2,GHITM,GPR75,GSTA4,HDAC4,HINT1,HIVEP1,HSBP1,IGF1R,IKZF4,IL18BP,IRS2,ITGAE,KAT6A,KCND3,KCNK1,KDM2A,KDM4B,KIF1…	161 (30)	28
Vhl	complex		3			0	0.0083	0.0341	ABL1,AHR,Akt,AR,ATF2,CCND1,CDKN1A,CEBPA,CSF2,CTNNB1,CUL2,DNMT1,ELOB,ELOC,EPAS1,estrogen receptor,FGFR1,FOXO4,FOXP3,GMNN,Hif,HIF1A,HNF4A,IKK (complex),IL1B,IL6,IRF3,IRF4,MAF1,MET,MTORC1,NFkB (complex),NFKBIA,NLRP3,NR1I2,PML,POU2F2,PPARα-RXRα,PRC2,PRKCD,PTEN,RACK1,Rb,RB1,RBL2,RBX1,REL,SMAD3,SP1,STAT1,STAT4,TET2,TET3,Ubiquitin,VEGFA,VHL,Vhl	ABCA3,ABCC8,ABHD2,ACTB,ADCY9,AFF3,AGAP1,AGO1,AP2A2,ARMCX1,ARNT,ATP11A,ATP5PF,ATP5PO,ATP7B,BACE1,BEX1,BHLHE40,BHLHE41,CACYBP,CAPZA2,CASC3,CD163L1,CD99,CHST11,CHST3,COPS4,COX14,COX6C,COX7B,COX7C,CRKL,CUX1,CUX2,DAB1,DAP,DCLRE1B,DENND3,DNAJC19,DYNC1LI1,EIF4EBP2,EIF4G1,ELK1,EMSY,EP400,F8,FARP1,FLNB,FMO5,FZD4,GABARAPL1,GALNT10,GALNT11,GFM2,GFPT2,GGH,GHITM,GLG1,GNPAT,GRIN1,GSTA4,GSTO1,HCFC1,HDAC4,HINT1,…	158 (57)	51				Rb	Hif,HIF1A
UBE2K	transcription regulator	0.391	3			0	0.00851	0.0226	26s Proteasome,Akt,AMPK,AR,ATXN1,BDNF,Calcineurin protein(s),CREBBP,H2AX,HLA-A,HTT,Mapk,MAPK14,MAPK8,MEF2,MTOR,NEUROD1,NFkB (complex),Nr1h,PARP1,PGR,RNF4,TP53,TRPS1,UBE2K	ABCA2,ABCC8,ABCG2,ADARB2,AHCYL1,ARNT,ATP2B4,ATP5F1C,ATXN1L,BACE1,BCL6,CACNA1A,CACNA1C,CAMK1G,CD99,CDK7,CELSR3,CHST3,CISD1,CIT,COQ3,COX6C,COX7A2,COX7B,COX7C,CS,CUX1,DAPK1,DNAJC19,DPYSL2,DPYSL3,DUT,DYNLL1,EP400,FLNB,GALNT10,GALNT11,GAS7,GFM2,GFPT2,GLG1,GNPAT,GPC4,GPR75,GREB1,GRIN1,HIVEP1,HSBP1,HSPB8,IGF1R,IGFBP5,IL18BP,IQSEC2,IRS2,KAT6A,KCND3,KCNK1,KDM2A,KIF1A,KIF5A,KMT2A,LIMK2,LRRK1,MAPRE2,MDC1,MD…	135 (25)	22	1,2-dithiol-3-thione,NFE2L2				RNF4
miR-122-5p (miRNAs w/seed GGAGUGU)	mature microRNA		1			0	0.00867	0.0084	miR-122-5p (miRNAs w/seed GGAGUGU)	AP3M2,ATP11A,CS,FUNDC2,GALNT10,MECP2,OSMR,SLC7A1,TMEM50B	9 (1)	1					BACH2
RNF4	transcription regulator	0.936	2			0	0.00899	0.0056	AR,ATXN1,H2AX,PARP1,PGR,RNF4,TARDBP,TRPS1	ABCG2,AHCYL1,ARNT,ATXN1L,BACE1,BCL6,BEX1,CACNA1A,CACNA1C,CIT,COX6C,COX7B,COX7C,CUX1,DNAJC19,DPYSL2,DYNLL1,EP400,EPAS1,FKBP4,GFM2,GREB1,IGF1R,IGFBP5,IL18BP,IRS1,IRS2,KCNK1,LRRK1,MDC1,MRPL27,MRPL33,MRPL39,MRPS33,MTSS1,NDUFB8,NFAT5,PCMT1,PGRMC1,PLCE1,PRKCA,PTTG1,RAB4A,RUNX2,SEMA6A,SLC9A1,SP1,SREBF2,STAT3,SULF2,TIMP2,TNFRSF21,TNFSF10,ZNF32	54 (8)	7	beta-estradiol,diethylstilbestrol,forskolin	UBE2K
FST	other		2			0	0.00905	0.002	BMP,ERK1/2,FST,INHBA,MTOR,P38 MAPK,SMAD3	ACVR1B,ACVR2B,AGO1,ATP5PB,BEX1,CACNA1C,CRISPLD2,CS,DPYSL2,DTNA,ELK1,EPAS1,GLG1,IGF1R,IGFBP5,IQSEC2,IRS1,IRS2,KDELR1,MDH1,MED1,MYT1,NFAT5,PGRMC1,PML,PTPRE,RAB7A,RARA,RPL23,RUNX2,S1PR3,SMARCD1,SP1,SREBF2,STAT3,SYVN1,TAC1,TAPBP,TIMP2,UBE2O,ULK1,VIP,ZYX	43 (7)	6	1,25-dihydroxyvitamin D,Activin,CDK8,forskolin,FOXO1,HOXA10	CDKN2A,mifepristone,pentobarbital		ACSL1,PRDM16,UCP3	GNRHR
miR-29b-3p (and other miRNAs w/seed AGCACCA)	mature microRNA		1			0	0.00914	0.0059	miR-29b-3p (and other miRNAs w/seed AGCACCA)	ARPC3,BACE1,GAS7,HDAC4,LAMC1,MAPRE2,MLF1,SP1,STAT3,TRIM9,WBP11	11 (1)	1	AGO2,EPHB6,metribolone,Rb				CD276,CEMIP,GMFB,PLEC,SP1
NEUROG3	transcription regulator		3			0	0.00915	0.0443	Ahr-aryl hydrocarbon-Arnt,Akt,AR,ATF2,BCL6,CREBBP,CRTC2,EP300,ESR1,estrogen receptor,FOXA2,GATA4,HIF1A,HNF4A,INSM1,JUN,MAP3K1,MEF2C,MYOD1,NEUROD1,NEUROG3,NFE2L2,NFkB (complex),PARP1,PDX1,PPARG,SP1,SP3,STAT3,T3-TR-RXR,TP53,VitaminD3-VDR-RXR,XBP1,ZBTB7B	ABCA2,ABCC8,ABLIM1,ACVR1B,AGO1,AGO2,AHRR,AMER1,ARHGAP1,ARNT,ATF7,ATP11A,ATP5F1C,ATP5PB,ATP5PD,ATP6AP2,ATP7B,BHLHE40,BHLHE41,BOC,CACNA1A,CACNA1C,CAMK1G,CARM1,CBL,CDC42BPB,CDK7,CELSR3,CGN,CHST3,CISD1,CIT,COPS5,COX6C,COX7A2,COX7B,COX7C,CRKL,CTHRC1,CUX1,CUX2,DAPK1,DCTN3,DNAJC19,DTNA,DUT,DYNLL1,EEF2K,EGF,EIF4G1,ENTPD5,FKBP11,GALNT10,GALNT11,GAS7,GFM2,GFPT2,GIT2,GNPAT,GOSR1,GPR75,GREB1,GSTA4,GSTO1,HACD…	184 (34)	32	PI3K (complex)	HIF1A,SRC (family),thyroid hormone		CDKN1A,CDKN2A,PAX6,SREBF1,SST
N(6)-(3-iodobenzyl)-5'-N-methylcarboxamidoadenosine	chemical drug		1			0	0.00942	0.0018	N(6)-(3-iodobenzyl)-5'-N-methylcarboxamidoadenosine	RGS2,RGS4,SLC9A1	3 (1)	1
geranylgeranylacetone	chemical drug		1			0	0.00942	0.0069	geranylgeranylacetone	BCL6,STAT3,TXN	3 (1)	1				SOCS3
corticosterone	chemical - endogenous mammalian		2			0	0.00977	0.0068	26s Proteasome,Akt,AR,CAT,CCND1,corticosterone,ERK1/2,FOXO3,MAPK8,NFkB (complex),NR1I2,NR3C1,NR3C2,NTRK2,P38 MAPK,Pkc(s),POMC	ABHD2,ADARB2,ADCY9,ARNT,BACE1,BCL11B,BCL6,BEX1,BHLHE40,CACNA1A,CD99,CHST3,CIT,COX6C,COX7B,COX7C,CRISPLD2,CUX1,DAPK1,DNAJC19,DYNC1LI1,EGF,EMSY,ENTPD5,FLNB,FMO5,GABARAPL1,GALNT10,GALNT11,GFM2,GFPT2,GNPAT,HDAC8,HIVEP1,HSBP1,IGF1R,IGFBP5,IRS1,IRS2,KCND3,KDELR1,KDM2A,KMT2A,LPIN1,LRRK1,MBD5,MED1,MFHAS1,MRPL27,MRPL33,MRPL39,MRPS33,MTSS1,MYO7A,NFAT5,NR3C2,NRP2,NUP62,PCMT1,PER2,PIP5K1A,PLCE1,PML,PRDX3,PRK…	94 (17)	17	CNTF,cyclooxygenase,CYP19A1,IL1,KLB,MRAP	aminoglutethimide,SST		CDKN1A,CPT1B,diacylglycerol,FOXO3,Pkc(s),PPARG,SLC12A3	26s Proteasome,BCL2,CAV1,PRL,TRH
BACH1	transcription regulator	0.668	1			0	0.01	0.01	BACH1	ATP5PF,ATP5PO,NDUFA6,NDUFA9,NDUFAB1,NDUFB6,TIMM17A,UQCRB	8 (1)	1	1-methyl-4-phenyl-1,2,3,6-tetrahydropyridine,carbamazepine			PDK1	ME1,NFE2L2,PPARG,TFE3,UCP3
LRP5	transmembrane receptor	0.563	1			0	0.0101	0.0053	LRP5	IGF1R,IRS1,IRS2,RUNX2	4 (1)	1	ARID1A			ALDH1A1	1,4,5-IP3,HNF1A,IGF1R,INSR
TMEM126A	other	0.001	1			0	0.0101	0.0213	TMEM126A	NDUFA12,NDUFA9,NDUFS4,NDUFV2	4 (1)	1
Ubiquitin	group		1			0	0.0101	0.0043	Ubiquitin	PAK2,RARA,TIMP2,TNFSF10	4 (1)	1	26s Proteasome,methamphetamine	lactacystin,mifepristone,pioglitazone,Z-LLL-CHO			APC/APC2,SMAD4
Ahr-Arnt	complex		1			0	0.0102	0.0089	Ahr-Arnt	ABCG2,AHRR	2 (1)	1				ALDH
DDX28	enzyme	0.097	1			0	0.0102	0.0092	DDX28	EPAS1,IGF1R	2 (1)	1					IGF1R
HAP1	other	0.017	1			0	0.0102	0.0121	HAP1	CACNA1C,DCAF7	2 (1)	1
KD025	chemical drug		1			0	0.0102	0.0092	KD025	BCL6,STAT3	2 (1)	1
WAS	other		1			0	0.0102	0.0069	WAS	GLG1,ITGAE	2 (1)	1	CD28,Z-LLL-CHO				Cyclin A
miR-328-3p (and other miRNAs w/seed UGGCCCU)	mature microRNA		1			0	0.0102	0.0068	miR-328-3p (and other miRNAs w/seed UGGCCCU)	ABCG2,BACE1	2 (1)	1	PAX3-FOXO1
sanglifehrin A	chemical reagent		2			0	0.0103	0.0035	ERK1/2,IKK (complex),NFkB (complex),RB1,sanglifehrin A	ACTB,BEX1,CACNA1C,CD99,CELSR3,COX14,COX7A2,DAPK1,EPAS1,GFPT2,GHITM,GNPAT,GPR75,GRIN1,HIVEP1,HSBP1,IGF1R,IRS2,KCND3,KDM2A,MDH1,MED1,MFHAS1,MRPL11,MTSS1,NDUFA4,NDUFA6,NDUFA9,NDUFB8,NDUFS4,NME1,NUP62,PARK7,PIP5K1A,PTPRE,SLC7A1,SYVN1,TAC1,TAPBP,TCIM,TIMP2,TNFSF10,TOMM7,ULK1,VDAC1	45 (5)	4				CDKN1A,RB1
glabridin	chemical - endogenous non-mammalian		2			0	0.0103	0.0015	AMPK,cyclooxygenase,glabridin,lipoxygenase,NFkB (complex),Pkc(s),REL	ARNT,ATP11A,BCL11B,BEX1,CACNA1C,CD99,COPS4,CRKL,DCLRE1B,DUT,ELK1,EPAS1,GFPT2,GNPAT,GRIN1,HIVEP1,IRS1,KAT6A,KCND3,KDM2A,LPIN1,MAPKBP1,MFHAS1,MTSS1,NUP62,OAT,PER2,PIP5K1A,PRKCA,RARA,RGS2,RUNX2,SLC7A1,SORBS1,SP1,TAC1,TIMP2,TNFSF10	38 (7)	6					cyclooxygenase,lipoxygenase,Pkc(s)
CD 437	chemical drug		1			0	0.0104	0.0183	CD 437	ARPC3,ATP5F1C,ATP5PF,ATP5PO,CCT2,COX6C,COX7A2,COX7A2L,COX7B,COX7C,EIF4A2,NME1,PABPC1,PSMA4,PSMF1,RBX1,SUMO1,TOMM7,TXN	19 (1)	1				CASP7,caspase,CCAR1,CDKN1A,TNFRSF10A	ARF1,Cyclin A,NPM1,PFN1,ST13,UBE2M
ANAPC11	enzyme	0.047	3			0	0.0105	0.0048	ANAPC11,BCL2L1,BIRC5,CCNB1,CDK1,CDK2,CDKN1B,FGF2,MAPT,NPM1,PTTG1,RB1,RCC1,TP53	ACTB,BCL6,BSN,CAPZA2,COPS5,COX14,EGF,ELK1,GHITM,GRIN1,HSBP1,HSPB8,IRS2,KCNC1,MDH1,MRPL11,NDUFA6,NDUFA9,NDUFB8,NDUFS4,NEUROD6,NR3C2,PARK7,PTTG1,RAN,REV3L,SLC9A1,SPRY1,SREBF2,SUMO1,TAC1,TNFRSF21,TOMM7,TRAF6,TYRP1	35 (14)	12
ANAPC2	other	0.547	3			0	0.0105	0.0048	ANAPC2,BCL2L1,BIRC5,CCNB1,CDK1,CDK2,CDKN1B,FGF2,MAPT,NPM1,PTTG1,RB1,RCC1,TP53	ACTB,BCL6,BSN,CAPZA2,COPS5,COX14,EGF,ELK1,GHITM,GRIN1,HSBP1,HSPB8,IRS2,KCNC1,MDH1,MRPL11,NDUFA6,NDUFA9,NDUFB8,NDUFS4,NEUROD6,NR3C2,PARK7,PTTG1,RAN,REV3L,SLC9A1,SPRY1,SREBF2,SUMO1,TAC1,TNFRSF21,TOMM7,TRAF6,TYRP1	35 (14)	12
UBE2C	enzyme		3			0	0.0105	0.0048	BCL2L1,BIRC5,CCNB1,CDK1,CDK2,CDKN1B,FGF2,MAPT,NPM1,PTTG1,RB1,RCC1,TP53,UBE2C	ACTB,BCL6,BSN,CAPZA2,COPS5,COX14,EGF,ELK1,GHITM,GRIN1,HSBP1,HSPB8,IRS2,KCNC1,MDH1,MRPL11,NDUFA6,NDUFA9,NDUFB8,NDUFS4,NEUROD6,NR3C2,PARK7,PTTG1,RAN,REV3L,SLC9A1,SPRY1,SREBF2,SUMO1,TAC1,TNFRSF21,TOMM7,TRAF6,TYRP1	35 (14)	12	ATF6,beta-estradiol,MITF	CDKN1A,FOXO3
RAG1	enzyme		3			0	0.0107	0.0044	Akt,CASP1,caspase,Cdk,EIF2AK2,ERK1/2,Jnk,MAP3K1,MAPK8,NFkB (complex),PAK2,PARP1,RAG1,RB1,ROCK1,STAT1	ACTB,BEX1,CACNA1C,CD99,CELSR3,CHST3,COX14,COX7A2,DAPK1,EGF,ELK1,GALNT10,GALNT11,GFPT2,GHITM,GNPAT,GPR75,GRIN1,HIVEP1,HSBP1,IGFBP5,IL18BP,IRS2,KCND3,KDM2A,LAMC1,MAN2B2,MDH1,MED1,MFHAS1,MRPL11,MTSS1,NDUFA4,NDUFA6,NDUFA9,NDUFS4,NFAT5,NME1,NNMT,NRP2,NUP62,PARK7,PHACTR1,PIP5K1A,PSMD10,PTPRE,PTTG1,RARA,RGS2,RGS4,RUNX2,SESN2,SLC7A1,SP1,SREBF2,ST3GAL6,STAT3,SYVN1,TAC1,TAPBP,TMEM9B,TOMM7,TRAF6,TUSC3,VDAC1…	66 (16)	15	FOXO1	estrogen,GATA2,GFI1,IKBKB,thyroid hormone			caspase
CDKN1A	kinase	0.049	2			0	0.011	0.0493	ATM,CCND1,Cdk,CDK1,CDK4/6,CDKN1A,EGR1,EIF2AK3,ERK1/2,FOS,H2AX,Jnk,Mapk,MAPK9,Mek,MYC,NFE2L2,NFkB (complex),P38 MAPK,PARP1,RB1,RELA,STAT,STAT3,TP53	ABCA3,ABCG2,AHRR,AMER1,AP3M2,ATF7,ATP5F1C,ATP5PB,ATP6AP2,BACE1,BAIAP2,BCL6,BHLHE40,BOC,CACNA1C,CD99,CISD1,CIT,COPS5,COQ3,COX14,CS,DCTN3,DUT,DYNC1LI1,DYNLL1,EIF4G1,ELK1,EMSY,ENTPD5,FARP1,FKBP4,GAS7,GFPT2,GHITM,GLG1,GREB1,GRIN1,GSTA4,GSTO1,H2AZ1,HIVEP1,HSBP1,HSPB8,IGFBP5,IL18BP,KAT6A,KCND3,KDELR1,KDM2A,LAMC1,LIMK2,LPIN1,MAPRE2,MBD5,MDC1,MDH1,MED1,MED13L,MFHAS1,MGST2,MRPL1,MRPL11,MRPL39,MTSS1,MYO7A,…	142 (25)	25	ABL1,acetyl-L-carnitine,APC/APC2,ARID1A,CAB39L,calyculin A,CAMK2G,camptothecin,CAV1,CD 437,celecoxib,corticosterone,CREBBP,CXXC4,DDX5,diethylstilbestrol,estrogen,forskolin,Foxo,FOXO1,FOXO3,FOXO4,grape seed extract,Hmgb1,idarubicin,IGF1R,IKBKB,IL1,inecalcitol,lactacystin,leptomycin B,metribolone,mifepristone,mir-24,N-Ac-Leu-Leu-norleucinal,N1,N11-diethylnorspermine,NEUROG3,NSC 644221,OGT,PI3K (com…	26s Proteasome,ALDH3A1,ANXA5,azoxymethane,beta-estradiol,DDB1,everolimus,GATA2,GFI1,GREM1,Gsk3,IGF2BP1,lycopene,MED1,PAX3-FOXO1,Pkc(s),PRDM16,PRL,SIRT1,SUPT5H,triptolide,tyrphostin AG 1478,UBR5,UHRF1,VHL,VTN		CCL1,NFE2L2,NPM1	CASP7,CCND2,CDC25A,CDK14,CDK2-CyclinE,CDKN2B,GMFB,IFNGR1,STMN1,UBE2C
ST13	other	0.382	3			0	0.0112	0.0487	26s Proteasome,AIFM1,AR,ATXN1,CAV1,CD40,CREBBP,EIF2AK2,ERK1/2,estrogen receptor,FOS,FOXO3,FOXP3,GATA1,GATA3,GSK3B,HIF1A,HSF1,Hsp70,HSPA5,HSPA8,MAPT,MED1,NCOA2,NFkB (complex),NFKBIA,NR3C1,P38 MAPK,PI3K (complex),Pkc(s),PTGS2,SGK1,ST13,STAT1,Tgf beta,TLR2,TLR4,TP53,TP73	ABCA2,ABCC8,ABCG2,ABHD2,ADARB2,AFF3,AGO1,AGO2,ATP11A,ATP5F1C,ATP5PB,ATP5PF,ATP5PO,ATXN1L,BCL11B,BHLHE40,BHLHE41,BSN,CACNA1A,CAMK1G,CAMLG,CAPZA2,CCT2,CCT4,CDK7,CELSR3,CHST11,CISD1,CIT,COQ3,COX6C,COX7A2,COX7B,COX7C,CRTC1,CS,CTNND2,CUX1,DAB1,DAPK1,DNAJC19,DUT,DYNLL1,EGF,EIF4A2,EIF4G1,ELOC,FKBP4,FLNB,GAB2,GAS7,GFM2,GFPT2,GNPAT,GPR75,GREB1,GRIN1,GSTO1,HDAC8,HIVEP1,HSBP1,HYDIN,IKZF4,IL18BP,ITGAE,JARID2…	157 (39)	36	PAX3-FOXO1	CD 437,ST1926			DGAT1,PPARG
MAO	group		3			0	0.0114	0.0122	1-methyl-4-phenyl-1,2,3,6-tetrahydropyridine,26s Proteasome,ABL1,Akt,AMPK,AR,CDK5,Creb,GSK3B,IL4I1,JUN,MAO,MAOA,MAPK1,MAPK3,MAPK8,MTOR,NFkB (complex),P38 MAPK,PRKN,PTGS2,RELA,STAT3	ACVR2B,ADARB2,AHRR,AMER1,AP3M2,ARNT,ARSB,ATP5PB,ATP6AP2,BACE1,BCL6,BHLHE40,BOC,CACNA1A,CD99,CHST3,CIT,COX6C,COX7B,COX7C,CS,CTNND2,CUX1,DNAJC19,DPY19L3,DYNLL1,EGF,EIF4EBP2,ELK1,FHDC1,FKBP4,FLNB,GALNT10,GALNT11,GFM2,GFPT2,GLG1,GNPAT,GRIN1,HIVEP1,HSBP1,HSPB8,IGFBP5,IQSEC2,IRS1,IRS2,KCND3,KDELR1,KDM2A,LPIN1,LRRK1,MAST3,MDH1,MECP2,MFHAS1,MLF1,MRPL27,MRPL33,MRPL39,MRPS33,MTSS1,NCOA1,NDUFV2,NFAT5,NME1,N…	102 (23)	20	Ncoa-Nr1i2-Rxra	beta-estradiol,tranylcypromine		1-methyl-4-phenyl-1,2,3,6-tetrahydropyridine
PARP14	enzyme	0.98	3			0	0.0115	0.0088	Akt,CCND1,Cdk,CDK4/6,CXCL8,Cyclin D,ERK1/2,F2,F3,GPI,MAPK14,MAPK8,MAPK9,nitric oxide,PARP14,PLG,PTK2,RAC1,RB1,TFE3,TFEB	ABCG2,ACTB,ARID1B,ARSB,ATP2B4,ATP5PO,BACE1,BCL6,BHLHE40,BLOC1S1,CACNA1C,CELSR3,CHST3,COX14,COX7A2,DAPK1,DYNC1LI1,EGF,EMSY,EPAS1,GALNT10,GALNT11,GHITM,GPR75,GSTA4,HIVEP1,HSBP1,HSPB8,IGFBP5,IRS1,KMT2A,MBD5,MDH1,MED1,MFHAS1,MRPL11,MTSS1,MYO7A,NDUFA4,NDUFA6,NDUFA9,NDUFB8,NDUFS4,NDUFV2,NME1,NR3C2,NRP2,NUP62,PARK7,PIP5K1A,PSMD10,PTPRE,RAB7A,RARA,RGS4,SESN2,SGSH,SLC7A1,SPRY1,SREBF2,ST3GAL6,STAT3,SYVN1,T…	77 (21)	18	PRL	SIRT1
exemestane	chemical drug		3			0	0.0116	0.0317	ATM,BACE1,BRCA1,CDKN1B,Creb,CTNNB1,CYP19A1,CYP2C8,ERK1/2,exemestane,Gsk3,GSK3B,H2AX,HMOX1,MAPK14,MAPT,MME,MMP9,NFkB (complex),P38 MAPK,paclitaxel,PRKAA1,PRKAA2,RELA,SP1,STAT1,STAT5B,STAT6,TP53	ABCC8,ABCG2,ABHD2,ACOT4,ACTB,ACVR2B,AHCYL1,AHRR,AP3M2,ATP2B4,ATP5F1C,ATP5PB,ATP5PO,ATP6AP2,BACE1,BAIAP2,BEX1,BHLHE41,BSN,CD99,CDK7,CELSR3,CISD1,COPS5,COQ3,COX7A2,CS,CTNND2,CUX2,DIP2B,DLGAP2,DPY19L3,DUT,EGF,EIF4A2,EIF4EBP2,ENTPD5,FHDC1,FKBP4,FLNB,FZD4,GABARAPL1,GAS7,GFPT2,GLG1,GNPAT,GPC4,GPR75,GRIN1,HDAC4,HINT1,HIVEP1,HSPB8,IGFBP5,IRS1,KAT6A,KCND3,KDELR1,KDM2A,KLHL29,KMT2A,LAMC1,LIMK2,LPIN1,MAPRE2…	124 (29)	27				mir-23,mir-27	CYP19A1
phytohemagglutinin	chemical drug		1			0	0.0118	0.0142	phytohemagglutinin	ARSB,CACNB2,CDK7,COX7B,CUX1,GAB2,HCFC1,HINT1,HIVEP1,JAK3,NEDD8,NME1,NUP214,PRKCA,PSMA1,PTPRJ,STAT3,TEAD1,TNFSF10,TRAF6	20 (1)	1				ALDH2,BCL3,CACNB2,CACNB3,CCND2,CDK8,DEFA1 (includes others),FGR,IL1,JAK3,KCNN4,OPRD1,Pkc(s),PLCD1,PON2,PRL,TK2	CD3,RB1
HMOX2	enzyme	0.134	3			0	0.0118	0.0045	Akt,CASP1,caspase,Cdk,EIF2AK2,ERK1/2,HMOX1,HMOX2,Ho,Jnk,MAP3K1,MAPK8,NFkB (complex),PAK2,PARP1,RB1,ROCK1,STAT1	ACTB,BEX1,CACNA1C,CD99,CELSR3,CHST3,COX14,COX7A2,CS,DAPK1,EGF,ELK1,GALNT10,GALNT11,GFPT2,GHITM,GNPAT,GPR75,GRIN1,HIVEP1,HSBP1,IGFBP5,IL18BP,IRS2,KCND3,KDM2A,LAMC1,MAN2B2,MDH1,MED1,MFHAS1,MRPL11,MTSS1,NDUFA4,NDUFA6,NDUFA9,NDUFS4,NFAT5,NME1,NNMT,NRP2,NUP62,PARK7,PHACTR1,PIP5K1A,PSMD10,PTPRE,PTTG1,RARA,RGS2,RGS4,SESN2,SLC7A1,SP1,SREBF2,ST3GAL6,STAT3,SYVN1,TAC1,TAPBP,TMEM9B,TOMM7,TRAF6,TUSC3,VDAC1,ZC…	66 (18)	15	IFNGR1,phorbol esters			lipoxin A4	caspase
7alpha-hydroxycholesterol	chemical - endogenous mammalian		3			0	0.0119	0.0119	7alpha-hydroxycholesterol,CYP19A1,FOXP3,HIF1A,NFkB (complex),RELA,RORA,RORC,RPS6KB1,STAT5a/b,TP53	ABCA2,ABCC8,ABCG2,ACTB,AHRR,AP3M2,ATP5F1C,ATP5PB,ATP5PF,ATP5PO,ATP6AP2,BACE1,BCL6,BEX1,BHLHE40,BHLHE41,CD99,CDK7,CELSR3,CISD1,COQ3,COX7A2,CS,DAPK1,DUT,EIF4G1,ELK1,EPAS1,FKBP4,GAS7,GFPT2,GNPAT,GPR75,HIVEP1,IGF1R,IGFBP5,IRS1,IRS2,ITGAE,KAT6A,KCND3,KDM2A,KDM4B,KMT2A,LAMC1,LIMK2,LPIN1,MAPRE2,MED13L,METTL23,MFHAS1,MGST2,MRPL1,MRPL39,MTSS1,NDUFA12,NDUFA4,NDUFA8,NDUFB6,NDUFB8,NEDD8,NEO1,NME1,NUP62,OAT,O…	104 (11)	10
USP24	peptidase	0.053	3			0	0.0121	0.0495	Ahr-aryl hydrocarbon-Arnt,AR,ATF2,BAX,BCL2L1,CDK1,CREBBP,CRTC2,EP300,ESR1,estrogen receptor,FGF2,FOXA2,GATA4,HIF1A,HNF4A,IRF3,MAP3K1,MEF2C,MYOD1,NEUROD1,NFE2L2,NFkB (complex),PARP1,PDX1,PPARG,PTTG1,RB1,SP1,SP3,STAT3,T3-TR-RXR,USP24,XBP1,ZBTB7B	ABCC8,ABLIM1,ACVR1B,AGO1,AGO2,AHRR,AMER1,ARHGAP1,ARNT,ATF7,ATP11A,ATP5PD,ATP6AP2,ATP7B,BHLHE41,BOC,CACNA1A,CACNA1C,CAMK1G,CAPZA2,CARM1,CBL,CDC42BPB,CGN,CIT,COPS5,COX14,COX6C,COX7B,COX7C,CRKL,CTHRC1,CUX1,CUX2,DCTN3,DNAJC19,DTNA,DYNLL1,EEF2K,EGF,EIF4G1,ELK1,ENTPD5,FKBP11,GFM2,GFPT2,GHITM,GIT2,GNPAT,GOSR1,GREB1,GSTA4,GSTO1,HACD1,HDAC4,HINT1,HIVEP1,HSBP1,HSPB8,IL18BP,JAK3,KCNC1,KCND3,KDM2A,KDM4B,LRRK…	144 (35)	33	CSNK2A1
miR-7a-5p (and other miRNAs w/seed GGAAGAC)	mature microRNA		1			0	0.0122	0.0081	miR-7a-5p (and other miRNAs w/seed GGAAGAC)	IGF1R,IRS1,IRS2,NEFM,VDAC1	5 (1)	1	AGO2,PAX3-FOXO1				IGF1R,INSR,OGT
miR-143-3p (and other miRNAs w/seed GAGAUGA)	mature microRNA		3			0	0.0123	0.0128	26s Proteasome,AIFM1,Akt,AR,BCL2,BECN1,CASP1,CDK1,CDK2,ERK,ERK1/2,IKBKB,Jnk,MAP3K1,MAPK1,MAPK3,MAPK8,Mek,miR-143-3p (and other miRNAs w/seed GAGAUGA),MMP2,NFkB (complex),NFKBIA,PARP1,RB1,RELA,SOX9,SP1	ABCC8,ABHD2,ACTB,ADARB2,AHRR,AP3M2,ARNT,ARSB,ATP11A,ATP6AP2,BACE1,BCL6,BHLHE40,CACNA1A,CACNA1C,CAPZA2,CELSR3,CHST3,CIT,COX14,COX6C,COX7A2,COX7B,COX7C,CUX1,DAPK1,DNAJC19,ENTPD5,FKBP4,GALNT10,GALNT11,GAS7,GFM2,GFPT2,GHITM,GPR75,GRIN1,HDAC4,HINT1,HIVEP1,HSPB8,IGFBP5,IL18BP,IRS1,IRS2,JRK,KCND3,KDM2A,LRRK1,MAN2B2,MAST3,MDH1,MECP2,MED1,MFHAS1,MLF1,MRPL11,MRPL27,MRPL33,MRPL39,MRPS33,MTSS1,NDUFA4,NDUFA6,…	105 (27)	27	AGO2,SMAD4				BCL2,IGFBP5,MDM2
BTG2	transcription regulator	0.131	2			0	0.0126	0.0135	Akt,BTG2,CDK1,ERBB2,ERBB3,HRAS,NFE2L2,RB1	ABL1,ATF7,ATP5PF,BCL6,BHLHE40,CAPZA2,CDK7,CELSR3,CHST11,COPS5,COX14,COX7A2,CS,DCTN3,DPY19L3,DYNLL1,ENTPD5,GALNT10,GALNT11,GHITM,GPR75,GSTA4,GSTO1,HSBP1,IGFBP5,IRS2,KCNC1,MAP2K3,MDH1,MRPL11,NDUFA4,NDUFA6,NDUFA9,NDUFB8,NDUFS4,NME1,NNMT,NRP2,ORC6,PARK7,PIP5K1A,POLB,POLE4,POLR2A,POLR3K,POMP,PSMA1,PSMA4,PSMA5,PSMD10,PSMD14,PTPRE,PTTG1,RAMAC,RAN,RARA,RASA3,RBPMS,RUNX2,SCG5,SEC23A,SLC7A1,SP1,SREBF2,STAT…	76 (8)	8	camptothecin,CDKN2A,CREM,dalfampridine,forskolin,promegestone,RASSF6	beta-estradiol,PAX3-FOXO1,PTPRR,WT1		NFE2L2,RB1	CDK2-CyclinE,CXCL1,SP1
PAX6	transcription regulator	0.057	2			0	0.0126	0.0083	AR,INS,PAX6,Rb,RB1	ACTB,BEX1,CACNA1A,CACNA1C,CELSR3,CIT,COX14,COX6C,COX7A2,COX7B,COX7C,CUX1,DNAJC19,ELK1,EPAS1,FKBP4,GABARAPL1,GFM2,GHITM,GPR75,HSBP1,IGF1R,IGFBP5,IRS1,LRRK1,MDH1,MRPL11,MRPL27,MRPL33,MRPL39,MRPS33,NAV1,NDUFA4,NDUFA6,NDUFA9,NDUFB8,NDUFS4,NME1,PARK7,PCMT1,PLCE1,PRKCA,PTTG1,RAB4A,SCG5,SREBF2,SULF2,TBR1,TIMP2,TNFSF10,TOMM7,ULK1,VDAC1,ZNF32	54 (5)	5	bisphenol A,NEUROG3,TET2	Z-LLL-CHO		MITF,Rb,RB1,SST	CCND2
CGS 21680	chemical reagent		1			0	0.0128	0.0017	CGS 21680	GRIN1,RGS2,RGS4,SLC9A1	4 (1)	1				26s Proteasome,GRIA1,HIF1A	KCNN4
TRH	other		1			0	0.0128	0.0061	TRH	ACTB,NEFM,UBOX5,VIP	4 (1)	1	bromodeoxyuridine,forskolin,phorbol esters,thyroid hormone	corticosterone,MC4R		CDK14,CREBBP,MITF,PRL
RGS9	enzyme	0.888	3			0	0.013	0.0034	G protein alpha T,GNAT1,GNAT2,GSK3B,MAPK14,MAPK8,NFkB (complex),PI3K (complex),Pkc(s),RGS9,TWIST1	ARNT,ATP2B4,BACE1,BCL11B,BEX1,CACNA1C,CD99,CTNND2,DPYSL3,ELK1,EPAS1,GFPT2,GNPAT,GRIN1,HIVEP1,IGFBP5,IRS1,IRS2,KCND3,KDM2A,MFHAS1,MTSS1,NCOA1,NUP62,PER2,PIP5K1A,PRKCA,PSMD10,RGS2,RGS4,RPL23,RUNX2,SESN2,SLC7A1,SLC9A1,SP1,SREBF2,TAC1,TNFRSF21,TNFSF10,VIP,ZYX	42 (11)	7	beta-estradiol
KLHL21	enzyme	0.129	3			0	0.0131	0.0493	AR,ATM,AURKB,BCL2L1,CDKN2A,CHUK,ERK1/2,FOXO3,GLI1,IKBKB,IKBKE,IRF1,IRF3,IRS1,KLHL21,Mek,MMP9,MTOR,NFkB (complex),NFKB1,NFKBIA,NFKBID,NR3C1,P38 MAPK,RB1,RELA,STAT3,TP53,TP73,TRAF6	ABCA2,ABCG2,ABHD2,ACTB,AGO2,AHNAK2,AHRR,AMER1,AP3M2,ATP11A,ATP5F1C,ATP5PB,ATP6AP2,B3GALNT1,BEX1,BHLHE41,BOC,CACNA1A,CACNA1C,CAMLG,CAPZA2,CD99,CDK7,CISD1,CIT,COQ3,COX14,COX6C,COX7B,COX7C,CUX1,DAB1,DAPK1,DIRAS2,DNAJC19,DUT,EGF,ELK1,ELOC,FKBP4,FLNB,FOXN3,GAB2,GAS7,GFM2,GFPT2,GHITM,GLG1,GNPAT,GOSR1,GSTA4,HDAC8,HENMT1,HIVEP1,HSBP1,HSPB8,IGFBP5,IL18BP,IQSEC2,JRK,KAT6A,KCND3,KDELR1,KDM2A,KMT2A,LAMC1,LIM…	153 (30)	28	ASPSCR1-TFE3,camptothecin				IKBKB
quercitrin	chemical - endogenous non-mammalian		3			0	0.0131	0.048	26s Proteasome,AKT1,AKT2,AR,CBX5,Creb,ESR1,FOS,FOXA2,GSK3B,H2AX,IRF3,JUN,KAT2A,NFE2L2,NFkB (complex),NFKB1,NFKBIA,PARP1,Pkc(s),PRKDC,quercitrin,RELA,SMAD2,SMAD3,SNAI1,STAT3,STK11,TOP1,TRIM28	ABCC8,ABHD2,ABLIM1,ACVR1B,ACVR2B,ADARB2,AGO2,AHRR,AMER1,AP3M2,ARHGAP1,ARNT,ATF7,BACE1,BCL11B,BOC,CACNA1A,CAPZA2,CBL,CD99,CDC42BPB,CGN,CIT,COPS5,COX6C,COX7B,COX7C,CRISPLD2,CRKL,CS,CTHRC1,CTNND2,CUX1,DCTN3,DLGAP2,DNAJC19,DPY19L3,DPYSL3,DTNA,DYNLL1,EEF2K,EIF4EBP2,ENTPD5,EPAS1,FBXO9,FHDC1,FLNB,FOXN3,GABARAPL1,GFM2,GFPT2,GIT2,GOSR1,GREB1,GSTA4,GSTO1,H2AZ1,HACD1,HDAC4,HENMT1,HIVEP1,HSBP1,HSPB8,IL18BP,J…	133 (30)	28				NFE2L2
10-hydroxycamptothecin	chemical - endogenous mammalian		3			0	0.0131	0.044	10-hydroxycamptothecin,26s Proteasome,AIFM1,Akt,AR,BAD,BCL2,BCL2L1,BECN1,CSF2,ERK1/2,F3,Jnk,MAP3K1,MAPK1,MAPK3,MAPK8,Mek,NFkB (complex),NFKBIA,PARP1,RAF1,RB1,RELA,SP1,STAT3,TOP1,TP53,TRIM28	ABCA2,ABCC8,ABCG2,ABHD2,ACTB,ADARB2,AHRR,AMER1,AP3M2,ARNT,ARSB,ATP11A,ATP5F1C,ATP5PB,ATP6AP2,BACE1,BOC,CACNA1A,CACNA1C,CAPZA2,CASC3,CDK7,CELSR3,CHST3,CISD1,CIT,COQ3,COX14,COX6C,COX7A2,COX7B,COX7C,CS,CUX1,DNAJC19,DUT,ENTPD5,GALNT10,GALNT11,GFM2,GFPT2,GHITM,GPR75,GRIN1,HDAC4,HINT1,HIVEP1,HSPB8,IGFBP5,IL18BP,IRS2,ITGAE,JRK,KAT6A,KCND3,KDM2A,KMT2A,LAMC1,LIMK2,LRRK1,MAN2B2,MAPRE2,MAST3,MDH1,MECP2,MED1…	141 (29)	26					BCL2
camptothecin	chemical drug		2			0	0.0131	0.035	ABL1,Akt,AR,ATM,BRCA1,camptothecin,CCND1,CDK5,ERK,FUS,GSK3B,H2AX,HIF1A,IKK (complex),MAPK8,NFkB (complex),NFKB1,P38 MAPK,PRKCD,RB1,RBL2,STAT3,TP53	ABCA2,ABCC8,ABCG2,ACTB,AGO2,AHRR,AMER1,ASNSD1,ATP5F1C,ATP5PB,ATP5PF,ATP5PO,ATP6AP2,BACE1,BCL6,BHLHE41,BOC,CACNA1A,CACNA1C,CD99,CDK7,CHST11,CHST3,CISD1,CIT,COQ3,COX14,COX6C,COX7B,COX7C,CS,CTNND2,CUX1,DAPK1,DENND3,DNAJC19,DUT,DYNC1LI1,EGF,EIF4G1,EMSY,FKBP4,FOXN3,GALNT10,GALNT11,GAS7,GFM2,GFPT2,GHITM,GNPAT,GSE1,HCFC1,HIVEP1,HSBP1,HSPB8,IRS1,KAT6A,KCND3,KDELR1,KDM2A,KDM4B,LAMC1,LIMK2,LPIN1,LRRK1,MAP2…	144 (23)	23				ABL1,BTG2,CASP7,caspase,CDKN1A,CDKN2A,CXCL1,Cyclin E,diacylglycerol,FXN,KLHL21,MDM2,WT1	CDC25A,DLG1,HIF1A,Rb,RB1
coptisine	chemical reagent		2			0	0.0133	0.0071	CASP3,coptisine,PARP1,RB1	ACTB,CELSR3,COX14,COX7A2,GHITM,GPR75,HSBP1,IL18BP,IRS2,MDH1,MRPL11,NDUFA4,NDUFA6,NDUFA9,NDUFB8,NDUFS4,NFAT5,NME1,PARK7,PTTG1,RUNX2,SP1,TIMP2,TOMM7,ULK1,VDAC1	26 (4)	3					RB1
JUP	other	0.087	1			0	0.0135	0.0057	JUP	NME1,PML,RNF8	3 (1)	1	APC/APC2,epigallocatechin-gallate,OGT,WT1	CSNK2A1,mifepristone		BCL2
BCL2	transporter	0.07	2			0	0.0139	0.0149	26s Proteasome,AIFM1,Akt,AR,BCL2,BECN1,CASP1,CDK1,CDK2,ERK,ERK1/2,IKBKB,Jnk,MAP3K1,MAPK1,MAPK3,MAPK8,Mek,MMP2,NFkB (complex),NFKBIA,PARP1,RB1,RELA,SOX9,SP1	ABCC8,ABHD2,ACTB,ADARB2,AHRR,AP3M2,ARNT,ARSB,ATP11A,ATP6AP2,BACE1,BCL6,BHLHE40,CACNA1A,CACNA1C,CAPZA2,CELSR3,CHST3,CIT,COX14,COX6C,COX7A2,COX7B,COX7C,CUX1,DAPK1,DNAJC19,ENTPD5,FKBP4,GALNT10,GALNT11,GAS7,GFM2,GFPT2,GHITM,GPR75,GRIN1,HDAC4,HINT1,HIVEP1,HSPB8,IL18BP,IRS1,IRS2,JRK,KCND3,KDM2A,LRRK1,MAN2B2,MAST3,MDH1,MECP2,MED1,MFHAS1,MLF1,MRPL11,MRPL27,MRPL33,MRPL39,MRPS33,MTSS1,NDUFA4,NDUFA6,NDUFA9,…	104 (26)	26	ARID1A,BACH2,beta-estradiol,carbamazepine,CD3,chloroquine,cholecalciferol,CREBBP,CYP2J2,delphinidin,desflurane,estrogen,FOXO3,Gsk3,HDAC6,Hmgb1,IL1,INHBA,JAK3,JUP,kaempferol,MITF,NFE2L2,NLRP3,NQO2,PI3K (complex),Pkc(s),PPARG,PRL,sethoxydim,sevoflurane,SOCS3,tannic acid,tyrphostin AG 1478,VDR,VHL,VTN,WT1,ZBTB17	1-methyl-4-phenyl-1,2,3,6-tetrahydropyridine,10-hydroxycamptothecin,2,4,5,2',4',5'-hexachlorobiphenyl,2-ethylestrone-3-O-sulfamate,3-methyladenine,4-hydroxycinnamyl aldehyde,acyline,ADCY5,AZD0466,bardoxolone methyl,BCL3,CAV1,CD28,CD4,CDKN2A,CDKN2B,celecoxib,citric acid,corticosterone,CREM,CYP19A1,I-BET-151,IGF1R,IGFBP5,iodine,lead nitrate,lycopene,methamphetamine,metribolone,mifepristone,mir-124,…		CXCL1,NADPH	26s Proteasome
DDB1	other	0.818	3			0	0.0139	0.0138	ATM,CDKN1A,DDB1,DDB2,GMNN,H2AX,Jnk,LIG1,NFkB (complex),PARP1,TET2,TET3,TP53,XPC	ABCA2,ABCG2,ADCY9,AFF3,AGAP1,ATP5F1C,ATP5PB,BEX1,BHLHE40,CD99,CDK7,CELSR3,CHST11,CISD1,CIT,COQ3,COX7A2,CS,DAPK1,DUT,EGF,ELK1,EPAS1,FARP1,FKBP4,GAS7,GFPT2,GNPAT,GPR75,GREB1,GRIN1,GSTO1,HIVEP1,IGF1R,IGFBP5,IL18BP,IRS1,KAT6A,KCND3,KDM2A,KMT2A,LIMK2,LPIN1,MAPRE2,MDC1,MED13L,MFHAS1,MGAT5B,MGST2,MRPL1,MRPL39,MTSS1,NAV1,NDUFA4,NDUFA8,NDUFB8,NEDD8,NEO1,NFAT5,NME1,NUP62,OAT,OSMR,PIP5K1A,PML,POLB,PRKCA,PRK…	100 (14)	10		CUL4A			CDKN1A,TET2
caspase	group		2			0	0.0143	0.0065	Akt,CASP1,caspase,Cdk,EIF2AK2,ERK1/2,Jnk,MAP3K1,MAPK8,NFkB (complex),PAK2,PARP1,RB1,ROCK1,STAT1	ACTB,BEX1,CACNA1C,CD99,CELSR3,CHST3,COX14,COX7A2,DAPK1,EGF,ELK1,GALNT10,GALNT11,GFPT2,GHITM,GNPAT,GPR75,GRIN1,HIVEP1,HSBP1,IGFBP5,IL18BP,IRS2,KCND3,KDM2A,LAMC1,MAN2B2,MDH1,MED1,MFHAS1,MRPL11,MTSS1,NDUFA4,NDUFA6,NDUFA9,NDUFS4,NFAT5,NME1,NNMT,NRP2,NUP62,PARK7,PHACTR1,PIP5K1A,PSMD10,PTPRE,PTTG1,RARA,RGS2,RGS4,SESN2,SLC7A1,SP1,SREBF2,ST3GAL6,STAT3,SYVN1,TAC1,TAPBP,TMEM9B,TOMM7,TRAF6,TUSC3,VDAC1,ZC3HA…	65 (15)	14	1-methyl-4-phenyl-1,2,3,6-tetrahydropyridine,3-methyladenine,BCL10,camptothecin,CCAR1,CD 437,CDKN2A,CXXC4,epigallocatechin-gallate,HBA1/HBA2,INHBA,lactacystin,mir-27,NLRP3,Pkc(s),sanguinarine,SIRT1,TNFRSF10A,TRIM27,triptolide,Z-LLL-CHO	beta-estradiol,betaine,calyculin A,cholecalciferol,CSNK2A1,HMOX2,kaempferol,MDM2,PEA15,PRL,Raf,RAG1,Rb		CCND2,Cyclin A
CDC25A	phosphatase		2			0	0.0144	0.0116	Akt,CCND1,CDC25A,Cdk,CDK1,CDK4/6,CDKN1B,EGFR,ERK1/2,MAPK14,MAPK8,RB1	ABCG2,ACTB,AGO2,ATP2B4,BACE1,BCL6,BHLHE40,CACNA1C,CAPZA2,CELSR3,CHST3,COPS5,COX14,COX7A2,DAPK1,DYNC1LI1,ELK1,EMSY,EPAS1,FKBP11,GALNT10,GALNT11,GHITM,GPR75,HSBP1,IGF1R,IGFBP5,KMT2A,MBD5,MDH1,MED1,MRPL11,MYO7A,NDUFA4,NDUFA6,NDUFA9,NDUFS4,NME1,NRP2,OSMR,PABPC1,PARK7,PSMD10,PTPRE,RARA,RGS2,RGS4,SESN2,SLC9A1,SREBF2,ST3GAL6,STAT3,SYVN1,TAC1,TAPBP,TIMP2,TMEM9B,TNFSF10,TOMM7,TRAF6,TUSC3,TYRP1,UAP1,ULK1,V…	67 (12)	11	beta-estradiol,estrogen,INHBA,N-Ac-Leu-Leu-norleucinal	26s Proteasome,camptothecin,CDKN1A,CDKN2A,cholecalciferol		Cyclin A,Cyclin E	Rb
CD3	complex		1			0	0.0144	0.0105	CD3	AHCYL1,ATP5F1C,BCL6,CDK7,CORT,COX6C,CS,HINT1,IGFBP5,JAK3,MRPL11,NDUFB6,NFAT5,NME1,OAZ1,POLR2A,PPA1,PSMA5,PSMF1,PTPRJ,RPL35A,SDF2,SEC14L1,SLC7A1,SP1,SRPRB,SUSD6,TNFSF10,TRAF6,VBP1	30 (1)	1		phytohemagglutinin		1,4,5-IP3,BCL10,BCL2,CCL1,CCND2,CLCN1,CREBBP,CREM,CUL4A,Cyclin A,GFI1,GRM1,HIF1A,IKBKB,IL1,JAK3,KCNN4,NFE2L2,NPM1,OPRD1,PDE4A,PI3K (complex),PLEC,PPARG,SCGN,SRC (family),TNFRSF8,TOM1L1	CD4,IFNGR1,IGFBP5,Rb,SOCS3,STMN1
TFE3	transcription regulator	0.138	1			0	0.0145	0.0046	TFE3	ATP5PO,IRS1,IRS2,NDUFV2,TYRP1	5 (1)	1		BACH1,forskolin		L-phenylalanine,PPARG,WT1
DUB	group		2			0	0.0146	0.0057	BAP1,CASP1,DUB,UCHL1,UCHL3,USP1,Usp17la (includes others),USP18,USP2,USP24,USP25,USP29,USP36,USP37,USP49,USP8	ABCG2,ABL1,ADCY9,ASXL2,BACE1,DHX33,DPYSL2,FKBP4,GABARAPL1,GIT2,HACD1,LPIN1,MYLIP,NEDD8,PDP2,PTTG1,RARA,SREBF2,TIMP2,TNFSF10,ZBTB16	21 (16)	16
inecalcitol	chemical drug		2			0	0.0148	0.0072	inecalcitol,RB1,VDR	ABL1,ACTB,CELSR3,COX14,COX7A2,GHITM,GPR75,H2AZ1,HSBP1,IGFBP5,IRS2,MDH1,MRPL11,NDUFA4,NDUFA6,NDUFA9,NDUFB8,NDUFS4,NDUFV2,NME1,PARK7,PTTG1,RAPGEF1,RUNX2,TOMM7,TXN,ULK1,VDAC1,ZYX	29 (3)	2				CDKN1A,RB1,VDR
TRIM63	enzyme		2			0	0.0151	0.0017	26s Proteasome,ERK1/2,PRKCE,TRIM63	ADARB2,ARNT,CACNA1C,DAPK1,EGF,ELK1,GRIN1,HSBP1,HSPB8,IGF1R,IRS2,MED1,MLF1,PRKCA,PTPRE,RGS2,STAT3,SYVN1,TAC1,TAPBP,TIMP2,TNFSF10,UBE2H	23 (4)	3	Foxo,FOXO3,SREBF1	GSK0660,mir-23,MTM1,SIRT1,Z-LLL-CHO			26s Proteasome
NKX3-2	transcription regulator		3			0	0.0153	0.0291	AR,ATM,BCL2L1,CDKN2A,CHUK,ERK1/2,FOXO3,GLI1,IKBKB,IKBKE,IRF1,IRF3,IRS1,Mek,MMP9,MTOR,NFkB (complex),NFKB1,NFKBIA,NFKBID,NKX3-2,NR3C1,P38 MAPK,RB1,RELA,STAT3,TP73,TRAF6	ABHD2,ACTB,AGO2,AHNAK2,AHRR,AMER1,AP3M2,ATP11A,ATP5PB,ATP6AP2,B3GALNT1,BEX1,BHLHE41,BOC,CACNA1A,CACNA1C,CAMLG,CAPZA2,CD99,CELSR3,CIT,COX14,COX6C,COX7A2,COX7B,COX7C,CS,CUX1,DAB1,DAPK1,DIRAS2,DNAJC19,EGF,ELK1,ELOC,FKBP4,FLNB,FOXN3,GAB2,GAS7,GFM2,GFPT2,GHITM,GLG1,GNPAT,GOSR1,GPR75,GSTA4,HDAC8,HENMT1,HIVEP1,HSBP1,HSPB8,IGFBP5,IL18BP,IQSEC2,JRK,KCND3,KDELR1,KDM2A,LPIN1,LRRK1,MAP2K3,MAPRE2,MED1,MED13L,…	129 (28)	28				IKBKB
CNTF receptor	complex		2			0	0.0155	0.0159	CNTF receptor,JAK1/2,TYK2	BAIAP2,BCL11B,NEUROD6,OSMR,PRKCG,STAT3,TBR1,WIPF3	8 (3)	2
Hmgb1	transcription regulator		2			0	0.0156	0.0052	CASP3,Creb,Hmgb1,MMP9,NFkB (complex),RB1	ACTB,ACVR2B,BEX1,CACNA1C,CD99,CELSR3,COX14,COX7A2,DPY19L3,EIF4EBP2,ELK1,EPAS1,FHDC1,FLNB,GFPT2,GHITM,GNPAT,GPR75,GRIN1,HIVEP1,HSBP1,KCND3,KDM2A,MDH1,MFHAS1,MRPL11,MTSS1,NDUFA4,NDUFA6,NDUFA9,NDUFB8,NDUFS4,NME1,NUP62,PARK7,PIP5K1A,PRKCA,PTTG1,RUNX2,SLC7A1,TIMP2,TNFSF10,TOMM7,TRAF6,ULK1,VDAC1	46 (6)	5				BCL2,CDKN1A,IL1,RB1
Cul3-Roc1	complex		3			0	0.0156	0.0157	26s Proteasome,Akt,BRCA1,Creb,CUL3,Cul3-Roc1,GMNN,GSK3B,H2AX,IRF3,NFE2L2,NFkB (complex),NFKB1,NFKBIA,Pkc(s),PML,PRKCI,RBPJ,RBX1,RELA,SMAD4,STAT3,TET2,TET3,XBP1	ABCC8,ABCG2,ACVR2B,ADARB2,ADCY9,AFF3,AGAP1,AGO2,AHRR,AMER1,AP3M2,ARNT,ATF7,ATP11A,ATP6AP2,BACE1,BCL11B,BCL6,BHLHE40,BOC,CACYBP,CAPZA2,CD99,CHST11,CHST3,CIT,COPS5,CS,CTNND2,DCTN3,DPY19L3,DYNLL1,EGF,EIF4EBP2,ENTPD5,EPAS1,FARP1,FHDC1,FKBP11,FLNB,GALNT10,GALNT11,GFPT2,GREB1,GSTA4,GSTO1,HIVEP1,HSBP1,HSPB8,IGFBP5,JRK,KCND3,KDM2A,LPIN1,MAP2K3,MDC1,MFHAS1,MGAT5B,MLF1,MTSS1,NAV1,NCOA1,NDUFB8,NRP2,NUP62,OA…	106 (25)	22					NFE2L2
bardoxolone methyl	chemical drug		2			0	0.0156	0.0165	AKT1,AMPK,bardoxolone methyl,CHUK,ERBB2,ERK1/2,GSK3B,IKK (complex),LONP1,NFE2L2,NFkB (complex),NFKBIA,RELA,STAT3,STK11	ABL1,ACTB,AHRR,AMER1,AP3M2,ATF7,ATP11A,ATP5F1C,ATP5MK,ATP5PF,ATP6AP2,BACE1,BEX1,BHLHE40,BOC,CACNA1C,CAPZA2,CD99,CHST3,COPS5,COX7A2,CS,CTNND2,DAPK1,DCTN3,DLGAP2,DPY19L3,DUT,DYNLL1,EGF,ENTPD5,FBXO9,FOXN3,GALNT11,GFPT2,GNPAT,GSTA4,GSTO1,HDAC4,HIVEP1,IGFBP5,IRS1,IRS2,JRK,KCND3,KDM2A,KLHL29,LPIN1,MAP2K3,MDH1,MED1,MFHAS1,MRPL54,MTSS1,NCOA1,NDUFA4,NDUFA8,NDUFA9,NNMT,NRP2,NUDT2,NUMB,NUP62,OAT,ORC6,PARK7,…	103 (15)	14				CASP7,NFE2L2,TNFRSF10A	BCL2
CRP	other		1			0	0.016	0.0073	CRP	PRKCA,PRKCG,PSMC6,TNFSF10	4 (1)	1	beta-estradiol,CDKN2A,uric acid	celecoxib,Z-LLL-CHO		LDL-cholesterol
Rb	group		2			0	0.0161	0.0137	ABL1,AR,DNMT1,JUN/JUNB/JUND,MYBL2,PIP5K1A,Rb,RB1,RBL2	ACTB,BEX1,CACNA1A,CACNA1C,CELSR3,CIT,COX14,COX6C,COX7A2,COX7B,COX7C,CUX1,DAB1,DNAJC19,ELK1,EPAS1,FKBP4,GFM2,GHITM,GPR75,HCFC1,HSBP1,IGFBP5,IRS2,LRRK1,MAP2K3,MDH1,MRPL11,MRPL27,MRPL33,MRPL39,MRPS33,NDUFA4,NDUFA6,NDUFA9,NDUFS4,NME1,PAK2,PARK7,PCMT1,PLCE1,PRKCA,PTTG1,RAB4A,SP1,STAT3,SULF2,TIMP2,TNFSF10,TOMM7,ULK1,VDAC1,VIP,ZNF32	54 (9)	9	1,25-dihydroxyvitamin D,CDK2AP1,CDKN2B,HIF1A,MDM2,mir-23,PAX6,PPARG,Raf,tyrphostin AG 1478,VHL,Vhl	camptothecin,CD3,CDC25A,CDK14,CDK2-CyclinE,Cyclin E,ILF3,miR-203a-3p (and other miRNAs w/seed UGAAAUG),PI3K (complex),promegestone		miR-29b-3p (and other miRNAs w/seed AGCACCA)	ABL1,caspase
PICK1	enzyme	0.799	3			0	0.0163	0.041	26s Proteasome,ADCY,Akt,AKT1,CDK5,CTNNB1,EGFR,ERK1/2,GATA4,GRM7,GSK3B,MAOA,MAPK14,MAPK8,MAPT,NFkB (complex),PDGFRB,PICK1,Pka,PRKN,RELA,RIPK1,SLC6A3,SNCA,TFEB,TP53	ABCA2,ABCG2,ACTB,ADARB2,AGO2,AHRR,AJAP1,AP3M2,ARNT,ARSB,ATP2B4,ATP5PB,ATP5PO,ATP6AP2,BACE1,BCL11B,BEX1,BLOC1S1,BSN,CAPZA2,CD99,CDK7,CELSR3,CHST3,CISD1,COQ3,COX7A2,CS,CTHRC1,CTNND2,DAPK1,DUT,DYNLL1,EMSY,FKBP11,FKBP4,FZD4,GALNT10,GALNT11,GAS7,GFPT2,GNPAT,GPR75,HIVEP1,HSBP1,HSPB8,IGFBP5,IRS1,KAT6A,KCND3,KDM2A,KMT2A,LAMC1,LIMK2,LPIN1,MAP2K3,MAPRE2,MDH1,MED1,MED13L,MEGF11,MFHAS1,MGST2,MLF1,MRPL1,MRPL3…	131 (26)	24	SREBF1
mir-122	microRNA		1			0	0.017	0.0242	mir-122	ARHGAP1,CACYBP,CDC42BPB,CS,CUX1,GALNT10,IGF1R,LAMC1,SLC7A1,TNPO2	10 (1)	1	AGO2,HNF1A				IGF1R
sumatriptan	chemical drug		3			0	0.0171	0.0155	ADCY,Akt,AR,CDK2,Creb,CREBBP,cyclic AMP,ERK1/2,FOS,GSK3B,HTR1A,LPL,Mapk,NFATC1,NFE2L2,NFkB (complex),SP1,SPI1,sumatriptan	ABCC8,ABHD2,ACTB,ACVR2B,ATF7,BACE1,BCL6,BHLHE40,CACNA1A,CAMK1G,CHST3,CIT,COPS5,COX6C,COX7B,COX7C,CS,CTNND2,CUX1,DAPK1,DCTN3,DNAJC19,DPY19L3,DYNLL1,EIF4EBP2,ELK1,ENTPD5,EPAS1,FHDC1,FKBP11,FKBP4,FLNB,GALNT10,GALNT11,GFM2,GFPT2,GNPAT,GSTA4,GSTO1,HDAC4,HINT1,HIVEP1,IGFBP5,IRS1,KCND3,KDM2A,LRRK1,MECP2,MED1,MFHAS1,MRPL27,MRPL33,MRPL39,MRPS33,MTSS1,NCOA1,NR3C2,NRP2,NUP62,OAT,OCIAD2,PAG1,PCMT1,PER2,PIP5K…	100 (19)	18					PRL,SST
Activin	complex		3			0	0.0173	0.0065	Activin,Akt,ERK1/2,Gsk3,GSK3B,IL1,INHBA,INHBB,MMP2,P38 MAPK,RB1,SMAD2,SMAD3	ABCG2,ABL1,ACTB,ACVR1B,ACVR2B,AGO1,BACE1,BCL6,CACNA1C,CELSR3,CHST3,COX14,COX7A2,CRISPLD2,CTNND2,DAPK1,DTNA,EPAS1,GALNT10,GALNT11,GHITM,GPR75,HSBP1,IGFBP5,IRS1,KDELR1,MAN2B2,MAP2K3,MDH1,MED1,MRPL11,MYT1,NCOA1,NDUFA4,NDUFA6,NDUFA9,NDUFS4,NFAT5,NME1,PARK7,PML,PSMD10,PTPRE,PTTG1,RAB7A,S1PR3,SMARCD1,SP1,SREBF2,ST3GAL6,SULF2,SYVN1,TAPBP,TIMP2,TMEM9B,TOMM7,TUSC3,VDAC1,VIP,ZYX	60 (13)	13				FST
DONSON	other	0.843	3			0	0.0174	0.0449	Akt,CDKN1A,CHEK1,DONSON,E2F1,E2F3,EGFR,ERK1/2,GSK3B,ING1,MAPT,MTOR,NBN,NFkB (complex),NPM1,P38 MAPK,PI3K (complex),RASSF1,RB1,RELA,TOPBP1,TP53	ABCA2,ABCG2,ABL1,AGO2,AHRR,AP3M2,ATP5F1C,ATP5PB,ATP6AP2,BACE1,BEX1,BHLHE40,BSN,CACNA1C,CAPZA2,CCT4,CD99,CDK7,CHST3,CISD1,CIT,COQ3,COX14,CRKL,CTNND2,DAPK1,DIDO1,DUT,FHDC1,FKBP11,FKBP4,GALNT10,GALNT11,GAS7,GFPT2,GHITM,GLG1,GNPAT,GSTO1,HIVEP1,HSBP1,IGFBP5,IQSEC2,IRS2,KAT6A,KCND3,KDELR1,KDM2A,LAMC1,LIMK2,MAPRE2,MED1,MED13L,MFHAS1,MGST2,MOAP1,MRPL1,MRPL11,MRPL39,MTSS1,NCOA1,NDUFA4,NDUFA6,NDUFA8,NDUFA9…	122 (22)	19		CDKN2A
thiazolidinedione	chemical drug		1			0	0.0184	0.0105	thiazolidinedione	IRS1,IRS2,SORBS1	3 (1)	1				PI3K (complex),PPARG	beta-estradiol
DSCAM	other	0.011	1			0	0.0185	0.0185	DSCAM	DAB1,EIF4G1,IRS1,JAK3,KCND3,MYT1,SHANK2,SRGAP3,TAC1,UNC5A	10 (1)	1	beta-estradiol,estrogen			JAK3
IKBKB	kinase	0.148	2			0	0.0188	0.036	AR,ATM,BCL2L1,CDKN2A,CHUK,ERK1/2,FOXO3,GLI1,IKBKB,IKBKE,IRF1,IRF3,IRS1,Mek,MMP9,MTOR,NFkB (complex),NFKB1,NFKBIA,NFKBID,NR3C1,P38 MAPK,RB1,RELA,STAT3,TP73,TRAF6	ABHD2,ACTB,AGO2,AHNAK2,AHRR,AMER1,AP3M2,ATP11A,ATP5PB,ATP6AP2,B3GALNT1,BEX1,BHLHE41,BOC,CACNA1A,CACNA1C,CAMLG,CAPZA2,CD99,CELSR3,CIT,COX14,COX6C,COX7A2,COX7B,COX7C,CS,CUX1,DAB1,DAPK1,DIRAS2,DNAJC19,EGF,ELK1,ELOC,FKBP4,FLNB,FOXN3,GAB2,GAS7,GFM2,GFPT2,GHITM,GLG1,GNPAT,GOSR1,GPR75,GSTA4,HDAC8,HENMT1,HIVEP1,HSBP1,HSPB8,IGFBP5,IL18BP,IQSEC2,JRK,KCND3,KDELR1,KDM2A,LPIN1,LRRK1,MAP2K3,MAPRE2,MED1,MED13L,…	128 (27)	27	aldosterone,bisphenol A,CD28,CD3,dithiothreitol,IL1,IRAK,NKX3-2,PI3K (complex),SRC (family),SST	1L-6-hydroxymethyl-chiro-inositol 2-(R)-2-O-methyl-3-O-octadecylcarbonate,CPT1B,GFI1,KLHL21,xanthohumol,Z-LLL-CHO		BCL10,CCR1,CDKN1A,CDKN2A,CXCL1,EGLN1,HIF1A,MDM2,SOCS3	CCL1,FOXO1,FOXO3,Rag,RAG1,RB1
PPP1R8	phosphatase	0.116	2			0	0.0189	0.0115	EZH2,PPP1R8,RB1	ACTB,ARHGAP1,BCL11B,CELSR3,COX14,COX7A2,CRISPLD2,DNAH2,GHITM,GPR75,HSBP1,IGF1R,IRS2,MDH1,MRPL11,MYT1,NDUFA4,NDUFA6,NDUFA9,NDUFB8,NDUFS4,NME1,PARK7,PCDHB5,PTTG1,RUNX2,TOMM7,TRAF6,ULK1,VDAC1,ZBTB16	31 (3)	2					RB1
BCL3	transcription regulator		2			0	0.0189	0.0089	BCL3,CCND1,ERK1/2,Mek,NFkB (complex),NFKB1,RB1	ACTB,AGO2,AHRR,BEX1,CACNA1C,CD99,CELSR3,COX14,COX7A2,DAPK1,DYNC1LI1,ELK1,EMSY,GFPT2,GHITM,GPR75,GRIN1,HIVEP1,HSBP1,HSPB8,IGF1R,KCND3,KDM2A,KMT2A,MBD5,MDH1,MED1,MFHAS1,MRPL11,MTSS1,MYO7A,NDUFA4,NDUFA6,NDUFA9,NDUFB8,NDUFS4,NME1,NUP62,PARK7,PIP5K1A,PTPRE,PTTG1,RPL23,SLC7A1,SPRY1,SYVN1,TAC1,TAPBP,TNFSF10,TOMM7,TYRP1,UAP1,ULK1,VDAC1,YLPM1	55 (7)	7	26s Proteasome,estrogen,forskolin,GnRH analog,phytohemagglutinin,PSMD14,TET2	GFI1		DEFB4A/DEFB4B,VLDLR	BCL2,RB1
CDKN2B	transcription regulator	0.041	2			0	0.0189	0.0115	Akt,CCND1,Cdk,CDK4/6,CDKN2B,ERK,ERK1/2,NFkB (complex),Rb,RB1,SPI1	ACTB,BCL6,BEX1,BHLHE40,CACNA1C,CD99,CELSR3,CHST3,COX14,COX7A2,DAPK1,DYNC1LI1,EMSY,EPAS1,GALNT10,GALNT11,GFPT2,GHITM,GNPAT,GPR75,GRIN1,HIVEP1,HSBP1,HSPB8,IGF1R,IRS1,KCND3,KDM2A,KMT2A,MBD5,MDH1,MED1,MFHAS1,MRPL11,MTSS1,MYO7A,NDUFA4,NDUFA6,NDUFA9,NDUFB8,NDUFS4,NME1,NRP2,NUP62,PARK7,PIP5K1A,PML,PSMD10,PTPRE,PTTG1,RUNX2,SLC7A1,ST3GAL6,SYVN1,TAC1,TAPBP,TIMP2,TMEM9B,TOMM7,TRAF6,TUSC3,UAP1,ULK1,VDAC1,YLP…	65 (11)	10	beta-estradiol,Foxo,FOXO1,FOXO3,FOXO4,ibrutinib,metribolone,mir-24,SMAD4,SP1,thyroid hormone	CDKN1A,CDKN2A,EGLN1,forskolin,PAX3-FOXO1,PI3K (complex),SIRT1,triptolide,ZBTB17		Rb,RB1	BCL2
PPP1R3A	phosphatase		2			0	0.0194	0.0028	26s Proteasome,ERK1/2,PPP1R3A	ADARB2,ARNT,CACNA1C,DAPK1,EGF,ELK1,GRIN1,HSBP1,HSPB8,IGF1R,IRS2,MED1,MLF1,PRKCA,PTPRE,SYVN1,TAC1,TAPBP,TIMP2,TNFSF10,UBE2H	21 (3)	2	Gsk3	CPT1B			26s Proteasome
Cyclin E	group		2			0	0.0194	0.0146	CDKN1A,CDKN1B,CTNNB1,Cyclin E,E2F1,FOXP3,MYBL2,RB1,RBP1,SMAD3,SMARCA4,SMARCC1,TFCP2,WT1	ABCG2,ABRACL,ACTB,AP3M2,ATP5PO,BEX5,BHLHE40,CCT4,CD163L1,CELSR3,CIT,COPS5,COX14,COX7A2,CRISPLD2,CRKL,DAPK1,EGF,FHDC1,FZD4,GHITM,GPR75,GSTO1,HDAC4,HSBP1,HSPB8,IGF1R,IGFBP5,IRS2,ITGAE,LAMC1,MAPRE2,MDH1,MOAP1,MRPL11,NAP1L3,NCOA1,NDUFA12,NDUFA4,NDUFA6,NDUFA9,NDUFB6,NDUFB8,NDUFS4,NME1,NRP2,OAT,OCIAD2,OSMR,PARK7,PML,POLB,PPCS,RARA,RGS2,S1PR3,SCG5,SEMA6A,SLC6A6,SLC9A1,SMARCD1,SP1,SPRY1,SUV39H1,SYNM,TAPB…	75 (14)	13	beta-estradiol,camptothecin,CCND2,CDC25A,Pvr	26s Proteasome,ALDH3A1,Cyclin A,epigallocatechin-gallate,lactacystin,SOCS3		HIF1A,NPM1	Rb
BO-653	chemical drug		1			0	0.0196	0.0311	BO-653	PSMA1,PSMA4	2 (1)	1
CCAR1	transcription regulator	0.403	1			0	0.0196	0.0067	CCAR1	EPAS1,RGS2	2 (1)	1	CD 437	Pkc(s)		caspase,PPARG
DOHH	enzyme	0.563	1			0	0.0196	0.0211	DOHH	NME1,PARK7	2 (1)	1
FEZF2	transcription regulator	0.567	1			0	0.0196	0.0209	FEZF2	BCL11B,TBR1	2 (1)	1
NEAT1	other	0.229	1			0	0.0196	0.0226	NEAT1	ADARB2,SH3PXD2A	2 (1)	1	I-BET-151
PLX 4720	chemical drug		1			0	0.0196	0.017	PLX 4720	CRKL,TYRP1	2 (1)	1					ABL1
RIOX1	enzyme		1			0	0.0196	0.0156	RIOX1	IGF1R,RUNX2	2 (1)	1					IGF1R
TRA2B	other	0.985	1			0	0.0196	0.0167	TRA2B	LPIN1,RGS4	2 (1)	1
ifenprodil	chemical drug		1			0	0.0196	0.0227	ifenprodil	GRIN1,PRKCG	2 (1)	1
miR-9-3p (and other miRNAs w/seed UAAAGCU)	mature microRNA		1			0	0.0196	0.0153	miR-9-3p (and other miRNAs w/seed UAAAGCU)	HDAC4,RCOR1	2 (1)	1
GS-444217	chemical drug		3			0	0.0198	0.0498	26s Proteasome,ACLY,Akt,CASP1,CEBPB,CREBBP,CYP19A1,FOXO3,GS-444217,H2AX,INSR,Jnk,MAP2K3,MAP3K5,Mapk,MAPK1,MAPK14,MAPK8,MAPK9,NFE2L2,NFkB (complex),P38 MAPK,PDPK1,PI3K (complex),PPARG,SMAD2,TP53,VitaminD3-VDR-RXR	ABCA2,ABCG2,ADARB2,ARNT,ARSB,ATF7,ATP2B4,ATP5F1C,ATP5PB,ATP5PD,ATP5PF,BCL6,BEX1,CACNA1C,CAMK1G,CD99,CDK7,CELSR3,CHST3,CISD1,CIT,COPS5,COQ3,COX7A2,CRISPLD2,DAPK1,DCTN3,DUT,DYNC1LI1,DYNLL1,ENTPD5,F8,FKBP4,FLNB,GABARAPL1,GALNT10,GALNT11,GAS7,GFPT2,GNPAT,GPR75,GSTA4,GSTO1,HDAC8,HIVEP1,HSBP1,HSPB8,IGFBP5,IRS1,IRS2,KAT6A,KCND3,KDELR1,KDM2A,KMT2A,LAMC1,LIMK2,MAPRE2,MAST3,MDC1,MDH1,MECP2,MED13L,MFHAS1,MG…	142 (28)	26
ASPSCR1-TFE3	fusion gene/product		1			0	0.0206	0.0264	ASPSCR1-TFE3	ABHD2,BHLHE40,BHLHE41,ELOC,EPAS1,GABARAPL1,RAB7A,SLC35F6,SLC9A1,SUV39H1,TMEM70	11 (1)	1				KLHL21
BAG5	other	0.235	3			0	0.0206	0.0497	26s Proteasome,Akt,AKT1,BAG5,CDK5,CTNNB1,EGFR,EIF2AK2,ERK1/2,GATA4,GSK3B,HSPA4,MAOA,MAPK14,MAPK8,MAPT,NFkB (complex),PDGFRB,PRKN,RELA,RIPK1,SLC6A3,SNCA,TFEB,TP53	ABCA2,ABCG2,ACTB,ADARB2,AGO2,AHRR,AJAP1,AP3M2,ARNT,ARSB,ATP2B4,ATP5PB,ATP5PO,ATP6AP2,BACE1,BCL11B,BEX1,BLOC1S1,BSN,CAPZA2,CD99,CDK7,CELSR3,CHST3,CISD1,COQ3,COX7A2,CS,CTHRC1,CTNND2,DAPK1,DUT,DYNLL1,EMSY,FKBP11,FKBP4,FZD4,GALNT10,GALNT11,GAS7,GFPT2,GNPAT,GPR75,HIVEP1,HSBP1,HSPB8,IGFBP5,IRS1,KAT6A,KCND3,KDM2A,KMT2A,LAMC1,LIMK2,LPIN1,MAP2K3,MAPRE2,MDH1,MED1,MED13L,MEGF11,MFHAS1,MGST2,MLF1,MRPL1,MRPL3…	131 (25)	23
pentamidine	chemical drug		3			0	0.0206	0.0361	26s Proteasome,Akt,cyclooxygenase,ERK1/2,GSK3B,HIF1A,MAP2K1,MAPK1,MAPK3,mitomycin C,NFATC1,NFkB (complex),nitric oxide,Nos,NOS2,P38 MAPK,pentamidine,PRKCD,S100B,TLR2,TP53	ABCA2,ABCC8,ABCG2,ADARB2,ARID1B,ARNT,ARSB,ATP5F1C,ATP5PB,ATP5PF,ATP5PO,BCL6,BEX1,BHLHE41,CACNA1C,CD99,CDK7,CELSR3,CHST3,CISD1,COQ3,COX7A2,CS,CTNND2,DENND3,DUT,EGF,EIF4G1,FKBP11,FKBP4,GALNT10,GALNT11,GAS7,GFPT2,GNPAT,GPR75,GSTA4,HIVEP1,HSBP1,HSPB8,IRS2,KAT6A,KCND3,KDELR1,KDM2A,KDM4B,KMT2A,LAMC1,LIMK2,LPIN1,MAPRE2,MAST3,MECP2,MED1,MED13L,METTL23,MFHAS1,MGST2,MLF1,MRPL1,MRPL39,MTSS1,NCOA1,NDUFA12,ND…	118 (21)	18
N-Ac-Leu-Leu-norleucinal	chemical - protease inhibitor		1			0	0.0209	0.0032	N-Ac-Leu-Leu-norleucinal	CTNND2,GRIN1,NEDD8,PAK2,PRKCA,PTTG1,RUNX2,SREBF2	8 (1)	1				ABCA7,ATF6,CDC25A,CDKN1A,ITPR,RB1,SMAD4,SREBF1,STMN1	26s Proteasome,CAV1,CYP19A1
diethylstilbestrol	chemical drug		1			0	0.0219	0.0069	diethylstilbestrol	ABCG2,EGF,GREB1,IGF1R,IRS1,ITGAE,PRKCA,PTTG1,RGS4,SDF2,SLC41A1,SP1,VIP	13 (1)	1				CDKN1A,CYP19A1,GREM1,HOXA10,IGF1R,Igkv1-117,MDM2,PRL,RNF4,SP1	INHBA
ARL11	other		2			0	0.0223	0.0041	ARL11,ERK1/2,P38 MAPK,RELA	AHRR,AP3M2,ATP6AP2,BACE1,BEX1,CACNA1C,DAPK1,ELK1,EPAS1,GNPAT,IGF1R,IGFBP5,IRS2,KDELR1,MED1,NFAT5,PML,PTPRE,RAB7A,RARA,RUNX2,SYVN1,TAC1,TAPBP,TIMP2,TNFSF10,ULK1,VIP	28 (4)	3
SMAD4	transcription regulator	0.279	2			0	0.0223	0.0215	AR,ATF2,Creb,CTNNB1,ERK1/2,estrogen receptor,HNF4A,Jnk,LEF1,MAPK14,MTOR,NFkB (complex),NFKBIA,NOTCH1,P38 MAPK,Pka catalytic subunit,SMAD3,SMAD4,YAP1	ABCG2,ACTB,ACVR2B,AGO1,AGO2,ARNT,ATP11A,ATP2B4,ATP5PB,ATP5PO,ATP7B,BACE1,BCL6,BHLHE40,C3orf70,CACNA1A,CAPZA2,CD99,CIT,COX6C,COX7B,COX7C,CRISPLD2,CS,CUX1,CUX2,DAPK1,DNAJC19,DPY19L3,EIF4EBP2,FHDC1,FKBP4,FLNB,FZD4,GFM2,GFPT2,GLG1,GNPAT,GREB1,GRIP1,HIVEP1,IKZF4,IQSEC2,IRS2,JRK,KCND3,KDELR1,KDM2A,LRRK1,LYSMD2,MDH1,MED1,MFHAS1,MRPL27,MRPL33,MRPL39,MRPS33,MTSS1,NDUFA12,NDUFA4,NDUFB6,NDUFV2,NFAT5,NRP2,NU…	103 (19)	19	CAV1,FOXO1,FOXO3,lactacystin,N-Ac-Leu-Leu-norleucinal,SP1,streptozocin	epigallocatechin-gallate,monocrotaline,Ubiquitin		beta-estradiol,CCND2,CDKN1A,CDKN2A,CDKN2B,CYP19A1,GNRHR,INHBA,miR-143-3p (and other miRNAs w/seed GAGAUGA)	CLDN7,JAM2
alsterpaullone	chemical reagent		2			0	0.0224	0.0115	alsterpaullone,CDK5,MAPT,RB1	ACTB,BSN,CELSR3,COX14,COX7A2,GAS7,GHITM,GPR75,GRIN1,HSBP1,IRS2,MDH1,MRPL11,NDUFA4,NDUFA6,NDUFA9,NDUFB8,NDUFS4,NFAT5,NME1,PARK7,PTTG1,TOMM7,ULK1,VDAC1	25 (4)	3				RB1,TNFRSF10A
CALCRL	G-protein coupled receptor	0.026	2			0	0.0225	0.0055	CALCRL,ERK1/2,NFkB (complex),P38 MAPK	BEX1,CACNA1C,CD99,DAPK1,EPAS1,GFPT2,GNPAT,GRIN1,HIVEP1,IGF1R,IGFBP5,IRS2,KCND3,KDELR1,KDM2A,MED1,MFHAS1,MTSS1,NFAT5,NUP62,PIP5K1A,PML,PTPRE,RAB7A,RARA,RUNX2,SLC7A1,SYVN1,TAC1,TAPBP,TIMP2,ULK1,VIP	33 (4)	3	RB1	triptolide
Pde1	group		3			0	0.0226	0.027	ABL1,Akt,CEBPB,cyclic GMP,EGFR,ERK,ERK1/2,GRIA1,IKK (complex),Jnk,MAP2K3,MAPK14,MAPT,NADPH oxidase,NFkB (complex),NOX1,NOX4,P38 MAPK,Pde1,PDE1B,PI3K (complex),Pka,Pkg,RAC1,RAC2,RB1,reactive oxygen species,SMAD2,SP1,STAT5a/b,TWIST1,VASP	ABCC8,ABCG2,ABHD2,ACTB,AGO2,ARPC3,ATP2B4,BEX1,BHLHE40,BSN,CAPZA2,CELSR3,CHST3,CIT,COX14,COX7A2,CRISPLD2,CS,DAPK1,DPYSL3,DUT,EGF,ENTPD5,EPAS1,F8,FKBP11,GALNT10,GALNT11,GAS7,GFPT2,GHITM,GNPAT,GPR75,GRIN1,HDAC4,HIVEP1,HSBP1,IRS1,KCND3,KDELR1,KDM2A,LAMC1,LPIN1,MDH1,MECP2,MED1,MFHAS1,MRPL11,MTSS1,NDUFA4,NDUFA6,NDUFA9,NDUFS4,NFAT5,NFE2L1,NRP2,NUP62,ORC6,OSMR,PABPC1,PAK2,PARK7,PIP5K1A,PML,POLB,POLE4,PPA…	94 (32)	28		PDE4A		NADPH oxidase
CCS-Cu2+	complex		3			0	0.023	0.0496	26s Proteasome,Akt,AMPK,APP,Calcineurin protein(s),CCS,CCS-Cu2+,copper,Cu2+,CYP1A1,ERK1/2,HIF1A,IKK (complex),IL2,MAPK8,MAPT,MET,NFkB (complex),RET,SOD1,STAT1,TP53,TRPV1	ABCA2,ABCC8,ABCG2,ACTB,ACVR1B,ADARB2,ARHGAP1,ARNT,ATP5F1C,ATP5PB,ATP5PF,ATP5PO,BACE1,BEX1,BHLHE40,BHLHE41,BSN,CACNA1C,CD99,CDK7,CELSR3,CHST3,CISD1,COQ3,COX7A2,CS,CSNK2A2,DAP,DAPK1,DUT,EIF4G1,FKBP4,GALNT10,GALNT11,GFPT2,GLIS3,GNPAT,GPR75,HECW1,HIVEP1,HSBP1,HSPB8,IGFBP5,IKZF4,IL18BP,IRS1,IRS2,ITGAE,JAK3,KAT6A,KCNK1,KDM2A,KDM4B,KMT2A,LAMC1,LIMK2,MAPRE2,MED1,MED13L,METTL23,MFHAS1,MGST2,MLF1,MRPL1,MRP…	125 (23)	20
MITF	transcription regulator	0.737	2			0	0.0233	0.015	MITF,RB1	ACTB,CELSR3,COX14,COX7A2,DAPK1,GHITM,GPR75,GREB1,HSBP1,IRS2,MDC1,MDH1,MRPL11,NDUFA4,NDUFA6,NDUFA9,NDUFB8,NDUFS4,NME1,ORC6,PARK7,PHACTR1,PTTG1,RPA3,SEMA6A,ST3GAL6,TMEM251,TOMM7,TYRP1,ULK1,VDAC1	31 (2)	2	AGO2,forskolin,MC4R,PAX6,PI3K (complex),trametinib,TRH,WIF1,Z-LLL-CHO	IFNGR1,NFE2L2,OPN3,parthenolide		ACHE,ACSL1,BCL2,CDKN2A,RB1,SOX6,TFEB,UBE2C
CRBN	enzyme	0.182	2			0	0.0235	0.0043	APP,CRBN,ERK1/2,Gsk3,MAPT,P38 MAPK	ACTB,BSN,CACNA1C,CSNK2A2,DAPK1,DPYSL2,ELK1,GAS7,GLIS3,HECW1,IGF1R,IGFBP5,IRS1,IRS2,KCND3,KDELR1,MED1,NARS2,NFAT5,OAT,PJA1,PML,PRKCA,PRKCG,PTPRE,RAB7A,RAN,RARA,RUNX2,SCG5,SREBF2,STAT3,SYVN1,TAC1,TAPBP,TIMP2,TRAF6,ULK1,VDAC1,VIP	40 (6)	6	26s Proteasome			Gsk3	spermine
GFI1	transcription regulator		2			0	0.0236	0.0099	ERK1/2,GATA3,GFI1,NFkB (complex),RB1,STAT5a/b	ACTB,BCL11B,BCL6,BEX1,BHLHE41,CACNA1C,CD99,CELSR3,COX14,COX7A2,DAPK1,EPAS1,GFPT2,GHITM,GNPAT,GPR75,GRIN1,HDAC4,HIVEP1,HSBP1,IGF1R,IRS2,KCND3,KDM2A,MDH1,MED1,MFHAS1,MRPL11,MTSS1,NDUFA4,NDUFA6,NDUFA9,NDUFB8,NDUFS4,NME1,NUP62,PARK7,PIP5K1A,PTPRE,PTTG1,RARA,SLC7A1,SYVN1,TAC1,TAPBP,TIMP2,TNFSF10,TOMM7,ULK1,VDAC1,ZBTB16	51 (6)	6	CD3,GATA2,HOXA10				BCL3,CCND2,CDKN1A,CREBBP,ENTPD1,FOXO1,IKBKB,RAG1,RB1
CUL4B	other	0.218	1			0	0.0237	0.0209	CUL4B	HSPB3,NME1,PRDX3,PSMA1	4 (1)	1	2,4,5,2',4',5'-hexachlorobiphenyl,bisphenol A,WT1			PIK3CA
SST	other	0.393	1			0	0.0237	0.0122	SST	BCL6,CORT,CUX2,IGF1R	4 (1)	1	ABL1,beta-estradiol,CNTF,CREBBP,CREM,forskolin,NEUROG3,PAX6,TLX1	2,4,5,2',4',5'-hexachlorobiphenyl,PI3K (complex),streptozocin,sumatriptan		IKBKB,PRL	corticosterone
DDB1	other	0.818	2			0	0.0237	0.0137	DDB1,GMNN,TET2,TET3	ADCY9,AFF3,AGAP1,BHLHE40,CHST11,EPAS1,FARP1,GREB1,IGF1R,IRS1,MGAT5B,MTSS1,NAV1,SEC14L1,TEAD1,ZBTB16	16 (4)	3		CUL4A			CDKN1A,TET2
pituitary adenylate cyclase-activating polypeptide	biologic drug		2			0	0.0237	0.0016	pituitary adenylate cyclase-activating polypeptide,Pkc(s)	ARNT,BCL11B,CACNA1C,DPYSL3,IRS1,MECP2,PER2,PRKCA,RARA,RGS2,SP1,TAC1	12 (2)	2				CCND2,Pkc(s)
ESI-09	chemical reagent		2			0	0.0238	0.003	ERK1/2,ESI-09,IGF1R	ATP5PD,ATP5PF,ATP5PO,CACNA1C,DAPK1,ELK1,IGF1R,IGFBP5,IRS1,IRS2,MED1,NDUFA4,NDUFA9,NDUFV2,PTPRE,RUNX2,STAT3,SYVN1,TAC1,TAPBP,TIMP2,TNFSF10	22 (3)	2					IGF1R
triptolide	chemical drug		2			0	0.0242	0.0339	Akt,bortezomib,CYP19A1,ERK1/2,Mapk,MAPK14,MAPK8,MAPK9,mir-155,MMP9,NFkB (complex),NFKBIA,P38 MAPK,RELA,TP53,triptolide	ABCA2,ABCG2,AHRR,AP3M2,ATP11A,ATP2B4,ATP5F1C,ATP5PB,ATP6AP2,BCL6,BEX1,CACNA1C,CAPZA2,CD99,CDK7,CELSR3,CHST3,CISD1,COQ3,COX7A2,CS,DAPK1,DUT,EGF,FKBP4,GALNT10,GALNT11,GAS7,GFPT2,GNPAT,GPR75,GREB1,HIVEP1,IGFBP5,IRS2,JARID2,JRK,KAT6A,KCND3,KDELR1,KDM2A,KMT2A,LAMC1,LIMK2,LPIN1,MAPRE2,MED1,MED13L,MFHAS1,MGST2,MRPL1,MRPL39,MTSS1,NDUFA4,NDUFA8,NDUFB8,NEDD8,NEO1,NFAT5,NME1,NR3C2,NRP2,NUP62,OAT,OSMR,PARK7,…	115 (16)	16				APC/APC2,caspase,SOCS3	BCL2,beta-estradiol,CALCRL,CAV1,CDKN1A,CDKN2B,CXCL1,CYP19A1,MDM2,NADPH oxidase,NPR1
GNAI2	enzyme	0.158	1			0	0.0243	0.0155	GNAI2	BHLHE40,PRKCA,STAT3	3 (1)	1	lactacystin,NFE2L2,VDR	calyculin A			PI3K (complex)
YARS2	enzyme	0.023	1			0	0.0243	0.0249	YARS2	COX16,NDUFA9,NDUFB8	3 (1)	1
desflurane	chemical drug		2			0	0.0243	0.0036	desflurane,GRIA1,TRPA1,TRPV1	GRIN1,TAC1,VIP	3 (4)	3				BCL2,TRPA1	GRIA1
pantoprazole	chemical drug		3			0	0.0243	0.0463	2-amino-1-methyl-6-phenylimidazo-4-5-b-pyridine,26s Proteasome,aflatoxin B1,Akt,AR,benzo(a)pyrene,chlorpyrifos,clopidogrel,Creb,CYP1A1,CYP1A2,Cyp2b,CYP2C19,CYP3A4,GSK3B,IRF3,MMP2,MMP9,monocrotaline,MPO,NFE2L2,NFkB (complex),NFKB1,NFKBIA,pantoprazole,Pkc(s),PLG,PRKAA2,RELA,SMAD2,SMAD3,STAT3	ABCG2,ACVR2B,ADARB2,AGO2,AHRR,AMER1,AP3M2,ARNT,ATF7,ATP11A,BACE1,BCL11B,BHLHE40,BOC,C14orf119,CACNA1A,CAMLG,CAPZA2,CCT2,CCT4,CHST3,CIT,COPS5,COX6C,COX7B,COX7C,CRISPLD2,CS,CTNND2,CUX1,DAB1,DAPK1,DCTN3,DLGAP2,DNAJC19,DPY19L3,DYNLL1,EIF4EBP2,ENTPD5,EPAS1,FHDC1,FKBP4,FLNB,GALNT10,GALNT11,GFM2,GFPT2,GSTA4,GSTO1,HIVEP1,HSBP1,HSPB8,IGFBP5,JRK,KCND3,KDM2A,KLHL29,LIMK2,LRRK1,MAP2K3,MFHAS1,MLF1,MRPL27,MRPL…	118 (32)	27				NFE2L2
GFRA1	transmembrane receptor	0.226	2			0	0.0245	0.0077	Akt,ERK1/2,FYN,GFRA1,Mapk,P38 MAPK,RET,SHC1	BCL6,BHLHE40,CACNA1C,CHST3,DAB1,DAPK1,DPYSL2,EPAS1,FKBP4,GALNT10,GALNT11,IGFBP5,IRS1,IRS2,KDELR1,MAP2K3,MED1,NDUFB8,NFAT5,NRP2,PER2,PER3,PML,PSMD10,PTPRE,RAB7A,RARA,RUNX2,ST3GAL6,SYVN1,TAC1,TAGLN3,TAPBP,TMEM9B,TNFSF10,TUSC3,TXN,UBQLN2,ULK1	39 (8)	7	forskolin	2,4,5,2',4',5'-hexachlorobiphenyl,GATA2		CREBBP
TET2	enzyme	0.006	1			0	0.0245	0.0164	TET2	AFF3,AGAP1,BHLHE40,CHST11,IGF1R,MTSS1,NAV1,SEC14L1,ZBTB16	9 (1)	1		CUL4A,CXXC4,DDB1,OGT		BCL3,PAX6,SH2B3	IGF1R
cardiolipin	chemical - endogenous mammalian		2			0	0.0245	0.0065	cardiolipin,NLRP3,PLA2G6,RPS6KB1	IRS1,KIF1A,MDC1,POLB,PTTG1,RGS2,RUNX2,SREBF2,STAT3	9 (4)	3		beta-estradiol,CYP19A1		AGK,GBA,NLRP3
glycocholic acid	chemical - endogenous mammalian		3			0	0.025	0.0387	ABCB1,ABCB4,ABL1,Akt,CDK5,FOXO3,glycocholic acid,GSK3B,HIF1A,JUN,MMP2,MYOD1,NFkB (complex),RB1,STAT3,TP53,TP73	ABCA2,ABCC8,ABCG2,ACTB,AMER1,ARNT,ATP5F1C,ATP5PB,ATP5PF,ATP5PO,ATP6AP2,BACE1,BHLHE40,BHLHE41,BOC,CAMLG,CD99,CDK7,CELSR3,CHST3,CISD1,COQ3,COX14,COX7A2,CS,CTNND2,DAB1,DAPK1,DUT,EGF,EIF4G1,ELK1,ELOC,FKBP4,FLNB,GAB2,GABARAPL1,GALNT10,GALNT11,GAS7,GFPT2,GHITM,GNPAT,GPR75,HDAC8,HIVEP1,HSBP1,HSPB8,IGFBP5,IRS1,KAT6A,KCND3,KCNK1,KDM2A,KDM4B,KMT2A,LAMC1,LIMK2,LPIN1,MAPRE2,MDH1,MED13L,METTL23,MFHAS1,MGST2,M…	126 (17)	15
DEFA1 (includes others)	other		2			0	0.0258	0.0024	DEFA1 (includes others),ERK1/2,P38 MAPK,Pkc(s),RELA	AHRR,AP3M2,ARNT,ATP6AP2,BACE1,BCL11B,BEX1,CACNA1C,DAPK1,ELK1,EPAS1,GNPAT,IGFBP5,IRS1,IRS2,KDELR1,MED1,NFAT5,PER2,PML,PRKCA,PTPRE,RAB7A,RARA,RGS2,SP1,SYVN1,TAPBP,TIMP2,TNFSF10,ULK1,VIP	32 (5)	4	phytohemagglutinin,WT1				CD4,Pkc(s)
CDK2-CyclinE	complex		2			0	0.0259	0.016	CDK2-CyclinE,NPM1,Rb,RB1	ACTB,CELSR3,COX14,COX7A2,GHITM,GPR75,HSBP1,IRS2,MDH1,MRPL11,NDUFA4,NDUFA6,NDUFA9,NDUFB8,NDUFS4,NME1,PARK7,PTTG1,TOMM7,TRAF6,ULK1,VDAC1	22 (4)	3	estrogen	BTG2,CDKN1A		NPM1	Rb,RB1
PON2	enzyme	0.962	3			0	0.0264	0.0079	CXCL8,DGAT1,ERK1/2,F2,F3,IRS1,MAPK14,MAPK8,MTOR,nitric oxide,Pkc(s),PLG,PON2,PRKCB	ABCG2,ARID1B,ARNT,ATP2B4,ATP5PB,BACE1,BCL11B,BEX1,CS,DAPK1,EGF,ELK1,EPAS1,GLG1,GSTA4,HIVEP1,IGFBP5,IQSEC2,MDH1,MED1,MFHAS1,MTSS1,NR3C2,NUP62,PER2,PGRMC1,PIP5K1A,PRKCA,PSMD10,PTPRE,RAB7A,RGS2,RGS4,RPL23,RUNX2,SESN2,SLC7A1,SP1,SPRY1,SREBF2,STAT3,SYVN1,TAC1,TAGLN3,TAPBP,TNFSF10,UBE2O,VDAC1,VIP	49 (14)	12	beta-estradiol,phytohemagglutinin	NFU1			DGAT1
everolimus	chemical drug		2			0	0.0264	0.017	EGFR,EIF4E,everolimus,MTOR,MTORC1,NFkB (complex),NFKB1,NR4A1,RAF1,RB1,RELA,RPS6KB1	ABCG2,AGO2,AHRR,AP3M2,ATP5PB,ATP5PF,ATP6AP2,BACE1,BEX1,CAPZA2,CD99,CELSR3,COX14,COX7A2,CS,DAPK1,DGUOK,EGF,ELK1,EPAS1,FKBP11,GFPT2,GHITM,GLG1,GNPAT,GPR75,GRIN1,HIVEP1,HSBP1,IGF1R,IGFBP5,IKZF4,IQSEC2,IRS1,IRS2,ITGAE,KCND3,KDM2A,MFHAS1,MRPL11,MTSS1,NDUFA4,NDUFA6,NDUFA9,NDUFB3,NDUFB8,NDUFS4,NEDD8,NFE2L1,NME1,NUP62,OSMR,PABPC1,PARK7,PGRMC1,PIP5K1A,PPA1,PTPRE,PTTG1,RAN,RFFL,RPL23,RPTOR,SLC7A1,SREBF2,ST…	75 (12)	12				CAV1,RB1	CCND2,CDKN1A
TLX1	transcription regulator		2			0	0.0265	0.0115	Akt,RB1,TLX1	ACTB,BCL6,BHLHE40,CELSR3,CHST3,COX14,COX7A2,ELK1,EPAS1,GALNT10,GALNT11,GHITM,GPR75,HSBP1,IGF1R,IRS2,MDH1,MRPL11,NDUFA4,NDUFA6,NDUFA9,NDUFB8,NDUFS4,NME1,NRP2,PARK7,PSMD10,PTTG1,RUNX2,ST3GAL6,TAC1,TMEM9B,TNFSF10,TOMM7,TUSC3,ULK1,VDAC1	37 (3)	3	HOXA10			Cyclin A,SST	RB1
guanidinopropionic acid	chemical - endogenous non-mammalian		1			0	0.0266	0.0302	guanidinopropionic acid	ATP5PO,MED1,NDUFA12,NDUFB8,NDUFS4,UQCRB	6 (1)	1				MED1,PPARG
I-BET-151	chemical reagent		1			0	0.0267	0.0204	I-BET-151	BACE1,BSN,MTA3,PTPRE,S1PR3	5 (1)	1				NEAT1	BCL2
DLG1	kinase	0.841	2			0	0.0272	0.0101	Akt,DLG1,ERK1/2,MAPK14,MAPK8,Nfat (family),NFATC1,NFkB (complex),P38 MAPK	ATP2B4,BACE1,BCL6,BEX1,BHLHE40,CACNA1C,CD99,CHST3,DAPK1,EGF,ELK1,FKBP11,GALNT10,GALNT11,GFPT2,GNPAT,HIVEP1,IGF1R,IGFBP5,IRS2,KCND3,KDELR1,KDM2A,MED1,MFHAS1,MTSS1,NDUFB8,NFAT5,NRP2,NUP62,PAG1,PIP5K1A,PML,PSMD10,PTPRE,RAB7A,RARA,RGS4,SESN2,SLC7A1,SREBF2,ST3GAL6,SYVN1,TAC1,TAPBP,TMEM9B,TNFSF10,TUSC3,ULK1,VIP	50 (9)	8		camptothecin		GRIA1
RASSF6	other		2			0	0.0275	0.0156	MDM2,RASSF6,RB1	ACTB,CELSR3,COX14,COX7A2,GHITM,GPR75,HSBP1,IGF1R,IRS2,MDH1,MRPL11,NDUFA4,NDUFA6,NDUFA9,NDUFB8,NDUFS4,NME1,PARK7,PTTG1,TNFSF10,TOMM7,ULK1,VDAC1	23 (3)	2				BTG2,CASP7,CDKN1A,CDKN2A,RB1	MDM2
physostigmine	chemical drug		2			0	0.0275	0.004	CHRM1,ERK1/2,MMP2,P38 MAPK,physostigmine	BACE1,CACNA1C,DAPK1,ELK1,IGF1R,IGFBP5,IRS2,KDELR1,MED1,NFAT5,PML,PTPRE,RAB7A,RARA,RUNX2,SREBF2,SYVN1,TAC1,TAPBP,TIMP2,TNFSF10,ULK1,VIP	23 (5)	4					ACHE,IL1
SCGB3A1	cytokine		2			0	0.0276	0.0118	Akt,RB1,SCGB3A1	ACTB,BCL6,BHLHE40,CELSR3,CHST3,COX14,COX7A2,ELK1,EPAS1,GALNT10,GALNT11,GHITM,GPR75,HSBP1,IGF1R,IRS2,MDH1,MRPL11,NDUFA4,NDUFA6,NDUFA9,NDUFB8,NDUFS4,NME1,NRP2,PARK7,PSMD10,PTTG1,RUNX2,ST3GAL6,TMEM9B,TNFSF10,TOMM7,TUSC3,ULK1,VDAC1	36 (3)	2				RB1
INHBA	growth factor	0.371	2			0	0.0281	0.0116	Akt,ERK1/2,Gsk3,GSK3B,IL1,INHBA,MMP2,P38 MAPK,RB1,SMAD2,SMAD3	ABCG2,ABL1,ACTB,ACVR1B,ACVR2B,AGO1,BACE1,BCL6,CACNA1C,CELSR3,CHST3,COX14,COX7A2,CRISPLD2,CTNND2,DAPK1,DTNA,EPAS1,GALNT10,GALNT11,GHITM,GPR75,HSBP1,IGFBP5,IRS1,KDELR1,MAP2K3,MDH1,MED1,MRPL11,MYT1,NCOA1,NDUFA4,NDUFA6,NDUFA9,NDUFS4,NFAT5,NME1,PARK7,PML,PSMD10,PTPRE,PTTG1,RAB7A,S1PR3,SMARCD1,SP1,SREBF2,ST3GAL6,SYVN1,TAPBP,TIMP2,TMEM9B,TOMM7,TUSC3,VDAC1,VIP,ZYX	58 (11)	11	bromodeoxyuridine,CAV1,EGLN1,forskolin,IGF1R,SMAD4,stallimycin	diethylstilbestrol,GnRH analog		BCL2,caspase,CCND2,CDC25A,CYP19A1,GNRHR,HNF1A,ILF3,mir-217,RB1,SP1	Gsk3,PRL
EphA/B dimer	complex		3			0	0.0282	0.0455	ABL1,CTNNB1,EFNA2,EFNA5,EGFR,ELK1,Eph Receptor,EphA/B dimer,EPHA2,EPHA3,EPHA4,EPHA5,EPHB1,EPHB2,EPHB4,EPHB6,estrogen receptor,FOXO3,GRB2,HSPA9,ITGB3,MAP4K4,Mapk,NFkB (complex),NLRP3,PRKCD,PTPN11,REL,SHC1,ZAP70	ABCA3,ABCG2,ACTB,AGO1,ATP11A,ATP5PO,BACE1,BEX1,CAPZA2,CHSY1,COPS4,COQ3,CRKL,CUX1,DCLRE1B,DENND3,DUT,EGF,EIF4EBP2,FKBP11,FLNB,FOXJ2,FZD4,GABARAPL1,GFPT2,GNPAT,GREB1,HDAC8,HIVEP1,KAT6A,KCND3,KDM2A,KIF1A,KMT2A,MAP2K3,MAPKBP1,MDC1,MFHAS1,MTSS1,NDUFA12,NDUFA4,NDUFAB1,NDUFB6,NDUFS4,NUP62,OAT,PABPC1,PAK2,PCDHA5,PER2,POLB,PRDX3,PRKCA,PTS,PTTG1,S1PR3,SEC14L1,SEMA6A,SESN2,SLC7A1,SORBS1,SPRY1,SUMO1,SYNM,TXN	65 (30)	22
mir-124	microRNA		1			0	0.0282	0.013	mir-124	ABCC8,RUNX2,STAT3,TRAF6	4 (1)	1					BCL2
6-aminonicotinamide	chemical reagent		2			0	0.0284	0.0046	6-aminonicotinamide,ERK1/2,HIF1A	ABCC8,ATP5PF,ATP5PO,BACE1,BHLHE40,BHLHE41,CACNA1C,DAPK1,EIF4G1,ELK1,EPAS1,GRIN1,IGF1R,IGFBP5,KDM4B,MED1,METTL23,NDUFA12,NDUFA4,NDUFB6,NDUFB8,PER2,PTPRE,SESN2,SP1,SUMO1,SYVN1,TAC1,TAPBP,TIMP2,TNFSF10,TXN	32 (3)	2					HIF1A,NADPH,PRL
RB1	transcription regulator	0.9	1			0	0.0288	0.016	RB1	ACTB,CELSR3,COX14,COX7A2,GHITM,GPR75,HSBP1,IRS2,MDH1,MRPL11,NDUFA4,NDUFA6,NDUFA9,NDUFB8,NDUFS4,NME1,PARK7,PTTG1,TOMM7,ULK1,VDAC1	21 (1)	1	ALDH3A1,alsterpaullone,BTG2,CAV1,CDK2AP1,CDKN2B,celecoxib,CGP 74514A,cholecalciferol,CREBBP,everolimus,forskolin,Hmgb1,inecalcitol,INHBA,lycopene,metribolone,mifepristone,MITF,N-Ac-Leu-Leu-norleucinal,N1,N11-diethylnorspermine,PAX6,PENK,promegestone,RASSF6,sanglifehrin A,SCGB3A1,SP1,SU 9516,thyroid hormone,tyrphostin AG 1478,VDR,Z-LLL-CHO	26s Proteasome,BCL3,beta-estradiol,calyculin A,camptothecin,CCND2,CDK2-CyclinE,coptisine,CYP19A1,estrogen,GFI1,IGF1R,IGF2BP1,IKBKB,lactacystin,phytohemagglutinin,PI3K (complex),pioglitazone,PPP1R8,PRL,SIRT1,TLX1		CALCRL,CASP7,FZD6,ULK1	ABL1,OGT,PER1,PPARG
GNA13	enzyme	0.554	2			0	0.0296	0.0228	Akt,GNA13,IGF1R,MAP3K1,MAPK14,MAPK8,NFE2L2,NFkB (complex),P38 MAPK,PTK2,RELA,RHOA,ROCK,SRF	ACTB,AHRR,AP3M2,ATF7,ATP2B4,ATP5PD,ATP5PF,ATP5PO,ATP6AP2,BCL6,BEX1,BHLHE40,CD99,CHST3,COPS5,CS,DCTN3,DYNLL1,EGF,ENTPD5,GALNT10,GALNT11,GFPT2,GNPAT,GRIN1,GSTA4,GSTO1,HIVEP1,IGF1R,IRS1,IRS2,KCND3,KDELR1,KDM2A,MAN2B2,MFHAS1,MGST2,MTSS1,NDUFA4,NDUFA9,NDUFB8,NDUFV2,NEUROD6,NFAT5,NRP2,NUP62,PIP5K1A,PML,POMP,PSMA1,PSMA4,PSMA5,PSMD14,RAB7A,RAN,RGS4,RUNX2,SEC23A,SESN2,SLC7A1,ST3GAL6,STAT3,TAC1,TMEM44,TMEM…	71 (14)	13				CXCL1,IGF1R,NFE2L2
palytoxin	chemical toxicant		2			0	0.0298	0.0028	ERK1/2,MAP2K3,MAP2K4,MAP2K6,Mapk,MAPK14,MAPK3,MAPK8,MAPK9,P38 MAPK,palytoxin	ATP2B4,BACE1,CACNA1C,DAPK1,EGF,ELK1,EPAS1,IGF1R,IGFBP5,IRS1,IRS2,KDELR1,MED1,NFAT5,NR3C2,PER2,PML,PPA1,PSMD10,PTPRE,RAB7A,RARA,RGS2,RGS4,SESN2,SREBF2,STAT3,SYVN1,TAC1,TAPBP,TIMP2,TNFSF10,ULK1,VIP	34 (11)	10
protoporphyrin IX	chemical - endogenous mammalian		3			0	0.0299	0.0077	26s Proteasome,cyclooxygenase,ELK1,ERK1/2,HIF1A,HMOX1,Ho,Jnk,mitomycin C,Nos,NOS2,PRKCD,protoporphyrin IX,Thioredoxin reductase,TXN,TXNRD1	ABCC8,ADARB2,ARNT,ATP5PF,ATP5PO,BACE1,BCL6,BHLHE40,BHLHE41,CACNA1C,CS,DAPK1,DENND3,EGF,EIF4G1,ELK1,EPAS1,HSBP1,HSPB8,IGF1R,IGFBP5,IRS1,IRS2,KDM4B,LPIN1,MED1,METTL23,MLF1,NDUFA12,NDUFA4,NDUFB6,NDUFB8,PER2,PTPRE,RARA,RGS2,RUNX2,SESN2,SP1,SPRY1,STAT3,SUMO1,SYVN1,TAC1,TAPBP,TBC1D24,TIMP2,TXN,UBE2H	49 (16)	13	delta-aminolevulinic acid				FXN
STMN1	other	0.665	2			0	0.0303	0.0053	CDK4/6,ERK1/2,MAPT,MTOR,STMN1	ATP5PB,BEX1,BSN,CACNA1C,CS,DAPK1,DYNC1LI1,ELK1,EMSY,EPAS1,GAS7,GLG1,GRIN1,IGF1R,IQSEC2,IRS1,IRS2,KMT2A,MDH1,MED1,MYO7A,PGRMC1,PTPRE,RPL23,SREBF2,STAT3,SYVN1,TAC1,TAPBP,TIMP2,UBE2O,YLPM1	32 (5)	4	lactacystin,N-Ac-Leu-Leu-norleucinal,PI3K (complex),Z-LLL-CHO	CD28,CD3,CDK1/2,CDKN1A
HIF1AN	enzyme	0.214	2			0	0.0303	0.0107	AMPK,HIF1A,HIF1AN,NFkB (complex)	ABCC8,ATP5PF,ATP5PO,BACE1,BEX1,BHLHE40,BHLHE41,CD99,EIF4G1,ELK1,EPAS1,GFPT2,GNPAT,HIVEP1,IGFBP5,IRS2,KCND3,KDM2A,KDM4B,LPIN1,METTL23,MFHAS1,MTSS1,NDUFA12,NDUFA4,NDUFB6,NDUFB8,NUP62,OAT,PER2,PIP5K1A,RUNX2,SESN2,SLC7A1,SP1,SUMO1,TIMP2,TXN	38 (4)	3		citric acid		LDL-cholesterol	CA9
CLUH	translation regulator	0.016	1			0	0.0306	0.0405	CLUH	MMAA,MRPL1,MRPL13,MRPL39,NDUFB8,OAT,SUCLA2	7 (1)	1		GnRH analog		ALDH2
TK2	kinase	0.483	3			0	0.0306	0.0427	AKT1,AKT2,ATM,ERBB2,ERK1/2,gemcitabine,H2AX,Mapk,MAPK14,MAPK8,NFkB (complex),P38 MAPK,Rb,SMPD1,thymidine,TK2,TP53	ABCA2,ABCG2,ABL1,ACTB,ATP2B4,ATP5F1C,ATP5PB,BACE1,BEX1,BHLHE40,CACNA1C,CAPZA2,CD99,CDK7,CELSR3,CHST3,CISD1,COQ3,COX7A2,CS,DAPK1,DPY19L3,DUT,EGF,ELK1,FKBP4,GALNT11,GAS7,GFPT2,GNPAT,GPR75,GRIN1,HIVEP1,IRS2,KAT6A,KCND3,KDELR1,KDM2A,KMT2A,LAMC1,LIMK2,LPIN1,MAP2K3,MAPRE2,MDC1,MDH1,MED1,MED13L,MFHAS1,MGST2,MRPL1,MRPL39,NDUFA4,NDUFA8,NDUFB8,NEDD8,NEO1,NFAT5,NME1,NNMT,NUP62,OAT,ORC6,PER2,PIP5K1A,PML,POLB…	112 (17)	15	phytohemagglutinin
benfotiamine	chemical drug		2			0	0.0307	0.0038	benfotiamine,NFkB (complex),Pkc(s),TKT	ARNT,BCL11B,BEX1,CACNA1C,CD99,ELK1,EPAS1,GFPT2,GNPAT,GRIN1,HIVEP1,IRS1,KCND3,KDM2A,MFHAS1,MTSS1,NUP62,PER2,PIP5K1A,PRKCA,RARA,RGS2,SLC7A1,SP1,STAT3,TAC1,TIMP2,TNFSF10	28 (4)	3					Pkc(s)
8-aminoadenosine	chemical reagent		2			0	0.0308	0.0087	8-aminoadenosine,Akt,ERK1/2,MTOR,P38 MAPK	ATP5PB,BCL6,BEX1,BHLHE40,CACNA1C,CHST3,CS,DAPK1,EPAS1,GALNT10,GALNT11,GLG1,IGFBP5,IQSEC2,IRS1,IRS2,KDELR1,MDH1,MED1,NDUFB8,NFAT5,NRP2,PGRMC1,PML,PSMD10,PTPRE,RAB7A,RARA,RPL23,SREBF2,ST3GAL6,STAT3,SYVN1,TAC1,TAPBP,TIMP2,TMEM9B,TUSC3,UBE2O,ULK1,VIP	41 (5)	4
PJA2	enzyme	0.963	3			0	0.0308	0.0121	Akt,BCL2,BCL2L1,Creb,NFKBIB,PJA2,Pka catalytic subunit,Pkc(s),PRKAR2A,RAC1,RTN4	ACVR2B,AP2A2,ARNT,BCL11B,BCL6,BHLHE40,CACNA1C,CAPZA2,CHST3,DPY19L3,DPYSL2,EIF4EBP2,ELK1,EPAS1,FHDC1,FLNB,GALNT10,GALNT11,GRIP1,IGF1R,IRS1,IRS2,NDUFB8,NRP2,PER2,PSMD10,RARA,RGS2,ST3GAL6,STAT3,TAC1,TAGLN3,TMEM9B,TNFRSF21,TNFSF10,TRAF6,TUSC3,ULK1,VDAC1	39 (11)	9	metribolone				RTN4
PHLPP1	enzyme	0.099	1			0	0.0309	0.0247	PHLPP1	CTHRC1,IRS1,PRKCA	3 (1)	1		HIF1A		FOXO1	Pkc(s)
OGT	enzyme	0.724	1			0	0.0312	0.0224	OGT	COX6C,DTNA,MGAT5B,NDUFA6,NDUFA8,NDUFA9,NDUFB6,PSMC6,PSMD14	9 (1)	1	CAMK2G,NFE2L2,streptozocin	miR-7a-5p (and other miRNAs w/seed GGAAGAC),RB1		CDKN1A,FOXO1,INSR,JUP,MDM2,PSMD14,SREBF1	26s Proteasome,TET2,WIF1
Dishevelled	group		2			0	0.0312	0.007	APC,CTNNB1,Dishevelled,Gsk3,GSK3B,MAPK8,MAPT,PIP5K1B,Pkc(s)	ARNT,ATP5PO,BACE1,BCL11B,BHLHE40,BSN,CACNA1C,CTNND2,DNAH9,EGF,ELK1,FZD4,GAS7,GRIN1,IGF1R,IGFBP5,IRS1,IRS2,NCOA1,NDUFA12,NDUFA4,NDUFB6,NDUFB8,NRP2,OAT,PER2,PIP5K1A,PML,PRKCA,RGS2,RGS4,RUNX2,SEMA6A,SESN2,SP1,SREBF2,SYNM,TAC1	38 (9)	8				Pkc(s)	Gsk3
ABCA7	transporter	0.07	1			0	0.0314	0.0222	ABCA7	BACE1,SREBF2	2 (1)	1	N-Ac-Leu-Leu-norleucinal
GRM1	G-protein coupled receptor	0.056	1			0	0.0314	0.0145	GRM1	GRIN1,OPHN1	2 (1)	1	beta-estradiol,CAV1,CD3,CREBBP	1-methyl-4-phenyl-1,2,3,6-tetrahydropyridine,SP1		GRIA1,HIF1A
sevoflurane	chemical drug		1			0	0.0314	0.0075	sevoflurane	GRIN1,PER2	2 (1)	1				BCL2	GRIA1,Gsk3
idarubicin	chemical drug		2			0	0.032	0.0106	26s Proteasome,idarubicin,p70 S6k,PLA2G6	ADARB2,ARNT,EGF,GRIN1,HSBP1,HSPB8,MLF1,PRKCA,RGS2,RUNX2,SESN2,TNFSF10,TRIAP1,UBE2H	14 (4)	4				CDKN1A,MDM2,SESN2	26s Proteasome
dithiothreitol	chemical reagent		2			0	0.0324	0.0435	ABCB1,AKT1,CHUK,dithiothreitol,EGFR,F3,HSF1,hydrogen peroxide,IKK (complex),ITGB1,JUN,MAPK14,MAPK8,NFE2L2,NFkB (complex),NT5E,P38 MAPK,PARP1,PI3K (complex),Pkc(s),PLG,SMAD3,STAT3	ABCG2,ACTB,AGO2,AMER1,ARNT,ATF7,ATP2B4,ATP6AP2,BACE1,BCL11B,BCL6,BOC,CACNA1C,CAPZA2,CCT2,CCT4,CD99,COPS5,COX6C,CRISPLD2,CS,CUX1,DAPK1,DCTN3,DUT,DYNLL1,EGF,EIF4A2,ELK1,ENTPD5,FKBP11,FKBP4,GFPT2,GNPAT,GRIN1,GSTA4,GSTO1,HIVEP1,HSBP1,IL18BP,JARID2,KCND3,KDELR1,KDM2A,LAMC1,MDH1,MFHAS1,MTSS1,NAT10,NDUFB8,NFAT5,NRP2,NUMB,NUP62,OSMR,PABPC1,PARK7,PIP5K1A,POMP,PRKCA,PSMA1,PSMA4,PSMA5,PSMD10,PSMD14,PTPRE,PT…	95 (23)	23				ALDH2,IKBKB,PI3K (complex),Pkc(s)	HIF1A,NFE2L2
PDK1	kinase	0.572	2			0	0.0326	0.0144	Akt,AKT1,AKT2,AKT3,ERK1/2,Gsk3,GSK3B,PDK1,PRKCB,PRKCQ,RPS6KB1	BACE1,BCL6,BHLHE40,CACNA1C,CHST3,CTNND2,DAPK1,ELK1,EPAS1,GALNT10,GALNT11,IGFBP5,IKZF4,IRS1,MDH1,MED1,MTSS1,NCOA1,NDUFB8,NR3C2,NRP2,PAG1,PSMD10,PTPRE,RUNX2,SLC44A2,SP1,SPRY1,SREBF2,SSH2,ST3GAL6,STAT3,SYVN1,TAC1,TAPBP,TIMP2,TMEM9B,TUSC3,WNK1	39 (11)	11	BACH1,CD28,HNF1A,IGF1R,PI3K (complex),PIK3CA,RICTOR,SREBF1,TINCR	COMMD1,EGLN1,SP1		FOXO1,Gsk3,P2RX7
1,2-dithiol-3-thione	chemical reagent		2			0	0.0327	0.0341	1,2-dithiol-3-thione,26s Proteasome,GSR	ADARB2,ARNT,ATF7,COPS5,DYNLL1,EGF,ENTPD5,FKBP11,GRIN1,HSBP1,HSPB8,LPIN1,MLF1,PRKCA,PSMA1,PSMA4,PSMA5,PSMC6,PSMD14,RAN,SEC23A,TNFSF10,TXN,UBE2H,UBQLN2	25 (3)	3				26s Proteasome,ARF1,GSTM5,NFE2L2,PSMD14,UBE2K	SREBF1
diacylglycerol	chemical - endogenous mammalian		2			0	0.0327	0.0131	Akt,diacylglycerol,INSR,ITGAM,Mapk,Pkc(s),PRKCA,PRKCB,PRKCD,PRKCE,PRKCQ,Raf,RAS,SRF,TRPV1	ACTB,ARNT,ATP5PD,ATP5PF,ATP5PO,BCL11B,BCL6,BHLHE40,CACNA1C,CHST3,CS,DENND3,EGF,ELK1,EPAS1,GALNT10,GALNT11,GRIN1,IRS1,IRS2,MGST2,NDUFA4,NDUFA9,NDUFB8,NDUFV2,NEUROD6,NR3C2,NRP2,PER2,PML,PRKCA,PSMD10,RARA,RGS2,RUNX2,SP1,SPRY1,SREBF2,ST3GAL6,STAT3,SUCLA2,TMEM44,TMEM9B,TNFSF10,TRAF6,TUSC3,VIP,ZYX	48 (15)	14	AGK,camptothecin,corticosterone,IGF1R,Plc beta	DGAT1,pioglitazone		INSR,NADPH oxidase,PKC (α,β,γ,δ,ε,ι),Raf
HR	transcription regulator	0.619	1			0	0.0333	0.0365	HR	BOC,CSNK2A2,CTNND2,MAGI2	4 (1)	1	thyroid hormone
methamphetamine	chemical drug		1			0	0.0336	0.0145	methamphetamine	IGF1R,NDUFA4,NDUFB3,NDUFB8,TAC1,TIMP2,TXN	7 (1)	1				CAV1,CREM,GRIA1,IL1,reactive nitrogen species,Ubiquitin	BCL2,IGF1R,SLC6A3
nicotinamide-beta-riboside	chemical - endogenous mammalian		2			0	0.0336	0.0383	BACE1,nicotinamide-beta-riboside	COX7A2,COX7A2L,GLG1,GPC4,NDUFA12,NDUFA4,NDUFA9	7 (2)	2					NLRP3
IFNGR1	transmembrane receptor	0.104	1			0	0.0336	0.0313	IFNGR1	AJAP1,ATP5F1C,BCL6,NNMT,PRDX3,PRKCG,PSMA1,SYVN1,TCEAL7	9 (1)	1	beta-estradiol,mir-24	CD28,CD3,CDKN1A,SOCS3		HMOX2,PI3K (complex),reactive nitrogen species	CA9,CCL1,HCRT,MITF
INSR	kinase	0.017	2			0	0.0337	0.0182	Akt,AKT1,Calmodulin,CAV1,CBL,ELK1,ERK1/2,FYN,GSK3B,IGF2,INSR,Insulin,JAK1/2,JAK2,Mapk,MAPK3,MAPT,P38 MAPK,PDX1,PI3K (complex),PRKCI,PTPN11,SHC1,SOCS3,STAT3,STAT5a/b,STAT5B,VAV3	ABCA3,ABCC8,ABCG2,ACOT4,ACTB,AMER1,ATP5PD,ATP5PF,ATP5PO,ATP6AP2,BACE1,BCL11B,BEX1,BHLHE40,BOC,BSN,CACNA1C,CCT2,CCT4,CHST3,COX7A2,CS,CTNND2,CUX2,DAB1,DIP2B,DYNLL1,EGF,EIF4A2,EPAS1,GABARAPL1,GALNT10,GALNT11,GAS7,GNPAT,GREB1,GRIN1,IGF1R,IGFBP5,IRS1,KDELR1,LPIN1,MAP2K3,MED1,NCOA1,NDUFA4,NDUFA9,NDUFB8,NDUFS4,NDUFV2,NEUROD6,NFAT5,NFE2L1,NNMT,NR3C2,OSMR,OSTN,PER2,PML,PRKCA,PRKCG,PSMD10,PTPRE,PTTG1,RAB7A…	92 (28)	28	3-methyladenine,benzylamine,beta-estradiol,diacylglycerol,FOXO1,nifedipine,OGT,OPN3,pioglitazone,SP1	AFDN,GH2,LRP5,miR-7a-5p (and other miRNAs w/seed GGAAGAC),streptozocin,WT1		ACSL1,ALDH1A1,DGAT1,IL1RL1,ITLN1,MC4R,NFE2L2,PI3K (complex),SIRT1,SREBF1,UCP3	HOXB7,IGF1R
lactacystin	chemical - protease inhibitor		1			0	0.0338	0.0162	lactacystin	ACTB,BEX1,CBL,CCT2,HSPB8,IGFBP5,IRS1,IRS2,NEDD8,PAK2,PRKCA,RUNX2,SREBF2,TXN	14 (1)	1				caspase,CCND2,CDKN1A,FOXO1,GBA,GNAI2,HMGB2,HSF2,MDM2,NFE2L2,PEA15,PFN1,PTPN5,RICTOR,SMAD4,SREBF1,STMN1,VDR,VHL	26s Proteasome,Cyclin E,IGFBP5,RB1,Ubiquitin
GnRH analog	biologic drug		2			0	0.0339	0.0175	ERK1/2,GnRH analog,RAC1	ACP1,AHCYL1,AP3S2,ARHGAP1,BHLHE40,CACNA1C,CUX1,DAPK1,DCAF7,DYNLL1,EGF,ELK1,GSTO1,HINT1,IGF1R,IRS2,KLF7,MAST3,MED1,MLF1,MYO7A,NDUFV2,PABPC1,PLEKHA6,PTPRE,RAN,RARA,SDF2,STAT3,SYVN1,TAC1,TAGLN3,TAPBP,TIMP2,UQCRB,ZCCHC14	36 (3)	3				BCL3,beta-estradiol,GNRHR,SUPT5H,VCL	CLUH,EIF2B2,HIF1A,ICAM3,INHBA,MED24,UBE2M
1,4,5-IP3	chemical - endogenous mammalian		2			0	0.034	0.0045	1,4,5-IP3,Ca2+,Calcineurin protein(s),Pkc(s),TRPC1	ARNT,BCL11B,CACNA1C,ELK1,GRIP1,IGF1R,IRS1,IRS2,PER2,PRKCA,PTTG1,RARA,RGS2,RUNX2,S1PR3,SP1,SREBF2,STAT3,TAC1,TIMP2,VIP	21 (5)	4	beta-estradiol,CD3,Plc beta	carbamazepine,forskolin,LRP5,PLCD1		ITPR,Pkc(s)
7alpha-hydroxytestosterone	chemical - endogenous mammalian		2			0	0.034	0.0262	7alpha-hydroxytestosterone,AR,CYP19A1	BACE1,BEX1,CACNA1A,CACNA1C,CIT,COX6C,COX7B,COX7C,CUX1,DNAJC19,EGF,EPAS1,FKBP4,GFM2,GRIN1,IGF1R,IRS1,LRRK1,MRPL27,MRPL33,MRPL39,MRPS33,NDUFB8,OSMR,PCMT1,PLCE1,PRKCA,RAB4A,S1PR3,SULF2,TIMP2,TNFSF10,ZNF32	33 (3)	2					CYP19A1
SATB2	transcription regulator	0.377	1			0	0.0347	0.0371	SATB2	BCL11B,NEUROD6,NNMT,PWWP3B,TBR1	5 (1)	1	CNTF
ZBTB7B	transcription regulator	0.856	1			0	0.0347	0.0359	ZBTB7B	COQ3,NDUFAB1,NDUFB8,NDUFV2,PDP2	5 (1)	1				CD4,CPT1B
ditiocarb	chemical drug		2			0	0.0356	0.0161	26s Proteasome,Akt,ditiocarb,NFkB (complex),P38 MAPK	ADARB2,ARNT,BCL6,BEX1,BHLHE40,CD99,CHST3,EGF,ELK1,GALNT10,GALNT11,GFPT2,GNPAT,HIVEP1,HSBP1,HSPB8,IGF1R,IGFBP5,KCND3,KDELR1,KDM2A,MFHAS1,MLF1,MTSS1,NDUFB8,NFAT5,NRP2,NUP62,PIP5K1A,PML,PRKCA,PSMD10,RAB7A,RARA,SLC7A1,ST3GAL6,TIMP2,TMEM9B,TUSC3,UBE2H,ULK1,VIP	42 (5)	4					26s Proteasome
MAG	other	0.702	2			0	0.0361	0.0111	Akt,FYN,MAG,NTRK2,PARP1,Pkc(s),PRKCB,RAC1	ARNT,BCL11B,BCL6,BHLHE40,CACNA1C,CHST3,DAB1,DAPK1,ELK1,EPAS1,GALNT10,GALNT11,IGF1R,IL18BP,IRS1,IRS2,NDUFB8,NFAT5,NR3C2,NRP2,PER2,PRKCA,PSMD10,RARA,RGS2,SLC31A1,SP1,ST3GAL6,STAT3,TAC1,TIMP2,TMEM9B,TUSC3	33 (8)	7				Pkc(s)
AVPR1A	G-protein coupled receptor		2			0	0.0363	0.0028	AVPR1A,ERK1/2,Pkc(s),TRPV1	ARNT,BCL11B,DAPK1,ELK1,IGF1R,IRS1,IRS2,MED1,PER2,PRKCA,PTPRE,RARA,RGS2,RUNX2,SP1,SYVN1,TAC1,TAPBP,TIMP2,VIP	20 (4)	4		beta-estradiol		aldosterone,Pkc(s)
2,4,5,2',4',5'-hexachlorobiphenyl	chemical toxicant		2			0	0.0363	0.0075	2,4,5,2',4',5'-hexachlorobiphenyl,CYP1A1,CYP1A2,ERK1/2,P38 MAPK	CACNA1C,DAPK1,ELK1,FMO5,IGF1R,IGFBP5,IRS2,KDELR1,MED1,NFAT5,NUMB,PML,PTPRE,RAB7A,RARA,RBPMS,RUNX2,SAP130,SHANK2,SREBF2,SYVN1,TAC1,TAPBP,TIMP2,TNFSF10,ULK1,VIP,WNK2	28 (5)	5				CREM,CUL4B	BCL2,GFRA1,SREBF1,SST,thyroid hormone
iodine	chemical - endogenous mammalian		2			0	0.0363	0.0039	ERK1/2,iodine,Mapk,P38 MAPK,SLC5A5	ABCA3,CACNA1C,DAPK1,ELK1,IGF1R,IGFBP5,IRS1,IRS2,KDELR1,MED1,NFAT5,PER2,PML,PTPRE,RAB7A,RARA,RUNX2,SYVN1,TAC1,TAPBP,TIMP2,TNFSF10,ULK1,VIP	24 (5)	4					BCL2,HIF1A
nesiritide	biologic drug		3			0	0.0369	0.0102	ADCY,Calcineurin protein(s),ERK1/2,nesiritide,NFkB (complex),NPR1,NPR3,Pkc(s),RGS4	ABCC8,ARNT,BCL11B,BEX1,CD99,DAPK1,ELK1,EPAS1,GFPT2,GNPAT,GPC4,GRIN1,HIVEP1,IGF1R,IRS1,IRS2,KCND3,KDM2A,MED1,MFHAS1,MTSS1,NUP62,PER2,PIP5K1A,PRKCA,PTPRE,RARA,RGS2,RGS4,SLC7A1,SLC9A1,SP1,STAT3,SYVN1,TAC1,TAPBP,TNFSF10,TXN	38 (9)	7				NPR1
SESN2	enzyme	0.005	2			0	0.0373	0.0312	26s Proteasome,Akt,AMPK,MTORC1,MTORC2,NFE2L2,PRKAA1,PRKAA2,SESN2	ADARB2,ARNT,ATF7,BCL6,BHLHE40,CHST3,COPS5,CS,DCTN3,DLGAP2,DYNLL1,ELK1,ENTPD5,EPAS1,GALNT10,GALNT11,GRIN1,GSTA4,GSTO1,HSBP1,HSPB8,IGF1R,KLHL29,LPIN1,MLF1,NDUFB8,NFE2L1,NRP2,OAZ1,OPHN1,POMP,PRKCA,PSMA1,PSMA4,PSMA5,PSMD10,PSMD14,RAN,RGS2,RUNX2,SEC23A,ST3GAL6,TMEM9B,TNFSF10,TNS1,TUSC3,TXN,UBB,UBE2H,UBQLN2,ZYX	51 (9)	8	HIF1A,idarubicin,streptozocin			26s Proteasome,NFE2L2
mometasone furoate	chemical drug		2			0	0.0375	0.0226	mometasone furoate,NR3C1,PGR	ABCG2,ABHD2,AHCYL1,ARNT,BCL6,BHLHE40,DPYSL2,DYNLL1,EP400,EPAS1,FKBP4,GRIN1,IGFBP5,IRS1,IRS2,KCNK1,LPIN1,MLF1,MTSS1,PGRMC1,RGS2,SERPINB9,SERTAD2,SLC9A1,STAT3,TAC1,TCIM,TNFRSF21	28 (3)	2
FZD6	G-protein coupled receptor	0.43	2			0	0.0378	0.0031	FZD6,Pkc(s)	ARNT,BCL11B,CACNA1C,IRS1,PER2,PRKCA,RARA,RGS2,RUNX2,SP1,TAC1	11 (2)	2	RB1	thyroid hormone		Pkc(s)
PITHD1	other	0.017	2			0	0.0378	0.0221	26s Proteasome,PITHD1	ADARB2,ARNT,EGF,GRIN1,HSBP1,HSPB8,MLF1,PRKCA,RPS27A,TNFSF10,UBE2H	11 (2)	2				26s Proteasome
dalfampridine	chemical drug		2			0	0.0385	0.0093	Akt,CASP3,dalfampridine,MAP2K4,MAPK8,Muscarinic cholinergic receptor,P38 MAPK,Pkc(s)	ARNT,BCL11B,BCL6,BHLHE40,CACNA1C,CHST3,EGF,ELK1,EPAS1,GALNT10,GALNT11,IGF1R,IGFBP5,IRS1,KDELR1,NDUFB8,NFAT5,NRP2,PER2,PML,PRKCA,PSMD10,RAB7A,RARA,RGS2,RGS4,RUNX2,SESN2,SP1,ST3GAL6,STAT3,TIMP2,TMEM9B,TNFSF10,TUSC3,ULK1,VIP	37 (8)	8				BTG2,IGF1R,Pkc(s)	mir-23,mir-27
SIRT7	enzyme	0.85	1			0	0.0385	0.0348	SIRT7	GFM2,MRPL40,MRPS33	3 (1)	1				CDKN1A,PPARG	HIF1A
ZBTB17	transcription regulator	0.692	1			0	0.0385	0.0211	ZBTB17	BHLHE40,LRRN3,OSMR	3 (1)	1				BCL2	CDKN2B
betaine	chemical - endogenous mammalian		1			0	0.0385	0.0351	betaine	ATP5PB,COX16,NDUFS4	3 (1)	1					caspase,SREBF1,uric acid
ambroxol	chemical drug		2			0	0.0388	0.005	ambroxol,CAT,NFkB (complex),Pkc(s)	ARNT,BCL11B,BEX1,CACNA1C,CD99,ELK1,EPAS1,GFPT2,GNPAT,GRIN1,HIVEP1,IGF1R,IRS1,KCND3,KDM2A,MFHAS1,MTSS1,NUP62,PER2,PIP5K1A,PRKCA,RARA,RGS2,SLC7A1,SP1,TAC1,TIMP2,TNFSF10	28 (4)	3				GBA	Pkc(s)
miR-203a-3p (and other miRNAs w/seed UGAAAUG)	mature microRNA		1			0	0.0388	0.0327	miR-203a-3p (and other miRNAs w/seed UGAAAUG)	ABL1,PARK7,PRKCA,RUNX2	4 (1)	1					ABL1,Rb,SIRT1,SOCS3
BRL 26830	chemical drug		3			0	0.0391	0.0317	ADCY,ADCY5,ADCY7,ADRB3,Akt,AMPK,BRL 26830,Creb,cyclic AMP,ERK1/2,Mapk,P38 MAPK,PI3K (complex),Pka,RELA,RPS6KB1,SELP,STK11	ACVR2B,ADCY2,ADCY9,AHRR,AP3M2,ATP5F1C,ATP6AP2,BACE1,BEX1,BHLHE40,CACNA1C,CHST3,COX7A2,CS,DAPK1,DLGAP2,DPY19L3,DUT,EIF4EBP2,ELK1,FBXO9,FHDC1,FLNB,FOXN3,GALNT10,GALNT11,GNPAT,HDAC4,KDELR1,KLHL29,LPIN1,MED1,NDUFA4,NDUFA8,NDUFA9,NDUFB8,NFAT5,NRP2,NUDT2,OAT,PER2,PML,PPA1,PRKCA,PSMD10,PTPRE,RAB7A,RGS2,RPL23,SERPINB9,SLC9A1,SP1,SREBF2,ST3GAL6,STAT3,SYVN1,TAC1,TAPBP,TIMP2,TMEM9B,TRAF6,TUSC3,TXN,TYRP1,ULK1	65 (18)	16					ADRB3
CCL14	cytokine		3			0	0.0393	0.0289	ADCY,ADCY5,ADCY7,Akt,AMPK,CCL14,CCR1,Creb,cyclic AMP,ERK1/2,P38 MAPK,Pka,RELA,RPS6KB1,SELP,STK11	ACVR2B,ADCY2,ADCY9,AHRR,AP3M2,ATP5F1C,ATP6AP2,BACE1,BEX1,BHLHE40,CACNA1C,CHST3,COX7A2,CS,DAPK1,DLGAP2,DPY19L3,DUT,EIF4EBP2,ELK1,FBXO9,FHDC1,FLNB,FOXN3,GALNT10,GALNT11,GNPAT,HDAC4,KDELR1,KLHL29,LPIN1,MED1,NDUFA4,NDUFA8,NDUFA9,NDUFB8,NFAT5,NRP2,NUDT2,OAT,PML,PPA1,PRKCA,PSMD10,PTPRE,RAB7A,RGS2,RUNX2,SERPINB9,SP1,SREBF2,ST3GAL6,STAT3,SYVN1,TAC1,TAPBP,TIMP2,TMEM9B,TRAF6,TUSC3,TXN,TYRP1,ULK1,VIP	64 (16)	15				CCR1
MSDC-0160	chemical drug		2			0	0.0395	0.0195	Akt,AMPK,Gsk3,MSDC-0160,MTOR	ATP5PB,BACE1,BCL6,BEX1,BHLHE40,CHST3,CS,ELK1,GALNT10,GALNT11,GLG1,IGF1R,IQSEC2,IRS1,LPIN1,MDH1,NDUFB8,NRP2,OAT,PGRMC1,PSMD10,RPL23,RUNX2,SREBF2,ST3GAL6,STAT3,TMEM9B,TNFSF10,TUSC3,UBE2O	30 (5)	4					Gsk3
MC4R	G-protein coupled receptor	0.185	2			0	0.0396	0.0095	Akt,ERK1/2,GRIA1,IRS1,Mapk,MC4R,P38 MAPK,Pka	BCL6,BHLHE40,CACNA1C,CHST3,DAPK1,EPAS1,GALNT10,GALNT11,GRIN1,IGFBP5,IRS1,IRS2,KDELR1,MED1,NDUFB8,NFAT5,NRP2,PER2,PML,PSMD10,PTPRE,RAB7A,RARA,RGS2,RUNX2,SREBF2,ST3GAL6,SYVN1,TAC1,TAPBP,TMEM9B,TNFSF10,TUSC3,ULK1,VIP	35 (8)	7	AHSA1,INSR			GRIA1,MITF	IL1,TRH
ergocalciferol	chemical - endogenous mammalian		2			0	0.0396	0.0344	AR,ergocalciferol,VDR	ABL1,BEX1,CACNA1A,CACNA1C,CIT,COX6C,COX7B,COX7C,CUX1,DNAJC19,EPAS1,FKBP4,GFM2,H2AZ1,IGF1R,IGFBP5,LRRK1,MRPL27,MRPL33,MRPL39,MRPS33,NDUFB8,NDUFV2,PCMT1,PLCE1,PRKCA,RAB4A,RAPGEF1,RUNX2,SULF2,TIMP2,TNFSF10,TXN,ZNF32,ZYX	35 (3)	2				VDR
FOXO4	transcription regulator	0.089	2			0	0.0399	0.015	26s Proteasome,Akt,CDK2,CDKN1A,FOXO4,HIF1A,SIRT1	ABCC8,ADARB2,ARNT,ATP5PF,ATP5PO,BACE1,BCL6,BHLHE41,CHST3,CIT,EGF,EIF4G1,ELK1,EPAS1,FLNB,GABARAPL1,GALNT10,GALNT11,GRIN1,GSTO1,H2AZ1,HSBP1,HSPB8,IGF1R,IGFBP5,IRS2,KDM4B,LAMC1,LMTK2,METTL23,MLF1,NDUFA12,NDUFA4,NDUFB6,NMRK1,NRP2,OSMR,PER2,PML,PRKCA,PSMD10,PTTG1,RUNX2,S1PR3,SESN2,SP1,SREBF2,ST3GAL6,STAT3,SUMO1,SUV39H1,TIMP2,TMEM9B,TNFSF10,TUSC3,TXN,UBE2H	57 (7)	7	1,25-dihydroxyvitamin D	MTM1		26s Proteasome,CDKN1A,CDKN2B,RICTOR	CAV1,CCND2
DGAT1	enzyme	0.426	2			0	0.0402	0.0079	DGAT1,IRS1,MAPK8,MTOR,Pkc(s),PRKCB	ARNT,ATP5PB,BCL11B,BEX1,CACNA1C,CS,EGF,ELK1,EPAS1,GLG1,IQSEC2,IRS2,MDH1,NR3C2,PER2,PGRMC1,PRKCA,RGS2,RGS4,RPL23,RUNX2,SESN2,SP1,SREBF2,STAT3,TAC1,UBE2O	27 (6)	5	INSR,spermine	NFU1,PON2,ST13		CPT1B,VLDLR	diacylglycerol,Pkc(s)
IL1RL1	transmembrane receptor		2			0	0.0407	0.0136	ERK1/2,IL1RL1,Mapk,MAPK8,MYD88,NFkB (complex),NFKB1,P38 MAPK,TLR4,TRAF6	AGO2,AHRR,BEX1,CACNA1C,CD99,DAPK1,EGF,GABARAPL1,GFPT2,GRIN1,HIVEP1,IGF1R,IGFBP5,IL18BP,IRS1,IRS2,KCND3,KDELR1,KDM2A,MED1,MFHAS1,MTSS1,NFAT5,NUP62,PAG1,PER2,PIP5K1A,PML,PTPRE,RAB7A,RARA,RGS4,RUNX2,SESN2,SLC7A1,SLCO3A1,SYVN1,TAC1,TAPBP,TIMP2,ULK1,VDAC1,VIP	43 (10)	10	3-methyladenine,estrogen,GATA2,IL1,INSR				CD28
vanoxerine	chemical drug		3			0	0.0412	0.039	Akt,AR,CDK2,CDK5,CREBBP,FOS,LPL,MAPT,NFATC1,NFE2L2,NFkB (complex),NTRK2,SLC6A3,SP1,SPI1,vanoxerine	ABCC8,ABHD2,ACTB,ATF7,BACE1,BCL6,BHLHE40,BSN,CACNA1A,CACNA1C,CAMK1G,CHST3,CIT,COPS5,COX6C,COX7B,COX7C,CS,CUX1,DAPK1,DCTN3,DNAJC19,DYNLL1,ELK1,ENTPD5,EPAS1,FKBP11,FKBP4,GALNT10,GALNT11,GAS7,GFM2,GFPT2,GNPAT,GSTA4,GSTO1,HDAC4,HINT1,HIVEP1,IGF1R,IRS1,IRS2,KCND3,KDM2A,LRRK1,MECP2,MFHAS1,MRPL27,MRPL33,MRPL39,MRPS33,MTSS1,NFAT5,NR3C2,NRP2,NUP62,OCIAD2,PAG1,PCMT1,PIP5K1A,PLCE1,PML,POLB,POMP,PRKCA,PSMA1,…	90 (16)	15					SLC6A3
NVP-TAE 226	chemical drug		2			0	0.0412	0.0104	IGF1R,NVP-TAE 226,PTK2,RET	ATP5PD,ATP5PF,ATP5PO,DPYSL2,FKBP4,IGFBP5,IRS1,IRS2,NDUFA4,NDUFA9,NDUFV2,PER3,RUNX2,STAT3,TAGLN3,TNFSF10,UBQLN2,VIP	18 (4)	3					IGF1R
Z-LLL-CHO	chemical - protease inhibitor		1			0	0.0414	0.0116	Z-LLL-CHO	ABCG2,ABL1,ACTB,AGO2,ARNT,BACE1,CACNA1A,CCT2,CTNND2,EPAS1,FKBP4,IRS1,IRS2,NEDD8,PAK2,PSMC6,PSMD14,RGS4,RUNX2,TXN,YBX3	21 (1)	1				ABL1,AGO2,BUB1B,caspase,CCND2,CDKN1A,FOXO1,GBA,HIF1A,HMGB2,HNF1A,HSF2,ITPR,MITF,NFE2L2,OPRD1,PFN1,Pkc(s),PPARG,PSMD14,PTPN5,RB1,SIRT1,SLC12A3,STMN1,TNFRSF10A,VDR,WAS	26s Proteasome,CDKN2A,CRP,cyclooxygenase,DEFB4A/DEFB4B,IKBKB,NADPH oxidase,PAX6,PTGFR,TNFSF15,TRIM63,Ubiquitin,VHL
NFE2L2	transcription regulator	0.361	2			0	0.0416	0.0249	26s Proteasome,Akt,Creb,GSK3B,IRF3,NFE2L2,NFkB (complex),NFKB1,Pkc(s),RELA,SMAD2,SMAD3	ACVR2B,ADARB2,AGO2,AHRR,AP3M2,ARNT,ATF7,ATP6AP2,BACE1,BCL11B,BCL6,BHLHE40,CD99,CHST3,COPS5,CRISPLD2,CS,CTNND2,DAPK1,DCTN3,DPY19L3,DYNLL1,EGF,EIF4EBP2,ENTPD5,EPAS1,FHDC1,FLNB,GALNT10,GALNT11,GFPT2,GSTA4,GSTO1,HIVEP1,HSBP1,HSPB8,IRS1,KCND3,KDM2A,MFHAS1,MLF1,MTSS1,NCOA1,NDUFB8,NRP2,NUP62,PER2,PIP5K1A,PML,POMP,PSMA1,PSMA4,PSMA5,PSMD10,PSMD14,RAN,RARA,RGS2,RPTOR,S1PR3,SEC23A,SLC7A1,SP1,ST3GAL6,TAC1,TI…	75 (12)	12	1,2-dithiol-3-thione,bardoxolone methyl,beta-estradiol,bisphenol A,BTG2,CD3,CDKN1A,celecoxib,CREBBP,epigallocatechin-gallate,GNA13,INSR,lactacystin,lipoxin A4,mifepristone,pantoprazole,parthenolide,PI3K (complex),pioglitazone,PQQ cofactor,quercitrin,SESN2,Z-LLL-CHO	BACH1,Cul3-Roc1,dithiothreitol,Gsk3,PHLPP2		26s Proteasome,ALDH3A1,ARF1,BCL2,FOXO3,GNAI2,GSTM5,HNF1A,ME1,OGT,PSMD14,SOCS3,UBE2K	ATF6,MITF,SREBF1,uric acid
IL17R	complex		2			0	0.0417	0.01	ERK1/2,GSK3B,IL17R,JAK1/2,JAK2,Jnk,NFkB (complex),P38 MAPK,PI3K (complex),RAS,RELA,TRAF6	AHRR,AP3M2,ATP6AP2,BACE1,BAIAP2,BCL11B,BEX1,CACNA1C,CD99,CTNND2,DAPK1,ELK1,EPAS1,GABARAPL1,GFPT2,GNPAT,GRIN1,HIVEP1,IGFBP5,IRS2,KCND3,KDELR1,KDM2A,MED1,MFHAS1,MTSS1,NCOA1,NEUROD6,NFAT5,NUP62,OSMR,PAG1,PIP5K1A,PML,PRKCG,PTPRE,RAB7A,RARA,RPL23,SLC7A1,SLC9A1,STAT3,SYVN1,TAC1,TAPBP,TBR1,TNFSF10,ULK1,VIP,WIPF3	50 (12)	11				CXCL1,DEFB4A/DEFB4B,PI3K (complex)
cyclobutane pyrimidine dimer	chemical - endogenous mammalian		3			0	0.0419	0.0498	CDKN1A,cyclobutane pyrimidine dimer,DDB2,NFkB (complex),PARP1,RNA polymerase II,TP53	ABCA2,ABCG2,ATP5F1C,ATP5PB,BEX1,BHLHE40,CD99,CDK7,CELSR3,CISD1,CIT,COQ3,COX7A2,CS,DAPK1,DUT,EGF,ELK1,EPAS1,FKBP4,GAS7,GFPT2,GNPAT,GPR75,GRIN1,GSTO1,HIVEP1,IGF1R,IGFBP5,IL18BP,IRS1,KAT6A,KCND3,KDM2A,KMT2A,LAMC1,LIMK2,LPIN1,MAPRE2,MED13L,MFHAS1,MGST2,MRPL1,MRPL39,MTSS1,NDUFA4,NDUFA8,NEDD8,NEO1,NFAT5,NME1,NUP62,OAT,OSMR,PIP5K1A,PML,POLB,PRKCA,PRKCG,PSMA1,PTPRE,PTTG1,ROBO1,RUNX2,SEMA6A,SERPINB9,SESN2…	86 (7)	4
TNFSF15	cytokine		2			0	0.0424	0.0084	ERK1/2,Jnk,MAPK8,NFkB (complex),NFKB1,P38 MAPK,RIPK1,STAT3,TNFRSF21,TNFSF15	AGO2,AHRR,AMER1,ATP6AP2,BCL6,BEX1,BOC,CACNA1C,CD99,DAPK1,EGF,ELK1,EPAS1,GFPT2,GNPAT,GRIN1,HIVEP1,IGF1R,IGFBP5,IRS2,KCND3,KDELR1,KDM2A,MED1,MFHAS1,MTSS1,NFAT5,NRP2,NUP62,PIP5K1A,PML,PTPRE,PTTG1,RAB7A,RARA,RGS4,RUNX2,SESN2,SLC7A1,SP1,STAT3,SYVN1,TAC1,TAPBP,TNFSF10,TNS1,VIP	47 (10)	9		Z-LLL-CHO
ethoxylated nonylphenol	chemical toxicant		2			0	0.0433	0.0362	AR,estrogen receptor,ethoxylated nonylphenol,NR3C1,PGR,THRB	ABCG2,ABHD2,AGO1,AGO2,AHCYL1,ARNT,BCL6,BEX1,BHLHE40,CACNA1A,CACNA1C,CD99,CIT,COX6C,COX7B,COX7C,CUX1,DNAJC19,DPYSL2,DYNLL1,EGF,EP400,EPAS1,FZD4,GFM2,GREB1,GRIN1,IGFBP5,IRS1,IRS2,KCNK1,LPIN1,LRRK1,MLF1,MRPL27,MRPL33,MRPL39,MRPS33,MTSS1,NDUFB8,PCDHA5,PCMT1,PGRMC1,PLCE1,PRKCA,PTTG1,RAB4A,RUNX2,SERPINB9,SERTAD2,SLC9A1,SULF2,TAC1,TCIM,TNFRSF21,TNFSF10,ZNF185,ZNF32	58 (6)	5
HDAC6	transcription regulator	0.35	2			0	0.0436	0.014	BCR-ABL1,HDAC6,HIF1A,IRF3,Jnk,MTOR,P38 MAPK,SMAD3,STAT3	ABCC8,AMER1,ATP5PB,ATP5PF,ATP5PO,ATP6AP2,BACE1,BCL6,BHLHE40,BHLHE41,BOC,CRISPLD2,CS,DAPK1,EIF4G1,GLG1,GRIN1,IGF1R,IQSEC2,IRS1,IRS2,KDELR1,KDM4B,MDH1,METTL23,NDUFA12,NDUFA4,NDUFB6,NDUFB8,NFAT5,NRP2,PDP2,PER2,PGRMC1,PTTG1,RAB7A,RARA,RPL23,RPTOR,RUNX2,S1PR3,SESN2,SP1,SREBF2,STAT3,SUMO1,TIMP2,TNS1,TXN,UBE2O,ULK1,VIP,ZC3HAV1,ZYX	54 (9)	8				BCL2,HIF1A
EGLN1	enzyme	0.783	2			0	0.0446	0.0108	EGLN1,EPAS1,GATA3,HIF1A,KLF2,NFkB (complex),SMAD2,SMAD3	ABCC8,ABCG2,ATP5PF,ATP5PO,BACE1,BCL11B,BEX1,BHLHE40,BHLHE41,CACNA1A,CACNA1C,CD99,CRISPLD2,DAPK1,EIF4G1,ELK1,EPAS1,FMO5,GFPT2,GNPAT,GRIN1,HIVEP1,IGFBP5,IRS2,KCND3,KDM2A,KDM4B,METTL23,MFHAS1,MTSS1,NDUFA12,NDUFA4,NDUFB6,NDUFB8,NUP62,PER2,PIP5K1A,RGS4,S1PR3,SERPINB9,SESN2,SLC7A1,SP1,STAT3,SUMO1,TIMP2,TNFSF10,TXN,ZBTB16,ZYX	50 (8)	8	IKBKB	COMMD1		CNTF,INHBA	CDKN2B,Hif,PDK1
FXN	kinase	0.83	2			0	0.0446	0.0116	ATF4,ERK1/2,FXN,P38 MAPK	ABCG2,CACNA1C,DAPK1,ELK1,GHITM,IGF1R,IRS2,KDELR1,MED1,MRPS7,NFAT5,OSMR,PML,PTPRE,RAB7A,RARA,RUNX2,SESN2,SLC7A1,SYVN1,TAC1,TAPBP,TNFSF10,ULK1,VIP,WFS1	26 (4)	3	camptothecin	protoporphyrin IX
P22077	chemical reagent		2			0	0.0449	0.0214	CDK1,NLRP3,P22077	KIF1A,MDC1,POLB,PTTG1,SREBF2,STAT3	6 (3)	2					NLRP3
ADCY5	enzyme	0.082	1			0	0.0453	0.0395	ADCY5	ADCY2,ADCY9	2 (1)	1	MED1	carbamazepine		GRIA1	BCL2
CYP46A1	enzyme	0.074	1			0	0.0453	0.0309	CYP46A1	GRIN1,NDUFB8	2 (1)	1	HIF1A	CPT1B
PHLPP2	enzyme	0.128	1			0	0.0453	0.028	PHLPP2	IRS1,PRKCA	2 (1)	1		HIF1A			NFE2L2
PTCD1	other	0.808	1			0	0.0453	0.0422	PTCD1	NDUFB8,UQCRB	2 (1)	1
SUPT5H	transcription regulator	0.318	1			0	0.0453	0.0415	SUPT5H	AGO1,SUV39H1	2 (1)	1	CSNK2A1,GnRH analog				CDKN1A
USP37	peptidase	0.302	1			0	0.0453	0.0386	USP37	RARA,ZBTB16	2 (1)	1
cyclooxygenase	group		1			0	0.0453	0.0085	cyclooxygenase	RGS2,TAC1	2 (1)	1	IL1,phorbol esters,Pkc(s)	glabridin,kaempferol,Z-LLL-CHO		corticosterone
3-methyladenine	chemical toxicant		2			0	0.0455	0.0192	26s Proteasome,3-methyladenine,Akt,AMPK,IRF3,NFkB (complex),P38 MAPK,PI3K (complex),RELA,RPS6KB1,TBK1	ADARB2,AHRR,AP3M2,ARNT,ATF7,ATP6AP2,BACE1,BCL6,BEX1,BHLHE40,CD99,CHST3,EGF,ELK1,GALNT10,GALNT11,GFPT2,GNPAT,GRIN1,HIVEP1,HSBP1,HSPB8,IGFBP5,IRS1,KCND3,KDELR1,KDM2A,LPIN1,MFHAS1,MLF1,MTSS1,NDUFB8,NFAT5,NRP2,NUP62,OAT,PIP5K1A,PRKCA,PSMD10,RAB7A,RARA,RPL23,RPTOR,RUNX2,SLC7A1,SLC9A1,SLCO3A1,SREBF2,ST3GAL6,TMEM9B,TUSC3,UBE2H,ULK1,ZC3HAV1	54 (11)	11				caspase,IL1RL1,INSR	26s Proteasome,BCL2,PI3K (complex)
DRD4	G-protein coupled receptor		2			0	0.0455	0.0064	ADCY,DRD4,Mapk,MMP2,MMP9,NMDA Receptor,P38 MAPK,PDGFRB	CD99,IGFBP5,IRS1,KDELR1,NFAT5,PER2,PML,RAB7A,RARA,RUNX2,SREBF2,STAT3,TAC1,TIMP2,TNFSF10,TRAF6,TXN,ULK1,VIP	19 (8)	7	forskolin	tamsulosin
IGF1R	transmembrane receptor	0.006	1			0	0.0459	0.0068	IGF1R	ATP5PD,ATP5PF,ATP5PO,IGFBP5,IRS1,IRS2,NDUFA4,NDUFA9,NDUFV2,RUNX2,STAT3,TNFSF10	12 (1)	1	aldosterone,azoxymethane,bisphenol A,CD28,dalfampridine,diethylstilbestrol,forskolin,GNA13,HNF1A,leupeptin,metribolone,PAX3-FOXO1,PRL,SP1,SP4,trametinib,tyrphostin AG 1478	brigatinib,celecoxib,DDX28,epigallocatechin-gallate,ESI-09,estrogen,goserelin,IL1,INSR,K252b,LRP5,lycopene,MDM2,methamphetamine,mir-122,miR-7a-5p (and other miRNAs w/seed GGAAGAC),MTM1,nifedipine,NVP-TAE 226,Raf,RIOX1,TET2,VHL,WT1		ACSL1,CDKN1A,CYP19A1,diacylglycerol,HIF1A,IGFBP5,INHBA,PDK1,PIK3CA,SREBF1,thyroid hormone	BCL2,Foxo,FOXO3,RB1
C-21	chemical drug		2			0	0.0463	0.0065	C-21,ERK1/2,P38 MAPK	CACNA1C,DAPK1,ELK1,IGF1R,IGFBP5,IRS2,KDELR1,MED1,NFAT5,PML,PTPRE,RAB7A,RARA,RUNX2,SYVN1,TAC1,TAPBP,TIMP2,TNFSF10,ULK1,VIP	21 (3)	2					NADPH oxidase
lipoxin A4	chemical - endogenous mammalian		1			0	0.0469	0.0047	lipoxin A4	GREB1,LIMK2,TIMP2	3 (1)	1	HMOX2			NFE2L2,PPARG	IL1,NLRP3,PI3K (complex)
ambenonium	chemical drug		3			0	0.0469	0.0109	ACHE,ambenonium,CASP3,CHRNA7,FYN,Gsk3,MAPT,NFkB (complex),nicotinic acetylcholine receptor,NMDA Receptor,PRKCE	BACE1,BEX1,BSN,CD99,DAB1,ELK1,EPAS1,GAS7,GFPT2,GNPAT,GRIN1,HIVEP1,IGF1R,IRS1,KCND3,KDM2A,MFHAS1,MTSS1,NUP62,PIP5K1A,RGS2,RUNX2,SLC7A1,SREBF2,STAT3,TAC1,TIMP2,TNFSF10	28 (11)	8					ACHE
P2RX7	ion channel	0.237	2			0	0.0472	0.0115	CASP1,ERK1/2,Jnk,Mapk,MAPK3,NFATC1,NFkB (complex),P2RX7,P38 MAPK	BEX1,CACNA1C,CD99,DAPK1,ELK1,EPAS1,FKBP11,GFPT2,GNPAT,GRIN1,HIVEP1,IGF1R,IGFBP5,IRS1,IRS2,KCND3,KDELR1,KDM2A,MED1,MFHAS1,MTSS1,NFAT5,NUP62,PAG1,PER2,PIP5K1A,PML,PTPRE,RAB7A,RARA,RGS2,SLC7A1,SREBF2,SYVN1,TAC1,TAPBP,TNFSF10,ULK1,VIP	39 (9)	9	PDK1,SP1			IL1	NLRP3
ALK3-BMPR2	complex		2			0	0.0481	0.0061	ALK3-BMPR2,ERK1/2,P38 MAPK	CACNA1C,DAPK1,ELK1,IGF1R,IGFBP5,IRS2,KDELR1,MED1,NFAT5,PML,PTPRE,RAB7A,RARA,RUNX2,SYVN1,TAC1,TAPBP,TIMP2,TNFSF10,ULK1,VIP	21 (3)	2
SLC8A1	transporter	0.012	2			0	0.0481	0.0061	ERK1/2,P38 MAPK,SLC8A1	CACNA1C,DAPK1,ELK1,IGF1R,IGFBP5,IRS2,KDELR1,MED1,NFAT5,PML,PTPRE,RAB7A,RARA,RUNX2,SYVN1,TAC1,TAPBP,TIMP2,TNFSF10,ULK1,VIP	21 (3)	2	alpha-adrenergic receptor,beta-estradiol,nifedipine
estrogen	chemical drug		1			0	0.0482	0.0127	estrogen	ATP5PF,EGF,EPAS1,GREB1,IGF1R,IGFBP5,IRS1,MTA3,NME1,OAT,PTTG1,RARA,SERPINB9,STAT3	14 (1)	1	forskolin			BCL2,BCL3,beta-estradiol,CDC25A,CDK2-CyclinE,CDKN1A,DSCAM,IGFBP5,IL1,IL1RL1,MDM2,PENK,PI3K (complex),Pkc(s),SLC12A3,UHRF1,VDR	HIF1A,IGF1R,RAG1,RB1
quinethazone	chemical drug		3			0	0.0482	0.0067	CA2,ERK1/2,P38 MAPK,quinethazone,SLC12A3,SLC4A1	CACNA1C,DAPK1,ELK1,GET1,IGF1R,IGFBP5,IRS2,KDELR1,MED1,NFAT5,PML,PTPRE,RAB7A,RARA,RUNX2,SYVN1,TAC1,TAPBP,TIMP2,TNFSF10,ULK1,VIP	22 (6)	3					SLC12A3
1L-6-hydroxymethyl-chiro-inositol 2-(R)-2-O-methyl-3-O-octadecylcarbonate	chemical - kinase inhibitor		2			0	0.0489	0.0321	1L-6-hydroxymethyl-chiro-inositol 2-(R)-2-O-methyl-3-O-octadecylcarbonate,Akt,CHUK,HIF1A,IKBKB,IRF3,Jnk,MTOR,NFkB (complex),P38 MAPK,RELA	ABCC8,AHRR,AP3M2,ATP5PB,ATP5PF,ATP5PO,ATP6AP2,BACE1,BCL6,BHLHE40,BHLHE41,CD99,CHST3,CS,EGF,EIF4G1,GALNT10,GALNT11,GFPT2,GLG1,GRIN1,HIVEP1,IQSEC2,IRS1,IRS2,KCND3,KDELR1,KDM2A,KDM4B,MDH1,METTL23,MFHAS1,MTSS1,NDUFA12,NDUFA4,NDUFB6,NDUFB8,NFAT5,NRP2,NUMB,NUP62,PER2,PGRMC1,PIP5K1A,PSMD10,RAB7A,RARA,RPL23,RPTOR,SESN2,SLC7A1,SP1,SREBF2,ST3GAL6,STAT3,SUMO1,TMEM9B,TUSC3,TXN,UBE2O,ULK1,VIP,ZC3HAV1	63 (11)	10				PPARG	HIF1A,IKBKB
CSNK2B	kinase	0.083	2			0	0.0494	0.0479	CCNH,Cdk,CSNK2B,ERK1/2,MTORC1,NFkB (complex),RELA,SNAI1,TP53	ABCA2,ABCG2,AHRR,AP3M2,ATP5F1C,ATP5PB,ATP6AP2,BACE1,BEX1,BHLHE40,CACNA1C,CD99,CDK7,CELSR3,CISD1,COQ3,COX7A2,CS,CUX1,DAPK1,DPYSL3,DUT,EGF,ELK1,FKBP4,GAS7,GFPT2,GNPAT,GPR75,GRIN1,HIVEP1,IGFBP5,IRS1,IRS2,KAT6A,KCND3,KDM2A,KMT2A,LAMC1,LIMK2,LPIN1,MAPRE2,MED1,MED13L,MFHAS1,MGST2,MRPL1,MRPL39,MTSS1,NDUFA4,NDUFA8,NEDD8,NEO1,NFE2L1,NME1,NUP62,OAT,PIP5K1A,PML,POLB,PRKCA,PRKCG,PSMA1,PTPRE,PTTG1,RGS2,ROBO1,…	93 (9)	8	spermine
CXCL1	cytokine		2			0	0.0496	0.0111	CXCL1,ERK1/2,IKK (complex),MAP2K3,MAP2K6,MAP3K1,MMP2,NFkB (complex),P38 MAPK,PRKCA,PRKCB	BEX1,CACNA1C,CD99,DAPK1,ELK1,EPAS1,GFPT2,GNPAT,GRIN1,HIVEP1,IGF1R,IGFBP5,KCND3,KDELR1,KDM2A,MAN2B2,MED1,MFHAS1,MTSS1,NFAT5,NR3C2,NUP62,PIP5K1A,PML,PPA1,PTPRE,RAB7A,RARA,RGS4,RUNX2,SLC7A1,SREBF2,SYVN1,TAC1,TAPBP,TCIM,TNFSF10,ULK1,VIP	39 (11)	10	BCL2,camptothecin,CDK8,forskolin,GNA13,HOXB7,IKBKB,IL1,IL17R,IL36A,ILF3,NADPH oxidase,TCIM	ARID1A,beta-estradiol,BTG2,epigallocatechin-gallate,PPARG,STK40,triptolide		SOCS3
A 71915	chemical reagent		2			0	0.0499	0.0061	A 71915,ERK1/2,P38 MAPK	CACNA1C,DAPK1,ELK1,IGF1R,IGFBP5,IRS2,KDELR1,MED1,NFAT5,PML,PTPRE,RAB7A,RARA,RUNX2,SYVN1,TAC1,TAPBP,TIMP2,TNFSF10,ULK1,VIP	21 (3)	2
BIM 23A760	chemical drug		2			0	0.0499	0.0061	BIM 23A760,ERK1/2,P38 MAPK	CACNA1C,DAPK1,ELK1,IGF1R,IGFBP5,IRS2,KDELR1,MED1,NFAT5,PML,PTPRE,RAB7A,RARA,RUNX2,SYVN1,TAC1,TAPBP,TIMP2,TNFSF10,ULK1,VIP	21 (3)	2					PRL
tecalcet	chemical reagent		2			0	0.0499	0.0082	BCL2L1,CASR,ERK1/2,tecalcet	ABL1,CACNA1C,DAPK1,ELK1,H2AZ1,IGF1R,IGFBP5,IRS2,MED1,NDUFV2,PTPRE,PTTG1,RAPGEF1,SYVN1,TAC1,TAPBP,TIMP2,TNFRSF21,TNFSF10,TXN,ZYX	21 (4)	3
hispidulin	chemical drug		2			0	0.0502	0.0208	Akt,ERK1/2,hispidulin,MTOR,PI3K (complex)	ATP5PB,BCL6,BEX1,BHLHE40,CACNA1C,CHST3,CS,DAPK1,ELK1,EPAS1,GALNT10,GALNT11,GLG1,IQSEC2,IRS1,IRS2,MDH1,MED1,NDUFB8,NRP2,PGRMC1,PSMD10,PTPRE,RPL23,SLC9A1,SREBF2,ST3GAL6,STAT3,SYVN1,TAC1,TAPBP,TIMP2,TMEM9B,TNFSF10,TUSC3,UBE2O,VIP	37 (5)	4					PI3K (complex)
1-methyl-4-phenyl-1,2,3,6-tetrahydropyridine	chemical toxicant		2			0	0.0502	0.031	1-methyl-4-phenyl-1,2,3,6-tetrahydropyridine,26s Proteasome,ABL1,AMPK,CDK5,Creb,GSK3B,JUN,MAOA,MAPK1,MAPK3,MAPK8,MTOR,NFkB (complex),P38 MAPK,PRKN,PTGS2,RELA,STAT3	ABCG2,ACVR2B,ADARB2,AHRR,AMER1,AP3M2,ARNT,ARSB,ATP5PB,ATP6AP2,BACE1,BCL6,BOC,CACNA1C,CD99,CS,CTNND2,DPY19L3,DYNLL1,EGF,EIF4EBP2,ELK1,FHDC1,FLNB,GFPT2,GLG1,GNPAT,GRIN1,HIVEP1,HSBP1,HSPB8,IGFBP5,IQSEC2,IRS1,IRS2,KCND3,KDELR1,KDM2A,LPIN1,MAST3,MDH1,MECP2,MFHAS1,MLF1,MTSS1,NCOA1,NDUFB8,NDUFV2,NFAT5,NME1,NRP2,NUP62,OAT,PAK2,PARK7,PER2,PGRMC1,PIP5K1A,PRKCA,PTTG1,RAB7A,RGS2,RGS4,RPL23,SESN2,SHANK2,SLC6A…	78 (19)	19	MAO			ABL1,BACH1,caspase,NLRP3,PENK	26s Proteasome,BCL2,GRM1,SLC6A3
N(2)-(gamma-D-glutamyl)-meso-2,2'-diaminopimelic acid	chemical reagent		2			0	0.0506	0.0092	ERK1/2,MMP9,N(2)-(gamma-D-glutamyl)-meso-2,2'-diaminopimelic acid,NFkB (complex),P38 MAPK	BEX1,CACNA1C,CD99,DAPK1,ELK1,EPAS1,GFPT2,GNPAT,GRIN1,HIVEP1,IGF1R,IGFBP5,IRS2,KCND3,KDELR1,KDM2A,MED1,MFHAS1,MTSS1,NFAT5,NUP62,PIP5K1A,PML,PTPRE,RAB7A,RARA,RUNX2,SLC7A1,SYVN1,TAC1,TAPBP,TNFSF10,TRAF6,ULK1,VIP	35 (5)	4
MALAT1	other		2			0	0.0508	0.0205	Akt,FOXP3,HIF1A,MALAT1,MTOR	ABCC8,ATP5PB,ATP5PF,ATP5PO,BACE1,BCL6,BEX1,BHLHE41,CHST3,CS,EIF4G1,ELK1,EPAS1,GALNT10,GALNT11,GLG1,GRIN1,IGF1R,IGFBP5,IQSEC2,IRS1,IRS2,ITGAE,KDM4B,MDH1,METTL23,NDUFA12,NDUFA4,NDUFB6,NRP2,PER2,PGRMC1,PSMD10,RPL23,SESN2,SP1,SREBF2,ST3GAL6,STAT3,SUMO1,TMEM9B,TRAF6,TUSC3,TXN,UBE2O	45 (5)	4				HIF1A
MARCHF5	enzyme		3			0	0.0509	0.0244	26s Proteasome,Akt,AMPK,Calcineurin protein(s),MAPK8,MAPT,MARCHF5,MIEF2,MTOR,NFkB (complex),RET,SOD1,STAT1	ADARB2,ARNT,ATP5PB,BHLHE40,BLOC1S1,BSN,CD99,CHST3,CS,DPYSL2,ELK1,FKBP4,GALNT10,GALNT11,GAS7,GFPT2,GLG1,GNPAT,HIVEP1,HSBP1,HSPB8,IQSEC2,IRS1,KCND3,KDM2A,LPIN1,MDH1,MFHAS1,MLF1,MTSS1,NDUFB8,NRP2,NUP62,OAT,PER3,PGRMC1,PHACTR1,PIP5K1A,PRKCA,PSMD10,RARA,RGS2,RGS4,RPL23,SESN2,SLC7A1,SREBF2,ST3GAL6,TAC1,TAGLN3,TIMP2,TMEM9B,TUSC3,UBE2H,UBE2O,UBQLN2,ULK1,VIP	58 (13)	13
parthenolide	chemical drug		2			0	0.0511	0.0333	CASP1,CTNNB1,MAPK8,NFE2L2,NFkB (complex),NFKB1,NFKBIA,NLRP3,parthenolide,reactive oxygen species,REL,RELA,STAT3,TRPA1	AGO2,AHRR,AMER1,AP3M2,ATF7,ATP11A,ATP5PO,ATP6AP2,BACE1,BCL6,BEX1,BHLHE40,BOC,CACNA1C,CAPZA2,CD99,COPS4,COPS5,CRKL,CS,DCLRE1B,DCTN3,DUT,DYNLL1,EGF,ENTPD5,FZD4,GFPT2,GNPAT,GSTA4,GSTO1,HIVEP1,IGFBP5,JRK,KAT6A,KCND3,KDM2A,KIF1A,LPIN1,MAPKBP1,MDC1,MFHAS1,MTSS1,NDUFA12,NDUFA4,NDUFB6,NDUFB8,NUP62,OAT,PARK7,PIP5K1A,PML,POLB,POMP,PRDX3,PSMA1,PSMA4,PSMA5,PSMD14,RAN,RARA,RASA3,RGS4,RUNX2,SEC23A,SEMA6A,SESN2…	80 (14)	13				NADPH oxidase,NFE2L2,TRPA1	BCL2,MITF,NLRP3
B3GNT2	enzyme	0.038	2			0	0.0517	0.0064	B3GNT2,ERK1/2,P38 MAPK	CACNA1C,DAPK1,ELK1,IGF1R,IGFBP5,IRS2,KDELR1,MED1,NFAT5,PML,PTPRE,RAB7A,RARA,RUNX2,SYVN1,TAC1,TAPBP,TIMP2,TNFSF10,ULK1,VIP	21 (3)	2
SLC12A3	transporter		2			0	0.0517	0.0066	ERK1/2,P38 MAPK,SLC12A3	CACNA1C,DAPK1,ELK1,IGF1R,IGFBP5,IRS2,KDELR1,MED1,NFAT5,PML,PTPRE,RAB7A,RARA,RUNX2,SYVN1,TAC1,TAPBP,TIMP2,TNFSF10,ULK1,VIP	21 (3)	2	aldosterone,calyculin A,chloroquine,corticosterone,estrogen,PER1,streptozocin,Z-LLL-CHO	quinethazone,SNX1
pramlintide	biologic drug		3			0	0.0517	0.0061	CALCR,ERK1/2,P38 MAPK,pramlintide,RAMP3	CACNA1C,DAPK1,ELK1,IGF1R,IGFBP5,IRS2,KDELR1,MED1,NFAT5,PML,PTPRE,RAB7A,RARA,RUNX2,SYVN1,TAC1,TAPBP,TIMP2,TNFSF10,ULK1,VIP	21 (5)	2
vigabatrin	chemical drug		2			0	0.0517	0.0065	ERK1/2,P38 MAPK,vigabatrin	CACNA1C,DAPK1,ELK1,IGF1R,IGFBP5,IRS2,KDELR1,MED1,NFAT5,PML,PTPRE,RAB7A,RARA,RUNX2,SYVN1,TAC1,TAPBP,TIMP2,TNFSF10,ULK1,VIP	21 (3)	2
fructose-6-phosphate	chemical - endogenous mammalian		3			0	0.052	0.015	ACLY,AKT1,ERK1/2,fructose-6-phosphate,HSD11B1,MAPK14,NFkB (complex),NR3C1,SMAD3	ABHD2,ATP2B4,BACE1,BEX1,BHLHE40,CACNA1C,CD99,CRISPLD2,ELK1,EPAS1,FKBP4,GFPT2,GNPAT,GRIN1,HIVEP1,IGFBP5,IRS1,IRS2,KCND3,KDM2A,LPIN1,MDH1,MED1,MFHAS1,MLF1,MTSS1,NDUFA8,NUP62,PIP5K1A,PSMD10,PTPRE,RGS2,S1PR3,SERPINB9,SERTAD2,SLC7A1,SP1,SREBF2,STAT3,SYVN1,TAPBP,TCIM,TNFSF10,TYRP1,VIP,ZYX	46 (9)	7	CPT1B			HSD11B1
astaxanthin	chemical drug		2			0	0.0529	0.0177	Akt,astaxanthin,ERK1/2,FYN,Jnk,P38 MAPK	BCL6,BHLHE40,CACNA1C,CHST3,DAB1,DAPK1,ELK1,EPAS1,GALNT10,GALNT11,IGF1R,IGFBP5,IRS2,KDELR1,MED1,NDUFB8,NFAT5,NRP2,PML,PSMD10,PTPRE,RAB7A,RARA,RUNX2,ST3GAL6,SYVN1,TAC1,TAPBP,TIMP2,TMEM9B,TNFSF10,TUSC3,ULK1,VIP	34 (6)	5					NLRP3
TRAT1	kinase		2			0	0.0532	0.0073	ERK1/2,MAPK8,P38 MAPK,TRAT1	CACNA1C,DAPK1,EGF,ELK1,IGF1R,IGFBP5,IRS2,KDELR1,MED1,NFAT5,PML,PTPRE,RAB7A,RARA,RGS4,RUNX2,SESN2,SYVN1,TAC1,TAPBP,TIMP2,TNFSF10,ULK1,VIP	24 (4)	3		GATA2
PQQ cofactor	chemical - endogenous non-mammalian		2			0	0.0532	0.0408	Akt,Creb,GSR,NFE2L2,NRF1,PQQ cofactor,TXNRD1	ACVR2B,ATF7,BCL6,BHLHE40,CACNA1C,CHST3,COPS5,COX7A2,COX7B,CS,DCTN3,DPY19L3,DYNLL1,EIF4EBP2,ELK1,ENTPD5,EPAS1,FHDC1,FLNB,GALNT10,GALNT11,GSTA4,GSTO1,IGF1R,IRS2,LPIN1,NDUFB8,NRP2,POMP,PRKCA,PSMA1,PSMA4,PSMA5,PSMC6,PSMD10,PSMD14,RAN,RUNX2,SEC23A,ST3GAL6,TMEM9B,TNFSF10,TUSC3,TXN,UBB,UBQLN2,ULK1,VDAC1	48 (7)	6				NFE2L2
VHL	transcription regulator	0.404	2			0	0.0534	0.0265	CXCR4,EPAS1,ERK1/2,FGFR1,HIF1A,HIF3A,NFkB (complex),PRKCD,PRKCI,SMAD2,STAT3,VEGFA,VHL	ABCC8,ABCG2,AMER1,ATP5PF,ATP6AP2,BACE1,BCL6,BHLHE40,BHLHE41,BOC,CACNA1A,CACNA1C,CD99,CRISPLD2,DAPK1,DENND3,EIF4EBP2,EIF4G1,EPAS1,FMO5,GFPT2,GNPAT,GRIN1,HIVEP1,IGF1R,KCND3,KDM2A,KDM4B,MED1,METTL23,MFHAS1,MTSS1,NDUFA12,NDUFA4,NDUFB6,NDUFB8,NME1,NRP2,NUP62,PER2,PIP5K1A,PML,PPA1,PRKCA,PTPRE,RGS4,RUNX2,SESN2,SLC7A1,SP1,SPRY1,STAT3,SUMO1,SYNM,SYVN1,TAC1,TAPBP,TIMP2,TNFSF10,TNS1,TXN,UQCRB,ZBTB16,ZNF124	64 (13)	13	lactacystin	beta-estradiol,HBA1/HBA2,Hbb-b1,Z-LLL-CHO		BCL2,HNF1A,Rb	CA9,CDCP1,CDKN1A,Hif,IGF1R
chloramine	chemical toxicant		2			0	0.0535	0.0077	chloramine,NFkB (complex),Pkc(s)	ARNT,BCL11B,BEX1,CACNA1C,CD99,ELK1,EPAS1,GFPT2,GNPAT,GRIN1,HIVEP1,IRS1,KCND3,KDM2A,MFHAS1,MTSS1,NUP62,PER2,PIP5K1A,PRKCA,RARA,RGS2,SLC7A1,SP1,TAC1,TIMP2,TNFSF10	27 (3)	2					Pkc(s)
Tpi(6)-Leu(13)-psi(CH2NH)-Leu(14)-bombesin (6-14)	chemical reagent		2			0	0.0536	0.0069	ERK1/2,P38 MAPK,Tpi(6)-Leu(13)-psi(CH2NH)-Leu(14)-bombesin (6-14)	CACNA1C,DAPK1,ELK1,IGF1R,IGFBP5,IRS2,KDELR1,MED1,NFAT5,PML,PTPRE,RAB7A,RARA,RUNX2,SYVN1,TAC1,TAPBP,TIMP2,TNFSF10,ULK1,VIP	21 (3)	2
UBA7	enzyme	0.656	2			0	0.0545	0.0145	HIF1A,NFkB (complex),TRAF6,UBA7	ABCC8,ATP5PF,ATP5PO,BACE1,BEX1,BHLHE40,BHLHE41,CD99,EIF4G1,ELK1,GABARAPL1,GFPT2,GNPAT,GRIN1,HIVEP1,IGFBP5,IRS2,KCND3,KDM2A,KDM4B,METTL23,MFHAS1,MTSS1,NDUFA12,NDUFA4,NDUFB6,NDUFB8,NUP62,PAG1,PER2,PIP5K1A,SESN2,SLC7A1,SP1,SUMO1,TIMP2,TNFSF10,TXN	38 (4)	3		SIRT1			HIF1A
PLCD1	enzyme	0.214	2			0	0.0549	0.0058	ERK1/2,Pkc(s),PLCD1	ARNT,BCL11B,CACNA1C,DAPK1,ELK1,IGF1R,IRS1,IRS2,MED1,PER2,PRKCA,PTPRE,RARA,RGS2,SP1,SYVN1,TAPBP,TIMP2	18 (3)	2	phytohemagglutinin,spermine	PRL		Pkc(s)	1,4,5-IP3
ARF1	enzyme	0.121	2			0	0.0553	0.0249	AR,ARF1,EGF,ERK1/2,MMP9,PIP5K1B,PLA2G6,RHOA	ABCG2,BEX1,CACNA1A,CD99,CIT,COX6C,COX7B,COX7C,CUX1,DAPK1,DNAJC19,ELK1,EPAS1,FKBP4,GAB2,GFM2,GFPT2,GSTA4,IGF1R,IGFBP5,IRS1,IRS2,LRRK1,MED1,MRPL27,MRPL33,MRPL39,MRPS33,NDUFB8,NFE2L1,PCMT1,PIP5K1A,PLCE1,PRKCA,PTPRE,PTTG1,RAB4A,RFFL,RGS2,RUNX2,SEMA6A,SP1,SULF2,SYVN1,TAC1,TAPBP,TIMP2,TNFSF10,TRAF6,ULK1,ZNF32	51 (8)	7	1,2-dithiol-3-thione,NFE2L2	CD 437,ST1926
Ncx	group		2			0	0.0553	0.0056	BRAF,ERK1/2,Ncx,Pkc(s)	ARNT,BCL11B,DAPK1,ELK1,EPAS1,IGF1R,IRS1,IRS2,MED1,PER2,PRKCA,PTPRE,RARA,RGS2,SP1,SYVN1,TAC1,TAPBP,TIMP2	19 (4)	3
PDE4A	enzyme	0.015	2			0	0.0556	0.0062	ERK1/2,P38 MAPK,PDE4A	CACNA1C,DAPK1,ELK1,IGF1R,IGFBP5,IRS2,KDELR1,MED1,NFAT5,PML,PTPRE,RAB7A,RARA,RUNX2,SYVN1,TAC1,TAPBP,TIMP2,TNFSF10,ULK1,VIP	21 (3)	2	CD28,CD3,forskolin,tranylcypromine				Pde1
BTG2	transcription regulator	0.131	1			0	0.0561	0.0344	BTG2	RARA,SP1,TIMP2	3 (1)	1	camptothecin,CDKN2A,CREM,dalfampridine,forskolin,promegestone,RASSF6	beta-estradiol,PAX3-FOXO1,PTPRR,WT1		NFE2L2,RB1	CDK2-CyclinE,CXCL1,SP1
JAK3	kinase	0.002	1			0	0.0561	0.0188	JAK3	ABCG2,BCL6,STAT3	3 (1)	1	CD3,DSCAM,phytohemagglutinin	CD4,epigallocatechin-gallate,kaempferol,mifepristone,R-348		BCL2,STAM
NPR1	enzyme		1			0	0.0561	0.0338	NPR1	ABCC8,RGS4,SLC9A1	3 (1)	1	Atrial Natriuretic Peptide,nesiritide,SP1	beta-estradiol,triptolide
SP4	transcription regulator	0.894	1			0	0.0561	0.041	SP4	GRIN1,IGF1R,STAT3	3 (1)	1	beta-estradiol			IGF1R,PAX3-FOXO1
FHL1	other	0.361	2			0	0.0563	0.0157	FHL1,HIF1A,NOTCH1,RBPJ	ABCC8,ATP5PF,ATP5PO,BACE1,BCL6,BHLHE40,BHLHE41,EGF,EIF4G1,GRIN1,IGF1R,IGFBP5,IRS2,KDM4B,MAP2K3,METTL23,NDUFA12,NDUFA4,NDUFB6,NDUFB8,NDUFV2,OAT,PER2,RUNX2,SESN2,SP1,SUMO1,TNFSF10,TUG1,TXN	30 (4)	3	monocrotaline	beta-estradiol
thermozymocidin	chemical reagent		2			0	0.0563	0.0158	26s Proteasome,CASP3,GSK3B,NFkB (complex),thermozymocidin	ADARB2,ARNT,BEX1,CD99,CTNND2,EGF,ELK1,EPAS1,GFPT2,GNPAT,GRIN1,HIVEP1,HSBP1,HSPB8,IGF1R,IRS2,KCND3,KDM2A,MFHAS1,MLF1,MTSS1,NCOA1,NUP62,PIP5K1A,PRKCA,RUNX2,SLC7A1,TIMP2,TNFSF10,UBE2H	30 (5)	4					26s Proteasome,lactosylceramide,NLRP3
holothurian glycosaminoglycan	chemical - endogenous non-mammalian		2			0	0.0574	0.007	ERK1/2,holothurian glycosaminoglycan,P38 MAPK,PTK2	CACNA1C,DAPK1,ELK1,IGF1R,IGFBP5,IRS1,IRS2,KDELR1,MED1,NFAT5,PML,PTPRE,RAB7A,RARA,RUNX2,SYVN1,TAC1,TAPBP,TIMP2,TNFSF10,ULK1,VIP	22 (4)	3
ICAM3	transmembrane receptor	0.131	2			0	0.0575	0.0116	Akt,ICAM3,Pkc(s)	ARNT,BCL11B,BCL6,BHLHE40,CACNA1C,CHST3,ELK1,EPAS1,GALNT10,GALNT11,IGF1R,IRS1,NDUFB8,NRP2,PER2,PRKCA,PSMD10,RARA,RGS2,RUNX2,SP1,ST3GAL6,TAC1,TMEM9B,TNFSF10,TUSC3	26 (3)	2		GnRH analog		Pkc(s),PPARG
5-oxo-6-8-11-14-(e,z,z,z)-eicosatetraenoic acid	chemical - endogenous mammalian		2			0	0.0575	0.0078	5-oxo-6-8-11-14-(e,z,z,z)-eicosatetraenoic acid,ERK1/2,ITGAM,P38 MAPK	CACNA1C,DAPK1,ELK1,IGF1R,IGFBP5,IRS2,KDELR1,MED1,NFAT5,PML,PTPRE,RAB7A,RARA,SYVN1,TAC1,TAPBP,TIMP2,TNFSF10,TRAF6,ULK1,VIP	21 (4)	3
ADAMTS3	peptidase	0.646	2			0	0.0584	0.0328	ADAMTS3,MAPT	BSN,DAB1,GAS7,GRIN1	4 (2)	2
SUMO3	other	0.261	1			0	0.0584	0.0452	SUMO3	BACE1,IRS1,PML,TNFRSF21	4 (1)	1				CAV1,Mt3	CCND2
AGN 190299	chemical drug		1			0	0.0596	0.0469	AGN 190299	EGF	1 (1)	1
AI842136	other		1			0	0.0596	0.0462	AI842136	BACE1	1 (1)	1
AZ3146	chemical drug		1			0	0.0596	0.042	AZ3146	PTTG1	1 (1)	1
BUB1B	kinase		1			0	0.0596	0.042	BUB1B	PTTG1	1 (1)	1	beta-estradiol,VDR,Z-LLL-CHO
CACNB2	ion channel	0.006	1			0	0.0596	0.0487	CACNB2	CACNA1C	1 (1)	1	phytohemagglutinin,Pkc(s)	nifedipine
CACNB3	ion channel	0.184	1			0	0.0596	0.0487	CACNB3	CACNA1C	1 (1)	1	phytohemagglutinin	epigallocatechin-gallate
CDC23	enzyme	0.324	1			0	0.0596	0.042	CDC23	PTTG1	1 (1)	1	beta-estradiol
CP 96345	chemical drug		1			0	0.0596	0.0438	CP 96345	TAC1	1 (1)	1
DEFB104A/DEFB104B	other		1			0	0.0596	0.0438	DEFB104A/DEFB104B	TAC1	1 (1)	1	IL1,IL36A
DEFB4A/DEFB4B	other		1			0	0.0596	0.0438	DEFB4A/DEFB4B	TAC1	1 (1)	1	BCL3,FOXO1,FOXO3,IL1,IL17R,PIK3CA	beta-estradiol,ganglioside GD1b,MDM2,Z-LLL-CHO
DERL1	other	0.097	1			0	0.0596	0.0482	DERL1	ABCC8	1 (1)	1		beta-estradiol
EIF2B2	translation regulator	0.159	1			0	0.0596	0.0465	EIF2B2	ACTB	1 (1)	1		GnRH analog
FBXO11	enzyme	0.852	1			0	0.0596	0.0493	FBXO11	BCL6	1 (1)	1
FGR	kinase	0.999	1			0	0.0596	0.0443	FGR	ELK1	1 (1)	1	phytohemagglutinin,SPHK2	CYP19A1,PF543		ABL1,PI3K (complex)
GPR174	G-protein coupled receptor		1			0	0.0596	0.0471	GPR174	ITGAE	1 (1)	1
GRIA1	ion channel	0.397	1			0	0.0596	0.0454	GRIA1	GRIN1	1 (1)	1	(-)-isoproterenol,ADCY5,beta-estradiol,calyculin A,CGS 21680,DLG1,forskolin,GRM1,MC4R,methamphetamine,Pkc(s),SRC (family)	26s Proteasome,desflurane,sevoflurane
IRAK	group		1			0	0.0596	0.046	IRAK	TRAF6	1 (1)	1				IKBKB
KMT2A-AFF1	fusion gene/product		1			0	0.0596	0.0493	KMT2A-AFF1	BCL6	1 (1)	1
KMT2A-MLLT1	fusion gene/product		1			0	0.0596	0.0493	KMT2A-MLLT1	BCL6	1 (1)	1
LPIN2	phosphatase	0.042	1			0	0.0596	0.0466	LPIN2	LPIN1	1 (1)	1
MAF1	other	0.477	1			0	0.0596	0.0495	MAF1	NNMT	1 (1)	1	CSNK2A1
MRAP	other		1			0	0.0596	0.0464	MRAP	MRAP2	1 (1)	1				corticosterone
OPRD1	G-protein coupled receptor	0.517	1			0	0.0596	0.0443	OPRD1	ELK1	1 (1)	1	CD28,CD3,PENK,phytohemagglutinin,Z-LLL-CHO
OTUD6A	peptidase		1			0	0.0596	0.0426	OTUD6A	RARA	1 (1)	1
PAQR3	other	0.787	1			0	0.0596	0.0443	PAQR3	ELK1	1 (1)	1				Gsk3	HIF1A
PR-619	chemical reagent		1			0	0.0596	0.0462	PR-619	BACE1	1 (1)	1
RP 73401	chemical toxicant		1			0	0.0596	0.0426	RP 73401	RARA	1 (1)	1
S100A3	transporter		1			0	0.0596	0.0426	S100A3	RARA	1 (1)	1	IL1
SGC-CBP30	chemical reagent		1			0	0.0596	0.0456	SGC-CBP30	GREB1	1 (1)	1
SNAPIN	other	0.038	1			0	0.0596	0.0462	SNAPIN	BACE1	1 (1)	1
SRR	enzyme	0.868	1			0	0.0596	0.0454	SRR	GRIN1	1 (1)	1	ATF6,Pkc(s)
TRPA1	transporter		1			0	0.0596	0.0438	TRPA1	TAC1	1 (1)	1	desflurane,parthenolide
USP29	peptidase		1			0	0.0596	0.0426	USP29	RARA	1 (1)	1
ZSCAN1	transcription regulator		1			0	0.0596	0.0453	ZSCAN1	PRKCA	1 (1)	1
ephedrine	chemical drug		1			0	0.0596	0.0461	ephedrine	TXN	1 (1)	1				ADRB3,alpha-adrenergic receptor
febuxostat	chemical drug		1			0	0.0596	0.0442	febuxostat	ATP6AP2	1 (1)	1					uric acid
ipratropium	chemical drug		1			0	0.0596	0.0498	ipratropium	VIP	1 (1)	1
lipoxygenase	group		1			0	0.0596	0.0461	lipoxygenase	RGS2	1 (1)	1		glabridin
miR-188-3p (miRNAs w/seed UCCCACA)	mature microRNA		1			0	0.0596	0.0462	miR-188-3p (miRNAs w/seed UCCCACA)	BACE1	1 (1)	1	pioglitazone
miR-298-5p (and other miRNAs w/seed GCAGAGG)	mature microRNA		1			0	0.0596	0.0462	miR-298-5p (and other miRNAs w/seed GCAGAGG)	BACE1	1 (1)	1		PAX3-FOXO1
miR-338-5p (miRNAs w/seed ACAAUAU)	mature microRNA		1			0	0.0596	0.0462	miR-338-5p (miRNAs w/seed ACAAUAU)	BACE1	1 (1)	1
mir-188	microRNA		1			0	0.0596	0.0462	mir-188	BACE1	1 (1)	1	AGO2,PAX3-FOXO1,pioglitazone
mir-328	microRNA		1			0	0.0596	0.0462	mir-328	BACE1	1 (1)	1	AGO2,PAX3-FOXO1
phenylacetic acid	chemical - endogenous mammalian		1			0	0.0596	0.0461	phenylacetic acid	TIMP2	1 (1)	1
rifamycin SV	chemical drug		1			0	0.0596	0.0493	rifamycin SV	BCL6	1 (1)	1
bifonazole	chemical drug		2			0	0.0596	0.017	bifonazole,CYP19A1,CYP51A1	BACE1,EGF,GRIN1,IRS1,OSMR,RARA,S1PR3,SREBF2	8 (3)	2				CYP19A1
ATF6	transcription regulator	0.818	2			0	0.0598	0.0286	Akt,ATF6,Creb,DDIT3,MTOR,NFkB (complex)	ACVR2B,ATP5PB,BCL6,BEX1,BHLHE40,CACNA1C,CD99,CHST3,CS,DAPK1,DPY19L3,EIF4EBP2,EPAS1,FHDC1,FLNB,GALNT10,GALNT11,GFPT2,GLG1,GNPAT,GRIN1,HIVEP1,IGF1R,IQSEC2,IRS1,IRS2,KCND3,KDM2A,MDH1,MFHAS1,MLF1,MTSS1,NDUFB8,NRP2,NUP62,PGRMC1,PIP5K1A,PRKCA,PSMD10,RAN,RGS4,RHEB,RPL23,SLC7A1,SREBF2,ST3GAL6,STAT3,TIMP2,TMEM9B,TUSC3,UBE2O,ULK1	52 (6)	6	N-Ac-Leu-Leu-norleucinal,streptozocin	NFE2L2,Pkc(s)		DSPP,RHEB,SRR,UBE2C
NPC 15437	chemical drug		2			0	0.0598	0.0091	NPC 15437,Pkc(s),SLC6A3	ARNT,BCL11B,CACNA1C,DYNLL1,IRS1,PER2,PRKCA,RARA,RGS2,SP1,TAC1	11 (3)	2				SLC6A3	Pkc(s)
RTN4	other	0.069	2			0	0.0602	0.0211	Akt,BCL2,BCL2L1,Pkc(s),RAC1,RTN4	AP2A2,ARNT,BCL11B,BCL6,BHLHE40,CACNA1C,CAPZA2,CHST3,DPYSL2,ELK1,EPAS1,GALNT10,GALNT11,IGF1R,IRS1,NDUFB8,NRP2,PER2,PRKCA,PSMD10,RARA,RGS2,ST3GAL6,STAT3,TAC1,TAGLN3,TMEM9B,TNFRSF21,TNFSF10,TUSC3,VDAC1	31 (6)	6		PJA2		Pkc(s)	BCL2,PEA15,YWHAB
monocrotaline	chemical toxicant		2			0	0.0602	0.0111	ERK1/2,monocrotaline,P38 MAPK,PDGFRB,RELA,SLC6A2	AHRR,AP3M2,ATP6AP2,BACE1,BEX1,CACNA1C,DAPK1,DYNLL1,ELK1,EPAS1,GNPAT,IGFBP5,IRS2,KDELR1,MED1,NFAT5,NIPA2,PML,PTPRE,RAB7A,RARA,SLC41A1,SLC9A1,STAT3,SYVN1,TAC1,TAPBP,TIMP2,TNFSF10,ULK1,VIP	31 (6)	6				FHL1	SIRT1,SMAD4
NLRP3	other	0.164	1			0	0.0605	0.0295	NLRP3	KIF1A,MDC1,POLB,PTTG1,STAT3	5 (1)	1	1-methyl-4-phenyl-1,2,3,6-tetrahydropyridine,cardiolipin,IRF6,uric acid	astaxanthin,lipoxin A4,nicotinamide-beta-riboside,P22077,P2RX7,parthenolide,thermozymocidin		BCL2,CASP7,caspase,MDM2
promegestone	chemical drug		1			0	0.0605	0.0332	promegestone	BCL6,IRS2,NR3C2,STAT3,TIMP2	5 (1)	1				BTG2,CDKN1A,mir-27,RB1	CYP19A1,Rb,SRC (family)
BCL10	transcription regulator	0.943	2			0	0.0606	0.0442	Akt,BCL10,IKK (complex),Jnk,MAP3K7,MTORC1,NFkB (complex),NFKB1,NFKBIA,P38 MAPK,PI3K (complex),RAC1,REL,RELA	AGO2,AHRR,AP3M2,ATP11A,ATP6AP2,BACE1,BCL6,BEX1,BHLHE40,CAPZA2,CD99,CHST3,COPS4,CRKL,DCLRE1B,DUT,ELK1,GALNT10,GALNT11,GFPT2,GNPAT,HIVEP1,IGFBP5,JRK,KAT6A,KCND3,KDELR1,KDM2A,MAP2K3,MAPKBP1,MFHAS1,MTSS1,NDUFB8,NFAT5,NFE2L1,NRP2,NUP62,PARK7,PIP5K1A,PML,PSMD10,RAB7A,RARA,RASA3,RGS2,RGS4,RPL23,SLC7A1,SLC9A1,SORBS1,ST3GAL6,STAT3,TAC1,TCIM,TMEM9B,TUSC3,ULK1,VIP	58 (14)	13	beta-estradiol,CD28,CD3,IKBKB			caspase,PI3K (complex)
2,3-diphosphoglycerate	chemical reagent		3			0	0.0609	0.0395	2,3-diphosphoglycerate,Akt,EGFR,ERK,ERK1/2,G6PD,IKK (complex),Jnk,NADPH oxidase,NFkB (complex),NFKBIA,NOX1,NOX4,P38 MAPK,Pka,Pkc(s),Pkg,RAC1,RAC2,reactive oxygen species,RELA,SOD1,SP1,VASP	ABCC8,ABCG2,ABHD2,ACTB,AGO2,AHRR,AP3M2,ARNT,ARPC3,ATP11A,ATP6AP2,BCL11B,BEX1,BHLHE40,CAPZA2,CHST3,CS,DAPK1,EGF,ENTPD5,EPAS1,FKBP11,GALNT10,GALNT11,GFPT2,GNPAT,HDAC4,HINT1,HIVEP1,IGFBP5,IRS1,IRS2,JRK,KCND3,KDELR1,KDM2A,LPIN1,MECP2,MED1,MFHAS1,MTSS1,NDUFB8,NFAT5,NRP2,NUP62,OSMR,PABPC1,PARK7,PER2,PIP5K1A,PML,POLB,PRDX3,PRKCA,PSMD10,PTPRE,PTTG1,RAB7A,RARA,RASA3,RGS2,RGS4,SLC7A1,SREBF2,ST3GAL6,STAT3,S…	75 (24)	21					NADPH oxidase
GRB10	other	0.03	1			0	0.061	0.0354	GRB10	IGF1R,IRS1	2 (1)	1		beta-estradiol
UBR5	enzyme	0.016	1			0	0.061	0.0191	UBR5	GREB1,MOAP1	2 (1)	1					CDKN1A,MDM2
miR-140-5p (and other miRNAs w/seed AGUGGUU)	mature microRNA		1			0	0.061	0.0327	miR-140-5p (and other miRNAs w/seed AGUGGUU)	HDAC4,IGFBP5	2 (1)	1	AGO2,aldosterone				IGFBP5
mir-217	microRNA		1			0	0.061	0.0454	mir-217	IRS1,RUNX2	2 (1)	1	INHBA
spermine	chemical - endogenous mammalian		1			0	0.061	0.0474	spermine	OAZ1,RUNX2	2 (1)	1		CRBN,N1,N11-diethylnorspermine		CSNK2B,DGAT1,PLCD1
7-nitroindazole	chemical reagent		2			0	0.061	0.0216	26s Proteasome,7-nitroindazole,MAPK8,MMP9,NFkB (complex),NOS2,P38 MAPK	ADARB2,ARNT,BEX1,EPAS1,GFPT2,GNPAT,GRIN1,HIVEP1,HSBP1,HSPB8,IGFBP5,IRS1,IRS2,KCND3,KDELR1,KDM2A,MFHAS1,MLF1,MTSS1,NFAT5,NUP62,PIP5K1A,PML,PRKCA,RAB7A,RARA,RGS4,RUNX2,SESN2,SLC7A1,TAC1,TIMP2,TRAF6,UBE2H,ULK1,VIP	36 (7)	6					26s Proteasome
ropivacaine	chemical drug		2			0	0.0611	0.0183	Akt,Pkc(s),ropivacaine	ARNT,BCL11B,BCL6,BHLHE40,CACNA1C,CHST3,ELK1,EPAS1,GALNT10,GALNT11,IGF1R,IRS1,NDUFB8,NRP2,PER2,PRKCA,PSMD10,RARA,RGS2,RUNX2,SP1,ST3GAL6,TAC1,TMEM9B,TNFSF10,TUSC3	26 (3)	2				Pkc(s)	SRC (family)
GREM1	other	0.178	2			0	0.0617	0.0215	BMP,BMP2,Creb,GREM1,NFkB (complex),SMAD3	ACVR2B,BEX1,BHLHE40,CACNA1C,CD99,CRISPLD2,DAPK1,DPY19L3,DPYSL2,EGF,EIF4EBP2,ELK1,EPAS1,FHDC1,FLNB,GFPT2,GNPAT,GRIN1,HIVEP1,IGFBP5,IRS2,KCND3,KDM2A,MFHAS1,MTSS1,NFAT5,NUP62,PIP5K1A,PRKCA,RPA3,RUNX2,S1PR3,SLC7A1,TAC1,TIMP2,TNFSF10,ULK1,ZBTB16,ZYX	39 (6)	6	beta-estradiol,diethylstilbestrol,PAX3-FOXO1,streptozocin				CDKN1A
GPSM1	other	0.664	2			0	0.0621	0.0325	Akt,ERK1/2,GPSM1,MTOR,P38 MAPK,RPS6KB1,TSC2	ATP5PB,ATP6AP2,BCL6,BEX1,BHLHE40,CACNA1C,CHST3,CS,DAPK1,GALNT10,GALNT11,GLG1,IQSEC2,IRS1,IRS2,KDELR1,MDH1,MED1,NDUFB8,NFAT5,NFE2L1,NRP2,PGRMC1,PML,PRKCA,PSMA1,PSMD10,PTPRE,RAB7A,RARA,RPL23,SREBF2,ST3GAL6,STAT3,SYVN1,TAC1,TAPBP,TIMP2,TMEM9B,TUSC3,UBE2O,ULK1,VIP	43 (7)	6	Pkc(s),PRL
hymenialdisine	chemical - endogenous non-mammalian		2			0	0.0627	0.0226	Cdk,GSK3B,hymenialdisine,MAPT,PRKN	BSN,CTNND2,GAS7,GRIN1,IGF1R,IRS2,NCOA1,NDUFB8,NDUFV2,RGS2,TNFSF10,TRAF6	12 (5)	4
OSI-027	chemical drug		2			0	0.0631	0.0249	MTOR,MTORC1,MTORC2,OSI-027	ATP5PB,BEX1,CS,EPAS1,GLG1,IQSEC2,IRS1,MDH1,NFE2L1,OAZ1,PGRMC1,RPL23,RUNX2,SREBF2,STAT3,UBE2O	16 (4)	3
GMP	chemical - endogenous mammalian		3			0	0.0634	0.0305	ADORA2A,Akt,ATP,EGFR,ERK,ERK1/2,GMP,IKK (complex),Jnk,NADPH oxidase,NFkB (complex),NOX1,NOX4,NT5E,P38 MAPK,RAC1,RAC2,reactive oxygen species,SELPLG,SLC35C1,SP1	ABCC8,ABCG2,ABHD2,ACTB,AGO2,ARPC3,BACE1,BEX1,BHLHE40,CAPZA2,CHST3,CS,DAPK1,EGF,ENTPD5,EPAS1,FKBP11,GALNT10,GALNT11,GFPT2,GNPAT,GRIN1,HDAC4,HINT1,HIVEP1,IGFBP5,IRS1,KCND3,KDELR1,KDM2A,KIF5A,LPIN1,MECP2,MED1,MFHAS1,MTSS1,NDUFB8,NFAT5,NRP2,NUP62,OSMR,PABPC1,PIP5K1A,PML,POLB,PRDX3,PSMD10,PTPRE,PTTG1,RAB7A,RARA,RPTOR,SERPINB9,SLC7A1,SP1,SREBF2,ST3GAL6,STAT3,SYVN1,TAC1,TAPBP,TCIM,TMEM9B,TRAF6,TUG1,TUSC…	70 (21)	18		CPT1B		NADPH oxidase
VDR	transcription regulator		2			0	0.0638	0.0232	CTNNB1,CYP19A1,CYP7A1,FOXO3,IL18,NFkB (complex),PI3K (complex),SMAD3,SPP1,VDR	ABCG2,ABL1,ATP5PO,BACE1,BCL6,BEX1,BHLHE40,CD99,COX7A2L,CRISPLD2,DAPK1,ELK1,EPAS1,FLNB,FZD4,GABARAPL1,GFPT2,GNPAT,H2AZ1,HDAC8,HIVEP1,IGF1R,IGFBP5,IL18BP,IRS1,IRS2,KCND3,KDM2A,MFHAS1,MTSS1,NDUFA12,NDUFA4,NDUFA9,NDUFB6,NDUFB8,NDUFS4,NDUFV2,NRP2,NUP62,OAT,OSMR,PIP5K1A,PML,PRDX3,RAPGEF1,RPL23,RUNX2,SELENOW,SEMA6A,SLC7A1,SLC9A1,SREBF2,STAT3,SYNM,TIMP2,TXN,ULK1,VIP,ZYX	59 (10)	10	beta-estradiol,cholecalciferol,CSNK2A1,ergocalciferol,estrogen,forskolin,inecalcitol,lactacystin,lithocholic acid acetate,MED1,MED24,Pkc(s),SP1,thyroid hormone,WT1,Z-LLL-CHO	mifepristone,phorbol esters		ABL1,BCL2,BUB1B,CCND2,CYP19A1,FGF23,FOXO3,GNAI2,IGFBP5,PI3K (complex),PRL,RB1,VCL	SOCS3,SREBF1,UCP3
uric acid	chemical - endogenous mammalian		1			0	0.0641	0.0309	uric acid	KIF1A,MDC1,NFAT5,POLB,PTTG1,SREBF2	6 (1)	1		betaine,febuxostat,NFE2L2		CRP,IL1,MDM2,NADPH oxidase,NLRP3,SREBF1	Gsk3
CCS	enzyme	0.661	2			0	0.0644	0.0186	CCS,HIF1A,SOD1	ABCC8,ATP5PF,ATP5PO,BACE1,BHLHE40,BHLHE41,EIF4G1,EPAS1,GRIN1,IGFBP5,IRS2,KDM4B,METTL23,NDUFA12,NDUFA4,NDUFB6,NDUFB8,PER2,SESN2,SP1,SREBF2,SUMO1,TNFSF10,TXN	24 (3)	2				HIF1A
CH-223191	chemical reagent		2			0	0.066	0.0087	CH-223191,ERK1/2,P38 MAPK	CACNA1C,DAPK1,ELK1,IGF1R,IGFBP5,IRS2,KDELR1,MED1,NFAT5,PML,PTPRE,RAB7A,RARA,RUNX2,SYVN1,TAC1,TAPBP,TIMP2,TNFSF10,ULK1,VIP	21 (3)	2					EGLN2,ENTPD1
VTN	other		1			0	0.0661	0.0192	VTN	BHLHE40,IRS1,RUNX2	3 (1)	1	beta-estradiol,HNF1A			BCL2,SRC (family)	CDKN1A
leupeptin	chemical - protease inhibitor		2			0	0.0662	0.0351	26s Proteasome,ACE,Irp,leupeptin,PLG	ADARB2,ARNT,EGF,EPAS1,GRIN1,HSBP1,HSPB8,IGF1R,MLF1,NDUFB8,PIP5K1A,PRKCA,RAB7A,RGS4,TNFSF10,UBE2H,VDAC1	17 (5)	5				CAV1,GBA,IGF1R	26s Proteasome,FOXO1
Mapk kinase	group		2			0	0.0664	0.0081	ERK1/2,Jnk,Mapk,Mapk kinase,MEF2,P38 MAPK	CACNA1C,DAPK1,ELK1,IGF1R,IGFBP5,IRS1,IRS2,KDELR1,MED1,NFAT5,PER2,PML,PTPRE,RAB7A,RARA,RGS2,RUNX2,SYVN1,TAC1,TAPBP,TIMP2,TNFSF10,ULK1,VIP	24 (6)	5
26s Proteasome	complex		1			0	0.0665	0.038	26s Proteasome	ADARB2,ARNT,EGF,GRIN1,HSBP1,HSPB8,MLF1,PRKCA,TNFSF10,UBE2H	10 (1)	1	1,2-dithiol-3-thione,ALDH1A1,ALDH3A1,CGS 21680,forskolin,FOXO4,GATA2,HSF2,NFE2L2,PI3K (complex),Pif,PITHD1,PSMD14,SESN2	1-methyl-4-phenyl-1,2,3,6-tetrahydropyridine,3-methyladenine,7-nitroindazole,BCL2,CCND2,chloroquine,corticosterone,ditiocarb,epigallocatechin-gallate,epoxomicin,idarubicin,lactacystin,leupeptin,N-Ac-Leu-Leu-norleucinal,OGT,PPP1R3A,tannic acid,thermozymocidin,TRIM63,Z-LLL-CHO		BCL3,CRBN,CREBBP,HMGB2,Ubiquitin	beta-estradiol,CDC25A,CDKN1A,Cyclin E,FOXO1,GRIA1,RB1,SOCS3
CNTF	cytokine		1			0	0.0667	0.0316	CNTF	ACTB,IRS1,STAT3,TAC1,VIP	5 (1)	1	EGLN1,GATA2			corticosterone,PI3K (complex),SATB2,SOCS3,SST	ACHE,IL1,PENK,SREBF1
nifedipine	chemical drug		1			0	0.0667	0.0281	nifedipine	ABCC8,ATP2B4,CACNA1C,IGFBP5,IRS1	5 (1)	1				INSR,PPARG,SLC8A1	CACNB2,FGF23,IGF1R,IGFBP5,KCNN4,Pkc(s)
CCR9	G-protein coupled receptor		3			0	0.067	0.0303	Akt,CCR9,EGFR,ERK,ERK1/2,IKK (complex),Jnk,NADPH oxidase,NFkB (complex),NOX1,NOX4,P38 MAPK,RAC1,RAC2,reactive oxygen species,SP1	ABCC8,ABCG2,ABHD2,ACTB,AGO2,ARPC3,BACE1,BEX1,BHLHE40,CAPZA2,CHST3,CS,DAPK1,EGF,ENTPD5,EPAS1,FKBP11,GALNT10,GALNT11,GFPT2,GNPAT,GRIN1,HDAC4,HINT1,HIVEP1,IGFBP5,IRS1,IRS2,KCND3,KDELR1,KDM2A,LPIN1,MECP2,MED1,MFHAS1,MRPL32,MTSS1,NDUFB8,NFAT5,NRP2,NUP62,OSMR,PABPC1,PIP5K1A,PML,POLB,PRDX3,PSMD10,PTPRE,PTTG1,RAB7A,RARA,SLC7A1,SP1,ST3GAL6,STAT3,SYVN1,TAC1,TAPBP,TCIM,TMEM9B,TUG1,TUSC3,ULK1,VIP	65 (16)	15	CDKN2A			NADPH oxidase
STAM	other	0.009	2			0	0.0675	0.0293	Akt,ERK1/2,Jnk,P38 MAPK,PTK2,STAM,USP8	BACE1,BCL6,BHLHE40,CACNA1C,CHST3,DAPK1,EPAS1,GALNT10,GALNT11,IGFBP5,IRS1,IRS2,KDELR1,MED1,NDUFB8,NFAT5,NRP2,PML,PSMD10,PTPRE,RAB7A,RARA,RUNX2,ST3GAL6,SYVN1,TAC1,TAPBP,TMEM9B,TNFSF10,TUSC3,ULK1,VIP	32 (7)	6	JAK3
St. John's wort	chemical drug		3			0	0.0681	0.0471	ABCB1,aflatoxin B1,Akt,CYP3A4,diclofenac,docetaxel,ERK1/2,FOXA2,HNF4A,indinavir,MKNK1,monocrotaline,MTOR,NFkB (complex),NR1I2,okadaic acid,P38 MAPK,RPS6KB1,St. John's wort,STAT3	ABCC8,ABCG2,AMER1,ATP5PB,ATP6AP2,ATP7B,BHLHE40,BOC,CACNA1C,CD99,CHST3,CS,CTHRC1,CUX2,DAB1,DAPK1,DPYSL3,EGF,EIF4A2,ENTPD5,FLNB,FMO5,GALNT10,GALNT11,GFPT2,GLG1,GNPAT,GPC4,GRIN1,HIVEP1,IGFBP5,IQSEC2,IRS1,KCND3,KDELR1,KDM2A,KIF5A,LAMC1,MDH1,MED1,MED13L,MFHAS1,MLF1,MTSS1,NAP1L2,NDUFB8,NFAT5,NIPA2,NUP62,OSMR,PGRMC1,PIP5K1A,PML,PRKCA,PSMD10,PTPRE,PTS,PTTG1,RAB7A,RARA,RGS2,RPL23,SERPINB9,SETD5,SGSH,SH3PX…	85 (20)	17
glutathione-4-hydroxynonenal	chemical reagent		2			0	0.0697	0.0109	glutathione-4-hydroxynonenal,NFkB (complex),Pkc(s)	ARNT,BCL11B,BEX1,CACNA1C,CD99,ELK1,EPAS1,GFPT2,GNPAT,GRIN1,HIVEP1,IRS1,KCND3,KDM2A,MFHAS1,MTSS1,NUP62,PER2,PIP5K1A,PRKCA,RARA,RGS2,SLC7A1,SP1,TAC1,TIMP2,TNFSF10	27 (3)	2				Pkc(s)
Pkc(s)	group		1			0	0.0702	0.0103	Pkc(s)	ARNT,BCL11B,CACNA1C,IRS1,PER2,PRKCA,RARA,RGS2,SP1,TAC1	10 (1)	1	1,4,5-IP3,ADCYAP1R1,AVPR1A,beta-estradiol,calyculin A,corticosterone,dalfampridine,Dishevelled,dithiothreitol,epigallocatechin-gallate,estrogen,FGF23,forskolin,FZD6,glutathione-4-hydroxynonenal,ICAM3,MAG,phorbol esters,phytohemagglutinin,pituitary adenylate cyclase-activating polypeptide,Plc beta,PLCD1,RICTOR,ropivacaine,RTN4,thyroid hormone,Z-LLL-CHO	acridine yellow,aldosterone,ambroxol,benfotiamine,chloramine,DEFA1 (includes others),DGAT1,glabridin,K252b,mir-103,nifedipine,NPC 15437,PENK,PHLPP1,pioglitazone,tyrphostin AG 1478		BCL2,CACNB2,caspase,cyclooxygenase,CYP19A1,GNRHR,GPSM1,GRIA1,IRF6,ITPR,NADPH oxidase,PER1,PPARG,PRL,Raf,SP1,SRR,VDR	ATF6,CCAR1,CD4,CDKN1A,Gsk3,SLC6A3
OPN3	G-protein coupled receptor	0.399	2			0	0.0705	0.026	Creb,ERK1/2,INSR,MITF,OPN3,P38 MAPK	ACVR2B,ATP5PD,ATP5PF,ATP5PO,CS,DAPK1,DPY19L3,EIF4EBP2,ELK1,FHDC1,FLNB,GREB1,IGFBP5,IRS1,IRS2,KDELR1,MDC1,MDH1,MED1,NDUFA4,NDUFA9,NDUFB8,NDUFV2,NFAT5,ORC6,PHACTR1,PML,PRKCA,PTPRE,RAB7A,RARA,RPA3,RUNX2,SEMA6A,SREBF2,ST3GAL6,SUCLA2,SYVN1,TAC1,TAPBP,TIMP2,TMEM251,TNFSF10,TYRP1,VIP	45 (6)	5				INSR	MITF
resolvin E1	chemical - endogenous mammalian		2			0	0.0711	0.0431	ADCY,Akt,Creb,ERK1/2,MTOR,NFkB (complex),PI3K (complex),RAC1,resolvin E1	ACVR2B,ATP5PB,BCL6,BHLHE40,CACNA1C,CD99,CHST3,CS,DAPK1,DPY19L3,EIF4EBP2,ELK1,FHDC1,FLNB,GALNT10,GALNT11,GFPT2,GLG1,GNPAT,GRIN1,HIVEP1,IQSEC2,IRS1,KCND3,KDM2A,MDH1,MED1,MFHAS1,MTSS1,NDUFB8,NRP2,NUP62,PGRMC1,PIP5K1A,PRKCA,PSMD10,PTPRE,RPL23,SLC7A1,SLC9A1,SREBF2,ST3GAL6,STAT3,SYVN1,TAC1,TAPBP,TMEM9B,TNFSF10,TUSC3,TXN,UBE2O,ULK1,VIP	53 (9)	9				PI3K (complex),PPARG
biotin	chemical - endogenous mammalian		3			0	0.0714	0.0325	2-deoxyglucose,9,10-dimethyl-1,2-benzanthracene,benzo(a)pyrene,biotin,CYP1B1,D-glucose,GCK,Jnk,NFkB (complex)	ABCG2,ACTB,ATP2B4,ATP5F1C,ATP6AP2,BACE1,BEX1,C14orf119,CACNA1C,CAMLG,CAPZA2,CBL,CD99,DIRAS2,DTNA,EGF,ELK1,ENTPD5,EPAS1,GABARAPL1,GFPT2,GNPAT,GRIN1,HIVEP1,IRS1,IRS2,KCND3,KDM2A,LAMC1,LIMK2,MAP2K3,MFHAS1,MTSS1,NDUFB3,NUP62,OAT,PARK7,PIP5K1A,PPCS,PRDX3,PRKCA,PRKCG,RARA,RUNX2,SHANK2,SLC7A1,SORBS1,SUCLA2,SUMO1,TIMM17A,TIMP2,TNFSF10	52 (9)	8
CYP2J2	enzyme	0.802	2			0	0.0725	0.0309	Akt,CYP2J2,IRS1,Mapk,NFkB (complex),PRKAA2	BCL6,BEX1,BHLHE40,CD99,CHST3,DLGAP2,ELK1,GALNT10,GALNT11,GFPT2,GNPAT,GRIN1,HIVEP1,IGF1R,IRS1,IRS2,KCND3,KDM2A,KLHL29,MFHAS1,MTSS1,NDUFB8,NME1,NRP2,NUP62,OAT,PER2,PIP5K1A,PSMD10,RUNX2,SLC7A1,SREBF2,ST3GAL6,TIMP2,TMEM9B,TNFSF10,TNS1,TUSC3,ZYX	39 (6)	6				BCL2,PPARG	CDKN2A
NSC 644221	chemical reagent		2			0	0.0728	0.0216	H2AX,HIF1A,NSC 644221	ABCC8,ATP5PF,ATP5PO,BACE1,BHLHE40,BHLHE41,EIF4G1,EPAS1,GRIN1,IGFBP5,IRS2,KDM4B,MDC1,METTL23,NDUFA12,NDUFA4,NDUFB6,NDUFB8,PER2,SESN2,SP1,SUMO1,TNFSF10,TXN	24 (3)	2				CDKN1A	HIF1A
HSD11B1	enzyme	0.02	2			0	0.0737	0.0269	AKT1,ERK1/2,HSD11B1,MAPK14,NFkB (complex),NR3C1,SMAD3	ABHD2,ATP2B4,BACE1,BEX1,BHLHE40,CACNA1C,CD99,CRISPLD2,ELK1,EPAS1,FKBP4,GFPT2,GNPAT,GRIN1,HIVEP1,IGFBP5,IRS1,IRS2,KCND3,KDM2A,LPIN1,MDH1,MED1,MFHAS1,MLF1,MTSS1,NUP62,PIP5K1A,PSMD10,PTPRE,RGS2,S1PR3,SERPINB9,SERTAD2,SLC7A1,SP1,SREBF2,STAT3,SYVN1,TAPBP,TCIM,TNFSF10,VIP,ZYX	44 (7)	6	beta-estradiol,forskolin,fructose-6-phosphate,IL1			aldosterone,LDL-cholesterol,SREBF1
esculetin	chemical - endogenous non-mammalian		2			0	0.0745	0.0153	CASP3,ERK1/2,esculetin,GSR,P38 MAPK	CACNA1C,DAPK1,ELK1,IGFBP5,IRS2,KDELR1,LPIN1,MED1,NFAT5,PML,PTPRE,RAB7A,RARA,RUNX2,SP1,SYVN1,TAC1,TAPBP,TIMP2,TNFSF10,ULK1,VIP	22 (5)	5				SP1
delta-aminolevulinic acid	chemical - endogenous mammalian		2			0	0.0752	0.0153	AMPK,delta-aminolevulinic acid,ERK1/2,F3,NFkB (complex),P38 MAPK,STAT3	AMER1,ATP6AP2,BCL6,BEX1,BOC,CACNA1C,CD99,DAPK1,ELK1,EPAS1,GFPT2,GNPAT,GRIN1,HIVEP1,IGF1R,IGFBP5,IRS2,KCND3,KDELR1,KDM2A,LPIN1,MED1,MFHAS1,MTSS1,NFAT5,NRP2,NUP62,OAT,PIP5K1A,PML,PTPRE,PTTG1,RAB7A,RARA,RUNX2,SLC7A1,SPRY1,SYVN1,TAC1,TAPBP,TNFSF10,TNS1,ULK1,VIP	44 (7)	6				protoporphyrin IX
PFN	group		3			0	0.0764	0.0163	ABL1,ACTB,ATF2,CAMP,F Actin,P38 MAPK,PFN,PFN1,PRKCB,VASP	ARNT,CIT,EPAS1,IGFBP5,IRS2,KDELR1,LIMK2,NFAT5,NME1,NR3C2,PAK2,PML,RAB7A,RARA,RUNX2,TAC1,TIMP2,TNFSF10,ULK1	19 (10)	7
SENP1	peptidase	0.586	1			0	0.0768	0.0449	SENP1	GREB1,MYLIP,PML	3 (1)	1				PPARG	SIRT1
azoxymethane	chemical toxicant		1			0	0.0768	0.0223	azoxymethane	IGF1R,PRKCA,STAT3	3 (1)	1				IGF1R	CDKN1A
mir-103	microRNA		1			0	0.0768	0.0442	mir-103	ARNT,BACE1,CACNA1C	3 (1)	1	AGO2,EPHB6,PAX3-FOXO1	beta-estradiol			CAV1,HIF1A,Pkc(s)
NQO2	enzyme	0.709	2			0	0.0768	0.0313	Akt,ERK1/2,IKK (complex),MAPK8,NFkB (complex),NQO2,P38 MAPK,RELA	AHRR,AP3M2,ATP6AP2,BACE1,BCL6,BEX1,BHLHE40,CACNA1C,CD99,CHST3,DAPK1,EGF,EPAS1,GALNT10,GALNT11,GFPT2,GNPAT,GRIN1,HIVEP1,IGFBP5,IRS2,KCND3,KDELR1,KDM2A,MED1,MFHAS1,MTSS1,NDUFB8,NFAT5,NRP2,NUP62,PIP5K1A,PML,PSMD10,PTPRE,RAB7A,RARA,RGS4,SESN2,SLC7A1,ST3GAL6,SYVN1,TAC1,TAPBP,TCIM,TMEM9B,TUSC3,ULK1,VIP	49 (8)	7	metribolone,mifepristone	WT1		BCL2
rebamipide	chemical drug		2			0	0.0772	0.0176	ERK1/2,Jnk,NFkB (complex),P38 MAPK,rebamipide	BEX1,CACNA1C,CD99,DAPK1,ELK1,EPAS1,GFPT2,GNPAT,GRIN1,HIVEP1,IGF1R,IGFBP5,IRS2,KCND3,KDELR1,KDM2A,MED1,MFHAS1,MTSS1,NFAT5,NUP62,PIP5K1A,PML,PTPRE,RAB7A,RARA,RUNX2,SLC7A1,SYVN1,TAC1,TAPBP,TNFSF10,ULK1,VIP	34 (5)	4
leptomycin B	chemical drug		2			0	0.0775	0.0326	AMPK,H2AX,HIF1A,leptomycin B,NFkB (complex),PGR	ABCC8,ABCG2,AHCYL1,ARNT,ATP5PF,ATP5PO,BACE1,BCL6,BEX1,BHLHE40,BHLHE41,CD99,DPYSL2,DYNLL1,EIF4G1,ELK1,EP400,GFPT2,GNPAT,GRIN1,HIVEP1,IGFBP5,IRS2,KCND3,KCNK1,KDM2A,KDM4B,LPIN1,MDC1,METTL23,MFHAS1,MTSS1,NDUFA12,NDUFA4,NDUFB6,NDUFB8,NUP62,OAT,PER2,PGRMC1,PIP5K1A,SESN2,SLC7A1,SLC9A1,SP1,STAT3,SUMO1,TIMP2,TNFRSF21,TNFSF10,TXN	51 (6)	5				CDKN1A,MDM2	HIF1A
pasireotide	biologic drug		2			0	0.0777	0.0111	ERK1/2,P38 MAPK,pasireotide	CACNA1C,DAPK1,ELK1,IGF1R,IGFBP5,IRS2,KDELR1,MED1,NFAT5,PML,PTPRE,RAB7A,RARA,RUNX2,SYVN1,TAC1,TAPBP,TIMP2,TNFSF10,ULK1,VIP	21 (3)	2					PRL
CEMIP	enzyme	0.406	1			0	0.0782	0.0462	CEMIP	STAT3,WBP11	2 (1)	1		miR-29b-3p (and other miRNAs w/seed AGCACCA)
VLDLR	transporter	0.196	1			0	0.0782	0.0438	VLDLR	DAB1,STAT3	2 (1)	1	BCL3,DGAT1,HNF1A,hydroxypropyl-beta-cyclodextrin,WT1	LY379196		SRC (family)
sapanisertib	chemical drug		1			0	0.0782	0.0335	sapanisertib	PABPC1,RPS3A	2 (1)	1
SHBG	other		2			0	0.0784	0.0421	AR,ERK1/2,PPARG,SHBG	ABCG2,ATP5PO,BACE1,BCL6,BEX1,CACNA1A,CACNA1C,CIT,COX6C,COX7B,COX7C,CS,CUX1,DAPK1,DNAJC19,ELK1,EPAS1,FKBP4,GFM2,IRS1,IRS2,LRRK1,MDH1,MED1,MRPL27,MRPL33,MRPL39,MRPS33,NDUFB8,PCMT1,PLCE1,PRKCA,PTPRE,RAB4A,RUNX2,SORBS1,SP1,SULF2,SYVN1,TAC1,TAPBP,TNFSF10,TRAF6,ZNF32	44 (4)	3		IL1
NADPH oxidase	complex		2			0	0.0787	0.037	Akt,EGFR,ERK,ERK1/2,IKK (complex),Jnk,NADPH oxidase,NFkB (complex),NOX1,NOX4,P38 MAPK,RAC1,RAC2,reactive oxygen species,SP1	ABCC8,ABCG2,ABHD2,ACTB,AGO2,ARPC3,BACE1,BEX1,BHLHE40,CAPZA2,CHST3,CS,DAPK1,EGF,ENTPD5,EPAS1,FKBP11,GALNT10,GALNT11,GFPT2,GNPAT,GRIN1,HDAC4,HINT1,HIVEP1,IGFBP5,IRS1,IRS2,KCND3,KDELR1,KDM2A,LPIN1,MECP2,MED1,MFHAS1,MTSS1,NDUFB8,NFAT5,NRP2,NUP62,OSMR,PABPC1,PIP5K1A,PML,POLB,PRDX3,PSMD10,PTPRE,PTTG1,RAB7A,RARA,SLC7A1,SP1,ST3GAL6,STAT3,SYVN1,TAC1,TAPBP,TCIM,TMEM9B,TUG1,TUSC3,ULK1,VIP	64 (15)	14	aldosterone,CCR9,diacylglycerol,GMP,GSK0660,lactosylceramide,NADPH,parthenolide,Pde1,PI3K (complex),Pkc(s),SRC (family),streptozocin,uric acid	2,3-diphosphoglycerate,beta-estradiol,C-21,grape seed extract,imidazole,kaempferol,pioglitazone,PPARG,SIRT1,SNX1,triptolide,Z-LLL-CHO		CXCL1,SP1
Igkv1-117	other		2			0	0.0791	0.0181	ERK1/2,Igkv1-117,Jnk,NFkB (complex),P38 MAPK	BEX1,CACNA1C,CD99,DAPK1,ELK1,EPAS1,GFPT2,GNPAT,GRIN1,HIVEP1,IGF1R,IGFBP5,IRS2,KCND3,KDELR1,KDM2A,MED1,MFHAS1,MTSS1,NFAT5,NUP62,PIP5K1A,PML,PTPRE,RAB7A,RARA,RUNX2,SLC7A1,SYVN1,TAC1,TAPBP,TNFSF10,ULK1,VIP	34 (5)	4	beta-estradiol,bisphenol A,diethylstilbestrol				CCND2
TINCR	other	0.941	2			0	0.0792	0.0193	ACLY,CTNNB1,ERK1/2,P38 MAPK,TINCR	ATP5PO,BHLHE40,CACNA1C,DAPK1,ELK1,EPAS1,FZD4,IGF1R,IGFBP5,IRS2,KDELR1,MED1,NDUFA12,NDUFA4,NDUFA8,NDUFB6,NDUFB8,NFAT5,NRP2,OAT,PML,PTPRE,RAB7A,RARA,SEMA6A,STAT3,SYNM,SYVN1,TAC1,TAPBP,TIMP2,TNFSF10,TYRP1,ULK1,VIP	35 (5)	5	SP1			PDK1
KLB	enzyme	0.993	2			0	0.0793	0.0354	Akt,ERK1/2,GSK3B,KLB,MTOR	ATP5PB,BCL6,BEX1,BHLHE40,CACNA1C,CHST3,CS,CTNND2,DAPK1,ELK1,EPAS1,GALNT10,GALNT11,GLG1,IGF1R,IQSEC2,IRS1,MDH1,MED1,NCOA1,NDUFB8,NRP2,PGRMC1,PSMD10,PTPRE,RPL23,SREBF2,ST3GAL6,STAT3,SYVN1,TAC1,TAPBP,TIMP2,TMEM9B,TUSC3,UBE2O	36 (5)	5	PPARG			corticosterone
ACSL1	enzyme	0.82	2			0	0.0798	0.0355	ACSL1,Akt,AMPK,fatty acid,IRS1,MAPK8,MAPK9,MTORC1,PRKCQ	ATP5F1C,BCL6,BHLHE40,CHST3,EGF,ELK1,GALNT10,GALNT11,IGF1R,IRS2,LPIN1,NDUFB6,NDUFB8,NFE2L1,NR3C2,NRP2,OAT,PPA1,PSMD10,RARA,RGS4,RUNX2,SESN2,SREBF2,ST3GAL6,STAT3,TAC1,TMEM9B,TNFSF10,TUSC3	30 (9)	8	beta-estradiol,choline fenofibrate,FST,IGF1R,INSR,MITF,PPARG,SP1,SREBF1
MALP-2s	chemical reagent		2			0	0.08	0.0361	Akt,ERK1/2,Hsp27,Jnk,MALP-2s,Mapk,MAPK14,MAPK8,NFkB (complex),NFKB1,P38 MAPK,RELA	AGO2,AHRR,AP3M2,ATP2B4,ATP6AP2,BCL6,BEX1,BHLHE40,CACNA1C,CD99,CHST3,DAPK1,EGF,EPAS1,GALNT10,GALNT11,GFPT2,GNPAT,GRIN1,HIVEP1,IGFBP5,IRS1,IRS2,KCND3,KDELR1,KDM2A,MED1,MFHAS1,MTSS1,NDUFB8,NFAT5,NRP2,NUP62,PER2,PIP5K1A,PML,PTPRE,RAB7A,RARA,RGS4,SESN2,SLC7A1,SREBF2,ST3GAL6,STAT3,SYVN1,TAC1,TAPBP,TMEM9B,TUSC3,ULK1,VIP	52 (12)	11
tyrphostin AG 1478	chemical drug		1			0	0.0801	0.0169	tyrphostin AG 1478	EGF,IGF1R,PTTG1,RUNX2,S1PR3	5 (1)	1				BCL2,CAV1,FOXO1,FOXO3,IGF1R,Rb,RB1	ALDH,CDKN1A,Cyclin A,CYP19A1,HIF1A,IL1,PI3K (complex),Pkc(s),SPHK2
ENTPD1	enzyme	0.551	2			0	0.0818	0.0135	ENTPD1,ERK1/2,F3,P38 MAPK	CACNA1C,DAPK1,ELK1,IGF1R,IGFBP5,IRS2,KDELR1,MED1,NFAT5,PML,PTPRE,RAB7A,RARA,RUNX2,SPRY1,SYVN1,TAC1,TAPBP,TIMP2,TNFSF10,ULK1,VIP	22 (4)	3		CH-223191,GFI1			Fibrin
BACH2	transcription regulator	0.014	1			0	0.0823	0.0305	BACH2	BCL6,ITGAE,LAMC1,RARA	4 (1)	1	HNF1A	HIF1A,miR-122-5p (miRNAs w/seed GGAGUGU)		BCL2
forskolin	chemical toxicant		1			0	0.0823	0.0314	forskolin	ATP6AP2,BHLHE40,CRISPLD2,GAB2,GRIP1,IGF1R,IGFBP5,IRS2,JAK3,MAPRE2,OCIAD2,OSTN,PGRMC1,RAB7A,RFX4,RGS2,RUNX2,S1PR3,SLC24A4,SMARCD1,SP1,STAT3,TAC1,TLE3,TYRP1,VIP,ZHX2	27 (1)	1				26s Proteasome,aldosterone,BCL3,BTG2,CAV1,CCND2,CD4,CDKN1A,CGB3 (includes others),CREBBP,CREM,CXCL1,CYP19A1,DRD4,estrogen,FGF23,FOXO3,FST,GFRA1,GRIA1,HIF1A,HSD11B1,IGF1R,IGFBP5,INHBA,ITPR,MITF,PDE4A,PENK,PER1,Pkc(s),PRL,Pvr,RB1,RNF4,SIRT1,SLC6A3,SP1,SST,TRH,VDR,WT1	1,4,5-IP3,ALDH3A1,CDKN2A,CDKN2B,Cyclin A,FOXO1,GNRHR,GSTM5,MDM2,Raf,TFE3,VCL
aldosterone	chemical - endogenous mammalian		1			0	0.0826	0.0362	aldosterone	IGF1R,IRS1,IRS2,NR3C2,RGS2,RPTOR,SLC9A1,WNK1,ZBTB16	9 (1)	1	AVPR1A,CREM,forskolin,HSD11B1,streptozocin	beta-estradiol,calyculin A,CLDN7,farglitazar		IGF1R,IKBKB,IL1,miR-140-5p (and other miRNAs w/seed AGUGGUU),mir-23,NADPH oxidase,PER1,SLC12A3,SRC (family),YWHAB	Atrial Natriuretic Peptide,Pkc(s),SIRT1
DAZAP2	other	0.417	2			0	0.0828	0.0142	DAZAP2,ERK1/2,P38 MAPK	CACNA1C,DAPK1,ELK1,IGF1R,IGFBP5,IRS2,KDELR1,MED1,NFAT5,PML,PTPRE,RAB7A,RARA,RUNX2,SYVN1,TAC1,TAPBP,TIMP2,TNFSF10,ULK1,VIP	21 (3)	2		metribolone
IL36A	cytokine		2			0	0.0829	0.0188	ERK1/2,IL36A,Jnk,NFkB (complex),P38 MAPK	BEX1,CACNA1C,CD99,DAPK1,ELK1,EPAS1,GFPT2,GNPAT,GRIN1,HIVEP1,IGF1R,IGFBP5,IRS2,KCND3,KDELR1,KDM2A,MED1,MFHAS1,MTSS1,NFAT5,NUP62,PIP5K1A,PML,PTPRE,RAB7A,RARA,RUNX2,SLC7A1,SYVN1,TAC1,TAPBP,TNFSF10,ULK1,VIP	34 (5)	4	CDKN2A			CXCL1,DEFB104A/DEFB104B
ganglioside GD1b	chemical - endogenous mammalian		2			0	0.0839	0.0113	ADCY,ERK1/2,FGF2,ganglioside GD1b,P38 MAPK	BCL6,CACNA1C,CAPZA2,DAPK1,ELK1,EPAS1,IGF1R,IGFBP5,IRS1,IRS2,KCNC1,KDELR1,MED1,NEUROD6,NFAT5,NR3C2,PML,PTPRE,PTTG1,RAB7A,RARA,SPRY1,SYVN1,TAC1,TAPBP,TIMP2,TNFSF10,TXN,ULK1,VIP	30 (5)	4					DEFB4A/DEFB4B
pentobarbital	chemical drug		2			0	0.0839	0.0176	Calcineurin protein(s),ERK1/2,Jnk,MAPT,NFATC2,NT5E,P38 MAPK,pentobarbital	BSN,CACNA1C,DAPK1,ELK1,GAS7,GRIN1,IGF1R,IGFBP5,IRS2,JARID2,KDELR1,MED1,NFAT5,PML,PTPRE,RAB7A,RARA,RGS2,RUNX2,SLCO3A1,STAT3,SUMO1,SYVN1,TAC1,TAPBP,TIMP2,TNFSF10,TRAF6,ULK1,VIP	30 (8)	8				PRL	FST,GNRHR,IL1
pevonedistat	chemical drug		2			0	0.0844	0.0351	HIF1A,NFkB (complex),pevonedistat,RELA	ABCC8,AHRR,AP3M2,ATP5PF,ATP5PO,ATP6AP2,BACE1,BEX1,BHLHE40,BHLHE41,CD99,EIF4G1,ELK1,EPAS1,GFPT2,GNPAT,HIVEP1,IGF1R,IGFBP5,IRS2,KCND3,KDM2A,KDM4B,METTL23,MFHAS1,MTSS1,NDUFA12,NDUFA4,NDUFB6,NDUFB8,NUP62,PER2,PIP5K1A,RUNX2,SESN2,SLC7A1,SP1,SUMO1,TIMP2,TXN	40 (4)	3				HIF1A
imidazole	chemical - endogenous mammalian		2			0	0.0845	0.0314	CTNNB1,CYP19A1,imidazole,MAPK14,NT5E	ATP2B4,ATP5PO,BACE1,BHLHE40,EGF,FZD4,GRIN1,IGFBP5,IRS1,NDUFA12,NDUFA4,NDUFB6,NDUFB8,NRP2,OAT,OSMR,PML,PSMD10,S1PR3,SEMA6A,SREBF2,STAT3,SYNM,TIMP2,TNFSF10,TRAF6,VIP	27 (5)	4					CYP19A1,NADPH oxidase
COMMD1	transporter	0.012	2			0	0.0857	0.0271	COMMD1,HIF1A,NFkB (complex),NFKB1,RELA	ABCC8,AGO2,AHRR,AP3M2,ATP5PF,ATP5PO,ATP6AP2,ATP7B,BEX1,BHLHE40,BHLHE41,CD99,EIF4G1,ELK1,GFPT2,GNPAT,GRIN1,HIVEP1,IGF1R,IGFBP5,IRS2,KCND3,KDM2A,KDM4B,METTL23,MFHAS1,MTSS1,NDUFA12,NDUFA4,NDUFB6,NDUFB8,NUP62,PER2,PIP5K1A,RUNX2,SESN2,SLC7A1,SP1,SUMO1,TIMP2,TNFSF10,TXN	42 (5)	5		CDKN2A			EGLN1,HIF1A,PDK1
PKI-179	chemical drug		2			0	0.0858	0.0284	MTOR,PIK3CA,PKI-179	ATP5PB,BEX1,CS,EPAS1,GLG1,IQSEC2,IRS1,IRS2,MDH1,PGRMC1,RPL23,RUNX2,SREBF2,STAT3,TNFSF10,UBE2O	16 (3)	2					PIK3CA
PWT33597	chemical drug		2			0	0.0858	0.0284	MTOR,PIK3CA,PWT33597	ATP5PB,BEX1,CS,EPAS1,GLG1,IQSEC2,IRS1,IRS2,MDH1,PGRMC1,RPL23,RUNX2,SREBF2,STAT3,TNFSF10,UBE2O	16 (3)	2					PIK3CA
ACHE	enzyme	0.53	2			0	0.0864	0.018	ACHE,CASP3,Gsk3,MAPT,PRKCE	BACE1,BSN,GAS7,GRIN1,IGF1R,IRS1,RGS2,RUNX2,SREBF2,STAT3	10 (5)	4	GATA2,MITF	ambenonium,CNTF,hexamethonium,physostigmine		Gsk3
Hif	complex		2			0	0.0868	0.0275	EPAS1,Hif,HIF1A,HIF3A	ABCC8,ABCG2,ATP5PF,ATP5PO,BACE1,BHLHE40,BHLHE41,CACNA1A,EIF4G1,FMO5,GRIN1,IGFBP5,IRS2,KDM4B,METTL23,NDUFA12,NDUFA4,NDUFB6,NDUFB8,PER2,RGS4,SESN2,SP1,STAT3,SUMO1,TNFSF10,TXN	27 (4)	3		EGLN1,VHL,Vhl			citric acid
acetoacetic acid	chemical - endogenous mammalian		2			0	0.0868	0.0139	acetoacetic acid,ERK1/2,MAP2K3,P38 MAPK,p70 S6k,Raf	CACNA1C,DAPK1,EGF,ELK1,GRIN1,IGFBP5,IRS2,KDELR1,MED1,NFAT5,PML,PPA1,PTPRE,RAB7A,RARA,RUNX2,SYVN1,TAPBP,TIMP2,TNFSF10,ULK1,VIP	22 (6)	5				Raf
DSG2	other		2			0	0.0873	0.0172	DSG2,ERK1/2,MAPK14,PTK2	ARPC3,ATP2B4,BACE1,CACNA1C,DAPK1,ELK1,IGF1R,IRS1,IRS2,MED1,PSMD10,PTPRE,RUNX2,SREBF2,SYVN1,TAC1,TAPBP,TIMP2,VIP	19 (4)	4	beta-estradiol
IRF6	transcription regulator		2			0	0.0888	0.0209	ERK1/2,IRF6,Mapk,P38 MAPK,REL,TLR2,TLR4	ATP11A,CACNA1C,COPS4,CRKL,DAPK1,DCLRE1B,DUT,EGF,ELK1,GRIN1,IGF1R,IGFBP5,IL18BP,IRS1,IRS2,KAT6A,KDELR1,MAPKBP1,MED1,NFAT5,PER2,PML,PTPRE,RAB7A,RARA,RUNX2,SIN3A,SORBS1,SYVN1,TAC1,TAPBP,TIMP2,TRAF6,ULK1,VIP	35 (7)	6	Pkc(s)	beta-estradiol		IL1,NLRP3	PPARG
VCL	enzyme	0.022	2			0	0.0888	0.039	Akt,ERK,ERK1/2,P38 MAPK,PTPN11,VCL	ABCA3,BCL6,BHLHE40,CACNA1C,CHST3,DAPK1,ELK1,EPAS1,GALNT10,GALNT11,IGF1R,IGFBP5,IRS2,KDELR1,MED1,NDUFB8,NFAT5,NRP2,PML,PSMD10,PTPRE,RAB7A,RARA,RUNX2,ST3GAL6,SYVN1,TAC1,TAPBP,TIMP2,TMEM9B,TNFSF10,TUSC3,ULK1,VIP	34 (6)	6	beta-estradiol,GnRH analog,SRC (family),TNFRSF8,VDR	forskolin
cholecalciferol	chemical - endogenous mammalian		2			0	0.0888	0.0219	cholecalciferol,ERK1/2,P38 MAPK,RPS6KB1,SMAD2,VDR	ABL1,CACNA1C,CRISPLD2,CS,DAPK1,ELK1,GAS7,H2AZ1,IGF1R,IGFBP5,IRS1,IRS2,KDELR1,MED1,NDUFAF4,NDUFV2,NFAT5,PML,PTPRE,RAB7A,RAPGEF1,RARA,RUNX2,SREBF2,SULF2,SYVN1,TAC1,TAPBP,TIMP2,TNFSF10,TXN,ULK1,VIP,ZYX	34 (6)	6				BCL2,DSPP,ME1,PPARG,RB1,VDR	caspase,CDC25A,WT1
NGB	transporter	0.122	2			0	0.0895	0.0401	Akt,Gsk3,MAPT,NGB	BACE1,BCL6,BHLHE40,BSN,CHST3,ELK1,EPAS1,GALNT10,GALNT11,GAS7,GRIN1,IGF1R,IRS1,NDUFB8,NRP2,PSMD10,RUNX2,SREBF2,ST3GAL6,TMEM9B,TNFSF10,TUSC3	22 (4)	3					Gsk3
citric acid	chemical - endogenous mammalian		2			0	0.09	0.0297	ACACB,ACLY,Akt,citric acid,ERK1/2,H2AX	BCL6,BHLHE40,CACNA1C,CHST3,DAPK1,ELK1,EPAS1,GALNT10,GALNT11,IGF1R,IRS2,MDC1,MED1,NDUFA8,NDUFB8,NRP2,PSMD10,PTPRE,RUNX2,SREBF2,ST3GAL6,SYVN1,TAC1,TAPBP,TIMP2,TMEM9B,TNFSF10,TUSC3,TYRP1	29 (6)	5	HNF1A,SREBF1	Hif			BCL2,HIF1AN
damnacanthal	chemical drug		2			0	0.0911	0.0343	damnacanthal,EGFR,ERK1/2,LCK,MAP2K1,NFkB (complex),P38 MAPK	ABCG2,ACTB,AGO2,BCL6,BEX1,CACNA1C,CAPZA2,CD99,DAPK1,EGF,ELK1,EMG1,EPAS1,FKBP11,GFPT2,GNPAT,GRIN1,HIVEP1,IGF1R,IGFBP5,IRS1,IRS2,KCND3,KDELR1,KDM2A,MED1,MFHAS1,MTSS1,NDUFB8,NFAT5,NUP62,OSMR,PABPC1,PIP5K1A,PML,PTPRE,RAB7A,RARA,SLC7A1,SP1,STAT3,SYVN1,TAC1,TAPBP,ULK1,VIP	46 (7)	6
flurazepam	chemical drug		3			0	0.0911	0.0454	flurazepam,GABA-A receptor,MAPT,TSPO	BSN,GAS7,GRIN1,VDAC1	4 (4)	2
miR-210-3p (miRNAs w/seed UGUGCGU)	mature microRNA		2			0	0.0917	0.0307	HIF1A,miR-210-3p (miRNAs w/seed UGUGCGU)	ABCC8,ACVR1B,ATP5PF,ATP5PO,BACE1,BHLHE40,BHLHE41,EIF4G1,EPAS1,GRIN1,IGFBP5,IRS2,KDM4B,METTL23,NDUFA12,NDUFA4,NDUFB6,NDUFB8,PER2,SESN2,SP1,SUMO1,TNFSF10,TXN	24 (2)	2	AGO2	PIK3CA
swinholide A	chemical toxicant		2			0	0.0917	0.018	ERK1/2,MAPK14,swinholide A	ATP2B4,BACE1,CACNA1C,DAPK1,ELK1,IGF1R,IRS2,MED1,PSMD10,PTPRE,RUNX2,SREBF2,SYVN1,TAC1,TAPBP,TIMP2,VIP	17 (3)	2					PRL
TAOK2	kinase	0.901	2			0	0.0919	0.0259	Jnk,MAP2K3,MAP2K4,MAP2K6,MAPK14,MAPK8,MAPT,Mek,P38 MAPK,TAOK2	ATP2B4,BACE1,BSN,EGF,ELK1,EPAS1,GAS7,GRIN1,IGFBP5,KDELR1,NFAT5,PML,PPA1,PSMD10,RAB7A,RARA,RGS4,RPL23,SESN2,SPRY1,SREBF2,STAT3,TAC1,TIMP2,TNFSF10,TYRP1,ULK1,VIP	28 (10)	9
TFEB	transcription regulator	0.266	2			0	0.0919	0.0399	HIF1A,TFEB	ABCC8,ARSB,ATP5PF,ATP5PO,BACE1,BHLHE40,BHLHE41,BLOC1S1,EIF4G1,EPAS1,GRIN1,IGFBP5,IRS2,KDM4B,METTL23,NDUFA12,NDUFA4,NDUFB6,NDUFB8,PER2,RAB7A,SESN2,SGSH,SP1,SUMO1,TNFSF10,TXN,TYRP1	28 (2)	2	MITF	beta-estradiol,calyculin A,Gsk3		GBA,NEU1,PPARG,WT1
TNFRSF8	transmembrane receptor		2			0	0.092	0.0455	ERK1/2,MAPK1,MAPK8,NFkB (complex),P38 MAPK,TNFRSF8	ARSB,BEX1,CACNA1C,CD99,DAPK1,EGF,ELK1,EPAS1,GFPT2,GNPAT,GRIN1,HIVEP1,IGF1R,IGFBP5,IRS2,KCND3,KDELR1,KDM2A,MAST3,MECP2,MED1,MFHAS1,MTSS1,NFAT5,NUP62,PIP5K1A,PML,PTPRE,RAB7A,RARA,RGS2,RGS4,RUNX2,SESN2,SHANK2,SLC7A1,SYVN1,TAC1,TAPBP,TNFSF10,ULK1,UTP18,VIP,ZC3HAV1	44 (6)	6	CD3			CCL1,CDKN1A,VCL
acyline	biologic drug		2			0	0.0921	0.0489	acyline,Lh,P38 MAPK	ADCY9,BCL6,EEF1E1,IGFBP5,KDELR1,MAPRE2,NFAT5,PGRMC1,PML,RAB7A,RARA,RGS2,RPL23,RPL35A,RPS15A,SLC7A1,SMARCD1,TIMP2,TNFSF10,ULK1,VIP,ZBTB16	22 (3)	2					BCL2
Rag	group		2			0	0.0925	0.0411	MTOR,MTORC1,Rag	ATP5PB,BEX1,CS,EPAS1,GLG1,IQSEC2,IRS1,MDH1,NFE2L1,PGRMC1,RPL23,RUNX2,SREBF2,STAT3,UBE2O	15 (3)	2	FOXO1	IKBKB
grape seed extract	chemical drug		2			0	0.0932	0.0157	CASP3,CYP19A1,grape seed extract,reactive oxygen species	BACE1,CACNA1C,EGF,GRIN1,IRS1,LPIN1,OSMR,PRDX3,RUNX2,S1PR3,SP1	11 (4)	3				CDKN1A	Cyclin A,CYP19A1,NADPH oxidase
HIF1A	transcription regulator	0.238	1			0	0.0933	0.0285	HIF1A	ABCC8,ATP5PF,ATP5PO,BACE1,BHLHE40,BHLHE41,EIF4G1,EPAS1,GRIN1,IGFBP5,IRS2,KDM4B,METTL23,NDUFA12,NDUFA4,NDUFB6,NDUFB8,PER2,SESN2,SP1,SUMO1,TNFSF10,TXN	23 (1)	1	beta-estradiol,CCS,CD3,CD4,CGS 21680,chloroquine,CSNK2A1,Cyclin E,forskolin,GRM1,HDAC6,HSF2,IGF1R,IKBKB,MALAT1,mercaptopropionylglycine,p300-CBP,pevonedistat,PI3K (complex),reactive nitrogen species,RHEB,RICTOR,streptozocin,Z-LLL-CHO	1L-6-hydroxymethyl-chiro-inositol 2-(R)-2-O-methyl-3-O-octadecylcarbonate,6-aminonicotinamide,AGO2,alpha-cyano-4-hydroxycinnamate,camptothecin,celecoxib,choline fenofibrate,COMMD1,dithiothreitol,EGLN2,estrogen,FOXO1,FOXO3,GnRH analog,HBA1/HBA2,Hbb-b1,iodine,leptomycin B,mir-103,NSC 644221,OR141,P4HTM,PAQR3,pioglitazone,SIRT1,SIRT7,tranylcypromine,tyrphostin AG 1478,UBA7,Vhl,WP1066		CA9,CDCP1,CYP46A1,IGFBP5,IL1,NPM1,Rb,SESN2,WT1	BACH2,NCR2,NEUROG3,PHLPP1,PHLPP2,SOCS3
L-phenylalanine	chemical - endogenous mammalian		2			0	0.0933	0.029	CASR,ERK1/2,L-phenylalanine,PI3K (complex),RPS6KB1	ABL1,CACNA1C,DAPK1,ELK1,H2AZ1,IGFBP5,IRS1,IRS2,MED1,NDUFV2,PTPRE,PTTG1,RAPGEF1,RPL23,SLC9A1,SREBF2,SYVN1,TAC1,TAPBP,TIMP2,TXN,VIP,ZYX	23 (5)	4	CA9,TFE3	CPT1B			PI3K (complex)
hydroxypropyl-beta-cyclodextrin	chemical drug		2			0	0.0939	0.0305	CXCR4,hydroxypropyl-beta-cyclodextrin	LPIN1,MYLIP,RUNX2,SREBF2,TNFSF10,ZBTB16	6 (2)	2				VLDLR
ADRB3	G-protein coupled receptor		2			0	0.0943	0.0201	ADCY,ADRB3,ERK1/2,Mapk,P38 MAPK,PI3K (complex)	CACNA1C,DAPK1,ELK1,IGFBP5,IRS1,IRS2,KDELR1,MED1,NFAT5,PER2,PML,PTPRE,RAB7A,RARA,RPL23,RUNX2,SLC9A1,SYVN1,TAC1,TAPBP,TIMP2,TNFSF10,TXN,ULK1	24 (6)	5	ephedrine,pioglitazone	beta-estradiol,BRL 26830		SPHK2,UCP3	PI3K (complex)
phorbol esters	chemical - other		1			0	0.0948	0.0439	phorbol esters	PRKCA,PRKCG,TNFSF10,TXN,VIP	5 (1)	1				ADAM9,cyclooxygenase,GMFB,HMOX2,IL1,Pkc(s),TRH	HOXB7,PPARG,VDR
HOXB7	transcription regulator		2			0	0.095	0.0186	BMP4,CREBBP,ERK1/2,ETS1,FGF2,HOXB7	ABCG2,ACVR2B,BCL6,CACNA1C,CAMK1G,CAPZA2,DAPK1,EIF4A2,ELK1,EPAS1,GRIN1,IGF1R,IGFBP5,IRS1,IRS2,ITGAE,KCNC1,MED1,NEUROD6,NR3C2,PTPRE,PTTG1,RUNX2,SIN3A,SP1,SPRY1,SYVN1,TAC1,TAPBP,TIMP2,TYRP1	31 (6)	5		INSR,phorbol esters		CXCL1	CREBBP
DANCR	other	0.358	1			0	0.0966	0.0418	DANCR	RUNX2,TIMP2	2 (1)	1
FUT4	enzyme	0.09	2			0	0.0972	0.0429	EGFR,ERK1/2,FUT4,Gsk3,MAPKAPK2,P38 MAPK,PI3K (complex)	ABCG2,ACTB,AGO2,BACE1,BCL6,CACNA1C,CAPZA2,DAPK1,EGF,ELK1,FKBP11,HSPB8,IRS1,IRS2,KDELR1,MED1,NDUFB8,NFAT5,OSMR,PABPC1,PML,RAB7A,RARA,RPL23,SLC9A1,SREBF2,STAT3,SYVN1,TAC1,TAPBP,TIMP2,TNFSF10,ULK1,VIP	34 (7)	6				PI3K (complex)	Gsk3
MTMR6	phosphatase	0.207	3			0	0.0987	0.0356	Akt,Creb,KCNN4,MTMR6,NFATC1,NR3C1,phosphatidylinositol-3-phosphate	ABHD2,ACVR2B,BCL6,BHLHE40,CACNA1C,CHST3,DPY19L3,EIF4EBP2,ELK1,EPAS1,FHDC1,FKBP11,FKBP4,FLNB,GALNT10,GALNT11,GRIN1,IGF1R,IRS2,LPIN1,MLF1,NDUFB8,NRP2,PAG1,PRKCA,PSMD10,RGS2,RUNX2,SERPINB9,SERTAD2,ST3GAL6,STAT3,TAC1,TCIM,TMEM9B,TUSC3,ULK1	37 (7)	4					KCNN4
GMFB	growth factor	0.225	2			0	0.0987	0.025	CAT,GMFB,NFkB (complex),P38 MAPK,SOD1	BEX1,CD99,ELK1,EPAS1,GFPT2,GNPAT,GRIN1,HIVEP1,IGF1R,IGFBP5,KCND3,KDELR1,KDM2A,MFHAS1,MTSS1,NFAT5,NUP62,PIP5K1A,PML,RAB7A,RARA,RUNX2,SLC7A1,SREBF2,TNFSF10,ULK1,VIP	27 (5)	4	beta-estradiol,phorbol esters	CDKN1A,miR-29b-3p (and other miRNAs w/seed AGCACCA)
CASP7	peptidase	0.999	2			0	0.1	0.0249	CASP7,ERK1/2,MAPK8,P38 MAPK,PARP1,SMPD1	CACNA1C,DAPK1,EGF,ELK1,IGF1R,IGFBP5,IL18BP,IRS2,KDELR1,MED1,PML,PTPRE,RAB7A,RARA,RGS4,RUNX2,SESN2,SP1,SYVN1,TAC1,TAPBP,TIMP2,TNFSF10,ULK1,VIP	25 (6)	5	bardoxolone methyl,camptothecin,CD 437,HCRT,NLRP3,RASSF6,RB1	aminoglutethimide,beta-estradiol,CDKN1A,metribolone,ULK1
Raf	group		1			0	0.1	0.0305	Raf	EGF,GRIN1,IGF1R	3 (1)	1	acetoacetic acid,diacylglycerol,PI3K (complex),Pkc(s)	forskolin		CDKN1A,PRL,Rb	caspase,IGF1R,ULK1
JDP2	transcription regulator	0.493	2			0	0.102	0.0345	JDP2,MAPK14,P38 MAPK,PGR	ABCG2,AHCYL1,ARNT,ATP2B4,BACE1,BCL6,DPYSL2,DYNLL1,EP400,EPAS1,IGFBP5,IRS1,IRS2,KCNK1,KDELR1,MTSS1,NFAT5,PGRMC1,PML,PSMD10,RAB7A,RARA,SLC9A1,SREBF2,STAT3,TIMP2,TNFRSF21,TNFSF10,ULK1,VIP	30 (4)	3					beta-estradiol
EPHB6	kinase	0.369	2			0	0.102	0.0332	Abl1/2,CBL,EPHB6,ERK1/2,HSPA9,P38 MAPK,ZAP70	CACNA1C,DAPK1,EIF4EBP2,ELK1,IGF1R,IGFBP5,IRS2,KDELR1,MED1,NDUFB6,NFAT5,NME1,PML,PTPRE,RAB7A,RARA,SEC14L1,SESN2,SYVN1,TAC1,TAPBP,TNFSF10,ULK1,VIP	24 (7)	7				mir-103,miR-103-3p (and other miRNAs w/seed GCAGCAU),mir-23,mir-24,mir-27,miR-29b-3p (and other miRNAs w/seed AGCACCA)
Fibrin	complex		2			0	0.102	0.0353	ERK1/2,Fibrin,ITGAV,ITGB3,PLG	CACNA1C,DAPK1,ELK1,IGF1R,IRS2,KMT2A,MED1,PIP5K1A,PTPRE,RAB7A,RUNX2,SYVN1,TAC1,TAPBP,TIMP2,VDAC1	16 (5)	4		ENTPD1
GATM	enzyme	0.951	2			0	0.102	0.0428	AMPK,GATM,MTOR	ATP5PB,BEX1,CS,EPAS1,GLG1,IQSEC2,IRS1,LPIN1,MDH1,OAT,PGRMC1,RPL23,RUNX2,SREBF2,STAT3,UBE2O	16 (3)	2	HNF1A	mir-23
TECR	enzyme	0.621	3			0	0.103	0.0394	ATP2A2,ERN1,HACD3,MAPK8,NFkB (complex),PPARG,TECR	ABCG2,ATP2B4,ATP5PO,BACE1,BCL6,BEX1,CD99,CS,EGF,ELK1,FKBP11,GFPT2,GNPAT,GRIN1,HIVEP1,IRS1,IRS2,KCND3,KDM2A,MDH1,MFHAS1,MTSS1,NUP62,PIP5K1A,RARA,RGS4,RUNX2,SEC24D,SESN2,SLC7A1,SORBS1,SP1,SYVN1,TAC1,TIMP2,TNFSF10,TRAF6,WFS1	38 (7)	5		PRL
chloroquine	chemical drug		1			0	0.103	0.03	chloroquine	IRS1,RUNX2,TNFSF10,TRAF6,TXN	5 (1)	1				BCL2,FOXO3,HIF1A,SLC12A3	26s Proteasome,PRL,SOCS3
Mt3	other		2			0	0.103	0.0417	ABL1,Mt3,NTRK2	DAPK1,NME1,PAK2,RUNX2,SLC31A1,TNFSF10,VIP	7 (3)	2	SUMO3			ABL1
TNFRSF10A	transmembrane receptor		2			0	0.103	0.0438	Akt,Jnk,Mapk,MAPK8,NFkB (complex),NFKB1,P38 MAPK,RIPK1,TNFRSF10A	AGO2,AHRR,BCL6,BEX1,BHLHE40,CD99,CHST3,EGF,EPAS1,GALNT10,GALNT11,GFPT2,GNPAT,GRIN1,HIVEP1,IGF1R,IGFBP5,IRS1,KCND3,KDELR1,KDM2A,MFHAS1,MTSS1,NDUFB8,NFAT5,NRP2,NUP62,PER2,PIP5K1A,PML,PSMD10,RAB7A,RARA,RGS4,SESN2,SLC7A1,SP1,ST3GAL6,STAT3,TAC1,TMEM9B,TUSC3,ULK1,VIP	44 (9)	9	alsterpaullone,bafilomycin A1,bardoxolone methyl,CD 437,celecoxib,epigallocatechin-gallate,Z-LLL-CHO	binimetinib,PI3K (complex)		caspase
DISC1	other	0.995	2			0	0.104	0.0388	ATF4,DISC1,DTNBP1,ERK1/2	ABCG2,CACNA1C,DAPK1,ELK1,GHITM,GRIN1,IGF1R,IGFBP5,IRS2,MED1,MRPS7,OSMR,PTPRE,SESN2,SLC7A1,SYVN1,TAC1,TAPBP,TIMP2,WFS1	20 (4)	3
KCNN4	ion channel		2			0	0.105	0.0462	Creb,KCNN4,NFATC1,NR3C1	ABHD2,ACVR2B,BHLHE40,CACNA1C,DPY19L3,EIF4EBP2,FHDC1,FKBP11,FKBP4,FLNB,GRIN1,IRS2,LPIN1,MLF1,PAG1,PRKCA,RGS2,SERPINB9,SERTAD2,STAT3,TAC1,TCIM,TNFSF10,ULK1	24 (4)	3	CD3,phytohemagglutinin	CGS 21680,econazole,MTMR6,nifedipine,TRIM27
Complement component 1	complex		3			0	0.106	0.0422	ATF2,C1q,C1QA,C4A/C4B,Complement,Complement component 1,Creb,ERK,ERK1/2,MAPK14,MAPK8,P38 MAPK,PLA2G4A	ABCG2,ACTB,ACVR2B,ARNT,ATP2B4,BACE1,CACNA1C,DAPK1,DPY19L3,EGF,EIF4EBP2,EPAS1,FHDC1,FLNB,IGF1R,IGFBP5,IRS1,KDELR1,MED1,NFAT5,PML,PRKCA,PSMD10,PTPRE,RAB7A,RGS4,RUNX2,SESN2,SREBF2,STAT3,SYVN1,TAPBP,TNFSF10,ULK1	34 (13)	9
vasoactive intestinal peptide	biologic drug		2			0	0.107	0.0269	ADCY,ADCYAP1R1,ERK,ERK1/2,P38 MAPK,prostaglandin E2,vasoactive intestinal peptide	CACNA1C,DAPK1,DYNLL1,EGF,ELK1,EPAS1,IRS1,IRS2,JAK3,KDELR1,LYSMD2,MED1,NFAT5,PER2,PML,PTPRE,RAB7A,RARA,RGS2,SP1,SYVN1,TAC1,TAPBP,TIMP2,TNFSF10,TXN,ULK1,VIP	28 (7)	7				ADCYAP1R1
chondroitin sulfate	chemical - endogenous mammalian		2			0	0.107	0.0206	chondroitin sulfate,MAPT,P38 MAPK,PROC	BSN,GAS7,GRIN1,IGFBP5,KDELR1,NFAT5,PML,RAB7A,RARA,RPTOR,RUNX2,TIMP2,TNFSF10,ULK1,VIP	15 (4)	3
Gue 1654	chemical reagent		2			0	0.108	0.0248	ERK1/2,Gue 1654,ITGAM,ITGB2	CACNA1C,DAPK1,ELK1,IGF1R,IRS2,MED1,PTPRE,RUNX2,SYVN1,TAC1,TAPBP,TIMP2,TRAF6	13 (4)	3
TAOK1	kinase	0.023	2			0	0.108	0.0297	MAP2K3,MAP2K4,MAP2K6,MAPK8,MAPT,MARK2,TAOK1	BSN,EGF,ELK1,GAS7,GRIN1,PPA1,RARA,RGS4,SESN2,SLCO3A1,STAT3,TAC1,TNFSF10	13 (7)	6
ALDH2	enzyme	0.319	2			0	0.108	0.0169	ALDH2,ERK1/2,P38 MAPK	CACNA1C,DAPK1,ELK1,IGF1R,IGFBP5,IRS2,KDELR1,MED1,NFAT5,PML,PTPRE,RAB7A,RARA,RUNX2,SYVN1,TAC1,TAPBP,TIMP2,TNFSF10,ULK1,VIP	21 (3)	2	beta-estradiol,CLUH,dithiothreitol,phytohemagglutinin	chlorpropamide
SP1	transcription regulator	0	1			0	0.108	0.0483	SP1	ABCC8,ABHD2,BACE1,CD99,ENTPD5,GRIN1,HDAC4,HINT1,IGF1R,MECP2,POLB,PTTG1,RUNX2,STAT3,TIMP2,TNFSF10,TUG1	17 (1)	1	beta-estradiol,Cyclin A,diethylstilbestrol,esculetin,forskolin,INHBA,NADPH oxidase,PI3K (complex),Pkc(s),PRL	BTG2,CD28,celecoxib,epigallocatechin-gallate,MDM2,miR-29b-3p (and other miRNAs w/seed AGCACCA),pioglitazone,PPARG,streptozocin		ACSL1,CAV1,CDKN1A,CDKN2A,CDKN2B,CGB3 (includes others),CREM,CYP19A1,IGF1R,INSR,JAM2,KDM5A,NPR1,P2RX7,RB1,SIRT1,SMAD4,SREBF1,TINCR,VDR	GRM1,PDK1
econazole	chemical drug		2			0	0.109	0.0345	CYP19A1,CYP3A,CYP51A1,econazole	BACE1,EGF,GRIN1,IRS1,OSMR,RARA,S1PR3,SREBF2	8 (4)	3				CYP19A1	KCNN4
copper phenanthroline	chemical reagent		3			0	0.109	0.0185	CCR1,copper phenanthroline,ERK,ERK1/2,L-glutamic acid,P38 MAPK,SLC1A2	ABCG2,ACTB,CACNA1C,CBL,DAPK1,ELK1,EPAS1,GRIN1,IGF1R,IGFBP5,IRS1,IRS2,KDELR1,MED1,NFAT5,PML,PTPRE,RAB7A,RARA,RUNX2,SORBS1,SYVN1,TAC1,TAPBP,TIMP2,TNFSF10,ULK1,VIP	28 (7)	5				CCR1
1,25-dihydroxyvitamin D	chemical drug		2			0	0.11	0.0468	1,25-dihydroxyvitamin D,ATF2,FOXO3,FOXO4,MAPK8,MAPK9,NFkB (complex),Rb,VDR	ABL1,ACTB,ARNT,BCL6,BEX1,CD99,EGF,FLNB,GABARAPL1,GFPT2,GNPAT,GRIN1,H2AZ1,HDAC8,HIVEP1,IGFBP5,IRS2,KCND3,KDM2A,MFHAS1,MTSS1,NDUFV2,NR3C2,NRP2,NUP62,PIP5K1A,PRDX3,PTTG1,RAPGEF1,RARA,RGS4,S1PR3,SESN2,SLC7A1,SREBF2,TAC1,TIMP2,TXN,ULK1,ZYX	40 (9)	8				FOXO3,FOXO4,FST,Rb	CCND2
SOCS3	phosphatase	0.149	1			0	0.11	0.0298	SOCS3	IRS1,IRS2,STAT3,TRAF6	4 (1)	1	beta-estradiol,CNTF,CPT1B,CXCL1,geranylgeranylacetone,IKBKB,IL1,IL10R,NFE2L2,PPARG,PRL,SOX6,triptolide	26s Proteasome,CD28,CD3,chloroquine,HIF1A,miR-203a-3p (and other miRNAs w/seed UGAAAUG),SIRT1,VDR		BCL2,SREBF1	Cyclin E,IFNGR1,ITPR
ARID1A	transcription regulator	0.037	2			0	0.112	0.0423	Akt,ARID1A,CASP3,NR3C1	ABCG2,ABHD2,BCL6,BHLHE40,CHST3,ELK1,EPAS1,FKBP4,FZD4,GALNT10,GALNT11,GREB1,GRIN1,IGF1R,IRS2,LPIN1,MLF1,NDUFB8,NRP2,PSMD10,RGS2,RUNX2,SERPINB9,SERTAD2,ST3GAL6,STAT3,TAC1,TCIM,TMEM9B,TNFSF10,TUSC3	31 (4)	4				BCL2,CDKN1A,LRP5,TLE1	ALDH1A1,CXCL1,Cyclin A,WIF1
[truncated: 1,812 more rows]

## Sheet: fNP_ME
2000-2022 QIAGEN.
[truncated: 1,704 more rows]

## Sheet: fNP_AN
2000-2022 QIAGEN.
[truncated: 3,656 more rows]

## Sheet: fNP_24RC
2000-2021 QIAGEN.
[truncated: 7,335 more rows]

## Sheet: fNP_12RC
¬ 2000-2021 QIAGEN.
[truncated: 8,319 more rows]

## Sheet: fNP_12+24RC
¬ 2000-2021 QIAGEN.
[truncated: 4,698 more rows]

[truncated: 14 more sheets: MatchNP, SZ, mNP>SZ, SZ>mNP, mNP_ME, mNP_AN, SZ_ME, SZ_AN, mNP_24RC, mNP_12RC, mNP_24+12RC, SZ_24RC, SZ_12RC, SZ_24+12RC]
