# Supplementary material for: Twelve-hour rhythms in transcript expression within the human dorsolateral prefrontal cortex are altered in schizophrenia
Source: PLoS Biol. 2023 Jan 24;21(1):e3001688. doi: 10.1371/journal.pbio.3001688 (PMC9873190; doi:10.1371/journal.pbio.3001688)
Supplement: S8 File — (Tab 1) P values for all motifs analyzed in LISA Combined Cistrome Motif Enrichment Analysis. (Tab 2) P values only for motifs of genes expressed in our dataset. HGNC protein family category is listed. (XLSX) [file pbio.3001688.s019.xlsx]

## Sheet: All Motifs
Transcription Factor	Motifs	fNP	fNP ME	fNP AN	mNP	SZ	mNP ME	mNP AN	SZ ME	SZ AN	Loss	Loss ME	Loss AN	Gain	Gain ME	Gain AN
ATF2::JUN	M00041	0.00495	0.031	0.137	0.0857	0.00261	5.81e-05	0.23	0.0539	0.00025	0.109	0.000342	0.602	0.219	0.00347	0.506
IRF1	M00062	0.00588	0.12	0.374	0.0398	0.13	1.55e-07	0.993	0.107	0.18	8.47e-06	2.32e-06	0.981	0.00276	0.411	0.58
TFCP2	M00072	0.462	0.981	3.77e-05	0.138	0.285	0.00499	2.56e-07	0.00092	0.0123	0.18	5.4e-05	0.0153	0.199	2.17e-06	0.0321
RUNX1	M00082	0.023	0.0225	0.91	0.0262	0.0417	1.62e-09	1	0.695	0.951	0.0386	3e-07	1	0.0147	0.741	0.914
ZBTB6	M00085	0.117	0.989	5.08e-07	0.194	0.000302	0.000108	1.39e-07	0.001	0.0014	0.00817	0.997	1.2e-06	0.000183	6.68e-07	3.52e-05
IKZF1	M00088	0.0231	0.462	0.0336	0.224	0.618	0.121	0.00165	0.17	0.214	0.803	0.000486	0.0536	0.275	0.216	0.0834
CUX1	M00105	0.244	0.0791	0.0015	0.0108	0.0513	0.00198	0.373	0.129	0.000187	0.0879	0.00396	0.214	0.0561	0.00171	0.00136
CNTN2::CREB1	M00115	0.136	0.993	8.99e-07	0.434	0.104	0.211	1.11e-11	0.00416	0.0082	0.0624	0.000269	4.43e-07	0.0947	0.0355	0.00172
POU3F1	M00133	0.0546	0.000672	0.485	0.0131	0.00148	3.74e-08	0.796	0.0613	0.00104	0.0062	3.88e-05	0.198	0.000939	0.0118	0.155
AHR	M00139	0.0425	0.00679	1.97e-08	0.00243	0.00123	1.25e-06	1.36e-08	8.31e-05	0.000298	0.00494	2.87e-05	2.2e-05	0.000134	7.14e-09	6.43e-05
IKZF1	M00141	0.0158	0.7	2.86e-08	0.00594	0.68	0.000264	0.00134	0.328	0.0605	0.444	3.88e-07	3.9e-05	0.766	0.0188	0.0661
PAX5	M00143	0.00105	0.417	4.13e-09	0.000214	0.00217	8.44e-09	7.15e-09	2.56e-06	1.91e-06	0.000836	6.33e-07	6.39e-05	0.000551	8.53e-09	0.000112
NR2F2	M00155	0.0434	0.714	0.000674	0.116	0.303	0.0344	5.53e-06	0.0223	0.000517	0.269	0.000633	0.000873	0.617	2.26e-06	0.00698
CEBPA	M00159	0.0105	0.0285	0.148	0.0628	0.0902	0.00127	0.0532	0.179	0.000358	0.00958	0.00406	0.0518	0.0153	0.0225	0.00591
ATF2	M00179	0.000468	0.00259	0.000283	0.000185	0.0262	5.31e-13	8.2e-05	0.0301	1.13e-09	0.00662	1.15e-09	0.000866	0.00289	6.4e-05	0.000872
SREBF1	M00220	0.0649	0.351	0.0254	0.2	0.698	0.0112	0.00139	0.941	0.056	0.682	0.997	0.00084	0.502	0.000529	0.0959
TCF3	M00222	0.0706	0.0832	0.00283	0.00101	0.0329	0.00035	2.2e-06	0.000332	0.00193	0.00255	1.34e-05	4.3e-05	0.0161	0.0139	0.0179
NKX2-5	M00241	0.00755	0.00163	0.725	0.0742	0.0929	4.93e-07	0.944	0.959	0.308	8.03e-05	6.18e-10	0.998	0.361	0.88	0.962
FOXI1	M00289	0.0229	0.00203	0.918	0.167	0.145	0.000159	0.966	0.999	0.988	0.0215	9.66e-05	0.999	0.0759	0.974	1
Foxf1a	M00294	0.0181	0.0544	0.993	0.487	0.0113	0.000227	0.988	0.992	0.877	0.196	5.19e-08	0.996	0.129	0.725	0.997
PAX1	M00326	0.0587	0.0392	0.000247	0.236	0.000169	0.304	0.0444	0.168	0.00181	0.00175	0.0314	0.0017	0.00112	0.0113	0.000189
PAX3	M00327	2.51e-06	0.00114	1.24e-07	4.94e-05	5.5e-08	9.25e-10	2.47e-08	1.01e-05	6.61e-11	3.02e-05	1.82e-10	0.000731	0.000198	6.57e-06	9.33e-06
FOXN1	M00332	0.0809	0.0232	1.5e-05	7.94e-07	3.98e-06	2.29e-10	7.43e-05	0.0568	3.59e-08	0.000289	2.21e-07	0.000458	5.06e-05	1.22e-05	6.73e-05
GABPB1	M00341	0.0268	0.0324	7e-09	2.31e-07	0.000371	4.83e-07	2.03e-08	1.02e-05	1.21e-07	0.000252	8.1e-07	0.000139	0.0013	1.29e-05	6.39e-06
PAX4	M00373	0.00166	0.0024	1.97e-08	1.39e-05	4.85e-07	7.03e-13	2.55e-09	3.45e-08	1.74e-11	0.00363	5.81e-09	7.45e-06	0.000208	6.34e-08	2.51e-07
PAX4	M00378	0.00234	0.863	9e-09	6.4e-05	0.00699	1.49e-05	9.77e-12	0.000863	0.000146	0.00719	0.00015	1.53e-08	0.00102	5.72e-06	1.9e-05
MEF2A	M00405	0.0724	0.00389	0.684	2.94e-05	0.106	5.16e-08	0.908	0.988	0.719	0.0186	7.18e-08	0.785	0.019	0.881	0.951
ALX1	M00416	0.0324	0.000894	0.892	0.083	0.0259	0.994	0.976	0.0037	0.952	0.00837	2.9e-07	1	0.0654	0.284	0.964
MEIS1::HOXA9	M00420	0.0504	0.000217	0.0889	0.139	0.518	0.00534	0.996	0.637	0.969	0.0639	0.00189	0.938	0.173	0.303	0.996
Hmx3	M00433	0.059	0.419	0.000102	0.0355	0.918	0.000696	2.3e-08	0.114	0.239	0.0766	0.000335	0.00151	0.995	0.00355	0.667
VDR	M00444	0.000556	0.952	2.65e-08	0.0254	0.0327	0.944	1.83e-10	1.14e-10	0.0559	0.0691	1	2.4e-10	0.0244	9.62e-07	7.04e-05
ZIC1	M00448	0.000159	0.135	4.8e-08	0.000273	0.00279	4.45e-09	1.3e-08	9.47e-06	0.000161	0.000948	0.00011	2.95e-08	0.0797	1.68e-06	7.57e-05
ZIC2	M00449	0.00993	0.592	5.63e-08	0.00835	0.0047	0.000122	3.51e-08	0.000337	0.0297	0.0197	2.79e-05	8.51e-07	0.00631	7.64e-06	0.00832
ARID5B	M00454	0.00572	0.12	0.328	0.00303	0.28	0.171	0.52	0.0361	0.0369	0.0161	0.00521	0.291	0.0269	0.635	0.309
BPTF	M00456	0.00254	0.0187	0.0029	0.000476	0.00017	0.000305	0.000757	0.141	0.00106	0.00164	0.00135	0.0127	1.78e-05	0.00246	0.00026
POU6F1	M00465	0.0652	0.000876	0.917	0.0481	0.0778	5.19e-10	0.998	0.246	0.962	0.00222	1.8e-10	1	0.0481	0.985	0.991
ZNF423	M00467	0.92	0.994	5.86e-06	0.744	0.296	1	6.06e-06	0.00899	0.0717	0.828	1	8.01e-06	0.0241	0.000449	0.00143
KLF12	M00468	0.00042	0.87	1.26e-07	0.000305	0.000319	1.7e-05	2.73e-10	1.54e-06	0.00265	0.00497	0.00218	6.29e-06	0.000366	5.59e-06	0.000585
CDC5L	M00478	0.0372	3.37e-05	0.772	0.00274	0.0249	7.33e-10	0.998	0.699	0.854	0.00183	3.66e-13	0.972	4.24e-05	0.258	0.898
ATF6	M00483	0.0245	0.194	0.00247	0.0658	0.0305	4.55e-05	0.000722	0.0939	6.26e-06	0.156	0.00011	0.00127	0.158	0.00899	0.000791
PAX2	M00486	0.0144	0.00322	8.63e-05	8.23e-05	0.00057	1.57e-05	0.0329	0.101	6.34e-05	0.00101	1.31e-06	0.00746	9.12e-05	0.00129	0.000332
BACH2	M00490	0.358	0.653	0.00138	0.0227	0.808	0.000441	0.0133	0.401	0.0924	0.0193	7.62e-06	0.000133	0.959	0.263	0.00782
PATZ1	M00491	0.00626	0.953	3.81e-09	0.0107	0.0985	0.004	5.33e-12	5.81e-06	0.177	0.0464	1.19e-05	2.39e-08	0.199	5.51e-05	1.54e-05
BACH1	M00495	0.322	0.686	0.0551	0.117	0.817	0.000511	0.00204	0.0293	0.385	0.279	0.999	7.16e-06	0.923	0.0242	0.4
STAT6	M00500	0.0344	0.545	0.00185	0.0635	0.114	0.0101	0.0199	0.185	6.02e-05	0.133	0.000443	6.69e-05	0.00973	0.0207	0.00102
ATF4	M00514	0.000162	0.0052	4.01e-08	0.000107	0.000697	2.85e-10	9.88e-10	0.000398	2.8e-07	0.00012	1.56e-06	3.1e-07	0.000694	3.26e-05	2.98e-05
PPARG::RXRA	M00515	0.105	0.462	0.0062	0.098	0.372	5.34e-05	0.105	0.00666	0.00399	0.296	0.000316	0.00114	0.953	7.18e-05	0.34
PPARG::RXRA	M00518	0.0932	0.257	8.03e-10	0.0015	0.00615	1.66e-05	1.84e-09	0.00809	0.000148	0.00615	2.5e-05	3.63e-06	0.0296	4.09e-06	0.00544
NR6A1	M00526	0.655	0.754	0.486	0.718	0.186	0.00838	0.239	0.00474	0.00985	0.794	0.0065	0.189	0.531	0.0137	0.00862
CEBPD	M00621	0.00508	0.000193	0.159	0.0022	0.0831	0.0118	0.874	0.119	0.000384	0.0185	0.00525	0.512	0.176	0.424	0.495
CEBPG	M00622	0.00196	0.000251	0.984	0.0368	0.0841	3.12e-06	0.991	0.601	0.958	0.00391	1.42e-07	0.996	0.00356	0.169	0.95
DBP	M00624	0.286	0.519	0.264	0.199	0.521	0.0248	0.591	0.485	0.902	0.278	0.0133	0.961	0.203	0.0847	0.717
GATA4	M00632	0.0502	0.718	0.116	0.615	0.455	0.236	0.949	0.142	0.372	0.715	0.101	0.656	0.691	0.829	0.68
HOXA4	M00640	0.427	0.153	0.608	0.0892	0.0995	1.19e-06	0.894	0.109	0.944	0.0148	1.32e-05	0.862	0.0302	0.708	0.96
UBP1	M00644	0.0697	0.442	5.7e-06	0.000355	0.189	3.98e-07	2.46e-06	2.84e-05	0.015	0.000936	1.03e-06	9.85e-09	0.00672	2.15e-06	0.000649
HNF1B	M00646	0.388	0.999	0.000407	0.642	0.209	1	4.88e-05	0.00648	0.0898	0.972	1	3.09e-05	0.832	4.6e-05	0.000735
NR1H3	M00647	0.00195	0.803	2.57e-07	0.00104	0.000131	0.00011	9.41e-10	2.27e-06	0.000236	0.00272	3.62e-05	4.74e-07	0.0237	3.76e-08	0.000116
MAF	M00648	0.0862	0.554	0.000372	0.00776	0.889	0.00163	0.0101	0.304	0.115	0.176	0.000276	0.000482	0.886	0.585	0.00401
MAZ	M00649	0.0092	0.925	8.06e-10	0.0123	0.0483	0.988	5.03e-12	2.6e-08	0.036	0.0739	0.999	2.22e-07	0.15	0.000386	0.000572
SP3	M00665	0.00358	0.91	5.93e-09	0.00119	0.00465	4.29e-07	3.24e-12	8.13e-06	0.00216	5.75e-06	0.000106	4.86e-08	0.0203	3.99e-07	0.000382
TEF	M00672	0.031	0.00322	0.996	0.39	0.261	1.2e-08	1	0.0351	0.998	0.00709	2.95e-09	1	0.00328	0.997	0.996
ETV7	M00678	0.0534	0.0433	0.215	0.0123	0.279	0.00283	0.95	0.0222	0.00985	0.0218	1.91e-08	0.488	0.0844	0.00871	0.0529
E4F1	M00694	0.0037	0.00279	0.0253	0.00426	0.00143	0.00356	8.08e-05	0.0377	1.82e-05	0.0106	1.2e-06	0.000989	0.0066	0.00292	0.00483
TEAD2	M00695	0.00107	0.245	5.09e-08	0.000244	4.29e-05	2.29e-11	6.37e-10	1.18e-06	4.46e-05	0.000708	1.51e-08	3.86e-05	0.00242	1.22e-07	6.43e-05
GTF2I	M00706	0.0692	0.994	0.000516	0.859	0.732	0.997	2.25e-06	0.013	0.0894	0.839	0.000392	8.9e-07	0.702	0.00142	0.0618
MYOG	M00712	0.973	1	0.00636	0.666	0.897	3.01e-06	7.03e-06	0.00109	0.135	0.879	3.55e-09	0.00267	0.939	7.45e-07	0.0107
PAX8	M00717	0.000254	0.000106	4.46e-09	3.25e-06	1.19e-06	1.86e-09	6.08e-08	0.000405	3.28e-07	0.000284	9.12e-07	1.61e-05	4.76e-05	2.02e-06	0.00031
SMAD4	M00733	0.00885	0.966	9.52e-11	0.00768	0.0299	9.91e-06	8.37e-07	9.59e-06	0.000175	0.0217	4.09e-06	9.08e-06	0.0591	2.69e-05	0.0141
E2F1::TFDP1	M00736	0.00046	0.00831	9.59e-09	6.25e-06	1.01e-06	7.62e-09	8.98e-07	5.09e-05	1.67e-09	0.00456	1.52e-08	0.00278	8.14e-05	2.61e-05	2.86e-07
E2F1::TFDP2	M00737	0.00268	0.00945	3.47e-08	1.23e-05	2.53e-05	1.36e-08	2.05e-05	0.000489	8.97e-09	0.00306	4.11e-10	0.0547	0.000325	2.03e-05	0.000117
SREBF1	M00749	0.821	1	0.0571	0.763	0.897	1	2.3e-05	0.396	0.082	0.924	1	0.00177	0.956	0.00147	0.117
HMGA1	M00750	0.00228	0.000309	0.418	0.107	0.00019	5.08e-07	0.938	0.000326	0.325	0.0512	6.55e-05	0.769	1.97e-07	0.00283	0.144
SMAD1	M00792	1.86e-05	0.0612	4.73e-09	2.76e-06	1.17e-05	4.92e-08	1.17e-08	0.000165	2.99e-06	0.000453	8.82e-10	0.000368	9.3e-05	1.45e-05	0.00471
PAX1	M00808	0.55	0.642	0.0491	0.0632	0.239	0.0428	0.0157	0.00413	0.344	0.935	0.0298	0.0036	0.962	7.76e-05	0.284
FOXH1	M00809	0.0471	0.0554	0.893	0.0279	0.632	4.5e-09	0.999	0.996	0.999	0.122	4.5e-06	1	0.131	0.0165	1
VDR	M00961	0.000393	0.0607	3.86e-07	3.44e-07	0.000384	9.84e-08	1.62e-08	2.31e-05	2.31e-05	6.65e-05	8.67e-08	1.85e-06	0.0137	5.38e-06	0.00386
NR1I2	M00964	0.146	0.806	0.0255	0.0265	0.715	0.185	0.219	0.299	3.48e-05	0.161	6.6e-05	0.000427	0.000972	4.82e-06	0.00235
PAX6	M00979	0.755	0.915	0.0857	0.685	0.805	0.00549	0.000205	0.0182	0.0867	0.648	1	0.00313	0.686	0.000246	0.198
MAF	M00983	0.874	0.626	0.0908	0.17	0.139	0.364	0.216	0.129	0.659	0.231	0.00581	0.268	0.171	0.000206	0.0104
FOXP1	M00987	0.0756	0.00322	0.826	0.254	0.0495	0.000146	0.95	0.0582	0.995	0.0141	5.32e-13	1	0.0286	0.0884	1
FOXP3	M00992	0.133	0.26	0.749	0.00493	0.282	0.00882	0.755	0.575	0.716	0.0255	0.00154	0.707	0.484	0.307	0.648
TAL1	M00993	0.87	1	0.195	0.821	0.989	1	0.000288	0.874	0.57	0.485	1.23e-09	4.88e-05	0.78	6.79e-06	0.214
AIRE	M00999	0.000542	2.07e-05	0.2	0.00389	0.0171	3.53e-05	0.427	0.00491	0.00472	2.77e-05	0.00055	0.961	0.00608	0.613	0.118
DEAF1	M01002	0.000101	8.71e-05	3.06e-08	1.19e-05	4.64e-06	4.71e-08	1.5e-08	5.47e-06	2.92e-07	0.000435	5.64e-09	0.000163	0.000105	5e-06	2.28e-05
IKZF2	M01004	0.000172	0.000407	0.518	0.00771	0.0147	1.11e-06	0.816	0.127	0.979	0.0536	1.3e-08	0.998	0.0212	0.251	0.835
HES1	M01009	0.0011	0.0209	3.03e-08	2.81e-05	9.14e-06	1.02e-07	9.26e-08	1.05e-09	4.21e-05	7.85e-05	7.56e-07	1.06e-06	0.00266	1.82e-08	6.36e-05
HMGA1	M01010	0.00119	0.0185	0.336	0.00901	0.00171	2.08e-07	0.88	0.00952	0.755	0.00211	2.63e-05	0.951	0.00309	0.124	0.483
GLI1	M01037	0.106	0.902	2.15e-07	0.0167	0.0725	2.55e-05	8.75e-07	0.000252	0.0124	0.198	0.000397	5.25e-08	0.0841	1.09e-05	0.0373
GFI1	M01067	1.77e-05	0.00197	0.000129	0.00148	0.000756	1.56e-06	0.0366	0.00663	1.48e-05	6.56e-05	0.0011	0.588	0.00403	0.0275	0.0041
GZF1	M01069	0.232	0.14	0.181	0.0979	0.0371	0.000511	0.207	0.104	0.000546	0.00042	0.00108	0.158	0.02	0.507	0.0587
ZBTB16	M01075	0.25	0.000239	0.981	0.0243	0.0485	6.51e-08	1	0.371	0.463	0.0174	3.85e-11	0.999	0.000114	0.869	0.463
ZNF628	M01081	0.536	0.645	0.00363	0.54	0.644	0.000203	0.0698	0.368	0.209	0.603	0.00511	0.0741	0.568	0.0693	0.127
ZBTB7A	M01100	0.0134	0.955	1.53e-08	0.0111	0.174	3.88e-05	4.57e-10	7.81e-07	0.0531	0.00852	2.73e-05	1.64e-08	0.879	2.22e-05	3.12e-05
Ovol2	M01104	0.0073	0.924	8.42e-08	0.000551	0.00531	0.000152	2.44e-10	8.06e-05	0.00309	0.0495	0.978	3.47e-07	0.0217	2.23e-05	0.000305
ZNF350	M01105	0.00389	0.552	7.02e-07	0.00485	0.0344	0.00104	2.11e-10	0.021	0.0402	0.279	4.36e-06	5.3e-07	0.619	0.00596	0.0175
HOXA7	M01108	0.0383	0.0716	0.156	0.521	0.964	0.00305	0.159	0.58	0.175	0.103	0.000176	0.893	0.915	0.733	0.406
ZNF589	M01109	0.000753	0.615	1.17e-08	0.000238	0.00048	1.43e-05	2.52e-08	3.5e-07	1.27e-05	0.00149	2.08e-06	7.35e-06	0.607	0.00973	4.98e-05
RBPJ	M01112	0.000655	0.179	0.0205	0.0341	0.000344	0.00128	0.000663	0.0106	0.025	0.638	1.68e-05	0.0189	0.00611	0.00063	0.0124
WT1	M01118	0.00219	0.0159	3.82e-08	0.000176	0.000218	8.77e-06	1.21e-09	2.83e-06	1.81e-05	0.0126	1.62e-05	1.89e-06	0.00692	1.31e-07	5.7e-07
ZBTB33	M01119	0.505	0.51	0.00293	0.118	0.109	0.000571	0.000851	0.0628	0.152	0.664	2.5e-05	0.0268	0.995	0.0232	0.0665
ZNF219	M01122	0.00241	0.907	6.97e-08	0.0288	0.221	0.00398	9.36e-11	6.2e-06	0.00245	0.0102	7.08e-05	1.98e-08	0.0978	1.91e-06	0.00021
NANOG	M01123	0.697	0.909	0.109	0.418	0.77	0.0946	0.125	0.202	0.105	0.661	1.5e-05	0.235	0.607	0.00307	0.108
ISL1	M01127	0.0706	0.105	0.707	0.107	0.323	0.0012	0.995	0.436	0.655	0.041	6.66e-05	0.994	0.0174	0.425	0.875
SF1	M01132	0.134	0.723	0.0926	0.0589	0.649	0.0283	0.266	0.00425	0.0197	0.57	1.43e-06	0.309	0.0784	0.0144	0.0001
DMRT1	M01146	0.378	0.11	0.875	0.0199	0.0137	7.55e-08	0.994	0.0668	0.885	0.0821	6.48e-06	0.957	0.0631	0.423	0.97
DMRT2	M01147	0.0681	0.00115	0.933	0.149	0.00991	3.16e-09	0.996	0.91	0.875	0.000742	1.21e-08	1	0.00572	0.984	1
DMRT3	M01148	0.101	0.0273	0.942	0.0183	0.0333	3.39e-08	1	0.506	0.997	0.00624	3.18e-12	1	0.0028	0.44	0.993
Dmrta1	M01149	0.00203	0.0262	0.908	0.0588	0.0125	8.88e-09	0.999	0.608	0.91	2.32e-05	2.14e-12	0.998	0.000158	0.605	0.868
Dmrta2	M01150	0.0296	0.000771	0.827	0.000955	0.0907	1.09e-06	0.983	0.0347	0.967	0.00298	1.56e-06	0.995	0.0395	0.0427	0.926
Dmrtc2	M01151	0.216	0.277	0.966	0.0398	0.017	4.93e-07	0.972	0.494	0.224	0.00853	1.33e-05	0.967	0.00724	0.63	0.918
BCL6	M01171	0.433	0.842	0.311	0.128	0.726	0.136	0.113	0.264	0.636	0.757	0.00772	0.0394	0.583	0.672	0.31
ZBTB7B	M01175	0.00424	0.952	6.76e-08	0.00299	0.011	0.0316	1.7e-12	9.99e-08	0.0172	0.00836	7.81e-05	8.74e-07	0.00435	3.19e-10	0.000605
SREBF2	M01177	0.00112	0.0815	2.05e-07	3.16e-06	0.00185	2.41e-11	4.2e-08	0.000117	1.39e-08	0.00735	7.32e-10	2.25e-05	0.00187	5e-07	2.33e-06
TBX22	M01195	0.0117	0.46	0.495	0.0587	0.544	0.018	0.0751	0.0139	0.463	0.257	0.0231	0.228	0.027	0.00334	0.108
ETS2	M01207	0.00796	0.0438	8.44e-05	0.00251	0.000216	2.07e-08	0.0251	0.0218	0.000191	0.0443	1.65e-08	0.0613	0.000649	0.000451	8e-06
GTF2IRD1	M01229	0.0379	0.102	0.000145	0.121	0.144	0.00389	0.156	0.0473	0.133	0.0516	0.0336	0.0129	0.00507	0.016	0.0765
ZNF333	M01230	0.000728	0.0693	0.892	0.0817	0.61	8.2e-06	0.985	0.876	0.834	0.361	0.000218	0.996	0.461	0.976	0.973
GTF2IRD1	M01241	0.00632	0.0365	3.29e-05	0.00141	0.0113	1.79e-07	3.07e-05	0.00786	0.00253	0.00186	0.000258	0.00101	0.136	0.00481	3.73e-05
MTF1	M01243	0.00123	0.0359	2.38e-08	2.18e-05	0.00059	8.52e-10	3.86e-08	6.97e-06	3.46e-05	0.000268	5.07e-05	1.35e-06	0.00351	2.71e-06	0.000125
NANOG	M01247	0.00843	0.0454	0.014	0.198	0.0125	2.45e-05	0.0717	0.00121	0.635	0.000348	2.32e-05	0.806	0.137	0.449	0.824
NR0B1	M01248	0.00475	0.519	0.000221	1.06e-05	0.000142	0.000341	1.57e-08	5.1e-06	5.66e-07	0.00374	0.000346	1.2e-05	0.000958	9.87e-05	6.16e-06
E2F6	M01252	0.00206	0.00398	0.0144	0.00408	0.0179	0.000973	0.124	0.0243	0.00313	0.000413	3.25e-07	0.0585	0.00228	0.0123	0.0497
TBX18	M01262	0.0194	0.966	0.717	0.184	0.34	0.295	0.242	0.0383	0.635	0.199	0.0953	0.781	0.472	0.0018	0.118
NR1H4	M01268	0.0269	0.471	0.825	0.252	0.933	0.00296	0.233	0.0949	0.244	0.73	0.00173	0.161	0.99	0.00245	0.416
PPARA	M01282	0.0808	0.953	0.709	0.423	0.964	0.0485	0.299	0.155	0.792	0.804	0.000366	0.113	0.838	0.0241	0.299
NEUROD1	M01288	0.8	0.99	2.19e-06	0.428	0.037	0.00277	1.46e-11	0.00396	0.0473	0.127	1	3.38e-07	0.0631	3.19e-06	0.00111
ATF5	M01295	0.438	0.994	0.0801	0.705	0.294	0.822	0.18	0.52	0.14	0.767	0.00143	0.0559	0.224	0.0155	0.35
HMGA2	M01300	0.0131	0.000495	0.775	0.0172	0.0302	1.63e-08	0.994	0.59	0.822	0.123	1.22e-06	1	0.0154	0.835	0.646
TEF	M01305	0.0129	0.894	0.0968	0.212	0.681	0.0186	0.5	0.852	0.148	0.172	0.00225	0.103	0.401	0.812	0.0278
ZNF217	M01306	0.0449	0.198	0.0296	0.236	0.119	0.0836	0.927	0.0152	0.128	0.0904	0.0149	0.44	0.000691	0.0339	0.0659
NKX2-1	M01312	0.256	0.648	0.0158	0.171	0.0162	0.0216	0.488	0.0411	0.0309	0.00463	0.00511	0.473	0.038	0.0435	0.00809
GSX2	M01326	0.045	0.00219	0.701	0.0189	0.0458	5.07e-05	0.958	0.389	0.267	0.102	5.42e-05	0.99	0.235	0.804	0.765
Nkx1-1	M01334	0.102	0.00104	0.021	0.087	0.000522	0.0103	0.00173	0.0218	0.00223	0.0368	0.000355	0.506	0.257	0.674	0.0541
Obox2	M01364	0.000222	0.0485	0.0415	0.0996	0.766	0.00117	0.648	0.281	0.543	0.0157	0.00387	0.393	0.525	0.537	0.0795
Hlx	M01399	0.018	0.00664	0.863	0.135	0.000161	2.86e-12	1	0.0164	0.871	0.0007	9.64e-12	1	6.7e-05	0.904	0.987
HNF1B	M01425	0.0351	0.000282	0.176	0.00115	0.000187	4.72e-07	0.823	0.29	0.146	0.000735	2.1e-11	0.78	0.0188	0.302	0.0548
Rhox6	M01435	0.111	0.000187	0.68	0.0126	0.00486	8.73e-08	0.961	0.688	0.0583	0.00953	2.36e-06	0.988	0.104	0.695	0.455
Obox6	M01445	0.0142	0.0356	0.251	0.063	0.143	1.44e-08	0.503	0.266	0.313	0.00437	4.67e-06	0.73	0.102	0.102	0.664
Obox1	M01450	0.0411	0.119	0.289	0.0588	0.432	0.00048	0.62	0.118	0.698	0.0446	0.000674	0.442	0.36	0.266	0.298
ALX1	M01453	0.0566	0.00211	0.364	0.147	0.00609	2.28e-06	0.977	0.331	0.864	0.033	2.33e-10	0.95	0.0354	0.218	0.924
Obox3	M01466	0.00955	0.125	0.00893	0.0466	0.32	0.00147	0.26	0.477	0.523	0.0602	0.0412	0.0547	0.0859	0.0149	0.08
POU6F1	M01479	0.785	0.0458	0.36	0.0099	0.137	0.115	0.743	0.123	0.624	0.162	0.00781	0.714	0.292	0.456	0.933
Obox5	M01480	0.00067	4.62e-05	0.111	0.0808	0.594	0.000187	0.608	0.0217	0.26	0.0262	2.88e-06	0.735	0.41	0.809	0.713
Dbx1	M01483	0.00366	0.00303	0.357	0.000473	0.0293	8.18e-09	0.999	0.0135	0.8	0.000329	2.91e-13	1	0.00134	0.965	1
SMAD1	M01590	0.238	0.577	0.024	0.261	0.00223	0.000554	0.988	0.603	0.568	0.078	0.000492	0.466	0.0811	0.035	0.217
TFCP2L1	M01592	0.021	0.869	3.94e-08	5.66e-06	0.00531	5.07e-07	5.32e-09	1.91e-05	0.000362	0.00189	4.42e-10	1.74e-07	0.0185	9.19e-06	0.00126
GLI3	M01596	0.0819	0.971	8.62e-05	0.107	0.346	8.8e-05	1.15e-08	0.0102	0.182	0.536	1	6.31e-08	0.467	0.000112	0.00828
NR2E3	M01650	0.389	0.00377	0.94	0.177	0.869	1.39e-05	1	0.018	0.438	0.593	0.00932	0.86	0.33	0.226	0.931
Trp63	M01656	0.104	0.724	4.42e-05	0.185	0.0356	0.00399	1.96e-07	0.00645	0.134	0.0123	0.00044	0.000756	0.998	0.163	0.0257
Yy2	M01694	0.331	0.0833	0.867	0.114	0.242	0.869	0.571	0.65	0.716	0.0689	0.000909	0.172	0.0379	0.122	0.794
MAFA	M01709	0.0913	0.999	5.56e-05	0.477	0.405	0.0146	0.00415	0.0608	0.652	0.439	9.41e-05	2.84e-05	0.57	0.00889	0.131
KLF15	M01714	0.00951	0.908	7.6e-08	0.00579	0.0343	0.00282	1.28e-11	2.46e-06	0.000161	0.0504	0.000962	1.36e-07	0.00505	2.08e-06	0.000103
RORB	M01722	0.244	0.351	0.0797	0.442	0.876	0.112	0.0239	0.0681	0.912	0.629	0.00152	1.2e-05	0.568	0.0121	0.197
SATB1	M01723	0.0443	0.00254	0.936	0.00244	0.023	4.11e-15	1	0.661	0.834	0.000787	8.83e-16	1	0.000749	0.657	0.995
NR2F6	M01728	0.169	0.853	0.0213	0.167	0.464	0.00271	0.103	0.0159	0.011	0.305	0.00067	0.0147	0.563	0.152	0.00753
MZF1	M01733	0.112	0.988	1.15e-06	0.523	0.706	0.999	1.25e-08	0.000191	0.0038	0.976	1	7.17e-10	0.989	0.015	0.181
NFATC4	M01734	0.0205	0.00935	0.0372	0.0167	0.0591	0.125	0.961	0.897	0.47	0.229	0.00834	0.886	0.00386	0.114	0.431
Zscan10	M01742	0.000627	0.00607	6.7e-09	2.18e-05	9.8e-09	4.96e-09	2.06e-09	3.2e-06	3.29e-07	0.00287	2.45e-09	7.6e-06	0.000136	1.28e-08	1.83e-06
ZFP42	M01744	0.0727	0.0774	2.88e-06	0.000134	0.00044	2.21e-06	1.21e-09	3.53e-05	1.55e-05	0.00378	3.65e-07	7.78e-07	0.00012	1.19e-05	0.00029
SP2	M01783	0.00208	0.572	3.78e-08	0.000127	0.0106	1.43e-05	2.16e-10	1.2e-05	8.32e-06	0.0326	1.52e-07	1.63e-05	0.13	2e-06	0.000686
PAX5	MA0014	0.00835	0.000931	5.16e-08	9.38e-06	1.12e-05	3.66e-06	5.17e-09	6.72e-07	3.47e-07	9.26e-06	1.52e-07	9.69e-06	8.41e-05	2.52e-07	9.95e-07
NR2F1	MA0017	0.435	0.879	0.0164	0.399	0.785	5.56e-06	0.0129	0.0441	0.139	0.143	9.67e-05	0.00288	0.568	0.0877	0.271
FOXF2	MA0030	0.00025	0.0126	0.385	0.00758	0.11	2.49e-10	0.956	0.293	0.976	0.00838	4.02e-10	0.998	0.249	0.498	0.863
FOXD1	MA0031	0.000519	0.011	0.742	0.304	0.39	0.000516	0.997	0.00291	0.836	0.0131	0.00597	0.998	0.0792	0.207	0.961
Foxq1	MA0040	0.0274	0.000694	0.761	0.144	0.0835	1.44e-11	0.999	0.397	0.968	0.0034	1.6e-16	1	0.000174	0.0266	0.969
FOXD3	MA0041	0.0163	0.025	0.936	0.0211	0.0198	1.43e-11	0.997	0.883	0.804	0.0214	2.15e-08	1	0.021	0.622	0.997
IRF2	MA0051	0.00706	0.00366	0.0499	0.122	0.00627	1.14e-06	0.952	0.478	0.0749	0.00919	4.47e-09	0.715	0.0177	0.16	0.0718
PPARG	MA0066	0.279	0.478	0.00114	0.0015	0.453	0.000226	3.13e-05	0.042	0.0298	0.577	1	3.41e-06	0.961	0.00148	0.0232
PAX2	MA0067	0.00274	0.0112	1.25e-07	0.000537	3.42e-05	4.85e-07	3.46e-06	0.0452	1.75e-08	0.00745	5.11e-09	0.000175	0.000998	0.00285	0.00072
RREB1	MA0073	0.0131	0.721	3.8e-08	0.0851	0.654	0.00691	2.88e-12	0.01	0.0414	0.0243	1	1.74e-10	0.967	1.34e-05	0.0091
SPIB	MA0081	0.095	0.0468	0.69	0.0217	0.239	0.00175	0.826	0.0674	1.4e-05	0.356	0.0389	0.923	0.00565	0.00663	0.000214
SRY	MA0084	0.0437	0.079	0.835	0.275	0.0715	2.08e-05	0.997	0.404	0.982	0.132	4.28e-07	1	0.0122	0.348	0.93
REL	MA0101	0.127	0.641	3.99e-05	0.24	0.0386	0.00821	0.0031	0.0466	0.0553	0.119	2.01e-05	1.05e-05	0.00383	0.000678	0.132
ZEB1	MA0103	0.461	0.988	0.104	0.525	0.826	0.97	0.000335	0.456	0.553	0.87	0.997	0.000783	0.766	0.117	0.411
TBP	MA0108	0.304	0.18	0.951	0.0954	0.65	1.6e-05	0.935	0.556	0.792	0.363	0.00169	0.969	0.017	0.529	0.101
Zfp423	MA0116	0.152	0.973	1.35e-07	0.478	0.0587	1	1.78e-06	0.000118	0.0046	0.394	1	8.29e-05	0.612	0.000155	6.7e-05
Nobox	MA0125	0.648	0.125	0.713	0.804	0.135	8.96e-05	0.999	0.326	0.391	0.0492	2.63e-06	0.995	0.0532	0.756	0.927
ZNF354C	MA0130	0.632	0.986	0.0394	0.413	0.51	0.000433	0.139	0.0465	0.421	0.857	0.000203	0.00971	0.272	0.00632	0.072
HINFP	MA0131	0.000549	0.00406	5.67e-09	3.67e-05	0.00587	2.1e-08	1.44e-07	0.0136	3.24e-06	0.00112	1.04e-07	0.00162	5.68e-05	1.82e-06	0.000222
Tcfcp2l1	MA0145	0.018	0.957	1.46e-08	0.025	0.000727	0.000477	2.23e-10	2.48e-05	0.00157	0.00294	2e-08	5.02e-08	0.658	1.44e-06	0.00111
NFATC2	MA0152	0.134	0.103	0.266	0.359	0.533	0.711	0.615	0.96	0.972	0.115	0.0228	0.53	0.076	0.747	0.988
INSM1	MA0155	0.0144	0.95	1.96e-07	0.00112	0.301	2.52e-06	3.21e-13	2.03e-06	0.16	0.00565	0.000153	3.08e-09	0.761	0.00132	0.0111
NFIC	MA0161	0.0833	0.195	0.0644	0.00577	0.0207	0.0011	0.000716	0.0408	0.0118	0.00058	0.000239	2.9e-05	0.0214	0.126	0.00378
PLAG1	MA0163	0.00306	0.466	5.13e-09	0.00968	0.0126	0.000281	2.76e-11	3.81e-07	0.00905	0.00701	0.000246	1.13e-08	0.767	8.01e-06	0.00171
NR2E3	MA0164	0.00358	0.0726	0.681	0.0134	0.858	0.000867	0.585	0.175	0.26	0.0274	0.000848	0.128	0.422	0.655	0.35
HSF1	MA0319	0.0759	0.919	0.0978	0.465	0.346	0.118	0.724	0.322	0.3	0.141	0.00331	0.102	0.562	0.0826	0.222
RFX1	MA0365	0.0392	0.0728	0.164	0.0433	0.0102	0.000218	0.337	0.0561	0.585	0.0148	0.00334	0.0125	0.189	0.073	0.0756
TBP	MA0386	0.0931	6.14e-06	0.982	0.112	0.0125	1.37e-09	1	0.768	0.965	0.0121	1.73e-11	1	0.000306	0.998	0.981
SOX10	MA0442	0.0145	0.0091	0.0279	0.391	0.614	0.000114	0.969	0.00656	0.894	0.0135	0.00056	0.666	0.333	0.233	0.526
Foxa1	MC00104	0.0248	0.478	0.334	0.106	0.743	0.00285	0.316	0.677	0.986	0.0522	0.000523	0.904	0.677	0.719	0.964
Foxa2	MC00105	0.0103	0.0601	0.898	0.308	0.491	2.28e-05	0.988	0.0158	0.959	0.00644	6.63e-08	1	0.0434	0.862	0.989
Klf4	MC00109	0.0138	0.974	3.89e-08	0.0812	0.109	0.000305	3.85e-12	3.6e-05	0.000522	0.0733	1	1.65e-07	0.751	0.000197	9.35e-06
Klf1	MC00110	0.0367	0.879	5.68e-06	0.388	0.269	0.976	5.34e-11	2.08e-05	0.000499	0.753	1	3e-06	0.756	0.000704	1.89e-05
Bcl6	MC00111	0.145	0.482	0.0182	0.239	0.206	0.0545	0.252	0.0909	0.239	0.0681	0.0397	0.145	0.422	0.0187	0.983
SP1	MC00113	0.577	0.79	8.6e-05	0.00138	0.000265	0.0055	0.000966	0.00261	0.000347	0.0917	0.000241	0.00418	7.29e-05	0.000984	3.08e-05
GATA6	MC00117	0.000692	0.0426	0.686	0.194	0.855	0.00141	0.999	0.0627	0.76	0.055	7.72e-06	0.832	0.033	0.98	0.877
GATA2	MC00118	0.0174	0.558	0.411	0.778	0.91	0.0386	0.997	0.196	0.844	0.134	0.00236	0.832	0.154	0.942	0.834
GATA3	MC00119	0.00101	0.201	0.369	0.231	0.236	0.00129	0.999	0.244	0.711	0.104	2.41e-05	0.995	0.0489	0.858	0.887
GATA1	MC00120	0.00843	0.421	0.224	0.678	0.9	0.00145	0.959	0.19	0.677	0.149	0.000174	0.787	0.387	0.925	0.783
Cebpb	MC00121	0.0198	0.00464	0.507	0.0466	0.19	0.000304	0.974	0.238	0.118	0.0205	0.0157	0.879	0.673	0.321	0.0575
Cebpa	MC00122	0.0463	0.006	0.342	0.0323	0.389	0.00035	0.99	0.545	0.82	0.0501	0.000241	0.969	0.321	0.561	0.617
MAX	MC00124	0.149	0.749	1.46e-05	0.0045	0.0115	4.59e-06	3.54e-05	0.0629	0.00199	0.116	0.000703	2.94e-05	0.168	4.05e-05	0.061
Rest	MC00125	0.0923	0.467	4.11e-07	4.5e-05	0.00048	6.26e-05	1.71e-09	0.000175	0.000644	0.00593	5.9e-05	6.27e-07	1.98e-06	8.91e-09	2.44e-05
TCF12	MC00126	0.677	0.999	0.00082	0.557	0.999	1	6.85e-06	0.00315	0.318	0.947	1	0.000617	0.947	2.65e-05	0.162
CTCF	MC00128	0.0215	0.435	1.47e-07	0.000226	0.0058	1.37e-06	6.79e-09	1.88e-06	0.000589	0.0183	6.47e-06	5.43e-07	0.00286	8.31e-07	0.000152
Fli1	MC00129	0.000111	0.000169	0.0227	0.000115	0.0337	1.08e-06	0.235	0.028	4.64e-06	0.00733	2.02e-09	0.0918	0.0253	0.072	7.06e-05
Pparg	MC00130	0.0143	0.757	4.2e-09	2.82e-05	0.00874	0.000371	1.43e-08	0.00209	0.141	0.0336	9.19e-06	4.02e-09	0.294	2.68e-05	0.0513
TP73	MC00132	0.0126	0.981	0.000127	0.00453	0.00253	8.77e-06	7.82e-08	7.05e-05	0.0226	0.128	4.58e-05	0.000134	0.0703	0.00024	0.00101
Ppara	MC00134	0.087	0.996	0.000616	0.0226	0.241	0.000226	0.000104	0.000429	0.0584	0.834	0.982	0.000114	0.99	0.014	0.0376
Rela	MC00135	0.188	0.893	0.00485	0.101	0.266	0.996	0.000423	0.0305	0.0831	0.239	0.000383	5.78e-05	0.522	0.012	0.104
Hoxb4	MC00136	0.47	0.112	0.152	0.0428	0.613	0.0536	0.139	0.0163	0.681	0.305	0.0642	0.101	0.0372	0.00871	0.413
Stat3	MC00140	0.00116	0.775	2.86e-08	0.000519	0.152	1.59e-06	0.000194	0.00509	0.156	0.0702	0.000366	0.0647	0.00611	0.0185	0.00334
Stat1	MC00141	0.00214	0.0129	0.2	0.134	0.0304	0.000235	0.64	0.0321	0.325	0.0261	0.000417	0.24	3.16e-06	0.207	0.325
PPARG	MC00142	0.00934	0.863	6.46e-11	0.000372	0.00141	8.72e-05	7.49e-15	7.16e-05	0.0602	0.0218	0.00044	1.17e-09	0.218	0.000507	0.000504
Rfx1	MC00144	4.15e-05	0.0305	2.98e-08	1.26e-05	5.38e-05	5.15e-13	1.17e-08	6.35e-07	1.17e-05	0.000114	4.63e-08	4.67e-06	6.45e-06	3.95e-06	6.04e-07
Smad2/3	MC00146	0.168	0.00344	0.632	0.0723	0.0334	3.65e-06	0.998	0.166	0.903	0.0181	2.08e-09	0.999	0.0153	0.016	0.971
SPI1	MC00151	0.021	0.297	0.0678	0.0087	0.967	0.00988	0.0104	0.111	0.164	0.112	0.00178	0.0128	0.496	0.0433	0.654
Jund	MC00154	0.244	0.233	0.756	0.239	0.00366	0.00046	0.751	0.0404	0.105	0.00796	3.45e-05	0.705	0.158	0.28	0.931
Tead4	MC00157	0.42	0.925	0.0488	0.927	0.625	0.00971	0.181	0.477	0.709	0.13	0.0036	0.00446	0.185	0.163	0.213
E2f4	MC00158	0.000946	0.00218	6.27e-09	1.55e-06	9.21e-07	1.18e-13	1.2e-08	2.2e-06	6.24e-08	7.02e-06	4.07e-13	1.93e-05	0.00016	2.3e-06	6e-06
ETV3	MC00160	1.86e-05	0.0181	1.48e-07	7.23e-07	8.77e-05	9.02e-08	1.01e-07	1.79e-05	1.72e-08	2.48e-07	1e-08	0.000436	0.00121	2.17e-05	3.71e-05
LMO2	MC00162	0.0372	0.604	0.127	0.395	0.565	0.0155	0.836	0.397	0.722	0.207	4.45e-05	0.262	0.0872	0.658	0.639
Creb1	MC00163	0.00828	0.0408	0.00996	0.00113	0.00251	1.73e-08	0.00954	0.657	1.24e-05	0.00339	9.92e-09	0.00397	0.0105	0.00501	0.0374
Pdx1	MC00165	0.244	0.0879	0.859	0.0259	0.631	1.42e-06	0.999	0.0528	1	0.00523	3.66e-11	0.991	0.00246	0.243	0.992
ERG	MC00168	9.85e-05	0.00968	6.93e-06	0.000139	0.00176	2.22e-08	2.22e-05	4.25e-05	1.91e-06	0.000923	9.8e-09	0.00109	0.0084	5.82e-05	4.05e-06
Usf2	MC00169	0.0107	0.0311	0.00772	0.0313	0.413	0.0103	0.00341	0.19	0.0602	0.178	0.00808	0.0407	0.4	0.00256	0.0272
PGR	MC00170	0.206	0.77	0.000152	0.0129	0.000259	0.00459	7.91e-09	0.00566	0.259	0.00195	0.161	0.000724	0.0137	0.00052	0.000601
REST	MC00174	0.0428	0.867	1.71e-07	0.00184	0.024	4.28e-06	6.47e-10	0.000526	0.00889	0.00648	2.08e-05	1.69e-05	0.127	0.000154	0.00249
Nkx2-5	MC00178	0.517	0.83	0.666	0.755	0.236	0.0706	0.82	0.0603	0.208	0.993	0.00212	0.17	0.292	0.256	0.714
Sfpi1	MC00180	0.0593	0.752	0.154	0.0188	0.973	0.00138	0.0164	0.0385	0.518	0.396	0.00823	0.0228	0.852	0.195	0.101
E2F1	MC00182	0.00114	0.000816	9.14e-09	8.45e-07	9.73e-07	2.25e-14	1e-08	2.34e-06	4.24e-08	4.33e-06	8.34e-12	4.4e-05	9.73e-05	4.06e-06	3.01e-06
Snai1	MC00183	0.0999	0.744	2.94e-08	0.00932	0.00039	2.32e-07	6.03e-09	7.53e-05	0.0103	0.00151	6.28e-06	6.17e-08	0.000837	5.32e-05	0.000144
Nr1d2	MC00186	0.518	0.863	0.227	0.384	0.722	7.05e-06	0.011	0.0228	0.00189	0.878	1.7e-07	0.00269	0.98	0.00623	0.000295
Ctcf	MC00187	0.00959	0.408	1.58e-07	0.00196	0.00196	1.35e-05	2.42e-07	1.47e-05	6.06e-06	0.0132	3.67e-05	4.59e-07	0.00137	5.95e-06	3.33e-06
Irf4	MC00190	0.244	0.255	0.744	0.0409	0.341	3.37e-05	0.917	0.182	0.0417	0.0615	1.8e-05	0.974	0.175	0.0845	0.511
Nfya	MC00191	0.14	0.13	0.000154	0.00043	0.000126	0.000464	0.000768	9.53e-05	0.000117	0.024	0.000109	0.0106	0.000689	0.000125	6.19e-05
ZNF263	MC00192	0.41	0.991	1.39e-06	0.0135	0.78	6.63e-05	9.6e-09	8.63e-06	0.153	0.774	1	1.75e-07	0.792	0.00021	0.189
RELA	MC00193	0.0259	0.881	0.000582	0.31	0.102	0.0361	9.29e-05	0.0195	0.0171	0.864	1	2.04e-05	0.386	0.000315	0.19
Myf5	MC00195	0.875	1	0.0341	0.935	0.96	1	9.9e-07	0.0145	0.9	0.972	1	1.66e-06	0.755	8.22e-05	0.00219
RFX3	MC00203	0.000389	0.0195	1.04e-05	0.00128	0.000335	2.72e-05	8.9e-06	5.93e-06	3.49e-07	0.000651	0.000807	0.00231	4.23e-06	3.13e-05	9.68e-05
Stat5b	MC00204	0.00399	0.446	0.00503	0.0257	0.516	0.0219	0.496	0.419	0.835	0.117	0.00641	0.566	0.211	0.105	0.631
Stat5a	MC00205	0.23	0.776	0.257	0.297	0.173	0.000676	0.954	0.254	0.366	0.0313	0.011	0.924	0.167	0.0536	0.931
ELK1	MC00206	0.0001	0.0019	8.36e-05	4.03e-06	0.00187	8.43e-09	3.71e-05	0.000244	2.61e-07	0.000467	5.21e-08	0.00397	0.0153	0.0016	3.62e-06
ELK4	MC00207	0.00012	0.000393	5.85e-08	0.000221	0.000302	5.19e-09	1.96e-06	3.59e-06	1.06e-07	0.000158	1.04e-05	0.00395	0.000878	0.000104	6.73e-05
NFATC1	MC00211	0.177	0.0116	0.267	0.386	0.0815	0.0162	0.744	0.875	0.0211	0.0044	3.36e-05	0.0293	0.129	0.606	0.183
RUNX2	MC00215	0.39	0.917	0.156	0.351	0.525	0.0037	0.0791	0.905	0.229	0.747	9.56e-07	0.0231	0.61	0.267	0.609
FOXA2	MC00217	0.0229	0.0383	0.955	0.0844	0.704	1.65e-05	0.999	0.0709	0.958	0.00432	2.99e-07	1	0.0553	0.773	0.992
TCF4	MC00219	0.162	0.32	0.268	0.831	0.108	0.0254	0.997	0.0201	0.397	0.0965	0.00364	0.287	0.0678	0.0821	0.212
Tbx3	MC00221	0.000511	0.00764	2.46e-08	1.08e-05	3.47e-06	1.66e-08	5.13e-10	9.47e-06	1.18e-08	0.000252	6.09e-08	2.24e-05	0.000271	2.53e-07	1.71e-06
SMAD2/3	MC00223	0.000765	0.776	1.97e-07	0.00428	0.146	0.00478	8e-09	0.0266	0.369	0.0659	6.22e-05	6.14e-07	0.214	0.00117	0.00976
EPAS1	MC00224	0.0721	0.0228	0.000718	0.0909	0.2	0.000188	1.61e-05	0.196	0.0195	0.127	0.0003	0.00734	0.431	0.00016	0.183
Nanog	MC00226	0.168	0.015	0.805	0.0641	0.00281	9.18e-10	1	0.0226	0.951	0.0333	2.45e-10	1	0.00946	0.21	0.912
IRF4	MC00227	0.0609	0.0358	0.905	0.0193	0.0456	9.07e-05	0.83	0.000357	0.573	0.039	1.17e-09	0.994	0.0256	0.517	0.932
MEF2C	MC00231	0.00394	0.0309	0.971	0.00147	0.0492	3.1e-08	0.964	1	0.945	0.00101	8.78e-10	0.821	0.0212	0.777	0.95
MEF2A	MC00232	0.00635	0.000225	0.424	0.000268	0.00867	1.93e-10	0.956	0.977	0.826	6.51e-05	2.09e-09	0.735	0.00378	0.436	0.605
Pou5f1	MC00233	0.212	0.00045	0.957	0.107	0.0202	5.8e-09	1	0.64	0.924	0.0205	3.79e-11	1	0.0177	0.105	0.934
USF1	MC00248	0.0515	0.432	0.0158	0.29	0.427	0.00512	0.00138	0.513	0.0303	0.713	0.995	0.163	0.939	0.0399	0.237
Nkx3-1	MC00250	0.000939	0.19	0.179	0.0823	0.683	0.000201	0.781	0.0357	0.816	0.0187	2.67e-08	0.998	0.075	0.659	0.985
Rara	MC00252	0.00167	0.0956	2.27e-07	6.56e-06	4.89e-06	1.91e-09	6.74e-11	1.58e-06	2.26e-07	0.000521	6.74e-08	1.27e-07	0.000264	4.08e-07	4.59e-07
E2F6	MC00254	0.00107	0.167	6.76e-09	1.52e-06	4.63e-06	3.38e-08	1.87e-10	6.72e-07	2.13e-07	0.000583	1.41e-06	7.87e-07	2.22e-05	4.74e-07	7.53e-05
Pax5	MC00257	0.000268	0.0311	2.32e-09	0.000494	4.2e-05	1.84e-06	3.91e-09	4.68e-07	9.15e-06	0.000455	3.99e-05	6.52e-07	0.00189	4.97e-07	1.4e-05
Pax7	MC00258	0.00118	0.00782	0.788	0.0241	0.00029	1.59e-13	0.999	0.0642	0.908	0.000295	2.56e-11	1	0.00339	0.874	0.929
Pax3	MC00260	0.071	0.0334	0.46	0.568	0.0786	2.09e-05	0.948	0.084	0.958	0.0382	7.2e-08	0.998	0.0708	0.229	0.999
ARNT	MC00262	0.0638	0.0704	3.7e-07	0.00475	0.0124	1.22e-08	6.58e-08	0.00101	0.00119	0.00211	0.000179	0.00112	0.00363	1.04e-05	0.000955
Tcf3	MC00265	0.943	0.98	1.91e-05	0.852	0.927	1	6.2e-05	0.0173	0.0136	0.961	1	0.000337	0.987	1.8e-05	0.152
SOX2	MC00269	0.0663	0.00116	0.991	0.288	0.00956	1.44e-08	0.999	0.000326	0.71	0.0209	3.47e-11	1	0.00179	0.016	0.999
CEBPB	MC00272	0.0101	0.0165	0.282	0.0049	0.0461	2.59e-05	0.77	0.154	0.35	0.00428	0.000324	0.899	0.21	0.752	0.0495
CEBPA	MC00273	0.00286	0.0127	0.194	0.0197	0.322	0.00354	0.935	0.51	0.0433	0.277	0.0005	0.844	0.183	0.377	0.0219
EOMES	MC00276	0.111	0.112	0.246	0.094	0.39	0.0223	0.718	0.0103	0.978	0.00406	0.000545	0.133	0.264	0.142	0.765
ETS1	MC00278	0.000577	0.133	3.59e-08	0.00036	5.24e-05	1.66e-05	1.2e-07	0.000402	0.00427	0.00284	3.25e-06	0.00153	3.34e-06	7.16e-09	0.00276
NR4A1	MC00280	0.463	0.539	0.446	0.324	0.465	0.00563	0.283	0.0144	0.00035	0.972	2.44e-06	0.439	0.25	0.00137	1.25e-05
PBX3	MC00281	0.245	0.63	0.0151	0.091	0.0107	0.00123	5.12e-05	0.000884	0.122	0.338	0.00771	0.00339	0.169	0.0105	0.122
POU2F2	MC00287	0.0151	0.125	0.977	0.749	0.192	7.64e-05	0.866	0.136	0.266	0.443	0.162	0.969	0.0555	0.655	0.994
POU2F1	MC00288	0.00444	0.028	0.666	0.00907	0.101	5.72e-09	0.77	0.187	0.68	0.0314	7.21e-07	0.95	0.392	0.173	0.982
HSF1	MC00289	0.0211	0.00682	0.00261	0.000352	0.0857	0.0235	0.0641	0.118	0.000759	0.195	0.000207	0.057	0.00851	0.019	0.000429
Gfi1b	MC00293	0.00282	0.0269	0.00373	0.0332	0.854	0.055	0.0567	0.851	0.00614	0.225	0.00856	0.0173	0.00923	0.03	0.0122
Esr1	MC00295	0.0895	0.981	5.18e-08	0.0102	0.0577	1.23e-07	4.39e-10	5.81e-06	0.00447	0.0765	4.05e-05	7.92e-09	0.137	0.000127	0.025
BRCA1	MC00299	0.000581	0.0214	1.19e-07	0.000122	1.36e-05	7.93e-11	1.46e-09	1.11e-06	6.37e-07	9.02e-05	7.41e-07	0.000146	0.000155	1.54e-08	9.87e-05
Sox2	MC00303	0.101	0.253	0.561	0.0812	0.365	0.00254	0.985	0.92	0.865	0.0826	6.66e-07	0.972	0.436	0.158	0.988
FOXH1	MC00304	0.317	0.475	0.0594	0.111	0.0366	0.0347	0.0248	0.031	0.0015	0.466	0.00238	0.437	0.00108	3.42e-05	0.0446
Sox6	MC00305	0.649	0.815	2.22e-07	0.236	0.608	1	5.39e-07	0.0164	0.0324	0.963	0.000519	0.000761	0.568	1.15e-05	0.0236
TCF7L2	MC00309	0.426	0.425	0.0353	0.621	0.00463	0.12	0.978	0.0624	0.525	0.191	0.00322	0.228	0.00414	0.293	0.135
FOXA1	MC00311	0.0311	0.153	0.905	0.351	0.424	0.000163	0.955	0.212	0.96	0.0206	7.25e-06	1	0.0986	0.727	0.999
RUNX1	MC00312	0.0359	0.572	0.00641	0.195	0.0509	7.63e-05	0.0791	0.638	0.279	0.214	0.00364	0.0241	0.507	0.0408	0.22
HIF1A	MC00316	0.175	0.306	4.37e-07	0.0882	0.0122	2.94e-05	1.95e-06	0.0101	0.0237	0.00866	0.0646	0.000852	0.0162	0.00221	0.0211
EGR2	MC00319	2.39e-05	0.2	1.52e-08	0.00277	0.00972	1.02e-05	8.55e-12	1.45e-05	0.00673	0.00179	0.000407	1.18e-07	0.0059	5.97e-06	6.24e-06
EGR1	MC00320	0.000538	0.581	3.24e-08	0.00548	0.00629	1.2e-05	1.03e-12	6.59e-06	0.000155	0.0101	8.13e-05	2.42e-06	0.12	8.9e-06	5.14e-05
JUN	MC00321	0.208	0.819	0.181	0.0375	0.628	0.000162	0.00168	0.00826	0.117	0.0129	5.75e-06	0.00095	0.561	0.024	0.249
Gata4	MC00324	0.00108	0.453	0.337	0.348	0.688	0.00785	0.991	0.231	0.733	0.0269	5.29e-05	0.429	0.0161	0.775	0.799
Gata2	MC00325	0.0101	0.72	0.223	0.559	0.769	0.00982	0.971	0.238	0.91	0.108	0.0024	0.823	0.103	0.908	0.877
Gata3	MC00326	0.00863	0.561	0.237	0.572	0.859	0.00116	0.997	0.441	0.777	0.0958	2.5e-05	0.625	0.05	0.925	0.673
Gata1	MC00327	0.00493	0.788	0.251	0.552	0.975	0.00417	0.971	0.328	0.875	0.0834	0.000133	0.516	0.164	0.621	0.884
Zfx	MC00328	0.000858	0.634	2.64e-08	0.000566	5.93e-07	8.06e-08	1.32e-09	7.61e-08	3.11e-05	0.00505	2.23e-08	8.53e-06	0.00311	4.63e-09	0.00035
Srf	MC00329	0.0469	0.712	0.661	0.183	0.781	0.705	0.998	0.0828	0.63	0.804	0.356	0.98	0.251	0.287	0.864
FOS	MC00330	0.566	0.95	0.272	0.285	0.857	0.00613	0.0447	0.0764	0.481	0.191	0.986	6.11e-05	0.651	0.102	0.221
PAX5	MC00332	0.000357	0.121	1.4e-08	1.19e-05	8.13e-05	7.42e-11	1.35e-09	4.91e-06	1.08e-07	0.000106	2.57e-07	5.08e-06	0.000803	7.26e-06	3.39e-06
ESR2	MC00333	0.00856	0.955	2.11e-07	0.00285	0.000211	1.35e-05	8.52e-09	1.33e-07	0.000759	0.000638	3.25e-06	2.5e-07	0.0117	3.94e-08	0.000121
SIX5	MC00334	0.00641	0.368	5.83e-07	0.0271	0.0248	0.000242	0.000862	0.0361	0.0351	0.0728	8.89e-06	0.134	0.0726	0.0017	0.00136
ESR1	MC00335	0.0266	0.994	2.89e-07	5.56e-05	0.0437	4.77e-06	1.3e-09	1.79e-05	0.00169	0.151	3.94e-05	8.84e-08	0.109	4.18e-05	0.0129
Ikzf3	MC00337	0.0509	0.408	0.000473	0.000244	0.00383	0.000352	0.0121	0.000955	5e-06	0.0524	3.77e-08	0.0486	0.0881	0.000342	6.04e-06
NFE2L2	MC00339	0.199	0.596	8.12e-07	0.00913	0.0197	0.0072	0.00589	0.107	0.000756	0.0294	0.000513	0.0065	0.0125	0.0231	0.0065
Olig2	MC00341	0.998	1	0.0137	0.95	0.891	1	3.89e-06	0.0575	0.593	0.902	1	4.87e-07	0.311	4.53e-05	0.0194
YY1	MC00342	0.0794	0.204	1.39e-06	0.00193	1.73e-05	2.2e-05	1.4e-06	0.0404	1.53e-08	0.0139	2.44e-05	1.2e-05	1.6e-05	2.69e-07	0.000401
Hnf4a	MC00344	0.192	0.918	1.1e-07	0.00119	0.817	8.24e-05	9.45e-06	0.00242	0.0397	0.236	0.000123	9.61e-07	0.261	0.275	0.00179
STAT4	MC00347	0.03	0.516	0.00676	0.0369	0.294	0.000802	0.336	0.262	0.626	0.0844	0.00117	0.33	0.158	0.191	0.217
STAT1	MC00348	0.00935	0.43	0.0202	0.00167	0.092	0.0172	0.0174	0.0157	0.52	0.167	0.000355	0.126	0.0401	0.0947	0.0665
Jun	MC00349	0.1	0.952	0.837	0.111	0.497	0.00689	0.08	0.37	0.801	0.0934	3.54e-06	0.0027	0.488	0.219	0.785
FOSL1	MC00351	0.151	0.942	0.514	0.0838	0.92	5.41e-05	0.142	0.0355	0.39	0.0278	0.000377	3.79e-05	0.876	0.268	0.134
Nr5a2	MC00352	0.842	0.717	0.554	0.213	0.875	0.00229	0.131	0.138	0.0192	0.411	2.27e-07	0.00616	0.627	0.0106	0.00372
Neurod1	MC00354	0.888	1	0.228	0.717	0.996	1	0.053	0.132	0.961	0.823	1	0.000196	0.998	0.00452	0.101
SRF	MC00355	0.154	0.094	0.0217	0.117	0.18	0.292	0.0176	0.0633	0.00236	0.207	0.0422	0.000515	0.145	0.158	0.0364
Tbx21	MC00356	0.209	0.877	0.0127	0.0337	0.466	0.000241	0.00606	0.505	0.236	0.0409	8.92e-05	0.00072	0.972	0.0161	0.00755
Crx	MC00357	0.0147	0.0772	0.0223	0.0664	0.142	6.31e-05	0.111	0.149	0.00517	0.0952	0.00377	0.1	0.0413	0.0147	0.0343
Ebf1	MC00358	0.545	0.999	5.15e-05	0.995	0.969	1	1.65e-05	0.000345	0.602	0.99	1	4.89e-07	0.979	0.00451	0.0124
TP53	MC00359	0.103	0.973	4.12e-05	0.0304	0.00519	9.2e-05	5.73e-06	0.00848	0.0023	0.0172	2.89e-07	0.00016	0.0856	0.000495	0.000632
Arntl	MC00362	0.481	0.532	2.01e-05	0.00139	0.267	0.000114	3.2e-07	0.0188	0.0982	0.143	6.77e-05	4.28e-05	0.0319	0.000182	0.0745
NFYA	MC00364	0.462	0.239	2.5e-05	0.00082	0.00221	0.00656	0.00239	0.00153	6.19e-05	0.248	2.11e-05	0.000275	0.0039	0.0151	2.21e-05
GABPA	MC00367	0.00522	0.00308	4.75e-06	1.92e-05	0.00474	2.92e-08	2.17e-06	5.51e-05	1.16e-07	0.000826	6.93e-08	0.00517	0.00378	3.22e-05	4.82e-06
Hsf1	MC00368	0.113	0.0276	0.0407	0.016	0.0767	2.08e-05	0.931	0.229	0.0426	0.0887	6.97e-05	0.325	0.0601	0.0537	0.106
Myod1	MC00369	0.859	0.675	0.0049	0.848	0.855	0.998	0.00213	0.043	0.124	0.693	0.000287	0.02	0.708	0.0103	0.0649
Npas4	MC00370	0.271	0.257	0.0983	0.0622	0.169	0.000207	0.0671	0.734	0.0465	0.679	0.000203	0.16	0.027	0.00547	0.0156
JUNB	MC00371	0.207	0.97	0.678	0.282	0.937	0.000734	0.0742	0.15	0.907	0.237	1.37e-06	0.000189	0.66	0.116	0.472
Yy1	MC00372	0.0228	0.0467	3.8e-06	0.00197	0.00454	4.62e-06	7.7e-07	0.0035	5.1e-06	0.00631	1.39e-07	2.85e-05	0.000724	4.95e-05	0.00144
Mxi1	MC00373	0.0989	0.953	8.72e-09	0.000473	0.000115	1.6e-05	3.53e-07	0.000138	3.88e-05	0.00174	0.0015	2.51e-05	0.0077	5.04e-06	4.77e-05
TFAP2C	MC00374	0.0408	0.999	1.59e-06	0.264	0.517	0.995	1.04e-10	1.86e-05	0.0377	0.0311	0.999	1.55e-05	0.0658	1.44e-07	0.00995
ZBTB7A	MC00376	0.0028	0.808	8.49e-08	0.000386	0.00793	3.01e-08	1.33e-10	5.03e-07	1.2e-05	0.00168	1.46e-06	4.59e-07	0.0054	1.74e-07	1.42e-06
Trp53	MC00377	0.0579	0.993	2.88e-06	0.0193	0.00135	8.24e-05	5.72e-08	8.07e-05	0.00015	0.00611	8.98e-05	0.000105	0.00283	2.43e-05	0.000436
POU5F1	MC00378	0.225	0.183	0.786	0.0552	0.0208	4.56e-06	1	0.175	0.78	0.0263	3.34e-06	0.998	0.772	0.273	0.949
Ets1	MC00385	0.00747	0.0687	0.00037	0.00398	0.0647	1.62e-07	0.0025	0.000136	1.02e-06	0.0652	4.51e-06	0.0483	0.108	0.000624	0.000398
BCL6	MC00386	0.0197	0.0625	7.84e-07	0.00117	1.91e-05	0.000322	4.76e-08	7.82e-05	0.000388	0.00129	2.56e-06	0.00232	0.000333	7.76e-06	0.00306
Tal1	MC00388	0.000107	0.144	0.027	0.251	0.0866	0.000512	0.629	0.619	0.00328	0.0493	0.025	0.0509	0.00217	0.0835	0.0452
CDX2	MC00389	0.226	0.428	0.655	0.0336	0.0884	2.35e-09	0.997	0.571	0.852	0.000877	1.43e-09	0.997	0.0539	0.819	0.898
ZNF143	MC00391	0.0823	0.956	3.09e-10	0.00199	0.000499	7.95e-07	5.85e-10	2.23e-06	0.000127	0.00181	5.83e-06	1.4e-07	0.0133	1.63e-07	3.83e-05
SMAD4	MC00392	0.000339	0.58	1.34e-06	0.00437	0.0352	0.00236	6.48e-07	0.0861	0.104	0.211	3.21e-05	3.02e-05	0.0267	0.000296	0.00955
MYC	MC00394	0.0147	0.324	1.64e-09	2.98e-05	0.000537	9.73e-05	3.96e-10	0.00153	2.77e-05	0.0255	3.91e-06	6.22e-06	0.00187	5.28e-07	0.00312
Sfpi1	MC00395	0.0593	0.752	0.154	0.0188	0.973	0.00138	0.0164	0.0385	0.518	0.396	0.00823	0.0228	0.852	0.195	0.101
Nr3c1	MC00396	0.217	0.461	0.153	0.0749	0.0498	0.0365	0.0263	0.0444	0.163	0.0355	0.00573	0.00842	0.0456	0.00207	0.000161
FLI1	MC00398	0.138	0.993	0.000166	0.222	0.894	0.000464	1.77e-06	0.00268	0.689	0.828	0.999	4.81e-06	0.891	0.00823	0.184
Hoxc9	MC00402	0.0314	0.0431	0.132	0.0832	0.0473	6.09e-08	0.98	0.606	0.625	0.0272	1.9e-05	0.989	0.0225	0.882	0.854
Myc	MC00407	0.0151	0.843	1.33e-08	0.000506	0.00778	4.34e-06	2.15e-10	0.019	2.72e-05	0.000352	0.000203	1.42e-05	0.0121	2.92e-06	0.00986
Myb	MC00408	0.128	0.563	0.0223	0.00549	0.041	6.18e-06	0.866	0.0324	0.338	0.000392	1.63e-05	0.0195	0.0415	0.00122	0.00409
BATF	MC00411	0.0307	0.036	0.787	0.0887	0.038	0.000578	0.803	0.00142	0.737	0.113	1.14e-08	0.993	0.0825	0.737	0.993
VDR	MC00412	0.211	0.999	4.4e-06	0.00383	0.0287	0.00205	1.09e-06	4.69e-05	0.00923	0.0325	0.000241	7.07e-08	0.0271	2.57e-06	0.000312
Runx1	MC00413	0.0162	0.624	0.0206	0.0104	0.302	0.000245	0.0063	0.626	0.111	0.0591	3.14e-06	1.02e-05	0.485	0.206	0.192
Atoh1	MC00414	0.618	0.994	0.0202	0.53	0.981	0.00463	3.62e-05	0.0378	0.654	0.968	9.58e-08	0.0042	0.897	2.93e-07	0.0256
Rbfox2	MC00416	0.00438	0.0128	0.517	0.457	0.288	8.22e-05	0.988	0.063	0.955	0.0175	5.11e-08	1	0.0769	0.922	0.999
ZBTB33	MC00418	0.000352	0.0712	1.1e-06	0.00014	6.73e-05	7.31e-09	4.46e-10	2.05e-06	3.05e-06	0.00292	5.46e-07	3.27e-06	1.7e-05	3.61e-08	3.77e-05
ETV1	MC00427	0.000133	0.00633	8.68e-08	4.74e-06	0.009	4.79e-08	7.67e-09	2.56e-07	3.22e-08	0.000625	7.35e-09	7.97e-05	0.00285	4.1e-06	3.57e-06
Egr2	MC00430	0.00269	0.195	1.97e-07	0.000978	0.00358	5.6e-05	1.6e-09	3.08e-06	0.000561	0.0642	0.997	4.08e-06	0.00954	2.68e-05	3.47e-06
HNF4A	MC00432	0.313	0.987	4.92e-08	0.000476	0.376	0.986	6.24e-05	0.00111	0.0665	0.148	6.31e-05	1.46e-05	0.254	0.172	0.000342
TP63	MC00439	0.0628	0.99	4.63e-06	0.018	0.00285	0.00138	9.2e-08	0.00108	0.00383	0.152	0.0186	0.00465	0.00989	0.00146	0.000279
NANOG	MC00440	0.0869	0.00198	0.727	0.166	0.00202	9.71e-09	1	0.0192	0.835	0.031	2.67e-11	1	0.0151	0.801	0.967
Nr1h2	MC00448	0.000553	0.109	2.04e-05	0.162	0.00238	1.33e-06	0.000391	0.115	0.00575	0.016	0.0004	0.0214	0.00244	0.000208	0.000385
STAT5B	MC00452	0.0245	0.156	0.00961	0.0123	0.134	0.000205	0.837	0.267	0.634	0.00959	0.00105	0.714	0.219	0.0488	0.812
STAT5A	MC00453	0.000557	0.178	0.0225	0.0807	0.403	0.0113	0.745	0.165	0.604	0.0336	0.00172	0.82	0.172	0.0728	0.89
Cdx2	MC00455	0.0747	0.216	0.933	0.112	0.496	2.62e-07	0.991	0.947	0.929	0.00218	3.67e-09	0.995	0.0628	0.847	0.981
JUND	MC00456	0.202	0.997	0.881	0.513	0.929	0.2	0.153	0.0881	0.433	0.604	2.22e-06	0.00148	0.401	0.271	0.358
ELF1	MC00457	0.000933	0.00312	2.96e-07	4.96e-05	0.00819	2.66e-07	1.56e-05	1.39e-05	2.23e-07	0.00111	1.86e-06	0.00289	0.00267	0.000952	1.76e-06
TAL1	MC00458	0.000683	0.311	0.00128	0.00864	0.0177	0.00736	0.023	0.632	0.00956	0.0706	0.228	0.00421	0.0105	0.00533	0.000649
Max	MC00461	0.0307	0.981	6.71e-08	1.77e-05	0.0191	2.82e-06	1.29e-08	9.53e-05	5.33e-05	0.00354	6.94e-05	1.81e-06	0.00253	8.91e-07	0.000705
NR3C1	MC00465	0.465	0.865	0.00448	0.0865	0.0142	0.0412	0.0322	0.00113	0.18	0.176	0.263	0.0362	0.00603	7e-05	0.000536
RXRA	MC00467	0.0158	0.928	4.08e-08	0.00276	0.116	0.00586	5.54e-07	0.00131	0.0732	0.194	3.66e-05	2.82e-06	0.895	0.0122	0.0628
AR	MC00468	0.172	0.976	4.12e-06	0.109	0.016	0.00882	1.63e-05	0.000125	0.0282	0.0287	0.737	0.000914	0.00282	1.48e-05	0.0013
Rxra	MC00471	0.691	0.873	0.0268	0.781	0.948	5.74e-06	0.0162	0.0964	0.00969	0.605	9.22e-08	0.0178	0.957	6.44e-05	0.015
ATF3	MC00473	0.0418	0.989	1.59e-06	0.000338	0.0906	2e-06	1.36e-06	0.00761	0.00306	0.0298	2.8e-06	0.000119	0.0582	0.00147	0.0187
BCL11A	MC00474	0.0812	0.0566	0.646	0.0317	0.0348	6.06e-09	0.985	0.802	0.891	0.0218	1.49e-10	0.999	0.00117	0.0266	0.703
Nfic	MC00475	0.0237	0.835	5.8e-07	0.104	0.0104	0.000427	9.78e-10	0.00729	5.33e-05	0.00863	1	7.92e-06	0.588	5.42e-05	0.0228
Rarg	MC00476	0.554	0.614	0.000499	0.237	0.0249	0.00022	7.58e-06	0.000566	7.19e-05	0.67	0.000352	5.95e-05	0.00291	0.00425	6.58e-06
ZNF711	MC00477	0.122	0.702	8.07e-08	0.0045	0.00838	0.00163	1.27e-10	9.68e-07	5.3e-06	0.00478	0.00012	1.27e-07	0.00149	3.07e-05	0.00172
FOXP1	MC00501	0.00928	0.337	0.268	0.342	0.276	0.000573	0.998	0.49	0.944	0.00669	0.00115	0.999	0.179	0.206	0.986
HMGN1	MC00502	0.115	0.903	2.67e-08	0.000363	4.37e-05	5.06e-09	6.53e-07	1.28e-07	6.74e-07	0.00769	5.2e-06	0.000309	0.000493	1.1e-06	5.2e-05
SMAD3	MC00503	0.000765	0.776	1.97e-07	0.00428	0.146	0.00478	8e-09	0.0266	0.369	0.0659	6.22e-05	6.14e-07	0.214	0.00117	0.00976
Scx	MC00504	0.0542	0.621	0.23	0.631	0.789	0.0315	0.95	0.206	0.573	0.28	0.000407	0.268	0.0264	0.394	0.728
POLR2B	MC00505	0.0143	0.41	0.408	0.786	0.771	0.155	0.942	0.207	0.833	0.447	0.0184	0.741	0.158	0.626	0.322
Spi1	MC00506	0.0593	0.752	0.154	0.0188	0.973	0.00138	0.0164	0.0385	0.518	0.396	0.00823	0.0228	0.852	0.195	0.101
Meis1	MC00507	0.404	0.508	0.164	0.396	0.807	0.683	0.593	0.633	0.693	0.412	0.131	0.0779	0.4	0.297	0.805
Batf	MC00508	0.0728	0.0443	0.856	0.0316	0.24	2.87e-05	0.973	0.0534	0.483	0.154	3.55e-06	0.972	0.0551	0.136	0.984
NR2C2	MC00509	0.000474	0.000913	1.5e-08	4.38e-05	1.96e-05	3.33e-09	2.34e-08	6.56e-06	6.33e-09	8.88e-05	3.14e-07	0.000168	8.93e-06	1.03e-08	1.39e-08
E2f3	MC00510	0.000156	0.0109	1.15e-07	8.33e-06	0.000103	7.4e-10	1.4e-09	1.69e-06	1.98e-08	0.00316	7.81e-08	1.88e-06	0.00548	6.28e-06	7.12e-06
Rxrg	MC00511	0.953	0.939	0.733	0.969	0.985	0.971	0.0746	0.00785	0.0162	0.975	0.00148	0.127	0.922	0.145	0.111
Esrrb	MC00512	0.0306	0.438	0.0459	0.0914	0.0241	0.000321	0.0986	0.000142	6.75e-05	0.577	2.21e-07	0.0988	0.0776	0.000652	0.000523
SFPI1	MC00513	0.0428	0.494	0.0142	0.0897	0.718	0.262	0.111	0.0365	0.32	0.123	0.0754	0.0623	0.503	0.115	0.138
Cbfa2t2	MC00514	0.0037	0.713	0.332	0.641	0.946	0.00103	0.965	0.389	0.914	0.0897	0.0011	0.61	0.0998	0.676	0.751
Tfcp2	MC00518	0.0108	0.972	2.59e-09	0.00251	0.0221	2.71e-06	2.28e-10	8.3e-06	0.000987	0.00661	5.91e-08	1.78e-07	0.0211	1.7e-06	0.00252
MEIS1	MC00520	0.0975	0.167	0.832	0.0892	0.196	2.17e-08	1	0.00692	0.996	0.0557	4.69e-09	1	0.025	0.805	0.998
E2F4	MC00523	0.000645	0.00143	9.66e-09	0.000233	3.38e-06	8.12e-09	3.94e-09	2.09e-05	9.96e-07	0.000149	1.02e-07	0.000325	7.56e-05	8.54e-07	9.01e-07
Nr1d1	MC00524	0.292	0.877	0.101	0.0701	0.922	0.00406	0.000336	0.19	0.0726	0.297	0.00307	7.33e-05	0.38	0.0291	0.106
TFAP2A	MC00530	0.00456	0.974	7.98e-07	0.08	0.0986	1.28e-05	1.61e-10	1.03e-05	0.0018	0.0228	1.23e-05	8.15e-07	0.0366	1.64e-08	0.00127
Mycn	MC00532	0.0619	0.437	6.42e-08	2.48e-05	2.88e-05	1.32e-06	2.03e-08	1.84e-05	2.96e-05	0.00277	5.61e-06	3.5e-06	0.00871	3.84e-06	0.000259
BCL6B	MS00011	0.192	0.188	0.192	0.319	0.169	0.0234	0.861	0.48	0.591	0.0455	0.00121	0.933	0.627	0.236	0.956
ETV2	MS00016	2.25e-05	0.000382	0.013	0.000549	0.000318	4.67e-10	0.651	0.0432	6.52e-08	0.00275	1.08e-05	0.836	0.00491	0.006	0.000165
ETV4	MS00018	1.23e-05	2.27e-05	5.93e-08	0.000225	5.36e-05	2.15e-11	0.00184	0.000302	1.47e-07	4.15e-05	1.18e-09	0.111	3.35e-05	2.35e-06	3.56e-05
ETV5	MS00019	0.000471	2.17e-05	7.35e-08	6.15e-05	7.08e-05	4.28e-09	3.79e-05	5.03e-05	4.44e-06	0.00104	2.7e-08	0.00264	0.000107	1.62e-08	0.000145
ETV6	MS00021	0.0178	0.00169	1.95e-06	0.000299	5.76e-05	4.38e-08	3.36e-05	0.000534	4.15e-06	0.000641	1.63e-06	0.0794	2.87e-05	3.21e-05	9.01e-06
Elf5	MS00022	0.0022	0.000352	1.52e-05	0.00172	0.000156	1.38e-08	0.0024	0.0469	8.34e-07	0.00281	7.71e-08	0.366	0.00144	0.000243	9.2e-05
Elk3	MS00023	8.95e-05	0.000235	0.00275	1.54e-05	0.000168	2.94e-07	0.012	0.00219	2.84e-07	0.000501	1.11e-06	0.13	0.00272	1.79e-06	0.00026
GLIS1	MS00024	0.0172	0.979	1.03e-07	0.00022	0.00209	1.55e-06	2.92e-07	0.000529	4.82e-07	0.0221	0.000352	0.000186	0.00243	8.54e-06	6.98e-05
FEV	MS00025	0.000168	0.000125	1.33e-05	0.000146	6.76e-05	2.84e-11	0.00142	0.00187	2e-07	0.000593	6.25e-08	0.16	4.67e-05	7.4e-05	2.54e-05
FLI1	MS00027	0.0212	0.0306	2.03e-07	3.07e-06	1.42e-05	0.00348	1.16e-08	2.49e-05	1.59e-07	0.0295	3.54e-05	0.000415	1.64e-05	0.000191	7.57e-05
SPDEF	MS00033	0.0375	0.014	0.966	0.221	0.138	6.04e-05	0.965	0.159	0.592	7.17e-05	3.66e-05	0.996	0.000354	0.0127	0.946
GLIS2	MS00035	0.0358	0.984	1.95e-07	0.00144	0.00128	5.93e-05	2.59e-09	0.000165	5.6e-05	0.0176	0.00016	4.28e-06	0.00101	1.33e-07	1.93e-06
SPIB	MS00039	0.00181	0.466	0.0147	0.184	0.505	0.266	0.718	0.761	0.0303	0.291	0.0913	0.422	0.281	0.826	0.0148
SPIC	MS00040	0.011	0.0206	0.0362	0.0106	0.0292	0.000791	0.931	0.198	0.000232	0.0112	0.00459	0.753	0.0181	0.088	0.0101
Spic	MS00041	6.47e-05	0.614	0.00659	0.028	0.3	0.102	0.0954	0.102	0.198	0.139	0.0255	0.315	0.0592	0.759	0.0614
GATA5	MS00045	0.0656	0.0433	0.833	0.0593	0.293	0.000104	0.943	0.676	0.86	0.0285	0.0169	0.926	0.246	0.699	0.341
GLIS3	MS00046	0.071	0.856	1.07e-06	0.00686	0.0342	2.06e-05	2.31e-07	0.00834	0.000216	0.11	0.000276	0.00512	0.158	0.000927	0.000384
GCM1	MS00047	0.00774	0.174	1.74e-06	0.0124	0.0782	9.86e-06	3.97e-11	0.0285	0.0021	0.398	0.0213	0.000294	0.197	0.0029	0.00919
GCM1	MS00048	0.0128	0.964	2.59e-09	0.00291	0.000957	0.00293	9.08e-09	0.00741	0.00251	0.134	0.995	3.84e-07	0.00767	0.000494	0.000416
GCM2	MS00050	0.00638	0.367	1.47e-09	0.000565	0.00488	1.06e-07	2.54e-11	2.7e-05	8.38e-05	0.0961	0.000705	8.24e-07	0.0435	0.00011	0.00042
LEF1	MS00051	0.791	0.676	0.596	0.151	0.248	0.000113	0.7	0.00943	0.34	0.0561	0.00502	0.137	0.0389	0.257	0.582
SOX9	MS00052	0.245	0.905	0.446	0.183	0.401	0.0107	0.921	0.196	0.793	0.862	0.0043	0.986	0.401	0.318	0.91
TCF7L1	MS00053	0.555	0.171	0.937	0.94	0.101	0.00222	0.976	0.0122	0.0263	0.0238	0.0751	0.543	0.0296	0.317	0.61
Tcf7	MS00054	0.123	0.646	0.15	0.313	0.318	0.00175	0.609	0.00361	0.831	0.00607	0.0109	0.366	0.0197	0.334	0.685
HOMEZ	MS00055	0.00011	5.28e-06	0.484	0.000153	0.00968	4.76e-10	0.903	0.176	0.348	0.000115	5.24e-10	0.974	0.14	0.654	0.793
HIC2	MS00057	0.859	1	0.000311	0.255	0.506	0.992	3.08e-07	0.00218	0.456	0.443	1	1.63e-08	0.97	0.000204	0.108
HSF2	MS00059	0.187	0.0143	0.232	0.132	0.521	0.0197	0.909	0.0653	0.596	0.0179	0.000104	0.721	0.454	0.29	0.178
HSF4	MS00060	0.0961	0.284	0.0672	0.0343	0.332	0.00194	0.883	0.379	0.166	0.0866	7.78e-07	0.359	0.00433	0.115	0.0246
HSFY2	MS00061	0.000102	0.000194	0.0308	6.28e-05	0.000908	8.88e-07	0.531	0.0158	0.00517	4.89e-05	3.57e-05	0.604	5.84e-05	0.0281	0.000964
HSFY2	MS00062	0.00819	0.000448	9.21e-05	0.00628	0.000227	9.09e-05	0.233	0.434	0.0071	2.49e-06	2.05e-06	0.766	0.00548	0.49	3.97e-05
IRF4	MS00065	0.000819	0.00142	0.00017	0.0135	0.000696	0.00126	0.259	0.0308	0.0094	0.0018	2.98e-06	0.101	0.000405	0.00257	0.0448
IRF5	MS00067	0.000482	3.43e-05	0.000327	0.00113	0.000448	1.37e-05	0.0269	0.00134	4.17e-09	0.00363	0.0293	0.0517	0.00039	1.75e-06	0.062
IRF7	MS00070	0.00151	1.16e-05	0.0355	0.00281	1.16e-07	5.92e-14	0.2	0.0495	0.069	0.00289	6.17e-08	0.66	8.45e-07	0.374	0.106
IRF8	MS00072	6.49e-05	0.0303	0.000475	0.111	1.03e-06	0.00104	0.62	0.0398	0.018	0.00355	9.73e-05	0.0592	0.000217	0.161	0.0185
IRF9	MS00073	0.00184	0.0454	0.00118	0.00384	0.00147	0.00111	0.8	0.416	0.297	0.00106	0.000351	0.171	0.00108	0.0333	0.0539
MEF2B	MS00075	0.144	0.00331	0.96	0.000607	0.195	2.76e-09	0.884	0.999	0.539	0.00152	6.71e-09	0.989	0.025	0.955	0.527
MEF2D	MS00076	0.0163	0.0131	0.983	0.0035	0.215	2.38e-09	0.952	0.999	0.645	0.0052	2.97e-08	0.995	0.0291	0.99	0.811
HINFP1	MS00079	0.00021	0.0449	1.13e-07	2.24e-05	0.000137	3.51e-08	7.73e-10	1.1e-06	6.67e-05	5.65e-05	1.68e-10	4.85e-06	0.00563	6.53e-08	5.14e-05
SMAD3	MS00080	0.361	0.869	0.0808	0.254	0.902	0.0043	0.02	0.361	0.812	0.178	0.00171	0.0021	0.2	0.316	0.023
MEIS2	MS00083	0.245	0.995	0.0908	0.541	0.946	0.942	0.118	0.218	0.594	0.968	0.997	0.0802	0.717	9.44e-05	0.11
MEIS3	MS00084	0.274	0.995	0.0111	0.653	0.892	0.981	0.0038	0.0286	0.129	0.504	1	0.00839	0.184	3.23e-05	0.0805
MEIS3	MS00085	0.575	0.988	0.0115	0.423	0.802	0.0149	0.000742	0.235	0.146	0.277	0.999	0.00459	0.157	0.00442	0.000751
Meis2	MS00086	0.217	0.471	0.00763	0.145	0.819	0.95	0.00109	0.316	0.922	0.22	0.351	0.00453	0.331	0.00473	0.216
Meis2	MS00087	0.634	0.988	0.00155	0.483	0.597	0.0293	0.000476	0.254	0.283	0.255	0.999	0.0129	0.0261	0.00629	0.000734
Meis3	MS00088	0.0138	0.203	0.000208	0.0914	0.215	0.347	0.00402	0.0816	0.247	0.218	0.0551	0.00499	0.0102	0.0452	0.00785
Meis3	MS00089	0.484	0.928	0.0157	0.251	0.92	0.0687	0.0319	0.343	0.593	0.31	0.00209	0.143	0.416	0.0259	0.00724
HINFP1	MS00090	0.000664	0.0428	2.39e-07	1.56e-05	0.000184	5.94e-09	1.59e-08	5.15e-07	1.72e-06	0.00191	8.19e-09	1.63e-06	0.0067	5.52e-07	4.85e-05
PKNOX1	MS00091	0.0622	0.811	0.0583	0.169	0.892	0.145	0.389	0.219	0.799	0.335	0.00552	0.483	0.237	0.0392	0.0407
PKNOX2	MS00092	0.176	0.942	0.126	0.0618	0.978	0.433	0.396	0.267	0.667	0.287	0.000663	0.262	0.552	0.0837	0.0372
Pknox2	MS00093	0.433	0.964	0.0152	0.288	0.968	0.0762	0.302	0.395	0.8	0.647	0.999	0.352	0.516	0.0129	0.0272
TGIF1	MS00094	0.0707	0.568	0.185	0.261	0.504	0.0465	0.259	0.409	0.408	0.355	0.0113	0.307	0.309	0.0729	0.0805
TGIF2LX	MS00095	0.0926	0.534	0.0719	0.1	0.859	0.0359	0.419	0.397	0.726	0.492	0.0282	0.267	0.146	0.0496	0.124
TGIF2	MS00096	0.21	0.912	0.181	0.04	0.963	0.00621	0.161	0.331	0.543	0.338	0.000387	0.18	0.395	0.159	0.0962
MYBL1	MS00097	0.00222	0.000438	5.14e-05	2.53e-05	4.21e-07	1.95e-11	0.0141	0.0672	3.36e-05	1.95e-06	2.35e-05	0.0459	5.48e-08	0.0164	0.000138
MYBL1	MS00100	8.06e-05	4.08e-06	2.75e-07	3.55e-05	8.53e-07	4.97e-12	0.0147	0.00126	1.34e-06	0.000146	1.03e-07	0.00307	3.39e-05	0.000101	0.000197
Hic1	MS00101	0.093	0.993	1.34e-08	0.00486	0.258	0.000375	1.68e-08	0.0222	0.00433	0.022	1	6.53e-07	0.984	0.00194	0.0129
MYBL2	MS00102	0.000709	8.8e-05	0.00033	6.03e-05	3.42e-05	0.000191	0.0373	0.00771	1.89e-05	0.000129	0.000287	0.014	0.000128	0.00127	0.000481
MYBL2	MS00103	0.0194	0.000324	0.0129	6.79e-06	0.000692	5.48e-07	0.404	0.073	0.000336	3.29e-06	1.21e-07	0.0159	1.85e-06	0.00159	0.0843
MYBL2	MS00105	0.00125	0.0042	8.3e-06	8.19e-06	0.000971	2.32e-07	0.00289	0.142	0.000171	3.56e-05	0.000222	0.00298	0.0628	0.00643	0.00187
NFAT5	MS00106	0.192	0.126	0.131	0.0641	0.0455	0.000648	0.941	0.426	0.191	0.00746	0.000116	0.44	0.00074	0.125	0.156
NFKB1	MS00110	0.147	0.999	4.96e-07	0.199	0.00561	0.997	9.21e-09	0.000175	0.0115	0.711	1	2.83e-07	0.00107	1.24e-05	4.41e-05
NFKB2	MS00111	0.0351	0.946	3.54e-08	0.12	0.42	0.942	5.16e-13	0.000137	0.0205	0.135	1	6.6e-09	0.0889	2.39e-06	0.022
NFIB	MS00114	0.45	0.915	0.000109	0.35	0.167	0.00464	2.13e-07	0.0138	0.445	0.211	0.997	0.000118	0.114	0.000432	0.00157
NFIX	MS00115	0.491	0.792	9.71e-06	0.423	0.0882	0.00494	7.76e-10	0.0124	0.0137	0.121	1	3.14e-05	0.932	1.12e-05	0.0204
PAX1	MS00117	0.0211	0.00925	2.55e-05	0.00141	3.22e-06	0.00112	1.82e-08	1.91e-05	6.12e-07	0.00935	2.89e-05	3.32e-05	5.44e-05	5.54e-05	5.23e-07
PAX2	MS00118	0.00201	0.0111	4.95e-07	2.53e-05	1.72e-05	3.9e-05	9.64e-09	6.53e-07	1.81e-05	0.00511	0.000205	0.000473	0.00112	1.16e-05	1.36e-06
PAX3	MS00119	0.00213	0.00183	0.779	0.0225	0.000324	1.22e-14	0.998	0.148	0.984	0.0019	1.86e-12	1	0.000304	0.731	0.768
PAX4	MS00121	0.0985	0.000328	0.648	0.00657	7.62e-06	8.88e-08	0.999	0.0036	0.231	0.0154	2.16e-09	1	0.00142	0.194	0.517
KLF13	MS00124	0.0181	0.0173	2.29e-09	0.00643	0.0041	0.000387	6.28e-10	0.000548	0.000131	0.0204	0.00031	0.000638	0.000992	0.000419	5.45e-06
PAX6	MS00125	0.0218	0.947	1.33e-05	0.000163	2.68e-06	0.0758	1.63e-06	0.0242	0.0107	0.0154	0.00734	0.000813	0.000114	0.00274	0.0018
PAX7	MS00126	0.0252	0.000219	0.862	0.00575	0.0133	1.03e-14	0.996	0.324	0.989	6.95e-05	7.79e-11	1	0.0134	0.859	0.996
PAX9	MS00128	0.0114	0.0161	1.4e-06	0.00417	1.75e-05	0.000506	8.69e-09	0.000649	9.63e-08	0.122	6.81e-05	7.4e-06	0.000187	0.000431	9.83e-07
POU1F1	MS00129	0.0682	3.11e-05	0.584	0.0513	9.83e-05	4.81e-07	0.989	0.0228	0.775	0.000298	7.69e-12	0.978	0.00494	0.976	0.878
POU1F1	MS00130	0.0137	0.00799	0.957	0.018	0.00014	5.38e-07	0.902	0.000242	0.787	0.0281	3.37e-09	1	0.00141	0.972	0.969
POU2F1	MS00131	0.0714	0.0111	0.992	0.0366	0.000322	8.82e-09	0.993	0.0508	0.0673	0.0252	1.08e-07	0.995	0.0058	0.791	0.976
POU2F1	MS00132	0.00272	0.00384	0.662	0.297	0.0101	1.68e-09	0.998	0.935	0.916	0.0013	2.79e-10	1	0.00463	0.531	0.745
POU2F2	MS00134	0.00553	0.00316	0.692	0.0984	0.0523	7.06e-09	0.97	0.49	0.901	0.000242	3.85e-09	1	0.00363	0.0702	0.587
KLF14	MS00135	9.91e-05	0.181	1.01e-10	0.00159	0.0041	5.53e-05	1.16e-09	4.28e-06	6.71e-05	0.0257	5.61e-05	8.06e-07	0.0393	3.52e-07	1.41e-05
POU2F3	MS00136	0.0874	0.0149	0.984	0.019	0.0333	1.91e-07	0.978	0.000111	0.536	0.119	2.31e-08	0.977	0.00704	0.96	0.99
POU2F3	MS00137	0.00703	0.00199	0.743	0.0296	0.0111	3.65e-10	0.987	0.435	0.9	3.97e-05	1.34e-11	1	0.0108	0.978	0.878
POU3F1	MS00138	0.034	0.001	0.999	0.018	9.97e-05	9.77e-11	0.969	0.000302	0.431	0.0647	2.28e-09	0.999	0.00023	0.887	0.462
POU3F1	MS00139	0.000749	8.55e-05	0.977	0.00472	0.0263	1.21e-12	0.996	0.149	0.983	0.00334	2.45e-13	0.999	0.00585	0.923	0.998
POU3F2	MS00140	0.0041	4.13e-05	0.916	0.00637	0.00783	1.59e-15	0.998	0.184	0.994	0.00683	1.32e-13	1	9.48e-05	0.155	0.972
POU3F2	MS00141	0.0187	0.00586	0.988	0.00485	0.000392	2.63e-11	0.959	0.000722	0.514	0.139	1.1e-08	0.998	0.00147	0.825	0.939
POU3F3	MS00142	0.0263	0.00164	0.986	0.0147	8.68e-06	7.46e-10	0.974	0.00337	0.872	0.00747	4.49e-12	0.999	0.000135	0.898	0.959
POU3F3	MS00143	0.0133	1.7e-06	0.962	0.0094	0.0276	1.26e-15	0.987	0.142	0.979	0.00101	3.28e-15	1	0.000533	0.641	0.993
POU3F3	MS00144	0.0123	0.0151	0.747	0.00765	0.0262	6.1e-11	0.997	0.0345	0.684	0.0046	9.07e-10	1	0.032	0.978	0.987
POU3F4	MS00145	0.0291	0.0408	0.975	0.00513	0.00209	3.76e-10	0.999	0.0172	0.414	0.0507	2.4e-07	0.998	0.00132	0.978	0.828
KLF16	MS00146	1.48e-05	0.56	2.32e-10	0.00939	0.0742	1.55e-06	5.4e-13	2.14e-05	0.014	0.00524	8.17e-05	7.23e-09	0.0233	1.79e-06	1.17e-05
POU3F4	MS00147	0.00163	3.85e-05	0.948	0.0111	0.0123	4.71e-09	0.986	0.0945	0.939	0.0414	5.52e-12	0.997	0.00109	0.349	0.991
POU4F1	MS00148	0.205	5.94e-06	0.944	0.0179	0.00303	1.22e-07	0.999	0.0117	0.58	0.00217	3.18e-11	1	4.26e-05	0.0944	0.948
POU4F2	MS00149	0.0366	0.00101	0.792	0.0206	0.026	2.18e-08	1	0.00574	0.68	2.22e-05	7.24e-09	0.998	0.000267	0.685	0.854
POU4F3	MS00151	0.0104	6.73e-05	0.955	0.0135	0.00178	1.34e-08	1	0.00536	0.772	0.00105	1.85e-09	0.999	0.000427	0.647	0.98
POU5F1P1	MS00152	0.0893	0.0121	0.942	0.0104	0.0214	1.43e-06	0.979	0.000167	0.543	0.159	2.03e-06	0.967	0.00664	0.935	0.994
POU5F1P1	MS00153	0.00552	0.00865	0.829	0.0326	0.00339	1.68e-10	0.994	0.574	0.948	0.000111	4.96e-12	1	0.00282	0.94	0.742
POU6F2	MS00155	0.294	0.00178	0.672	0.00788	0.133	3.55e-06	1	0.0172	0.779	0.00258	2.69e-08	1	0.0105	0.889	0.944
Klf12	MS00157	0.0653	0.786	4.65e-08	0.248	0.0533	0.00244	7.45e-10	0.00102	0.000144	0.699	1	1.83e-06	0.527	0.000363	1.73e-05
PROX1	MS00160	0.00782	0.00113	0.0122	0.00977	1.28e-06	0.00324	0.0273	0.0233	1.71e-05	0.000598	3.06e-05	0.0576	0.0379	4.46e-05	0.00446
RFX2	MS00161	0.0012	0.123	0.0124	0.00456	0.00382	1.53e-05	0.1	0.0614	3.31e-06	0.00213	1.35e-06	0.0165	0.00611	0.0448	0.00115
RFX2	MS00162	0.462	0.289	0.000105	0.00661	0.00888	0.000122	0.00028	0.0028	0.0284	0.134	4.96e-06	0.00047	0.0436	0.000699	0.0111
PRDM1	MS00168	0.0783	0.243	0.369	0.388	0.0445	0.000124	0.932	0.077	0.0319	0.0495	0.00134	0.934	0.0214	0.763	0.108
RFX5	MS00169	0.03	0.0801	0.245	0.0341	0.0556	2.49e-05	0.068	0.221	3.82e-05	0.00285	0.000279	0.0241	0.0592	0.0695	0.00533
Rfx2	MS00170	0.00254	0.12	0.0757	0.0209	0.000888	2.93e-06	0.276	0.167	7.64e-06	0.0311	1.13e-05	0.0456	0.00286	0.0549	0.000143
Rfx2	MS00171	0.0744	0.0123	1.72e-06	0.0159	0.000631	6.48e-05	0.00197	0.0117	0.00143	0.105	0.000376	0.000132	0.000763	0.00066	0.00103
RUNX2	MS00173	2.58e-05	0.000251	6.74e-09	5.84e-09	4.11e-07	7.68e-12	1.95e-11	0.000187	3.32e-09	0.000888	5.23e-09	8.49e-07	4.67e-05	1.34e-08	0.00042
RUNX2	MS00174	0.00159	0.00835	2.58e-07	4.82e-05	1.58e-06	5.77e-07	6.3e-08	2.59e-05	3.27e-07	0.000238	5.61e-05	0.000992	3.09e-05	1.27e-05	0.000104
RUNX3	MS00177	0.0455	0.0441	0.00397	0.0214	0.000255	1.16e-05	0.169	0.0162	0.00554	0.00137	0.000336	0.0147	0.0293	0.0152	0.0347
SCRT1	MS00179	0.138	0.995	0.00995	0.707	0.882	0.993	0.00679	0.751	0.285	0.635	0.995	0.000105	0.366	0.0277	0.0118
GMEB2	MS00182	0.00142	0.000457	0.00161	0.000226	2.36e-05	4.96e-07	0.000732	0.232	1.99e-06	0.000487	0.003	0.013	3.7e-05	0.0134	3.61e-05
GMEB2	MS00183	0.0115	1.68e-05	1.01e-06	2.51e-06	5.36e-06	9.06e-13	4.41e-05	0.000112	6.96e-07	2.38e-06	1.73e-09	0.000372	2.96e-06	4.69e-05	0.000307
MGA	MS00186	0.0972	0.766	0.00112	0.00301	0.103	3.21e-06	0.000781	0.0864	0.0389	0.0618	0.00385	0.000134	0.0152	0.00149	0.00319
MGA	MS00188	0.0952	0.00492	6.33e-06	0.00312	3.48e-07	7.88e-06	5.41e-05	0.00122	0.00037	0.000224	6.82e-06	0.00132	3.61e-05	0.000737	4.9e-05
SCRT2	MS00190	0.0737	0.98	0.0288	0.73	0.819	0.992	0.0848	0.9	0.057	0.761	0.999	0.002	0.301	0.00182	0.0474
TBR1	MS00191	0.128	0.0642	0.348	0.345	0.721	0.0715	0.489	0.0189	0.555	0.187	0.0419	0.164	0.359	0.174	0.596
TBX15	MS00192	0.145	0.926	0.675	0.229	0.95	0.292	0.376	0.0819	0.669	0.0547	0.000678	0.0124	0.00255	0.0112	0.000113
TBX19	MS00194	0.00924	0.277	0.00562	0.174	0.0802	0.0361	3.61e-05	0.339	0.045	0.22	0.0187	0.0371	0.598	0.135	0.00819
TBX1	MS00197	0.537	0.981	0.277	0.328	0.732	0.0239	0.0158	0.153	0.38	0.879	0.949	0.00143	0.461	0.0106	0.178
SNAI2	MS00201	0.882	1	0.0153	0.362	0.999	1	6.62e-10	0.167	0.361	0.964	1	2.55e-06	0.991	5.63e-06	0.201
TBX20	MS00202	0.0527	0.207	0.00041	0.0301	0.038	0.143	0.0365	0.072	0.0265	0.161	0.00204	0.0824	0.0178	9.87e-05	0.000229
TBX21	MS00207	8.36e-05	0.0631	6.83e-07	0.00532	0.00353	4.14e-06	2.26e-07	0.00687	0.000256	0.000218	0.000555	0.000647	0.0154	0.0365	0.000851
TBX21	MS00208	0.0215	0.625	0.00019	0.0603	0.112	2.84e-06	0.000138	0.087	0.0423	0.000995	5.63e-07	0.00261	0.0605	0.00798	0.00854
TBX2	MS00211	0.0967	0.0293	2.26e-07	0.000211	2.54e-06	8.74e-05	9.98e-07	0.00559	3.44e-07	0.000131	6.66e-06	0.00029	0.000217	0.0001	6.31e-05
SP1	MS00212	0.000336	0.857	3.61e-09	0.00885	0.0213	1.63e-05	6.75e-11	6.07e-06	0.000622	0.00799	0.00014	4.91e-08	0.131	9.08e-05	9.4e-06
TBX2	MS00213	0.181	0.926	0.0322	0.0335	0.0297	0.000334	0.000613	0.0857	0.0029	0.0294	0.0431	0.00372	0.0801	0.0316	0.0561
TBX4	MS00214	0.124	0.311	0.00354	0.00547	0.477	0.000553	0.00369	0.391	0.000941	0.22	0.00197	0.00133	0.725	0.00125	0.00111
TBX5	MS00216	0.314	0.863	0.00101	0.0462	0.232	0.0194	0.00363	0.305	0.014	0.887	0.938	0.000442	0.0467	0.00439	0.00264
TBX5	MS00217	0.219	0.115	0.000635	0.0356	0.00244	0.000813	0.000338	0.0247	0.006	0.0192	1.47e-05	0.0131	0.0335	0.00559	0.00485
T	MS00218	0.0606	0.802	0.0546	0.0564	0.317	0.0206	0.0002	0.792	0.469	0.227	0.085	0.142	0.669	0.0779	0.0103
TEAD1	MS00219	0.468	0.98	0.335	0.652	0.054	0.0384	0.852	0.224	0.635	0.0337	0.0203	0.923	0.0653	0.0261	0.187
TEAD1	MS00220	0.0509	0.0867	0.209	0.233	0.001	7.09e-06	0.91	0.125	0.904	0.61	6.56e-05	0.985	0.00253	0.0336	0.735
TEAD3	MS00221	0.0204	0.426	0.00833	0.057	0.114	0.00545	0.823	0.846	0.982	0.339	0.00044	0.683	0.113	0.338	0.296
TEAD3	MS00222	0.326	0.758	0.178	0.326	0.801	0.195	0.623	0.0514	0.36	0.0226	0.0218	0.0221	0.119	0.214	0.312
SP3	MS00223	0.000106	0.844	8.77e-10	0.00495	0.0275	6.5e-07	1.42e-10	7.35e-07	0.00426	0.00701	0.000305	6.4e-10	0.0272	2.09e-08	6.03e-07
TEAD4	MS00224	0.727	0.841	0.333	0.351	0.227	0.12	0.927	0.0507	0.0734	0.0138	0.0389	0.718	0.225	0.0278	0.406
TFAP2A	MS00227	0.149	0.991	1.52e-07	0.00235	0.0125	6.59e-06	2.51e-09	9.08e-06	0.00057	0.168	0.0019	1.23e-06	0.0138	5.09e-07	9.28e-05
TFAP2B	MS00228	0.00791	0.899	1.92e-06	0.0044	0.0017	5.2e-06	6.02e-09	1.29e-05	0.00467	0.0141	1.18e-05	1.38e-06	0.0239	1.36e-07	0.00079
TFAP2B	MS00229	0.0751	0.69	6.68e-07	0.00185	0.000945	4.64e-06	5.45e-10	4.95e-06	0.000127	0.00121	7.48e-08	1.29e-06	6.32e-05	2.22e-07	5.86e-08
TFAP2B	MS00230	0.534	0.999	1.07e-08	0.0863	0.0327	0.00102	1.9e-09	3.25e-05	0.00126	0.633	1	3.91e-06	0.113	3.23e-09	0.00562
SP4	MS00235	6.28e-05	0.157	2.17e-08	0.0175	0.06	1.2e-06	1.92e-11	1.03e-06	1.64e-06	0.0108	3e-07	6.96e-07	0.00666	1.24e-07	4.95e-07
Tcfap2a	MS00239	0.00379	0.987	2.23e-06	0.00106	0.00245	1.41e-06	2.83e-09	0.000104	0.00201	0.0083	6.7e-06	1.59e-07	0.0831	2.61e-07	0.0034
Tcfap2a	MS00240	0.00177	0.168	3.14e-07	1.47e-05	6.43e-05	6.39e-06	6.07e-10	2.79e-06	3.87e-07	0.000606	4.92e-09	1.13e-05	0.00234	7.38e-07	3.28e-07
Tcfap2a	MS00241	0.207	0.998	2.69e-07	0.015	0.0491	0.000328	4.49e-09	3.29e-05	0.00427	0.357	0.00123	4.84e-06	0.0323	1.54e-08	0.000769
Ascl2	MS00243	0.808	0.793	3.1e-05	0.36	0.491	8.39e-05	1.37e-07	0.00336	0.0682	0.108	3.16e-07	4.53e-06	0.115	0.00788	0.0898
Atoh1	MS00244	0.89	0.867	0.751	0.287	0.946	0.412	0.579	0.484	0.972	0.157	0.0544	0.253	0.12	0.141	0.511
BHLHA15	MS00245	0.957	0.0568	0.986	0.166	0.861	0.947	0.0949	0.999	0.858	0.059	0.0232	0.651	0.576	0.447	0.968
SP8	MS00246	0.000787	0.199	5.93e-10	0.000393	0.0747	1.84e-05	2.2e-13	4.57e-07	0.0277	0.0912	0.0109	3.91e-08	0.0893	2.76e-05	4.99e-05
BHLHB2	MS00247	0.148	0.127	2.63e-06	0.015	0.0912	0.00219	4.36e-08	0.00495	0.0414	0.212	0.986	0.000188	0.0233	7.25e-05	0.00575
BHLHB3	MS00248	0.0877	0.22	3.3e-06	0.059	0.0255	0.0012	8.61e-08	0.00141	0.0429	0.232	0.249	0.000122	0.0103	5.02e-05	0.00938
BHLHE22	MS00249	0.0348	0.0278	0.917	0.323	0.128	1.27e-05	0.987	0.976	0.867	0.0642	0.00541	0.989	0.142	0.754	0.986
BHLHE23	MS00250	0.685	0.322	0.979	0.411	0.484	0.00187	0.913	0.807	0.582	0.0541	0.00885	0.893	0.121	0.477	0.919
BHLHE41	MS00251	0.0201	0.351	4.24e-05	0.0279	0.711	0.914	0.000487	0.0252	0.0686	0.687	0.999	0.000475	0.187	0.00885	0.0216
Bhlhb2	MS00252	0.0517	0.189	8.66e-07	0.0114	0.108	0.000505	1.91e-07	0.00436	0.0391	0.398	0.929	0.000278	0.0197	2.81e-05	0.0239
CLOCK	MS00253	0.0939	0.906	0.000164	0.00812	0.952	0.000678	0.00383	0.18	0.328	0.135	0.641	0.00521	0.559	0.000262	0.0738
FIGLA	MS00254	0.335	0.999	0.0926	0.612	0.999	1	0.00149	0.496	0.766	0.773	1	1.77e-05	0.988	0.0152	0.231
HES5	MS00255	0.168	0.723	1.57e-09	0.00466	0.0852	0.000785	2.04e-09	3.66e-05	0.00359	0.0537	0.0378	1e-05	0.0137	3.19e-06	0.00227
HES7	MS00256	0.748	0.985	4.34e-07	0.0725	0.0259	0.000623	1.52e-08	0.000129	0.000214	0.23	0.998	2.76e-05	0.00566	8.25e-06	0.000137
HEY1	MS00258	0.0231	0.807	1.64e-08	8.76e-05	0.000957	3.42e-06	5.66e-08	2.01e-06	0.0037	0.00414	1.85e-05	6.4e-06	0.0108	0.000167	0.00926
HEY2	MS00260	0.141	0.375	8.22e-07	0.000616	0.00113	0.000206	3.33e-06	1.35e-05	0.000117	0.00348	0.00405	0.000349	0.00192	0.000355	0.00114
ID4	MS00261	0.571	1	0.00379	0.313	0.993	1	7.16e-08	0.185	0.316	0.897	1	0.000592	0.623	1.16e-05	0.00681
MESP1	MS00264	0.166	0.945	5.09e-06	0.000979	0.175	9.65e-05	5.02e-07	0.0352	0.00125	0.28	1	3.2e-05	0.135	0.000196	0.0198
MLXIPL	MS00265	0.181	0.612	0.000215	0.0494	0.579	0.00703	0.00835	0.152	0.00774	0.288	0.0164	0.00657	0.931	0.00914	0.219
MLX	MS00266	0.0108	0.573	0.000456	0.0915	0.615	0.00431	0.238	0.104	0.00518	0.175	0.00179	0.0552	0.645	0.0258	0.126
MNT	MS00267	0.234	0.276	0.000254	0.00423	0.381	3.32e-06	2.16e-05	0.0114	0.00116	0.197	0.0182	8.67e-05	0.133	0.000993	0.0504
YY2	MS00268	0.000264	0.00175	5.93e-07	0.00252	9.53e-06	2.86e-08	2.81e-05	4.09e-05	0.000284	0.00603	4.96e-06	0.000447	4.53e-06	8.65e-08	8.28e-05
MYF6	MS00269	0.0514	0.0541	0.243	0.178	0.0578	0.82	0.429	0.0161	0.813	0.157	0.0724	0.518	0.154	0.586	0.23
Mlx	MS00270	0.0888	0.776	0.0035	0.091	0.71	0.00335	0.111	0.332	0.00345	0.334	0.00363	0.0265	0.897	0.00458	0.166
NEUROD2	MS00271	0.0532	0.414	0.0874	0.195	0.975	0.0672	0.0393	0.7	0.215	0.0256	0.000222	0.141	0.395	0.0768	0.0645
NEUROG2	MS00272	0.916	0.411	0.854	0.287	0.485	0.126	0.533	0.647	0.974	0.0533	0.0573	0.364	0.0455	0.413	0.408
NHLH1	MS00274	0.923	0.986	3.24e-07	0.275	0.0876	5.71e-06	7.81e-08	0.000385	0.00432	0.106	9e-06	1.85e-05	0.00265	3.64e-07	0.00163
OLIG1	MS00276	0.172	6.99e-05	0.985	0.0757	0.211	3.43e-06	0.837	0.966	0.94	0.0658	0.00129	0.867	0.152	0.44	0.972
OLIG2	MS00277	0.107	0.0126	0.998	0.264	0.411	0.000163	0.93	0.86	0.956	0.0148	3.34e-06	0.99	0.0279	0.472	0.951
OLIG3	MS00280	0.275	0.0694	0.975	0.125	0.311	0.0121	0.521	0.287	0.909	0.00997	6.68e-05	0.977	0.0468	0.0913	0.639
SREBF2	MS00281	0.0537	0.261	0.0354	0.0276	0.195	0.0257	0.0229	0.371	0.0203	0.543	0.00703	0.0053	0.832	0.000574	0.353
Srebf1	MS00282	0.0682	0.275	0.0172	0.0081	0.432	0.0738	0.0562	0.868	0.0559	0.483	0.0581	0.00221	0.876	0.00176	0.304
TCF4	MS00285	0.204	0.93	4.98e-07	0.00568	0.00136	0.00274	4.8e-07	0.000472	1.39e-05	0.0854	1	0.00896	0.32	6.04e-07	0.00107
TFAP4	MS00287	0.228	0.996	0.175	0.701	0.456	0.99	0.507	0.642	0.953	0.926	0.991	0.0576	0.591	0.00317	0.014
TFE3	MS00288	0.041	0.105	6.13e-07	0.0116	0.0757	0.00145	4.69e-06	0.00011	0.0221	0.0645	0.00438	0.00109	0.00137	1.18e-05	0.0136
TFEB	MS00289	0.101	0.649	0.00239	0.0948	0.821	0.0663	0.0186	0.473	0.0258	0.353	0.999	0.0376	0.359	0.000443	0.0977
ZBED1	MS00290	0.000345	0.0877	0.00144	0.000968	4.04e-07	1.49e-06	0.0662	6.43e-05	5.37e-06	0.00694	1.24e-08	0.0739	8.36e-06	0.0219	0.000456
Tcf21	MS00291	0.00335	0.279	0.00473	0.0576	0.126	0.902	0.00711	0.0212	0.0747	0.285	0.00116	9.22e-06	0.0591	0.0106	8.72e-05
ATF4	MS00293	0.0335	0.00172	0.434	0.000237	0.129	0.00166	0.278	0.594	0.000626	0.0119	0.000385	0.171	0.102	0.129	0.0862
ATF7	MS00294	0.118	0.0137	0.00236	0.0158	0.021	9.89e-06	0.0896	0.296	1.39e-06	0.0627	0.000316	0.32	0.161	0.000523	0.0012
Atf4	MS00295	0.308	0.219	0.501	0.00181	0.48	0.0112	0.113	0.738	0.327	0.0041	0.00263	0.0398	0.174	0.139	0.0357
BATF3	MS00296	0.0125	0.3	0.0186	0.23	0.0705	0.000655	0.618	0.104	1.06e-06	0.0221	0.00377	0.0754	0.276	0.00154	0.211
CEBPD	MS00299	0.108	0.00846	0.116	0.0439	0.0169	0.00328	0.999	0.254	0.0118	0.12	0.0014	0.988	0.679	0.753	0.382
CEBPE	MS00300	0.0852	0.00663	0.161	0.0126	0.0154	0.0115	0.992	0.484	0.000394	0.0657	0.00266	0.944	0.594	0.719	0.277
ZBTB7A	MS00301	0.000443	0.0395	2.43e-09	0.000604	0.000107	8.61e-09	8.62e-10	5.27e-05	4.3e-05	0.000208	6.42e-07	2.42e-06	0.000261	8.31e-07	1.9e-05
CEBPG	MS00302	0.198	0.0297	0.0653	0.0396	0.00645	0.00365	0.964	0.832	0.00154	0.0379	0.0065	0.941	0.564	0.292	0.0314
CREB3L1	MS00304	0.214	0.124	7.12e-07	0.00517	1.03e-05	4.77e-05	1.1e-05	0.000845	1.4e-06	5.61e-06	2.89e-05	0.000461	0.000877	3.02e-05	0.000161
CREB3	MS00308	0.159	0.937	7.56e-05	0.0383	2.16e-05	0.000192	0.000251	3.07e-05	3.18e-05	0.000413	0.000315	0.0125	0.00347	2.73e-05	8.19e-06
Creb3l2	MS00311	0.0553	0.993	1.16e-06	0.0645	0.0471	1.3e-06	3.94e-05	0.00015	0.000784	0.0238	0.000124	0.00359	0.0219	0.000144	0.0013
ZBTB7B	MS00312	0.000496	0.0716	5.42e-09	0.000879	0.00253	2.04e-06	5.35e-10	1.63e-05	0.000666	0.000265	2.43e-05	7.63e-06	0.0209	2.8e-05	0.00269
Creb5	MS00313	0.0893	0.00162	0.267	0.0542	0.406	0.000626	0.249	0.243	5.53e-06	0.0673	1.47e-05	0.365	0.418	0.0125	0.163
DBP	MS00315	0.00516	0.00024	0.554	0.0241	0.149	4.9e-06	0.955	0.0486	0.0929	0.000129	1.6e-07	0.998	0.0901	0.541	0.938
Dbp	MS00316	0.00224	0.000271	0.661	0.027	0.119	6.86e-07	0.982	0.197	0.0467	0.00549	3.93e-09	0.998	0.0738	0.809	0.898
HLF	MS00317	0.0141	0.000352	0.163	0.00581	0.12	2.25e-05	0.98	0.219	0.195	0.00596	3.18e-08	1	0.00835	0.354	0.325
Hlf	MS00318	0.000669	4.88e-07	0.244	0.00913	0.0411	2.82e-07	0.989	0.0901	0.0157	0.00687	6.75e-08	0.983	0.0158	0.29	0.929
JDP2	MS00319	0.0512	0.444	0.48	0.122	0.961	0.054	0.693	0.0511	0.976	0.168	0.00743	0.272	0.942	0.914	0.99
JDP2	MS00320	0.129	0.0372	0.124	0.0532	0.0669	7.98e-06	0.0244	0.0913	4.1e-07	0.036	0.000776	0.0255	0.324	0.000995	0.0716
ZBTB7C	MS00323	0.00137	0.4	2.19e-09	0.00445	0.000463	2.96e-09	4.84e-10	7.72e-06	0.000234	0.0012	1.95e-06	1.12e-05	0.00928	1.65e-05	0.00165
Jdp2	MS00324	0.0417	0.129	0.0379	0.01	0.0324	0.00181	0.209	0.115	0.965	0.145	0.0124	0.11	0.664	0.965	0.97
Jdp2	MS00325	0.088	0.0553	0.0275	0.191	0.138	6.63e-05	0.0407	0.143	9.91e-06	0.119	0.000224	0.0746	0.417	0.000281	0.0452
MAFF	MS00326	0.039	0.586	0.0064	0.0157	0.049	0.00115	0.015	0.011	0.101	0.0201	1.94e-05	2.91e-05	0.168	0.0245	0.000378
MAFG	MS00327	0.00243	0.0758	6.61e-06	0.00407	0.00262	0.000438	0.000843	0.0891	0.000114	0.00395	0.000309	0.000378	9.75e-05	0.125	1.85e-05
MAFK	MS00330	0.282	0.315	0.484	0.704	0.0611	0.14	0.279	0.00894	0.403	0.513	0.00416	0.142	0.00826	0.591	0.101
MAFK	MS00331	0.0134	0.0162	6.99e-05	0.000152	0.0163	2.19e-06	3.78e-05	0.000207	0.000494	3.49e-05	1.2e-06	2.88e-05	0.00716	0.00139	0.0127
Mafb	MS00333	0.0313	0.0336	0.000151	0.00143	0.00491	0.000457	7.57e-07	0.0141	3.97e-05	0.00023	2.25e-05	8.16e-05	0.000298	0.000754	0.0012
ZIC1	MS00334	0.0997	0.995	8.82e-08	0.001	0.00411	4.16e-05	6.41e-10	1.29e-05	0.000132	0.00289	1	1.73e-08	0.0257	7.42e-06	2.05e-06
Mafb	MS00335	0.0305	0.00242	0.00135	0.00334	9.71e-05	7.66e-08	0.0192	0.0454	7.19e-05	7.26e-05	4.14e-05	0.00218	3.54e-05	0.000646	0.00833
NFE2	MS00336	0.569	0.762	0.256	0.241	0.908	0.0725	0.124	0.0432	0.929	0.282	0.00701	0.0037	0.877	0.102	0.69
NFIL3	MS00337	0.00758	2.12e-05	0.0807	0.00272	0.0311	0.000193	0.86	0.0334	0.0187	0.0246	3.64e-07	0.992	0.0336	0.108	0.0546
NRL	MS00338	0.133	0.426	0.000514	0.171	0.000434	0.196	0.00517	0.0645	0.00051	0.0757	0.00036	0.0029	0.0106	0.202	0.00103
TEF	MS00339	0.000994	1.62e-05	0.501	0.000432	0.0983	9.89e-07	0.988	0.587	0.0701	0.00239	1.16e-08	1	0.0717	0.701	0.998
XBP1	MS00342	0.0898	0.436	0.00183	0.0435	8.6e-06	4.27e-06	0.000215	9.92e-06	0.000136	0.00029	3.1e-07	0.0439	0.00201	0.000516	0.00198
FOXB1	MS00343	0.0741	0.508	9.39e-05	0.0616	0.0224	0.0172	0.011	0.00916	0.0115	0.0852	0.000337	1.52e-05	0.455	0.000197	0.0009
ZIC3	MS00346	0.0105	0.961	3.87e-08	0.000427	0.000886	6.75e-07	5.01e-10	3.5e-06	0.000134	0.0103	1	1.68e-07	0.0139	4.32e-06	2.5e-07
FOXB1	MS00348	0.0004	0.00138	0.782	0.0386	0.387	2.33e-08	1	0.0321	0.987	0.000209	2.16e-06	1	0.0216	0.00796	0.986
FOXC1	MS00349	0.0611	0.0316	0.795	0.0259	0.552	3.4e-08	0.997	0.00105	0.998	0.00381	2.55e-08	0.999	0.195	0.934	1
FOXC1	MS00350	0.624	0.00225	0.874	0.0344	0.0599	2.43e-10	0.955	0.407	0.857	0.00929	6.89e-12	1	0.0243	0.943	0.995
FOXC1	MS00351	0.0234	0.00312	0.752	0.118	0.575	1.97e-05	1	0.0257	0.833	0.0451	1.49e-07	1	0.0122	0.968	0.999
FOXC2	MS00352	0.695	0.0397	0.98	0.144	0.0846	2.69e-07	0.969	0.437	0.966	0.0857	5.68e-10	0.999	0.00472	0.797	0.865
FOXC2	MS00354	0.000585	0.00636	0.792	0.305	0.607	9.65e-09	1	0.0307	0.995	0.00204	7.86e-12	1	0.107	0.72	1
FOXD2	MS00355	0.101	0.00146	0.986	0.297	0.0104	6.06e-08	1	0.0248	0.894	0.000463	1.75e-10	1	0.0225	0.782	1
FOXD2	MS00356	0.00201	0.235	0.767	0.174	0.207	2.15e-05	0.999	0.0467	0.877	0.0337	0.00453	0.992	0.362	0.0345	0.987
ZIC4	MS00357	0.00319	0.963	2.72e-08	0.000599	0.000824	3.47e-06	1.07e-08	4.12e-07	0.00103	0.0271	0.994	9.28e-07	0.00486	7.75e-07	4.37e-07
FOXD3	MS00358	0.136	0.000746	0.951	0.561	0.0242	3.65e-09	1	1	0.912	0.00028	1.35e-11	1	0.0104	0.0286	0.984
FOXD3	MS00359	0.0011	0.49	0.827	0.0863	0.096	0.000234	0.993	0.086	0.855	0.0364	0.00375	0.996	0.138	0.0349	0.975
FOXG1	MS00360	0.00428	0.0218	0.952	0.0219	0.845	1.22e-10	0.997	0.986	0.437	0.000358	3.57e-14	1	0.0726	0.525	0.992
FOXG1	MS00361	0.0502	0.951	0.0658	0.262	0.476	0.102	0.00735	0.0434	0.693	0.401	0.0491	0.0461	0.924	0.0168	0.788
FOXI1	MS00362	0.00339	0.163	0.711	0.208	0.349	0.000861	0.994	0.0215	0.954	0.00834	0.0114	0.996	0.103	0.0386	0.99
FOXJ2	MS00366	0.0237	0.000289	0.804	0.0838	0.176	3.41e-09	0.984	0.881	0.998	0.000314	5.04e-11	0.991	0.0382	0.548	0.981
FOXJ3	MS00367	0.111	0.101	0.985	0.0858	0.392	2.24e-08	0.997	0.0327	0.86	0.023	4.38e-07	0.999	0.157	0.839	0.997
FOXJ3	MS00369	0.0105	0.0167	0.867	0.0238	0.122	5.38e-09	1	0.998	0.983	0.00404	9.06e-09	1	0.0166	0.92	0.986
FOXJ3	MS00370	0.0517	0.000279	0.792	0.0118	0.0935	1.09e-06	0.835	0.0176	0.936	8.32e-05	2.52e-11	1	0.204	0.989	0.998
FOXK1	MS00371	0.029	0.913	0.00577	0.25	0.0119	0.00192	0.00631	0.0203	0.0303	0.141	8.07e-06	0.0668	0.285	0.0108	0.141
FOXL1	MS00372	0.00623	0.178	0.634	0.12	0.314	0.000411	0.997	0.0143	0.936	0.0197	0.0101	0.997	0.122	0.0402	0.993
FOXL1	MS00373	0.196	0.0147	0.82	0.0661	0.14	1.49e-09	0.999	0.158	0.965	0.0525	1.54e-07	0.998	0.0359	0.992	0.999
FOXO1	MS00375	0.0195	0.0322	0.694	0.0961	0.0685	1.71e-05	0.997	0.16	0.386	0.0509	1.17e-06	1	0.0416	0.869	0.841
FOXO1	MS00376	0.434	0.89	2.67e-05	0.336	0.806	0.00174	3.62e-06	4.58e-05	0.134	0.762	0.000559	0.000419	0.651	1.27e-05	0.0217
FOXO3	MS00378	0.000137	0.0806	0.566	0.148	0.286	0.00031	0.994	0.000397	0.889	0.00603	0.00116	0.999	0.0526	0.232	0.979
FOXO3	MS00380	0.00667	0.929	3.33e-06	0.148	0.851	0.979	6.27e-06	0.0782	0.0314	0.881	0.996	1.5e-05	0.786	0.0085	0.0156
FOXO4	MS00381	0.0282	0.0111	0.815	0.227	0.192	3.25e-08	0.994	0.364	0.788	0.0125	4.81e-09	0.999	0.127	0.923	0.932
FOXO4	MS00383	0.482	0.989	2.29e-08	0.183	0.0905	0.00761	8.06e-07	4.17e-05	0.0448	0.0329	0.000959	3.42e-05	0.00354	1.32e-06	0.00188
FOXO6	MS00384	0.00218	0.0144	0.705	0.115	0.0811	4.99e-06	0.985	0.182	0.586	0.0529	2.01e-07	1	0.0355	0.974	0.939
FOXO6	MS00386	0.0464	0.845	3.51e-06	0.713	0.16	0.994	1.36e-09	3.42e-06	0.144	0.125	0.999	4.12e-06	0.0485	2.09e-05	0.00102
FOXP3	MS00387	0.00059	0.0547	0.505	0.135	0.109	3.24e-05	0.999	0.028	0.744	0.0366	0.000848	0.997	0.299	0.315	0.935
Foxc1	MS00388	0.313	0.00384	0.839	0.116	0.292	3.4e-08	0.992	0.98	0.998	0.113	4.89e-06	0.997	0.159	0.863	0.99
ZNF238	MS00390	0.765	0.872	0.00455	0.144	0.567	0.00656	0.521	0.636	0.808	0.954	0.00109	0.163	0.208	0.00698	0.174
Foxg1	MS00392	0.558	0.988	1.83e-05	0.449	0.31	0.0073	0.00629	0.149	0.0119	0.279	0.0171	0.00561	0.31	0.132	0.0456
Foxg1	MS00393	0.00754	0.165	0.745	0.207	0.318	0.00217	0.997	0.0174	0.942	0.0107	0.0115	0.996	0.0868	0.0439	0.994
Foxj3	MS00394	0.361	0.711	0.204	0.636	0.429	0.00857	0.205	0.115	0.712	0.74	0.000118	0.494	0.574	0.0155	0.915
Foxj3	MS00397	0.187	0.0026	0.632	0.0903	0.545	1.02e-08	0.997	0.517	0.937	0.000982	3.1e-10	0.999	0.0556	0.902	0.993
Foxk1	MS00398	0.723	0.998	5.04e-05	0.308	0.226	0.00315	0.00374	0.0195	0.0942	0.0246	6.43e-06	0.0175	0.917	0.251	0.171
Foxk1	MS00399	0.00791	0.0622	0.86	0.3	0.179	0.00211	0.994	0.0144	0.878	0.056	0.0242	0.999	0.185	0.0483	0.99
ZNF306	MS00401	0.0436	0.979	1.03e-07	0.00589	0.013	6.89e-06	1.72e-07	0.0926	0.0202	0.000853	3.07e-06	3e-06	0.75	0.0103	0.00495
ALX3	MS00402	0.146	0.0374	0.397	0.0367	0.0925	0.00354	0.981	0.193	0.246	0.0187	1.57e-06	0.991	0.00127	0.872	0.654
ALX3	MS00403	0.0136	0.00128	0.638	0.0582	0.00103	2.82e-09	1	0.179	0.692	0.000748	4.83e-13	1	0.0251	0.854	0.999
ALX4	MS00404	0.0285	0.00372	0.68	0.0952	8.08e-05	1.45e-07	1	0.00357	0.853	0.000311	1.25e-11	1	0.0624	0.639	1
ARX	MS00405	0.0043	0.000215	0.332	0.0282	0.00247	3.69e-07	1	0.000487	0.959	0.000134	8.69e-13	1	0.0129	0.167	1
Alx1	MS00406	0.29	0.035	0.406	0.00942	0.13	1.04e-05	0.999	0.0519	0.584	0.0431	4.85e-07	0.964	0.0318	0.978	0.819
Alx1	MS00407	0.00744	8.19e-05	0.479	0.0746	0.000786	1.25e-08	1	0.0137	0.715	0.00059	3.59e-14	1	0.0107	0.965	0.999
Alx4	MS00408	0.0234	0.000974	0.543	0.123	0.00136	1.82e-06	1	0.00514	0.896	0.00161	1.92e-12	1	0.0174	0.73	0.997
Arx	MS00409	0.00316	0.000339	0.39	0.0375	0.00281	2.72e-08	1	0.00971	0.955	0.000183	2.01e-13	1	0.0196	0.737	1
ZNF410	MS00412	0.186	0.244	0.948	0.0356	0.588	0.00337	0.35	0.437	0.571	0.439	5e-06	0.87	0.137	0.539	0.759
BARHL2	MS00414	0.000321	0.000286	0.162	0.00462	0.000839	3e-05	0.832	0.303	0.000685	0.0252	2.27e-06	0.924	0.00181	0.0697	0.0277
BARHL2	MS00416	0.00316	2.51e-05	0.747	0.0121	0.0998	5.35e-07	0.998	0.946	0.0718	0.135	3.96e-08	1	0.000617	0.923	0.1
BARX1	MS00417	0.0231	0.00283	0.426	0.272	0.429	3.29e-09	0.999	0.98	0.494	0.00518	7.32e-12	1	0.0202	0.918	0.945
BARX1	MS00418	0.168	0.0189	0.371	0.481	0.409	9.42e-05	0.928	0.141	0.486	0.564	6.35e-05	0.998	0.058	0.451	0.288
BSX	MS00419	0.301	0.167	0.591	0.597	0.0657	0.000465	0.845	0.251	0.533	0.13	0.000143	0.982	0.0165	0.716	0.0911
Barhl1	MS00421	0.0889	0.00192	0.0242	0.0513	0.206	0.000937	0.746	0.292	0.258	0.0837	7.72e-05	0.961	0.0162	0.563	0.0242
Barhl1	MS00422	0.0105	0.000327	0.778	0.0199	0.129	4.41e-07	0.995	0.934	0.12	0.112	1.69e-07	1	0.00081	0.701	0.117
ZNF524	MS00423	0.111	0.985	1.87e-08	0.0374	0.129	0.173	5.49e-11	9.67e-06	0.012	0.109	0.998	4.55e-08	0.696	0.00065	7.28e-05
CART1	MS00424	0.148	0.00117	0.45	0.0323	0.0447	7.03e-08	1	0.0218	0.915	0.00273	3.69e-10	1	0.0857	0.983	0.999
CDX1	MS00425	0.245	0.0244	0.968	0.102	0.0162	6.79e-06	0.998	0.944	0.83	0.0999	1.2e-08	1	0.00319	0.211	0.996
DLX1	MS00427	0.422	0.0428	0.589	0.0121	0.0423	2.88e-07	0.96	0.0578	0.511	0.000642	1.57e-09	0.941	0.0387	0.174	0.891
DLX2	MS00428	0.386	0.231	0.868	0.873	0.0214	1.22e-05	0.986	0.517	0.821	0.0169	5.77e-07	1	0.0402	0.538	0.66
DLX3	MS00429	0.441	0.0907	0.907	0.88	0.0389	8.83e-06	1	0.574	0.951	0.0284	1.04e-07	1	0.0357	0.877	0.645
DLX4	MS00430	0.375	0.114	0.841	0.828	0.00659	6.6e-06	1	0.706	0.811	0.0265	9.45e-07	1	0.0141	0.885	0.444
DLX5	MS00431	0.645	0.0601	0.849	0.743	0.00146	1.53e-05	1	0.146	0.711	0.0108	8.46e-08	1	0.0261	0.9	0.94
DLX6	MS00432	0.632	0.136	0.932	0.884	0.0128	4.61e-06	0.999	0.196	0.795	0.00294	1.48e-08	1	0.0018	0.986	0.656
DMBX1	MS00433	0.000142	1.33e-06	0.277	0.0389	0.0145	9.6e-07	0.238	0.175	0.0319	0.0577	4.13e-06	0.547	0.00347	0.000218	0.000619
DPRX	MS00436	0.00181	0.00367	0.0392	0.111	0.0013	0.00392	0.263	0.0225	0.00139	0.0152	0.0113	0.278	0.00306	0.0539	0.00542
DRGX	MS00437	0.0269	0.000353	0.553	0.0148	0.00974	2.94e-09	1	0.021	0.748	0.000253	2.06e-13	1	0.0434	0.937	0.999
DUXA	MS00438	0.0207	0.193	0.371	0.112	0.162	0.000206	0.995	0.0136	0.637	0.0555	2.69e-07	0.971	0.0405	0.764	0.848
Dlx1	MS00439	0.406	0.105	0.895	0.743	0.0254	2.81e-05	1	0.191	0.961	0.0146	2.49e-08	1	0.0245	0.985	0.807
Dlx2	MS00440	0.599	0.711	0.538	0.694	0.0603	0.00012	1	0.858	0.899	0.173	2.41e-08	1	0.048	0.77	0.5
EMX1	MS00441	0.0992	0.198	0.135	0.949	0.0773	6.23e-06	0.876	0.264	0.167	0.0262	1.42e-06	0.981	0.514	0.55	0.892
EMX1	MS00442	0.0184	0.0227	0.874	0.00163	0.00559	2.75e-09	1	0.157	0.477	0.0411	4.69e-09	1	0.00597	0.116	0.902
EMX2	MS00443	0.119	0.326	0.0736	0.403	0.0156	6.3e-06	0.965	0.0576	0.441	0.027	3.46e-08	0.994	0.331	0.892	0.885
EMX2	MS00444	0.0173	0.0421	0.841	0.00023	0.0154	3e-08	1	0.468	0.396	0.0282	2.93e-08	1	0.0108	0.819	0.935
ZNF740	MS00445	0.0682	0.938	2.3e-09	0.594	0.531	0.225	5.76e-11	2.77e-07	0.0898	0.299	1	2.33e-06	0.316	1.91e-05	5.27e-05
EN1	MS00446	0.557	0.113	0.557	0.105	0.0468	0.000419	0.931	0.0823	0.294	0.0513	2.02e-05	0.91	0.138	0.665	0.518
EN1	MS00449	0.0716	0.00035	0.216	0.00231	0.0314	5.62e-05	0.997	0.32	0.413	0.00586	1.23e-06	1	0.0175	0.37	0.271
EN2	MS00450	0.0484	0.0637	0.173	0.0157	0.154	0.000198	0.953	0.0617	0.106	0.00609	7.97e-09	0.959	0.0695	0.765	0.761
ESX1	MS00452	0.442	0.0361	0.154	0.272	0.027	0.00057	0.977	0.136	0.0925	0.00715	5.6e-07	0.985	0.0965	0.7	0.435
EVX1	MS00454	0.00519	0.0168	0.0506	0.265	0.0571	8.87e-06	0.949	0.115	0.139	0.0839	7.62e-06	0.963	0.0247	0.925	0.206
EVX2	MS00455	0.0011	0.0524	0.00752	0.189	0.0806	0.000345	0.674	0.274	0.201	0.0252	0.000104	0.581	0.0525	0.566	0.582
En2	MS00458	0.313	0.191	0.185	0.356	0.0182	7.73e-06	0.873	0.148	0.304	0.0229	5.72e-07	0.992	0.21	0.68	0.761
GBX1	MS00459	0.384	0.0638	0.495	0.0673	0.0334	5.14e-05	0.978	0.0952	0.37	0.0218	1.51e-06	0.96	0.0836	0.762	0.592
GBX2	MS00460	0.298	0.232	0.212	0.0945	0.0241	9.62e-05	0.969	0.137	0.32	0.146	1.4e-06	0.97	0.0414	0.839	0.588
GBX2	MS00461	0.0272	0.000867	0.757	0.00604	0.0398	1.94e-10	0.999	0.129	0.842	0.00167	2.26e-11	0.999	0.00113	0.945	0.941
GSC2	MS00463	0.0112	0.000765	0.269	0.627	0.0168	3.19e-06	0.871	0.0778	0.108	0.326	0.000372	0.83	0.0654	0.0195	0.589
GSC	MS00464	0.0245	0.0226	0.231	0.435	0.0221	0.00272	0.821	0.132	0.0547	0.00808	0.00163	0.586	0.131	0.0466	0.21
GSX1	MS00465	0.323	0.114	0.271	0.13	0.0077	0.00183	0.962	0.000651	0.484	0.00077	2.23e-06	0.93	0.0104	0.407	0.973
GSX2	MS00466	0.39	0.0483	0.774	0.29	0.0109	0.000347	0.997	0.00156	0.494	0.00619	2.08e-07	0.987	0.0147	0.109	0.947
Gbx1	MS00467	0.381	0.178	0.274	0.203	0.0327	0.00937	0.999	0.0793	0.45	0.0476	4.59e-08	0.996	0.00544	0.469	0.673
ZNF75A	MS00468	0.315	0.499	0.203	0.783	0.522	0.00838	0.148	0.491	0.842	0.794	0.000691	0.0211	0.316	0.029	0.741
Gbx2	MS00469	0.439	0.154	0.367	0.0737	0.0453	7.83e-05	0.991	0.136	0.221	0.0589	6.26e-08	0.976	0.0263	0.899	0.618
HESX1	MS00470	0.277	0.0628	0.308	0.0714	0.0138	1	0.972	0.237	0.598	0.115	2.02e-06	0.968	0.0207	0.604	0.28
HMBOX1	MS00472	0.00478	0.0118	0.556	0.197	0.00949	2.34e-15	0.997	0.641	0.823	0.00809	9.11e-10	0.996	0.0343	0.351	0.877
HMX1	MS00473	0.0274	0.00133	0.753	0.292	0.0322	4.13e-07	0.982	0.127	0.245	0.00287	9.14e-08	0.997	0.00491	0.523	0.692
HMX2	MS00474	0.0486	0.00294	0.743	0.0234	0.0311	2.9e-06	0.997	0.109	0.107	0.00119	2.97e-06	0.998	0.00421	0.282	0.0945
HMX3	MS00475	0.000156	0.0092	0.0112	0.283	0.00323	0.0103	0.276	0.057	0.0204	0.145	0.00469	0.64	0.0167	0.705	0.0859
HNF1A	MS00476	0.0491	0.0411	0.702	0.00109	0.00351	1.85e-07	0.992	0.00163	0.971	0.0171	8.87e-13	1	0.000866	0.972	0.97
HNF1B	MS00478	0.0706	0.0254	0.613	0.0036	0.00676	2.67e-07	0.999	0.000607	0.99	0.00939	5.11e-13	1	0.000389	0.988	0.919
ZNF784	MS00479	0.0422	0.729	0.00142	0.105	0.17	0.00735	0.00491	0.023	0.0544	0.15	0.000155	1.04e-05	0.153	0.0239	0.00315
HOXA10	MS00480	0.147	0.00166	0.95	0.0238	0.00265	9.91e-06	0.996	0.0119	0.784	0.000865	7.61e-06	0.999	0.000811	0.0101	0.368
HOXA10	MS00481	0.124	0.33	0.723	0.117	0.169	8.91e-07	0.955	0.787	0.763	0.0185	7.54e-09	0.994	0.0416	0.644	0.997
HOXA13	MS00484	0.175	0.19	0.586	0.0575	0.231	3.07e-05	1	0.111	0.995	0.00879	2.08e-10	1	0.00251	0.896	0.916
HOXA13	MS00485	0.0197	0.0355	0.207	0.107	0.014	2.91e-06	0.998	0.0738	0.471	0.0726	5.3e-05	0.965	0.000281	0.0922	0.113
HOXA1	MS00486	0.12	0.187	0.136	0.388	0.00826	7.42e-05	0.953	0.00556	0.135	0.00701	5.47e-05	0.988	0.106	0.487	0.277
HOXA2	MS00487	0.0555	0.0368	0.521	0.0772	0.0331	6.75e-05	0.763	0.176	0.0749	0.00468	3.15e-05	0.819	0.243	0.0801	0.718
HOXB13	MS00488	0.0315	0.0605	0.671	0.184	0.206	0.000249	1	0.189	0.906	0.0176	1.01e-08	0.999	0.000333	0.723	0.684
HOXB13	MS00489	0.0148	0.0759	0.207	0.214	0.0117	0.00882	0.939	0.18	0.605	0.161	0.00236	0.887	0.00174	0.178	0.238
ZSCAN4	MS00490	0.556	0.907	0.0247	0.255	0.481	0.00552	0.0105	0.00385	0.389	0.0309	0.00225	0.00315	0.0893	0.00366	0.132
HOXB2	MS00491	0.0315	0.00782	0.292	0.219	0.00451	7.56e-06	0.718	0.613	0.195	0.0103	1.48e-06	0.979	0.0995	0.389	0.632
HOXB3	MS00492	0.0555	0.0137	0.146	0.364	0.086	0.000117	0.946	0.592	0.405	0.011	7.68e-06	0.958	0.218	0.425	0.961
HOXB5	MS00493	0.0111	0.00888	0.463	0.275	0.00712	0.000556	0.952	0.296	0.0297	0.0363	2.52e-05	0.974	0.0259	0.218	0.926
HOXC10	MS00494	0.172	0.0763	0.68	0.424	0.297	0.00507	0.999	0.901	0.953	0.17	2.94e-08	0.999	0.00979	0.101	0.944
HOXC10	MS00495	0.0866	0.0935	0.293	0.14	0.12	5.41e-07	0.912	0.166	0.931	0.00219	3.16e-10	0.987	0.0642	0.473	1
HOXC10	MS00496	0.277	0.00259	0.988	0.0387	0.092	5.29e-05	0.98	0.0295	0.776	0.00207	1.26e-05	1	0.0169	0.0606	0.899
HOXC11	MS00497	0.0834	2.44e-05	0.975	0.0424	0.0121	9.1e-06	0.986	0.0189	0.886	0.00476	6.63e-05	0.997	0.00048	0.0115	0.534
HOXC11	MS00498	0.052	0.517	0.453	0.0875	0.0837	4.05e-08	0.999	0.957	0.859	0.0082	2.88e-09	0.993	0.00378	0.247	0.948
Zfp652	MS00501	0.0786	0.0858	0.164	0.051	0.31	0.0121	0.894	0.0944	0.299	0.148	2.28e-05	0.886	0.069	0.259	0.778
HOXC12	MS00502	0.105	0.0212	0.61	0.0119	0.189	8.58e-09	0.998	0.0877	0.984	0.00255	7.74e-10	1	0.00166	0.213	0.992
HOXC12	MS00503	0.056	0.000109	0.97	0.104	0.000339	6.62e-05	0.827	0.0281	0.549	0.00291	2.5e-07	0.979	7.55e-05	0.069	0.0302
HOXC13	MS00504	0.224	0.0435	0.676	0.0791	0.151	0.00016	0.997	0.174	0.997	0.000696	1.68e-08	1	0.000418	0.742	0.812
HOXC13	MS00505	0.076	0.0918	0.275	0.0906	0.00269	0.0162	0.933	0.229	0.628	0.197	0.00099	0.915	0.0021	0.145	0.0792
HOXD11	MS00506	0.0107	0.000331	0.923	0.018	0.0136	0.000297	0.984	0.0047	0.887	0.0068	3.85e-06	1	0.000258	0.125	0.3
HOXD11	MS00507	0.412	0.548	0.904	0.0212	0.0839	1.85e-08	0.987	0.791	0.602	0.00157	9e-07	0.973	0.0127	0.292	0.558
HOXD13	MS00510	0.256	0.106	0.714	0.0615	0.108	5.05e-05	0.992	0.692	0.973	0.00778	2.87e-08	0.999	0.000188	0.992	0.895
HOXD13	MS00511	0.0566	0.143	0.609	0.292	0.0353	0.0242	0.989	0.0925	0.704	0.303	0.00906	0.973	0.00105	0.0869	0.274
Zfp740	MS00512	0.0736	0.966	4.69e-09	0.805	0.606	0.985	1.06e-08	3.43e-05	0.0355	0.25	1	2.75e-07	0.438	0.000808	0.000193
HOXD8	MS00513	0.42	0.0213	0.928	0.0234	0.000824	0.000352	0.998	0.213	0.147	0.119	0.000111	1	0.342	0.55	0.896
Hoxa11	MS00514	0.0233	0.00025	0.941	0.00784	0.0023	7.17e-05	0.931	0.0364	0.764	0.000649	0.000241	0.911	5.01e-05	0.00442	0.0412
Hoxa11	MS00515	0.00624	0.263	0.2	0.0457	0.000808	1.03e-07	0.988	0.0596	0.134	0.000678	7.05e-06	0.832	0.00154	0.0173	0.391
Hoxa2	MS00516	0.11	0.0961	0.411	0.202	0.00277	9.25e-06	0.973	0.173	0.2	0.00498	3.82e-06	0.95	0.233	0.297	0.922
Hoxc10	MS00517	0.136	0.000671	0.953	0.211	0.00896	0.00213	0.991	0.0579	0.714	0.00534	4e-05	1	0.00483	0.0687	0.844
Hoxc10	MS00518	0.271	0.0823	0.451	0.0896	0.106	1.2e-07	0.987	0.931	0.952	0.000721	1.5e-11	0.999	0.226	0.855	1
Hoxd13	MS00519	0.0846	0.0157	0.697	0.147	0.153	3.19e-06	0.997	0.0754	0.997	0.0115	1.74e-08	1	0.00207	0.954	0.973
Hoxd13	MS00520	0.111	0.0349	0.651	0.0093	0.000676	1.16e-05	0.993	0.0688	0.891	0.0276	1.69e-06	0.999	0.00235	0.16	0.728
Hoxd3	MS00521	0.0116	0.047	0.0879	0.0752	0.00563	2.82e-06	0.808	0.0892	0.0623	0.00416	6.78e-05	0.9	0.0539	0.794	0.148
Zic3	MS00523	0.0179	0.998	2.37e-08	0.00375	0.000563	0.000217	9.3e-09	1.36e-06	0.000385	0.0126	1	1.83e-07	0.00646	6.22e-08	1.48e-06
Hoxd9	MS00524	0.0901	0.0827	0.522	0.41	0.392	4.4e-07	0.986	0.801	0.984	0.00131	1.5e-09	0.969	0.0216	0.468	1
Hoxd9	MS00525	0.0811	0.000593	0.711	0.0341	0.000183	3.85e-06	0.719	0.0545	0.07	0.00747	0.000391	0.68	7.8e-05	0.0561	0.00174
IRX2	MS00526	0.581	0.0746	0.0704	0.452	0.000175	0.0298	0.979	0.0221	0.702	0.232	0.000585	0.934	0.00742	0.0965	0.0919
IRX5	MS00527	0.738	0.364	0.109	0.73	0.000185	0.00895	0.852	0.0264	0.128	0.677	0.00339	0.973	0.0183	0.115	0.0392
ISL2	MS00528	0.00927	0.245	0.185	0.0941	0.471	0.00159	0.929	0.878	0.891	0.0716	0.00011	0.951	0.4	0.563	0.633
ISX	MS00531	0.378	0.0873	0.527	0.0343	0.0251	3.56e-05	0.998	0.0592	0.98	0.00611	1.19e-12	0.985	0.00494	0.108	0.763
Irx3	MS00532	0.107	0.00104	0.99	0.198	0.000552	5.26e-07	1	0.0021	0.868	0.0459	1.68e-11	1	0.00366	0.121	0.715
LBX2	MS00533	0.0337	0.0251	0.00151	0.0634	0.00261	0.0231	0.0136	0.0292	0.000575	0.00494	0.00208	0.00204	0.0073	0.238	0.00548
CENPB	MS00534	1.53e-05	0.000392	1.39e-08	1.92e-06	1.08e-05	1.07e-08	6.86e-10	2.52e-05	4.75e-07	9.47e-05	7.28e-07	2.12e-06	0.000144	8.02e-06	2.75e-07
LBX2	MS00535	0.369	0.128	0.523	0.588	0.0304	0.00162	0.99	0.102	0.172	0.0233	4.74e-07	0.985	0.0254	0.43	0.501
LHX2	MS00536	0.775	0.0806	0.112	0.269	0.0412	0.998	0.984	0.0285	0.845	0.0614	8.09e-09	0.99	0.012	0.671	0.958
LHX2	MS00537	0.0276	0.000327	0.825	0.00268	0.000576	3.65e-09	0.996	0.0741	0.823	0.0675	1.02e-11	1	0.000242	0.963	0.998
LHX6	MS00539	0.0021	0.00238	0.302	0.0106	0.0143	2.1e-08	0.956	0.664	0.727	0.0106	8.09e-10	0.993	0.0071	0.935	0.766
LHX6	MS00540	0.126	0.318	0.803	0.0825	0.103	0.00132	0.994	0.986	0.0774	0.225	0.000739	0.999	0.699	0.538	0.759
LHX9	MS00541	0.611	0.355	0.552	0.183	0.0403	0.000868	0.999	0.0562	0.977	0.031	6.34e-11	0.996	0.0026	0.469	0.865
LHX9	MS00542	0.0147	6.59e-05	0.966	0.00975	0.00231	1.16e-07	0.996	0.44	0.531	0.0103	1.32e-11	0.996	0.00297	0.983	0.959
LMX1A	MS00543	0.11	0.0105	0.462	0.0142	0.0543	9.74e-08	1	0.112	0.825	0.024	1.12e-07	0.999	0.193	0.954	0.92
Lhx4	MS00547	0.184	0.03	0.303	0.0364	0.0663	1.72e-07	1	0.104	0.961	0.032	2.47e-07	0.998	0.161	0.882	0.973
Lhx8	MS00548	0.0398	0.00135	0.345	0.0524	0.0598	8.37e-06	0.463	0.855	0.502	0.00862	7.52e-06	0.711	0.375	0.238	0.683
Lhx8	MS00549	0.58	0.798	0.142	0.35	0.129	0.988	0.92	0.385	0.974	0.0999	0.000567	0.83	0.14	0.874	0.226
Lhx8	MS00550	0.223	0.403	0.709	0.224	0.115	2.32e-05	1	0.998	0.732	0.61	1.84e-06	1	0.214	0.246	0.986
MEOX1	MS00551	0.717	0.0145	0.406	0.446	0.000519	1.66e-06	0.976	0.0451	0.222	0.00896	1.12e-05	0.939	0.17	0.888	0.915
MEOX2	MS00552	0.0352	0.129	0.537	0.0778	0.000172	7.39e-06	0.998	0.128	0.278	0.000988	4.28e-06	0.936	0.118	0.531	0.658
MEOX2	MS00553	0.0528	0.0643	0.462	0.0225	0.00561	1.24e-06	0.925	0.0695	0.206	0.0149	9.03e-10	1	0.00073	0.0671	0.826
MEOX2	MS00554	0.297	0.0704	0.645	0.174	0.475	2.85e-06	0.998	0.381	0.973	0.0093	2.58e-09	0.924	0.517	0.442	0.986
MIXL1	MS00555	0.087	0.0155	0.235	0.0771	0.0575	0.000229	0.985	0.00427	0.223	0.00375	2.12e-07	0.992	0.061	0.133	0.755
GRHL1	MS00556	0.0326	0.162	0.00453	0.176	0.0629	0.00775	0.593	0.0603	0.00854	0.262	0.0188	0.00658	0.000201	0.0571	0.000592
MNX1	MS00557	0.0329	0.00331	0.491	0.0725	0.00196	1.59e-07	0.999	0.0306	0.695	0.00438	4.7e-10	0.991	0.0251	0.971	0.926
MSX1	MS00558	0.0717	0.00767	0.342	0.198	0.285	2.41e-07	1	0.405	0.85	0.0159	1.69e-09	1	0.0148	0.932	0.984
MSX1	MS00559	0.536	0.538	0.557	0.145	0.359	0.0178	0.994	0.928	0.742	0.0495	1.04e-08	0.986	0.0164	0.607	0.187
MSX2	MS00561	0.177	0.0106	0.56	0.136	0.215	6.93e-09	1	0.0652	0.981	0.00145	6.11e-11	1	0.00587	0.966	0.999
Meox2	MS00563	0.245	0.046	0.505	0.0223	0.00575	3.14e-05	1	0.118	0.708	0.00919	7.55e-08	0.997	0.0738	0.969	0.787
Msx3	MS00564	0.0806	0.00972	0.283	0.315	0.257	8.66e-08	1	0.0207	0.925	0.00347	8.34e-09	1	0.0122	0.871	0.974
NKX2-3	MS00566	0.234	0.875	0.405	0.305	0.214	0.0331	0.16	0.26	0.139	0.0325	0.00559	0.206	0.069	0.402	0.0746
EGR3	MS00567	0.000119	0.00209	4.65e-08	0.000208	0.000205	1e-08	1.33e-08	8.74e-07	5.23e-07	0.0223	1.23e-06	2.97e-06	0.00138	1.24e-07	1.35e-06
NKX2-8	MS00571	0.156	0.897	0.00155	0.178	0.0446	0.022	0.258	0.372	0.744	0.335	0.00271	0.0746	0.355	0.28	0.185
NKX3-1	MS00572	0.0152	0.0684	0.621	0.292	0.424	0.0072	0.962	0.168	0.693	0.0174	0.000353	0.983	0.000397	0.501	0.0523
NKX3-2	MS00573	0.000256	0.00665	0.436	0.279	0.792	0.00293	0.902	0.386	0.95	0.0364	1.91e-05	0.987	0.0589	0.586	0.0523
NKX6-1	MS00575	0.145	0.0209	0.262	0.271	0.00209	5.2e-06	0.996	0.00732	0.818	0.011	8.25e-07	0.982	0.129	0.954	0.994
NKX6-2	MS00577	0.193	0.00156	0.644	0.214	0.0204	8.53e-06	0.996	0.209	0.664	0.0118	6.5e-08	0.995	0.191	0.241	0.934
NOTO	MS00578	0.563	0.00586	0.429	0.021	0.0044	1	0.993	0.0649	0.606	0.0175	1.11e-05	0.991	0.209	0.69	0.976
TFCP2	MS00579	0.0481	0.0568	0.0158	0.333	0.00809	0.00111	0.621	0.0527	0.00307	0.0871	0.0163	0.437	0.000128	0.401	0.00218
Nkx3-1	MS00580	0.0008	0.0304	0.317	0.114	0.493	0.000649	0.968	0.275	0.823	0.0298	8.34e-05	0.985	0.0166	0.701	0.0698
Nkx6-1	MS00581	0.0389	0.0118	0.225	0.139	0.00614	3.91e-06	0.981	0.0791	0.666	0.0242	4.06e-06	0.907	0.324	0.713	0.831
OTX1	MS00582	0.0893	4.03e-06	0.574	0.101	0.00513	2.51e-06	0.83	0.0036	0.14	0.0136	1.65e-07	0.808	0.0942	0.201	0.353
OTX2	MS00585	0.00102	0.0619	0.308	0.409	0.299	0.000209	0.988	0.25	0.41	0.0991	0.000752	0.771	0.536	0.273	0.492
Otx1	MS00586	0.0362	1.88e-06	0.64	0.0498	0.0599	3.32e-06	0.554	0.00517	0.86	0.000791	5.24e-09	0.59	0.0655	0.37	0.44
PDX1	MS00588	0.00648	0.00258	0.675	0.0441	0.0272	9.26e-08	1	0.989	0.899	0.0933	7.1e-10	0.999	0.0931	0.835	0.913
PDX1	MS00589	0.307	0.0926	0.183	0.0855	0.0268	4.36e-05	0.979	0.00788	0.479	0.00662	5.72e-07	0.998	0.159	0.791	0.691
PHOX2A	MS00591	0.0374	0.000215	0.703	0.0174	0.0151	3.52e-08	1	0.0403	0.962	0.00909	2.5e-10	1	0.023	0.763	0.995
PHOX2B	MS00593	0.025	9.16e-05	0.643	0.0117	0.0131	1.58e-07	1	0.0328	0.956	0.00925	2.67e-10	1	0.0486	0.833	0.997
PITX1	MS00595	0.00173	0.0428	0.0439	0.148	0.0565	2.83e-05	0.928	0.581	0.5	0.0695	0.000134	0.507	0.462	0.13	0.432
PITX3	MS00596	0.035	0.165	0.156	0.19	0.494	0.00615	0.724	0.47	0.187	0.584	0.000502	0.314	0.342	0.17	0.4
PROP1	MS00597	0.00734	0.00015	0.553	0.0405	0.000191	1.49e-09	1	0.000615	0.965	4.66e-05	9.94e-16	1	0.00476	0.984	0.999
PRRX1	MS00599	0.457	0.253	0.667	0.0984	0.0167	7.14e-05	0.991	0.194	0.959	0.0105	1.21e-11	0.993	0.0052	0.272	0.755
CUX1	MS00601	0.053	0.454	0.46	0.29	0.031	1.65e-07	0.473	0.0438	0.883	0.114	2.13e-07	0.996	0.00897	0.937	0.99
PRRX1	MS00602	0.0153	2.13e-05	0.239	0.0259	0.0457	4.36e-07	0.999	0.0802	0.97	0.0118	1.67e-09	1	0.0359	0.963	1
PRRX2	MS00603	0.267	0.231	0.629	0.22	0.00532	0.000181	0.985	0.263	0.875	0.00384	6.44e-08	0.999	2.04e-05	0.492	0.525
Prrx2	MS00604	0.538	0.133	0.536	0.0251	0.0157	0.000271	0.996	0.0965	0.948	0.0236	1.76e-09	0.994	0.006	0.0748	0.835
RAXL1	MS00605	0.44	0.15	0.672	0.111	0.00515	0.000464	0.997	0.105	0.903	0.00674	2.98e-10	0.996	0.000328	0.74	0.631
RAX	MS00606	0.108	0.0218	0.361	0.0622	0.0315	7.37e-07	0.984	0.0453	0.174	0.0995	5.73e-09	0.937	0.0383	0.367	0.674
RHOXF1	MS00609	0.0144	0.0977	0.00124	0.307	0.135	0.0723	0.00497	0.102	0.291	0.0116	0.00744	0.00299	0.117	0.049	0.0026
Rhox11	MS00611	0.0346	0.138	0.145	0.0166	0.405	9.76e-06	0.263	0.651	0.446	0.0295	0.00188	0.362	0.54	0.198	0.157
CUX1	MS00612	0.0158	0.00273	0.587	0.229	0.0166	3.04e-06	0.999	0.176	0.176	0.0438	3.17e-07	0.977	0.496	0.525	0.794
SHOX2	MS00613	0.409	0.124	0.428	0.0258	0.0137	1.77e-05	0.998	0.0758	0.99	0.00805	8.6e-12	0.992	0.01	0.301	0.864
SHOX	MS00614	0.54	0.239	0.713	0.111	0.0361	2.47e-05	0.999	0.192	0.991	0.00211	7.68e-13	0.997	0.00897	0.349	0.709
Shox2	MS00615	0.524	0.198	0.662	0.0486	0.0528	0.000106	0.997	0.133	0.997	0.0186	7.16e-12	0.997	0.00394	0.185	0.8
UNCX	MS00616	0.0167	0.00492	0.157	0.0474	0.00119	7.67e-06	0.989	0.00102	0.828	0.0556	5.52e-08	0.999	0.0328	0.955	0.97
UNCX	MS00617	0.29	0.0518	0.436	0.304	0.00345	1.24e-06	0.999	0.098	0.905	0.00839	1.67e-11	0.994	0.00535	0.242	0.86
Uncx	MS00618	0.0345	1.58e-05	0.483	0.091	0.00106	5.28e-07	1	0.00245	0.94	0.0139	9.97e-11	1	0.0181	0.537	0.999
Uncx	MS00619	0.192	0.00171	0.306	0.033	0.00499	1.91e-06	0.997	0.00835	0.621	0.0248	5.64e-09	0.998	0.0488	0.971	0.901
VAX1	MS00620	0.275	0.0236	0.415	0.0131	0.0327	1.42e-06	0.992	0.0232	0.622	0.00689	2.5e-09	0.999	0.0681	0.955	0.948
VAX2	MS00621	0.183	0.00965	0.212	0.0289	0.0304	7.88e-08	0.998	0.0897	0.567	0.00995	7.61e-08	0.999	0.119	0.501	0.924
VENTX	MS00624	0.146	0.00381	0.916	0.144	0.125	4.63e-06	0.836	0.99	0.459	0.0136	1.39e-08	0.996	0.0409	0.0763	0.388
VSX1	MS00626	0.704	0.0428	0.281	0.122	0.00147	0.00594	0.205	0.31	0.126	0.0177	0.0361	0.676	0.00264	0.0596	0.000172
VSX2	MS00627	0.285	0.0153	0.652	0.0236	0.0262	4.42e-07	0.998	0.0475	0.92	0.00407	3.35e-09	0.999	0.0793	0.998	0.972
Vsx1	MS00628	0.434	0.175	0.72	0.651	0.0149	0.000508	0.991	0.28	0.957	0.0253	5.52e-08	0.999	6.46e-05	0.463	0.67
CUX2	MS00634	0.00306	0.00147	0.98	0.358	0.143	5.75e-07	1	0.109	0.531	0.0135	3.17e-07	1	0.297	0.471	0.988
ESRRG	MS00638	0.0151	0.179	0.00164	0.0403	0.026	6.41e-05	0.0228	0.0132	0.000867	0.0756	0.0291	0.00264	0.0477	1.31e-05	0.00354
Esrra	MS00641	0.405	0.522	0.105	0.781	0.134	0.00213	0.914	0.119	6.98e-05	0.0407	0.00117	0.277	0.129	0.0428	0.0582
NR2C2	MS00651	0.235	0.447	0.000741	0.0381	0.743	2.79e-05	0.000364	0.00149	0.00411	0.333	0.00116	1.89e-06	0.73	0.15	0.0019
NR2E1	MS00652	0.0595	0.0734	0.658	0.302	0.126	0.000671	1	0.773	0.505	0.00325	5.04e-05	0.999	0.0264	0.296	0.835
NR2E1	MS00653	0.722	0.123	0.932	0.000759	0.135	0.00102	0.947	0.396	0.212	0.296	0.000378	0.957	0.0949	0.534	0.0683
NR2F1	MS00657	0.856	1	0.0378	0.632	0.724	1	0.0252	0.0518	0.0459	0.885	1	0.000113	0.493	0.00215	0.0292
NR2F6	MS00658	0.965	0.742	0.815	0.233	0.916	0.00759	0.299	0.203	0.13	0.72	0.00362	0.231	0.399	0.0182	0.000909
NR3C2	MS00662	0.0244	0.985	0.0117	0.552	0.0198	0.0351	0.000554	0.00324	0.105	0.089	0.0645	0.0159	0.0179	0.00286	0.000187
NR4A2	MS00665	0.153	0.606	0.905	0.492	0.391	0.369	0.641	0.416	0.556	0.14	0.00179	0.992	0.0988	0.19	0.423
ONECUT1	MS00667	0.00337	0.00839	0.817	0.171	0.0755	2.68e-06	0.999	0.186	0.837	0.00588	1.33e-07	1	0.074	0.803	0.998
Nr2e1	MS00668	0.506	0.604	0.632	0.0733	0.00413	0.219	0.459	0.572	0.0297	0.0855	0.000411	0.031	0.00609	0.542	0.00195
Nr2f6	MS00669	0.92	0.664	0.668	0.759	0.783	0.0255	0.157	0.0299	0.199	0.819	0.0181	0.0726	0.198	0.162	0.00103
EGR4	MS00678	0.000193	0.00778	8.36e-08	2.42e-05	0.000183	3.66e-07	1.42e-09	8.16e-06	1.8e-05	0.00758	3.5e-06	7.05e-08	0.000804	1.18e-07	3.92e-05
ONECUT2	MS00679	0.00921	0.00157	0.895	0.272	0.0635	2.65e-06	0.999	0.294	0.637	0.00583	8.51e-08	1	0.00574	0.874	0.997
RARG	MS00680	0.0852	0.273	0.00172	0.0174	0.261	0.0126	0.0369	0.0212	0.0645	0.79	0.0095	0.0688	0.0558	0.000325	0.00121
RARG	MS00682	0.439	0.969	0.706	0.256	0.933	0.123	0.103	0.149	0.656	0.889	0.00427	0.0359	0.379	0.0612	0.0128
RARG	MS00684	0.0197	0.105	1.75e-06	0.0408	0.0705	4.17e-06	1.87e-07	0.0104	0.00265	0.0572	1.22e-05	1.35e-05	0.112	1.15e-05	0.0525
RORA	MS00685	0.00939	0.835	0.000646	0.00431	0.0743	0.000296	0.00594	0.0017	0.000507	0.0177	2.89e-05	0.000753	0.12	0.000661	0.000369
RORA	MS00686	0.0853	0.107	0.826	0.177	0.106	0.0127	0.457	0.34	0.198	0.313	6.38e-05	0.267	0.00957	0.0247	0.288
ONECUT3	MS00690	0.00225	0.00267	0.933	0.0695	0.0545	4.36e-07	0.949	0.813	0.459	0.00161	1.15e-09	1	0.000232	0.996	0.977
RXRB	MS00692	0.126	0.908	0.233	0.126	0.985	0.0053	0.559	0.0256	0.171	0.553	0.000111	0.0935	0.894	0.0869	0.0184
RXRG	MS00694	0.159	0.547	0.000122	0.03	0.204	9.53e-05	1.18e-05	0.00765	0.00022	0.0739	0.000522	0.000348	0.0645	0.000523	0.00143
Rara	MS00698	0.861	0.638	0.932	0.115	0.885	0.00871	0.505	0.0567	0.424	0.054	0.0231	0.481	0.46	0.18	0.0255
Rarb	MS00700	0.0128	0.599	0.0312	0.521	0.702	0.000923	0.0042	0.0166	0.0117	0.0522	5.56e-07	0.0291	0.272	0.0723	0.0267
Rarg	MS00704	0.151	0.668	0.0549	0.163	0.0701	0.0153	0.0292	0.0709	0.049	0.83	0.00429	0.0149	0.0915	2.2e-05	0.00214
Rarg	MS00705	0.0375	0.768	0.0591	0.557	0.583	0.0687	0.00461	0.0824	0.0222	0.255	3.94e-05	0.00225	0.236	0.00392	0.0772
Rxrb	MS00708	0.0782	0.817	0.151	0.0124	0.966	8.61e-05	0.106	0.0217	0.134	0.201	1.51e-05	0.0283	0.969	0.062	0.0038
THRA	MS00709	0.0344	0.826	0.000956	0.452	0.0586	0.00367	0.00872	0.000274	3.73e-05	0.749	0.981	0.00162	0.0114	0.0666	0.00817
THRB	MS00710	0.0131	0.745	0.000642	0.168	0.245	0.000152	0.00102	8.47e-05	0.000973	0.245	0.999	2.12e-05	0.0516	0.00586	0.0287
THRB	MS00711	0.855	0.991	0.00527	0.953	0.337	0.000149	0.0112	0.0229	0.015	0.696	1	0.0296	0.264	4.2e-07	0.0261
E2F2	MS00712	0.786	0.0173	0.773	0.00311	0.0149	0.0164	0.286	0.0487	0.138	0.0236	0.000171	0.249	0.0591	0.000917	0.134
THRB	MS00713	0.706	0.794	0.000693	0.331	0.135	5.89e-05	0.00415	0.49	0.0156	0.842	1.53e-05	0.0062	0.722	0.00107	0.139
Tp53	MS00717	0.326	0.842	0.0485	0.238	0.339	0.0224	0.0574	0.231	0.224	0.638	0.00269	0.0318	0.091	0.0174	0.0393
Tp53	MS00718	0.22	0.886	0.269	0.747	0.235	0.0347	0.301	0.132	0.921	0.154	0.194	0.0945	0.00485	0.0772	0.73
GMEB2	MS00721	0.183	1.89e-05	0.0378	0.0268	0.00187	3.41e-05	0.462	0.286	8.25e-09	0.00486	2.28e-06	0.669	0.0179	0.00346	0.0156
MTF1	MS00725	0.0119	0.742	2.05e-07	0.00126	0.0437	0.000993	3.63e-08	0.0026	0.00249	0.00989	0.00922	2.8e-07	0.00239	0.000132	0.00276
PRDM4	MS00726	0.0377	0.807	4.27e-06	0.333	0.698	0.95	0.00168	0.114	0.21	0.594	1	2.82e-05	0.777	0.0114	0.0974
ZBTB49	MS00727	0.0156	0.972	4e-07	0.000167	0.000467	5.1e-05	7.38e-11	0.000157	0.000618	0.00519	0.000148	0.000253	0.000893	0.0024	0.00209
ZNF232	MS00728	0.175	0.00337	0.999	0.000495	0.0455	1.36e-05	0.998	0.00287	0.461	0.00593	6.91e-09	0.999	0.0235	0.863	0.992
ZNF282	MS00729	0.0414	0.759	5.37e-05	0.143	0.00328	0.0936	0.000488	0.0813	5.84e-05	0.627	0.0107	5.85e-06	0.121	0.00445	0.0848
ZNF435	MS00730	0.00156	0.325	0.146	0.0348	0.046	0.0711	0.66	0.245	0.281	0.0885	0.0063	0.0268	0.0583	0.0364	0.0317
ZNF713	MS00731	0.098	0.635	0.254	0.0269	0.0172	0.151	0.953	0.86	0.789	0.198	0.0156	0.504	0.0297	0.194	0.192
CPEB1	MS00732	0.204	0.0121	0.921	0.136	0.00664	1.18e-09	0.996	0.00205	1	0.000406	2.14e-11	1	3.42e-05	0.011	1
E2F3	MS00734	0.0465	0.000934	0.00914	0.000696	0.00148	0.0182	0.533	0.118	2.3e-05	0.048	0.00481	0.159	0.000132	0.112	9.03e-05
E2F8	MS00739	0.0385	0.0262	4.59e-05	0.0363	0.0999	0.000111	0.0724	0.264	0.0141	0.00313	3.21e-09	0.0252	0.383	0.00508	0.00704
SOX10	MS00740	0.106	0.0315	0.388	0.101	0.026	4.7e-06	1	0.0251	0.828	0.000544	3.35e-05	0.972	0.0197	0.0355	0.965
SOX10	MS00744	0.291	0.646	0.507	0.352	0.53	0.82	0.9	0.693	0.926	0.539	0.0483	0.534	0.32	0.158	0.989
SOX14	MS00748	0.0975	0.0479	0.86	0.000902	0.344	1.67e-05	0.966	0.627	0.907	0.103	0.000703	0.991	0.0876	0.337	0.87
SOX15	MS00750	0.154	0.0678	0.957	0.0623	0.177	1.34e-08	0.998	0.286	0.937	0.0116	2.39e-05	0.983	0.0075	0.121	0.982
SOX18	MS00753	0.0432	0.0041	0.64	0.174	0.311	1.18e-07	0.998	0.578	0.563	0.00773	1.16e-05	1	0.159	0.229	1
SOX21	MS00755	0.128	0.0847	0.504	0.162	0.243	1.15e-07	1	0.414	0.979	0.00174	0.000104	0.903	0.0956	0.245	0.956
E2F7	MS00756	0.107	0.0176	0.0887	0.00275	0.17	0.000153	0.262	0.126	0.0411	0.0131	5.65e-05	0.528	0.753	0.0109	0.191
SOX21	MS00757	0.0256	0.135	0.937	0.472	0.445	0.00347	0.969	0.0027	0.998	0.0577	0.000383	0.999	0.0675	0.407	0.939
SOX21	MS00759	0.0589	0.0768	0.972	0.131	0.107	2.72e-06	0.997	0.583	0.95	0.0159	0.00337	0.659	0.135	0.893	0.983
SOX2	MS00762	0.13	0.00877	0.692	0.00234	0.0415	1.17e-07	0.989	0.883	0.92	0.0179	2.22e-06	0.989	0.0151	0.543	0.908
SOX4	MS00766	0.0259	0.00542	0.482	0.153	0.00302	0.000177	0.999	0.125	0.554	0.000648	2.89e-05	0.979	0.0359	0.248	0.976
SOX7	MS00769	0.0776	0.0052	0.865	0.0536	0.244	8.53e-12	1	0.186	0.788	3.31e-05	8.26e-12	1	0.0093	0.451	0.999
SOX7	MS00770	0.205	0.000498	0.999	0.137	0.376	1.59e-06	1	0.702	0.967	0.0168	4.23e-08	1	0.1	0.975	1
SOX8	MS00771	0.0193	0.0372	0.635	0.899	0.224	0.0102	0.945	0.174	0.975	0.0336	0.000129	0.986	0.262	0.577	0.926
SOX8	MS00774	0.293	0.00161	0.708	0.063	0.139	9.2e-07	0.999	0.529	0.81	0.00705	4.14e-08	0.998	0.0331	0.363	0.823
EHF	MS00778	9.12e-06	6.9e-05	7.57e-06	0.00335	0.00116	7.62e-06	0.00424	0.0295	2.65e-07	0.016	1.13e-05	0.12	0.000266	1.98e-05	4.52e-06
SOX9	MS00780	0.0165	0.01	0.663	0.344	0.0348	0.0161	0.852	0.0787	0.813	0.0316	0.000142	0.965	0.0422	0.246	0.844
SOX9	MS00785	0.166	0.0537	0.995	0.212	0.878	0.000382	1	0.0805	0.96	0.00251	5.25e-06	0.992	0.177	0.778	1
SRY	MS00787	0.0052	0.03	0.905	0.367	0.486	1	1	0.0838	0.956	0.0793	6.07e-09	1	0.0352	0.0147	0.959
SRY	MS00788	0.0378	0.00837	0.525	0.0483	0.276	1.5e-05	0.978	0.937	0.821	0.184	0.00172	0.945	0.105	0.288	0.996
Egr3	MS00789	0.000609	0.0253	2.77e-07	0.000445	1.1e-05	1.34e-07	1.83e-08	3.24e-06	7.78e-08	0.0134	2.73e-06	2.02e-07	0.000131	1.33e-07	1.31e-07
Sox10	MS00794	0.164	0.081	0.982	0.115	0.707	2.3e-05	0.999	0.0468	0.826	0.00123	5.73e-07	0.995	0.0206	0.692	0.929
Sox11	MS00795	0.00322	0.000595	0.626	0.0183	0.00983	1.37e-07	1	0.0291	0.97	0.000604	2.46e-06	0.999	0.0367	0.459	0.99
Sox17	MS00797	0.0308	0.027	0.988	0.143	0.0628	1.46e-09	0.999	0.859	0.997	0.00926	3.13e-06	0.998	0.0168	0.955	1
Sox1	MS00800	0.0872	0.0259	0.83	0.0517	0.0503	0.000302	0.968	0.801	0.887	0.397	0.000312	0.994	0.217	0.509	0.905
Sox1	MS00802	0.0439	0.0305	0.233	0.264	0.159	3.73e-05	1	0.841	0.856	0.0108	4.67e-06	0.986	0.0116	0.405	0.998
Sox3	MS00803	0.0776	0.000855	0.987	0.0891	0.539	1.37e-14	1	0.0946	0.9	0.000532	1.28e-10	0.999	0.0489	0.971	0.977
Sox3	MS00805	0.142	0.0207	0.891	0.514	0.0181	0.000888	1	0.765	0.993	0.0684	6.24e-05	0.996	0.0211	0.623	0.999
MSC	MS00807	0.0749	0.764	0.00865	0.869	0.488	0.997	0.00825	0.37	0.0704	0.722	0.996	0.01	0.449	0.0345	0.00617
TFEC	MS00808	0.154	0.847	0.00657	0.00219	0.186	0.00575	0.00242	0.277	0.0448	0.101	0.411	0.0201	0.0187	0.000291	0.00145
RARB	MS00811	0.78	0.941	0.948	0.139	0.818	0.142	0.369	0.0944	0.257	0.047	0.0419	0.144	0.599	0.553	0.0355
ELF3	MS00812	1.81e-05	9.77e-05	0.00199	0.000206	0.0111	0.000122	0.0066	0.0628	3.07e-07	0.0698	2.57e-06	0.233	0.000979	0.00696	1.02e-05
E2F1	MS00815	3.54e-05	0.00524	6.43e-10	7.91e-07	2.47e-07	2.22e-09	6.38e-08	0.000353	1.95e-08	0.000191	4.99e-08	0.00167	3.87e-05	2.23e-05	9.02e-05
NFIA	MS00820	0.68	0.74	0.0431	0.909	0.905	0.236	0.209	0.0745	0.813	0.884	0.00223	0.127	0.843	0.0496	0.188
NFIX	MS00822	0.0963	0.326	0.000968	0.086	0.00285	0.0181	0.00825	0.289	0.000538	0.0282	0.00329	1.53e-05	0.0316	0.147	0.00163
ESRRA	MS00829	0.03	0.686	0.0392	0.116	0.0606	0.00134	0.35	0.00267	0.0119	0.0864	0.00478	0.0284	0.385	0.00275	8.91e-05
ELF4	MS00834	1.24e-05	3.39e-07	3.09e-06	1.06e-06	0.000593	3.76e-06	0.000222	0.0172	3.26e-10	0.0231	3.41e-07	0.0132	5.94e-05	2.74e-05	6.99e-07
HOXD12	MS00836	0.0156	9.74e-05	0.781	0.0103	0.00623	0.00028	0.828	0.085	0.502	0.00458	7.67e-05	0.994	0.000589	0.165	0.0194
HOXD12	MS00837	0.12	0.0589	0.486	0.0198	0.331	4.99e-07	0.981	0.0152	0.838	0.00455	2.7e-11	0.998	0.026	0.928	0.983
ELF5	MS00838	0.00113	0.00378	0.000168	0.0066	0.000862	5.01e-05	0.0326	0.0193	1.05e-07	0.00134	4.5e-08	0.196	0.00474	0.0003	0.000142
GLI2	MS00843	0.000819	0.947	9.08e-08	0.00415	0.0467	6.92e-05	4.43e-09	0.000291	0.00302	0.0028	0.00497	1.3e-07	0.91	0.000163	0.00155
ELK3	MS00844	2.83e-06	4.71e-06	4.45e-06	4.66e-05	1.66e-05	1.94e-10	0.000206	0.000106	2.02e-07	0.000552	6.71e-09	0.0782	0.000493	6.36e-05	2.41e-05
ERF	MS00846	1.07e-06	8.4e-06	0.00263	0.000248	3.67e-05	2.14e-08	0.0255	0.0213	1.49e-07	0.000211	7.6e-08	0.042	0.00652	2.68e-05	8.16e-05
ERG	MS00848	0.00245	0.0293	1.92e-06	1.92e-05	4.21e-05	0.0017	3.61e-07	5.84e-06	1.16e-07	0.0332	0.000131	0.00139	2.13e-05	8.48e-05	6.31e-05
ETS1	MS00851	0.00173	0.000237	9.46e-05	1.54e-05	0.000254	1.15e-08	0.00232	0.000108	9.48e-08	2.16e-05	9.54e-09	0.111	0.00116	0.000113	0.000468
SMAD3	UP00000	0.000135	0.000218	2.95e-06	0.000775	0.000542	6.03e-05	2.33e-06	0.00488	2.96e-06	0.0204	8.14e-06	8.54e-05	0.00821	0.0154	3.45e-05
E2F2	UP00001	0.000114	0.000637	7.16e-09	3.84e-06	1.19e-05	2.72e-09	4.74e-09	3.23e-06	1.63e-08	0.00112	1.73e-07	2.87e-05	4.8e-05	3.57e-07	9.55e-06
E2F3	UP00003	7.34e-05	0.00112	6.5e-09	9.14e-06	2.38e-06	1.44e-09	9.6e-09	4.75e-07	1.35e-09	0.00199	4.97e-08	1.26e-05	2.92e-05	5.52e-07	9.4e-07
Sox14	UP00004	0.339	0.00317	0.998	0.0245	0.00889	3.53e-06	1	0.718	0.807	0.0333	3.79e-11	1	0.00443	0.031	1
Zic3	UP00006	0.00335	0.776	1.1e-07	4.4e-05	0.000425	2.05e-06	5.24e-10	3.01e-07	8.56e-07	0.00404	9.08e-07	1.98e-07	0.00231	7.32e-08	1.3e-07
Nr2f2	UP00009	0.00208	0.752	0.0161	0.0114	0.0783	2.66e-06	0.14	0.00326	0.000672	0.00463	6.37e-05	0.000872	0.122	0.00372	4.23e-05
Tcfap2b	UP00010	0.0209	0.968	4.8e-07	0.00254	0.00618	3.28e-07	2.07e-10	9.46e-05	0.000872	0.00484	0.000267	8.52e-07	0.0302	2.84e-07	0.000302
IRF6	UP00011	0.000514	2.65e-08	4.45e-05	0.000586	7.72e-09	1.34e-08	0.00309	9.9e-05	2.01e-10	3.54e-06	7.99e-05	0.0539	8.73e-09	5.08e-08	2.19e-05
Bbx	UP00012	0.0773	0.0624	0.969	0.196	0.0434	1.28e-05	0.999	0.293	0.592	0.0421	1.27e-07	1	0.000551	0.999	0.996
Sox17	UP00014	0.317	0.0254	0.977	0.0506	0.367	2.53e-10	0.997	0.862	0.937	0.107	1.15e-09	1	0.0177	0.973	0.999
Irf4	UP00018	0.0108	1.61e-06	0.00209	0.0193	8.03e-05	1.94e-05	0.0828	0.000477	1.7e-06	0.000161	0.000119	0.00762	1.43e-05	0.00211	0.00287
ZBTB12	UP00019	0.14	0.0958	0.022	0.0482	0.089	0.00313	0.0416	0.257	0.0655	0.215	2.94e-05	0.0112	0.00623	0.00188	0.0017
ATF1	UP00020	0.00295	0.00188	0.00028	0.0146	1.77e-05	1.48e-07	0.000615	0.021	1.72e-09	0.0241	0.000423	0.0213	0.00445	6.12e-05	0.000557
Zfp281	UP00021	0.000517	0.96	1.45e-10	0.00127	0.183	0.897	1.54e-15	3.96e-07	0.0175	0.00637	0.998	8.03e-11	0.17	7.89e-06	0.000197
Sox30	UP00023	0.0551	0.175	0.198	0.249	0.41	0.000437	0.929	0.0498	0.325	0.187	0.00288	0.988	0.435	0.424	0.686
Glis2	UP00024	0.00356	0.975	1.24e-08	0.0443	0.0192	0.0059	1.26e-08	0.000106	0.00134	0.0194	0.000123	1.06e-06	0.242	5.04e-05	8.81e-05
Osr1	UP00027	0.000135	0.00107	0.000157	0.000104	0.0157	0.00232	0.000246	0.0591	0.00596	0.00261	0.000275	0.273	7.21e-06	0.000194	0.0117
Tcfap2e	UP00028	0.00473	0.615	1.09e-06	0.00122	0.00307	4.75e-06	1.08e-08	2.25e-06	1.35e-06	0.00988	1.64e-07	1.39e-05	0.0225	6.01e-06	3.98e-05
Sox11	UP00030	0.145	0.0876	0.321	0.856	0.134	0.00329	0.981	0.0116	0.58	0.0228	0.00127	0.947	0.0339	0.406	0.308
Zbtb3	UP00031	0.0272	0.588	1.1e-07	0.0983	0.00177	0.00167	5.99e-07	0.00309	0.00172	0.0479	0.00173	0.000384	0.00999	9.31e-05	0.0025
Zfp410	UP00033	0.529	0.95	1.51e-05	0.15	0.761	0.0967	0.00306	0.208	0.145	0.0658	3.63e-07	0.00388	0.856	0.0125	0.0171
Sox7	UP00034	0.0202	0.198	0.706	0.0149	0.138	4.48e-08	1	0.907	0.892	0.323	2.85e-09	1	0.103	0.614	0.992
HIC1	UP00035	0.199	0.999	8.24e-06	0.0211	0.0192	0.025	5.16e-07	2.95e-05	0.0131	0.106	0.999	1.43e-07	0.0904	2.09e-05	0.0824
Zfp105	UP00037	0.102	0.061	0.771	0.0296	0.0179	1.04e-05	0.996	0.00176	0.888	0.0248	3.64e-05	1	0.168	0.567	0.997
Spdef	UP00038	0.000492	0.000612	1.08e-07	8.66e-06	9.99e-05	8.21e-08	3.8e-06	8.28e-05	1.32e-05	0.00219	0.000275	0.00213	0.00014	2.42e-06	3.11e-06
Irf5	UP00040	0.00612	7.34e-06	0.000512	0.00636	0.00172	1.66e-05	0.0892	0.00184	5.23e-06	0.00143	0.0024	0.0318	1.01e-05	1.94e-05	0.0273
Foxj1	UP00041	0.00299	0.00653	0.74	0.034	0.529	2.11e-13	0.993	0.155	0.952	0.000432	2.88e-07	0.99	0.162	0.12	0.945
Bcl6b	UP00043	0.0327	0.0333	0.0242	0.0221	0.00766	0.00148	0.612	0.223	0.338	0.0197	0.000686	0.949	0.0199	0.00129	0.268
Mafk	UP00044	0.0621	0.0327	0.994	0.324	0.433	0.000148	0.994	0.212	0.51	0.166	1.03e-05	0.995	0.0198	0.871	0.959
MAFB	UP00045	0.0827	0.222	0.405	0.39	0.00205	0.0955	0.328	0.0352	0.013	0.101	0.104	0.479	0.0019	0.00123	0.00982
RARA	UP00048	0.00488	0.231	0.0364	0.0168	0.00576	0.000189	0.0392	0.0197	0.00143	0.0319	0.00197	0.00104	0.0729	0.0117	2.77e-06
Sox8	UP00051	0.0238	0.173	0.95	0.224	0.12	3.36e-09	1	0.761	0.27	0.0715	7.52e-11	1	0.0453	0.847	0.994
Osr2	UP00052	0.00132	0.00416	1.16e-06	0.00011	0.022	0.0153	8.01e-07	0.214	0.00525	0.00198	0.00324	0.035	3.27e-06	0.000324	0.00105
HBP1	UP00055	0.0105	0.124	0.752	0.351	0.04	3.23e-05	0.997	0.143	0.0952	0.00705	0.000898	0.878	0.014	0.558	0.951
RFX4	UP00056	0.0678	0.0622	3.08e-05	0.052	0.00137	0.000856	0.000682	0.238	0.000216	0.00341	0.00153	0.00191	0.015	0.118	3.93e-05
ZIC2	UP00057	0.00398	0.813	6.91e-08	9.22e-05	9.7e-05	2.39e-07	5.25e-10	2.78e-07	2.82e-07	0.00318	2.71e-07	5.13e-07	0.00496	8.05e-08	6.21e-07
TCF3	UP00058	0.0967	0.059	0.342	0.189	0.284	9.86e-06	0.909	0.0898	0.649	0.00266	4.03e-06	0.913	0.00389	0.218	0.0685
Sox18	UP00064	0.00971	0.0955	0.958	0.0514	0.236	7.13e-06	1	0.958	0.99	0.0697	6.85e-11	1	0.549	0.629	0.998
Zfp161	UP00065	0.000849	0.000876	9.99e-09	3.46e-05	2.07e-06	2.87e-09	6.94e-08	1.77e-06	4.26e-07	0.000938	7.31e-09	7.89e-06	0.000119	2.43e-08	3.22e-05
HNF4A	UP00066	0.0283	0.645	2.15e-06	0.0196	0.0261	0.00617	4.65e-08	0.000359	0.013	0.234	0.00132	4.63e-06	0.00121	7.21e-06	1.19e-05
Sox1	UP00069	0.0324	0.0569	0.644	0.00778	0.253	1.59e-09	0.986	0.00856	0.85	0.000163	4.13e-11	1	0.00287	0.926	0.993
Sox21	UP00071	0.415	0.000653	0.997	0.181	0.124	1	1	0.702	0.929	0.0247	9.55e-10	1	0.0038	0.294	1
Sox15	UP00075	0.138	0.107	0.915	0.245	0.541	0.000223	0.994	0.12	0.964	0.0207	1.15e-08	1	0.0305	0.357	0.89
ARID3A	UP00078	0.00531	0.167	0.211	0.00505	0.071	8.23e-09	0.96	0.981	0.834	0.0255	1.43e-07	0.997	0.106	0.0491	0.978
Gata5	UP00080	0.135	0.232	0.0206	0.291	0.478	5.71e-05	0.937	0.46	0.783	0.0212	0.000258	0.991	0.0116	0.597	0.53
Mybl1	UP00081	0.0233	1.07e-06	0.00977	3.99e-06	0.000476	3.39e-09	0.0402	0.0409	5.79e-05	2.6e-06	3.23e-07	0.016	0.000124	0.0225	9.79e-05
Zfp187	UP00082	0.185	0.0154	0.987	0.49	0.0258	5.72e-08	1	0.981	0.872	0.0606	9.15e-12	1	0.0221	0.241	0.909
Gmeb1	UP00084	0.00102	6.22e-05	4.43e-09	8.8e-06	5.92e-08	1.28e-10	4.89e-07	1.49e-07	4.47e-09	9.91e-07	1.4e-08	0.000218	1.73e-05	6.37e-09	5.93e-06
Sfpi1	UP00085	0.00215	0.00931	0.00176	0.0121	0.00722	6.09e-07	0.798	0.017	2.55e-05	0.204	1.03e-05	0.0373	0.594	0.00468	0.00313
IRF3	UP00086	0.00367	4.59e-05	0.000286	0.00101	0.00413	0.000258	0.809	0.00611	0.000715	0.000861	0.000368	0.0381	0.00323	0.0035	0.0687
Tcfap2c	UP00087	0.00818	0.912	1.6e-06	0.00752	0.000367	6.66e-07	1.28e-08	5.94e-06	1.2e-07	0.00577	2.79e-06	8.18e-06	0.00319	8.39e-07	3.88e-05
PLAGL1	UP00088	0.015	0.83	4.2e-09	0.00153	0.000368	5.35e-06	1.27e-09	1.86e-07	1.79e-06	0.00223	7.21e-07	6.32e-07	0.0321	2.81e-07	1.3e-05
SOX5	UP00091	0.317	0.0768	0.976	0.0812	0.278	3.64e-09	0.998	0.548	0.765	0.00435	5.18e-10	1	0.101	0.4	0.989
MYB	UP00092	0.0122	2.47e-06	0.00669	2.75e-05	3.45e-05	2.15e-12	0.0364	0.0152	0.000731	3.79e-06	3.55e-07	0.0447	6.36e-05	0.00331	0.00253
Klf7	UP00093	0.000155	0.895	1.42e-07	0.0015	0.0102	1.38e-05	2.19e-11	3.83e-07	3.05e-05	0.00401	2.44e-05	2.56e-08	0.0738	2.48e-07	5.03e-07
Zfp128	UP00094	0.00277	2.21e-05	6.86e-09	9.67e-06	1.08e-05	5.23e-08	9.12e-08	0.0002	1.39e-07	4.26e-05	7e-06	0.000474	0.00031	0.000557	4.56e-05
Zfp691	UP00095	0.16	0.811	1.05e-09	0.0166	0.0598	0.000191	6.05e-05	0.00159	0.238	0.00863	0.00375	0.000766	0.0215	1.06e-05	0.064
SOX13	UP00096	0.0578	0.0289	0.969	0.00368	0.0996	1.73e-09	0.999	0.853	0.646	0.000669	3.89e-10	1	0.102	0.589	0.993
Sox12	UP00101	0.135	0.0959	0.859	0.17	0.089	4.61e-06	0.978	0.95	0.902	0.0958	7.13e-09	1	0.0792	0.288	0.994
ZIC1	UP00102	0.00118	0.912	2.52e-07	0.000176	0.00205	4.38e-05	3.34e-09	2.9e-06	1.72e-06	0.00433	2.47e-05	4.91e-07	0.00547	4.32e-08	3.23e-06
POU3F4	UP00105	0.00209	2.34e-05	0.416	0.00552	0.00574	5.27e-12	1	0.0467	0.696	0.00937	5.18e-11	1	0.0101	0.996	0.986
Nkx2-4	UP00107	0.0447	0.347	0.0857	0.0627	0.13	0.00145	0.778	0.209	0.608	0.00615	0.0012	0.565	0.0968	0.183	0.296
Gsc	UP00112	0.00858	0.00807	0.02	0.077	0.0708	0.00596	0.0312	0.0313	0.283	0.417	0.00217	0.129	0.0754	0.00173	0.0919
HOXC4	UP00113	0.00231	3.57e-05	0.476	0.13	0.00488	6.5e-08	0.914	0.141	0.105	0.00362	3.92e-09	0.714	0.0789	0.0249	0.436
Homez	UP00114	0.00135	0.000472	0.435	0.0166	0.000278	2.97e-08	0.878	0.353	0.0563	0.00745	8.28e-07	0.993	0.000502	0.0243	0.309
Hoxd11	UP00117	0.184	0.00143	0.976	0.0534	0.00767	2.86e-07	0.946	0.245	0.545	1.49e-05	1.59e-07	0.952	0.00164	0.0104	0.0417
Nkx2-9	UP00119	0.000519	1.06e-05	0.537	0.00753	0.0041	3.9e-08	0.22	0.000287	0.225	5.64e-05	7.21e-12	0.643	0.0614	0.293	0.845
Lbx2	UP00120	0.23	0.00272	0.893	0.307	0.0212	6.13e-05	0.976	0.522	0.33	0.382	4.65e-07	0.992	0.00974	0.72	0.874
Hoxd10	UP00121	0.389	0.0125	0.724	0.0462	0.14	4.19e-08	1	0.00166	0.924	0.0135	2.21e-09	0.999	0.00144	0.602	0.951
PITX2	UP00125	0.0182	0.0142	0.122	0.045	0.14	0.00274	0.361	0.452	0.569	0.00454	4.33e-06	0.811	0.0239	0.444	0.0591
DLX2	UP00126	0.0804	0.125	0.394	0.186	0.042	7.41e-06	0.977	0.00574	0.778	0.00507	8.24e-09	0.991	0.0671	0.146	0.78
POU3F2	UP00128	0.0406	0.00167	0.925	0.0469	0.0989	8.63e-09	0.999	0.00487	0.51	0.0447	5.8e-08	0.999	0.024	0.741	0.932
Pou3f1	UP00129	0.000265	0.000482	0.341	0.0117	0.0112	4.66e-11	1	0.0873	0.579	0.0041	2.63e-11	1	0.00498	0.929	0.985
LHX3	UP00130	0.00455	0.000449	0.412	0.00107	0.00103	1.13e-11	1	0.0138	0.307	0.000491	2.28e-15	0.995	0.00113	0.99	0.576
Evx2	UP00132	0.356	0.000201	0.231	0.0325	0.000237	0.00124	0.434	0.622	0.00402	0.0105	0.000119	0.69	0.9	0.343	0.26
Hoxb3	UP00137	0.165	0.0322	0.818	0.346	0.0268	3.09e-06	0.527	0.00786	0.156	0.0681	2.51e-05	0.928	0.106	0.579	0.917
Bsx	UP00138	0.0146	0.109	0.573	0.741	0.000324	0.000233	0.241	0.0304	0.604	0.106	0.00443	0.963	0.0118	0.128	0.124
Nkx1-2	UP00139	0.0556	0.00124	0.716	0.965	0.00048	5.39e-06	0.756	0.533	0.192	0.132	3.01e-07	0.956	0.0121	0.72	0.453
Hoxd1	UP00140	0.483	0.0291	0.659	0.4	0.0151	7.16e-07	0.95	0.51	0.783	0.0119	3.16e-07	0.997	0.395	0.892	0.884
Hoxb4	UP00144	0.00574	0.0104	0.476	0.126	0.0741	1.91e-07	0.99	0.115	0.0189	0.0727	3.09e-08	0.952	0.14	0.0508	0.906
BARHL2	UP00145	0.000911	0.0182	0.683	0.0832	0.00283	5.21e-09	0.953	0.102	0.773	0.000747	8.81e-11	0.999	0.00445	0.881	0.941
Nkx2-6	UP00147	0.0328	0.184	0.454	0.000938	0.0679	0.0013	0.813	0.667	0.349	0.00662	0.00113	0.343	0.359	0.136	0.151
Hdx	UP00148	0.0381	0.00382	0.0426	0.0382	0.0025	6.57e-05	0.543	0.00472	0.0531	2.26e-07	0.00454	0.196	0.0263	0.00558	0.111
IRX6	UP00150	0.00325	2.47e-06	0.982	0.103	0.154	3.83e-07	1	0.804	0.866	0.00192	1.05e-10	1	0.0317	0.111	0.986
BARX2	UP00151	0.0214	0.00448	0.684	0.3	0.0114	1.23e-07	0.937	0.214	0.571	0.00617	2.03e-11	0.99	0.132	0.911	0.988
Arx	UP00152	0.0868	0.000319	0.606	0.35	0.000117	0.00094	0.88	0.306	0.684	0.166	1.96e-06	0.955	0.000825	0.282	0.688
Hmx2	UP00155	0.0011	0.357	0.403	0.136	0.026	2.56e-05	0.908	0.451	0.249	0.0547	6.92e-07	0.996	0.0229	0.489	0.00437
POU1F1	UP00158	0.0152	0.000478	0.642	0.00628	0.0234	1.34e-11	1	0.198	0.217	0.00306	4.99e-10	1	0.0496	0.997	0.989
SIX2	UP00159	0.2	0.316	6.63e-05	0.466	0.176	0.115	0.288	0.0128	0.165	0.0791	0.00576	0.0135	0.00348	0.122	0.00343
Hmbox1	UP00161	0.000292	0.000936	0.304	3.05e-05	0.00321	1.02e-13	0.41	0.0604	0.243	0.000302	5.49e-10	0.873	0.0273	0.197	0.935
HOXA7	UP00164	0.0886	0.00151	0.69	0.0874	0.0092	1.87e-06	0.959	0.075	0.0634	0.00932	5.11e-08	0.971	0.0304	0.795	0.843
BARHL1	UP00166	0.0314	0.058	0.614	0.244	0.145	2.37e-05	0.93	0.917	0.599	0.0455	7.16e-07	0.996	0.00887	0.996	0.717
Hoxd8	UP00168	0.0481	0.00387	0.852	0.00719	0.0793	5.45e-10	1	0.968	0.814	0.00975	5.32e-10	1	0.021	0.987	0.981
LMX1B	UP00169	0.015	0.000664	0.607	0.00844	0.00875	3.91e-08	1	0.0149	0.666	0.00441	1.93e-12	0.999	0.0117	0.984	0.991
Isl2	UP00170	0.147	0.00103	0.853	0.0569	0.147	1.03e-09	0.99	0.485	0.986	0.0304	2.39e-12	1	0.00454	0.707	0.853
Lhx9	UP00175	0.126	0.000984	0.903	0.428	0.104	4.58e-07	0.985	0.0418	0.409	0.0124	1.05e-11	0.974	0.0688	0.331	0.571
Hoxd12	UP00177	0.0885	0.000149	0.458	0.015	0.00132	8.52e-08	0.834	0.29	0.436	7.63e-05	1.55e-07	0.469	0.00107	0.00453	0.0138
BARX1	UP00181	0.0263	0.121	0.599	0.439	0.256	0.000422	0.958	0.182	0.299	0.0473	6.5e-05	0.996	0.278	0.943	0.856
HOXA6	UP00182	0.0542	0.00782	0.551	0.0252	0.000944	4.53e-07	0.997	0.0664	0.651	0.0282	1.15e-07	0.999	0.0263	0.00494	0.888
Lhx8	UP00184	0.0183	0.00114	0.0228	0.0322	2.3e-06	0.00367	0.00554	0.0594	0.0273	0.0126	0.0629	0.039	0.000623	0.0138	0.0448
PBX1	UP00185	0.125	0.0454	0.187	0.0397	0.258	9.07e-06	0.435	0.871	0.924	0.142	0.000401	0.685	0.161	0.559	0.887
MEIS1	UP00186	0.37	0.132	0.144	0.621	0.973	0.282	0.515	0.719	0.916	0.0849	0.00676	0.0925	0.503	0.342	0.0694
ALX4	UP00187	0.185	0.0075	0.839	0.0932	0.00287	1.23e-05	0.95	0.896	0.507	0.0561	2.66e-07	0.901	0.0136	0.0621	0.188
HOXA5	UP00189	0.32	0.00411	0.287	0.162	0.00112	2.52e-06	0.984	0.037	0.706	0.0286	0.000168	0.994	0.0524	0.0338	0.799
NKX2-3	UP00190	0.00401	2.65e-05	0.115	0.0572	0.01	0.00364	0.17	0.0142	0.027	0.00038	7.08e-05	0.774	0.0517	0.0887	0.134
SIX1	UP00192	0.0592	0.0789	0.00378	0.0751	0.0515	0.00246	0.125	0.00118	0.072	0.0508	0.0163	0.149	0.039	0.401	0.00528
Rhox11	UP00193	0.0101	4.89e-06	0.0683	0.0107	0.00161	2.71e-07	0.29	0.406	0.0223	0.000388	1.94e-05	0.359	0.0038	0.12	0.00137
IRX4	UP00194	0.0324	4.85e-05	0.958	0.154	0.019	3.99e-08	1	0.0143	0.967	0.000239	1.33e-12	1	0.0761	0.997	0.98
SIX3	UP00195	0.216	0.493	0.000875	0.617	0.464	0.129	0.398	0.00475	0.375	0.665	0.0796	0.0439	0.0449	0.439	0.173
HOXA4	UP00196	0.0034	0.000254	0.315	0.0537	0.00908	3.96e-08	0.998	0.636	0.122	0.0106	1.04e-10	0.986	0.116	0.744	0.979
HOXC9	UP00197	0.0416	0.0406	0.788	0.0314	0.00103	1.15e-08	0.928	0.188	0.206	2.78e-05	1e-07	0.978	0.0288	0.112	0.652
SIX4	UP00199	0.0421	0.326	0.000387	0.082	2.64e-05	0.964	0.00583	0.000852	4.6e-06	0.827	1	0.0118	0.000287	0.000177	0.00336
Hoxb7	UP00206	0.176	0.00796	0.665	0.319	0.0238	1.89e-06	0.982	0.122	0.0989	0.0165	1.05e-06	0.999	0.0245	0.939	0.795
HOXB9	UP00207	0.254	0.0972	0.592	0.0578	0.0136	1.68e-07	0.983	0.979	0.458	0.00551	7.39e-07	0.978	0.00558	0.363	0.531
Pou3f3	UP00211	0.000978	9.64e-05	0.99	0.00175	0.00021	3.3e-11	0.983	0.504	0.964	0.00469	2.28e-13	0.988	0.000873	0.86	0.921
LHX5	UP00212	0.0189	0.000676	0.549	0.00227	0.00754	1.17e-09	1	0.862	0.627	0.00499	1.61e-13	0.995	0.0142	0.474	0.874
HOXA9	UP00213	0.394	0.0179	0.819	0.0223	0.000932	5.76e-09	0.996	0.304	0.833	8.26e-05	2.58e-12	0.993	0.00379	0.339	0.913
HOXB5	UP00214	0.244	9.15e-05	0.693	0.0416	0.00202	1.58e-08	0.972	0.604	0.0987	0.0692	5.23e-07	0.992	0.172	0.507	0.505
Vax1	UP00215	0.174	0.0012	0.604	0.0885	0.00055	1.31e-06	0.975	0.253	0.236	0.0343	3.66e-05	0.964	0.073	0.312	0.727
Dbx2	UP00218	0.072	0.0195	0.921	0.0554	0.00405	4.84e-08	0.998	0.752	0.563	0.0115	6.05e-09	1	0.057	0.944	0.967
PHOX2A	UP00221	0.131	0.00831	0.13	0.234	0.00205	2.62e-05	0.92	0.0802	0.32	0.152	1.18e-07	0.996	0.0233	0.659	0.622
Irx3	UP00223	0.0127	1.06e-05	0.892	0.18	0.00204	1.31e-07	1	0.0628	0.924	0.000195	3.79e-11	1	0.0602	0.992	0.974
PAX6	UP00224	0.017	0.00547	0.761	0.134	0.00106	1e-08	1	0.00953	0.52	0.0499	7.1e-10	0.998	0.00294	0.581	0.8
NKX2-2	UP00231	0.136	0.592	0.0331	0.197	0.00492	0.0771	0.395	0.191	0.464	0.000322	0.000183	0.974	0.00481	0.0204	0.374
IRX2	UP00236	0.00666	9.58e-06	0.811	0.144	0.0357	4.17e-08	1	0.038	0.858	4.66e-05	3.93e-14	1	0.0294	0.958	0.999
Otp	UP00237	0.0107	0.00171	0.232	0.0904	0.04	5.33e-07	0.982	0.0674	0.759	0.00701	6.35e-09	0.954	0.0169	0.222	0.731
Nkx6-3	UP00238	0.205	0.0999	0.661	0.517	0.0657	5.25e-05	0.999	0.921	0.914	0.0227	1.8e-06	1	0.183	0.968	0.974
HOXD3	UP00241	0.144	0.0246	0.924	0.135	0.000328	1.1e-07	0.986	0.0143	0.277	0.0488	6.05e-05	0.994	0.136	0.305	0.98
HOXC8	UP00242	0.369	0.00412	0.964	0.108	0.00634	2.39e-09	1	0.0722	0.135	0.00336	5.06e-07	1	0.063	0.00812	0.949
Isx	UP00243	0.594	0.00183	0.174	0.625	0.0129	0.0011	0.681	0.173	0.525	0.221	0.000446	0.865	0.0261	0.281	0.935
TLX2	UP00244	0.0539	0.00088	0.92	0.000174	0.00601	9.92e-13	0.999	0.865	0.877	7.69e-05	3.43e-16	1	0.00613	0.997	0.986
Pax7	UP00248	0.209	0.00858	0.568	0.555	0.0194	1.78e-06	0.983	0.224	0.39	0.0453	3.31e-07	0.964	0.00788	0.649	0.439
NKX2-5	UP00249	0.19	0.669	0.067	0.03	0.0517	0.00215	0.494	0.291	0.574	0.000409	0.00937	0.476	0.0233	0.464	0.151
IRX5	UP00250	0.0397	0.000187	0.85	0.0956	0.0288	3.85e-08	1	0.00805	0.943	0.000529	8.63e-13	1	0.013	0.938	0.957
HOXC5	UP00252	0.011	0.00165	0.68	0.0492	0.00244	1.74e-09	0.837	0.042	0.184	0.00101	4.81e-12	0.896	0.0598	0.756	0.67
POU2F1	UP00254	0.177	0.031	0.84	0.0115	0.00206	9.35e-06	1	0.00416	0.153	0.0802	7.48e-10	1	0.00498	0.985	0.994
HOXB6	UP00259	0.275	0.00496	0.888	0.276	0.00109	4.47e-07	0.972	0.496	0.00754	0.000473	4.92e-06	0.999	0.209	0.629	0.843
Hoxc6	UP00260	0.0438	0.0419	0.602	0.0215	0.0245	2.96e-09	1	0.0824	0.472	0.00351	4.36e-08	1	0.0283	0.202	0.885
LHX4	UP00261	0.18	0.00434	0.0111	0.361	0.000369	3.46e-05	0.645	0.34	0.246	0.00942	1.59e-06	0.862	0.0223	0.4	0.188
Lhx1	UP00262	0.0361	0.0007	0.798	0.00265	0.000209	6.3e-09	0.995	0.00128	0.652	0.0029	5.97e-12	0.992	0.00386	0.945	0.893
Hoxb8	UP00263	0.0241	0.0023	0.307	0.298	0.00641	1.34e-09	0.984	0.458	0.293	0.00693	1.4e-08	0.995	0.155	0.742	0.503
XBP1	UP00330	0.00209	0.00212	9.37e-08	0.000124	8.11e-06	9.21e-08	7.91e-09	3.53e-05	1.76e-06	0.000303	1.48e-07	8.38e-05	0.00058	7.46e-06	0.000167
SIX6	UP00388	0.263	0.299	0.133	0.61	0.201	0.0672	0.67	0.188	0.589	0.307	0.00681	0.583	0.0866	0.29	0.137
NKX3-1	UP00389	0.000229	8.02e-08	0.313	0.0008	0.00273	1.66e-08	0.898	0.0154	0.288	2.24e-05	3.26e-13	0.999	0.00552	0.227	0.61
HOXA3	UP00391	0.487	0.0102	0.183	0.522	0.00743	4.92e-05	0.985	0.0378	0.283	0.0935	6.9e-06	0.984	0.0255	0.108	0.316
SOX4	UP00401	0.0778	0.812	0.00758	0.945	0.227	0.223	0.963	0.156	0.455	0.229	0.0384	0.867	0.162	0.309	0.13
ELF2	UP00404	0.00114	0.00078	2.11e-06	2.39e-07	0.00353	7.06e-10	1.77e-06	0.00102	1.55e-05	2.9e-05	6.77e-09	0.0346	0.000919	0.000212	4.55e-06
Etv5	UP00412	0.000274	5.02e-05	1.03e-08	0.000107	6.87e-05	3.53e-10	1.51e-08	1.71e-06	1.5e-09	1.61e-05	1.26e-07	0.00924	0.0001	8.14e-05	1.25e-05
Elf4	UP00413	4.15e-05	9.02e-05	8.36e-06	2.67e-05	0.00197	2.49e-08	0.000605	0.0405	6.4e-06	0.00113	3.64e-09	0.117	0.00106	0.000112	5e-06
Etv6	UP00418	5.32e-06	0.000134	1.08e-05	2.79e-07	4.57e-06	2.03e-07	3.51e-05	0.000316	2.62e-07	0.00189	1.08e-06	0.0582	7.68e-05	0.000343	8.02e-05
Gm5454	UP00423	0.000373	8.24e-05	2.06e-07	2.24e-05	1.05e-05	1.32e-09	8.47e-08	1.67e-07	7.64e-08	6.74e-06	2.51e-07	0.0336	1.79e-05	7.14e-06	1.32e-06

## Sheet: Filtered Motifs
HGNC	Transcription Factor	Motifs	fNP	fNP ME	fNP AN	mNP	SZ	mNP ME	mNP AN	SZ ME	SZ AN	Loss	Loss ME	Loss AN	Gain	Gain ME	Gain AN
Ankyrin repeat domain containing (231)	GABPB1	M00341	0.0268	0.0324	7e-09	2.31e-07	0.000371	4.83e-07	2.03e-08	1.02e-05	1.21e-07	0.000252	8.1e-07	0.000139	0.0013	1.29e-05	6.39e-06
AT-rich interaction domain containing (15)	ARID5B	M00454	0.00572	0.12	0.328	0.00303	0.28	0.171	0.52	0.0361	0.0369	0.0161	0.00521	0.291	0.0269	0.635	0.309
AT-rich interaction domain containing (15)	ARID3A	UP00078	0.00531	0.167	0.211	0.00505	0.071	8.23e-09	0.96	0.981	0.834	0.0255	1.43e-07	0.997	0.106	0.0491	0.978
Basic helix-loop-helix proteins (110)	AHR	M00139	0.0425	0.00679	1.97e-08	0.00243	0.00123	1.25e-06	1.36e-08	8.31e-05	0.000298	0.00494	2.87e-05	2.2e-05	0.000134	7.14e-09	6.43e-05
Basic helix-loop-helix proteins (110)	SREBF1	M00220	0.0649	0.351	0.0254	0.2	0.698	0.0112	0.00139	0.941	0.056	0.682	0.997	0.00084	0.502	0.000529	0.0959
Basic helix-loop-helix proteins (110)	TCF3	M00222	0.0706	0.0832	0.00283	0.00101	0.0329	0.00035	2.2e-06	0.000332	0.00193	0.00255	1.34e-05	4.3e-05	0.0161	0.0139	0.0179
Basic helix-loop-helix proteins (110)	SREBF1	M00749	0.821	1	0.0571	0.763	0.897	1	2.3e-05	0.396	0.082	0.924	1	0.00177	0.956	0.00147	0.117
Basic helix-loop-helix proteins (110)	TAL1	M00993	0.87	1	0.195	0.821	0.989	1	0.000288	0.874	0.57	0.485	1.23e-09	4.88e-05	0.78	6.79e-06	0.214
Basic helix-loop-helix proteins (110)	HES1	M01009	0.0011	0.0209	3.03e-08	2.81e-05	9.14e-06	1.02e-07	9.26e-08	1.05e-09	4.21e-05	7.85e-05	7.56e-07	1.06e-06	0.00266	1.82e-08	6.36e-05
Basic helix-loop-helix proteins (110)	SREBF2	M01177	0.00112	0.0815	2.05e-07	3.16e-06	0.00185	2.41e-11	4.2e-08	0.000117	1.39e-08	0.00735	7.32e-10	2.25e-05	0.00187	5e-07	2.33e-06
Basic helix-loop-helix proteins (110)	NEUROD1	M01288	0.8	0.99	2.19e-06	0.428	0.037	0.00277	1.46e-11	0.00396	0.0473	0.127	1	3.38e-07	0.0631	3.19e-06	0.00111
Basic helix-loop-helix proteins (110)	MAX	MC00124	0.149	0.749	1.46e-05	0.0045	0.0115	4.59e-06	3.54e-05	0.0629	0.00199	0.116	0.000703	2.94e-05	0.168	4.05e-05	0.061
Basic helix-loop-helix proteins (110)	TCF12	MC00126	0.677	0.999	0.00082	0.557	0.999	1	6.85e-06	0.00315	0.318	0.947	1	0.000617	0.947	2.65e-05	0.162
Basic helix-loop-helix proteins (110)	Usf2	MC00169	0.0107	0.0311	0.00772	0.0313	0.413	0.0103	0.00341	0.19	0.0602	0.178	0.00808	0.0407	0.4	0.00256	0.0272
Basic helix-loop-helix proteins (110)	TCF4	MC00219	0.162	0.32	0.268	0.831	0.108	0.0254	0.997	0.0201	0.397	0.0965	0.00364	0.287	0.0678	0.0821	0.212
Basic helix-loop-helix proteins (110)	EPAS1	MC00224	0.0721	0.0228	0.000718	0.0909	0.2	0.000188	1.61e-05	0.196	0.0195	0.127	0.0003	0.00734	0.431	0.00016	0.183
Basic helix-loop-helix proteins (110)	USF1	MC00248	0.0515	0.432	0.0158	0.29	0.427	0.00512	0.00138	0.513	0.0303	0.713	0.995	0.163	0.939	0.0399	0.237
Basic helix-loop-helix proteins (110)	ARNT	MC00262	0.0638	0.0704	3.7e-07	0.00475	0.0124	1.22e-08	6.58e-08	0.00101	0.00119	0.00211	0.000179	0.00112	0.00363	1.04e-05	0.000955
Basic helix-loop-helix proteins (110)	Tcf3	MC00265	0.943	0.98	1.91e-05	0.852	0.927	1	6.2e-05	0.0173	0.0136	0.961	1	0.000337	0.987	1.8e-05	0.152
Basic helix-loop-helix proteins (110)	HIF1A	MC00316	0.175	0.306	4.37e-07	0.0882	0.0122	2.94e-05	1.95e-06	0.0101	0.0237	0.00866	0.0646	0.000852	0.0162	0.00221	0.0211
Basic helix-loop-helix proteins (110)	Olig2	MC00341	0.998	1	0.0137	0.95	0.891	1	3.89e-06	0.0575	0.593	0.902	1	4.87e-07	0.311	4.53e-05	0.0194
Basic helix-loop-helix proteins (110)	Neurod1	MC00354	0.888	1	0.228	0.717	0.996	1	0.053	0.132	0.961	0.823	1	0.000196	0.998	0.00452	0.101
Basic helix-loop-helix proteins (110)	Arntl	MC00362	0.481	0.532	2.01e-05	0.00139	0.267	0.000114	3.2e-07	0.0188	0.0982	0.143	6.77e-05	4.28e-05	0.0319	0.000182	0.0745
Basic helix-loop-helix proteins (110)	Mxi1	MC00373	0.0989	0.953	8.72e-09	0.000473	0.000115	1.6e-05	3.53e-07	0.000138	3.88e-05	0.00174	0.0015	2.51e-05	0.0077	5.04e-06	4.77e-05
Basic helix-loop-helix proteins (110)	Tal1	MC00388	0.000107	0.144	0.027	0.251	0.0866	0.000512	0.629	0.619	0.00328	0.0493	0.025	0.0509	0.00217	0.0835	0.0452
Basic helix-loop-helix proteins (110)	TAL1	MC00458	0.000683	0.311	0.00128	0.00864	0.0177	0.00736	0.023	0.632	0.00956	0.0706	0.228	0.00421	0.0105	0.00533	0.000649
Basic helix-loop-helix proteins (110)	Max	MC00461	0.0307	0.981	6.71e-08	1.77e-05	0.0191	2.82e-06	1.29e-08	9.53e-05	5.33e-05	0.00354	6.94e-05	1.81e-06	0.00253	8.91e-07	0.000705
Basic helix-loop-helix proteins (110)	Mycn	MC00532	0.0619	0.437	6.42e-08	2.48e-05	2.88e-05	1.32e-06	2.03e-08	1.84e-05	2.96e-05	0.00277	5.61e-06	3.5e-06	0.00871	3.84e-06	0.000259
Basic helix-loop-helix proteins (110)	BHLHE22	MS00249	0.0348	0.0278	0.917	0.323	0.128	1.27e-05	0.987	0.976	0.867	0.0642	0.00541	0.989	0.142	0.754	0.986
Basic helix-loop-helix proteins (110)	BHLHE41	MS00251	0.0201	0.351	4.24e-05	0.0279	0.711	0.914	0.000487	0.0252	0.0686	0.687	0.999	0.000475	0.187	0.00885	0.0216
Basic helix-loop-helix proteins (110)	CLOCK	MS00253	0.0939	0.906	0.000164	0.00812	0.952	0.000678	0.00383	0.18	0.328	0.135	0.641	0.00521	0.559	0.000262	0.0738
Basic helix-loop-helix proteins (110)	HES5	MS00255	0.168	0.723	1.57e-09	0.00466	0.0852	0.000785	2.04e-09	3.66e-05	0.00359	0.0537	0.0378	1e-05	0.0137	3.19e-06	0.00227
Basic helix-loop-helix proteins (110)	HEY1	MS00258	0.0231	0.807	1.64e-08	8.76e-05	0.000957	3.42e-06	5.66e-08	2.01e-06	0.0037	0.00414	1.85e-05	6.4e-06	0.0108	0.000167	0.00926
Basic helix-loop-helix proteins (110)	HEY2	MS00260	0.141	0.375	8.22e-07	0.000616	0.00113	0.000206	3.33e-06	1.35e-05	0.000117	0.00348	0.00405	0.000349	0.00192	0.000355	0.00114
Basic helix-loop-helix proteins (110)	ID4	MS00261	0.571	1	0.00379	0.313	0.993	1	7.16e-08	0.185	0.316	0.897	1	0.000592	0.623	1.16e-05	0.00681
Basic helix-loop-helix proteins (110)	MESP1	MS00264	0.166	0.945	5.09e-06	0.000979	0.175	9.65e-05	5.02e-07	0.0352	0.00125	0.28	1	3.2e-05	0.135	0.000196	0.0198
Basic helix-loop-helix proteins (110)	MLXIPL	MS00265	0.181	0.612	0.000215	0.0494	0.579	0.00703	0.00835	0.152	0.00774	0.288	0.0164	0.00657	0.931	0.00914	0.219
Basic helix-loop-helix proteins (110)	MLX	MS00266	0.0108	0.573	0.000456	0.0915	0.615	0.00431	0.238	0.104	0.00518	0.175	0.00179	0.0552	0.645	0.0258	0.126
Basic helix-loop-helix proteins (110)	MNT	MS00267	0.234	0.276	0.000254	0.00423	0.381	3.32e-06	2.16e-05	0.0114	0.00116	0.197	0.0182	8.67e-05	0.133	0.000993	0.0504
Basic helix-loop-helix proteins (110)	Mlx	MS00270	0.0888	0.776	0.0035	0.091	0.71	0.00335	0.111	0.332	0.00345	0.334	0.00363	0.0265	0.897	0.00458	0.166
Basic helix-loop-helix proteins (110)	NEUROD2	MS00271	0.0532	0.414	0.0874	0.195	0.975	0.0672	0.0393	0.7	0.215	0.0256	0.000222	0.141	0.395	0.0768	0.0645
Basic helix-loop-helix proteins (110)	OLIG1	MS00276	0.172	6.99e-05	0.985	0.0757	0.211	3.43e-06	0.837	0.966	0.94	0.0658	0.00129	0.867	0.152	0.44	0.972
Basic helix-loop-helix proteins (110)	OLIG2	MS00277	0.107	0.0126	0.998	0.264	0.411	0.000163	0.93	0.86	0.956	0.0148	3.34e-06	0.99	0.0279	0.472	0.951
Basic helix-loop-helix proteins (110)	SREBF2	MS00281	0.0537	0.261	0.0354	0.0276	0.195	0.0257	0.0229	0.371	0.0203	0.543	0.00703	0.0053	0.832	0.000574	0.353
Basic helix-loop-helix proteins (110)	Srebf1	MS00282	0.0682	0.275	0.0172	0.0081	0.432	0.0738	0.0562	0.868	0.0559	0.483	0.0581	0.00221	0.876	0.00176	0.304
Basic helix-loop-helix proteins (110)	TCF4	MS00285	0.204	0.93	4.98e-07	0.00568	0.00136	0.00274	4.8e-07	0.000472	1.39e-05	0.0854	1	0.00896	0.32	6.04e-07	0.00107
Basic helix-loop-helix proteins (110)	TFAP4	MS00287	0.228	0.996	0.175	0.701	0.456	0.99	0.507	0.642	0.953	0.926	0.991	0.0576	0.591	0.00317	0.014
Basic helix-loop-helix proteins (110)	TFE3	MS00288	0.041	0.105	6.13e-07	0.0116	0.0757	0.00145	4.69e-06	0.00011	0.0221	0.0645	0.00438	0.00109	0.00137	1.18e-05	0.0136
Basic helix-loop-helix proteins (110)	TFEB	MS00289	0.101	0.649	0.00239	0.0948	0.821	0.0663	0.0186	0.473	0.0258	0.353	0.999	0.0376	0.359	0.000443	0.0977
Basic helix-loop-helix proteins (110)	TFEC	MS00808	0.154	0.847	0.00657	0.00219	0.186	0.00575	0.00242	0.277	0.0448	0.101	0.411	0.0201	0.0187	0.000291	0.00145
Basic helix-loop-helix proteins (110)	TCF3	UP00058	0.0967	0.059	0.342	0.189	0.284	9.86e-06	0.909	0.0898	0.649	0.00266	4.03e-06	0.913	0.00389	0.218	0.0685
Basic leucine zipper proteins - CREB3 transcription factor family (5)	CREB3	MS00308	0.159	0.937	7.56e-05	0.0383	2.16e-05	0.000192	0.000251	3.07e-05	3.18e-05	0.000413	0.000315	0.0125	0.00347	2.73e-05	8.19e-06
Basic leucine zipper proteins - CREB3 transcription factor family (5)	Creb3l2	MS00311	0.0553	0.993	1.16e-06	0.0645	0.0471	1.3e-06	3.94e-05	0.00015	0.000784	0.0238	0.000124	0.00359	0.0219	0.000144	0.0013
Basic leucine zipper proteins - PAR bZIP family (3)	DBP	M00624	0.286	0.519	0.264	0.199	0.521	0.0248	0.591	0.485	0.902	0.278	0.0133	0.961	0.203	0.0847	0.717
Basic leucine zipper proteins - PAR bZIP family (3)	TEF	M00672	0.031	0.00322	0.996	0.39	0.261	1.2e-08	1	0.0351	0.998	0.00709	2.95e-09	1	0.00328	0.997	0.996
Basic leucine zipper proteins - PAR bZIP family (3)	TEF	M01305	0.0129	0.894	0.0968	0.212	0.681	0.0186	0.5	0.852	0.148	0.172	0.00225	0.103	0.401	0.812	0.0278
Basic leucine zipper proteins - PAR bZIP family (3)	DBP	MS00315	0.00516	0.00024	0.554	0.0241	0.149	4.9e-06	0.955	0.0486	0.0929	0.000129	1.6e-07	0.998	0.0901	0.541	0.938
Basic leucine zipper proteins - PAR bZIP family (3)	Dbp	MS00316	0.00224	0.000271	0.661	0.027	0.119	6.86e-07	0.982	0.197	0.0467	0.00549	3.93e-09	0.998	0.0738	0.809	0.898
Basic leucine zipper proteins - PAR bZIP family (3)	HLF	MS00317	0.0141	0.000352	0.163	0.00581	0.12	2.25e-05	0.98	0.219	0.195	0.00596	3.18e-08	1	0.00835	0.354	0.325
Basic leucine zipper proteins - PAR bZIP family (3)	Hlf	MS00318	0.000669	4.88e-07	0.244	0.00913	0.0411	2.82e-07	0.989	0.0901	0.0157	0.00687	6.75e-08	0.983	0.0158	0.29	0.929
Basic leucine zipper proteins - PAR bZIP family (3)	TEF	MS00339	0.000994	1.62e-05	0.501	0.000432	0.0983	9.89e-07	0.988	0.587	0.0701	0.00239	1.16e-08	1	0.0717	0.701	0.998
Basic leucine zipper proteins (45)	ATF2::JUN	M00041	0.00495	0.031	0.137	0.0857	0.00261	5.81e-05	0.23	0.0539	0.00025	0.109	0.000342	0.602	0.219	0.00347	0.506
Basic leucine zipper proteins (45)	CNTN2::CREB1	M00115	0.136	0.993	8.99e-07	0.434	0.104	0.211	1.11e-11	0.00416	0.0082	0.0624	0.000269	4.43e-07	0.0947	0.0355	0.00172
Basic leucine zipper proteins (45)	ATF2	M00179	0.000468	0.00259	0.000283	0.000185	0.0262	5.31e-13	8.2e-05	0.0301	1.13e-09	0.00662	1.15e-09	0.000866	0.00289	6.4e-05	0.000872
Basic leucine zipper proteins (45)	ATF6	M00483	0.0245	0.194	0.00247	0.0658	0.0305	4.55e-05	0.000722	0.0939	6.26e-06	0.156	0.00011	0.00127	0.158	0.00899	0.000791
Basic leucine zipper proteins (45)	BACH2	M00490	0.358	0.653	0.00138	0.0227	0.808	0.000441	0.0133	0.401	0.0924	0.0193	7.62e-06	0.000133	0.959	0.263	0.00782
Basic leucine zipper proteins (45)	BACH1	M00495	0.322	0.686	0.0551	0.117	0.817	0.000511	0.00204	0.0293	0.385	0.279	0.999	7.16e-06	0.923	0.0242	0.4
Basic leucine zipper proteins (45)	ATF4	M00514	0.000162	0.0052	4.01e-08	0.000107	0.000697	2.85e-10	9.88e-10	0.000398	2.8e-07	0.00012	1.56e-06	3.1e-07	0.000694	3.26e-05	2.98e-05
Basic leucine zipper proteins (45)	CEBPD	M00621	0.00508	0.000193	0.159	0.0022	0.0831	0.0118	0.874	0.119	0.000384	0.0185	0.00525	0.512	0.176	0.424	0.495
Basic leucine zipper proteins (45)	CEBPG	M00622	0.00196	0.000251	0.984	0.0368	0.0841	3.12e-06	0.991	0.601	0.958	0.00391	1.42e-07	0.996	0.00356	0.169	0.95
Basic leucine zipper proteins (45)	MAF	M00648	0.0862	0.554	0.000372	0.00776	0.889	0.00163	0.0101	0.304	0.115	0.176	0.000276	0.000482	0.886	0.585	0.00401
Basic leucine zipper proteins (45)	MAF	M00983	0.874	0.626	0.0908	0.17	0.139	0.364	0.216	0.129	0.659	0.231	0.00581	0.268	0.171	0.000206	0.0104
Basic leucine zipper proteins (45)	Cebpb	MC00121	0.0198	0.00464	0.507	0.0466	0.19	0.000304	0.974	0.238	0.118	0.0205	0.0157	0.879	0.673	0.321	0.0575
Basic leucine zipper proteins (45)	Jund	MC00154	0.244	0.233	0.756	0.239	0.00366	0.00046	0.751	0.0404	0.105	0.00796	3.45e-05	0.705	0.158	0.28	0.931
Basic leucine zipper proteins (45)	Creb1	MC00163	0.00828	0.0408	0.00996	0.00113	0.00251	1.73e-08	0.00954	0.657	1.24e-05	0.00339	9.92e-09	0.00397	0.0105	0.00501	0.0374
Basic leucine zipper proteins (45)	CEBPB	MC00272	0.0101	0.0165	0.282	0.0049	0.0461	2.59e-05	0.77	0.154	0.35	0.00428	0.000324	0.899	0.21	0.752	0.0495
Basic leucine zipper proteins (45)	JUN	MC00321	0.208	0.819	0.181	0.0375	0.628	0.000162	0.00168	0.00826	0.117	0.0129	5.75e-06	0.00095	0.561	0.024	0.249
Basic leucine zipper proteins (45)	FOS	MC00330	0.566	0.95	0.272	0.285	0.857	0.00613	0.0447	0.0764	0.481	0.191	0.986	6.11e-05	0.651	0.102	0.221
Basic leucine zipper proteins (45)	NFE2L2	MC00339	0.199	0.596	8.12e-07	0.00913	0.0197	0.0072	0.00589	0.107	0.000756	0.0294	0.000513	0.0065	0.0125	0.0231	0.0065
Basic leucine zipper proteins (45)	Jun	MC00349	0.1	0.952	0.837	0.111	0.497	0.00689	0.08	0.37	0.801	0.0934	3.54e-06	0.0027	0.488	0.219	0.785
Basic leucine zipper proteins (45)	JUNB	MC00371	0.207	0.97	0.678	0.282	0.937	0.000734	0.0742	0.15	0.907	0.237	1.37e-06	0.000189	0.66	0.116	0.472
Basic leucine zipper proteins (45)	JUND	MC00456	0.202	0.997	0.881	0.513	0.929	0.2	0.153	0.0881	0.433	0.604	2.22e-06	0.00148	0.401	0.271	0.358
Basic leucine zipper proteins (45)	ATF3	MC00473	0.0418	0.989	1.59e-06	0.000338	0.0906	2e-06	1.36e-06	0.00761	0.00306	0.0298	2.8e-06	0.000119	0.0582	0.00147	0.0187
Basic leucine zipper proteins (45)	ATF4	MS00293	0.0335	0.00172	0.434	0.000237	0.129	0.00166	0.278	0.594	0.000626	0.0119	0.000385	0.171	0.102	0.129	0.0862
Basic leucine zipper proteins (45)	ATF7	MS00294	0.118	0.0137	0.00236	0.0158	0.021	9.89e-06	0.0896	0.296	1.39e-06	0.0627	0.000316	0.32	0.161	0.000523	0.0012
Basic leucine zipper proteins (45)	Atf4	MS00295	0.308	0.219	0.501	0.00181	0.48	0.0112	0.113	0.738	0.327	0.0041	0.00263	0.0398	0.174	0.139	0.0357
Basic leucine zipper proteins (45)	BATF3	MS00296	0.0125	0.3	0.0186	0.23	0.0705	0.000655	0.618	0.104	1.06e-06	0.0221	0.00377	0.0754	0.276	0.00154	0.211
Basic leucine zipper proteins (45)	CEBPD	MS00299	0.108	0.00846	0.116	0.0439	0.0169	0.00328	0.999	0.254	0.0118	0.12	0.0014	0.988	0.679	0.753	0.382
Basic leucine zipper proteins (45)	CEBPG	MS00302	0.198	0.0297	0.0653	0.0396	0.00645	0.00365	0.964	0.832	0.00154	0.0379	0.0065	0.941	0.564	0.292	0.0314
Basic leucine zipper proteins (45)	Creb5	MS00313	0.0893	0.00162	0.267	0.0542	0.406	0.000626	0.249	0.243	5.53e-06	0.0673	1.47e-05	0.365	0.418	0.0125	0.163
Basic leucine zipper proteins (45)	JDP2	MS00319	0.0512	0.444	0.48	0.122	0.961	0.054	0.693	0.0511	0.976	0.168	0.00743	0.272	0.942	0.914	0.99
Basic leucine zipper proteins (45)	JDP2	MS00320	0.129	0.0372	0.124	0.0532	0.0669	7.98e-06	0.0244	0.0913	4.1e-07	0.036	0.000776	0.0255	0.324	0.000995	0.0716
Basic leucine zipper proteins (45)	Jdp2	MS00324	0.0417	0.129	0.0379	0.01	0.0324	0.00181	0.209	0.115	0.965	0.145	0.0124	0.11	0.664	0.965	0.97
Basic leucine zipper proteins (45)	Jdp2	MS00325	0.088	0.0553	0.0275	0.191	0.138	6.63e-05	0.0407	0.143	9.91e-06	0.119	0.000224	0.0746	0.417	0.000281	0.0452
Basic leucine zipper proteins (45)	MAFF	MS00326	0.039	0.586	0.0064	0.0157	0.049	0.00115	0.015	0.011	0.101	0.0201	1.94e-05	2.91e-05	0.168	0.0245	0.000378
Basic leucine zipper proteins (45)	MAFG	MS00327	0.00243	0.0758	6.61e-06	0.00407	0.00262	0.000438	0.000843	0.0891	0.000114	0.00395	0.000309	0.000378	9.75e-05	0.125	1.85e-05
Basic leucine zipper proteins (45)	MAFK	MS00330	0.282	0.315	0.484	0.704	0.0611	0.14	0.279	0.00894	0.403	0.513	0.00416	0.142	0.00826	0.591	0.101
Basic leucine zipper proteins (45)	MAFK	MS00331	0.0134	0.0162	6.99e-05	0.000152	0.0163	2.19e-06	3.78e-05	0.000207	0.000494	3.49e-05	1.2e-06	2.88e-05	0.00716	0.00139	0.0127
Basic leucine zipper proteins (45)	Mafb	MS00333	0.0313	0.0336	0.000151	0.00143	0.00491	0.000457	7.57e-07	0.0141	3.97e-05	0.00023	2.25e-05	8.16e-05	0.000298	0.000754	0.0012
Basic leucine zipper proteins (45)	Mafb	MS00335	0.0305	0.00242	0.00135	0.00334	9.71e-05	7.66e-08	0.0192	0.0454	7.19e-05	7.26e-05	4.14e-05	0.00218	3.54e-05	0.000646	0.00833
Basic leucine zipper proteins (45)	NFIL3	MS00337	0.00758	2.12e-05	0.0807	0.00272	0.0311	0.000193	0.86	0.0334	0.0187	0.0246	3.64e-07	0.992	0.0336	0.108	0.0546
Basic leucine zipper proteins (45)	NRL	MS00338	0.133	0.426	0.000514	0.171	0.000434	0.196	0.00517	0.0645	0.00051	0.0757	0.00036	0.0029	0.0106	0.202	0.00103
Basic leucine zipper proteins (45)	XBP1	MS00342	0.0898	0.436	0.00183	0.0435	8.6e-06	4.27e-06	0.000215	9.92e-06	0.000136	0.00029	3.1e-07	0.0439	0.00201	0.000516	0.00198
Basic leucine zipper proteins (45)	ATF1	UP00020	0.00295	0.00188	0.00028	0.0146	1.77e-05	1.48e-07	0.000615	0.021	1.72e-09	0.0241	0.000423	0.0213	0.00445	6.12e-05	0.000557
Basic leucine zipper proteins (45)	Mafk	UP00044	0.0621	0.0327	0.994	0.324	0.433	0.000148	0.994	0.212	0.51	0.166	1.03e-05	0.995	0.0198	0.871	0.959
Basic leucine zipper proteins (45)	MAFB	UP00045	0.0827	0.222	0.405	0.39	0.00205	0.0955	0.328	0.0352	0.013	0.101	0.104	0.479	0.0019	0.00123	0.00982
Basic leucine zipper proteins (45)	XBP1	UP00330	0.00209	0.00212	9.37e-08	0.000124	8.11e-06	9.21e-08	7.91e-09	3.53e-05	1.76e-06	0.000303	1.48e-07	8.38e-05	0.00058	7.46e-06	0.000167
BTB domain containing (134)	ZBTB6	M00085	0.117	0.989	5.08e-07	0.194	0.000302	0.000108	1.39e-07	0.001	0.0014	0.00817	0.997	1.2e-06	0.000183	6.68e-07	3.52e-05
BTB domain containing (134)	PATZ1	M00491	0.00626	0.953	3.81e-09	0.0107	0.0985	0.004	5.33e-12	5.81e-06	0.177	0.0464	1.19e-05	2.39e-08	0.199	5.51e-05	1.54e-05
BTB domain containing (134)	GZF1	M01069	0.232	0.14	0.181	0.0979	0.0371	0.000511	0.207	0.104	0.000546	0.00042	0.00108	0.158	0.02	0.507	0.0587
BTB domain containing (134)	ZBTB16	M01075	0.25	0.000239	0.981	0.0243	0.0485	6.51e-08	1	0.371	0.463	0.0174	3.85e-11	0.999	0.000114	0.869	0.463
BTB domain containing (134)	ZBTB7A	M01100	0.0134	0.955	1.53e-08	0.0111	0.174	3.88e-05	4.57e-10	7.81e-07	0.0531	0.00852	2.73e-05	1.64e-08	0.879	2.22e-05	3.12e-05
BTB domain containing (134)	ZBTB33	M01119	0.505	0.51	0.00293	0.118	0.109	0.000571	0.000851	0.0628	0.152	0.664	2.5e-05	0.0268	0.995	0.0232	0.0665
BTB domain containing (134)	BCL6	M01171	0.433	0.842	0.311	0.128	0.726	0.136	0.113	0.264	0.636	0.757	0.00772	0.0394	0.583	0.672	0.31
BTB domain containing (134)	ZBTB7B	M01175	0.00424	0.952	6.76e-08	0.00299	0.011	0.0316	1.7e-12	9.99e-08	0.0172	0.00836	7.81e-05	8.74e-07	0.00435	3.19e-10	0.000605
BTB domain containing (134)	Bcl6	MC00111	0.145	0.482	0.0182	0.239	0.206	0.0545	0.252	0.0909	0.239	0.0681	0.0397	0.145	0.422	0.0187	0.983
BTB domain containing (134)	ZBTB7A	MC00376	0.0028	0.808	8.49e-08	0.000386	0.00793	3.01e-08	1.33e-10	5.03e-07	1.2e-05	0.00168	1.46e-06	4.59e-07	0.0054	1.74e-07	1.42e-06
BTB domain containing (134)	BCL6	MC00386	0.0197	0.0625	7.84e-07	0.00117	1.91e-05	0.000322	4.76e-08	7.82e-05	0.000388	0.00129	2.56e-06	0.00232	0.000333	7.76e-06	0.00306
BTB domain containing (134)	ZBTB33	MC00418	0.000352	0.0712	1.1e-06	0.00014	6.73e-05	7.31e-09	4.46e-10	2.05e-06	3.05e-06	0.00292	5.46e-07	3.27e-06	1.7e-05	3.61e-08	3.77e-05
BTB domain containing (134)	HIC2	MS00057	0.859	1	0.000311	0.255	0.506	0.992	3.08e-07	0.00218	0.456	0.443	1	1.63e-08	0.97	0.000204	0.108
BTB domain containing (134)	ZBTB7A	MS00301	0.000443	0.0395	2.43e-09	0.000604	0.000107	8.61e-09	8.62e-10	5.27e-05	4.3e-05	0.000208	6.42e-07	2.42e-06	0.000261	8.31e-07	1.9e-05
BTB domain containing (134)	ZBTB7B	MS00312	0.000496	0.0716	5.42e-09	0.000879	0.00253	2.04e-06	5.35e-10	1.63e-05	0.000666	0.000265	2.43e-05	7.63e-06	0.0209	2.8e-05	0.00269
BTB domain containing (134)	ZBTB7C	MS00323	0.00137	0.4	2.19e-09	0.00445	0.000463	2.96e-09	4.84e-10	7.72e-06	0.000234	0.0012	1.95e-06	1.12e-05	0.00928	1.65e-05	0.00165
BTB domain containing (134)	ZBTB49	MS00727	0.0156	0.972	4e-07	0.000167	0.000467	5.1e-05	7.38e-11	0.000157	0.000618	0.00519	0.000148	0.000253	0.000893	0.0024	0.00209
BTB domain containing (134)	Zbtb3	UP00031	0.0272	0.588	1.1e-07	0.0983	0.00177	0.00167	5.99e-07	0.00309	0.00172	0.0479	0.00173	0.000384	0.00999	9.31e-05	0.0025
Canonical high mobility group (11)	HMGA1	M00750	0.00228	0.000309	0.418	0.107	0.00019	5.08e-07	0.938	0.000326	0.325	0.0512	6.55e-05	0.769	1.97e-07	0.00283	0.144
Canonical high mobility group (11)	HMGA1	M01010	0.00119	0.0185	0.336	0.00901	0.00171	2.08e-07	0.88	0.00952	0.755	0.00211	2.63e-05	0.951	0.00309	0.124	0.483
Canonical high mobility group (11)	HMGN1	MC00502	0.115	0.903	2.67e-08	0.000363	4.37e-05	5.06e-09	6.53e-07	1.28e-07	6.74e-07	0.00769	5.2e-06	0.000309	0.000493	1.1e-06	5.2e-05
E2F Transcription factors (8)	E2F1::TFDP1	M00736	0.00046	0.00831	9.59e-09	6.25e-06	1.01e-06	7.62e-09	8.98e-07	5.09e-05	1.67e-09	0.00456	1.52e-08	0.00278	8.14e-05	2.61e-05	2.86e-07
E2F Transcription factors (8)	E2F1::TFDP2	M00737	0.00268	0.00945	3.47e-08	1.23e-05	2.53e-05	1.36e-08	2.05e-05	0.000489	8.97e-09	0.00306	4.11e-10	0.0547	0.000325	2.03e-05	0.000117
E2F Transcription factors (8)	E2F6	M01252	0.00206	0.00398	0.0144	0.00408	0.0179	0.000973	0.124	0.0243	0.00313	0.000413	3.25e-07	0.0585	0.00228	0.0123	0.0497
E2F Transcription factors (8)	E2f4	MC00158	0.000946	0.00218	6.27e-09	1.55e-06	9.21e-07	1.18e-13	1.2e-08	2.2e-06	6.24e-08	7.02e-06	4.07e-13	1.93e-05	0.00016	2.3e-06	6e-06
E2F Transcription factors (8)	E2F1	MC00182	0.00114	0.000816	9.14e-09	8.45e-07	9.73e-07	2.25e-14	1e-08	2.34e-06	4.24e-08	4.33e-06	8.34e-12	4.4e-05	9.73e-05	4.06e-06	3.01e-06
E2F Transcription factors (8)	E2F6	MC00254	0.00107	0.167	6.76e-09	1.52e-06	4.63e-06	3.38e-08	1.87e-10	6.72e-07	2.13e-07	0.000583	1.41e-06	7.87e-07	2.22e-05	4.74e-07	7.53e-05
E2F Transcription factors (8)	E2f3	MC00510	0.000156	0.0109	1.15e-07	8.33e-06	0.000103	7.4e-10	1.4e-09	1.69e-06	1.98e-08	0.00316	7.81e-08	1.88e-06	0.00548	6.28e-06	7.12e-06
E2F Transcription factors (8)	E2F4	MC00523	0.000645	0.00143	9.66e-09	0.000233	3.38e-06	8.12e-09	3.94e-09	2.09e-05	9.96e-07	0.000149	1.02e-07	0.000325	7.56e-05	8.54e-07	9.01e-07
E2F Transcription factors (8)	E2F3	MS00734	0.0465	0.000934	0.00914	0.000696	0.00148	0.0182	0.533	0.118	2.3e-05	0.048	0.00481	0.159	0.000132	0.112	9.03e-05
E2F Transcription factors (8)	E2F1	MS00815	3.54e-05	0.00524	6.43e-10	7.91e-07	2.47e-07	2.22e-09	6.38e-08	0.000353	1.95e-08	0.000191	4.99e-08	0.00167	3.87e-05	2.23e-05	9.02e-05
E2F Transcription factors (8)	E2F3	UP00003	7.34e-05	0.00112	6.5e-09	9.14e-06	2.38e-06	1.44e-09	9.6e-09	4.75e-07	1.35e-09	0.00199	4.97e-08	1.26e-05	2.92e-05	5.52e-07	9.4e-07
ETS transcription factor family (28)	ETS2	M01207	0.00796	0.0438	8.44e-05	0.00251	0.000216	2.07e-08	0.0251	0.0218	0.000191	0.0443	1.65e-08	0.0613	0.000649	0.000451	8e-06
ETS transcription factor family (28)	Fli1	MC00129	0.000111	0.000169	0.0227	0.000115	0.0337	1.08e-06	0.235	0.028	4.64e-06	0.00733	2.02e-09	0.0918	0.0253	0.072	7.06e-05
ETS transcription factor family (28)	ETV3	MC00160	1.86e-05	0.0181	1.48e-07	7.23e-07	8.77e-05	9.02e-08	1.01e-07	1.79e-05	1.72e-08	2.48e-07	1e-08	0.000436	0.00121	2.17e-05	3.71e-05
ETS transcription factor family (28)	ERG	MC00168	9.85e-05	0.00968	6.93e-06	0.000139	0.00176	2.22e-08	2.22e-05	4.25e-05	1.91e-06	0.000923	9.8e-09	0.00109	0.0084	5.82e-05	4.05e-06
ETS transcription factor family (28)	ELK1	MC00206	0.0001	0.0019	8.36e-05	4.03e-06	0.00187	8.43e-09	3.71e-05	0.000244	2.61e-07	0.000467	5.21e-08	0.00397	0.0153	0.0016	3.62e-06
ETS transcription factor family (28)	ELK4	MC00207	0.00012	0.000393	5.85e-08	0.000221	0.000302	5.19e-09	1.96e-06	3.59e-06	1.06e-07	0.000158	1.04e-05	0.00395	0.000878	0.000104	6.73e-05
ETS transcription factor family (28)	ETS1	MC00278	0.000577	0.133	3.59e-08	0.00036	5.24e-05	1.66e-05	1.2e-07	0.000402	0.00427	0.00284	3.25e-06	0.00153	3.34e-06	7.16e-09	0.00276
ETS transcription factor family (28)	GABPA	MC00367	0.00522	0.00308	4.75e-06	1.92e-05	0.00474	2.92e-08	2.17e-06	5.51e-05	1.16e-07	0.000826	6.93e-08	0.00517	0.00378	3.22e-05	4.82e-06
ETS transcription factor family (28)	Ets1	MC00385	0.00747	0.0687	0.00037	0.00398	0.0647	1.62e-07	0.0025	0.000136	1.02e-06	0.0652	4.51e-06	0.0483	0.108	0.000624	0.000398
ETS transcription factor family (28)	FLI1	MC00398	0.138	0.993	0.000166	0.222	0.894	0.000464	1.77e-06	0.00268	0.689	0.828	0.999	4.81e-06	0.891	0.00823	0.184
ETS transcription factor family (28)	ETV1	MC00427	0.000133	0.00633	8.68e-08	4.74e-06	0.009	4.79e-08	7.67e-09	2.56e-07	3.22e-08	0.000625	7.35e-09	7.97e-05	0.00285	4.1e-06	3.57e-06
ETS transcription factor family (28)	ELF1	MC00457	0.000933	0.00312	2.96e-07	4.96e-05	0.00819	2.66e-07	1.56e-05	1.39e-05	2.23e-07	0.00111	1.86e-06	0.00289	0.00267	0.000952	1.76e-06
ETS transcription factor family (28)	ETV5	MS00019	0.000471	2.17e-05	7.35e-08	6.15e-05	7.08e-05	4.28e-09	3.79e-05	5.03e-05	4.44e-06	0.00104	2.7e-08	0.00264	0.000107	1.62e-08	0.000145
ETS transcription factor family (28)	ETV6	MS00021	0.0178	0.00169	1.95e-06	0.000299	5.76e-05	4.38e-08	3.36e-05	0.000534	4.15e-06	0.000641	1.63e-06	0.0794	2.87e-05	3.21e-05	9.01e-06
ETS transcription factor family (28)	Elk3	MS00023	8.95e-05	0.000235	0.00275	1.54e-05	0.000168	2.94e-07	0.012	0.00219	2.84e-07	0.000501	1.11e-06	0.13	0.00272	1.79e-06	0.00026
ETS transcription factor family (28)	FLI1	MS00027	0.0212	0.0306	2.03e-07	3.07e-06	1.42e-05	0.00348	1.16e-08	2.49e-05	1.59e-07	0.0295	3.54e-05	0.000415	1.64e-05	0.000191	7.57e-05
ETS transcription factor family (28)	ELK3	MS00844	2.83e-06	4.71e-06	4.45e-06	4.66e-05	1.66e-05	1.94e-10	0.000206	0.000106	2.02e-07	0.000552	6.71e-09	0.0782	0.000493	6.36e-05	2.41e-05
ETS transcription factor family (28)	ERF	MS00846	1.07e-06	8.4e-06	0.00263	0.000248	3.67e-05	2.14e-08	0.0255	0.0213	1.49e-07	0.000211	7.6e-08	0.042	0.00652	2.68e-05	8.16e-05
ETS transcription factor family (28)	ERG	MS00848	0.00245	0.0293	1.92e-06	1.92e-05	4.21e-05	0.0017	3.61e-07	5.84e-06	1.16e-07	0.0332	0.000131	0.00139	2.13e-05	8.48e-05	6.31e-05
ETS transcription factor family (28)	ETS1	MS00851	0.00173	0.000237	9.46e-05	1.54e-05	0.000254	1.15e-08	0.00232	0.000108	9.48e-08	2.16e-05	9.54e-09	0.111	0.00116	0.000113	0.000468
ETS transcription factor family (28)	ELF2	UP00404	0.00114	0.00078	2.11e-06	2.39e-07	0.00353	7.06e-10	1.77e-06	0.00102	1.55e-05	2.9e-05	6.77e-09	0.0346	0.000919	0.000212	4.55e-06
ETS transcription factor family (28)	Etv5	UP00412	0.000274	5.02e-05	1.03e-08	0.000107	6.87e-05	3.53e-10	1.51e-08	1.71e-06	1.5e-09	1.61e-05	1.26e-07	0.00924	0.0001	8.14e-05	1.25e-05
ETS transcription factor family (28)	Etv6	UP00418	5.32e-06	0.000134	1.08e-05	2.79e-07	4.57e-06	2.03e-07	3.51e-05	0.000316	2.62e-07	0.00189	1.08e-06	0.0582	7.68e-05	0.000343	8.02e-05
Forkhead Boxes (49)	FOXP1	M00987	0.0756	0.00322	0.826	0.254	0.0495	0.000146	0.95	0.0582	0.995	0.0141	5.32e-13	1	0.0286	0.0884	1
Forkhead Boxes (49)	FOXP1	MC00501	0.00928	0.337	0.268	0.342	0.276	0.000573	0.998	0.49	0.944	0.00669	0.00115	0.999	0.179	0.206	0.986
Forkhead Boxes (49)	FOXC1	MS00349	0.0611	0.0316	0.795	0.0259	0.552	3.4e-08	0.997	0.00105	0.998	0.00381	2.55e-08	0.999	0.195	0.934	1
Forkhead Boxes (49)	FOXC1	MS00350	0.624	0.00225	0.874	0.0344	0.0599	2.43e-10	0.955	0.407	0.857	0.00929	6.89e-12	1	0.0243	0.943	0.995
Forkhead Boxes (49)	FOXC1	MS00351	0.0234	0.00312	0.752	0.118	0.575	1.97e-05	1	0.0257	0.833	0.0451	1.49e-07	1	0.0122	0.968	0.999
Forkhead Boxes (49)	FOXG1	MS00360	0.00428	0.0218	0.952	0.0219	0.845	1.22e-10	0.997	0.986	0.437	0.000358	3.57e-14	1	0.0726	0.525	0.992
Forkhead Boxes (49)	FOXG1	MS00361	0.0502	0.951	0.0658	0.262	0.476	0.102	0.00735	0.0434	0.693	0.401	0.0491	0.0461	0.924	0.0168	0.788
Forkhead Boxes (49)	FOXJ2	MS00366	0.0237	0.000289	0.804	0.0838	0.176	3.41e-09	0.984	0.881	0.998	0.000314	5.04e-11	0.991	0.0382	0.548	0.981
Forkhead Boxes (49)	FOXJ3	MS00367	0.111	0.101	0.985	0.0858	0.392	2.24e-08	0.997	0.0327	0.86	0.023	4.38e-07	0.999	0.157	0.839	0.997
Forkhead Boxes (49)	FOXJ3	MS00369	0.0105	0.0167	0.867	0.0238	0.122	5.38e-09	1	0.998	0.983	0.00404	9.06e-09	1	0.0166	0.92	0.986
Forkhead Boxes (49)	FOXJ3	MS00370	0.0517	0.000279	0.792	0.0118	0.0935	1.09e-06	0.835	0.0176	0.936	8.32e-05	2.52e-11	1	0.204	0.989	0.998
Forkhead Boxes (49)	FOXK1	MS00371	0.029	0.913	0.00577	0.25	0.0119	0.00192	0.00631	0.0203	0.0303	0.141	8.07e-06	0.0668	0.285	0.0108	0.141
Forkhead Boxes (49)	FOXO1	MS00375	0.0195	0.0322	0.694	0.0961	0.0685	1.71e-05	0.997	0.16	0.386	0.0509	1.17e-06	1	0.0416	0.869	0.841
Forkhead Boxes (49)	FOXO1	MS00376	0.434	0.89	2.67e-05	0.336	0.806	0.00174	3.62e-06	4.58e-05	0.134	0.762	0.000559	0.000419	0.651	1.27e-05	0.0217
Forkhead Boxes (49)	FOXO3	MS00378	0.000137	0.0806	0.566	0.148	0.286	0.00031	0.994	0.000397	0.889	0.00603	0.00116	0.999	0.0526	0.232	0.979
Forkhead Boxes (49)	FOXO3	MS00380	0.00667	0.929	3.33e-06	0.148	0.851	0.979	6.27e-06	0.0782	0.0314	0.881	0.996	1.5e-05	0.786	0.0085	0.0156
Forkhead Boxes (49)	FOXO4	MS00381	0.0282	0.0111	0.815	0.227	0.192	3.25e-08	0.994	0.364	0.788	0.0125	4.81e-09	0.999	0.127	0.923	0.932
Forkhead Boxes (49)	FOXO4	MS00383	0.482	0.989	2.29e-08	0.183	0.0905	0.00761	8.06e-07	4.17e-05	0.0448	0.0329	0.000959	3.42e-05	0.00354	1.32e-06	0.00188
Forkhead Boxes (49)	Foxc1	MS00388	0.313	0.00384	0.839	0.116	0.292	3.4e-08	0.992	0.98	0.998	0.113	4.89e-06	0.997	0.159	0.863	0.99
Forkhead Boxes (49)	Foxg1	MS00392	0.558	0.988	1.83e-05	0.449	0.31	0.0073	0.00629	0.149	0.0119	0.279	0.0171	0.00561	0.31	0.132	0.0456
Forkhead Boxes (49)	Foxg1	MS00393	0.00754	0.165	0.745	0.207	0.318	0.00217	0.997	0.0174	0.942	0.0107	0.0115	0.996	0.0868	0.0439	0.994
Forkhead Boxes (49)	Foxj3	MS00394	0.361	0.711	0.204	0.636	0.429	0.00857	0.205	0.115	0.712	0.74	0.000118	0.494	0.574	0.0155	0.915
Forkhead Boxes (49)	Foxj3	MS00397	0.187	0.0026	0.632	0.0903	0.545	1.02e-08	0.997	0.517	0.937	0.000982	3.1e-10	0.999	0.0556	0.902	0.993
Forkhead Boxes (49)	Foxk1	MS00398	0.723	0.998	5.04e-05	0.308	0.226	0.00315	0.00374	0.0195	0.0942	0.0246	6.43e-06	0.0175	0.917	0.251	0.171
Forkhead Boxes (49)	Foxk1	MS00399	0.00791	0.0622	0.86	0.3	0.179	0.00211	0.994	0.0144	0.878	0.056	0.0242	0.999	0.185	0.0483	0.99
General Transcription Factors (6)	TBP	MA0108	0.304	0.18	0.951	0.0954	0.65	1.6e-05	0.935	0.556	0.792	0.363	0.00169	0.969	0.017	0.529	0.101
General Transcription Factors (6)	TBP	MA0386	0.0931	6.14e-06	0.982	0.112	0.0125	1.37e-09	1	0.768	0.965	0.0121	1.73e-11	1	0.000306	0.998	0.981
Helix-turn-helix CENPB type domain containing (12)	CENPB	MS00534	1.53e-05	0.000392	1.39e-08	1.92e-06	1.08e-05	1.07e-08	6.86e-10	2.52e-05	4.75e-07	9.47e-05	7.28e-07	2.12e-06	0.000144	8.02e-06	2.75e-07
Homeoboxes - CUT class homeoboxes and pseudogenes (9)	CUX1	M00105	0.244	0.0791	0.0015	0.0108	0.0513	0.00198	0.373	0.129	0.000187	0.0879	0.00396	0.214	0.0561	0.00171	0.00136
Homeoboxes - CUT class homeoboxes and pseudogenes (9)	SATB1	M01723	0.0443	0.00254	0.936	0.00244	0.023	4.11e-15	1	0.661	0.834	0.000787	8.83e-16	1	0.000749	0.657	0.995
Homeoboxes - CUT class homeoboxes and pseudogenes (9)	CUX1	MS00601	0.053	0.454	0.46	0.29	0.031	1.65e-07	0.473	0.0438	0.883	0.114	2.13e-07	0.996	0.00897	0.937	0.99
Homeoboxes - CUT class homeoboxes and pseudogenes (9)	CUX1	MS00612	0.0158	0.00273	0.587	0.229	0.0166	3.04e-06	0.999	0.176	0.176	0.0438	3.17e-07	0.977	0.496	0.525	0.794
Homeoboxes - CUT class homeoboxes and pseudogenes (9)	CUX2	MS00634	0.00306	0.00147	0.98	0.358	0.143	5.75e-07	1	0.109	0.531	0.0135	3.17e-07	1	0.297	0.471	0.988
Homeoboxes - CUT class homeoboxes and pseudogenes (9)	ONECUT2	MS00679	0.00921	0.00157	0.895	0.272	0.0635	2.65e-06	0.999	0.294	0.637	0.00583	8.51e-08	1	0.00574	0.874	0.997
Homeoboxes - HNF class (3)	HMBOX1	MS00472	0.00478	0.0118	0.556	0.197	0.00949	2.34e-15	0.997	0.641	0.823	0.00809	9.11e-10	0.996	0.0343	0.351	0.877
Homeoboxes - HNF class (3)	Hmbox1	UP00161	0.000292	0.000936	0.304	3.05e-05	0.00321	1.02e-13	0.41	0.0604	0.243	0.000302	5.49e-10	0.873	0.0273	0.197	0.935
Homeoboxes - POU class (23)	POU3F1	M00133	0.0546	0.000672	0.485	0.0131	0.00148	3.74e-08	0.796	0.0613	0.00104	0.0062	3.88e-05	0.198	0.000939	0.0118	0.155
Homeoboxes - POU class (23)	POU6F1	M00465	0.0652	0.000876	0.917	0.0481	0.0778	5.19e-10	0.998	0.246	0.962	0.00222	1.8e-10	1	0.0481	0.985	0.991
Homeoboxes - POU class (23)	POU6F1	M01479	0.785	0.0458	0.36	0.0099	0.137	0.115	0.743	0.123	0.624	0.162	0.00781	0.714	0.292	0.456	0.933
Homeoboxes - POU class (23)	POU2F1	MC00288	0.00444	0.028	0.666	0.00907	0.101	5.72e-09	0.77	0.187	0.68	0.0314	7.21e-07	0.95	0.392	0.173	0.982
Homeoboxes - POU class (23)	POU2F1	MS00131	0.0714	0.0111	0.992	0.0366	0.000322	8.82e-09	0.993	0.0508	0.0673	0.0252	1.08e-07	0.995	0.0058	0.791	0.976
Homeoboxes - POU class (23)	POU2F1	MS00132	0.00272	0.00384	0.662	0.297	0.0101	1.68e-09	0.998	0.935	0.916	0.0013	2.79e-10	1	0.00463	0.531	0.745
Homeoboxes - POU class (23)	POU3F1	MS00138	0.034	0.001	0.999	0.018	9.97e-05	9.77e-11	0.969	0.000302	0.431	0.0647	2.28e-09	0.999	0.00023	0.887	0.462
Homeoboxes - POU class (23)	POU3F1	MS00139	0.000749	8.55e-05	0.977	0.00472	0.0263	1.21e-12	0.996	0.149	0.983	0.00334	2.45e-13	0.999	0.00585	0.923	0.998
Homeoboxes - POU class (23)	POU3F2	MS00140	0.0041	4.13e-05	0.916	0.00637	0.00783	1.59e-15	0.998	0.184	0.994	0.00683	1.32e-13	1	9.48e-05	0.155	0.972
Homeoboxes - POU class (23)	POU3F2	MS00141	0.0187	0.00586	0.988	0.00485	0.000392	2.63e-11	0.959	0.000722	0.514	0.139	1.1e-08	0.998	0.00147	0.825	0.939
Homeoboxes - POU class (23)	POU3F3	MS00142	0.0263	0.00164	0.986	0.0147	8.68e-06	7.46e-10	0.974	0.00337	0.872	0.00747	4.49e-12	0.999	0.000135	0.898	0.959
Homeoboxes - POU class (23)	POU3F3	MS00143	0.0133	1.7e-06	0.962	0.0094	0.0276	1.26e-15	0.987	0.142	0.979	0.00101	3.28e-15	1	0.000533	0.641	0.993
Homeoboxes - POU class (23)	POU3F3	MS00144	0.0123	0.0151	0.747	0.00765	0.0262	6.1e-11	0.997	0.0345	0.684	0.0046	9.07e-10	1	0.032	0.978	0.987
Homeoboxes - POU class (23)	POU6F2	MS00155	0.294	0.00178	0.672	0.00788	0.133	3.55e-06	1	0.0172	0.779	0.00258	2.69e-08	1	0.0105	0.889	0.944
Homeoboxes - POU class (23)	POU3F2	UP00128	0.0406	0.00167	0.925	0.0469	0.0989	8.63e-09	0.999	0.00487	0.51	0.0447	5.8e-08	0.999	0.024	0.741	0.932
Homeoboxes - POU class (23)	Pou3f1	UP00129	0.000265	0.000482	0.341	0.0117	0.0112	4.66e-11	1	0.0873	0.579	0.0041	2.63e-11	1	0.00498	0.929	0.985
Homeoboxes - POU class (23)	Hdx	UP00148	0.0381	0.00382	0.0426	0.0382	0.0025	6.57e-05	0.543	0.00472	0.0531	2.26e-07	0.00454	0.196	0.0263	0.00558	0.111
Homeoboxes - POU class (23)	Pou3f3	UP00211	0.000978	9.64e-05	0.99	0.00175	0.00021	3.3e-11	0.983	0.504	0.964	0.00469	2.28e-13	0.988	0.000873	0.86	0.921
Homeoboxes - POU class (23)	POU2F1	UP00254	0.177	0.031	0.84	0.0115	0.00206	9.35e-06	1	0.00416	0.153	0.0802	7.48e-10	1	0.00498	0.985	0.994
Homeoboxes - PRD class homeoboxes and pseudogenes (122)	PAX6	M00979	0.755	0.915	0.0857	0.685	0.805	0.00549	0.000205	0.0182	0.0867	0.648	1	0.00313	0.686	0.000246	0.198
Homeoboxes - PRD class homeoboxes and pseudogenes (122)	Pax7	MC00258	0.00118	0.00782	0.788	0.0241	0.00029	1.59e-13	0.999	0.0642	0.908	0.000295	2.56e-11	1	0.00339	0.874	0.929
Homeoboxes - PRD class homeoboxes and pseudogenes (122)	PAX6	MS00125	0.0218	0.947	1.33e-05	0.000163	2.68e-06	0.0758	1.63e-06	0.0242	0.0107	0.0154	0.00734	0.000813	0.000114	0.00274	0.0018
Homeoboxes - PRD class homeoboxes and pseudogenes (122)	PAX7	MS00126	0.0252	0.000219	0.862	0.00575	0.0133	1.03e-14	0.996	0.324	0.989	6.95e-05	7.79e-11	1	0.0134	0.859	0.996
Homeoboxes - PRD class homeoboxes and pseudogenes (122)	ARX	MS00405	0.0043	0.000215	0.332	0.0282	0.00247	3.69e-07	1	0.000487	0.959	0.000134	8.69e-13	1	0.0129	0.167	1
Homeoboxes - PRD class homeoboxes and pseudogenes (122)	Arx	MS00409	0.00316	0.000339	0.39	0.0375	0.00281	2.72e-08	1	0.00971	0.955	0.000183	2.01e-13	1	0.0196	0.737	1
Homeoboxes - PRD class homeoboxes and pseudogenes (122)	PRRX1	MS00599	0.457	0.253	0.667	0.0984	0.0167	7.14e-05	0.991	0.194	0.959	0.0105	1.21e-11	0.993	0.0052	0.272	0.755
Homeoboxes - PRD class homeoboxes and pseudogenes (122)	PRRX1	MS00602	0.0153	2.13e-05	0.239	0.0259	0.0457	4.36e-07	0.999	0.0802	0.97	0.0118	1.67e-09	1	0.0359	0.963	1
Homeoboxes - PRD class homeoboxes and pseudogenes (122)	Arx	UP00152	0.0868	0.000319	0.606	0.35	0.000117	0.00094	0.88	0.306	0.684	0.166	1.96e-06	0.955	0.000825	0.282	0.688
Homeoboxes - PRD class homeoboxes and pseudogenes (122)	PAX6	UP00224	0.017	0.00547	0.761	0.134	0.00106	1e-08	1	0.00953	0.52	0.0499	7.1e-10	0.998	0.00294	0.581	0.8
Homeoboxes - PRD class homeoboxes and pseudogenes (122)	Pax7	UP00248	0.209	0.00858	0.568	0.555	0.0194	1.78e-06	0.983	0.224	0.39	0.0453	3.31e-07	0.964	0.00788	0.649	0.439
Homeoboxes - PROS class (2)	PROX1	MS00160	0.00782	0.00113	0.0122	0.00977	1.28e-06	0.00324	0.0273	0.0233	1.71e-05	0.000598	3.06e-05	0.0576	0.0379	4.46e-05	0.00446
Homeoboxes - SINE class (6)	SIX4	UP00199	0.0421	0.326	0.000387	0.082	2.64e-05	0.964	0.00583	0.000852	4.6e-06	0.827	1	0.0118	0.000287	0.000177	0.00336
Homeoboxes - TALE (27)	PBX3	MC00281	0.245	0.63	0.0151	0.091	0.0107	0.00123	5.12e-05	0.000884	0.122	0.338	0.00771	0.00339	0.169	0.0105	0.122
Homeoboxes - TALE (27)	Meis1	MC00507	0.404	0.508	0.164	0.396	0.807	0.683	0.593	0.633	0.693	0.412	0.131	0.0779	0.4	0.297	0.805
Homeoboxes - TALE (27)	MEIS1	MC00520	0.0975	0.167	0.832	0.0892	0.196	2.17e-08	1	0.00692	0.996	0.0557	4.69e-09	1	0.025	0.805	0.998
Homeoboxes - TALE (27)	MEIS2	MS00083	0.245	0.995	0.0908	0.541	0.946	0.942	0.118	0.218	0.594	0.968	0.997	0.0802	0.717	9.44e-05	0.11
Homeoboxes - TALE (27)	MEIS3	MS00084	0.274	0.995	0.0111	0.653	0.892	0.981	0.0038	0.0286	0.129	0.504	1	0.00839	0.184	3.23e-05	0.0805
Homeoboxes - TALE (27)	MEIS3	MS00085	0.575	0.988	0.0115	0.423	0.802	0.0149	0.000742	0.235	0.146	0.277	0.999	0.00459	0.157	0.00442	0.000751
Homeoboxes - TALE (27)	Meis2	MS00086	0.217	0.471	0.00763	0.145	0.819	0.95	0.00109	0.316	0.922	0.22	0.351	0.00453	0.331	0.00473	0.216
Homeoboxes - TALE (27)	Meis2	MS00087	0.634	0.988	0.00155	0.483	0.597	0.0293	0.000476	0.254	0.283	0.255	0.999	0.0129	0.0261	0.00629	0.000734
Homeoboxes - TALE (27)	Meis3	MS00088	0.0138	0.203	0.000208	0.0914	0.215	0.347	0.00402	0.0816	0.247	0.218	0.0551	0.00499	0.0102	0.0452	0.00785
Homeoboxes - TALE (27)	Meis3	MS00089	0.484	0.928	0.0157	0.251	0.92	0.0687	0.0319	0.343	0.593	0.31	0.00209	0.143	0.416	0.0259	0.00724
Homeoboxes - TALE (27)	PKNOX1	MS00091	0.0622	0.811	0.0583	0.169	0.892	0.145	0.389	0.219	0.799	0.335	0.00552	0.483	0.237	0.0392	0.0407
Homeoboxes - TALE (27)	PKNOX2	MS00092	0.176	0.942	0.126	0.0618	0.978	0.433	0.396	0.267	0.667	0.287	0.000663	0.262	0.552	0.0837	0.0372
Homeoboxes - TALE (27)	Pknox2	MS00093	0.433	0.964	0.0152	0.288	0.968	0.0762	0.302	0.395	0.8	0.647	0.999	0.352	0.516	0.0129	0.0272
Homeoboxes - TALE (27)	TGIF1	MS00094	0.0707	0.568	0.185	0.261	0.504	0.0465	0.259	0.409	0.408	0.355	0.0113	0.307	0.309	0.0729	0.0805
Homeoboxes - TALE (27)	TGIF2	MS00096	0.21	0.912	0.181	0.04	0.963	0.00621	0.161	0.331	0.543	0.338	0.000387	0.18	0.395	0.159	0.0962
Homeoboxes - TALE (27)	PBX1	UP00185	0.125	0.0454	0.187	0.0397	0.258	9.07e-06	0.435	0.871	0.924	0.142	0.000401	0.685	0.161	0.559	0.887
Homeoboxes - TALE (27)	MEIS1	UP00186	0.37	0.132	0.144	0.621	0.973	0.282	0.515	0.719	0.916	0.0849	0.00676	0.0925	0.503	0.342	0.0694
Interferon regulatory factors (9)	IRF1	M00062	0.00588	0.12	0.374	0.0398	0.13	1.55e-07	0.993	0.107	0.18	8.47e-06	2.32e-06	0.981	0.00276	0.411	0.58
Interferon regulatory factors (9)	IRF2	MA0051	0.00706	0.00366	0.0499	0.122	0.00627	1.14e-06	0.952	0.478	0.0749	0.00919	4.47e-09	0.715	0.0177	0.16	0.0718
Interferon regulatory factors (9)	IRF5	MS00067	0.000482	3.43e-05	0.000327	0.00113	0.000448	1.37e-05	0.0269	0.00134	4.17e-09	0.00363	0.0293	0.0517	0.00039	1.75e-06	0.062
Interferon regulatory factors (9)	IRF7	MS00070	0.00151	1.16e-05	0.0355	0.00281	1.16e-07	5.92e-14	0.2	0.0495	0.069	0.00289	6.17e-08	0.66	8.45e-07	0.374	0.106
Interferon regulatory factors (9)	IRF8	MS00072	6.49e-05	0.0303	0.000475	0.111	1.03e-06	0.00104	0.62	0.0398	0.018	0.00355	9.73e-05	0.0592	0.000217	0.161	0.0185
Interferon regulatory factors (9)	Irf5	UP00040	0.00612	7.34e-06	0.000512	0.00636	0.00172	1.66e-05	0.0892	0.00184	5.23e-06	0.00143	0.0024	0.0318	1.01e-05	1.94e-05	0.0273
Interferon regulatory factors (9)	IRF3	UP00086	0.00367	4.59e-05	0.000286	0.00101	0.00413	0.000258	0.809	0.00611	0.000715	0.000861	0.000368	0.0381	0.00323	0.0035	0.0687
IPT domain containing (31)	RBPJ	M01112	0.000655	0.179	0.0205	0.0341	0.000344	0.00128	0.000663	0.0106	0.025	0.638	1.68e-05	0.0189	0.00611	0.00063	0.0124
IPT domain containing (31)	NFATC4	M01734	0.0205	0.00935	0.0372	0.0167	0.0591	0.125	0.961	0.897	0.47	0.229	0.00834	0.886	0.00386	0.114	0.431
IPT domain containing (31)	REL	MA0101	0.127	0.641	3.99e-05	0.24	0.0386	0.00821	0.0031	0.0466	0.0553	0.119	2.01e-05	1.05e-05	0.00383	0.000678	0.132
IPT domain containing (31)	NFATC2	MA0152	0.134	0.103	0.266	0.359	0.533	0.711	0.615	0.96	0.972	0.115	0.0228	0.53	0.076	0.747	0.988
IPT domain containing (31)	Rela	MC00135	0.188	0.893	0.00485	0.101	0.266	0.996	0.000423	0.0305	0.0831	0.239	0.000383	5.78e-05	0.522	0.012	0.104
IPT domain containing (31)	RELA	MC00193	0.0259	0.881	0.000582	0.31	0.102	0.0361	9.29e-05	0.0195	0.0171	0.864	1	2.04e-05	0.386	0.000315	0.19
IPT domain containing (31)	NFATC1	MC00211	0.177	0.0116	0.267	0.386	0.0815	0.0162	0.744	0.875	0.0211	0.0044	3.36e-05	0.0293	0.129	0.606	0.183
IPT domain containing (31)	Ebf1	MC00358	0.545	0.999	5.15e-05	0.995	0.969	1	1.65e-05	0.000345	0.602	0.99	1	4.89e-07	0.979	0.00451	0.0124
IPT domain containing (31)	NFAT5	MS00106	0.192	0.126	0.131	0.0641	0.0455	0.000648	0.941	0.426	0.191	0.00746	0.000116	0.44	0.00074	0.125	0.156
IPT domain containing (31)	NFKB1	MS00110	0.147	0.999	4.96e-07	0.199	0.00561	0.997	9.21e-09	0.000175	0.0115	0.711	1	2.83e-07	0.00107	1.24e-05	4.41e-05
Kruppel like factors (18)	KLF12	M00468	0.00042	0.87	1.26e-07	0.000305	0.000319	1.7e-05	2.73e-10	1.54e-06	0.00265	0.00497	0.00218	6.29e-06	0.000366	5.59e-06	0.000585
Kruppel like factors (18)	KLF15	M01714	0.00951	0.908	7.6e-08	0.00579	0.0343	0.00282	1.28e-11	2.46e-06	0.000161	0.0504	0.000962	1.36e-07	0.00505	2.08e-06	0.000103
Kruppel like factors (18)	Klf4	MC00109	0.0138	0.974	3.89e-08	0.0812	0.109	0.000305	3.85e-12	3.6e-05	0.000522	0.0733	1	1.65e-07	0.751	0.000197	9.35e-06
Kruppel like factors (18)	KLF13	MS00124	0.0181	0.0173	2.29e-09	0.00643	0.0041	0.000387	6.28e-10	0.000548	0.000131	0.0204	0.00031	0.000638	0.000992	0.000419	5.45e-06
Kruppel like factors (18)	KLF16	MS00146	1.48e-05	0.56	2.32e-10	0.00939	0.0742	1.55e-06	5.4e-13	2.14e-05	0.014	0.00524	8.17e-05	7.23e-09	0.0233	1.79e-06	1.17e-05
Kruppel like factors (18)	Klf12	MS00157	0.0653	0.786	4.65e-08	0.248	0.0533	0.00244	7.45e-10	0.00102	0.000144	0.699	1	1.83e-06	0.527	0.000363	1.73e-05
Kruppel like factors (18)	Klf7	UP00093	0.000155	0.895	1.42e-07	0.0015	0.0102	1.38e-05	2.19e-11	3.83e-07	3.05e-05	0.00401	2.44e-05	2.56e-08	0.0738	2.48e-07	5.03e-07
MADS box family (5)	MEF2A	M00405	0.0724	0.00389	0.684	2.94e-05	0.106	5.16e-08	0.908	0.988	0.719	0.0186	7.18e-08	0.785	0.019	0.881	0.951
MADS box family (5)	MEF2C	MC00231	0.00394	0.0309	0.971	0.00147	0.0492	3.1e-08	0.964	1	0.945	0.00101	8.78e-10	0.821	0.0212	0.777	0.95
MADS box family (5)	MEF2A	MC00232	0.00635	0.000225	0.424	0.000268	0.00867	1.93e-10	0.956	0.977	0.826	6.51e-05	2.09e-09	0.735	0.00378	0.436	0.605
MADS box family (5)	Srf	MC00329	0.0469	0.712	0.661	0.183	0.781	0.705	0.998	0.0828	0.63	0.804	0.356	0.98	0.251	0.287	0.864
MADS box family (5)	SRF	MC00355	0.154	0.094	0.0217	0.117	0.18	0.292	0.0176	0.0633	0.00236	0.207	0.0422	0.000515	0.145	0.158	0.0364
MADS box family (5)	MEF2D	MS00076	0.0163	0.0131	0.983	0.0035	0.215	2.38e-09	0.952	0.999	0.645	0.0052	2.97e-08	0.995	0.0291	0.99	0.811
Methyltransferases - SET domain - PR/SET family (19)	PRDM1	MS00168	0.0783	0.243	0.369	0.388	0.0445	0.000124	0.932	0.077	0.0319	0.0495	0.00134	0.934	0.0214	0.763	0.108
Methyltransferases - SET domain - PR/SET family (19)	PRDM4	MS00726	0.0377	0.807	4.27e-06	0.333	0.698	0.95	0.00168	0.114	0.21	0.594	1	2.82e-05	0.777	0.0114	0.0974
Myb/SANT domain containing (54)	CDC5L	M00478	0.0372	3.37e-05	0.772	0.00274	0.0249	7.33e-10	0.998	0.699	0.854	0.00183	3.66e-13	0.972	4.24e-05	0.258	0.898
Myb/SANT domain containing (54)	MYBL1	MS00097	0.00222	0.000438	5.14e-05	2.53e-05	4.21e-07	1.95e-11	0.0141	0.0672	3.36e-05	1.95e-06	2.35e-05	0.0459	5.48e-08	0.0164	0.000138
Myb/SANT domain containing (54)	MYBL1	MS00100	8.06e-05	4.08e-06	2.75e-07	3.55e-05	8.53e-07	4.97e-12	0.0147	0.00126	1.34e-06	0.000146	1.03e-07	0.00307	3.39e-05	0.000101	0.000197
Myb/SANT domain containing (54)	Mybl1	UP00081	0.0233	1.07e-06	0.00977	3.99e-06	0.000476	3.39e-09	0.0402	0.0409	5.79e-05	2.6e-06	3.23e-07	0.016	0.000124	0.0225	9.79e-05
NKL subclass homeoboxes and pseudogenes (67)	DLX1	MS00427	0.422	0.0428	0.589	0.0121	0.0423	2.88e-07	0.96	0.0578	0.511	0.000642	1.57e-09	0.941	0.0387	0.174	0.891
NKL subclass homeoboxes and pseudogenes (67)	Dlx1	MS00439	0.406	0.105	0.895	0.743	0.0254	2.81e-05	1	0.191	0.961	0.0146	2.49e-08	1	0.0245	0.985	0.807
NKL subclass homeoboxes and pseudogenes (67)	EMX1	MS00441	0.0992	0.198	0.135	0.949	0.0773	6.23e-06	0.876	0.264	0.167	0.0262	1.42e-06	0.981	0.514	0.55	0.892
NKL subclass homeoboxes and pseudogenes (67)	EMX1	MS00442	0.0184	0.0227	0.874	0.00163	0.00559	2.75e-09	1	0.157	0.477	0.0411	4.69e-09	1	0.00597	0.116	0.902
NKL subclass homeoboxes and pseudogenes (67)	EMX2	MS00443	0.119	0.326	0.0736	0.403	0.0156	6.3e-06	0.965	0.0576	0.441	0.027	3.46e-08	0.994	0.331	0.892	0.885
NKL subclass homeoboxes and pseudogenes (67)	EMX2	MS00444	0.0173	0.0421	0.841	0.00023	0.0154	3e-08	1	0.468	0.396	0.0282	2.93e-08	1	0.0108	0.819	0.935
NKL subclass homeoboxes and pseudogenes (67)	MSX1	MS00558	0.0717	0.00767	0.342	0.198	0.285	2.41e-07	1	0.405	0.85	0.0159	1.69e-09	1	0.0148	0.932	0.984
NKL subclass homeoboxes and pseudogenes (67)	MSX1	MS00559	0.536	0.538	0.557	0.145	0.359	0.0178	0.994	0.928	0.742	0.0495	1.04e-08	0.986	0.0164	0.607	0.187
NKL subclass homeoboxes and pseudogenes (67)	Dbx2	UP00218	0.072	0.0195	0.921	0.0554	0.00405	4.84e-08	0.998	0.752	0.563	0.0115	6.05e-09	1	0.057	0.944	0.967
Nuclear factor I family (4)	NFIC	MA0161	0.0833	0.195	0.0644	0.00577	0.0207	0.0011	0.000716	0.0408	0.0118	0.00058	0.000239	2.9e-05	0.0214	0.126	0.00378
Nuclear factor I family (4)	Nfic	MC00475	0.0237	0.835	5.8e-07	0.104	0.0104	0.000427	9.78e-10	0.00729	5.33e-05	0.00863	1	7.92e-06	0.588	5.42e-05	0.0228
Nuclear factor I family (4)	NFIB	MS00114	0.45	0.915	0.000109	0.35	0.167	0.00464	2.13e-07	0.0138	0.445	0.211	0.997	0.000118	0.114	0.000432	0.00157
Nuclear factor I family (4)	NFIX	MS00115	0.491	0.792	9.71e-06	0.423	0.0882	0.00494	7.76e-10	0.0124	0.0137	0.121	1	3.14e-05	0.932	1.12e-05	0.0204
Nuclear factor I family (4)	NFIA	MS00820	0.68	0.74	0.0431	0.909	0.905	0.236	0.209	0.0745	0.813	0.884	0.00223	0.127	0.843	0.0496	0.188
Nuclear factor I family (4)	NFIX	MS00822	0.0963	0.326	0.000968	0.086	0.00285	0.0181	0.00825	0.289	0.000538	0.0282	0.00329	1.53e-05	0.0316	0.147	0.00163
PHD finger proteins (90)	BPTF	M00456	0.00254	0.0187	0.0029	0.000476	0.00017	0.000305	0.000757	0.141	0.00106	0.00164	0.00135	0.0127	1.78e-05	0.00246	0.00026
Regulatory Factor X family (8)	RFX1	MA0365	0.0392	0.0728	0.164	0.0433	0.0102	0.000218	0.337	0.0561	0.585	0.0148	0.00334	0.0125	0.189	0.073	0.0756
Regulatory Factor X family (8)	Rfx1	MC00144	4.15e-05	0.0305	2.98e-08	1.26e-05	5.38e-05	5.15e-13	1.17e-08	6.35e-07	1.17e-05	0.000114	4.63e-08	4.67e-06	6.45e-06	3.95e-06	6.04e-07
Regulatory Factor X family (8)	RFX3	MC00203	0.000389	0.0195	1.04e-05	0.00128	0.000335	2.72e-05	8.9e-06	5.93e-06	3.49e-07	0.000651	0.000807	0.00231	4.23e-06	3.13e-05	9.68e-05
Regulatory Factor X family (8)	RFX2	MS00161	0.0012	0.123	0.0124	0.00456	0.00382	1.53e-05	0.1	0.0614	3.31e-06	0.00213	1.35e-06	0.0165	0.00611	0.0448	0.00115
Regulatory Factor X family (8)	RFX2	MS00162	0.462	0.289	0.000105	0.00661	0.00888	0.000122	0.00028	0.0028	0.0284	0.134	4.96e-06	0.00047	0.0436	0.000699	0.0111
Regulatory Factor X family (8)	RFX5	MS00169	0.03	0.0801	0.245	0.0341	0.0556	2.49e-05	0.068	0.221	3.82e-05	0.00285	0.000279	0.0241	0.0592	0.0695	0.00533
Regulatory Factor X family (8)	Rfx2	MS00170	0.00254	0.12	0.0757	0.0209	0.000888	2.93e-06	0.276	0.167	7.64e-06	0.0311	1.13e-05	0.0456	0.00286	0.0549	0.000143
Regulatory Factor X family (8)	Rfx2	MS00171	0.0744	0.0123	1.72e-06	0.0159	0.000631	6.48e-05	0.00197	0.0117	0.00143	0.105	0.000376	0.000132	0.000763	0.00066	0.00103
Regulatory Factor X family (8)	RFX4	UP00056	0.0678	0.0622	3.08e-05	0.052	0.00137	0.000856	0.000682	0.238	0.000216	0.00341	0.00153	0.00191	0.015	0.118	3.93e-05
RNA binding motif containing (213)	Rbfox2	MC00416	0.00438	0.0128	0.517	0.457	0.288	8.22e-05	0.988	0.063	0.955	0.0175	5.11e-08	1	0.0769	0.922	0.999
RNA polymerase subunits (34)	POLR2B	MC00505	0.0143	0.41	0.408	0.786	0.771	0.155	0.942	0.207	0.833	0.447	0.0184	0.741	0.158	0.626	0.322
Runt-related transcription factors (3)	RUNX1	M00082	0.023	0.0225	0.91	0.0262	0.0417	1.62e-09	1	0.695	0.951	0.0386	3e-07	1	0.0147	0.741	0.914
Runt-related transcription factors (3)	RUNX2	MC00215	0.39	0.917	0.156	0.351	0.525	0.0037	0.0791	0.905	0.229	0.747	9.56e-07	0.0231	0.61	0.267	0.609
Runt-related transcription factors (3)	RUNX1	MC00312	0.0359	0.572	0.00641	0.195	0.0509	7.63e-05	0.0791	0.638	0.279	0.214	0.00364	0.0241	0.507	0.0408	0.22
Runt-related transcription factors (3)	Runx1	MC00413	0.0162	0.624	0.0206	0.0104	0.302	0.000245	0.0063	0.626	0.111	0.0591	3.14e-06	1.02e-05	0.485	0.206	0.192
Runt-related transcription factors (3)	RUNX2	MS00173	2.58e-05	0.000251	6.74e-09	5.84e-09	4.11e-07	7.68e-12	1.95e-11	0.000187	3.32e-09	0.000888	5.23e-09	8.49e-07	4.67e-05	1.34e-08	0.00042
Runt-related transcription factors (3)	RUNX2	MS00174	0.00159	0.00835	2.58e-07	4.82e-05	1.58e-06	5.77e-07	6.3e-08	2.59e-05	3.27e-07	0.000238	5.61e-05	0.000992	3.09e-05	1.27e-05	0.000104
SCAN domain containing (58)	MZF1	M01733	0.112	0.988	1.15e-06	0.523	0.706	0.999	1.25e-08	0.000191	0.0038	0.976	1	7.17e-10	0.989	0.015	0.181
SHD2 containing (101)	STAT6	M00500	0.0344	0.545	0.00185	0.0635	0.114	0.0101	0.0199	0.185	6.02e-05	0.133	0.000443	6.69e-05	0.00973	0.0207	0.00102
SHD2 containing (101)	Stat3	MC00140	0.00116	0.775	2.86e-08	0.000519	0.152	1.59e-06	0.000194	0.00509	0.156	0.0702	0.000366	0.0647	0.00611	0.0185	0.00334
SHD2 containing (101)	Stat1	MC00141	0.00214	0.0129	0.2	0.134	0.0304	0.000235	0.64	0.0321	0.325	0.0261	0.000417	0.24	3.16e-06	0.207	0.325
SHD2 containing (101)	Stat5b	MC00204	0.00399	0.446	0.00503	0.0257	0.516	0.0219	0.496	0.419	0.835	0.117	0.00641	0.566	0.211	0.105	0.631
SHD2 containing (101)	Stat5a	MC00205	0.23	0.776	0.257	0.297	0.173	0.000676	0.954	0.254	0.366	0.0313	0.011	0.924	0.167	0.0536	0.931
SHD2 containing (101)	STAT4	MC00347	0.03	0.516	0.00676	0.0369	0.294	0.000802	0.336	0.262	0.626	0.0844	0.00117	0.33	0.158	0.191	0.217
SHD2 containing (101)	STAT1	MC00348	0.00935	0.43	0.0202	0.00167	0.092	0.0172	0.0174	0.0157	0.52	0.167	0.000355	0.126	0.0401	0.0947	0.0665
SHD2 containing (101)	STAT5B	MC00452	0.0245	0.156	0.00961	0.0123	0.134	0.000205	0.837	0.267	0.634	0.00959	0.00105	0.714	0.219	0.0488	0.812
SHD2 containing (101)	STAT5A	MC00453	0.000557	0.178	0.0225	0.0807	0.403	0.0113	0.745	0.165	0.604	0.0336	0.00172	0.82	0.172	0.0728	0.89
SMAD family (8)	SMAD4	M00733	0.00885	0.966	9.52e-11	0.00768	0.0299	9.91e-06	8.37e-07	9.59e-06	0.000175	0.0217	4.09e-06	9.08e-06	0.0591	2.69e-05	0.0141
SMAD family (8)	SMAD1	M00792	1.86e-05	0.0612	4.73e-09	2.76e-06	1.17e-05	4.92e-08	1.17e-08	0.000165	2.99e-06	0.000453	8.82e-10	0.000368	9.3e-05	1.45e-05	0.00471
SMAD family (8)	SMAD1	M01590	0.238	0.577	0.024	0.261	0.00223	0.000554	0.988	0.603	0.568	0.078	0.000492	0.466	0.0811	0.035	0.217
SMAD family (8)	SMAD4	MC00392	0.000339	0.58	1.34e-06	0.00437	0.0352	0.00236	6.48e-07	0.0861	0.104	0.211	3.21e-05	3.02e-05	0.0267	0.000296	0.00955
SMAD family (8)	SMAD3	MC00503	0.000765	0.776	1.97e-07	0.00428	0.146	0.00478	8e-09	0.0266	0.369	0.0659	6.22e-05	6.14e-07	0.214	0.00117	0.00976
SMAD family (8)	SMAD3	MS00080	0.361	0.869	0.0808	0.254	0.902	0.0043	0.02	0.361	0.812	0.178	0.00171	0.0021	0.2	0.316	0.023
SMAD family (8)	SMAD3	UP00000	0.000135	0.000218	2.95e-06	0.000775	0.000542	6.03e-05	2.33e-06	0.00488	2.96e-06	0.0204	8.14e-06	8.54e-05	0.00821	0.0154	3.45e-05
SP transcription factors (9)	SP3	M00665	0.00358	0.91	5.93e-09	0.00119	0.00465	4.29e-07	3.24e-12	8.13e-06	0.00216	5.75e-06	0.000106	4.86e-08	0.0203	3.99e-07	0.000382
SP transcription factors (9)	SP1	MC00113	0.577	0.79	8.6e-05	0.00138	0.000265	0.0055	0.000966	0.00261	0.000347	0.0917	0.000241	0.00418	7.29e-05	0.000984	3.08e-05
SP transcription factors (9)	SP1	MS00212	0.000336	0.857	3.61e-09	0.00885	0.0213	1.63e-05	6.75e-11	6.07e-06	0.000622	0.00799	0.00014	4.91e-08	0.131	9.08e-05	9.4e-06
SP transcription factors (9)	SP3	MS00223	0.000106	0.844	8.77e-10	0.00495	0.0275	6.5e-07	1.42e-10	7.35e-07	0.00426	0.00701	0.000305	6.4e-10	0.0272	2.09e-08	6.03e-07
SP transcription factors (9)	SP4	MS00235	6.28e-05	0.157	2.17e-08	0.0175	0.06	1.2e-06	1.92e-11	1.03e-06	1.64e-06	0.0108	3e-07	6.96e-07	0.00666	1.24e-07	4.95e-07
SRY-box transcription factors (20)	SOX10	MA0442	0.0145	0.0091	0.0279	0.391	0.614	0.000114	0.969	0.00656	0.894	0.0135	0.00056	0.666	0.333	0.233	0.526
SRY-box transcription factors (20)	SOX2	MC00269	0.0663	0.00116	0.991	0.288	0.00956	1.44e-08	0.999	0.000326	0.71	0.0209	3.47e-11	1	0.00179	0.016	0.999
SRY-box transcription factors (20)	Sox2	MC00303	0.101	0.253	0.561	0.0812	0.365	0.00254	0.985	0.92	0.865	0.0826	6.66e-07	0.972	0.436	0.158	0.988
SRY-box transcription factors (20)	Sox6	MC00305	0.649	0.815	2.22e-07	0.236	0.608	1	5.39e-07	0.0164	0.0324	0.963	0.000519	0.000761	0.568	1.15e-05	0.0236
SRY-box transcription factors (20)	SOX9	MS00052	0.245	0.905	0.446	0.183	0.401	0.0107	0.921	0.196	0.793	0.862	0.0043	0.986	0.401	0.318	0.91
SRY-box transcription factors (20)	SOX10	MS00740	0.106	0.0315	0.388	0.101	0.026	4.7e-06	1	0.0251	0.828	0.000544	3.35e-05	0.972	0.0197	0.0355	0.965
SRY-box transcription factors (20)	SOX10	MS00744	0.291	0.646	0.507	0.352	0.53	0.82	0.9	0.693	0.926	0.539	0.0483	0.534	0.32	0.158	0.989
SRY-box transcription factors (20)	SOX21	MS00755	0.128	0.0847	0.504	0.162	0.243	1.15e-07	1	0.414	0.979	0.00174	0.000104	0.903	0.0956	0.245	0.956
SRY-box transcription factors (20)	SOX21	MS00757	0.0256	0.135	0.937	0.472	0.445	0.00347	0.969	0.0027	0.998	0.0577	0.000383	0.999	0.0675	0.407	0.939
SRY-box transcription factors (20)	SOX21	MS00759	0.0589	0.0768	0.972	0.131	0.107	2.72e-06	0.997	0.583	0.95	0.0159	0.00337	0.659	0.135	0.893	0.983
SRY-box transcription factors (20)	SOX2	MS00762	0.13	0.00877	0.692	0.00234	0.0415	1.17e-07	0.989	0.883	0.92	0.0179	2.22e-06	0.989	0.0151	0.543	0.908
SRY-box transcription factors (20)	SOX4	MS00766	0.0259	0.00542	0.482	0.153	0.00302	0.000177	0.999	0.125	0.554	0.000648	2.89e-05	0.979	0.0359	0.248	0.976
SRY-box transcription factors (20)	SOX8	MS00771	0.0193	0.0372	0.635	0.899	0.224	0.0102	0.945	0.174	0.975	0.0336	0.000129	0.986	0.262	0.577	0.926
SRY-box transcription factors (20)	SOX8	MS00774	0.293	0.00161	0.708	0.063	0.139	9.2e-07	0.999	0.529	0.81	0.00705	4.14e-08	0.998	0.0331	0.363	0.823
SRY-box transcription factors (20)	SOX9	MS00780	0.0165	0.01	0.663	0.344	0.0348	0.0161	0.852	0.0787	0.813	0.0316	0.000142	0.965	0.0422	0.246	0.844
SRY-box transcription factors (20)	SOX9	MS00785	0.166	0.0537	0.995	0.212	0.878	0.000382	1	0.0805	0.96	0.00251	5.25e-06	0.992	0.177	0.778	1
SRY-box transcription factors (20)	Sox10	MS00794	0.164	0.081	0.982	0.115	0.707	2.3e-05	0.999	0.0468	0.826	0.00123	5.73e-07	0.995	0.0206	0.692	0.929
SRY-box transcription factors (20)	Sox11	MS00795	0.00322	0.000595	0.626	0.0183	0.00983	1.37e-07	1	0.0291	0.97	0.000604	2.46e-06	0.999	0.0367	0.459	0.99
SRY-box transcription factors (20)	Sox1	MS00800	0.0872	0.0259	0.83	0.0517	0.0503	0.000302	0.968	0.801	0.887	0.397	0.000312	0.994	0.217	0.509	0.905
SRY-box transcription factors (20)	Sox1	MS00802	0.0439	0.0305	0.233	0.264	0.159	3.73e-05	1	0.841	0.856	0.0108	4.67e-06	0.986	0.0116	0.405	0.998
SRY-box transcription factors (20)	Sox11	UP00030	0.145	0.0876	0.321	0.856	0.134	0.00329	0.981	0.0116	0.58	0.0228	0.00127	0.947	0.0339	0.406	0.308
SRY-box transcription factors (20)	Sox8	UP00051	0.0238	0.173	0.95	0.224	0.12	3.36e-09	1	0.761	0.27	0.0715	7.52e-11	1	0.0453	0.847	0.994
SRY-box transcription factors (20)	Sox1	UP00069	0.0324	0.0569	0.644	0.00778	0.253	1.59e-09	0.986	0.00856	0.85	0.000163	4.13e-11	1	0.00287	0.926	0.993
SRY-box transcription factors (20)	Sox21	UP00071	0.415	0.000653	0.997	0.181	0.124	1	1	0.702	0.929	0.0247	9.55e-10	1	0.0038	0.294	1
SRY-box transcription factors (20)	SOX5	UP00091	0.317	0.0768	0.976	0.0812	0.278	3.64e-09	0.998	0.548	0.765	0.00435	5.18e-10	1	0.101	0.4	0.989
SRY-box transcription factors (20)	SOX13	UP00096	0.0578	0.0289	0.969	0.00368	0.0996	1.73e-09	0.999	0.853	0.646	0.000669	3.89e-10	1	0.102	0.589	0.993
SRY-box transcription factors (20)	Sox12	UP00101	0.135	0.0959	0.859	0.17	0.089	4.61e-06	0.978	0.95	0.902	0.0958	7.13e-09	1	0.0792	0.288	0.994
SRY-box transcription factors (20)	SOX4	UP00401	0.0778	0.812	0.00758	0.945	0.227	0.223	0.963	0.156	0.455	0.229	0.0384	0.867	0.162	0.309	0.13
T-box transcription factors (18)	TBX18	M01262	0.0194	0.966	0.717	0.184	0.34	0.295	0.242	0.0383	0.635	0.199	0.0953	0.781	0.472	0.0018	0.118
T-box transcription factors (18)	Tbx3	MC00221	0.000511	0.00764	2.46e-08	1.08e-05	3.47e-06	1.66e-08	5.13e-10	9.47e-06	1.18e-08	0.000252	6.09e-08	2.24e-05	0.000271	2.53e-07	1.71e-06
T-box transcription factors (18)	MGA	MS00186	0.0972	0.766	0.00112	0.00301	0.103	3.21e-06	0.000781	0.0864	0.0389	0.0618	0.00385	0.000134	0.0152	0.00149	0.00319
T-box transcription factors (18)	MGA	MS00188	0.0952	0.00492	6.33e-06	0.00312	3.48e-07	7.88e-06	5.41e-05	0.00122	0.00037	0.000224	6.82e-06	0.00132	3.61e-05	0.000737	4.9e-05
T-box transcription factors (18)	TBR1	MS00191	0.128	0.0642	0.348	0.345	0.721	0.0715	0.489	0.0189	0.555	0.187	0.0419	0.164	0.359	0.174	0.596
TCF/LEF transcription factor family (4)	TCF7L2	MC00309	0.426	0.425	0.0353	0.621	0.00463	0.12	0.978	0.0624	0.525	0.191	0.00322	0.228	0.00414	0.293	0.135
TCF/LEF transcription factor family (4)	LEF1	MS00051	0.791	0.676	0.596	0.151	0.248	0.000113	0.7	0.00943	0.34	0.0561	0.00502	0.137	0.0389	0.257	0.582
TCF/LEF transcription factor family (4)	Tcf7	MS00054	0.123	0.646	0.15	0.313	0.318	0.00175	0.609	0.00361	0.831	0.00607	0.0109	0.366	0.0197	0.334	0.685
TEA domain transcription factors (4)	TEAD1	MS00219	0.468	0.98	0.335	0.652	0.054	0.0384	0.852	0.224	0.635	0.0337	0.0203	0.923	0.0653	0.0261	0.187
TEA domain transcription factors (4)	TEAD1	MS00220	0.0509	0.0867	0.209	0.233	0.001	7.09e-06	0.91	0.125	0.904	0.61	6.56e-05	0.985	0.00253	0.0336	0.735
Zinc finger class homeoboxes (15)	ZEB1	MA0103	0.461	0.988	0.104	0.525	0.826	0.97	0.000335	0.456	0.553	0.87	0.997	0.000783	0.766	0.117	0.411
Zinc finger class homeoboxes (15)	HOMEZ	MS00055	0.00011	5.28e-06	0.484	0.000153	0.00968	4.76e-10	0.903	0.176	0.348	0.000115	5.24e-10	0.974	0.14	0.654	0.793
Zinc finger class homeoboxes (15)	Homez	UP00114	0.00135	0.000472	0.435	0.0166	0.000278	2.97e-08	0.878	0.353	0.0563	0.00745	8.28e-07	0.993	0.000502	0.0243	0.309
Zinc fingers - BED type (6)	ZBED1	MS00290	0.000345	0.0877	0.00144	0.000968	4.04e-07	1.49e-06	0.0662	6.43e-05	5.37e-06	0.00694	1.24e-08	0.0739	8.36e-06	0.0219	0.000456
Zinc fingers - C2H2 type (748)	IKZF1	M00088	0.0231	0.462	0.0336	0.224	0.618	0.121	0.00165	0.17	0.214	0.803	0.000486	0.0536	0.275	0.216	0.0834
Zinc fingers - C2H2 type (748)	IKZF1	M00141	0.0158	0.7	2.86e-08	0.00594	0.68	0.000264	0.00134	0.328	0.0605	0.444	3.88e-07	3.9e-05	0.766	0.0188	0.0661
Zinc fingers - C2H2 type (748)	ZIC1	M00448	0.000159	0.135	4.8e-08	0.000273	0.00279	4.45e-09	1.3e-08	9.47e-06	0.000161	0.000948	0.00011	2.95e-08	0.0797	1.68e-06	7.57e-05
Zinc fingers - C2H2 type (748)	ZIC2	M00449	0.00993	0.592	5.63e-08	0.00835	0.0047	0.000122	3.51e-08	0.000337	0.0297	0.0197	2.79e-05	8.51e-07	0.00631	7.64e-06	0.00832
Zinc fingers - C2H2 type (748)	ZNF423	M00467	0.92	0.994	5.86e-06	0.744	0.296	1	6.06e-06	0.00899	0.0717	0.828	1	8.01e-06	0.0241	0.000449	0.00143
Zinc fingers - C2H2 type (748)	MAZ	M00649	0.0092	0.925	8.06e-10	0.0123	0.0483	0.988	5.03e-12	2.6e-08	0.036	0.0739	0.999	2.22e-07	0.15	0.000386	0.000572
Zinc fingers - C2H2 type (748)	E4F1	M00694	0.0037	0.00279	0.0253	0.00426	0.00143	0.00356	8.08e-05	0.0377	1.82e-05	0.0106	1.2e-06	0.000989	0.0066	0.00292	0.00483
Zinc fingers - C2H2 type (748)	IKZF2	M01004	0.000172	0.000407	0.518	0.00771	0.0147	1.11e-06	0.816	0.127	0.979	0.0536	1.3e-08	0.998	0.0212	0.251	0.835
Zinc fingers - C2H2 type (748)	ZNF350	M01105	0.00389	0.552	7.02e-07	0.00485	0.0344	0.00104	2.11e-10	0.021	0.0402	0.279	4.36e-06	5.3e-07	0.619	0.00596	0.0175
Zinc fingers - C2H2 type (748)	ZNF589	M01109	0.000753	0.615	1.17e-08	0.000238	0.00048	1.43e-05	2.52e-08	3.5e-07	1.27e-05	0.00149	2.08e-06	7.35e-06	0.607	0.00973	4.98e-05
Zinc fingers - C2H2 type (748)	ZNF219	M01122	0.00241	0.907	6.97e-08	0.0288	0.221	0.00398	9.36e-11	6.2e-06	0.00245	0.0102	7.08e-05	1.98e-08	0.0978	1.91e-06	0.00021
Zinc fingers - C2H2 type (748)	ZNF333	M01230	0.000728	0.0693	0.892	0.0817	0.61	8.2e-06	0.985	0.876	0.834	0.361	0.000218	0.996	0.461	0.976	0.973
Zinc fingers - C2H2 type (748)	ZNF217	M01306	0.0449	0.198	0.0296	0.236	0.119	0.0836	0.927	0.0152	0.128	0.0904	0.0149	0.44	0.000691	0.0339	0.0659
Zinc fingers - C2H2 type (748)	GLI3	M01596	0.0819	0.971	8.62e-05	0.107	0.346	8.8e-05	1.15e-08	0.0102	0.182	0.536	1	6.31e-08	0.467	0.000112	0.00828
Zinc fingers - C2H2 type (748)	RREB1	MA0073	0.0131	0.721	3.8e-08	0.0851	0.654	0.00691	2.88e-12	0.01	0.0414	0.0243	1	1.74e-10	0.967	1.34e-05	0.0091
Zinc fingers - C2H2 type (748)	ZNF354C	MA0130	0.632	0.986	0.0394	0.413	0.51	0.000433	0.139	0.0465	0.421	0.857	0.000203	0.00971	0.272	0.00632	0.072
Zinc fingers - C2H2 type (748)	HINFP	MA0131	0.000549	0.00406	5.67e-09	3.67e-05	0.00587	2.1e-08	1.44e-07	0.0136	3.24e-06	0.00112	1.04e-07	0.00162	5.68e-05	1.82e-06	0.000222
Zinc fingers - C2H2 type (748)	PLAG1	MA0163	0.00306	0.466	5.13e-09	0.00968	0.0126	0.000281	2.76e-11	3.81e-07	0.00905	0.00701	0.000246	1.13e-08	0.767	8.01e-06	0.00171
Zinc fingers - C2H2 type (748)	CTCF	MC00128	0.0215	0.435	1.47e-07	0.000226	0.0058	1.37e-06	6.79e-09	1.88e-06	0.000589	0.0183	6.47e-06	5.43e-07	0.00286	8.31e-07	0.000152
Zinc fingers - C2H2 type (748)	Ctcf	MC00187	0.00959	0.408	1.58e-07	0.00196	0.00196	1.35e-05	2.42e-07	1.47e-05	6.06e-06	0.0132	3.67e-05	4.59e-07	0.00137	5.95e-06	3.33e-06
Zinc fingers - C2H2 type (748)	ZNF263	MC00192	0.41	0.991	1.39e-06	0.0135	0.78	6.63e-05	9.6e-09	8.63e-06	0.153	0.774	1	1.75e-07	0.792	0.00021	0.189
Zinc fingers - C2H2 type (748)	EGR1	MC00320	0.000538	0.581	3.24e-08	0.00548	0.00629	1.2e-05	1.03e-12	6.59e-06	0.000155	0.0101	8.13e-05	2.42e-06	0.12	8.9e-06	5.14e-05
Zinc fingers - C2H2 type (748)	Zfx	MC00328	0.000858	0.634	2.64e-08	0.000566	5.93e-07	8.06e-08	1.32e-09	7.61e-08	3.11e-05	0.00505	2.23e-08	8.53e-06	0.00311	4.63e-09	0.00035
Zinc fingers - C2H2 type (748)	YY1	MC00342	0.0794	0.204	1.39e-06	0.00193	1.73e-05	2.2e-05	1.4e-06	0.0404	1.53e-08	0.0139	2.44e-05	1.2e-05	1.6e-05	2.69e-07	0.000401
Zinc fingers - C2H2 type (748)	Yy1	MC00372	0.0228	0.0467	3.8e-06	0.00197	0.00454	4.62e-06	7.7e-07	0.0035	5.1e-06	0.00631	1.39e-07	2.85e-05	0.000724	4.95e-05	0.00144
Zinc fingers - C2H2 type (748)	ZNF143	MC00391	0.0823	0.956	3.09e-10	0.00199	0.000499	7.95e-07	5.85e-10	2.23e-06	0.000127	0.00181	5.83e-06	1.4e-07	0.0133	1.63e-07	3.83e-05
Zinc fingers - C2H2 type (748)	BCL11A	MC00474	0.0812	0.0566	0.646	0.0317	0.0348	6.06e-09	0.985	0.802	0.891	0.0218	1.49e-10	0.999	0.00117	0.0266	0.703
Zinc fingers - C2H2 type (748)	ZNF711	MC00477	0.122	0.702	8.07e-08	0.0045	0.00838	0.00163	1.27e-10	9.68e-07	5.3e-06	0.00478	0.00012	1.27e-07	0.00149	3.07e-05	0.00172
Zinc fingers - C2H2 type (748)	GLIS2	MS00035	0.0358	0.984	1.95e-07	0.00144	0.00128	5.93e-05	2.59e-09	0.000165	5.6e-05	0.0176	0.00016	4.28e-06	0.00101	1.33e-07	1.93e-06
Zinc fingers - C2H2 type (748)	GLIS3	MS00046	0.071	0.856	1.07e-06	0.00686	0.0342	2.06e-05	2.31e-07	0.00834	0.000216	0.11	0.000276	0.00512	0.158	0.000927	0.000384
Zinc fingers - C2H2 type (748)	ZIC1	MS00334	0.0997	0.995	8.82e-08	0.001	0.00411	4.16e-05	6.41e-10	1.29e-05	0.000132	0.00289	1	1.73e-08	0.0257	7.42e-06	2.05e-06
Zinc fingers - C2H2 type (748)	ZIC4	MS00357	0.00319	0.963	2.72e-08	0.000599	0.000824	3.47e-06	1.07e-08	4.12e-07	0.00103	0.0271	0.994	9.28e-07	0.00486	7.75e-07	4.37e-07
Zinc fingers - C2H2 type (748)	ZNF410	MS00412	0.186	0.244	0.948	0.0356	0.588	0.00337	0.35	0.437	0.571	0.439	5e-06	0.87	0.137	0.539	0.759
Zinc fingers - C2H2 type (748)	ZNF524	MS00423	0.111	0.985	1.87e-08	0.0374	0.129	0.173	5.49e-11	9.67e-06	0.012	0.109	0.998	4.55e-08	0.696	0.00065	7.28e-05
Zinc fingers - C2H2 type (748)	ZNF740	MS00445	0.0682	0.938	2.3e-09	0.594	0.531	0.225	5.76e-11	2.77e-07	0.0898	0.299	1	2.33e-06	0.316	1.91e-05	5.27e-05
Zinc fingers - C2H2 type (748)	ZNF75A	MS00468	0.315	0.499	0.203	0.783	0.522	0.00838	0.148	0.491	0.842	0.794	0.000691	0.0211	0.316	0.029	0.741
Zinc fingers - C2H2 type (748)	ZNF784	MS00479	0.0422	0.729	0.00142	0.105	0.17	0.00735	0.00491	0.023	0.0544	0.15	0.000155	1.04e-05	0.153	0.0239	0.00315
Zinc fingers - C2H2 type (748)	EGR3	MS00567	0.000119	0.00209	4.65e-08	0.000208	0.000205	1e-08	1.33e-08	8.74e-07	5.23e-07	0.0223	1.23e-06	2.97e-06	0.00138	1.24e-07	1.35e-06
Zinc fingers - C2H2 type (748)	ZNF232	MS00728	0.175	0.00337	0.999	0.000495	0.0455	1.36e-05	0.998	0.00287	0.461	0.00593	6.91e-09	0.999	0.0235	0.863	0.992
Zinc fingers - C2H2 type (748)	ZNF282	MS00729	0.0414	0.759	5.37e-05	0.143	0.00328	0.0936	0.000488	0.0813	5.84e-05	0.627	0.0107	5.85e-06	0.121	0.00445	0.0848
Zinc fingers - C2H2 type (748)	ZNF713	MS00731	0.098	0.635	0.254	0.0269	0.0172	0.151	0.953	0.86	0.789	0.198	0.0156	0.504	0.0297	0.194	0.192
Zinc fingers - C2H2 type (748)	Egr3	MS00789	0.000609	0.0253	2.77e-07	0.000445	1.1e-05	1.34e-07	1.83e-08	3.24e-06	7.78e-08	0.0134	2.73e-06	2.02e-07	0.000131	1.33e-07	1.31e-07
Zinc fingers - C2H2 type (748)	Glis2	UP00024	0.00356	0.975	1.24e-08	0.0443	0.0192	0.0059	1.26e-08	0.000106	0.00134	0.0194	0.000123	1.06e-06	0.242	5.04e-05	8.81e-05
Zinc fingers - C2H2 type (748)	ZIC2	UP00057	0.00398	0.813	6.91e-08	9.22e-05	9.7e-05	2.39e-07	5.25e-10	2.78e-07	2.82e-07	0.00318	2.71e-07	5.13e-07	0.00496	8.05e-08	6.21e-07
Zinc fingers - C2H2 type (748)	PLAGL1	UP00088	0.015	0.83	4.2e-09	0.00153	0.000368	5.35e-06	1.27e-09	1.86e-07	1.79e-06	0.00223	7.21e-07	6.32e-07	0.0321	2.81e-07	1.3e-05
Zinc fingers - C2H2 type (748)	ZIC1	UP00102	0.00118	0.912	2.52e-07	0.000176	0.00205	4.38e-05	3.34e-09	2.9e-06	1.72e-06	0.00433	2.47e-05	4.91e-07	0.00547	4.32e-08	3.23e-06
Zinc fingers - CCHC type (24)	SF1	M01132	0.134	0.723	0.0926	0.0589	0.649	0.0283	0.266	0.00425	0.0197	0.57	1.43e-06	0.309	0.0784	0.0144	0.0001
Zinc fingers - LIM domain containing - LIM class homeoboxes (12)	LHX2	MS00536	0.775	0.0806	0.112	0.269	0.0412	0.998	0.984	0.0285	0.845	0.0614	8.09e-09	0.99	0.012	0.671	0.958
Zinc fingers - LIM domain containing - LIM class homeoboxes (12)	LHX2	MS00537	0.0276	0.000327	0.825	0.00268	0.000576	3.65e-09	0.996	0.0741	0.823	0.0675	1.02e-11	1	0.000242	0.963	0.998
Zinc fingers - LIM domain containing - LIM class homeoboxes (12)	LHX6	MS00539	0.0021	0.00238	0.302	0.0106	0.0143	2.1e-08	0.956	0.664	0.727	0.0106	8.09e-10	0.993	0.0071	0.935	0.766
Zinc fingers - LIM domain containing - LIM class homeoboxes (12)	LHX6	MS00540	0.126	0.318	0.803	0.0825	0.103	0.00132	0.994	0.986	0.0774	0.225	0.000739	0.999	0.699	0.538	0.759
Zinc fingers - LIM domain containing - LIM class homeoboxes (12)	Lhx4	MS00547	0.184	0.03	0.303	0.0364	0.0663	1.72e-07	1	0.104	0.961	0.032	2.47e-07	0.998	0.161	0.882	0.973
Zinc fingers - LIM domain containing - LIM class homeoboxes (12)	LHX4	UP00261	0.18	0.00434	0.0111	0.361	0.000369	3.46e-05	0.645	0.34	0.246	0.00942	1.59e-06	0.862	0.0223	0.4	0.188
Zinc fingers - LIM domain containing (53)	LMO2	MC00162	0.0372	0.604	0.127	0.395	0.565	0.0155	0.836	0.397	0.722	0.207	4.45e-05	0.262	0.0872	0.658	0.639
Zinc fingers - MYND type (21)	DEAF1	M01002	0.000101	8.71e-05	3.06e-08	1.19e-05	4.64e-06	4.71e-08	1.5e-08	5.47e-06	2.92e-07	0.000435	5.64e-09	0.000163	0.000105	5e-06	2.28e-05
Zinc fingers - MYND type (21)	Cbfa2t2	MC00514	0.0037	0.713	0.332	0.641	0.946	0.00103	0.965	0.389	0.914	0.0897	0.0011	0.61	0.0998	0.676	0.751
Zinc fingers - Nuclear hormone receptors - Estrogen receptors (2)	Esr1	MC00295	0.0895	0.981	5.18e-08	0.0102	0.0577	1.23e-07	4.39e-10	5.81e-06	0.00447	0.0765	4.05e-05	7.92e-09	0.137	0.000127	0.025
Zinc fingers - Nuclear hormone receptors - Estrogen receptors (2)	ESR1	MC00335	0.0266	0.994	2.89e-07	5.56e-05	0.0437	4.77e-06	1.3e-09	1.79e-05	0.00169	0.151	3.94e-05	8.84e-08	0.109	4.18e-05	0.0129
Zinc fingers - Nuclear hormone receptors - Estrogen related receptors (3)	ESRRG	MS00638	0.0151	0.179	0.00164	0.0403	0.026	6.41e-05	0.0228	0.0132	0.000867	0.0756	0.0291	0.00264	0.0477	1.31e-05	0.00354
Zinc fingers - Nuclear hormone receptors - Estrogen related receptors (3)	Esrra	MS00641	0.405	0.522	0.105	0.781	0.134	0.00213	0.914	0.119	6.98e-05	0.0407	0.00117	0.277	0.129	0.0428	0.0582
Zinc fingers - Nuclear hormone receptors - Estrogen related receptors (3)	ESRRA	MS00829	0.03	0.686	0.0392	0.116	0.0606	0.00134	0.35	0.00267	0.0119	0.0864	0.00478	0.0284	0.385	0.00275	8.91e-05
Zinc fingers - Nuclear hormone receptors - NR1D (2)	Nr1d2	MC00186	0.518	0.863	0.227	0.384	0.722	7.05e-06	0.011	0.0228	0.00189	0.878	1.7e-07	0.00269	0.98	0.00623	0.000295
Zinc fingers - Nuclear hormone receptors - NR1D (2)	Nr1d1	MC00524	0.292	0.877	0.101	0.0701	0.922	0.00406	0.000336	0.19	0.0726	0.297	0.00307	7.33e-05	0.38	0.0291	0.106
Zinc fingers - Nuclear hormone receptors - NR1H (4)	NR1H3	M00647	0.00195	0.803	2.57e-07	0.00104	0.000131	0.00011	9.41e-10	2.27e-06	0.000236	0.00272	3.62e-05	4.74e-07	0.0237	3.76e-08	0.000116
Zinc fingers - Nuclear hormone receptors - NR1H (4)	Nr1h2	MC00448	0.000553	0.109	2.04e-05	0.162	0.00238	1.33e-06	0.000391	0.115	0.00575	0.016	0.0004	0.0214	0.00244	0.000208	0.000385
Zinc fingers - Nuclear hormone receptors - NR2C (2)	NR2C2	MC00509	0.000474	0.000913	1.5e-08	4.38e-05	1.96e-05	3.33e-09	2.34e-08	6.56e-06	6.33e-09	8.88e-05	3.14e-07	0.000168	8.93e-06	1.03e-08	1.39e-08
Zinc fingers - Nuclear hormone receptors - NR2C (2)	NR2C2	MS00651	0.235	0.447	0.000741	0.0381	0.743	2.79e-05	0.000364	0.00149	0.00411	0.333	0.00116	1.89e-06	0.73	0.15	0.0019
Zinc fingers - Nuclear hormone receptors - NR2E (2)	NR2E1	MS00652	0.0595	0.0734	0.658	0.302	0.126	0.000671	1	0.773	0.505	0.00325	5.04e-05	0.999	0.0264	0.296	0.835
Zinc fingers - Nuclear hormone receptors - NR2E (2)	NR2E1	MS00653	0.722	0.123	0.932	0.000759	0.135	0.00102	0.947	0.396	0.212	0.296	0.000378	0.957	0.0949	0.534	0.0683
Zinc fingers - Nuclear hormone receptors - NR2E (2)	Nr2e1	MS00668	0.506	0.604	0.632	0.0733	0.00413	0.219	0.459	0.572	0.0297	0.0855	0.000411	0.031	0.00609	0.542	0.00195
Zinc fingers - Nuclear hormone receptors - NR2F (3)	NR2F2	M00155	0.0434	0.714	0.000674	0.116	0.303	0.0344	5.53e-06	0.0223	0.000517	0.269	0.000633	0.000873	0.617	2.26e-06	0.00698
Zinc fingers - Nuclear hormone receptors - NR2F (3)	NR2F6	M01728	0.169	0.853	0.0213	0.167	0.464	0.00271	0.103	0.0159	0.011	0.305	0.00067	0.0147	0.563	0.152	0.00753
Zinc fingers - Nuclear hormone receptors - NR2F (3)	NR2F1	MA0017	0.435	0.879	0.0164	0.399	0.785	5.56e-06	0.0129	0.0441	0.139	0.143	9.67e-05	0.00288	0.568	0.0877	0.271
Zinc fingers - Nuclear hormone receptors - NR2F (3)	NR2F1	MS00657	0.856	1	0.0378	0.632	0.724	1	0.0252	0.0518	0.0459	0.885	1	0.000113	0.493	0.00215	0.0292
Zinc fingers - Nuclear hormone receptors - NR2F (3)	NR2F6	MS00658	0.965	0.742	0.815	0.233	0.916	0.00759	0.299	0.203	0.13	0.72	0.00362	0.231	0.399	0.0182	0.000909
Zinc fingers - Nuclear hormone receptors - NR2F (3)	Nr2f6	MS00669	0.92	0.664	0.668	0.759	0.783	0.0255	0.157	0.0299	0.199	0.819	0.0181	0.0726	0.198	0.162	0.00103
Zinc fingers - Nuclear hormone receptors - NR2F (3)	Nr2f2	UP00009	0.00208	0.752	0.0161	0.0114	0.0783	2.66e-06	0.14	0.00326	0.000672	0.00463	6.37e-05	0.000872	0.122	0.00372	4.23e-05
Zinc fingers - Nuclear hormone receptors - NR3C (4)	PGR	MC00170	0.206	0.77	0.000152	0.0129	0.000259	0.00459	7.91e-09	0.00566	0.259	0.00195	0.161	0.000724	0.0137	0.00052	0.000601
Zinc fingers - Nuclear hormone receptors - NR3C (4)	Nr3c1	MC00396	0.217	0.461	0.153	0.0749	0.0498	0.0365	0.0263	0.0444	0.163	0.0355	0.00573	0.00842	0.0456	0.00207	0.000161
Zinc fingers - Nuclear hormone receptors - NR3C (4)	NR3C1	MC00465	0.465	0.865	0.00448	0.0865	0.0142	0.0412	0.0322	0.00113	0.18	0.176	0.263	0.0362	0.00603	7e-05	0.000536
Zinc fingers - Nuclear hormone receptors - NR3C (4)	AR	MC00468	0.172	0.976	4.12e-06	0.109	0.016	0.00882	1.63e-05	0.000125	0.0282	0.0287	0.737	0.000914	0.00282	1.48e-05	0.0013
Zinc fingers - Nuclear hormone receptors - NR3C (4)	NR3C2	MS00662	0.0244	0.985	0.0117	0.552	0.0198	0.0351	0.000554	0.00324	0.105	0.089	0.0645	0.0159	0.0179	0.00286	0.000187
Zinc fingers - Nuclear hormone receptors - NR4A (3)	NR4A1	MC00280	0.463	0.539	0.446	0.324	0.465	0.00563	0.283	0.0144	0.00035	0.972	2.44e-06	0.439	0.25	0.00137	1.25e-05
Zinc fingers - Nuclear hormone receptors - NR4A (3)	NR4A2	MS00665	0.153	0.606	0.905	0.492	0.391	0.369	0.641	0.416	0.556	0.14	0.00179	0.992	0.0988	0.19	0.423
Zinc fingers - Nuclear hormone receptors - NR6A (1)	NR6A1	M00526	0.655	0.754	0.486	0.718	0.186	0.00838	0.239	0.00474	0.00985	0.794	0.0065	0.189	0.531	0.0137	0.00862
Zinc fingers - Nuclear hormone receptors - PPARs (3)	PPARA	M01282	0.0808	0.953	0.709	0.423	0.964	0.0485	0.299	0.155	0.792	0.804	0.000366	0.113	0.838	0.0241	0.299
Zinc fingers - Nuclear hormone receptors - PPARs (3)	PPARG	MA0066	0.279	0.478	0.00114	0.0015	0.453	0.000226	3.13e-05	0.042	0.0298	0.577	1	3.41e-06	0.961	0.00148	0.0232
Zinc fingers - Nuclear hormone receptors - PPARs (3)	Pparg	MC00130	0.0143	0.757	4.2e-09	2.82e-05	0.00874	0.000371	1.43e-08	0.00209	0.141	0.0336	9.19e-06	4.02e-09	0.294	2.68e-05	0.0513
Zinc fingers - Nuclear hormone receptors - PPARs (3)	Ppara	MC00134	0.087	0.996	0.000616	0.0226	0.241	0.000226	0.000104	0.000429	0.0584	0.834	0.982	0.000114	0.99	0.014	0.0376
Zinc fingers - Nuclear hormone receptors - PPARs (3)	PPARG	MC00142	0.00934	0.863	6.46e-11	0.000372	0.00141	8.72e-05	7.49e-15	7.16e-05	0.0602	0.0218	0.00044	1.17e-09	0.218	0.000507	0.000504
Zinc fingers - Nuclear hormone receptors - RARs (3)	Rara	MC00252	0.00167	0.0956	2.27e-07	6.56e-06	4.89e-06	1.91e-09	6.74e-11	1.58e-06	2.26e-07	0.000521	6.74e-08	1.27e-07	0.000264	4.08e-07	4.59e-07
Zinc fingers - Nuclear hormone receptors - RARs (3)	Rarg	MC00476	0.554	0.614	0.000499	0.237	0.0249	0.00022	7.58e-06	0.000566	7.19e-05	0.67	0.000352	5.95e-05	0.00291	0.00425	6.58e-06
Zinc fingers - Nuclear hormone receptors - RARs (3)	RARG	MS00680	0.0852	0.273	0.00172	0.0174	0.261	0.0126	0.0369	0.0212	0.0645	0.79	0.0095	0.0688	0.0558	0.000325	0.00121
Zinc fingers - Nuclear hormone receptors - RARs (3)	RARG	MS00682	0.439	0.969	0.706	0.256	0.933	0.123	0.103	0.149	0.656	0.889	0.00427	0.0359	0.379	0.0612	0.0128
Zinc fingers - Nuclear hormone receptors - RARs (3)	RARG	MS00684	0.0197	0.105	1.75e-06	0.0408	0.0705	4.17e-06	1.87e-07	0.0104	0.00265	0.0572	1.22e-05	1.35e-05	0.112	1.15e-05	0.0525
Zinc fingers - Nuclear hormone receptors - RARs (3)	Rara	MS00698	0.861	0.638	0.932	0.115	0.885	0.00871	0.505	0.0567	0.424	0.054	0.0231	0.481	0.46	0.18	0.0255
Zinc fingers - Nuclear hormone receptors - RARs (3)	Rarb	MS00700	0.0128	0.599	0.0312	0.521	0.702	0.000923	0.0042	0.0166	0.0117	0.0522	5.56e-07	0.0291	0.272	0.0723	0.0267
Zinc fingers - Nuclear hormone receptors - RARs (3)	Rarg	MS00704	0.151	0.668	0.0549	0.163	0.0701	0.0153	0.0292	0.0709	0.049	0.83	0.00429	0.0149	0.0915	2.2e-05	0.00214
Zinc fingers - Nuclear hormone receptors - RARs (3)	Rarg	MS00705	0.0375	0.768	0.0591	0.557	0.583	0.0687	0.00461	0.0824	0.0222	0.255	3.94e-05	0.00225	0.236	0.00392	0.0772
Zinc fingers - Nuclear hormone receptors - RARs (3)	RARB	MS00811	0.78	0.941	0.948	0.139	0.818	0.142	0.369	0.0944	0.257	0.047	0.0419	0.144	0.599	0.553	0.0355
Zinc fingers - Nuclear hormone receptors - RARs (3)	RARA	UP00048	0.00488	0.231	0.0364	0.0168	0.00576	0.000189	0.0392	0.0197	0.00143	0.0319	0.00197	0.00104	0.0729	0.0117	2.77e-06
Zinc fingers - Nuclear hormone receptors - RORs (3)	RORB	M01722	0.244	0.351	0.0797	0.442	0.876	0.112	0.0239	0.0681	0.912	0.629	0.00152	1.2e-05	0.568	0.0121	0.197
Zinc fingers - Nuclear hormone receptors - RORs (3)	RORA	MS00685	0.00939	0.835	0.000646	0.00431	0.0743	0.000296	0.00594	0.0017	0.000507	0.0177	2.89e-05	0.000753	0.12	0.000661	0.000369
Zinc fingers - Nuclear hormone receptors - RORs (3)	RORA	MS00686	0.0853	0.107	0.826	0.177	0.106	0.0127	0.457	0.34	0.198	0.313	6.38e-05	0.267	0.00957	0.0247	0.288
Zinc fingers - Nuclear hormone receptors - RXRs (3)	RXRA	MC00467	0.0158	0.928	4.08e-08	0.00276	0.116	0.00586	5.54e-07	0.00131	0.0732	0.194	3.66e-05	2.82e-06	0.895	0.0122	0.0628
Zinc fingers - Nuclear hormone receptors - RXRs (3)	Rxra	MC00471	0.691	0.873	0.0268	0.781	0.948	5.74e-06	0.0162	0.0964	0.00969	0.605	9.22e-08	0.0178	0.957	6.44e-05	0.015
Zinc fingers - Nuclear hormone receptors - RXRs (3)	Rxrg	MC00511	0.953	0.939	0.733	0.969	0.985	0.971	0.0746	0.00785	0.0162	0.975	0.00148	0.127	0.922	0.145	0.111
Zinc fingers - Nuclear hormone receptors - RXRs (3)	RXRB	MS00692	0.126	0.908	0.233	0.126	0.985	0.0053	0.559	0.0256	0.171	0.553	0.000111	0.0935	0.894	0.0869	0.0184
Zinc fingers - Nuclear hormone receptors - RXRs (3)	RXRG	MS00694	0.159	0.547	0.000122	0.03	0.204	9.53e-05	1.18e-05	0.00765	0.00022	0.0739	0.000522	0.000348	0.0645	0.000523	0.00143
Zinc fingers - Nuclear hormone receptors - RXRs (3)	Rxrb	MS00708	0.0782	0.817	0.151	0.0124	0.966	8.61e-05	0.106	0.0217	0.134	0.201	1.51e-05	0.0283	0.969	0.062	0.0038
Zinc fingers - Nuclear hormone receptors - Thyroid hormone receptors (2)	THRA	MS00709	0.0344	0.826	0.000956	0.452	0.0586	0.00367	0.00872	0.000274	3.73e-05	0.749	0.981	0.00162	0.0114	0.0666	0.00817
Zinc fingers - Nuclear hormone receptors - Thyroid hormone receptors (2)	THRB	MS00710	0.0131	0.745	0.000642	0.168	0.245	0.000152	0.00102	8.47e-05	0.000973	0.245	0.999	2.12e-05	0.0516	0.00586	0.0287
Zinc fingers - Nuclear hormone receptors - Thyroid hormone receptors (2)	THRB	MS00711	0.855	0.991	0.00527	0.953	0.337	0.000149	0.0112	0.0229	0.015	0.696	1	0.0296	0.264	4.2e-07	0.0261
Zinc fingers - Nuclear hormone receptors - Thyroid hormone receptors (2)	THRB	MS00713	0.706	0.794	0.000693	0.331	0.135	5.89e-05	0.00415	0.49	0.0156	0.842	1.53e-05	0.0062	0.722	0.00107	0.139
Zinc fingers - Ring finger proteins (305)	BRCA1	MC00299	0.000581	0.0214	1.19e-07	0.000122	1.36e-05	7.93e-11	1.46e-09	1.11e-06	6.37e-07	9.02e-05	7.41e-07	0.000146	0.000155	1.54e-08	9.87e-05
	TFCP2	M00072	0.462	0.981	3.77e-05	0.138	0.285	0.00499	2.56e-07	0.00092	0.0123	0.18	5.4e-05	0.0153	0.199	2.17e-06	0.0321
	UBP1	M00644	0.0697	0.442	5.7e-06	0.000355	0.189	3.98e-07	2.46e-06	2.84e-05	0.015	0.000936	1.03e-06	9.85e-09	0.00672	2.15e-06	0.000649
	GTF2IRD1	M01229	0.0379	0.102	0.000145	0.121	0.144	0.00389	0.156	0.0473	0.133	0.0516	0.0336	0.0129	0.00507	0.016	0.0765
	GTF2IRD1	M01241	0.00632	0.0365	3.29e-05	0.00141	0.0113	1.79e-07	3.07e-05	0.00786	0.00253	0.00186	0.000258	0.00101	0.136	0.00481	3.73e-05
	MTF1	M01243	0.00123	0.0359	2.38e-08	2.18e-05	0.00059	8.52e-10	3.86e-08	6.97e-06	3.46e-05	0.000268	5.07e-05	1.35e-06	0.00351	2.71e-06	0.000125
	HSF1	MA0319	0.0759	0.919	0.0978	0.465	0.346	0.118	0.724	0.322	0.3	0.141	0.00331	0.102	0.562	0.0826	0.222
	Rest	MC00125	0.0923	0.467	4.11e-07	4.5e-05	0.00048	6.26e-05	1.71e-09	0.000175	0.000644	0.00593	5.9e-05	6.27e-07	1.98e-06	8.91e-09	2.44e-05
	REST	MC00174	0.0428	0.867	1.71e-07	0.00184	0.024	4.28e-06	6.47e-10	0.000526	0.00889	0.00648	2.08e-05	1.69e-05	0.127	0.000154	0.00249
	Nfya	MC00191	0.14	0.13	0.000154	0.00043	0.000126	0.000464	0.000768	9.53e-05	0.000117	0.024	0.000109	0.0106	0.000689	0.000125	6.19e-05
	HSF1	MC00289	0.0211	0.00682	0.00261	0.000352	0.0857	0.0235	0.0641	0.118	0.000759	0.195	0.000207	0.057	0.00851	0.019	0.000429
	TP53	MC00359	0.103	0.973	4.12e-05	0.0304	0.00519	9.2e-05	5.73e-06	0.00848	0.0023	0.0172	2.89e-07	0.00016	0.0856	0.000495	0.000632
	NFYA	MC00364	0.462	0.239	2.5e-05	0.00082	0.00221	0.00656	0.00239	0.00153	6.19e-05	0.248	2.11e-05	0.000275	0.0039	0.0151	2.21e-05
	Hsf1	MC00368	0.113	0.0276	0.0407	0.016	0.0767	2.08e-05	0.931	0.229	0.0426	0.0887	6.97e-05	0.325	0.0601	0.0537	0.106
	Tfcp2	MC00518	0.0108	0.972	2.59e-09	0.00251	0.0221	2.71e-06	2.28e-10	8.3e-06	0.000987	0.00661	5.91e-08	1.78e-07	0.0211	1.7e-06	0.00252
	HSF2	MS00059	0.187	0.0143	0.232	0.132	0.521	0.0197	0.909	0.0653	0.596	0.0179	0.000104	0.721	0.454	0.29	0.178
	HSF4	MS00060	0.0961	0.284	0.0672	0.0343	0.332	0.00194	0.883	0.379	0.166	0.0866	7.78e-07	0.359	0.00433	0.115	0.0246
	GMEB2	MS00182	0.00142	0.000457	0.00161	0.000226	2.36e-05	4.96e-07	0.000732	0.232	1.99e-06	0.000487	0.003	0.013	3.7e-05	0.0134	3.61e-05
	GMEB2	MS00183	0.0115	1.68e-05	1.01e-06	2.51e-06	5.36e-06	9.06e-13	4.41e-05	0.000112	6.96e-07	2.38e-06	1.73e-09	0.000372	2.96e-06	4.69e-05	0.000307
	GRHL1	MS00556	0.0326	0.162	0.00453	0.176	0.0629	0.00775	0.593	0.0603	0.00854	0.262	0.0188	0.00658	0.000201	0.0571	0.000592
	TFCP2	MS00579	0.0481	0.0568	0.0158	0.333	0.00809	0.00111	0.621	0.0527	0.00307	0.0871	0.0163	0.437	0.000128	0.401	0.00218
	Tp53	MS00717	0.326	0.842	0.0485	0.238	0.339	0.0224	0.0574	0.231	0.224	0.638	0.00269	0.0318	0.091	0.0174	0.0393
	Tp53	MS00718	0.22	0.886	0.269	0.747	0.235	0.0347	0.301	0.132	0.921	0.154	0.194	0.0945	0.00485	0.0772	0.73
	GMEB2	MS00721	0.183	1.89e-05	0.0378	0.0268	0.00187	3.41e-05	0.462	0.286	8.25e-09	0.00486	2.28e-06	0.669	0.0179	0.00346	0.0156
	MTF1	MS00725	0.0119	0.742	2.05e-07	0.00126	0.0437	0.000993	3.63e-08	0.0026	0.00249	0.00989	0.00922	2.8e-07	0.00239	0.000132	0.00276
	CPEB1	MS00732	0.204	0.0121	0.921	0.136	0.00664	1.18e-09	0.996	0.00205	1	0.000406	2.14e-11	1	3.42e-05	0.011	1
	Bbx	UP00012	0.0773	0.0624	0.969	0.196	0.0434	1.28e-05	0.999	0.293	0.592	0.0421	1.27e-07	1	0.000551	0.999	0.996
	HBP1	UP00055	0.0105	0.124	0.752	0.351	0.04	3.23e-05	0.997	0.143	0.0952	0.00705	0.000898	0.878	0.014	0.558	0.951
	Gmeb1	UP00084	0.00102	6.22e-05	4.43e-09	8.8e-06	5.92e-08	1.28e-10	4.89e-07	1.49e-07	4.47e-09	9.91e-07	1.4e-08	0.000218	1.73e-05	6.37e-09	5.93e-06
