# Supplementary material for: Twelve-hour rhythms in transcript expression within the human dorsolateral prefrontal cortex are altered in schizophrenia
Source: PLoS Biol. 2023 Jan 24;21(1):e3001688. doi: 10.1371/journal.pbio.3001688 (PMC9873190; doi:10.1371/journal.pbio.3001688)
Supplement: S9 File — Bootstrapping was performed by resampling from the mNP cohort 100 times. The p-values obtained for each gene (rows) are shown for every sampling attempt (columns). mNP, match NP. (CSV) [file pbio.3001688.s020.csv]

	V1	V2	V3	V4	V5	V6	V7	V8	V9	V10	V11	V12	V13	V14	V15	V16	V17	V18	V19	V20	V21	V22	V23	V24	V25	V26	V27	V28	V29	V30	V31	V32	V33	V34	V35	V36	V37	V38	V39	V40	V41	V42	V43	V44	V45	V46	V47	V48	V49
LIPT1	0.001359321	9.83E-05	1.79E-07	2.48E-06	0.000866713	5.38E-07	0.000427164	3.23E-05	2.33E-06	0.002696276	1.72E-05	3.87E-05	4.34E-06	0.000558626	0.000838783	0.000626476	3.00E-05	6.00E-06	0.000441164	5.42E-05	1.11E-06	0.001574356	0.015579612	2.08E-05	1.08E-07	0.000140832	0.000202722	0.000224477	8.65E-06	7.51E-05	0.000151674	1.01E-05	0.005083066	3.64E-05	3.36E-05	6.28E-06	0.000165387	0.000342298	1.65E-05	0.000142268	2.02E-05	0.000585766	0.005551406	4.66E-05	0.000986831	2.69E-06	5.31E-05	0.00125787	3.48E-06
WHAMM	0.005800402	1.60E-05	9.59E-06	1.47E-06	1.35E-05	0.00083864	2.76E-06	0.000234098	0.000561068	0.001146511	6.10E-07	0.00260021	0.00194261	0.002623688	0.000243073	3.59E-08	0.001813157	8.36E-05	4.59E-05	2.49E-05	0.00026849	1.32E-05	0.012595174	0.000880067	1.79E-07	6.82E-05	3.55E-06	0.002729806	0.004191618	9.55E-05	0.000478643	0.001549801	0.000337344	0.005526061	6.84E-05	1.18E-05	0.007029301	9.59E-06	0.000321405	0.000836773	0.009988682	0.016698875	0.002891352	0.001021582	0.000137601	1.79E-07	1.05E-05	2.48E-06	0.008635213
CDHR1	0.00299589	1.47E-06	0.012206243	9.91E-05	1.17E-05	4.67E-07	0.000980369	1.53E-05	0.000343375	0.000239698	8.87E-06	0.002989572	0.003048734	1.18E-06	0.000187645	9.01E-06	0.00509161	3.59E-08	0.000607521	5.64E-06	0.000367428	0.000572268	0.000334113	3.29E-05	1.14E-05	2.26E-05	0.000355581	9.73E-06	0.000237975	6.10E-07	6.01E-05	1.04E-06	0.044999811	0.00161564	1.08E-07	0.000499249	0.002066677	0.000130206	9.20E-05	0.001014761	0.000181973	0.034263745	0.134921676	5.32E-05	1.91E-05	2.02E-05	1.76E-05	0.000284644	1.57E-05
SLC25A26	0.015259679	4.48E-05	0.0015745	4.86E-05	8.29E-06	0.000304891	5.02E-05	0.000582822	0.000731804	3.73E-05	5.07E-05	0.000398875	0.000963497	0.000215287	0.007669095	8.22E-06	0.000984103	0.000398301	0.000598474	7.86E-05	0.000303958	0.004749706	0.001439017	9.86E-05	4.63E-06	2.51E-07	0.000314584	0.005670304	6.13E-05	0.000504993	0.00014794	5.51E-05	6.86E-06	0.027849002	2.46E-05	0.000177665	2.98E-05	0.000173357	0.002464583	5.72E-05	0.000456529	0.037004788	0.002638837	0.00200213	0.000283998	0.000236396	2.81E-05	0.000103713	0.007635207
ARSB	0.011149229	2.41E-06	3.91E-06	0.008802862	0.000121016	0.003901482	9.51E-06	0.000533569	4.27E-06	0.000867143	0.011011376	0.003409879	9.39E-05	2.11E-05	0.000249032	0.000303958	0.002500339	0.001846113	0.000183696	7.79E-06	2.61E-05	0.004510977	5.88E-05	0.000114698	1.15E-05	7.76E-05	0.000798433	6.53E-05	0.000713352	0.001676884	5.78E-05	1.40E-05	3.95E-07	0.003236773	8.63E-05	0.002361265	7.99E-05	2.69E-05	0.002612344	2.26E-06	0.002379071	0.027471558	0.042740248	0.000220169	0.000112113	0.004835146	2.57E-05	2.21E-05	0.011646073
RGS2	0.004589596	2.48E-06	0.001842954	3.59E-08	0.000496808	2.76E-05	6.39E-05	0.001122745	2.24E-05	0.002754504	0.001152829	0.001561863	0.002626201	9.44E-06	0.00052086	7.31E-05	0.000178383	8.05E-05	0.000195471	5.01E-05	0.000191378	0.020253105	0.007921251	6.57E-06	5.45E-05	7.29E-05	4.20E-05	0.002462357	0.000347539	0.000565878	4.96E-05	2.60E-05	0.239675482	0.004072146	1.49E-05	0.000281772	0.000449637	0.000233308	6.91E-05	8.57E-05	0.030935609	0.00431188	0.015240724	6.71E-06	0.004247047	0.00027768	6.25E-05	0.007259989	8.40E-05
ISOC1	2.48E-06	0.006508189	1.79E-05	1.77E-05	5.85E-06	0.017084504	1.09E-05	0.025810936	0.000861184	0.001117504	0.0009864	0.000117498	0.080244429	0.001330386	8.68E-05	1.08E-07	1.08E-07	0.001212062	3.59E-08	2.55E-06	0.001283645	4.99E-05	0.000867431	7.86E-06	0.013335701	0.007090689	1.03E-05	0.073294285	0.010560986	0.010774298	1.08E-07	0.000732953	0.010453145	0.018877091	4.16E-05	6.82E-07	0.003375129	0.000365992	0.005654436	0.000238119	0.004910534	0.000105651	1.39E-05	1.35E-05	1.32E-05	2.91E-06	1.74E-05	6.62E-05	0.015506306
IRAK2	0.001157855	3.95E-07	0.002896162	0.009066792	0.00122872	0.000209256	3.94E-05	0.000179603	0.000201143	0.002169133	0.01261219	3.54E-05	0.00035077	0.004824448	0.014920791	3.98E-06	0.000227565	0.000373746	7.29E-06	0.001228791	1.36E-05	3.27E-06	0.002181841	0.000698705	0.00010522	0.006173466	0.000283926	7.51E-05	0.002849063	0.000169193	0.000209687	0.001312149	7.73E-05	0.004452174	0.001605301	0.081203294	0.004424963	0.044576273	0.001511605	0.002570844	0.02424595	0.22353552	0.002173082	1.38E-05	0.000559129	3.95E-07	7.13E-05	0.000170629	0.00012755
NPY5R	0.000116564	0.003167775	0.000302522	2.45E-05	5.41E-05	9.42E-05	0.000346319	0.004513705	5.35E-06	0.000919772	1.62E-06	0.000470602	0.253013588	0.036019859	0.000812146	0.000110605	5.46E-05	0.046835477	1.04E-06	2.37E-05	0.00301786	2.75E-05	0.000802381	5.42E-06	0.012225916	0.04092088	0.000128124	0.006395897	0.021709245	0.002338505	8.97E-07	0.001919921	0.073177972	0.001219817	0.000494798	9.50E-05	0.027089017	9.11E-05	0.000373459	0.000160146	0.001582182	0.000301301	8.65E-05	0.000195327	0.000688581	7.00E-06	0.000115344	0.00067178	0.000818751
FOXJ2	0.002186293	5.72E-05	5.04E-05	2.06E-05	1.08E-07	0.001039675	4.34E-06	0.006519246	8.01E-06	0.000695689	1.48E-05	0.021180523	0.040859421	3.48E-06	5.28E-06	8.97E-07	0.001715584	0.000241709	7.89E-05	1.79E-07	0.000567458	0.002404488	8.26E-07	5.19E-05	3.13E-05	3.59E-08	2.69E-06	0.022273005	0.001380788	0.006103175	1.76E-06	4.10E-05	0.003120604	0.017266871	6.10E-07	0.000291178	0.000360966	8.72E-06	0.000554821	0.00015591	0.005803705	0.087448451	0.020258633	1.40E-05	0.003477513	0.000115775	8.26E-07	2.66E-05	0.007020183
ZSWIM4	3.28E-05	0.000312574	1.53E-05	2.42E-05	1.10E-05	0.002728083	7.96E-05	0.007630181	4.20E-06	0.004243098	2.01E-05	5.65E-05	0.334168957	0.005579479	4.37E-05	2.41E-06	6.35E-06	0.018520038	1.79E-07	3.20E-06	0.000967805	0.000356514	0.001157998	7.57E-06	0.000305035	0.003001275	2.19E-05	0.290645211	0.044242914	0.003878291	1.00E-05	0.000686643	0.005297168	0.007027793	6.12E-05	4.85E-06	0.056671049	9.22E-05	0.002962432	0.000118575	0.006122848	3.93E-05	0.000346247	0.0003176	0.001936076	1.73E-05	1.78E-05	0.000122883	0.013665399
SEZ6	0.004300177	2.14E-05	0.000154618	0.000927813	1.97E-06	0.005096348	2.45E-05	0.006535903	1.62E-06	0.005447657	0.001623036	0.000592084	0.006667581	0.000177449	0.000967446	4.02E-05	0.000462919	0.003951381	5.09E-05	4.79E-05	0.000772298	0.015930849	0.003453891	0.000130565	6.14E-05	0.000122093	7.76E-05	0.04620516	0.001197415	0.008802574	8.74E-05	0.000134586	0.000987262	0.012221392	3.88E-05	0.001109463	0.00130102	0.000123098	0.015119098	0.000129201	0.002554331	0.027531653	0.048580462	6.27E-05	0.000871451	7.32E-05	3.41E-05	4.87E-05	0.00653856
AKR1C1.AKR1C2.1	2.03E-05	0.000202004	0.000429677	0.001784151	1.76E-06	0.000581602	7.59E-05	0.030595213	7.00E-05	0.000174936	0.00086262	0.001714866	0.190291418	8.51E-06	0.000901176	4.38E-05	0.000676735	5.32E-05	9.19E-05	0.000243145	0.010175788	0.020988678	5.71E-06	1.69E-06	0.000481228	2.29E-05	6.72E-05	0.296816271	0.001601353	0.003443983	2.19E-06	3.17E-05	0.009061192	0.01823981	5.50E-05	6.88E-05	2.47E-05	4.27E-05	0.00016589	0.000179891	0.00431504	0.002607677	0.000433841	7.99E-05	0.002144794	5.02E-05	3.77E-06	0.007920605	0.010345878
GSTM1	0.00740976	9.60E-05	0.109272537	0.001858821	0.026774469	1.64E-05	0.011230433	0.009289367	0.010033699	0.004345554	0.000342729	0.000518348	3.20E-06	0.018011563	0.038094901	0.019637147	3.81E-05	7.51E-05	0.005142156	0.001159865	0.000566883	0.027113141	2.98E-06	0.011178594	0.017938113	6.21E-06	0.010409132	0.031084016	5.42E-06	7.55E-05	0.000131499	0.004565041	0.000318102	0.004096127	0.000845317	0.039357976	1.54E-06	0.042649352	0.00175378	4.55E-05	1.33E-06	0.008366256	5.19E-05	5.30E-05	0.030578413	0.000143704	0.003954756	0.018248425	0.008824473
NRP2	0.052460081	0.000144566	0.147783975	1.40E-06	0.000135519	0.000202579	0.004388489	0.008198248	0.012536587	0.005363797	0.000251545	3.46E-05	1.97E-06	0.001685069	0.017503303	0.0013026	0.001096324	0.000673719	0.000184845	0.00023697	0.011684628	0.029549543	0.014707622	0.02764531	0.000326718	0.000240488	0.001473336	0.005040417	0.003219829	0.000175942	0.000304891	0.00365148	3.05E-05	0.006163845	3.27E-06	0.031283615	0.009630049	0.000331169	0.024138396	5.75E-05	0.003584349	0.017117459	0.001141413	0.016114294	4.69E-05	0.009438994	0.000992719	1.22E-05	0.01752872
COX16	0.008528592	0.000194968	0.013216588	2.58E-05	8.01E-06	0.001899674	9.66E-06	0.030592772	1.52E-05	0.000404045	8.28E-05	6.81E-05	0.002062297	0.001155557	1.20E-05	4.46E-05	0.00010522	0.016580408	9.55E-05	4.80E-05	0.001692464	0.015277198	0.000201717	3.13E-05	0.000277177	1.81E-05	0.000790391	0.07917607	0.012308771	0.014497684	6.58E-05	0.002145009	0.000665031	0.206101036	4.00E-05	0.000686427	0.000115918	0.000105579	0.026451592	6.10E-07	0.002741365	0.000166751	0.015974072	0.000722973	0.000778473	0.001162306	0.000108523	0.001386676	0.017440408
NMT2	0.000335621	0.000425512	5.07E-05	0.000259587	3.40E-05	0.001061717	0.00025614	0.001584839	0.002549592	0.001000114	0.011677951	0.002180334	0.006358562	0.001353361	0.01567015	0.000468161	0.000259874	0.021692301	5.56E-06	0.000668406	0.003352081	0.001480588	0.038121107	1.16E-05	0.030953343	0.02865185	0.000583971	0.002023813	0.002387615	0.000398373	2.01E-05	6.86E-06	0.045536072	0.000608383	0.001172501	5.25E-05	0.005378731	0.000445401	0.004468472	0.000824136	0.005249925	0.031860873	0.000167685	0.002117797	0.000858169	8.36E-06	0.000340144	0.000265474	3.61E-05
AKAP7	0.000975774	0.00475545	0.011445325	0.000146145	1.15E-05	0.000139612	0.003053401	0.091056241	0.001738056	0.000500183	0.000874682	0.000976995	0.003400976	0.025048439	0.019735224	0.002021444	0.000857523	0.14774822	5.36E-05	0.002827739	0.000257145	0.00018068	0.002154127	0.002632376	0.090420037	0.005413768	2.52E-05	0.000241134	0.062030287	0.005609634	0.00018585	0.200543132	9.66E-05	2.76E-06	0.012588353	0.007411842	0.00109259	0.000458468	0.007126444	0.000255063	0.000409717	0.011014104	0.00287771	0.000247022	0.000793048	0.003075586	0.002905999	0.000246448	0.000480007
CACYBP	2.90E-05	0.001162019	0.013795426	3.11E-05	0.000156269	0.001822132	0.000159859	0.056424063	0.001341586	0.002339869	0.003196997	0.000114482	0.019904883	0.008140882	0.009546261	1.77E-05	1.17E-05	0.061770018	5.35E-06	3.28E-05	0.000168403	0.002617513	0.00040304	8.89E-05	0.071181334	0.039662903	0.000350627	0.066508919	0.008615253	0.002527909	5.85E-06	0.000585335	0.007885136	0.0081472	4.79E-05	6.87E-05	0.001147372	0.000700069	0.002836642	0.000213205	0.004974578	0.000150956	0.000102851	7.79E-06	0.000251689	0.0001735	0.000347827	0.001161014	0.011254629
GLRX2	0.000714141	0.000838065	0.000247094	0.00119921	1.01E-05	0.038746326	3.59E-08	0.026759822	7.08E-05	0.000535077	0.003181848	0.000133293	0.008049124	0.002931272	0.001228504	1.11E-06	1.47E-05	0.03368699	6.35E-06	0.000422999	0.000391552	0.002732534	0.001870381	0.000106728	4.04E-05	0.000981662	8.26E-07	0.146512213	0.008255544	0.018560676	0.000143489	0.000586053	0.000580381	0.058634875	0.000640907	1.40E-05	4.68E-05	0.000145284	0.005044438	6.92E-05	0.001455961	9.00E-05	0.000532923	0.006750293	0.000368648	0.001289963	0.000166895	0.002185072	0.023219952
MED31	0.007113233	6.31E-05	0.001061573	0.000624035	3.98E-06	0.002711856	6.82E-07	0.006708865	1.82E-05	0.000263751	0.000130637	0.001371095	0.013903554	0.000518707	0.001182769	5.13E-06	1.77E-05	0.00225364	5.72E-05	0.000277177	0.00093449	0.030029802	0.000519066	2.77E-05	4.53E-05	1.21E-05	0.000159069	0.051562603	0.000119006	0.047230296	2.67E-05	0.000281054	0.001135023	0.225172592	8.25E-05	0.000303527	4.13E-05	0.000146361	0.034725121	0.000146863	0.001827445	0.001297789	0.002443259	6.72E-05	0.000800443	2.40E-05	3.79E-05	0.001815383	0.036446772
ASNSD1	0.000107231	0.000434415	0.004165125	0.000626978	6.08E-05	0.000197984	5.86E-05	0.031118479	4.99E-06	0.001986909	0.000587561	0.000250109	0.010185912	0.006650637	0.000411296	0.002155204	4.40E-05	0.030627594	3.60E-05	0.000394567	0.001848913	0.011197262	0.000946696	1.93E-05	0.000683627	0.0003288	5.86E-05	0.118439093	0.005194496	0.024413311	4.18E-05	0.000585407	0.010401019	0.042435106	0.001588501	0.000265043	0.001885889	0.000303599	0.008541372	7.07E-05	0.001922291	0.000338278	0.002031998	0.000729363	0.005600516	0.000278398	0.001416185	0.006905521	0.002473055
DAP	5.96E-05	0.028050611	0.005689545	0.000488982	1.40E-06	0.000140689	0.018988091	0.041541289	2.74E-05	0.007858643	0.000535938	9.37E-05	0.019511141	0.000523732	2.51E-07	0.001864565	0.000177378	0.00189192	0.000161654	8.55E-05	0.00258025	0.038509751	0.000162372	9.09E-05	0.000110533	6.67E-05	0.00058993	0.189536028	0.006621415	0.000502911	4.77E-06	0.000239124	0.001881797	0.011013458	8.96E-05	0.000514183	0.089316498	0.000139109	0.064793084	9.08E-06	0.000482592	0.002466881	0.007729119	0.002581183	0.000109313	0.000543405	0.000142914	0.000350124	0.013548152
TPRKB	5.77E-05	0.128074635	0.097836654	0.000367212	0.000423215	0.016410318	0.144486784	0.315893787	0.000213923	0.03472907	0.025141489	6.71E-06	3.12E-06	0.00234547	0.000394567	0.0011305	0.001923511	0.015543211	1.58E-05	0.000620875	0.010441442	0.004653425	0.012792117	0.011597896	0.008633202	0.00768008	0.000221031	0.139474188	0.012909291	0.001623107	3.34E-06	0.000984964	4.32E-05	0.002509529	2.16E-05	0.004032083	0.270974354	0.000269208	0.074619968	1.69E-06	0.091871439	0.000126688	0.006099514	0.003877429	4.56E-05	0.002746032	0.001200575	6.34E-05	0.021180954
C2CD6	0.049401404	0.011810563	8.15E-05	0.071620596	0.016450166	0.000146863	0.018679287	0.001549083	0.006082856	0.000378485	0.000934347	0.000289742	2.63E-05	0.002116361	0.000116493	0.006132397	0.001308057	0.017083714	0.029610572	0.014625701	0.012233813	0.000143345	0.000107303	0.000978072	0.018748859	0.0067294	0.002825872	0.001464361	0.001014545	0.000324995	0.012959909	0.000212128	0.196821757	0.059915613	0.003920867	0.00011398	6.10E-07	0.014871322	2.08E-05	0.000222754	0.000123314	0.007652007	0.000481228	0.142858399	0.002940031	0.012463137	0.000443534	0.004512772	0.009446102
ZDHHC8P1	0.015373408	3.44E-05	0.000736399	0.00766249	0.002349203	0.182732425	0.000333323	0.030807521	9.19E-05	0.013516705	0.001954385	0.000304532	0.000574494	0.005714459	0.000543333	1.40E-05	1.78E-05	3.18E-05	6.86E-06	0.00011118	0.009202778	2.43E-05	0.002949508	4.66E-05	1.60E-05	1.50E-05	1.40E-05	0.052201033	0.039662257	0.003138194	0.000207748	1.45E-05	0.000382146	0.059324354	0.001118294	0.000531056	0.014335061	0.000640261	0.005749353	3.59E-08	0.047930401	0.000165387	0.126411572	0.050734195	0.017461588	0.004417639	4.99E-05	0.001821199	0.007101961
SHQ1	0.02193024	6.44E-05	0.002331756	1.69E-06	4.42E-05	0.001233171	1.40E-06	0.001642493	0.002544207	0.00016388	0.000992719	0.003022312	3.11E-05	0.001082395	0.02002335	8.29E-06	0.000307548	0.002165615	0.001968816	0.004442697	0.000111323	0.016151916	0.003781722	7.54E-05	0.002401975	7.05E-05	0.001510097	0.020517322	0.000209543	0.009509716	6.21E-05	0.00044576	0.001084979	0.032640387	0.001485542	0.00016151	7.43E-06	0.000397152	0.004382889	0.00139565	8.89E-05	0.005659247	0.008433244	2.05E-06	0.000505208	6.86E-05	4.53E-05	0.024049222	0.009930166
DCLRE1B	0.001872104	7.54E-07	4.92E-06	2.30E-05	0.003888414	0.001984181	9.38E-05	0.003910456	0.000560852	0.040139141	0.000567099	0.072738997	0.000227852	9.38E-05	0.003579897	0.000810997	0.000277967	0.000231226	0.002848991	0.000356586	7.22E-06	0.001388686	0.000126114	6.18E-05	0.003023102	0.000326933	0.00368501	0.000356801	0.000470099	0.000613911	0.000218805	1.21E-05	1.97E-05	0.000412373	0.001548222	0.000537948	0.00013114	0.001641631	0.000649164	0.000185778	2.12E-06	0.00104506	0.116150954	1.79E-07	1.08E-05	0.005484777	3.11E-05	0.00919208	0.000917689
POLR2K	0.001349987	0.000461986	0.005519312	0.00010321	4.43E-05	0.002817759	5.35E-06	0.061811374	2.84E-06	0.005568709	0.000949424	8.35E-05	0.019618121	0.001239489	0.000148874	2.01E-05	2.62E-05	0.008407971	1.18E-05	6.80E-05	0.00172822	0.022119285	0.000356873	2.74E-05	0.000105867	2.90E-05	0.000142484	0.351194048	0.011084898	0.023713206	5.21E-06	0.001533072	0.00823702	0.115117634	3.27E-05	0.000130924	0.000692387	0.001230802	0.014229446	3.14E-05	0.008291227	0.002917702	0.001795136	0.000468448	0.004832849	0.000222539	0.000146074	0.004791565	0.03238737
PCBP3	0.0095622	0.000868579	0.002909876	9.80E-06	0.000281054	0.001748108	0.002752853	0.001543268	1.33E-06	0.0017881	6.82E-07	0.005081558	0.004776631	0.000963856	0.003756808	0.000206384	0.017816774	0.003216742	0.000185347	3.06E-05	0.005517732	0.019349236	0.013087136	0.000947055	9.08E-06	0.003602873	0.001124899	0.027960504	0.003368308	0.00037992	0.000126903	7.97E-05	0.010929885	0.009069808	1.87E-05	0.000787376	0.018824678	7.74E-05	0.001774745	2.11E-05	0.003930919	0.000808484	0.029940988	0.000112831	0.000389398	0.000173572	0.000180393	0.000300727	0.003310151
DUSP7	0.055389594	1.71E-05	1.69E-05	0.042199033	0.000163233	0.112028729	1.83E-06	0.001764406	3.19E-05	0.001750119	0.00316957	0.001747103	0.001062076	0.000509516	0.014361411	2.26E-05	8.58E-05	0.003488642	0.000108164	0.000501619	0.001666186	0.003011255	0.00190348	2.85E-05	4.42E-06	9.59E-06	3.57E-05	0.125596805	0.001900823	0.024554323	0.000132575	6.14E-06	0.002112484	0.014861414	0.001160655	0.001389117	1.94E-05	0.001853723	0.006259839	3.22E-05	0.003186515	0.019574037	0.031009992	0.001679182	0.006295379	0.000175439	3.63E-05	0.003464015	0.016215745
COMMD1	0.001744877	1.83E-06	0.001174153	0.001770796	1.07E-05	0.005055423	5.23E-05	0.001692321	0.000217297	0.001345392	0.001099052	0.055101539	0.027199515	2.19E-06	0.007054861	7.96E-05	0.001553463	6.01E-05	0.000837491	0.000356945	0.000395932	0.023245943	2.66E-05	3.49E-05	0.000351919	2.48E-06	0.001691244	0.00513476	7.83E-05	0.001674659	4.34E-05	3.48E-06	1.68E-05	0.021240762	4.43E-05	0.00077955	5.66E-05	6.39E-05	0.005282306	0.000355006	0.000565591	0.041462239	0.071468958	1.07E-05	0.001434063	0.001975996	9.80E-06	0.001855016	0.03208316
TRMT61B	3.59E-08	0.00068413	1.83E-06	0.154416627	0.000122452	0.016437027	9.32E-05	0.00366627	0.004095839	0.001423939	0.003625992	0.003722489	0.328703028	0.000900314	0.002374117	4.23E-05	3.65E-05	0.00099516	9.01E-05	4.45E-05	0.000302307	0.001179538	0.001235253	2.76E-06	0.000356514	0.024238842	0.000515691	0.085016931	0.000109097	0.004403567	2.05E-05	1.08E-07	0.024704022	0.006264219	0.000159643	0.000163736	0.000508368	0.008247	0.007871207	0.002260102	0.001299082	0.000885165	0.005999211	0.00029247	0.001183702	8.82E-05	2.29E-05	0.000365992	0.007153081
TMEM50B	0.017798753	0.010873811	0.007017957	1.33E-06	0.000794412	0.000878488	0.001266701	0.038025615	0.000424076	0.001502917	0.000946337	0.000228857	0.000670201	0.022865413	0.001985473	4.26E-05	0.000335406	0.011692167	5.77E-05	0.000328369	0.000923218	0.001113196	0.117753563	0.000684489	0.000887534	0.023747311	0.000182547	0.011997669	0.010075917	0.002738206	0.000144422	0.006770253	0.000771939	0.035918121	0.000125396	0.000541826	0.017974084	0.000102636	0.022288585	0.000328441	0.040771109	0.000586915	0.00291282	0.002232675	0.000114123	0.00024774	0.000346893	0.000635092	0.002321202
GLRX3	0.000147653	0.010933188	0.00388626	0.000732594	7.64E-05	0.002021157	1.80E-05	0.122456636	0.000149879	0.002155276	0.000259515	0.000478715	0.04645868	0.005151059	0.003506089	7.86E-06	0.000186999	0.031865396	3.12E-06	0.000114841	0.001277399	0.005171377	0.003284447	0.000149233	0.000442098	0.002013187	4.70E-06	0.323295972	0.01849096	0.010667534	2.49E-05	0.004231754	0.006153147	0.049062085	0.000206599	0.000181183	0.001518497	0.000443318	0.004669795	0.000425943	0.017512852	0.0003204	0.00056954	0.00250479	0.001710414	0.000333682	0.000220241	0.001322632	0.017560239
OCIAD1	0.001646298	0.018388001	0.019921612	2.65E-05	0.000219523	0.008025358	0.000184414	0.244110819	0.000518348	0.002655423	0.001283071	1.85E-05	0.015948009	0.028292787	0.004073008	6.07E-06	1.32E-05	0.092113255	3.05E-06	6.70E-05	0.005404794	0.003752859	0.000622599	0.000329087	0.090964196	0.040778217	0.000423287	0.529535256	0.054491254	0.036195908	4.63E-06	0.012566455	0.011193672	0.042586743	0.000181327	0.000215718	0.003168996	0.000544267	0.010396065	3.15E-05	0.014017928	6.78E-06	0.000484602	0.001440883	0.00024135	0.000800156	0.000181757	0.00746885	0.050739436
SLCO4C1	0.000965005	0.430688005	0.004959716	0.010317231	0.000107374	0.006045449	0.00095883	0.007707507	0.008894404	4.89E-05	0.00154815	0.000125037	0.008633418	0.011472177	0.00878642	0.019633916	0.001475777	0.876762558	0.000268992	0.008551855	0.003987496	0.025977436	0.001473767	0.020188558	0.298135564	0.195279674	5.58E-05	0.096808287	0.03449788	0.071695122	0.009068731	0.022391185	0.000221103	4.58E-05	0.41103596	0.001527616	0.000104072	0.002633309	0.00035673	0.001212134	0.000714357	1.81E-05	0.000324349	0.000357807	0.008894835	0.003854023	0.051777208	0.00616643	0.081018988
UBE2Z	0.034683047	0.000245371	0.004206552	0.003542275	4.15E-05	0.000485464	0.000321908	0.005794084	0.001742292	0.000796422	0.00022419	0.001153044	0.003140133	0.015428836	0.018267308	0.00150981	0.003134317	0.07089091	0.000299794	0.010796915	0.000524594	0.000950142	0.001650534	0.016679633	0.000304748	2.95E-05	0.000534789	0.002804907	0.00764533	0.009241334	0.004824592	0.231941086	0.000131355	0.017976454	0.002633237	0.108916418	6.37E-05	0.00356805	0.011546704	0.000273013	0.002638981	0.489292905	0.068844875	0.01009681	0.002277118	0.010029248	0.001727358	0.000478787	0.018526356
UTP11	0.003597129	0.000274808	0.002983684	6.77E-05	0.00018506	0.002100566	0.000867287	0.065580567	3.18E-05	0.021524365	0.000330308	0.001347617	0.032734371	0.000745804	0.001388255	8.22E-05	0.000127119	0.015222775	2.19E-06	5.78E-06	0.021919686	0.014394223	0.004762774	1.86E-05	0.00796354	0.002779275	9.10E-05	0.2369017	0.010186989	0.012739129	8.22E-06	0.000460406	0.024644358	0.036133516	4.56E-05	0.000188363	0.01914375	0.000473545	0.007822456	0.000204733	0.031045029	0.007036265	0.001760242	9.02E-05	0.001288599	0.000155192	4.32E-05	0.001494947	0.016206698
PFDN4	0.017318638	0.00277748	0.008390022	0.000385305	5.45E-05	0.016186379	2.26E-06	0.072098844	7.65E-05	0.001414749	0.001788818	2.30E-05	0.014749624	0.007248716	0.002645084	2.27E-05	6.50E-06	0.151398515	1.05E-05	0.000215861	0.003220475	0.011308047	0.000165028	0.000117211	0.002430479	0.000542831	6.74E-05	0.506401282	0.049807351	0.098335652	2.85E-05	0.011692957	0.009663795	0.107043345	0.000295701	0.000338924	0.000428025	0.00215585	0.030129745	8.72E-06	0.007012572	0.000713998	0.000465576	0.002557059	0.00356884	0.001464864	0.000658498	0.012612765	0.031561259
NARS2	0.14924586	0.000184486	0.19439318	0.011755996	0.00041345	0.002538535	0.001483747	0.011911942	0.162688217	9.30E-05	0.000442816	0.000188506	7.99E-05	0.004268514	0.011792398	7.57E-06	0.000487259	0.0015106	0.01404356	0.000128986	0.041569865	0.001745021	0.011117997	0.000406845	0.008841561	0.004682072	0.006375793	0.175427742	0.001144141	0.000683627	0.00285495	0.000646436	0.000154977	0.043594791	0.000363192	0.02732071	0.001685285	0.004052473	0.070566454	3.34E-05	2.83E-05	0.012176159	0.007284328	0.001157926	0.000101846	0.000890334	0.000518922	0.001442032	0.001802747
LRRC37A17P	0.001790828	0.005554062	0.001598409	1.98E-05	0.000132001	0.002078021	0.000114554	0.015152125	8.26E-07	0.003152769	0.001505574	0.000305179	0.02271198	0.000873821	1.84E-05	1.81E-05	0.000189512	0.001510097	2.12E-06	6.00E-06	0.001370162	0.007027075	0.022005844	0.000151889	6.07E-06	0.000560278	2.55E-06	0.353610778	0.002891495	0.019527655	0.000317169	0.004276699	0.080682613	0.060919783	7.57E-06	0.001112406	0.004358765	0.000538595	0.007625514	0.001012966	0.097709571	0.002818692	0.004619967	0.00125069	0.030687833	6.70E-05	0.000304748	0.001133515	0.023286079
POLDIP3	0.094046567	8.36E-06	0.003354522	0.001027613	2.88E-05	0.000904694	1.62E-06	0.017119541	0.001317175	0.00306058	0.000632291	0.003018076	0.010741989	0.002792557	0.004621044	4.06E-05	0.000625686	0.014233251	5.57E-05	0.000216149	0.000607306	0.000509157	0.000791755	0.00053881	0.001281204	1.90E-05	3.03E-05	0.08060464	0.041836021	0.007649494	0.000122739	0.010925003	0.000483525	0.093100553	0.001101637	0.009013877	0.002073067	0.000234457	0.000862548	6.18E-05	0.005920664	0.444397883	0.016728456	0.011923214	0.003739146	0.01345065	0.000105005	0.005267874	0.036398739
DPM1	0.001485398	0.002654705	0.04212386	5.23E-05	0.000135663	0.014606889	7.13E-05	0.139240485	4.10E-05	0.0094456	0.014126415	5.07E-05	0.010640969	0.002819913	0.000398732	4.01E-05	5.11E-05	0.043569877	4.77E-06	0.000119652	0.002836426	0.024148663	0.001163168	0.000261525	0.004152129	0.001157711	0.000203871	0.428563997	0.038783949	0.036209766	2.09E-05	0.003258385	0.004435014	0.046665459	6.63E-05	0.000188794	0.010558401	0.00152101	0.043474385	2.78E-05	0.043139303	0.000433195	0.002292554	0.003153416	0.001981165	0.002432992	0.000648302	0.004072792	0.036237839
DSCC1	0.000764759	0.003495462	0.004579401	0.000616927	0.000786586	0.00584664	0.036522232	0.010651021	0.014233251	0.000296922	1.26E-05	0.003268939	0.003821714	0.008607211	0.002255363	0.001898167	1.86E-05	0.002511324	7.94E-05	0.000106728	0.029052269	0.000199922	0.012705528	4.27E-06	0.021801434	0.001794562	0.003974859	0.012487979	0.009234944	0.004559656	0.014125267	0.013702806	0.005859348	0.003087074	0.007378384	5.22E-05	8.46E-05	0.002465157	0.019225025	0.000127837	2.05E-06	6.39E-05	0.005938757	0.006438545	0.000196045	0.001008514	0.001816819	0.002139552	3.62E-05
LOC100507642	5.38E-07	4.71E-05	4.66E-05	0.000212487	0.001299943	0.013166257	0.001156778	0.084012976	0.030522123	0.001805044	0.03795554	0.002027906	0.021069379	0.011388245	0.075412047	8.44E-06	0.000288091	0.000695402	3.77E-06	0.000418045	3.50E-05	2.15E-05	0.115004121	4.99E-05	0.006019674	0.044727696	0.001516559	0.000447554	0.001406348	0.0006534	5.71E-06	0.001261388	0.054192071	0.014542486	4.40E-05	4.40E-05	0.015251566	0.010319026	0.006513861	0.043743485	0.097980825	0.038711648	0.001441817	0.008287207	1.58E-05	1.11E-05	0.000237329	0.001440453	0.00077998
UBE2T	0.000537015	0.000236898	0.000245442	0.001166111	3.37E-05	0.000402752	1.30E-05	0.009172192	0.000208897	0.004194059	0.000110677	0.001337709	0.184101833	0.000440518	0.000130422	2.09E-05	0.000147366	0.002623042	0.000330093	3.59E-05	0.006274414	0.048449861	0.000171562	3.05E-06	0.00011958	6.24E-05	0.001042116	0.230057459	0.001103503	0.002546505	1.91E-05	4.35E-05	0.087015005	0.330359485	1.88E-05	3.65E-05	0.001355013	0.000282275	0.002683352	0.00172901	0.006838318	0.006850954	0.001728938	0.000805182	0.001626267	2.06E-05	2.79E-05	0.007620272	0.039433507
C2orf50	2.05E-05	0.001670494	3.86E-05	0.02164757	4.52E-05	0.056301216	0.000671565	0.031059604	0.000561857	0.011838708	0.00025212	5.88E-05	0.014424737	0.01817196	1.75E-05	1.78E-05	1.47E-06	0.000184055	1.57E-05	0.000327795	0.007961099	0.001294918	0.001648524	3.23E-07	1.80E-05	2.81E-05	0.001317247	0.14934171	0.010426867	0.075848939	1.25E-05	0.003442188	0.018410905	0.155975224	1.43E-05	1.64E-05	0.005285393	0.000371233	0.117051663	2.62E-05	0.012123172	0.000729578	0.016419293	0.011003837	0.000669339	0.000129057	4.18E-05	0.004300608	0.136870783
FRG1	0.000334616	0.000169193	0.119520088	0.001623538	1.52E-05	0.00097721	0.000146935	0.06153531	0.000543908	0.001849057	0.093504706	0.000325282	0.004056566	0.001931625	0.000154187	0.024683775	7.99E-05	0.093796637	0.00034036	0.012318033	0.010192732	0.142859979	9.70E-05	5.00E-05	0.194191643	0.001171209	0.005348863	0.2129997	0.009188275	0.046059769	0.000145427	0.000368074	0.00052086	0.074917716	0.001583403	0.001891346	0.001825722	0.000194537	0.034334251	2.58E-05	0.0072261	0.003268436	0.012846037	0.00141877	0.002315673	0.007811112	0.012786014	0.03673899	0.033600401
MCTS1	0.01889662	2.28E-05	0.033600832	0.000102923	0.000387747	0.002188303	1.02E-05	0.041779444	0.000103856	0.00226003	0.007126588	0.000812649	0.021890249	0.002251773	0.000747958	1.79E-05	0.000150884	0.014026401	2.90E-05	0.000274162	0.001013181	0.013148236	0.00664037	4.51E-05	0.000386454	0.000266048	0.000235247	0.099291574	0.022507642	0.021502825	8.25E-05	0.002415473	0.004528137	0.252229551	5.84E-05	0.000557262	0.002832046	0.000637461	0.007698317	0.000129919	0.12437846	0.002700368	0.010595162	0.000944183	0.001078948	0.000457893	0.000110749	0.013640557	0.033578575
SLC35F6	0.022913158	0.000699997	0.009056022	0.002389841	5.57E-05	0.034524876	7.52E-05	0.048653194	6.21E-05	0.005595992	0.003634679	0.001055327	0.008559609	0.005306789	0.001748754	0.000131929	0.000918551	0.095367727	1.49E-05	0.000443677	0.010815367	0.001066743	0.012509303	0.001087636	0.001089933	0.002566034	5.92E-06	0.093924223	0.084016063	0.036954313	0.000721249	0.002200581	0.001425088	0.018447522	0.00208197	0.00421043	0.010417461	0.000306973	0.011723687	5.19E-05	0.042544885	0.002084914	0.058811858	0.037758454	0.005262992	0.012320546	0.000420128	0.000552883	0.005278859
TBCA	0.001174655	0.001952661	0.002094032	0.000245442	3.55E-06	0.016711943	1.35E-05	0.040325529	0.000378556	0.000492787	0.001940527	0.0002621	0.006376009	0.005613942	0.000118718	3.75E-05	0.000161008	0.010226693	0.00010041	0.001103934	0.001460484	0.021532119	4.34E-06	3.23E-05	0.020704859	1.12E-05	0.009513305	0.166426609	0.009165371	0.149394769	4.49E-06	0.009464052	1.48E-05	0.523467297	0.00010163	0.000183337	0.000594597	9.65E-05	0.306756022	6.72E-05	0.005881031	0.001364562	0.005225442	0.000255997	0.000281988	0.000215143	0.00011161	0.005180209	0.172666668
MGST2	0.002911312	0.001667192	0.00161205	0.000456745	6.38E-05	9.48E-05	0.004284669	0.012251476	0.000555683	0.000664672	0.012310207	0.020043813	0.023947053	2.16E-05	2.58E-05	8.01E-05	0.010305743	0.000350124	0.014658225	8.54E-05	0.001399312	0.003920436	0.040435883	1.08E-07	0.000126185	2.39E-05	0.000931906	0.071017993	0.001875335	0.001209765	0.000105795	8.44E-06	0.168273619	0.191746912	1.04E-05	4.19E-05	0.077274781	0.00068054	0.003218034	0.003134102	0.082270934	0.0223886	0.050634539	0.001393999	0.005376433	6.86E-06	6.73E-05	0.000994729	7.38E-05
ANAPC10	0.032090556	0.005456417	0.164915471	8.97E-07	0.001217663	0.006047532	0.003792133	0.39789056	1.72E-05	0.000961127	0.024155843	5.28E-06	0.000455093	0.014736557	0.002153122	4.40E-05	0.000231226	0.09404348	8.51E-05	0.003974788	0.002776259	0.003013481	0.124425991	0.000353786	0.003847202	0.001958692	0.000203584	0.102031683	0.090291087	0.098161541	0.000229288	0.175633372	0.002576947	0.285189405	0.000141119	0.001532283	0.031916373	0.001772807	0.038597847	1.09E-05	0.169278292	0.000676806	0.008237091	0.004879661	0.001583259	0.00188273	0.003990009	0.005467976	0.001645078
KLHL41	0.002405852	0.013098408	0.001934137	2.19E-06	0.000742861	7.28E-05	0.086691984	0.00563462	0.002843032	0.016553699	4.49E-06	0.000367499	0.031488025	0.00264372	0.011273153	0.159915943	0.000822126	0.250046023	0.001092159	9.09E-05	1.47E-06	0.040491886	0.000375325	0.001635816	0.00578633	0.011523154	0.046406196	0.00062863	0.011478208	0.017708861	1.77E-05	0.007555941	0.00060867	3.63E-06	0.007149922	0.008016168	0.047456173	0.005934521	0.000751476	0.000246448	6.10E-07	0.000140043	0.004420296	0.000137601	0.10823376	0.020365469	0.037604662	0.000709187	8.71E-05
IQSEC1	0.000306184	0.000287732	3.77E-06	0.004046083	1.77E-05	0.036546284	4.66E-05	0.043034262	6.93E-06	0.039957276	0.002402047	0.00149825	0.069247089	0.00141202	3.13E-05	7.10E-05	0.00045495	0.008950694	1.22E-05	7.13E-05	0.002874838	0.011336479	0.00739418	6.14E-05	1.38E-05	9.02E-05	3.02E-05	0.294733332	0.026714158	0.021421909	2.91E-05	0.000200425	0.001634021	0.037221762	0.000173429	6.46E-05	0.01606145	7.39E-05	0.009471016	0.000227565	0.031216699	0.009939285	0.063012128	0.003899184	0.002956975	0.001399743	7.04E-05	0.000215431	0.065846723
FUNDC1	0.003389129	0.000405624	0.003062232	0.001076507	7.36E-05	0.016612502	1.04E-05	0.01751436	2.27E-05	0.003806492	0.006371055	0.002198283	0.003640351	0.000183624	0.001152613	0.000290173	3.94E-05	0.01250959	2.23E-05	0.000221318	0.004464595	0.053572165	0.001133587	4.18E-05	0.002219895	0.000273874	6.23E-05	0.438670823	0.001667694	0.101759854	8.27E-05	5.53E-05	0.008010352	0.117539389	0.00014435	0.00040225	0.00015232	0.001047214	0.013559353	0.000399091	0.00360237	0.002137255	0.004633967	0.000263607	0.014655569	0.000481156	0.000192455	0.008713904	0.026464875
TAPBP	0.029327256	0.000172424	0.000135376	0.001195836	3.38E-05	0.070451146	1.10E-05	0.028080192	0.000220026	0.002703312	0.000790678	0.003201018	0.030695659	0.004508895	0.003870106	2.51E-05	0.0001679	0.08044331	1.20E-05	0.001146726	0.005052838	0.001857816	0.007131829	0.000139325	0.001337207	0.00085185	1.22E-05	0.158374434	0.019120487	0.049120529	0.000161582	0.001727215	0.00274553	0.023763681	0.001702732	0.000875041	0.000830957	7.98E-05	0.009956301	0.00018226	0.021878904	0.001799013	0.036381292	0.021266178	0.001738272	0.007910122	4.11E-05	0.002857104	0.021464916
NSUN4	0.001869304	3.56E-05	4.56E-06	0.051799322	1.28E-05	0.017170446	0.00101871	0.008594288	0.000161654	0.008157898	0.00037669	0.000875831	0.259856106	1.80E-05	0.002673301	3.15E-05	0.006879458	0.001247387	0.003161672	3.23E-07	0.00039507	0.062734412	0.000254202	0.000328441	3.59E-08	3.20E-06	0.000342657	0.057290381	0.008747146	0.01670024	6.72E-05	5.06E-06	0.000125755	0.03389183	2.65E-05	0.002632376	0.001100631	0.005305353	0.00087138	0.000163162	0.441628696	0.04091729	0.01882274	0.00024616	0.085360916	0.005939547	1.04E-06	1.64E-05	0.069608952
NDST4	0.050531652	3.59E-08	0.108860918	0.005812464	1.75E-05	1.08E-07	1.69E-06	0.001392994	0.002568547	0.000138104	3.06E-05	0.02509202	0.10896962	0.005611357	0.005080696	0.00135652	0.010417389	0.043393397	0.085659669	0.006783248	0.048324932	0.026015633	6.78E-05	5.78E-06	0.075954195	0.000943537	0.005861	2.60E-05	0.000681042	0.000220313	0.001532713	0.000443318	0.100265517	0.271364147	0.017309807	0.003128286	1.79E-07	3.84E-06	7.93E-06	0.027346701	2.29E-05	0.058534717	0.001215939	3.78E-05	0.000178526	0.000140401	0.000573919	0.038525762	0.001950651
THOC7	0.004712371	0.000372669	0.086422023	0.002841308	0.000102779	7.05E-05	1.19E-05	0.053503813	0.000124821	0.000126975	0.003936806	0.000517989	0.054904812	0.00191906	0.00725044	0.000196476	3.33E-05	0.105269282	8.24E-05	0.000190732	0.00261938	0.030606629	6.90E-05	2.62E-06	0.024844603	0.00017867	0.000174147	0.463123372	0.012550659	0.044081727	2.24E-05	0.004593976	0.18544403	0.075662048	0.001744231	0.002858684	0.000148658	0.005614875	0.009487745	0.00013516	0.001947061	0.004686093	0.000336195	0.000202579	0.029446728	0.000171849	0.001412595	0.082725848	0.003861849
RSRC1	0.000962276	0.017459075	0.012091078	9.84E-05	2.06E-05	0.004957634	0.0003899	0.119737062	6.49E-05	0.004774764	0.001165393	0.00013394	0.039023037	0.003314674	0.000417615	0.000107518	2.98E-06	0.045967795	3.20E-06	8.80E-06	0.004768589	0.011744939	0.00071529	2.86E-05	0.028451245	0.001129064	0.000173716	0.705255324	0.015151264	0.054526507	3.20E-06	0.007099089	0.083806556	0.065697096	7.87E-05	0.000823275	0.010390249	0.002805625	0.111092192	4.62E-05	0.007507836	0.001992222	0.000237975	0.000341365	0.008519761	0.000138391	0.000178096	0.002604015	0.027108905
NNMT	0.075743252	1.08E-07	0.004159094	0.001635672	0.010690582	0.005488151	0.000995088	0.000963281	0.000300655	0.01040985	0.129896803	0.014619382	0.002042696	0.002453167	0.014777985	0.001076579	0.012296709	0.00025571	0.002478943	0.000814156	0.001494086	0.000259443	0.048957762	0.001120879	5.85E-05	0.000821767	0.000383295	8.69E-05	0.024685786	0.002083262	0.067400151	0.0007005	0.002666121	0.000411081	0.000846681	0.025317754	0.003243594	0.001160224	0.000191737	0.000314728	0.100806948	0.036435643	0.687742795	0.0014579	0.022410714	0.082727643	0.000898663	0.018958726	0.000307332
C8orf59	0.004349359	0.006812183	0.088427851	0.000107877	0.001450935	0.003680989	0.000419769	0.054019827	2.31E-05	0.009946895	0.011288517	2.60E-05	0.000587202	0.006868258	0.00142717	0.000251832	0.000602926	0.025726142	0.00036793	0.001618369	0.005996411	0.082402182	0.014565103	0.000895432	0.000346893	0.002301314	0.0013581	0.343116457	0.022507857	0.013443399	0.000124965	0.003631018	0.013690385	0.173866848	8.11E-05	0.000142914	0.014121749	0.003006444	0.015503793	7.02E-05	0.11711542	0.000290388	0.004675969	0.002459916	0.001889766	0.00031681	0.001486045	0.012482523	0.047336414
TMEM163	0.008098664	1.76E-06	0.000629707	0.006518097	0.000450929	0.002174159	0.005273403	2.93E-05	0.012701723	0.015575951	0.000130278	0.006958364	0.138721527	0.010824054	0.036167979	0.001410585	0.010935844	0.002172364	0.00963967	0.001522015	0.001545996	0.001298005	0.000286439	0.002107674	0.000121016	4.06E-06	0.002632735	0.000234098	0.010941732	0.000545774	0.082145575	0.051429992	0.000538595	4.15E-05	0.000417256	0.020253535	0.00012956	0.013390914	0.003091813	0.026181774	0.001015838	0.386966383	0.120589164	0.000431041	0.018503525	0.001838287	9.98E-05	0.000589859	0.024573134
NTPCR	0.024275961	0.003098992	0.001880361	1.14E-05	0.001531924	0.016500353	0.000660006	0.077378529	8.34E-05	0.007518463	0.008903092	0.000554103	0.00175256	0.068235451	0.024653333	0.000155407	0.00079872	0.038087577	2.29E-05	0.007294093	0.024989349	0.017665639	0.062198008	0.000435133	0.004424532	0.001605517	0.005060593	0.384912737	0.046630493	0.021867919	2.03E-05	0.010471094	0.025016129	0.022493569	0.000271649	3.39E-05	0.031401795	9.52E-05	0.002647597	0.000112831	0.458424391	0.000777467	0.005832639	0.022830878	0.000652036	0.000193101	0.000747815	0.011270065	0.110799902
DPP10.AS1	8.49E-05	0.000397511	0.026485768	0.000272869	0.000314871	0.000998032	0.002099704	0.123756113	0.001127915	0.052709006	0.003001706	0.00137009	0.055689782	0.003566399	0.007306945	0.00114608	0.000183624	0.003422659	0.001032279	0.001989709	0.085525693	0.013564809	0.001705891	2.55E-05	0.081705595	0.001265337	0.013355948	0.039799104	0.000195686	0.002681988	6.52E-05	0.00012798	0.162947553	0.033925647	8.82E-05	3.56E-05	0.004527706	2.29E-05	0.001930835	0.00207199	0.00725166	0.009743921	0.001989781	0.000142125	0.003580256	2.59E-05	0.00010242	0.01418048	0.046276959
UHRF1BP1	0.041196657	7.99E-05	0.000122093	0.000327005	2.48E-06	0.003433572	1.01E-05	0.027456409	0.000136165	0.013269288	0.000180609	0.039312599	0.132857763	0.000232231	0.000680324	1.04E-06	0.008758993	0.000158638	0.000438005	6.71E-06	0.000432333	0.006804429	2.52E-05	0.001208257	6.35E-06	1.04E-06	0.000160936	0.050798598	0.011054312	0.005983272	4.58E-05	0.000803889	0.000252263	0.043026867	1.62E-06	0.000430897	0.001297502	0.000123529	0.003722273	0.00040785	0.041294303	0.182519112	0.096123188	0.000966584	0.002985623	0.000631573	6.82E-07	0.000201789	0.057721242
RASGEF1B	3.11E-05	0.003076161	0.152228719	5.49E-05	3.23E-07	1.69E-06	0.001123894	0.009221804	8.99E-05	0.001785084	6.90E-05	0.0180853	0.627518916	0.142643938	0.001166901	0.001952159	0.004740372	0.164558418	0.014452882	0.001690167	0.015618455	0.000437359	0.000568894	5.26E-05	0.592967009	0.004314896	0.406688791	0.000512747	0.111239666	0.008172042	1.47E-06	0.003915698	0.043782328	0.015835788	0.004815258	0.007213894	0.027456409	0.00085185	0.000392342	0.025759241	0.001667766	0.091006844	0.044433395	0.002053682	0.0009696	1.60E-05	0.000937506	0.000103138	0.006250721
CFAP36	0.000148515	0.00281223	0.005027924	0.00020344	5.09E-05	0.004076957	5.05E-05	0.073098707	5.35E-05	0.007751951	0.00269283	0.000291321	0.051663408	0.00694142	0.000670919	8.36E-05	3.12E-06	0.041052917	1.31E-05	0.000112257	0.004002645	0.063554133	0.00186277	1.71E-05	0.009235303	0.006571515	0.00107622	0.741316431	0.006700609	0.06096516	2.95E-05	0.002514914	0.078468929	0.105041609	0.000135806	4.06E-06	0.009455867	0.000799151	0.023039452	0.00052445	0.012384661	0.000127909	0.000131642	0.000565806	0.006182512	5.93E-05	0.000102061	0.011208319	0.071714436
AMN1	0.001442535	2.44E-05	0.001225991	0.000808269	1.54E-05	0.003990942	9.59E-06	0.016520241	2.54E-05	0.005369684	0.000130996	0.004002574	0.397179326	0.000491136	0.000377623	4.56E-05	0.000137242	0.008851469	2.98E-05	3.89E-05	0.004717469	0.016737359	0.000143273	6.43E-06	0.002275395	7.48E-05	0.000219595	0.145087879	0.005603818	0.017241598	2.91E-06	0.000164526	0.093621952	0.119483829	6.24E-05	0.001455458	0.001081031	0.000560206	0.007447095	0.00111054	0.030989888	0.010953794	0.009630408	2.12E-05	0.010255987	8.48E-05	1.64E-05	0.007280451	0.048623039
PIGC	0.002340587	8.51E-06	0.006691921	2.41E-06	0.002741222	0.000221821	0.016796593	0.116260446	0.000102205	0.072939171	0.004196931	0.106846043	0.008861952	0.005708069	0.013642639	0.000459042	0.000295486	0.001325432	0.000302522	9.27E-05	0.005554206	0.000912448	0.012213494	3.97E-05	0.04757184	0.001588142	0.001320119	0.01088774	0.022134219	0.007517529	0.001043624	0.030613594	0.080171266	0.002797009	7.79E-05	0.000196979	0.012848981	0.014644727	0.001117001	0.003802615	0.001770509	0.011610604	0.011405333	0.000493146	0.010093579	0.000535579	0.000456242	0.000664457	0.000294696
KIAA1522	0.001836851	1.98E-05	1.76E-05	0.173600548	2.51E-07	0.030887863	3.23E-07	0.009510864	8.14E-05	0.007475168	0.000168044	0.005616957	0.093215072	0.002398816	0.000279977	0.00018707	0.000118503	0.066576337	5.32E-05	0.000100194	0.009114681	0.034011518	0.000171131	5.64E-06	1.57E-05	4.27E-05	8.02E-05	0.366716401	0.018291576	0.047019568	0.00018305	2.43E-05	0.003205397	0.129984325	0.001863991	0.00013394	0.000413091	0.00019863	0.005772616	0.000704377	0.007426776	0.037529633	0.021951708	0.005689617	0.009175854	0.000753056	3.85E-05	0.000287516	0.143088585
OR13E1P	0.014614285	0.000114123	7.29E-06	0.000727927	2.19E-05	0.001137392	5.72E-05	0.007960668	0.002983541	0.008698323	1.33E-05	0.003086643	0.054074752	0.004867814	0.000484172	1.07E-05	0.000386454	0.000148587	0.000358812	3.95E-07	0.005008611	0.005849009	0.005315548	2.62E-05	1.11E-06	5.70E-05	0.00083706	0.323488464	0.003864505	0.000981734	0.00014076	0.000276316	0.071259953	0.121106111	2.28E-05	0.000214928	0.009169105	0.000163951	0.004672451	0.000588925	0.004237497	0.116015184	0.042691066	0.003881952	0.012616067	2.71E-05	2.40E-05	0.000126473	0.029669016
NT5DC3	0.232209971	2.05E-06	3.19E-05	0.001059204	2.06E-05	0.010891329	8.15E-06	0.000434487	0.001204524	0.045143982	5.78E-06	0.003469041	0.01947754	0.00072326	0.000521866	0.000100912	0.003001778	0.005340462	0.001080025	8.44E-06	0.000993365	0.02371615	0.000155838	0.000730511	2.36E-05	7.03E-05	0.006031233	0.003302612	0.002957981	0.000486469	0.001253418	5.19E-05	0.000629348	0.071923297	5.05E-05	0.011787372	7.34E-05	0.000171921	0.016487717	1.68E-05	0.015538544	0.045614907	0.176531353	9.01E-06	0.005640148	0.010266756	2.51E-07	0.000308266	0.116960695
EGF	0.011574275	7.07E-06	0.00487083	0.009869353	5.13E-05	0.018520325	1.39E-05	0.003853808	0.00277511	0.000129704	0.007034829	0.000140043	0.000613624	0.005999714	0.024829239	0.000449278	2.88E-05	0.263200541	0.002179041	0.035655698	0.052528433	0.04139798	0.006020823	2.55E-06	0.167504157	0.003299238	0.010507281	0.03185556	0.002224633	0.107928115	0.04581824	0.000392844	0.000469525	0.5675347	0.002903773	0.000224046	1.62E-06	0.000262746	0.011646504	0.000404906	0.000165459	1.62E-05	0.018533465	0.000129057	0.000268633	0.000170844	0.000123457	0.032086032	0.016803485
PIGM	0.000179675	0.003605457	5.69E-05	0.007484646	3.41E-06	0.011838205	1.06E-05	0.008596872	0.000375325	0.000136309	0.001236833	0.029027642	0.349108596	1.09E-05	0.001062291	2.76E-06	0.005283239	1.34E-05	0.000872959	4.68E-05	0.002248901	0.006074025	0.00313963	0.000975774	1.04E-05	0.000136237	7.57E-06	0.07484441	0.001040034	0.080314504	0.00017149	3.55E-06	0.00425717	0.046628555	3.92E-05	2.85E-05	0.005029145	0.000255063	0.001494373	0.010698408	0.038008527	0.012793409	0.007433094	0.008384421	0.000625327	8.80E-06	2.41E-05	0.000262602	0.018802636
LGI1	0.000128627	0.000101702	0.000880139	0.00046895	1.78E-05	0.000473258	0.00018506	0.038542419	9.81E-05	0.025017637	2.64E-05	0.046695112	0.559598193	0.006735072	0.011869796	0.000638394	0.001089216	0.003818411	0.000114339	0.000220385	0.005580771	0.005048602	0.000798074	2.04E-05	0.00608099	0.001775535	0.000176444	0.012590722	0.014419352	0.000842876	3.59E-08	0.000117211	0.527080617	0.004730177	0.003364215	0.000254058	0.013648239	0.000177306	0.000241781	0.006704342	0.004925827	0.084959061	0.004006881	0.000249319	0.013097187	0.000100194	5.99E-05	0.000295701	0.008911349
LOC103344931	0.001581177	1.81E-05	7.18E-05	0.010615911	8.97E-07	0.007296247	6.21E-06	0.028226589	3.13E-05	0.01790243	0.005994401	0.011380922	0.135958586	5.02E-05	1.47E-05	4.74E-05	0.000867718	0.000674868	0.000120585	4.42E-06	0.000768852	0.017483056	3.26E-05	1.29E-05	4.24E-05	2.05E-06	0.000191665	0.16147856	0.006659181	0.011239623	3.51E-05	1.87E-05	0.001075358	0.11214497	4.94E-05	0.000371377	0.003859551	0.000322984	0.016894813	0.000285434	0.009256986	0.113322103	0.167511122	0.001167547	0.005315046	0.001591085	1.15E-05	0.00024415	0.052800764
RPS20	0.001217016	0.000132575	0.01457178	0.005203471	8.94E-06	0.000194896	1.08E-05	0.020516245	0.000889975	3.63E-05	0.004060658	0.016396676	0.018267021	0.000215861	0.001608317	0.000318605	0.000441667	0.002089365	0.001693829	0.000236827	0.002279918	0.017191124	2.42E-05	5.95E-05	0.001891274	1.79E-07	0.001132725	0.06703319	0.000744225	0.141154268	3.44E-05	0.004302116	0.001548581	0.090880838	0.000259443	0.005544872	1.42E-05	0.001477213	0.026255224	2.48E-05	0.000137171	0.201592751	0.046751617	0.017087663	0.002218028	0.001885961	0.001309349	0.006381896	0.0043518
PCCA	0.008512797	0.000182044	0.004161104	9.67E-05	0.000155766	0.002815676	1.93E-05	0.009173484	0.001989063	0.000321764	0.003666342	0.00525653	0.00137289	0.000218303	0.022436346	0.000573704	2.82E-05	0.003596124	0.000514183	0.00219936	0.000976708	0.030834373	6.70E-05	4.75E-05	0.028355323	1.02E-05	0.00208276	0.049588007	0.000270644	0.109518231	1.97E-06	0.000528686	0.012778834	0.05373687	0.000445257	0.005065044	5.78E-06	0.013046641	0.02375765	0.000115057	3.55E-06	0.090353839	0.012940165	3.44E-05	0.008518828	0.001353792	0.000434344	0.031325402	0.00927472
AP4S1	0.016875858	0.028236928	0.003425746	0.000674581	0.001293123	0.000776032	0.002133737	0.062093828	0.000202722	0.007301201	1.86E-05	0.004319922	0.000545344	0.014329174	0.006197087	9.75E-05	0.004524978	0.166856394	0.000237186	7.32E-05	0.047528259	0.007415576	0.190164909	0.000515404	0.011143485	0.11874603	0.00026849	0.098160895	0.010685125	0.010803233	0.001074138	0.007819728	0.001029767	0.085442407	0.001893141	0.000556831	0.003147313	0.000144063	0.001607886	0.000160649	0.013638116	0.000107877	0.005903432	0.001599342	9.44E-06	0.000133078	0.001222473	0.000920418	0.001606881
CDC42EP3	0.020115755	5.55E-05	3.43E-05	0.007811256	9.03E-05	0.011364336	4.54E-05	0.010992709	0.001412236	0.012492574	0.00030123	0.422901484	0.015881237	5.28E-06	0.002231167	1.79E-07	0.017315551	3.60E-05	0.000694756	2.41E-06	0.014657938	0.025241648	0.019947388	0.0001096	3.41E-06	8.69E-05	1.35E-05	0.345111659	0.003823365	0.001208688	0.001368224	2.03E-05	0.002809502	0.174551588	1.44E-05	1.46E-05	0.000828947	7.33E-05	1.07E-05	0.004660533	0.076899491	0.016361208	0.158793162	0.000862979	0.002905783	0.000861256	5.64E-06	0.001422072	0.138045116
ZNF319	0.049627568	0.000492716	0.02574402	0.000987334	8.16E-05	0.001041613	0.000198486	0.028451748	6.75E-05	0.013921144	0.001098118	0.000684058	0.02611493	0.0184099	0.000261669	0.001204739	0.000400024	0.038416916	8.60E-05	0.001120735	0.004493602	0.002308494	0.00760261	0.000279331	0.000140617	0.000272869	0.000367643	0.050683002	0.118647954	0.010356217	0.000451575	0.015850866	0.002237126	0.041493328	0.001363413	0.005396465	0.022558331	0.000499465	0.026529493	5.35E-05	0.009687273	0.025001052	0.074771175	0.024972835	0.008263657	0.009829074	0.001255213	0.002597482	0.029307368
ZC3H15	0.00329974	0.00093528	0.026999628	8.62E-05	0.000224764	0.001182984	7.99E-05	0.057593226	0.001226709	0.00444004	0.001363557	0.001082897	0.025806916	0.008265308	0.016604748	1.76E-05	1.33E-06	0.163485178	4.99E-06	1.33E-06	0.012141624	0.013979157	0.000918407	7.07E-06	0.224559938	0.013157498	0.001112119	0.138241125	0.010313353	0.051391651	2.36E-05	0.009879333	0.061472845	0.162161721	7.74E-05	0.000378628	0.00019346	0.000973549	0.011839425	0.000634876	0.010764103	0.001809424	1.86E-05	3.90E-05	0.000858528	8.75E-05	0.001368367	0.006745913	0.024515049
RPP40	0.00484807	0.000100625	0.043788934	0.001517923	0.000154977	0.005857841	2.29E-05	0.053707791	0.004157801	0.001798439	0.003171724	0.002662674	0.020921618	0.014766928	0.044980856	2.33E-06	0.000364556	0.002584701	9.17E-05	0.000577581	0.022073191	0.001781351	0.015446283	3.34E-05	0.015761621	0.013447994	0.000452006	0.135661485	0.007621206	0.001828594	0.000158279	0.000555036	0.011677305	0.131031718	7.51E-05	0.000277321	0.000239052	6.53E-05	0.001317965	0.001951872	0.00626508	0.009289151	0.015458201	0.009585463	0.000202363	0.000249391	0.000109887	0.013663101	0.03381953
MRPS33	0.003678333	0.000155336	0.002378497	0.000748317	3.80E-05	0.011731872	2.09E-05	0.051114725	0.000160433	0.004352446	0.000217082	0.001617579	0.09258296	0.001667479	0.000574494	5.35E-06	0.000297424	0.002153984	0.000389972	4.02E-05	0.009328138	0.02303859	0.001099842	1.83E-05	0.000278039	0.000134514	0.001752703	0.278496371	0.003702385	0.016719338	1.36E-05	0.00026691	0.024213856	0.57263489	6.43E-06	0.000120226	0.000722614	0.00016388	0.008999086	0.000418117	0.040517948	0.003563671	0.012104648	0.001774961	0.00123712	0.000156413	2.09E-05	0.00316598	0.113848743
MUM1L1	0.00101871	0.000608239	0.003741156	0.001385742	0.000404978	0.001376839	0.000120154	0.006021684	0.000660795	0.004216102	0.007299621	0.037541695	0.03810086	0.007203699	0.093551231	0.000488408	0.002389626	0.08508995	0.000194968	0.00081071	0.003508386	0.013114347	0.016567197	5.09E-05	0.003036025	0.024658431	4.35E-05	0.199401971	0.005421666	0.002861484	5.73E-05	8.99E-05	0.013160872	0.001321196	0.003072355	0.000165603	0.004383392	0.000257145	0.000250325	0.008618986	0.045200918	0.003316613	0.003261903	0.000254561	0.020877391	8.50E-05	0.001383158	0.014580827	0.005161541
PLGRKT	0.059565309	1.40E-06	0.08975777	4.77E-06	0.00784177	0.000643277	0.004944423	0.013202731	8.07E-05	0.02818351	0.001232668	0.002723847	0.00092889	0.002749837	4.76E-05	0.001847549	0.001394789	0.001498466	0.002040327	3.10E-05	0.000439657	0.016071789	0.000200281	0.000113549	0.001129853	1.97E-05	0.038618023	0.007700184	0.075585583	0.012568465	0.000346463	0.012969171	0.001639693	0.121235204	3.59E-08	0.038889923	0.003051534	0.013433562	0.141576154	2.52E-05	0.009684831	0.078623726	0.202049603	4.38E-05	0.016617887	0.011943102	0.000165459	0.00503891	0.00916731
PPID	0.000396649	0.000149161	0.040433729	0.004348498	0.001099339	0.004676185	0.001349987	0.034644922	0.171136144	0.004288115	0.019494915	0.003017717	0.158028869	0.000969384	0.07722603	0.000109385	7.32E-05	0.247923451	0.000357304	2.10E-05	0.00017946	0.007530955	0.000311712	0.000167039	0.605622026	0.280807987	0.002941682	0.00026849	0.009032831	0.002459916	0.000201358	0.002295713	0.006970211	0.007690276	0.00016029	0.008522202	5.35E-06	0.015685084	0.005332421	0.003047728	0.002226715	0.005812033	0.000711341	2.51E-07	0.003074509	0.01930307	0.008547044	0.002655638	0.001571628
MRPS10	0.001291974	0.001730159	0.035608024	0.000127119	0.000116564	0.001029192	0.000158351	0.060685793	0.00035874	0.009360662	0.000189009	0.00621037	0.053648917	0.009697683	0.005652785	0.000352781	0.000148371	0.04184198	5.45E-05	7.33E-05	0.017460152	0.022886378	0.001788172	5.55E-05	0.022121224	0.00204442	0.000803387	0.377795806	0.006839466	0.026247182	1.93E-05	0.001759955	0.045034346	0.083451226	0.00022778	0.000194968	0.012763182	0.00078314	0.021603199	0.001955246	0.004874204	0.00703526	0.000950358	0.000668837	0.004719982	0.000222108	0.000433841	0.003353517	0.024676954
IKZF4	0.000979005	0.003458486	4.60E-05	0.002109612	6.50E-06	0.012504565	7.14E-05	0.087597145	4.67E-07	0.012620806	0.000595315	0.02762815	0.323073757	0.000537877	9.51E-06	3.20E-06	0.000626763	0.009277089	5.42E-06	1.59E-05	0.004895887	0.005456058	0.009001886	9.59E-06	0.000176301	0.000425943	2.19E-06	0.322335024	0.029653795	0.01870298	5.56E-06	0.000227421	0.022336475	0.11186747	6.83E-05	6.82E-05	0.130354876	5.65E-05	0.007662992	0.001067532	0.224983045	0.015551611	0.010684909	0.000326933	0.006007396	1.44E-05	9.23E-06	0.000206384	0.032241117
REXO2	0.000702438	0.000961343	0.000294983	0.000324995	0.000976636	0.003915195	0.000910869	0.094188728	0.000437718	0.01476104	0.000571406	0.007890521	0.002818836	0.006044229	0.000422712	9.00E-05	0.001866288	0.000823347	2.84E-05	5.49E-05	0.000767057	0.005154002	0.029771185	0.00011757	0.000283854	0.004646389	0.000277464	0.096887983	0.016432576	0.001774243	0.000154402	0.000437574	0.005735999	0.060031926	3.61E-05	0.000195112	0.013228435	0.000187142	0.006218555	0.000868436	0.044187557	0.0098812	0.033863398	0.001129135	0.002592025	0.001632728	8.29E-05	0.000184055	0.014465734
MRPL39	0.035433483	0.000413235	0.397033073	3.05E-06	6.98E-05	0.000221749	0.000380567	0.06061141	0.000204805	0.001242002	0.007931087	0.000550298	0.031120489	0.001693039	0.001505502	0.000235247	0.000327723	0.00772718	0.000275885	0.000336411	0.004889067	0.024327441	0.005658888	4.63E-05	0.008403807	4.43E-05	0.002319838	0.201198435	0.026572931	0.030604691	3.90E-05	0.010254048	0.153524246	0.101372144	2.52E-05	0.008186115	0.002950226	0.013664609	0.040136484	0.000142053	0.017855115	0.017616673	0.056587548	0.007614672	0.013518715	0.001502989	0.001359823	0.009203568	0.002329387
DPY19L1P1	0.127917971	0.005218046	0.00809651	3.95E-05	0.002781644	0.001793341	0.000302666	0.023264826	0.003423808	0.000753989	0.001791403	6.76E-05	2.34E-05	0.018794379	0.024055828	0.00307013	5.10E-05	0.036843313	0.000569324	0.00450071	0.000199276	0.004822007	0.000467227	0.001983606	0.03627144	0.000466294	0.008839192	0.024897303	0.003296079	0.072121748	0.000448847	0.136781107	0.000934634	0.008652444	0.001921214	0.038064315	6.84E-05	0.09749633	0.132756958	0.00013753	1.59E-05	0.013175807	0.007015013	0.001999187	0.002414683	0.002872828	0.004203752	0.013527762	0.008101464
PPP1R16B	0.087159319	0.007350526	0.002256583	0.009109081	0.000275095	0.157523122	6.44E-05	0.023909646	0.000477207	0.001406061	0.015597275	2.65E-05	0.015297014	0.026530427	0.00112691	4.33E-05	0.001167476	0.036620093	0.003024825	0.024238411	0.018960664	0.013861336	0.01420245	0.001009591	2.69E-06	0.001651037	0.001212996	0.064016873	0.162583248	0.059654339	0.001622174	0.040973221	0.000103066	0.140798579	0.004422522	0.000244078	0.001139761	0.000249032	0.052930791	2.95E-05	0.02369339	0.002516996	0.012444398	0.115867351	0.000125755	0.017802056	0.001370162	0.000740348	0.05951505
PPP2R3C	0.024412378	0.011952077	0.003764491	2.33E-06	0.000178455	0.007029229	0.000122237	0.0618276	0.000177449	0.003206474	0.000504993	0.000219523	0.002973489	0.081999178	0.003529495	5.91E-05	0.000110821	0.069075635	8.79E-05	0.000148012	0.005197297	0.005916931	0.02461169	0.002018931	0.001944476	0.013258231	0.000502983	0.255527604	0.024836777	0.01290046	0.000670416	0.077060894	0.00385589	0.094660945	5.91E-05	0.00287211	0.003989219	0.000187645	0.03760179	8.27E-05	0.023177591	0.000261812	0.010942809	0.009345369	0.000556616	0.001096108	0.0006063	0.002433853	0.03277027
SPOP	0.000630712	0.000617142	0.007024921	2.85E-05	1.00E-05	0.014423158	0.000131858	0.055198611	4.43E-05	0.017383974	0.002850283	0.001723194	0.090702132	0.001681623	0.003290981	0.000230867	0.000193173	0.030710234	0.000160792	0.000276818	0.009723746	0.025406066	0.000149089	0.000278829	0.09075993	0.00507165	0.003180268	0.053758625	0.006761565	0.021030249	3.27E-06	0.000478069	0.042069652	0.01621754	8.66E-05	0.001542981	0.000828372	0.000993437	0.020560832	0.001567751	0.002802968	0.005643236	0.012264399	5.64E-06	0.002549161	0.000474551	6.32E-05	0.001273163	0.021778315
SLC17A7	0.000194035	0.000798217	0.001014689	0.007630899	3.60E-05	0.001129135	0.00262455	0.130750341	0.000344237	0.02790644	0.001700219	0.000144853	0.112655599	0.002295785	1.17E-05	0.001455099	0.000510952	0.003341024	0.000191019	2.29E-05	0.001574787	0.024183485	0.00578195	2.34E-05	5.78E-06	3.95E-05	0.000346319	0.357526583	0.029152571	0.006330489	0.000158136	0.000472181	0.042361153	0.043641029	0.000132001	0.000899453	0.101119916	0.001886392	0.028279217	2.24E-05	0.056718436	0.046906486	0.060373686	0.003197428	0.025489854	0.001231376	0.000115129	8.60E-05	0.038434219
LSM3	0.000211984	0.001486116	0.01277309	0.005511701	1.57E-05	0.006652217	4.42E-06	0.093439944	1.02E-05	0.003427972	0.000753343	0.000699064	0.119358972	0.002843606	0.000584689	8.15E-06	2.21E-05	0.03173939	1.30E-05	9.59E-05	0.002065528	0.020322318	0.000128052	1.63E-05	0.000283639	2.60E-05	6.62E-05	0.477584547	0.014111625	0.12757736	6.93E-06	0.002295929	0.013521874	0.357420537	0.00021141	9.90E-05	0.003143723	0.004513921	0.045819173	0.001176379	0.07939046	0.001613486	0.000157202	0.001032854	0.019776436	3.33E-05	0.000147725	0.007746637	0.109317267
FAM189B	0.005081486	5.34E-05	9.94E-06	0.036893859	1.98E-05	0.013702016	7.79E-06	0.026357177	3.77E-06	0.009118702	0.000132934	0.007798117	0.078337969	0.007391739	0.000162659	0.000275957	0.000272797	0.044385505	1.77E-05	0.00010163	0.011552807	0.00222571	0.001626841	6.82E-07	6.33E-05	7.25E-05	4.65E-05	0.324149367	0.072298084	0.052884696	1.71E-05	0.000116923	0.006269101	0.040275055	0.003419213	0.000320113	0.006220494	0.000128196	0.004370396	0.00023058	0.10156083	0.01693143	0.06063618	0.021368275	0.015709783	0.001175086	5.43E-05	0.001729871	0.034495797
EIF2S3	0.000129991	0.014986487	0.002470973	0.002477435	2.26E-06	0.00171702	0.002035947	0.218742699	0.008113096	0.000329016	0.001629426	0.013888548	0.667875857	0.00876725	0.003444701	6.14E-06	5.98E-05	0.020568227	4.26E-05	1.96E-05	0.008995281	4.46E-05	4.96E-05	1.05E-05	0.213221844	0.003334706	0.018385129	0.077667876	0.00992672	0.002421432	1.33E-06	0.001015981	0.030057014	0.030610435	0.000121949	0.000555898	0.027594836	0.022551439	0.045342361	0.000423933	0.000757292	0.000375469	0.000256858	0.001609394	0.015674386	2.31E-05	6.87E-05	0.000220887	0.013931627
COX17	0.000282706	0.024240852	0.000666252	0.002497251	0.000167398	0.004269807	0.000942173	0.06451465	0.028138851	0.005266008	0.00392338	0.002463793	0.099695583	0.000708613	0.0001735	6.35E-06	0.010952502	0.006291287	0.000351273	2.05E-06	0.000813726	0.001241643	0.000356586	0.000105005	0.000367858	0.001050875	0.000531415	0.19818937	0.0035249	0.000707536	3.90E-05	0.000141478	0.140450142	0.181392813	2.88E-05	0.000110462	0.053853757	0.017427197	0.011731943	0.000642559	0.051134111	0.003358902	0.003471841	0.000747312	0.00588778	7.33E-05	4.83E-05	4.10E-05	0.025073281
ACVR2B	0.147285839	6.44E-05	0.008815355	1.71E-05	0.000856158	0.012932051	4.20E-05	0.009423414	0.000245945	0.070933199	0.001217304	0.000739702	0.033928878	0.003738284	0.000715003	6.02E-05	0.004488145	0.014700227	0.000267484	0.000155407	0.003924601	0.006137279	0.003471123	0.002256727	4.63E-05	0.000382936	0.000680253	0.108596054	0.23612592	0.002531355	0.000737045	0.005373346	0.008759854	0.026122684	7.46E-05	0.002493948	0.023654834	0.00096802	0.004492094	4.72E-05	0.172843938	0.006370839	0.109159239	0.002656069	0.005631245	0.013314018	5.65E-05	0.001071912	0.084958631
SMIM18	0.127351555	0.001203949	0.024858604	0.000433051	0.004313963	0.00058993	5.28E-06	0.011936569	0.00154973	0.005533025	0.001520292	0.000542544	0.007110792	0.016574808	0.02570209	0.000267772	0.000663308	0.085840816	8.05E-05	0.003988429	0.002055979	0.001882012	0.003406935	0.000915033	0.00188273	0.002358106	4.85E-06	0.013520438	0.027605103	0.01168068	0.002864284	0.010831163	0.021490763	0.044689284	0.020547693	0.001052024	0.001928896	0.003551178	0.003206187	0.001443325	0.027098351	0.003067401	0.001074066	0.000246089	0.044547339	0.000237401	0.001939235	0.02321866	0.011260875
RBFOX3	0.00495706	4.21E-05	3.07E-05	0.037033363	1.54E-06	0.05617399	4.49E-06	0.022547921	2.62E-06	0.008184248	0.002005002	0.008954356	0.212739934	0.000493721	1.98E-05	0.000199707	0.000406845	0.017769675	5.64E-05	0.000155766	0.003992378	0.018164565	0.001449356	1.14E-05	6.00E-05	2.98E-05	9.90E-05	0.26486662	0.022619001	0.060292697	0.000126329	8.91E-05	0.005298173	0.048879933	0.000990637	0.001188871	0.005327754	0.000246735	0.016021459	0.00034596	0.014368376	0.015601942	0.240224595	0.00465522	0.008721945	0.002606815	3.83E-05	0.000878703	0.056793681
ACYP2	0.020171757	0.003616227	0.016239582	1.32E-05	0.000619224	0.027539695	2.51E-07	0.161554523	0.000505926	0.001620882	0.032076555	4.45E-05	0.010182322	0.006896474	0.010094728	7.22E-06	2.22E-05	0.092349974	4.83E-05	0.0002789	0.000608167	0.012548864	0.000798504	0.001929542	0.001637467	0.000614126	6.81E-05	0.231314359	0.023171417	0.094071481	8.30E-05	0.026764561	0.011868576	0.232573557	0.000124319	0.000959979	0.000249535	0.007183524	0.056248229	6.70E-05	0.059843455	0.000810997	0.00021141	0.001480085	0.001351638	0.002029916	0.001289317	0.015083773	0.030702193
FAM87A	0.00434261	4.04E-05	0.000564586	0.202905151	8.38E-05	0.016007602	0.01508363	0.000177665	0.018623571	0.000544626	6.89E-05	0.000860753	0.034672924	0.000740635	0.039096127	0.42002302	4.67E-07	0.002152763	0.018824247	0.054495634	0.005090963	0.151465216	0.006564623	2.52E-05	0.09550199	0.00032801	0.141625336	0.011796059	9.66E-06	0.001210267	0.012716585	0.000401101	0.009530537	0.002725354	0.000447698	0.371908134	4.33E-05	0.055403738	0.33306348	0.000104287	1.08E-07	0.001564089	0.1637947	0.02606582	0.007199463	0.010416025	0.001967021	0.034829372	0.006324673
SLC16A10	0.057070248	0.000388608	0.000879708	0.002352291	0.012272441	7.38E-05	4.38E-05	0.018192854	0.000389972	0.00235186	0.002880654	0.000746881	2.49E-05	0.021840995	0.041983494	0.002164394	2.41E-05	0.035854292	0.000235032	0.001118366	0.00565221	0.058660292	0.000958112	2.51E-05	0.007514226	0.00075162	0.008115752	0.069491347	0.000985467	0.11233021	4.79E-05	0.009947039	0.000774093	0.438697891	0.000775098	0.000528399	1.26E-05	0.006516733	0.009910063	0.000154115	0.000166967	0.084470977	0.000784001	0.000714213	0.002161523	0.000329087	0.00295037	0.015210928	0.026658658
DNAJA1	0.001479439	2.48E-05	0.005295588	0.000413091	0.000752912	0.001109391	4.72E-05	0.037484472	0.005527497	0.006736292	0.00752715	0.007294237	0.144599938	0.005275916	0.004666564	2.56E-05	2.78E-05	0.056296693	3.94E-05	2.52E-05	0.004400767	0.005681863	0.004256883	2.41E-06	0.094526323	0.039115728	0.003700518	0.018322737	0.01670347	0.002728154	7.85E-05	0.000395429	0.056689214	0.201940901	5.35E-05	0.000212631	0.000573345	0.000134299	0.000412517	0.002533366	0.047087346	0.002404272	0.00344305	1.47E-05	0.000250253	0.000391193	0.000496664	0.017359922	0.024284074
HSPB11	0.000231657	0.000233596	0.05376042	0.007575399	3.44E-05	0.015942911	0.003657367	0.351890994	0.000524881	0.020982862	0.058053022	0.000127191	0.016952898	9.17E-05	0.005765795	0.000277393	0.000457391	0.014336713	4.50E-05	0.000142555	0.003403561	0.032847884	9.57E-05	5.80E-05	0.029456565	0.000161654	0.000430323	0.645385339	0.00800985	0.013963146	3.95E-07	9.14E-05	0.021677151	0.025428969	0.000129129	0.011604717	0.021004258	0.006421672	0.062769378	3.03E-05	0.041799188	0.006143598	0.02556553	0.000362833	0.004535317	0.00261579	3.19E-05	0.004375494	0.072890564
NLRC3	0.001367218	0.211588649	3.23E-07	0.005634548	3.95E-07	0.048651399	7.64E-05	0.027148466	0.000524091	0.005343262	7.36E-05	4.07E-05	0.04776828	0.008999086	7.54E-07	0.002273528	0.000941383	0.003020086	0.000251186	0.000245658	0.009210532	0.01369139	4.85E-06	0.000135878	0.000164957	5.78E-06	0.045422847	0.521816296	0.039034094	0.013891563	1.98E-05	0.001650391	0.000432836	0.16339701	0.006357197	1.76E-06	0.039808366	0.000315302	0.04933298	2.51E-07	0.00065778	0.000338636	0.106079453	0.028414341	0.016286179	0.000945547	8.29E-06	0.004705048	0.235661241
GSE1	0.000185993	0.000129704	3.70E-06	0.030875514	2.98E-06	0.042616827	3.50E-05	0.025632087	1.99E-05	0.016698373	0.001035941	0.006772981	0.263139871	0.000295845	2.91E-05	5.06E-06	0.001355013	0.000588207	0.000148012	3.77E-06	0.003626853	0.011965288	0.000574207	2.84E-06	8.08E-06	3.19E-05	0.000111251	0.294180198	0.008600534	0.010305743	6.07E-06	1.53E-05	0.003422515	0.23317896	1.48E-05	2.59E-05	0.008463615	0.00013875	0.019628819	0.000880498	0.022186129	0.052265364	0.068828649	0.002602795	0.002033004	1.26E-05	7.86E-06	0.000176516	0.085896747
C2orf80	0.001429755	0.001759237	0.000908212	0.002881659	1.16E-05	0.004168356	1.03E-05	0.100670818	1.56E-05	0.003753146	7.56E-05	0.002312801	0.172570889	0.004402849	0.000245945	1.71E-05	0.000173931	0.014798519	6.52E-05	9.74E-05	0.043537783	0.017867033	0.000351991	1.40E-06	0.003871542	5.60E-05	0.000816167	0.735506588	0.011046485	0.049672442	2.62E-06	0.000495516	0.077315993	0.283128435	0.00024975	3.04E-05	0.002485476	0.000459329	0.002579963	0.000771221	0.045409779	0.000629994	0.005989519	0.000517701	0.004987574	1.00E-05	2.32E-05	0.010688499	0.172373372
MORN2	0.006674833	0.002319622	0.002783152	8.17E-05	0.000748317	0.013318254	8.56E-05	0.100912635	4.49E-06	0.030393173	0.01300385	0.004083921	0.012462419	0.001646155	0.000185132	2.92E-05	0.00028048	0.004661251	3.87E-05	0.000143273	0.002140701	0.012577009	0.010208743	0.000106944	0.000536154	0.000208682	0.000178742	0.238801338	0.014237487	0.069304528	8.94E-05	0.006072158	0.000668621	0.216405378	5.45E-05	3.73E-05	0.026098273	0.001638544	0.046713851	0.000297137	0.389515724	0.00447436	0.009887662	0.000704233	0.001284938	0.000588064	0.000222611	0.002686511	0.037245599
USP22	0.20073986	6.67E-05	0.043683534	0.003322285	0.00322586	0.001282209	0.002537099	0.190715171	0.008950335	0.026873191	0.024424512	0.00168629	0.001195549	0.011109524	0.000738337	0.007581932	0.002631586	0.039017508	0.005432436	0.000391336	0.001509594	0.001979514	0.002809143	0.003008598	0.000425153	7.28E-05	0.00018427	0.004240226	0.070338925	0.008998799	0.073010179	0.391685898	0.000274521	0.014127205	0.009682247	0.049237273	0.008576123	0.003320346	0.028268519	1.05E-05	0.007228972	0.068646425	0.163390763	0.021722743	0.01551363	0.586881316	0.009604058	0.002573645	0.013158216
LRRC37A16P	0.012105294	0.002630365	0.001137464	4.76E-05	0.003130081	0.06497897	4.25E-05	0.011627046	0.015748913	0.015350791	0.033131343	0.000624537	0.041856914	0.000297999	0.034487828	7.29E-06	0.00662601	0.001980447	0.000876908	0.000247668	0.00312247	0.031623939	0.005739804	0.012804107	2.37E-05	0.000247955	3.08E-05	0.008983578	0.021113535	0.00475064	0.000427307	0.006397979	0.020183173	0.006173035	5.41E-05	0.002099273	0.001293266	0.000850989	0.001705675	0.004152704	0.200235405	0.03673576	0.003848494	0.017629883	0.001103647	0.016818994	0.000843235	0.021534488	0.034520855
STMN2	0.001735759	0.000569899	0.029152212	0.001863057	2.29E-05	0.00198217	3.41E-06	0.015168926	0.000647584	0.000437	0.007434746	0.0008059	0.08680162	0.015074583	0.017697302	8.08E-05	1.96E-05	0.176681698	3.79E-05	0.001158573	0.023251903	0.05289123	8.84E-05	7.72E-06	0.092139893	0.001061717	0.00499662	0.285711162	0.010581376	0.128726635	6.43E-06	0.006908608	0.061537176	0.400794871	0.000293332	0.000483884	7.56E-05	0.000376402	0.01659326	0.001717235	0.039294434	0.002596692	0.00012439	0.000669914	0.005111498	1.91E-05	0.001273522	0.088625799	0.148123366
MRPL32	0.009826346	0.014305696	0.207463838	1.43E-05	0.000112544	0.006914855	0.002473989	0.28260919	5.03E-05	0.005925331	0.050266644	0.001436863	0.000977856	0.001118796	0.00589855	0.00031882	0.001591157	0.022187422	2.93E-05	0.00046055	0.036054897	0.067619063	0.028806575	0.002633524	0.027970197	0.003355384	0.000144925	0.767864843	0.011165671	0.071578307	1.35E-05	0.004262555	0.054502383	0.088706572	7.02E-05	0.002958627	0.045664017	0.00082227	0.039113287	0.000104574	0.044427435	0.002066964	0.021527883	0.00742412	0.004019805	0.000762964	0.000322913	0.006063543	0.015206118
WNT2B	0.014663897	0.000427307	0.001169845	0.01423239	0.000827295	0.054220431	0.030513507	0.00909465	0.000210333	0.010568812	1.76E-05	0.016476157	0.031622503	0.024936362	0.21547674	0.004161966	0.050019012	0.106379785	0.001564879	0.014871322	0.078780821	0.008484724	0.544481571	0.020072604	2.33E-05	0.001386891	0.000122165	0.02303938	0.030523271	0.006156162	0.003938673	0.005610567	0.000124103	0.001966734	0.001241787	0.035271075	0.032969725	7.79E-05	0.006335371	0.000838855	0.138128617	0.000742215	0.010387736	0.01402719	0.005677627	0.001204236	0.000343232	3.06E-05	0.016373055
HS6ST3	0.02579909	0.000635163	0.00071529	0.006678208	1.80E-05	0.07395325	0.000634445	0.030821162	0.000404476	0.016152491	0.003020373	0.000459473	0.004372263	0.004158376	4.50E-05	0.000250612	0.007630827	0.009404387	0.002001053	0.000414814	0.009350467	0.022021209	0.014747758	0.002881874	2.87E-05	0.001333258	0.002253999	0.069550724	0.138223247	0.010577571	0.012368579	0.011039593	1.20E-05	0.079128899	0.000378556	0.002721477	0.06061184	0.00025772	0.038954685	8.39E-05	0.079295758	0.005584217	0.335850688	0.008709524	0.001053819	0.03550722	9.16E-05	3.97E-05	0.163844887
RPL34	0.004474575	0.003700446	0.004363216	0.001370736	9.23E-05	0.008021266	5.14E-05	0.024006143	0.000113262	0.000215646	0.008670537	0.01355045	0.010059977	0.00232271	0.000718377	0.000109097	0.002151327	0.00446	0.005258253	0.003096767	9.24E-05	0.009437415	0.00051684	0.003030569	6.87E-05	2.33E-06	0.00254909	0.004738219	0.002721118	0.128351345	0.001507943	0.06676689	5.78E-06	0.067197967	0.000754636	0.001906711	0.000349047	0.002280133	0.172577423	7.46E-05	0.007126803	0.027042061	0.054195517	0.00300508	0.003601365	0.004514639	0.00218098	0.001383588	0.054570089
SLCO5A1	0.49264574	0.001795064	0.002366004	0.008960172	0.054878031	1.40E-06	9.15E-05	0.003750849	0.004574734	6.11E-05	0.002184929	0.012051159	0.000460263	0.000909935	0.024188583	0.008718355	0.000340216	0.00149624	0.038400115	0.000284357	0.004984846	0.016193703	0.000141263	0.000679535	0.002031424	3.05E-06	0.004510474	0.040343048	0.001984683	0.143868457	0.001239992	0.003268365	0.075756606	0.005113293	0.002881659	0.019891816	6.82E-07	0.023690303	1.47E-06	2.21E-05	1.39E-05	0.016977524	0.006946087	0.171466632	0.00131337	0.015967897	0.091343363	0.804575294	0.000123098
C8orf48	0.012689517	0.000530481	0.003560727	0.000486469	4.46E-05	0.00159884	0.000139325	0.002904994	0.000251832	0.001883232	0.000138607	0.031135495	0.051740447	1.40E-05	0.003107608	0.000812649	0.002852294	0.04819749	0.00023977	0.000104861	0.000667401	0.038250487	0.000336913	0.000492213	0.003645521	0.000813438	2.98E-05	0.100705353	0.009345369	0.089711819	0.005627871	0.007979336	0.026992161	0.015544072	0.000304173	0.011884587	0.003651911	0.000759518	0.001312652	0.005419728	0.010910571	0.013379857	0.006600953	9.08E-06	0.150698051	0.00107464	1.86E-05	0.018104829	0.026994315
ZNF90	0.014381658	0.000124893	2.02E-05	0.001130212	2.84E-06	0.193346793	1.68E-05	0.004747983	0.002093386	0.003282509	0.000479576	0.001474413	0.485169746	0.001299584	0.000942173	6.82E-07	0.001963934	0.000213636	0.000351417	4.65E-05	0.002630796	0.003971485	0.004548312	8.96E-05	4.86E-05	6.62E-05	0.000262961	0.196201132	0.014403198	0.009142539	0.000364197	0.000153684	0.040485926	0.04989078	2.18E-05	0.001194615	0.00781621	3.31E-05	0.042251015	0.003259246	0.037209915	0.004212296	0.095753355	0.006395753	0.001646514	5.17E-05	1.26E-06	0.000751835	0.039259325
ARMC2	0.238356835	0.001156131	0.078385141	0.000651605	0.000502839	1.94E-05	5.83E-05	0.024779841	0.126461687	0.000130709	0.005169582	0.002453454	1.96E-05	0.015025114	0.198152537	0.002377492	2.49E-05	0.001584839	0.006337668	0.055219288	0.002879864	0.025829532	5.32E-05	0.001758016	0.198248891	8.44E-06	0.006207929	0.024785442	0.000136955	0.027031722	0.007012213	0.359605358	0.013194474	0.038362924	0.019758486	0.037291335	2.84E-06	0.026117658	0.032281467	0.000813726	3.59E-08	0.231517692	0.003668065	0.000847327	0.006933666	0.009889959	0.010578576	0.109261624	0.042679363
COASY	0.00233671	0.000565232	7.51E-05	0.004995543	3.59E-08	0.00049487	0.000436354	0.042609791	5.71E-06	0.014670144	3.59E-08	0.007276861	0.755838204	0.000354289	2.23E-05	0.000148945	0.000281198	0.007696091	0.000202148	2.69E-06	0.014982179	0.039413332	1.11E-06	2.69E-06	0.000572483	1.73E-05	0.001429467	0.371466502	0.002754217	0.008058242	2.51E-07	0.000156484	0.272828472	0.080476337	3.42E-05	0.014704966	0.039780652	0.000275526	0.016074589	0.001343094	0.003563886	0.038522818	0.029034822	9.44E-06	0.007118403	1.68E-05	7.54E-07	0.000276962	0.09610567
NSMCE2	0.008450332	0.001271798	0.005262633	0.005115518	0.000230652	0.013171929	6.57E-05	0.04829851	0.000151171	0.000898663	0.097999995	0.000566452	0.000158136	0.002088791	0.018839469	0.001589003	0.000207892	0.059341873	0.000172424	0.004601802	0.014192254	0.097327102	0.009593935	4.68E-05	0.005948594	0.0004342	0.000879852	0.708712482	0.004664482	0.167287111	4.96E-05	0.000477782	0.001831107	0.040833932	0.000648518	0.00025133	0.001955821	0.001076938	0.016332561	4.75E-05	0.009715705	0.005991744	0.006726241	0.010935055	0.00697416	0.000810207	0.000365345	0.023435132	0.027425751
COX7A2L	0.000335118	0.002597984	0.005143161	0.000786658	3.00E-05	0.007728472	3.77E-05	0.068900591	2.35E-05	0.007386067	0.000913812	0.001435283	0.19134039	0.00282501	0.000101128	6.67E-05	8.40E-05	0.014636686	9.11E-05	8.45E-05	0.012768567	0.056735524	0.00133893	6.78E-06	0.002262902	0.000360607	0.003415551	0.612354406	0.014024893	0.052535685	9.94E-06	0.000948635	0.046504487	0.350658074	4.90E-05	3.49E-05	0.006374573	0.001399671	0.04202406	0.000480151	0.028797528	0.00066338	0.007609359	0.005483484	0.005706633	0.000157777	8.71E-05	0.006523482	0.058881933
DYNC1LI1	0.009714053	0.001024382	0.016046516	0.010651523	0.000398516	0.0005368	3.78E-05	0.054267387	0.000804105	0.00190032	0.000539025	0.002280133	0.0636199	0.009787718	0.010063496	0.000181111	5.78E-05	0.233332465	4.13E-06	7.43E-06	0.005593623	0.013504427	0.001549658	1.38E-05	0.022286934	0.026777197	1.94E-05	0.391330066	0.043720294	0.00650022	0.000509947	0.001935214	0.032154241	0.08559225	0.00289487	0.003448865	0.001060281	0.000339067	0.003078458	0.000272654	0.006946733	0.000337919	0.00070251	4.30E-05	0.017079981	0.000823203	0.001371526	0.033666743	0.021109155
ZFAND3	2.17E-05	0.024444831	0.000102779	0.00033799	4.67E-07	0.012876408	0.000298214	0.002224346	9.11E-05	0.004811668	0.000121734	0.002193401	0.887933864	0.00452627	0.000546851	0.00121716	0.000939444	0.04294753	0.002313807	0.000242499	0.017843124	0.084800531	0.000535795	0.000122308	0.0004286	0.000487044	0.00248124	0.651041965	0.016410031	0.044977123	1.55E-05	2.08E-05	0.017314904	0.004764999	0.003970623	9.78E-05	0.018887645	0.000883657	0.020031104	0.005942993	0.01572364	0.006112796	0.009598674	0.079711398	0.002043702	0.000169264	0.00074164	0.000685278	0.015874775
ATXN1L	0.023780051	0.000489054	0.002132013	0.000328154	0.000100194	0.012243147	3.54E-05	0.026015202	0.000170485	0.032359081	0.002890706	0.00669307	0.023819181	0.000389111	0.000768923	0.000213133	0.002611051	0.000691166	0.00135372	0.000239268	0.004677764	0.024778693	0.000727855	0.001915326	0.000167039	0.000262602	0.000699566	0.07185552	0.011714712	0.012941529	3.43E-05	0.000253699	0.005070214	0.06666709	7.97E-05	0.000543549	0.005742245	0.001448709	0.009841782	0.000270787	0.004030431	0.056685193	0.106237768	0.00324582	0.000571765	0.003404997	0.000107303	0.002211997	0.027733694
FAM168A	0.006292148	2.21E-05	0.000174362	0.011169476	7.79E-06	0.018894107	5.12E-05	0.006948743	0.001886033	0.031702701	0.000610752	0.02039584	0.257139116	1.42E-05	0.000677524	7.15E-05	0.002515344	0.00073805	0.014912965	1.04E-05	0.001277327	0.086027204	5.85E-06	0.000216077	5.83E-05	1.26E-06	0.001401682	0.007843852	0.00184202	0.006268168	9.41E-05	9.30E-06	0.021743134	0.025534513	4.75E-05	0.001822707	0.000785365	0.002774751	0.019398275	0.001375044	0.002058923	0.309346863	0.08873687	0.00115606	0.002023383	0.002995747	3.68E-05	0.00047972	0.023822124
ZCWPW1	3.20E-06	0.056924641	0.002259527	0.003345548	0.000323774	0.001772591	0.092887025	0.280948209	0.00040146	0.162806684	0.002976074	0.001945697	8.78E-05	0.159241973	0.003709134	0.000693464	0.026443407	0.019443148	0.004644378	0.000539169	0.018561179	0.001367506	0.001009376	0.034878841	0.010393624	0.016503584	0.015701598	0.055275865	0.011156552	0.00087059	0.003992737	0.068382782	0.041936754	0.004500423	9.54E-05	0.00017508	0.203023906	0.008363959	0.001682485	0.005747199	0.000790966	0.013777763	0.0022736	6.00E-06	0.016256598	3.70E-06	6.96E-05	0.000227349	0.136625592
ABHD2	0.004308362	0.00305218	8.91E-05	0.000182475	0.000543046	0.00642756	0.001937512	0.015459709	5.92E-06	0.163568464	0.002554115	0.001053173	0.013688446	0.002943549	0.000356371	7.98E-05	0.00511918	0.001191959	0.000395573	0.000118144	0.001289389	0.00974945	0.035776535	0.000770431	3.34E-06	0.000927023	0.001031203	0.023444681	0.039968261	0.001148449	0.000124175	0.000162803	0.000486182	0.022450131	5.24E-05	3.12E-06	0.143470695	0.000226847	0.004654143	0.000316307	0.143980534	0.014922227	0.086235706	0.00077718	0.001459766	0.000682119	5.07E-05	0.001007653	0.034001323
MAST3	0.001268568	0.000218518	0.000420199	0.007602754	4.77E-06	0.012537233	8.35E-05	0.118512399	1.61E-05	0.024515337	0.004536896	0.003015994	0.097293213	0.001079307	3.55E-06	0.000472397	0.000402681	0.007248214	2.76E-05	3.85E-05	0.007754033	0.042301058	0.003498263	3.31E-05	0.000137027	0.000136309	0.000228713	0.336841935	0.023836484	0.028820289	6.60E-05	0.000369869	0.002942616	0.135693938	0.000138894	0.000439657	0.035629851	0.000169552	0.036807845	0.000121303	0.022970166	0.025109252	0.120643156	0.005915423	0.003985845	0.003867593	6.53E-05	0.000333826	0.085356465
GRK4	0.043781395	7.22E-06	0.039300824	0.001391271	0.00049968	0.002773818	4.76E-05	0.038227512	0.000591941	0.003142861	0.010123806	0.003762193	0.001126551	0.000316379	0.048751916	0.000406199	8.78E-05	0.007984002	0.000666037	0.000789745	0.004509397	0.033297987	0.000606588	6.02E-05	0.087828622	5.71E-05	0.002772741	0.117023231	0.001331678	0.049410307	0.000120585	0.005454622	0.004060228	0.064970641	0.000315948	0.00644235	7.53E-05	0.021697614	0.038303977	0.000606229	8.91E-05	0.211455965	0.008914149	0.000278613	0.000981734	0.001815958	0.000197553	0.023682764	0.006867181
RIMBP2	0.003537321	0.000447626	0.000117713	0.001086056	1.88E-05	0.036432627	1.17E-05	0.014689673	4.34E-06	0.01495626	0.013549157	0.002086852	0.097084352	0.00180009	1.45E-05	3.97E-05	0.000982523	0.001531924	5.27E-05	1.86E-05	0.002119808	0.013249041	0.013562799	0.000176947	2.20E-05	0.00010163	9.69E-05	0.407741568	0.038172084	0.056572111	0.00048532	0.001925091	0.002671075	0.142950158	3.96E-05	0.000118575	0.057405976	0.000107446	0.029263284	0.001181117	0.243183473	0.019319081	0.084307061	0.012756935	0.004372478	0.000291896	5.16E-05	0.000260305	0.079653026
HRASLS5	0.00184561	0.055711465	0.000642918	0.001113268	0.000397224	8.94E-06	0.075855042	0.001698783	0.015044141	6.71E-06	0.008303433	0.000251043	5.21E-06	0.244705883	0.072698862	0.230233005	0.083063874	0.088912489	0.000802956	0.000267413	0.012545346	0.008851828	0.008011142	0.012562506	0.03331687	0.051933728	0.082445404	0.000993006	0.012943396	0.003728591	0.000767846	0.042277796	1.94E-05	0.00158886	0.009790231	0.078839193	0.000752697	0.001169701	0.004420583	3.05E-06	0.002276687	0.010253833	0.001384235	0.020859369	0.00928671	0.077610366	0.045045475	0.000358381	0.014081829
SMYD2	0.00136808	0.00277188	0.003150185	0.006899921	0.000155982	0.011017551	2.07E-05	0.02450069	0.000836916	0.002568331	0.001043983	0.002709846	0.29742591	0.006415282	0.009432389	5.38E-07	2.18E-05	0.003913113	1.12E-05	1.88E-05	0.021245069	0.003073935	0.002641422	9.37E-06	0.00197018	0.006143023	0.000461124	0.704035041	0.0029368	0.007603113	2.84E-05	0.000427379	0.51987401	0.354546022	5.53E-05	0.00010041	0.000601131	0.002196416	0.003753721	0.005405224	0.021684188	0.001004924	0.000100553	0.002052461	0.005462663	2.55E-06	4.94E-05	0.018153221	0.072169206
NEDD9	0.030765303	0.003853664	0.046542971	0.00156093	0.028293361	0.005321579	0.003558429	0.009485735	0.001247961	0.071951729	0.000201358	0.000371951	0.009621146	0.02016709	0.046772726	1.18E-06	0.000488695	3.53E-05	0.003314387	0.000201358	0.001958908	0.000374464	5.47E-05	0.001937656	0.000741568	0.000364484	0.002690389	0.004887702	0.003609263	0.013004639	0.000274449	5.12E-05	0.21487586	0.002995747	0.000192168	0.015146238	0.000497167	0.060491722	0.023724048	0.068496869	0.011405908	0.003722848	0.002404703	0.001194328	2.12E-05	6.18E-05	0.004866091	0.053963824	0.004010256
SUSD6	0.005614085	0.000424651	3.12E-06	0.000910151	2.27E-05	0.014618234	2.61E-05	0.024074136	7.14E-06	0.053247134	4.13E-06	0.019491756	0.43492597	0.000308625	3.73E-05	1.23E-05	0.000264971	0.001614563	3.83E-05	3.59E-08	0.009025077	0.00925318	0.000437862	1.07E-05	0.000110749	0.000265259	3.31E-05	0.377043935	0.008392391	0.007894685	9.66E-06	9.83E-05	0.042849022	0.046460044	4.33E-05	0.000117857	0.029926628	0.000472684	0.006426483	0.001639047	0.014606028	0.046853068	0.007257835	0.000381859	0.008260139	0.000160361	2.91E-06	0.000652323	0.04280659
PABPC5	0.00033519	0.234061791	0.007098874	6.21E-06	0.000171275	0.002783798	0.170006111	0.336408704	0.021475614	0.004537183	0.001413959	0.000114841	0.00197937	0.171468355	0.056413006	0.013619592	0.000632507	0.05114725	1.16E-05	0.00149624	0.001859898	0.002908368	0.007858858	0.042954638	0.28509621	0.08633529	0.001165896	0.004116517	0.067496576	0.003570492	1.11E-06	0.087547173	0.000174218	8.55E-05	0.003132809	0.003337291	0.343446944	0.002058061	0.093258294	0.000601275	0.001183487	0.000616065	4.85E-05	0.000163664	0.001518497	0.000378987	0.000719383	7.00E-05	0.007412129
OSTF1	0.000353283	0.000370084	0.002616652	0.004144519	6.04E-05	0.036864422	0.000102564	0.087596714	0.000510378	0.028288335	0.004355965	0.000734604	0.082736546	0.002563377	0.001931696	0.00011039	3.22E-05	0.040280368	4.47E-05	1.40E-06	0.005302194	0.022605575	0.000955743	4.42E-06	0.008536993	0.000591295	0.000687935	0.5078753	0.017341901	0.080869361	2.57E-05	0.000463135	0.048557989	0.060022305	7.90E-05	0.000361827	0.03356759	0.005929711	0.109062743	0.001053173	0.044268618	0.001974416	0.000545128	0.001089287	0.008782686	0.000694971	0.000156269	0.003608832	0.060436868
SPA17	0.011741134	0.001325288	0.011926732	0.001021797	0.000143848	0.005444785	0.000132073	0.081192094	0.007844642	0.004917858	4.35E-05	0.00146709	0.009754404	0.009529245	0.024985472	3.77E-06	0.000103856	0.008424126	0.00011477	1.25E-05	0.024332251	0.012686286	0.002724349	5.80E-05	0.001658073	0.000470817	0.001407066	0.420573354	0.001686649	0.031547761	3.91E-05	0.002040183	0.037486698	0.41306024	3.74E-05	0.000434344	0.00029125	0.000483382	0.005009185	0.001595106	0.010028386	0.00856722	0.001438873	0.005387993	0.007008336	0.000397008	0.000114985	0.004699519	0.139942887
CASC3	0.311065354	1.50E-05	0.025859544	0.001571556	0.001642349	0.023610104	1.59E-05	0.037389267	0.000177808	0.015513917	0.034127616	0.034611393	0.00842269	0.009169464	0.011588634	0.000178383	0.010815798	0.020256048	0.000272654	0.006494619	0.029654369	0.001539678	0.018441419	0.021638165	0.000842732	0.005063752	1.67E-05	0.005510265	0.034490341	0.025296861	0.001108745	0.001906567	0.000512747	0.133477741	0.0030893	0.022791245	0.011132643	6.72E-05	0.001949646	0.00051763	0.310596942	0.131308572	0.121411541	0.004938823	0.000324205	0.03843386	0.000612188	0.001146582	0.014472842
ARPC3	0.000946481	0.001688013	0.040661401	0.000472899	6.78E-06	0.002755438	2.19E-05	0.174929749	0.000153397	0.010124309	0.00138926	0.00894294	0.132078608	0.001414174	0.003145661	4.27E-06	0.000114052	0.01305856	3.72E-05	2.16E-05	0.006553853	0.046167179	0.000694469	2.83E-05	0.006185528	3.18E-05	0.00036154	0.481019448	0.006599301	0.062633967	3.55E-06	0.011563936	0.217799916	0.65709384	1.12E-05	0.000340503	0.002125911	0.001246167	0.031026434	0.001990786	0.067660922	0.010277239	0.001925019	0.001041541	0.01599913	0.000117354	0.000123314	0.002247609	0.125871649
CHMP4A	1.12E-05	0.000599336	0.001284076	0.001239489	0.000394639	0.006965975	5.09E-05	0.006898341	0.001440453	0.003016065	0.013811221	0.15969624	0.008227614	1.47E-06	0.000178383	0.000240273	0.005233914	0.000777037	0.004723141	8.94E-06	0.004743029	0.012183698	0.003891071	3.98E-05	0.003144872	0.00028486	6.86E-05	0.005432795	1.16E-05	0.19916719	0.000104143	8.43E-05	0.029879744	0.151371878	4.74E-05	0.000207748	0.000198127	0.001856308	0.047008296	0.024894862	0.004873127	0.025203236	0.013069258	0.001133946	0.000459114	0.000465432	0.004904934	5.80E-05	2.23E-05
MRPS18C	0.001486475	0.014516495	0.000245083	9.47E-05	0.000503198	0.011153178	2.37E-05	0.021759576	5.94E-05	0.06662674	0.000391049	0.004756455	0.023805252	0.002509529	0.000801951	1.82E-05	0.00101074	0.008527946	0.000290388	9.14E-05	0.000879062	0.032493416	0.024896729	0.000967374	8.72E-06	0.000684776	0.000259084	0.283321501	0.004048524	0.012878418	0.00024494	0.000336698	0.043093783	0.157321656	8.15E-05	1.76E-05	0.036059851	0.004486709	0.010771283	0.002696061	0.179021245	0.002301745	0.004552979	0.000312717	0.02125347	4.47E-05	8.01E-05	0.001039962	0.121743536
RAB6B	0.047101059	4.70E-06	0.003868024	0.006662771	0.000233308	0.000168331	0.001319329	0.031613456	0.003143005	0.035342514	0.001350489	0.06546648	0.02973586	0.000119221	0.005526851	0.001782571	0.003971916	0.000305753	0.005693135	2.12E-06	0.000517199	0.009561769	1.97E-06	0.000997098	0.000291106	1.09E-05	0.001240853	0.000835193	0.022391472	0.001783576	0.001737195	0.027397678	0.005861072	0.003721771	0.000120298	0.02036511	0.000922931	0.019236728	0.004196429	0.000401029	0.00018226	0.959058873	0.317064242	0.000186783	0.040619758	0.041577188	9.75E-05	0.001907285	0.0035888
GTF3C3	0.000111682	0.000168187	0.145649629	0.000193532	0.000177019	0.003932211	0.003572502	0.102510218	0.000673216	0.009248513	0.04841188	0.038073218	0.022283918	0.001289102	0.016154501	0.006914137	0.00430427	0.050946933	0.00107701	0.002865576	0.000202435	0.043735157	0.02276109	0.000252479	0.195897282	0.03625306	0.002248111	0.114876391	0.014365647	0.004840962	4.84E-05	6.79E-05	0.016574305	0.001521226	0.004131164	0.000986472	0.057899302	0.000793909	0.012065805	0.002799665	0.010767334	0.009130118	0.043033759	0.00039708	0.007693435	0.004038042	0.001380142	0.014482894	0.002001269
ARL3	0.001051809	0.000116852	0.002806845	0.001754714	5.02E-05	0.013601355	0.001527257	0.105560208	0.003967823	0.008412279	3.16E-05	0.010750892	0.228479836	9.88E-05	0.001802962	2.04E-05	0.002602148	0.009557677	0.003176606	5.38E-07	0.004280505	0.002775254	0.000914961	1.18E-06	0.004509972	2.70E-05	0.000372453	0.084596049	0.003505801	0.029371915	1.96E-05	0.000350196	0.053075823	0.275280957	2.22E-05	0.00122915	0.000352494	0.005195645	0.010062993	0.001965082	0.036256506	0.009208809	0.015212867	0.000454016	0.001772879	0.001976642	0.000110103	0.000262315	0.003715811
LURAP1	0.059767995	0.000289885	1.97E-05	0.124125013	4.05E-05	0.031832513	7.57E-06	0.010911577	0.000934059	0.014895447	0.000838783	0.00701767	0.021035706	0.001393138	0.001261962	0.000170126	1.95E-05	0.036727287	0.000299506	8.72E-05	0.00045136	0.008693298	0.003116224	7.75E-05	3.48E-06	2.23E-05	1.79E-05	0.148081651	0.038247544	0.097690329	0.031348449	0.00110336	0.005035392	0.018431583	0.017159533	0.003110049	0.000232662	0.006604543	0.0006422	4.80E-05	0.00240456	0.006996992	0.067401156	0.165667702	0.066209664	0.174985823	0.00037669	0.010488541	0.013606883
SUPT3H	0.013747321	6.39E-05	0.015221698	0.026226433	7.03E-05	3.29E-05	4.20E-06	0.012682624	0.01042701	0.000165172	0.002996824	0.024677888	0.006462382	0.003586862	0.103968728	0.004455477	0.000296204	0.036211776	0.023814298	0.003927473	0.004829977	0.072205177	3.36E-05	0.000350268	0.075662048	1.23E-05	0.003411028	0.074456914	0.000166895	0.186539959	0.00280943	0.020633061	0.030964256	0.081733596	0.017733632	0.017930934	1.08E-07	0.017324525	0.006137279	0.004074444	7.54E-07	0.246675525	0.002309786	0.000905843	0.014976363	0.006580059	0.02203765	0.09829487	0.029653148
L3MBTL4	0.00014155	0.001179466	0.025338934	0.000150597	3.26E-05	0.002451588	0.000347827	0.157286834	0.008031461	0.001049439	0.009582375	0.006284825	0.018218629	0.006551484	0.018402217	0.000601849	4.05E-05	0.004604602	0.001871458	0.025068111	0.01051683	0.027182857	0.006790715	6.86E-06	0.12732901	0.000128124	0.01995227	0.053640229	0.004359985	0.045627687	1.54E-06	0.000554462	0.041835231	0.050832845	0.003660455	8.43E-05	0.000358309	0.012164672	0.015199081	0.002454747	0.000106297	0.031906393	0.010240837	0.000989631	0.00036793	2.90E-05	0.000144494	0.004304413	0.019998508
TAP2	0.21187419	0.00040347	6.33E-05	3.09E-05	0.00056674	0.001335484	0.004789698	0.000261382	0.063996339	7.32E-05	0.000799581	0.040449022	0.000141263	0.00883553	0.27813063	0.001050588	0.003937381	0.003549168	0.000936501	0.012404478	6.79E-05	0.008801426	0.471780591	0.016220484	0.003475503	0.009963122	0.00797711	0.000158925	0.001449499	0.000883442	0.118676673	0.328164684	0.000623532	0.024469745	0.001065666	0.098595418	0.000139396	0.001013253	0.005850517	0.00010479	0.000154833	0.256112473	0.287841201	0.000490203	0.002472696	0.04210311	0.000134658	0.0112463	0.060203236
NMRK1	0.003070489	0.020514594	0.126168606	6.48E-05	4.57E-05	0.01415815	0.005965394	0.073905288	0.000720962	0.014316322	0.130523027	0.000346247	0.013660947	0.001736908	0.01077315	0.001071912	0.002056841	0.119383886	0.00448233	0.003266282	8.06E-05	0.069544334	0.050388917	0.003693195	0.010273434	0.009988179	0.013351353	0.161928448	0.029715469	0.036871243	0.000152607	0.000467443	0.021946108	0.002904276	0.000838927	0.003581261	0.144596276	0.055989038	0.057909785	0.000732019	0.179896178	0.00570929	0.029081419	0.00330211	0.005540779	0.000776965	0.007178498	0.004332199	0.018982491
MRPS31	0.004113358	7.16E-05	0.03919643	0.005407594	0.001444186	0.000890334	0.000405552	0.023390186	0.000173931	0.030590331	0.043042016	0.010387449	0.019513942	0.017691702	0.075066338	0.01528208	0.000930613	0.11553514	0.000355078	0.017695004	0.016535247	0.035146505	0.018748716	4.64E-05	0.06851288	0.012443895	0.001094098	0.133768237	0.019822602	0.007517888	0.000643205	0.000587633	0.071555116	0.005745117	0.009828859	0.000777108	0.00739698	0.002637258	0.001362193	0.002312945	0.022920913	0.040680859	0.008400073	0.000245442	0.08796748	0.000209112	0.001756006	0.031804511	0.016770745
ZNF486	0.010490121	0.000114411	0.000107733	0.029432799	7.54E-07	0.001009878	3.70E-06	0.000189727	0.02470991	0.00037073	0.21429731	0.359873524	0.024684637	0.014804263	0.03618198	0.001285297	0.00836482	0.018937976	0.005041925	0.002096043	0.000127765	0.001609322	0.158191779	0.198149809	0.000289096	0.019537779	0.003686589	0.002362127	0.00585382	0.092618284	0.017085437	0.002520011	1.32E-05	0.003632956	0.057129625	0.026996684	0.003219326	0.000809705	0.000349406	0.014867876	0.059816675	0.066053215	0.065411482	0.81211325	0.001973196	0.107988569	0.028917575	6.08E-05	0.026289687
PTTG1	6.10E-07	0.062620899	0.000381931	0.017853463	0.000180896	0.002378066	0.000105508	0.043179797	0.000279259	0.006575967	0.00027847	0.002438592	0.694978982	0.001210339	1.09E-05	2.78E-05	0.000317241	0.002235762	7.93E-06	4.77E-06	0.006636277	0.018423111	3.17E-05	4.99E-06	5.97E-05	6.44E-05	2.83E-05	0.84642729	0.007075611	0.008447388	2.09E-05	0.000610896	0.784316768	0.247550387	0.000171777	4.53E-05	0.021236741	0.007173041	0.005796381	0.001595465	0.020328349	0.005475084	0.000649667	0.00294319	0.240724813	5.40E-05	2.08E-05	0.010059044	0.085118956
HENMT1	0.003085566	8.00E-05	0.003159734	0.000446836	7.66E-05	0.005166567	3.36E-05	0.046253911	8.71E-05	0.008360513	0.000447339	0.006669879	0.12375561	0.00442324	0.001276106	2.35E-05	0.000218231	0.027713806	9.30E-05	3.62E-05	0.015219257	0.03259738	0.007027865	4.63E-06	0.001400461	0.001113699	0.00150385	0.271609338	0.006901213	0.038831264	1.73E-05	0.000530625	0.050270234	0.538980604	6.35E-05	0.000100912	0.004140785	0.000115488	0.010392906	0.001547001	0.039670872	0.005862005	0.005285321	0.000235175	0.004292639	3.92E-05	2.32E-05	0.007958586	0.114581516
ATP5O	0.000292829	0.0117845	0.002122033	0.018297966	4.25E-05	0.070364701	4.43E-05	0.017666429	0.024061213	0.000644353	0.001567536	0.004151627	0.091263738	0.001694977	0.002693619	9.69E-07	0.001698926	0.001660299	0.001424513	4.70E-05	0.00266368	0.015520953	0.00043779	0.000477351	5.23E-05	9.45E-05	0.000287516	0.355801414	0.000629994	0.017763285	2.30E-05	0.000156843	0.0837041	0.272309945	3.55E-05	0.00021622	0.000535148	0.011248454	0.035764975	0.012121952	0.030427564	0.007859576	0.000534143	0.002061364	0.004642224	2.76E-06	5.05E-05	0.000143202	0.148602045
LINC00672	0.033804237	2.85E-05	0.015303045	0.000470171	2.62E-05	0.002400754	1.04E-05	0.033091998	0.000110677	0.004984846	0.000325713	0.012822487	0.23087402	0.002152332	0.006820655	2.60E-05	0.001287881	0.012624324	0.000145068	0.000325354	0.01481453	0.056900229	0.002625914	0.000145212	0.001773956	0.000208251	0.000319036	0.046660505	0.006571013	0.020548483	0.00017508	0.001528764	0.013123466	0.28383134	0.000169839	0.002671218	0.001732672	0.000105005	0.011204083	0.004508679	0.038906508	0.027460788	0.015130801	5.52E-05	0.003766501	0.000383941	2.21E-05	0.009072392	0.054090476
SYNM	0.283079038	1.62E-06	0.001118222	0.000212415	3.48E-06	0.003725504	7.03E-05	0.006163127	0.000203512	0.007814128	6.71E-06	0.062075089	0.385973915	6.73E-05	0.001642995	3.16E-05	0.018785117	0.002335777	0.00953463	1.23E-05	0.008523064	0.034302301	9.37E-06	0.00050327	0.000468304	3.12E-06	0.001185282	0.00063782	0.012097325	0.005508542	0.000213779	0.00210473	0.023558266	0.093947916	2.91E-06	0.042200756	0.001191456	3.15E-05	0.006363731	0.000660006	0.092937858	0.492154137	0.16257973	2.75E-05	0.001980232	0.007780167	1.69E-06	0.000839717	0.012620591
CYB5RL	0.01946038	0.000281126	0.003642792	0.000483597	0.001148377	0.209976778	0.000609029	0.0361888	0.00545857	0.016786397	0.010815367	0.000201143	0.030671104	0.003463584	0.00068492	1.22E-05	0.001449571	0.011224114	5.07E-05	0.000112185	1.50E-05	0.000753774	0.016237069	0.000706531	0.000148945	0.000823706	0.000183983	0.049305266	0.444559573	0.021974612	0.000243504	0.033810555	0.00023137	0.023002691	6.46E-05	0.008959525	0.178491661	0.002939959	0.212168994	0.001717666	0.421975215	0.031369414	0.06499376	0.010493495	0.004915417	0.060604876	0.000125683	0.001130212	0.044414009
TMEM60	0.017907096	0.006577762	0.002115069	0.00820629	0.000238334	0.003300602	0.000538451	0.023845818	0.009896995	0.000181685	3.19E-05	0.001768355	0.017579337	0.003171293	2.96E-05	1.97E-06	0.003881234	0.001356449	0.004788118	5.75E-05	0.005943496	0.003158011	0.040979898	3.95E-07	2.75E-05	0.0056973	0.002098627	0.314579592	0.019523347	0.000531271	0.007337962	0.00027531	0.015536749	0.408010453	3.82E-05	0.00029168	0.004599863	5.33E-05	0.000204948	0.000903976	0.020436477	0.000633727	0.053398485	0.010203359	0.001695624	0.000239914	3.43E-05	0.004367955	0.030886786
EFCAB6	0.023119219	0.000614557	0.005359058	0.023650455	0.000178311	0.000870446	1.40E-05	0.010465422	0.01905314	3.05E-05	0.000460837	0.016488506	0.019640666	0.008428362	0.116363118	0.000790391	0.000459617	0.074214452	0.004350939	0.032849966	0.006504671	0.016515144	0.000659934	0.000386526	0.026177466	9.55E-05	0.000701361	0.012692461	0.001252772	0.03768443	0.001852718	0.073353447	0.01702405	0.038979886	0.034752763	0.008218496	1.83E-06	0.001805906	0.006134623	0.001865355	1.46E-05	0.25262516	0.003551968	0.001843456	0.008573179	0.007889229	0.005599367	0.032591923	0.015523035
ATP5C1	0.003899615	0.000103856	0.001344817	0.002828313	1.95E-05	0.01797193	2.99E-05	0.036571054	1.54E-06	0.012275672	0.000292686	0.002821636	0.348263243	0.000291609	3.29E-05	3.21E-05	0.000152823	0.004157155	0.000371879	3.22E-05	0.007376948	0.085110556	0.000167398	3.55E-06	0.000452365	1.27E-05	0.001269357	0.291692101	0.006826686	0.045057178	7.79E-06	0.0001623	0.050875565	0.456713654	5.42E-06	0.000589141	0.002119018	0.001007078	0.013344389	0.00035515	0.045340638	0.026379076	0.021341782	0.000180824	0.019650789	0.000101343	3.70E-06	0.004351872	0.094853149
SBDSP1	0.001939881	0.000197984	0.240704997	7.38E-05	2.24E-05	0.000897873	0.001490065	0.199979157	0.001225704	0.010590997	0.022005126	0.000161438	0.083436507	0.019832295	0.005371479	0.002631514	0.000647297	0.103964061	0.003615294	0.0002262	0.031796183	0.0733276	0.000226847	6.68E-05	0.079598388	0.000106944	0.077193433	0.163968237	0.048363129	0.029164418	1.43E-05	0.010389531	0.267150522	0.006727174	6.97E-05	0.002675239	0.018247348	0.021318806	0.036728364	0.00047613	0.015238571	0.017322946	0.004052617	0.013110757	0.014851004	0.002018285	0.002775254	0.004854245	0.059019211
RAPGEF1	0.003281575	0.001581967	0.00040943	0.003458989	7.72E-06	0.031569875	0.000152464	0.046022577	1.07E-05	0.017814908	0.001900536	0.001785515	0.236278132	0.004888708	5.65E-05	0.000479361	0.000605295	0.055204713	0.000122955	0.000323272	0.010292747	0.027790773	0.00945479	0.000160361	0.000332534	0.001076723	0.000558842	0.438351895	0.036227069	0.038263124	7.83E-05	0.001026536	0.009257919	0.046050435	0.000688868	0.001831897	0.021911716	0.000495157	0.058230651	0.000369438	0.023227204	0.007058092	0.092690011	0.022466717	0.00375329	0.001373106	0.000145715	0.000775385	0.056444454
TASP1	0.021375455	8.41E-05	0.022044543	0.000394711	3.11E-05	0.023311926	2.71E-05	0.027886265	0.001521441	0.011488547	0.001414103	0.007776506	0.015216672	0.001474844	0.060922368	0.000109959	1.15E-05	0.042628386	0.00025614	0.000125037	0.013446917	0.068024365	0.000160002	0.000486254	0.245162664	0.001114058	0.005325959	0.062876214	0.000593233	0.108485485	2.94E-05	0.003239214	0.00785893	0.065963252	0.000168977	0.016384973	5.75E-05	0.003721196	0.110831636	0.002772454	0.000372166	0.032974249	0.001598122	6.43E-06	0.000104143	0.000911228	0.000340719	0.009995	0.101561045
BAIAP3	0.006084651	9.30E-06	0.13070159	0.001303462	1.04E-05	0.000177019	0.000568678	0.006343269	0.000523804	0.005050828	0.000599336	0.002446346	0.286563121	0.028909031	3.40E-05	0.022296555	0.003562378	0.020469864	0.004752722	0.000884519	0.02411499	0.021778746	0.003133025	8.68E-05	0.00082629	6.16E-05	0.033817304	0.028512418	0.072023528	0.00368264	0.00050248	0.002417627	0.017221495	0.050286389	0.003206115	0.009084526	0.194434034	0.000488408	0.11567486	0.000541395	0.004522465	0.104193528	0.174466507	0.016012771	0.018119763	0.001322129	0.001529267	0.001251408	0.029193998
PPCS	0.006225807	0.000635307	0.110132896	0.000174147	0.00018585	0.006374644	0.000132288	0.103529538	0.000135519	0.008173406	0.003114501	0.000327364	0.028810093	0.0093901	0.00144835	9.77E-05	4.62E-05	0.09213142	2.11E-05	3.90E-05	0.023187715	0.077294238	0.002822282	2.49E-05	0.042905097	0.002150107	0.009604633	0.606507371	0.020577848	0.076422535	5.94E-05	0.006550694	0.015943988	0.599150921	9.15E-06	0.001554755	0.002210561	0.000899525	0.059496383	0.000288521	0.060263116	0.001458043	0.00397888	0.001159291	0.001586203	0.000556257	0.000640476	0.009464052	0.097321645
NDUFB3	0.008530387	0.000264541	0.019639517	0.000278039	0.000356873	0.033459461	1.66E-05	0.067704503	1.58E-05	0.018356051	0.011987832	0.002758669	0.063289485	0.000818464	9.11E-05	0.000115631	0.000438867	0.0094484	6.25E-05	0.00014672	0.004787113	0.06476537	0.001655488	0.000204589	0.001162809	0.000160433	0.0012056	0.197414092	0.014614859	0.040291281	9.90E-05	0.00104987	0.002306268	0.429293899	2.01E-05	0.00125428	0.005044366	0.001347115	0.058447697	0.000291896	0.189453891	0.006756109	0.028435378	0.001348694	0.004229169	0.00379041	0.000196117	0.004821074	0.089761144
MAP2K3	0.180935602	3.77E-05	0.000291824	0.001239776	0.0005368	0.006170019	9.69E-07	0.002627278	0.001071553	0.015088584	0.000323128	0.042875803	0.147623434	0.004061233	0.02886825	1.69E-06	0.00071328	0.009858224	2.87E-05	1.60E-05	0.00701408	0.001176235	0.000239986	0.000344596	0.001358962	0.000695905	2.17E-05	0.007464757	0.021263522	0.005476161	3.97E-05	0.001077728	0.111044518	0.032703497	0.000158064	0.005004662	0.001704239	0.000208682	0.001571987	0.017072083	0.085417709	0.279034858	0.001175517	0.000167685	0.007403011	0.000278111	3.95E-05	0.003295432	0.040797746
LRRN3	0.000571837	0.002912461	0.001039316	0.002710636	1.93E-05	0.000597828	0.000284572	0.008523279	0.000801663	0.004532301	0.00024336	0.01655334	0.710358744	0.057761665	0.013001193	0.003125773	0.00323943	0.134282384	0.00027251	0.000171777	0.011849621	0.002544494	0.002064451	7.99E-05	0.085293067	0.089415292	0.000435062	0.01701328	0.084859118	0.001044772	2.62E-05	0.001872606	0.264904027	0.004121759	0.041421386	0.001968098	0.038120174	0.000488838	0.001854657	0.003936447	0.003936017	0.057864911	0.004424173	0.000177593	0.039707777	9.80E-05	0.000142555	0.00163	0.01648427
MANEAL	0.007687404	0.000169839	0.104974191	0.148469649	9.12E-05	0.002169133	0.000314871	0.061886403	0.00157371	0.000433841	0.016708137	0.002825154	0.022775378	0.029304711	0.008453779	0.007603902	0.008314059	0.430659358	0.00747043	0.015828034	0.076482487	0.001166686	0.005233914	0.000518491	0.014689888	0.00362032	0.00032399	0.114850544	0.153291261	0.074053695	0.004849003	0.002903701	0.000948922	0.008101752	0.106238199	0.031943944	0.006758047	0.005126863	0.002852365	0.001047716	0.013038528	0.205271694	0.04232109	0.45930392	0.00819832	0.062042851	0.05564139	0.00296516	0.00296315
DNAJC9	0.000546564	0.006001006	0.244408998	0.00105906	0.000528902	0.014010461	0.022349973	0.130029271	0.024094455	0.007649351	0.017889578	0.005826393	0.016165271	0.026162245	0.236715168	0.10814674	0.001891058	0.366587882	0.006826974	0.019957655	0.000628989	0.038637624	0.000971754	0.030888581	0.808821515	0.167982047	0.124601322	0.005709146	0.00323146	0.013889553	0.000506644	0.007175339	0.002558136	0.000576432	0.042810251	0.026711358	0.007597584	0.019056658	0.052435167	0.005711731	0.000316235	0.002779347	0.001943974	0.002857607	0.014795144	0.012937221	0.222068323	0.009554518	0.00336479
PPA1	0.001326365	0.00058153	0.018503094	0.000436354	0.000242068	0.025385029	2.16E-05	0.056564285	0.000139037	0.012142486	0.038016641	0.003966674	0.066925923	0.000958184	0.004209353	4.42E-05	0.000173213	0.025084338	2.20E-05	7.72E-05	0.004675395	0.040272685	0.003638915	5.37E-05	0.007846293	0.000903258	0.000436498	0.458145671	0.00961849	0.055913865	3.36E-05	0.000544985	0.04055636	0.306360342	3.59E-05	0.000539672	0.004530363	0.002796578	0.02441726	0.001162952	0.073855389	0.009158766	0.006193138	0.001743513	0.007877741	0.000670273	0.000178814	0.008897851	0.040811675
DNAH10OS	0.063421091	2.47E-05	0.000290532	0.004651917	2.00E-05	0.004728957	4.13E-06	0.003153559	0.000195614	0.026183067	0.000107087	0.008106993	0.244522224	0.002461424	0.000647656	3.03E-05	0.002141204	0.020339334	0.000321261	1.68E-05	0.010697905	0.041809958	0.002103725	7.61E-05	7.38E-05	0.000661585	0.001802029	0.197080159	0.015674386	0.001698783	0.000459832	5.46E-05	0.014945921	0.177300599	8.50E-05	0.00099516	0.007022767	0.00036312	0.003761978	0.002096043	0.033481001	0.073655502	0.057256061	0.000716511	0.009457662	0.000776103	8.65E-06	0.000404547	0.106176955
NEK11	0.000233308	0.006288917	2.12E-05	0.009717859	3.44E-05	0.033655542	6.93E-06	0.024775821	8.22E-05	0.003824586	2.97E-05	0.007660049	0.199201654	0.001066025	0.000669411	0.000223831	0.000134801	0.022320966	0.000197625	0.000102348	0.008892609	0.054347227	4.97E-05	5.92E-06	0.00344664	0.002307345	0.001304897	0.812948622	0.005411614	0.037017281	1.65E-05	8.14E-05	0.101188627	0.049434215	0.006481552	2.06E-05	0.000779693	0.000433769	0.020825193	0.000506285	0.000191953	7.52E-05	0.001426093	0.000208035	0.022145491	0.000606372	2.93E-05	0.066744202	0.040075599
SSH2	0.020303076	5.65E-05	0.000181398	0.002667557	6.14E-06	0.013384021	0.000196476	0.020384998	0.000250468	0.044979779	6.66E-05	0.037809933	0.327413459	8.97E-05	0.000391552	1.83E-06	0.027611852	9.78E-05	0.001084261	4.63E-06	0.003118091	0.022337695	0.001765483	0.000135519	1.93E-05	7.67E-05	0.000625399	0.064470781	0.004687314	0.000893493	0.000118072	3.75E-05	0.005172454	0.158138074	4.67E-07	0.000624178	0.016145454	0.000158064	0.003511761	0.004524762	0.060980309	0.186913525	0.167396747	0.000115129	0.004947223	9.85E-05	1.08E-07	0.00027689	0.150663445
RARS	0.031136572	7.31E-05	0.040157808	0.001615281	2.32E-05	0.009078711	8.51E-06	0.052963028	0.001735472	0.005545375	0.006034967	0.009727192	0.040683946	0.001616358	0.083384382	6.76E-05	0.000218087	0.029206132	0.000233021	0.001382727	0.002971335	0.04473545	0.001383445	0.000375756	0.010848968	5.02E-05	0.000132432	0.145800548	0.002231382	0.066155815	0.000151746	0.005026848	0.050801111	0.098811531	0.001031203	0.007930154	0.000170054	0.0028869	0.025723558	0.001970898	0.001035008	0.044243704	0.018314695	0.000363479	0.022831021	0.002077016	0.00013394	0.037381226	0.060867514
UQCRB	0.006305	0.000707321	0.01708594	0.001526826	0.000723403	0.042782968	0.000100697	0.05641114	7.44E-05	0.013035154	0.035764186	0.00080353	0.013506653	0.001567895	0.000721321	0.000170988	0.000247022	0.018475452	0.000245442	0.000510593	0.001908936	0.065130895	0.008793743	0.000140904	0.001870237	0.000279906	0.002641709	0.130834416	0.011516621	0.132064105	0.000255566	0.006430504	0.000137458	0.235614572	0.000101343	0.001848482	0.006208073	0.004242523	0.226832855	0.000513609	0.072148385	0.006061101	0.011616061	0.000560637	0.001721184	0.003433572	0.000963999	0.00421323	0.088350021
RAB23	0.010057105	0.055538575	0.013224917	0.000331816	0.000273587	0.011406195	0.000314153	0.176114205	0.000202076	0.009206511	0.017876151	0.003760183	0.002469322	0.015103303	0.064286475	5.77E-05	0.00013595	0.054396337	9.51E-06	0.001189589	0.00468638	0.00322148	0.023605509	0.003191253	0.028316337	0.012956535	9.37E-06	0.203427915	0.006436247	0.038377427	1.80E-05	0.019268822	0.033416023	0.00910183	0.000658785	0.007388723	0.002390774	0.004802622	0.016985279	0.002759028	0.01346702	0.00647509	0.002008592	0.000157418	0.013828453	0.000252335	0.001123176	0.006901213	0.023224404
PACRGL	0.311142394	0.010669257	0.666304911	0.000286583	0.000310204	0.003090018	0.000974195	0.284947947	0.011061348	0.000370228	0.034654256	0.004359626	0.000547785	0.006224658	0.191063752	0.003620463	0.01227639	0.10022732	0.002085345	0.146613233	0.013451655	0.040226447	0.014362488	0.078445882	0.148101826	0.000194681	0.000111969	0.029336877	0.002136178	0.044387659	0.005669945	0.229815283	0.005957209	0.003244312	0.025297004	0.114572398	0.000762605	0.009474104	0.021290231	0.001859252	9.03E-05	0.083056982	0.072869024	0.00595642	0.002392641	0.008852259	0.01807532	0.033537003	0.006091975
PCDHB18P	0.003408012	0.000103354	0.000296922	0.003046436	2.60E-05	0.002908583	0.000148084	0.040627728	0.000129416	0.013250046	0.000598259	0.020594146	0.317858331	0.000651031	7.62E-05	3.41E-06	0.002322997	0.000298932	0.000148299	6.57E-06	0.002550813	0.003142	0.005573232	1.26E-05	0.000326072	0.000144135	0.000100553	0.096813313	0.027867167	0.001822922	0.000153971	0.000617142	0.032432674	0.133017945	1.76E-06	0.001138828	0.046111823	6.88E-05	0.009787575	0.010185194	0.096032076	0.096177899	0.135802569	0.000497095	0.003086715	4.51E-05	9.30E-06	0.000803602	0.073247975
C3orf14	0.023635449	0.061607036	0.088804145	0.000804105	0.002241721	0.004420224	0.000479648	0.115933764	0.015512337	0.000858025	0.003138338	0.000185491	0.01581468	0.106811939	0.097910391	0.000280193	0.000282347	0.639267409	0.000942173	0.000555539	0.005846137	0.013602863	0.00722251	0.003717319	0.13559579	0.229033257	0.000206456	0.093759518	0.025168701	0.023333753	0.000802669	0.049560149	0.0033696	0.028472211	0.004762199	0.005051905	0.000507003	0.001405271	0.015155572	0.000975631	0.010849543	2.00E-05	0.000217226	0.001745523	0.000393275	0.007850027	0.032417166	0.031388871	0.018353969
MRPL1	0.017455198	0.003667635	0.019858645	4.80E-05	0.000737691	0.004594335	0.000113764	0.181037914	5.51E-05	0.023254703	0.001864493	0.000572412	0.028038908	0.00983568	0.002631011	4.83E-05	4.35E-05	0.049294209	2.86E-05	9.00E-05	0.007627165	0.060988135	0.011365413	6.26E-05	0.001847333	0.001871529	0.00077438	0.682219067	0.03282699	0.033126892	2.33E-05	0.009075336	0.075765581	0.259191542	6.85E-05	0.000290962	0.017576896	0.002057846	0.02975381	8.51E-05	0.069545411	0.001866288	0.003602514	0.002268143	0.006117822	0.000535005	0.00024853	0.018540214	0.046964283
SETMAR	0.001506507	2.36E-05	0.000114411	0.000314584	7.94E-05	1.49E-05	0.000156628	0.003083125	0.000123026	0.029700248	0.024911878	0.736350002	0.008822893	0.002156281	0.039972784	0.000116493	0.029648194	1.53E-05	0.007813123	0.000135519	0.003522028	0.002444623	0.042815205	0.000228857	0.000474694	0.001117791	0.001270865	0.025574289	0.000405911	0.004848788	0.005803274	0.000489269	0.135662921	0.023339999	0.000106656	1.96E-05	0.003088151	0.000130709	1.90E-05	0.076004454	0.00845823	0.127381423	0.099907531	0.00016029	0.062353594	6.50E-06	1.93E-05	0.002320771	0.007536628
TANK	0.136984799	0.018101311	0.00657611	0.001964149	0.00096163	0.003649398	0.00350336	0.256000683	0.005304276	0.001004565	0.018120912	0.001125115	0.016915275	0.001412595	0.008378247	0.002386466	0.000128052	0.022273867	6.38E-05	0.001371239	0.000360894	0.001860329	0.00115247	9.27E-05	0.04796831	0.000345529	3.41E-05	0.085865802	0.10325972	0.049898822	0.000553098	0.20373478	0.042523633	0.003711719	0.009287715	0.00962689	0.000405768	0.031721656	0.044647066	9.01E-06	0.000776247	0.052917508	0.015310441	0.000251976	0.224706837	0.013264334	0.00297873	0.025239422	0.000813223
SYN2	0.009365473	0.000133652	0.014986343	0.005796094	0.000524809	0.00081071	0.023532849	0.045359161	0.001031131	0.057730792	0.009800929	0.009792672	0.004412111	0.000949424	0.001071769	0.004937746	0.014222123	0.000436641	0.005701392	1.81E-05	0.000205953	0.017445577	1.21E-05	0.006687541	0.000269926	0.000170557	0.006083431	0.006788705	0.018251082	0.003851223	0.005033381	0.052887066	0.000623819	0.001757586	6.86E-06	0.024484104	0.001035941	0.032501601	0.050287753	6.42E-05	0.000255853	0.333495418	0.517799902	0.000384516	0.037017065	0.015666416	0.000114698	0.000661513	0.010024581
TBR1	0.014145729	2.52E-05	0.000167685	0.008418167	4.27E-06	0.002500339	2.52E-05	0.020787571	3.31E-05	0.012818826	6.95E-05	0.145235137	0.258002275	0.000420343	0.000249176	3.05E-05	0.002359758	0.000705885	0.000369941	6.35E-06	0.007430007	0.018803282	0.000354648	2.65E-05	0.000163377	1.51E-05	0.000303599	0.167312025	0.004780149	0.021198113	0.000101846	0.00023058	0.002326012	0.12565288	3.11E-05	0.001334837	0.001607025	8.33E-05	0.003871039	0.002596476	0.012281631	0.15003521	0.190716679	0.001203016	0.006275491	0.000514686	3.27E-06	0.000786729	0.066317792
MRPL47	0.013369016	0.000311281	0.016920158	0.001131792	0.003017501	0.004137267	5.19E-05	0.109925614	0.000308266	0.028261483	0.002624621	0.002853586	0.105702081	0.002142999	0.00988881	2.15E-05	7.65E-05	0.011401959	0.000248458	4.52E-05	0.005281444	0.047327726	0.003582626	5.36E-05	0.000772729	0.000772442	7.56E-05	0.100939631	0.011311062	0.016700958	7.78E-05	0.002245814	0.294216456	0.335820389	9.72E-05	0.001094529	0.00108182	0.00878922	0.010331375	0.00057715	0.13005361	0.005236427	0.002568762	0.000301517	0.011580736	0.00074724	0.000493075	0.00814921	0.033579723
MNT	0.021298559	4.23E-05	1.09E-05	0.003296581	5.68E-05	0.053501012	1.15E-05	0.02508082	7.69E-05	0.07392374	0.000834906	0.042732494	0.178972924	0.000131427	0.000709977	4.45E-05	0.000177737	0.009442943	7.72E-06	4.33E-05	0.008048908	0.040844559	0.000693033	2.23E-05	0.000821264	0.000285434	5.08E-05	0.179633756	0.011761381	0.019746065	2.07E-05	5.89E-05	0.014028195	0.103437134	0.000171131	0.0010834	0.002123469	7.36E-05	0.005092184	0.000513034	0.013858105	0.087670738	0.072450512	0.000164526	0.01116646	0.004156437	7.43E-06	0.002869238	0.078355201
ZBTB4	0.221929034	7.28E-05	0.001082969	0.033855142	2.10E-05	0.030036407	3.93E-05	0.010251033	6.81E-05	0.001573064	0.004441907	0.017640797	0.068563713	0.003367949	0.008756193	0.000230293	0.001650032	0.062029425	0.001165824	0.001932989	0.001089144	0.01779624	0.002853801	0.000486038	0.000476489	7.87E-05	0.001190666	0.013058847	0.017926267	0.077110865	0.000435995	0.008798697	0.000761815	0.078258919	0.001447489	0.039746691	0.000575714	0.000332749	0.018634628	0.00011319	0.006817783	0.287763229	0.270986057	0.028929924	0.001455889	0.0155356	0.000424723	0.002245096	0.020659698
ZXDB	0.069622019	2.67E-05	0.001451151	0.000212702	0.000348114	0.004722064	0.000100123	0.003051965	8.88E-05	0.022566445	0.00313884	0.115496585	0.032256625	0.001796787	0.011832605	0.000101128	0.013151252	0.002307776	0.000428169	9.31E-05	0.002179903	0.027133963	0.021498445	0.002341593	6.68E-05	0.00061865	0.000145858	0.035191594	0.002845545	0.010935701	0.00678131	0.002891495	0.000565878	0.092769922	4.79E-05	0.001441386	0.003937237	0.000137745	0.00483529	0.005469699	0.189600934	0.225701745	0.126504838	7.76E-05	0.012626191	0.001369588	1.04E-05	0.001287881	0.060521805
DNAJC1	0.002602148	1.04E-05	0.300672771	0.004509541	0.000114482	1.80E-05	0.000135447	0.099124212	0.002404416	0.002044204	0.009547481	0.057932042	0.009333953	8.24E-05	0.080400159	0.005495331	0.000721178	0.001722692	0.001680833	0.000559344	0.00177575	0.023562286	0.000715003	0.000155695	0.070264327	1.04E-05	7.82E-05	0.008317793	0.004055776	0.04142476	0.00135372	0.023825643	0.107316537	0.018534398	0.003490796	0.063280223	0.000381859	0.007954063	0.007054718	0.002184354	5.31E-05	0.713585143	0.026372327	0.000236539	0.117573708	0.022456952	0.017385267	0.069789238	0.000588135
SUV39H1	0.560366003	0.003804769	0.000436641	0.002422294	0.01229678	0.032937488	0.000252622	0.013732746	0.00035436	0.001282927	0.032910205	0.003905574	0.00215104	0.015642579	0.005993539	0.008961177	0.004078608	0.05701884	0.00046055	0.004892226	0.004880307	0.000426374	0.162349545	0.003313669	0.000448775	0.006882689	6.10E-07	0.003745823	0.007225813	0.206038284	0.102028595	0.058452938	0.032801646	0.021617487	0.035674868	0.068496725	0.001450648	0.000636886	0.008097157	0.000100841	0.122326466	0.002999839	0.273077971	0.018505104	0.136561835	0.057213629	0.003725935	0.00312247	0.000325067
MEF2D	0.014263119	1.40E-05	0.000337488	0.003453389	4.99E-06	0.021478916	5.13E-06	0.029008615	0.00023338	0.028898046	0.002781931	0.058054027	0.331408745	0.000190373	0.000644497	4.92E-05	0.002387974	0.0012583	0.000376331	2.45E-05	0.005137919	0.020862887	0.001016412	0.000217585	0.000229503	2.38E-05	7.50E-05	0.096939965	0.011717297	0.014573001	0.000159284	0.000269208	0.026651048	0.065570946	0.000113549	0.003521453	0.005476664	0.000159715	0.012117931	0.002653556	0.010493352	0.337405551	0.199347978	0.000764472	0.01133734	0.0013665	1.99E-05	0.000466366	0.046621016
MTIF3	0.000817387	0.002299375	0.01693581	0.001892997	0.000277177	0.000428456	0.00117085	0.132347924	0.000343088	0.037018932	0.000174793	0.004786467	0.317772532	0.001517708	0.001499255	0.001836923	5.59E-05	0.018000075	0.000478284	7.00E-06	0.00496704	0.055483362	0.000586843	4.49E-06	0.003071781	0.001023951	0.001436647	0.111933811	0.004552046	0.006183446	8.17E-05	0.002552249	0.876282945	0.077703775	0.000163521	0.000457822	0.021831589	0.007231629	0.01108619	0.001674228	0.006423611	0.015639923	0.000239052	0.000258581	0.13187384	0.000468376	0.000598403	0.009714412	0.019166941
NUPL2	0.063169725	0.012343593	0.06302857	0.000317959	9.30E-05	0.007948391	0.00093248	0.143770381	0.019754179	0.009033478	0.001941317	0.001985617	0.008973383	0.050293856	0.024415322	8.18E-05	0.000531415	0.159363096	0.000339283	0.002373615	0.002287744	0.004629085	0.000899381	0.012766197	0.040529867	0.004631885	0.000506932	0.056614688	0.093150238	0.01503251	0.006322304	0.116513751	0.000218015	0.00038509	0.01028327	0.009382058	0.000654118	0.007982208	0.024086127	0.000954235	0.000147007	0.001937727	0.016091534	0.017490595	0.002164753	0.068983948	0.003686948	0.004720413	0.046353424
CEBPZ	0.008778809	0.000854076	0.032014091	0.007545746	0.000101343	3.51E-05	0.001460915	0.040987724	0.000168044	0.007717344	0.000324995	0.006742898	0.071004351	0.01181444	0.001940815	0.028748993	0.000318677	0.226180137	0.000318174	3.39E-05	0.02569771	0.117978866	0.00941925	6.28E-06	0.013370811	0.002397595	0.002126198	0.470793939	0.012853145	0.010413225	0.004129369	0.005013206	0.052138569	0.044636871	0.008627243	0.002007228	0.024773236	0.000232231	0.012763613	0.001184707	0.000966656	0.020904171	0.002187011	0.000351632	0.045407123	0.00322787	0.007189124	0.022675506	0.004100435
TMEM127	0.033660712	0.00088136	0.000659431	0.003238353	1.97E-05	0.068992133	3.48E-06	0.075081487	2.04E-05	0.053069218	0.00135451	0.000758872	0.068779969	0.004219332	1.77E-05	0.00013595	0.000534215	0.025498255	5.67E-05	5.83E-05	0.00771799	0.020591921	0.000722039	0.000500039	1.64E-05	1.50E-05	0.000766985	0.278665168	0.103984882	0.071979156	0.000252407	0.002436438	0.001636605	0.230911499	0.000126114	0.000567888	0.011804819	0.001308128	0.040517589	2.21E-05	0.035297138	0.019203701	0.110925261	0.019045673	0.011508723	0.016243746	7.00E-05	0.000429031	0.112276576
RGS22	0.010534923	0.090500451	0.005066983	0.000542472	0.000241063	0.000840794	0.007741827	0.046255204	5.43E-05	0.001322344	8.36E-06	0.000419051	0.925861224	0.017820795	0.009594366	0.000378772	5.37E-05	0.004032729	0.00040627	0.000172854	0.008493124	0.004357616	0.000229001	7.67E-05	0.004920658	0.00023216	0.007420745	0.084708342	0.02522018	0.002313017	5.28E-06	0.004746978	0.26507505	0.009404244	0.002806486	0.001468813	0.100824969	0.015035094	0.000676376	0.003233183	0.000204733	0.013827807	0.0001567	0.004010328	0.033050139	6.35E-06	0.000257504	0.009006769	0.008527731
DNAAF2	0.001667335	0.149674136	0.000478715	0.012692102	0.00078436	0.049342385	0.000304461	0.160035702	0.000225626	0.005095558	0.0693629	0.001875406	0.004262124	0.022406406	0.009493346	9.30E-06	0.0003843	0.162417538	3.74E-05	0.002235547	0.005015432	0.002855381	0.195170971	0.001107883	0.000351776	0.127373525	1.68E-05	0.146533034	0.012957827	0.045198908	0.000216723	0.001227643	0.019722875	0.030268172	0.000403327	0.000256499	0.004731182	0.000242642	0.005120113	0.002982751	0.111341548	0.001261029	0.000554175	0.022917395	0.000317456	0.000307332	0.002391062	0.001824214	0.010066798
CCT8	0.010404896	0.000715721	0.005869759	0.001363628	0.001626554	0.012883947	0.000102995	0.111605191	0.001221468	0.013159867	0.005183009	0.027252071	0.104066732	0.001844964	0.011923932	3.05E-06	7.18E-05	0.07487916	2.32E-05	3.00E-05	0.006235787	0.018269175	0.021124305	4.26E-05	0.015758964	0.02764969	8.45E-05	0.218950196	0.011361967	0.038486776	0.000101343	0.001112478	0.084735194	0.31203779	6.36E-05	0.000749394	0.002691753	0.000531343	0.003777773	0.004136549	0.213566044	0.000771293	0.003584995	0.000396865	0.000836701	0.000568965	0.000163521	0.017382754	0.050868098
MAN1A2	0.000938942	0.007620631	0.116851849	0.005171162	0.000140114	0.001775032	0.000207748	0.170034831	0.001302097	0.004410244	0.006574603	0.00148425	0.022740053	0.003173375	0.011227058	0.007708584	2.40E-05	0.139237828	0.000671134	0.000391624	0.003602944	0.093686786	0.000161797	6.08E-05	0.235399824	0.001663314	0.003888055	0.258055621	0.026345402	0.10213141	0.000119006	0.012495087	0.022895999	0.02073724	0.005933301	0.002230736	0.001420134	0.015364002	0.091583025	0.000867431	0.000437287	0.00817197	0.000546062	0.000145284	0.020039648	0.004133246	0.023944612	0.028008178	0.015591674
FAM20A	0.003567476	0.000864918	0.000228713	0.001223047	1.19E-05	0.033832597	3.84E-06	0.007519755	0.001311718	0.031036988	0.001295995	0.001139546	0.48061307	0.004240226	0.011258649	2.62E-06	0.00053881	0.073584494	0.000225698	6.45E-05	0.000336554	0.009911283	0.000107733	0.001637252	0.004025046	0.00070129	0.001801311	0.090213402	0.022270492	0.067836325	9.30E-06	0.003723924	0.009495069	0.06862467	7.33E-05	0.004397967	0.004840675	0.008114675	0.041568859	0.00456059	0.169251871	0.032550208	0.004493243	9.36E-05	0.005483341	0.000329518	1.01E-05	0.001099985	0.269579314
TNFRSF11A	0.060567469	2.09E-05	0.011738118	0.046831026	0.03914732	0.008864321	8.91E-05	0.012273087	0.001063799	0.16850402	0.071783793	0.07637881	0.001077297	0.000416897	0.062068699	0.001174296	0.001847477	0.002048512	0.011762745	0.000926521	0.000400742	0.113861451	0.003848997	0.010471381	6.54E-05	0.001171353	0.002228295	0.001088928	0.000743507	0.017868828	0.086694569	0.00378524	0.001749472	0.049706474	0.000339283	0.002306268	6.51E-05	0.025774104	0.000736542	0.005648549	0.00023934	0.050949015	0.007220859	0.001961493	0.003085853	0.123127663	0.033261442	0.005914059	0.122518598
RHEB	0.00151821	0.000494798	0.01830371	0.002701948	2.66E-05	0.006843631	1.33E-05	0.068322184	1.69E-06	0.005258684	0.001618297	0.020534051	0.054597156	0.001405343	0.000882437	0.000361468	0.000165818	0.051279359	1.68E-05	4.25E-05	0.009158909	0.022205371	0.001030915	9.87E-06	0.018298182	0.000583756	6.09E-05	0.497383205	0.017858345	0.082620305	1.83E-05	0.00107701	0.065687403	0.148598957	0.000144709	0.00433902	0.001811865	0.00166913	0.046703584	0.002123613	0.029019816	0.012987623	0.007387574	0.000558196	0.031603548	0.001120161	0.001056188	0.005778719	0.014234328
DLGAP2	0.005161685	0.00026892	0.000390044	0.00144792	0.00014155	0.035772514	0.000126832	0.050120104	1.05E-05	0.048653696	0.001928753	0.004184582	0.082481303	0.002554115	2.04E-05	3.28E-05	0.002301601	0.002060502	7.82E-05	1.53E-05	0.011112396	0.02858917	0.024823782	5.72E-05	1.42E-05	0.000175583	0.000633799	0.77109476	0.058063361	0.016512774	0.000367499	0.001096683	0.011426514	0.301919692	5.71E-06	7.14E-05	0.107926176	0.000171993	0.016494322	0.000578227	0.262668659	0.017720995	0.153559715	0.004971347	0.01088975	0.000289167	2.45E-05	0.000621737	0.185965644
DIAPH1	0.005679063	0.001023735	0.00019942	0.005962666	1.11E-06	0.018816062	5.58E-05	0.043652301	1.55E-05	0.008027871	0.000797715	0.001729297	0.341376426	0.003597703	4.70E-06	3.53E-05	0.000994298	0.002748473	7.48E-05	5.56E-06	0.009049058	0.020546903	0.000189153	2.99E-05	5.47E-05	8.58E-06	0.001386245	0.517863228	0.077446738	0.054043879	2.76E-06	0.002945201	0.005450385	0.297919667	2.10E-05	0.001261819	0.032533623	0.000570401	0.16573031	0.000129775	0.149172841	0.103326636	0.072412387	0.004533881	0.010130483	0.000144709	7.93E-06	0.000409645	0.129536663
SPECC1L	0.41015916	1.49E-05	0.006258188	0.035210047	4.28E-05	0.000872672	0.000132216	0.019544025	0.000136955	0.011504199	0.000233093	0.003490221	0.493925329	0.007738309	0.000667544	0.001729512	0.000663021	0.038460067	0.00230038	0.001400389	0.000833542	0.009068228	0.000136453	6.21E-05	0.000882149	2.08E-05	0.011590573	0.005159961	0.077979768	0.031878823	0.000257433	0.036016269	0.002575799	0.063406157	0.002893865	0.081219952	0.003133097	0.009086106	0.079820244	0.000185922	0.005992678	0.189410381	0.171649071	0.001284291	0.006991176	0.020430087	0.000190517	0.00547372	0.019588253
CIITA	0.00079714	0.004656081	0.010751754	0.001449643	0.001128848	0.123716624	0.000680755	0.008725966	6.82E-07	0.045886448	5.37E-05	0.093885596	0.203171738	0.005622988	0.004009394	0.000712275	0.010112175	0.108977733	0.000415891	0.331360353	0.003643223	0.030555509	0.238754382	0.11948505	0.001497245	0.299443872	0.000219882	0.02027809	0.009879692	0.018814196	0.010657626	0.024053387	0.015709998	0.092328937	0.000369941	0.00785333	0.056883931	8.14E-05	0.002397236	0.148392681	0.144453039	0.001597547	0.00127424	0.00020703	7.26E-05	0.000990493	0.000913453	0.000816239	0.19605129
DAW1	0.000359673	0.332119332	3.41E-05	0.021833169	9.85E-05	0.065535621	8.89E-05	0.026138408	6.29E-05	0.000459976	0.000642271	0.003356246	0.047647085	0.00166116	0.002456039	1.65E-05	0.005515004	0.019236226	0.000947342	0.000391839	0.129599989	0.035031341	0.000196691	0.00061348	4.92E-05	0.00129542	0.000301804	0.742348172	0.000462847	0.027445208	7.65E-06	4.09E-05	0.043485945	0.131685441	0.000481012	1.26E-06	0.010714993	0.003608688	0.013155057	0.00204083	0.118955394	0.000685494	0.000112831	0.003649757	0.005516009	1.69E-06	4.29E-05	0.013817252	0.226643882
NDUFAF2	0.000834834	0.001221827	0.029417004	0.00029247	0.004150334	0.015564319	0.00041941	0.107353441	9.51E-06	0.064494116	0.051072508	0.000820977	0.008610945	0.005004662	0.000495875	0.002857104	0.000399809	0.055400938	7.59E-05	0.000252335	0.034881067	0.170272052	0.045419257	0.000138176	0.007869269	0.007780024	0.001924373	0.596571999	0.014214871	0.041304068	0.000180321	0.001641416	0.014513911	0.142208051	3.30E-05	0.000278613	0.033127466	0.000563939	0.025620025	0.000351704	0.270046721	0.00443164	0.003620607	0.002654633	0.006677633	0.001859826	0.002008879	0.013742941	0.053528152
FITM2	0.280768068	8.06E-05	0.021415016	0.002905927	0.000225626	6.00E-06	0.00051124	0.005518737	0.128227206	4.67E-07	0.005690694	0.00824025	0.005615162	0.0034666	0.004559225	0.000745374	0.001724558	0.004676041	0.038139128	0.000440662	0.00129061	0.000635881	0.003076735	6.97E-05	0.122387064	2.88E-05	0.008508345	0.106841233	0.101626669	0.00653217	0.009711181	0.034912084	0.006229181	0.167777422	0.010486244	0.167817772	0.00184841	0.014524609	5.53E-05	1.17E-05	0.001546858	0.494100804	0.292609037	0.020627245	0.051311165	0.071040394	0.00710512	0.192883478	0.000519784
CCDC181	0.006791864	0.007262502	0.006157455	0.003889348	0.000429031	0.000389685	0.001350274	0.070185349	0.001019499	0.031989536	0.000455883	0.008628607	0.06863745	0.010652385	0.017278431	0.014674954	0.000197266	0.312634433	0.003847848	2.80E-05	0.038098993	0.249751147	0.002873618	2.67E-05	0.037152046	0.010329221	0.001544129	0.083289895	0.003474641	0.017729827	0.001031562	0.002804189	0.230630696	0.006509338	0.007692861	0.000146792	0.003369169	0.000493362	0.001482598	0.003116727	0.001174871	0.034530763	1.30E-05	9.90E-05	0.028929996	0.001567105	0.015483905	0.007205997	0.01163078
JAK3	0.035011237	0.010269413	2.48E-06	0.03130738	0.000362186	0.010216282	1.97E-06	0.001093595	0.001644719	0.006569361	5.56E-06	0.007066564	0.105118864	0.092818817	0.005405727	0.00051526	0.000562575	0.201199943	0.000410363	0.000124678	0.004725797	0.004989441	0.00208477	0.000152607	1.65E-05	0.00183484	0.0002094	0.40801153	0.038802401	0.027102587	0.004060946	0.015377069	0.016591393	0.016541996	0.009924566	0.000150669	0.002616365	0.004309583	0.004156653	0.002586712	0.009439066	0.004921304	0.000223041	0.002485476	0.071864279	2.57E-05	0.000157633	0.004435876	0.336271426
RAB11FIP5	0.370397426	2.61E-05	0.009556384	0.002322781	0.000123529	0.002750986	6.36E-05	0.016914342	0.000500685	0.01781419	0.000538954	0.008676712	0.045556319	0.027363502	0.016377578	0.001380142	0.002928543	0.065475957	0.003156359	0.002122464	0.02086181	0.00341749	0.00296875	0.00086341	0.000452221	8.86E-05	0.00089773	0.019344067	0.067445599	0.013692251	0.000738984	0.016241664	0.002951232	0.06956573	0.009745932	0.036446843	0.011355003	0.001554253	0.020214405	0.000303312	0.035128556	0.044832593	0.148286994	0.002552033	0.013820268	0.006728897	0.000549723	0.003207767	0.017199022
ATG16L1	0.130808713	1.33E-06	0.054656821	0.000541323	0.001339145	0.000531917	9.23E-05	0.004386479	0.000889545	0.030955928	0.035741425	0.369328207	0.021715779	9.30E-06	0.057836191	0.00088258	0.003661316	0.000311281	0.000302019	0.001747606	0.014589371	0.340020875	0.036448279	0.001712065	0.008516028	0.000729578	0.00023618	0.003586574	1.03E-05	0.001291112	0.011443386	0.000101415	0.133193276	0.108355027	9.11E-05	0.020421759	9.49E-05	0.000465001	0.000257361	0.05521218	0.001747821	0.196854281	0.034504341	1.62E-06	0.027521602	0.000243647	0.000153971	0.045861031	0.025273239
USMG5	0.028138564	0.001914967	0.015824803	0.002130075	0.000401388	0.024694258	6.30E-05	0.085006017	3.27E-05	0.003212505	0.004200665	0.00210832	0.038732397	0.001949574	0.000604721	3.16E-05	0.001439232	0.006649991	0.000853717	0.000332031	0.005150628	0.108900981	0.008451266	0.000136812	0.000101846	0.000126042	0.002368086	0.304498039	0.008366831	0.045053014	0.000204876	0.001331032	0.000459258	0.862767712	1.34E-05	0.000717085	0.004356108	0.001161875	0.042592415	0.000252981	0.178523467	0.01030402	0.02497743	0.005861574	0.002546002	0.000843594	0.000143345	0.003847705	0.086534531
MINDY3	0.000657421	0.013490785	0.053292438	0.000452509	0.000142268	0.024548148	1.51E-05	0.118323354	0.00302382	0.001502702	0.005746051	0.004825597	0.025266059	0.011971391	0.025971764	0.000669698	0.000216938	0.148383132	6.59E-05	0.001952087	0.005555139	0.02501534	0.001266055	0.000548	0.08636803	0.006535975	0.000639471	0.302222106	0.023858024	0.087923612	4.43E-05	0.009363893	0.007917374	0.042743551	0.005214241	0.001609179	0.000134514	0.005116236	0.059063367	0.002064308	0.000858169	0.00146831	0.004152488	0.002373543	0.008863172	0.006214606	0.016811096	0.015343037	0.028547527
LOC100506844	0.009439281	0.000122021	0.041270969	0.001697634	0.000136165	0.007372066	0.00057356	0.055219863	2.36E-05	0.015996545	0.012988628	0.008476395	0.121750572	0.000269279	9.10E-05	0.000310779	0.001741575	0.004565544	0.000283208	5.35E-05	0.003132738	0.08094518	0.002756515	2.90E-05	0.000471463	7.14E-06	0.004400336	0.138311774	0.018516951	0.07252468	0.000127621	0.004066474	0.000924295	0.368329493	1.14E-05	0.003936519	0.013080458	0.007454131	0.161081157	0.000359961	0.120683866	0.040345992	0.127618644	0.003538326	0.011142121	0.006129094	0.000161008	0.002063733	0.039474935
FAM57B	0.006863591	0.001000329	1.00E-05	0.011584757	6.82E-07	0.017095274	1.85E-05	0.047265333	4.94E-05	0.007228326	9.34E-05	0.007334013	0.151616495	0.008035338	0.000650528	8.17E-05	0.000192383	0.03168389	7.67E-05	3.21E-05	0.045332812	0.038317619	0.001374039	1.11E-05	7.20E-05	0.000111754	0.000389182	0.81891714	0.015499055	0.057721817	1.32E-05	0.000328082	0.039512414	0.148625379	0.000587561	0.000341437	0.018323239	0.000122452	0.033226261	0.000890478	0.019540507	0.030106052	0.018614668	0.008374154	0.007509272	9.33E-05	1.99E-05	0.001152972	0.108626425
NTRK3	0.006262998	0.00016388	0.000500542	0.009132918	2.77E-05	0.016469767	0.000641482	0.031262722	0.000367715	0.031365896	0.000875903	0.009081941	0.098147038	0.001108673	0.000743507	1.53E-05	0.023973762	0.000251904	0.007863812	5.13E-06	0.005113293	0.039956127	0.001268352	0.000216292	3.63E-06	4.00E-05	0.003244025	0.074645457	0.021217355	0.005504809	0.000195543	0.000119795	0.00949952	0.156849224	3.95E-07	0.000250612	0.007141737	0.000768062	0.012649023	0.000797427	0.085105602	0.142690966	0.16997251	0.003742233	0.006459941	0.000112759	7.07E-06	0.000132934	0.065923045
DLG4	0.031834164	0.001142274	0.000649308	0.008191499	2.37E-05	0.044975615	0.000224477	0.060081251	0.017723508	0.003630587	0.000776103	0.000344165	0.085402416	0.014592171	0.001467592	0.000564514	0.000584761	0.034313071	0.008429295	8.30E-05	0.008764019	0.052369831	0.005700243	0.000195686	6.13E-05	0.000257648	0.001003273	0.292704098	0.032105418	0.033624023	0.005509906	0.004749204	0.000361468	0.055601973	0.014581688	0.001780202	0.009109368	0.000412086	0.152236042	0.000170629	0.004800755	0.000503198	0.053862445	0.054534907	0.002601143	0.022382785	0.000764759	0.001988632	0.079265531
TAS2R15P	0.043314562	6.78E-06	0.003848423	0.001132294	0.000811715	0.102627752	0.000116205	0.0227104	0.001589434	0.146737229	0.007498431	0.010331159	0.44101037	3.84E-06	0.003821283	5.78E-06	0.01278745	0.000104215	0.000802812	3.63E-06	0.000159428	0.018504458	0.000412158	0.000562575	0.000141909	8.29E-06	0.000238693	0.028012702	0.007242973	0.004215958	0.000142412	5.11E-05	0.07704438	0.033647501	2.76E-06	0.023958039	0.012708687	0.023950787	0.013164175	0.005632897	0.371370436	0.203162692	0.138041239	0.000210477	0.018809026	0.00654416	5.28E-06	0.001576223	0.032626027
PTPRE	0.001083543	0.009522065	7.43E-06	0.012391698	1.64E-05	0.038858547	0.046781772	0.021254403	0.000216579	0.030954061	0.000116493	0.000586125	0.083149817	0.018400638	0.008352471	5.42E-06	0.005817849	0.000122165	0.006880032	0.001396943	0.003406145	0.008656393	0.111665358	0.002816394	5.01E-05	0.032918318	0.015412179	0.050482614	0.01278386	0.003005583	0.000247022	0.00202647	0.000181039	0.055987458	7.72E-06	0.000204517	0.065451905	0.000680181	0.106612842	0.006123853	0.149867274	0.010408702	0.049633456	0.003089587	2.49E-05	9.30E-06	1.86E-05	4.81E-05	0.253385791
MFHAS1	0.087477098	1.28E-05	1.53E-05	0.001775894	0.002455536	0.098024765	0.000107087	0.003839304	0.000103354	0.059771155	0.003105023	0.020826701	0.026260322	0.003080971	0.011227561	0.00029168	0.00731513	0.0801834	0.000185204	0.002399534	0.018516377	0.015264274	0.008815067	0.001065163	0.00016309	0.000327221	0.001251551	0.04398006	0.067899436	0.010009001	0.000498172	0.002484112	0.00252676	0.043734295	0.000766554	0.003204608	0.003910456	0.000114985	0.000613839	0.00030805	0.225341677	0.035968308	0.200013836	0.000292542	0.002806702	0.003753075	3.92E-05	0.007210233	0.238121839
XRCC4	0.017895752	0.003363425	0.112390664	0.000307117	0.001331822	0.001867221	0.000453945	0.096325803	0.000493003	0.004041488	0.08368457	0.000444324	0.00562464	0.038428619	0.00877486	0.004958208	0.000255135	0.382015318	5.38E-05	0.005174608	0.014934864	0.007656243	0.006686895	0.00022979	0.432658509	0.025628281	0.002509098	0.209267842	0.102221589	0.133696798	0.000195255	0.122524414	0.012607595	0.077841628	0.002290903	0.011002114	0.0035389	0.002251845	0.085521673	8.68E-05	0.02556632	0.018369477	0.003986204	0.003091238	0.002949293	0.002954606	0.005499065	0.054544959	0.016837015
LRRK1	0.039076814	0.000113405	0.00049688	0.003110624	0.001294056	0.015654641	7.70E-05	0.081469379	6.80E-05	0.071132368	0.001526467	0.001195549	0.105151891	0.0096065	0.002168559	6.03E-05	0.000869513	0.006335658	5.19E-05	0.000172926	0.003670578	0.019005538	0.018657388	0.000390977	3.85E-05	0.000608383	0.000622958	0.114810624	0.044671478	0.007170241	0.000705956	0.002979879	0.003533444	0.184475687	8.68E-05	0.001327658	0.03759619	0.000944327	0.014570775	0.000654836	0.261592475	0.043835387	0.062457199	0.000671565	0.007517673	0.001731092	3.37E-05	0.001325863	0.174144204
TLE3	0.016837231	3.51E-05	1.25E-05	0.001544632	4.49E-06	0.026469613	2.33E-06	0.009223528	0.00016948	0.105113192	0.000258797	0.031082293	0.537559429	0.001022874	0.000893996	1.51E-05	0.000118359	0.004548097	0.000257074	4.66E-05	0.015677186	0.025546216	1.40E-05	5.73E-05	0.000107661	5.13E-06	0.000209543	0.23342451	0.034216861	0.012320258	3.98E-06	0.000325138	0.125566793	0.066157897	0.000154043	0.000329087	0.000896294	0.000309845	0.001797793	0.002853012	0.006199888	0.25860136	0.024363411	0.000516768	0.022460327	0.000554893	9.94E-06	0.011563577	0.233497888
TMEM8B	0.003339732	8.14E-05	0.000358596	0.005251289	1.65E-05	0.042606632	7.36E-05	0.070777469	0.001339504	0.064650995	0.004253724	0.001986478	0.146609571	0.002729016	0.001360828	0.00020301	0.000490346	0.006197805	0.000298429	1.43E-05	0.015965815	0.034247016	0.00240499	0.000119724	0.000106944	3.26E-05	0.000417256	0.503580472	0.029912771	0.018955997	6.23E-05	0.000215718	0.053667082	0.097134108	0.000115057	0.001291328	0.020263946	0.000705454	0.040102308	0.000565232	0.013049513	0.21282444	0.074606686	0.019404234	0.016848503	0.002047579	5.02E-05	0.00050248	0.078877318
DNAJC8	0.000923721	0.004744752	0.003118306	0.000825859	7.62E-05	0.004028995	0.000117067	0.063248847	0.000951291	0.017553705	0.006919593	0.003993096	0.186727855	0.001482383	0.00616564	7.69E-05	2.39E-05	0.043685185	1.78E-05	3.97E-05	0.003373693	0.039341031	0.000444683	8.80E-06	0.061099781	0.002355091	0.00080073	0.40455229	0.013275678	0.063899483	2.84E-06	0.003807713	0.246511825	0.094766129	0.000142627	0.000384013	0.004724074	0.005593767	0.033804165	0.003714519	0.037965592	0.028243246	0.000338421	1.89E-05	0.053022118	9.43E-05	3.97E-05	0.01074242	0.077898133
ANO4	0.008058026	6.78E-05	0.004471201	0.000602926	0.000479002	0.005100369	2.88E-05	0.011955021	0.006422893	0.005017873	0.001698352	0.070000468	0.015732902	0.006829271	0.055849103	0.000899955	0.000157633	0.026912106	0.000110533	0.000743507	0.007698174	0.015355817	0.000332246	0.000225195	0.062699518	0.000231442	0.000767272	0.173753837	0.003799169	0.0575742	0.000846107	0.004657517	0.041885633	0.069424072	0.001008873	0.002455608	2.01E-05	0.002657146	0.002376846	0.002673013	2.62E-05	0.070268778	0.009617198	6.82E-05	0.054452411	0.003515279	0.00032399	0.043612741	0.10437367
HDAC4	0.036488845	1.19E-05	0.000327364	0.002787603	8.92E-05	0.008793671	3.20E-06	0.029422748	2.57E-05	0.054140376	0.000355581	0.078081434	0.422513845	0.000270572	0.000395716	1.12E-05	0.000701146	0.00101792	8.55E-05	1.80E-05	0.003201161	0.020969795	0.000437718	2.25E-05	0.000151674	1.70E-05	0.000125396	0.205622787	0.014225712	0.013309926	3.80E-05	0.00036714	0.015829039	0.362089362	5.14E-05	0.000689227	0.005651923	0.000147581	0.002536453	0.00148827	0.050023464	0.180834582	0.068651881	0.000848691	0.009939572	0.00039428	6.28E-06	0.011582603	0.107792919
GRIP1	0.118489926	0.000293763	0.022016901	0.06600748	0.008640885	0.005073157	5.97E-05	0.022720667	0.009560405	0.001190379	0.002346475	0.003192115	0.000747599	0.000253412	0.166648753	0.00062425	1.76E-06	0.013002701	0.000350196	0.003316613	0.003176176	0.033932109	0.00104506	6.17E-05	0.072220686	0.000100553	0.00057794	0.115938359	0.001746457	0.044599177	0.002413822	0.012927456	0.163926163	0.308466616	0.002851719	0.024700792	4.13E-06	0.047368077	0.013507514	0.001778335	2.52E-05	0.094278835	0.000124103	0.000487761	0.053146832	0.001917839	0.001009663	0.36391749	0.056236526
MMACHC	0.159203561	0.002536166	0.019151073	0.055814137	0.000213995	0.012629278	0.00251276	0.176598771	0.004059581	0.000113262	0.016918578	8.65E-06	0.325699347	0.016422237	0.072253139	0.000309774	0.010224611	0.181175192	0.005226303	0.058758943	0.026620749	0.005093405	0.029202973	0.00060228	0.002216305	0.00099997	0.000882867	0.007523345	0.151247882	0.125576055	0.002677034	0.14191777	0.00676056	0.016211581	0.142438595	0.238899343	0.003682353	0.015223493	0.031195088	7.61E-05	0.030765088	0.193978976	0.04576597	0.057601698	0.007169954	0.035521579	0.000869513	0.005998565	0.001816819
LOC101929147	0.012630858	0.006154152	0.003515997	2.84E-05	0.00196178	0.023099834	0.000221103	0.007947888	0.002253353	0.036576655	0.00015591	0.000435133	0.015546082	0.006298538	0.001153834	0.000224764	0.002190457	0.005158167	0.000599551	0.000143202	0.006495481	0.06311121	0.01707596	0.01335042	7.41E-05	0.00180648	0.005478459	0.059168265	0.019528947	0.025023381	4.99E-05	0.010905043	0.028063176	0.130607031	7.82E-05	0.001358531	0.155712586	0.002181482	0.082961418	0.006291143	0.119915122	0.012839647	0.001803895	0.00342151	0.003511473	0.00017307	0.000257074	0.002015054	0.224454466
SGSH	0.029857343	0.000162587	0.010398434	0.001013899	0.004206624	0.044311122	0.000535938	0.039328323	0.000173644	0.073690468	0.013711565	0.007589974	0.241081579	0.013941679	0.011479142	0.001422647	0.001676741	0.166544789	4.48E-05	0.001467162	0.013422146	0.000480725	0.074140356	0.001186502	0.019136785	0.01494707	2.12E-05	0.02076359	0.209852064	0.039740732	0.000626404	0.006701757	0.027573153	0.006129023	0.001693254	0.017763069	0.05316952	0.001555258	0.01742691	0.000900601	0.611576759	0.009241621	0.106823786	0.009422265	0.016507748	0.011993648	0.000808556	0.003809652	0.00889304
ACTR10	0.014999411	0.00610497	0.002651043	0.002258522	0.000543692	0.016028926	7.66E-05	0.167037397	0.000118718	0.004999851	0.000709475	0.000479217	0.08974578	0.033414228	0.004558148	8.94E-06	0.000232662	0.099508404	7.86E-05	9.82E-05	0.021012874	0.021680382	0.013283576	4.65E-05	0.001390625	0.007163851	0.000840435	0.404995644	0.040845277	0.038789549	7.64E-05	0.008713975	0.013820124	0.425051555	0.000100123	0.00065541	0.004121041	0.00019346	0.014209558	0.000373746	0.195728987	0.000464283	0.004134323	0.007098802	0.001690957	0.000368433	9.72E-05	0.013219173	0.139607015
KBTBD12	0.120872336	4.67E-07	2.19E-05	0.000571191	0.323033837	0.082152108	0.003877501	0.009060474	0.001934496	0.129792911	0.017097715	0.000406845	0.000535579	0.017222356	0.099582716	5.11E-05	0.001478506	0.000664601	0.002279559	1.61E-05	0.003997404	0.002137111	0.043128605	0.000841081	1.40E-06	0.003365651	0.00617562	0.000625973	0.032798702	4.45E-05	0.000146504	0.003762767	0.002869525	0.165415331	3.23E-05	0.002555695	0.050969549	0.023082387	0.014646307	0.000290101	0.204852895	0.142267428	0.00171903	0.00016869	0.001757657	0.003035882	8.22E-05	0.00726602	0.084007447
B3GALT2	0.004433291	0.009798201	0.010865985	0.003048949	0.002132803	0.018821376	0.002362055	0.059494013	0.012632796	0.018115742	0.005762205	0.001267634	0.065496491	0.081902681	0.096168493	0.002560793	0.000419051	0.575000284	1.03E-05	0.000168044	0.023933555	0.004659456	0.001387106	0.00280864	0.655924821	0.436198594	0.000793048	0.004704761	0.170210019	0.018603611	7.32E-05	0.076686753	0.128521364	0.002649464	0.002535089	0.005561386	0.002949796	0.003941689	0.00611574	0.000541682	0.022425505	0.012365635	0.000123601	0.000124031	0.005598936	0.002897311	0.00231036	0.005818136	0.096210782
OTUD7A	0.289885585	0.001067963	0.000694469	0.000193748	0.000447842	0.006570151	0.00011757	0.002201945	0.001062004	0.014450369	4.31E-05	0.001319903	0.226514143	0.025060357	0.005224508	0.000527035	0.001895438	0.039214523	0.008683748	0.000281126	0.015397963	0.025681197	0.016794439	0.000632076	5.35E-06	0.000183409	0.001541616	0.068169756	0.043967783	0.011102345	0.003777271	0.013789179	0.039084783	0.05559228	0.001003704	0.005994401	0.013221973	0.000568965	0.025593818	0.001012607	0.153692685	0.006632831	0.049302322	0.007699394	0.044552436	0.002326371	0.00022857	0.006128376	0.047285581
YEATS4	0.002700871	0.032687127	0.009423773	0.000299794	4.64E-05	0.00425595	3.26E-05	0.235870748	4.43E-05	0.006532385	0.009411926	0.00136291	0.201389418	0.011831025	8.45E-05	1.88E-05	1.13E-05	0.180289776	1.12E-05	0.000191019	0.005743322	0.015596557	0.000157418	3.85E-05	0.032833883	0.000644856	0.000560421	0.402410332	0.08557509	0.19438119	1.69E-06	0.032443516	0.030221073	0.19593512	0.000331887	0.000549221	0.012780844	0.001974416	0.114904249	0.000266336	0.126956233	0.001749472	0.000915033	0.002586927	0.003781722	0.000687217	0.000354217	0.019159761	0.065098298
CRTC1	0.013645654	8.15E-06	0.002179975	0.036963073	5.13E-06	0.021000022	2.62E-06	0.019626162	0.000216149	0.011241059	0.007091766	0.044755266	0.120362209	0.002836498	0.001831322	0.001224196	0.000792976	0.080126464	7.93E-05	0.000772226	0.024697848	0.019075039	0.001964436	2.00E-05	0.004264996	0.000250396	0.000200999	0.250643169	0.0445454	0.053393243	0.000522584	0.000383151	0.011194246	0.119878002	0.002574434	0.005437103	0.001903408	0.000101918	0.014687303	0.001670997	0.013076007	0.156812966	0.145497919	0.014690391	0.014884462	0.008055585	0.000176301	0.004265427	0.116992143
JRK	0.115969951	2.01E-05	0.002763695	0.006784828	0.001161804	0.043241185	1.35E-05	0.025060429	0.004649907	0.02274831	0.012760238	0.004462011	0.281793778	0.006493327	0.007321592	0.000222898	0.000189583	0.009636368	0.000146289	8.93E-05	0.003410597	0.006261419	0.003955187	0.000273803	0.000155982	5.55E-05	0.0001152	0.171285126	0.108792709	0.037387688	0.001741575	0.008496211	0.011207601	0.066850319	0.00061628	0.022669044	0.005601952	0.002776762	0.02268843	0.000237042	0.076136491	0.098588741	0.041853252	0.114357864	0.027390426	0.090577275	0.000507793	0.00453144	0.037997399
EIF2A	0.000640261	0.000461771	0.069994293	0.000467945	2.87E-05	0.003167632	7.62E-05	0.120854745	0.000286367	0.013598698	0.000898878	0.005834722	0.459187822	0.001077512	0.008141169	0.000568965	0.000109456	0.017667434	0.000407706	0.000130852	0.008244702	0.056389672	2.24E-05	1.25E-05	0.050560945	3.59E-05	0.003169283	0.442338422	0.013717883	0.08395963	2.12E-06	0.004362857	0.508811334	0.130677465	0.000318318	0.002591738	0.002339798	0.00887667	0.037603513	0.00171824	0.002420355	0.022097817	0.004661107	0.00045495	0.064506465	0.000419481	0.000184055	0.023935637	0.029537769
CLUL1	0.001964436	0.086460866	0.003497401	0.018808811	0.000905699	0.000467873	0.001579167	0.093495372	2.34E-05	0.001851426	0.02424875	0.000196691	0.278296413	0.001774243	0.008580287	0.000699566	0.001131935	0.029561318	6.47E-05	0.001693757	0.001410297	0.003079894	0.000598833	1.11E-06	0.055175707	0.001034505	0.000194107	0.211219246	0.308762568	0.073735629	1.23E-05	0.016335289	0.194943227	0.02011116	0.002834631	0.005855543	0.018412843	0.069598757	0.000583397	0.00026892	0.075660397	0.017272328	0.008228619	0.001700003	0.008709021	0.000169408	0.000670129	0.457386835	0.005017729
C11orf74	0.00110336	0.00139881	0.020651154	0.000521291	0.000221318	0.005299322	1.93E-05	0.063136985	0.000382433	0.02969874	0.001905705	0.005869759	0.159705287	0.021499666	0.001326868	0.000767918	0.000278111	0.045067589	0.000201071	0.000564155	0.039915992	0.036917194	0.001208544	0.000106513	0.027190827	0.014347195	0.006257398	0.322641531	0.026289902	0.019677283	2.47E-05	0.001667479	0.066188052	0.110248635	0.001254208	6.90E-05	0.008372359	0.000759159	0.018073381	0.00182486	0.025389265	0.006018238	0.004638419	0.002928759	0.004057715	0.000473545	0.000329805	0.014242513	0.142404419
BSN	0.002323787	0.000425153	0.000242355	0.012120731	1.37E-05	0.033462692	6.38E-05	0.13156403	3.15E-05	0.027843401	0.004358765	0.002528555	0.199476856	0.002041907	3.34E-05	0.000125037	0.000914028	0.013616504	5.00E-05	1.91E-05	0.008397919	0.039999996	0.008536993	4.10E-05	0.000215143	0.000485823	0.000225554	0.644503728	0.053263001	0.030457145	0.000230796	0.000551734	0.015624127	0.15022368	0.000107733	0.000833183	0.04481651	0.000364843	0.033153457	0.000516194	0.060010099	0.030799982	0.114807393	0.010234088	0.011988263	0.002457331	4.76E-05	0.000311928	0.078686047
GATAD2B	0.047748033	1.37E-05	0.002399103	0.009371647	4.02E-05	0.003635756	5.70E-05	0.014187659	0.000525671	0.015708706	0.000920777	0.204281524	0.326472615	1.75E-05	0.003579466	1.54E-05	0.007070082	0.000125539	0.002215443	5.28E-06	0.002206253	0.035890407	0.000281126	0.000384013	0.000111251	4.77E-06	0.000228139	0.014452523	0.002268861	0.008172258	0.000349478	0.000244222	0.006386491	0.085992885	8.72E-06	0.007790291	0.001695983	0.000471248	0.006020966	0.003974716	0.018068212	0.596967177	0.204433952	0.000660365	0.014131441	0.002164035	1.12E-05	0.000931618	0.027262553
TMEM14B	0.039424676	0.004190685	0.015504081	0.000812577	0.00056516	0.012631289	5.38E-05	0.074047162	3.18E-05	0.011482947	0.007448603	0.000175152	0.039292496	0.009929017	0.000753128	0.000119652	0.000195902	0.036097401	0.000246304	0.000742358	0.005475587	0.123867831	0.00864469	8.35E-05	0.000376618	0.000175295	0.005027135	0.471079194	0.027870254	0.163107663	0.000228785	0.006868975	0.000892345	0.474954433	0.000124821	4.90E-05	0.006659684	0.004798026	0.044982436	0.000206097	0.095664326	0.010763026	0.00349338	0.01058791	0.003035595	0.000654333	0.000419912	0.011636739	0.094725492
HIGD1B	0.001387896	0.017266369	4.75E-05	0.004878728	0.006594275	0.008839407	0.004406152	0.001268137	4.18E-05	0.007272913	0.018306223	0.111432372	0.023895143	0.000365848	0.000773519	0.000242355	0.041074313	8.15E-06	0.003680271	0.00012317	0.003390852	0.006902146	0.001580818	0.002928902	0.000344811	0.006021182	0.003384893	0.000471822	0.000536728	0.004525696	0.009232502	0.000969959	0.003873911	0.028708499	5.92E-05	0.000255279	0.004537901	0.010566083	0.013697349	0.009824838	0.079959102	0.05154573	0.098840896	3.91E-06	0.00615207	0.000123673	2.78E-05	0.000535005	0.004151483
MECP2	0.042716842	5.90E-05	0.001586849	0.001588142	3.58E-05	0.026608902	2.20E-05	0.050798957	5.27E-05	0.037904204	0.001339002	0.030498645	0.18764637	0.001439519	8.80E-05	5.35E-05	0.001372172	0.008933678	0.000132504	5.12E-05	0.011926876	0.035116709	0.005231544	0.000138966	0.00056157	0.000289814	0.000934347	0.202447222	0.03445078	0.035172568	8.28E-05	0.000801376	0.003719186	0.313540599	5.58E-05	0.001754426	0.020241904	0.000225698	0.024876913	0.000590433	0.089584162	0.061731391	0.205579349	0.004880379	0.002759028	0.003398248	2.92E-05	0.000869226	0.13194133
AMZ2P1	0.011974191	0.009742485	0.044613034	0.001483747	0.000810782	0.00324941	0.0092931	0.23171327	0.000289885	0.00467798	0.000600341	0.002015844	0.028581272	0.00780422	0.002622108	8.21E-05	0.000817531	0.024782857	0.001096539	5.18E-05	0.026015633	0.025313518	0.012410437	0.000160218	0.044313635	0.01759061	0.005236498	0.395048282	0.019478689	0.01454464	7.10E-05	0.00494629	0.012558916	0.227230115	1.63E-05	0.009140816	0.024956681	0.000400886	0.026673162	0.000215	0.054572458	0.001662812	0.016690475	0.007481845	0.00025413	0.001391558	0.000494439	0.005223431	0.016924968
RTL10	0.282002567	8.44E-06	0.001401251	0.002874048	0.000216579	0.001111904	2.72E-05	0.006017233	0.000570329	0.014340661	0.003746397	0.056899439	0.204221501	0.005256387	0.004036247	0.000182332	0.000273444	0.003141712	0.000200712	8.27E-05	0.0012028	0.005902427	0.003472415	0.000200066	0.000387531	3.45E-05	0.000463565	0.011493932	0.006262208	0.03157447	0.000614055	0.004690688	0.001293841	0.204570081	0.000158997	0.037345829	0.002844037	0.00035156	0.022754628	0.001514548	0.057237897	0.611477534	0.130716811	0.002849493	0.012197268	0.024398808	8.22E-05	0.002063518	0.038051176
SPATA2	0.020077127	9.85E-05	0.001158716	0.00438533	2.12E-06	0.00340313	6.57E-06	0.055995069	0.000156843	0.020190209	3.57E-05	0.044233149	0.436731121	0.002440961	0.000321979	1.00E-05	0.001311072	0.003064314	0.00012238	6.78E-06	0.015629727	0.015440754	0.00065498	2.27E-05	0.000116852	4.99E-06	9.63E-05	0.408149813	0.024984682	0.01711229	2.27E-05	0.000717516	0.039350868	0.293349061	4.68E-05	0.000832537	0.014949224	0.000145499	0.007302852	0.004236277	0.049227293	0.24027708	0.05602228	0.002623257	0.02362231	8.35E-05	4.70E-06	0.001204667	0.142568765
MTIF2	0.000327723	0.00759184	0.018203623	0.004865804	3.08E-05	0.004483981	0.000199204	0.123064552	0.000231729	0.011959688	0.003315536	0.008626166	0.125684543	0.013986193	0.006465613	0.000641625	9.50E-05	0.175693898	6.82E-05	3.57E-05	0.026656361	0.026785239	0.002291406	8.72E-06	0.045980934	0.006535688	0.000657134	0.541292652	0.021531688	0.048987558	7.17E-05	0.002327018	0.320581208	0.060605809	0.000831388	0.000136524	0.033943525	0.001368439	0.019290075	0.004223712	0.013365713	0.003182207	0.000276459	0.001465367	0.058831244	0.000198845	0.001936004	0.00461329	0.052419946
HCFC1	0.007763007	0.001018063	0.001571125	0.008838976	4.14E-05	0.028261411	0.000235032	0.135159903	8.80E-06	0.047290319	0.002030132	0.011049142	0.100833657	0.002355521	0.000158207	0.000589715	0.001199569	0.07365701	1.63E-05	9.79E-05	0.043028518	0.032488964	0.014651979	0.00018944	0.001351997	0.002351716	6.32E-05	0.363831619	0.058134298	0.032187124	0.00014313	0.000376977	0.031424268	0.168634334	0.000420343	0.001871027	0.052219772	0.000158566	0.018984214	0.000353499	0.053284828	0.012772444	0.123932162	0.005640579	0.012354578	0.003803333	7.94E-05	0.001462351	0.083187439
ZNF713	0.039140714	0.000596536	0.001477572	0.005897976	0.003055124	0.000103713	0.062500063	0.034437425	0.00340155	0.011138818	0.001656063	0.071823929	0.01408068	0.179025122	0.022580158	0.349061496	0.03726678	0.268919847	0.030848159	0.0003703	0.023312429	0.017678706	0.057376611	0.005398906	0.010266828	0.004805493	0.142014195	0.000551949	0.05426272	0.000805612	0.00789368	0.097324948	0.178504154	0.002118444	0.211553539	0.006775997	0.123292727	0.001277686	3.77E-06	8.47E-05	0.013116286	0.19035338	0.020138084	0.007544454	0.023531341	0.000859676	0.022337767	0.000313292	0.009801073
CMSS1	0.003895953	0.00013114	0.014418634	0.018617397	2.44E-05	0.001156778	4.77E-06	0.081027676	0.000382074	0.011058619	0.000521937	0.006073307	0.213946575	0.000981231	0.000948635	0.000865779	2.11E-05	0.054568724	5.50E-05	4.87E-05	0.034493859	0.273455487	1.18E-06	4.67E-07	0.0360778	1.65E-05	0.001231161	0.642024247	0.003471625	0.058603499	8.56E-05	0.000539672	0.034845096	0.597833207	0.001170994	0.000403542	0.000479146	0.00082349	0.01784973	0.003129004	0.000705095	0.023554891	0.000178024	0.000512173	0.021870432	0.00156531	0.000265259	0.080433114	0.124394256
ADCY1	0.016492958	9.58E-05	0.000319251	0.018446732	3.51E-05	0.009199906	7.04E-05	0.051827969	0.001057265	0.047186714	0.002336997	0.004491232	0.16050354	0.002027619	0.001003776	0.000154761	0.001989925	0.001680977	0.001066599	1.13E-05	0.003801108	0.053562113	0.001095677	0.000464714	1.18E-05	3.29E-05	0.000918838	0.125830652	0.016140787	0.013825509	0.00035515	0.001429898	0.005013996	0.121998994	7.60E-05	0.00157888	0.006892597	0.001141485	0.029437036	0.000812218	0.017706349	0.314354432	0.168962021	0.005151489	0.0158658	0.003461789	4.55E-05	0.000469956	0.101714693
CAMK1D	0.043883492	0.000752984	0.00092688	0.00395813	2.39E-05	0.01139564	4.84E-05	0.064749359	0.000140832	0.023922068	0.004080546	0.013964654	0.12284607	0.005212733	5.27E-05	0.000174649	0.002015054	0.006569505	0.000277823	8.10E-05	0.004309655	0.031322171	0.000957896	0.000841871	8.29E-05	5.40E-05	0.001310282	0.07314394	0.042943365	0.046950067	0.000393562	0.004835003	0.000119436	0.263332434	8.91E-05	0.002970402	0.012669844	0.000403758	0.05383868	0.000373315	0.135898061	0.108725004	0.204831068	0.01265692	0.005785109	0.015775406	5.40E-05	0.000157777	0.120351511
TPH2	0.023863767	0.000321477	0.009041304	0.007516596	0.000257002	0.00192344	3.85E-05	0.013908795	0.003007952	0.000564227	0.000556113	0.002878572	0.144794439	0.047548649	0.007370127	0.000158136	0.000164526	0.051753443	0.006917798	0.000506501	0.097804416	0.020843502	0.000192599	4.77E-06	0.002993449	5.00E-05	0.028420947	0.400738869	0.009212112	0.083187798	2.32E-05	0.000678027	0.464655188	0.521191221	0.000351201	0.000270285	0.000182978	0.001690239	0.00121235	0.007678716	0.033767476	0.002282503	0.000608885	0.001656996	0.006048034	4.70E-06	0.000328513	0.038249482	0.068067372
PAPD7	0.005108123	3.47E-05	0.000219523	0.001713573	1.86E-05	0.013783363	9.44E-06	0.032887086	3.65E-05	0.05965319	0.000350986	0.029198235	0.510374669	0.00068772	0.001137823	2.96E-05	0.002432274	0.00059072	0.000615275	4.56E-06	0.014944413	0.033318306	0.000140904	0.000220169	0.000176875	1.17E-05	0.000350268	0.191492746	0.011251182	0.013467164	1.79E-05	0.000526245	0.077919816	0.165965449	6.21E-06	0.001636103	0.002348916	0.000138678	0.006263429	0.001234535	0.027034594	0.209001039	0.110607626	0.001316601	0.020258274	0.000631502	6.00E-06	0.00289767	0.085514708
UNC5A	0.029820079	0.002957191	0.001222617	0.002686942	0.000457678	0.021149147	0.000217369	0.048623685	0.000190086	0.013949792	0.002046645	0.001440453	0.088581643	0.046808409	0.000227995	0.000554534	0.0005951	0.055841779	7.38E-05	0.000363766	0.022464994	0.020966277	0.073198434	0.000333108	0.000189655	0.005753733	0.000460909	0.384585193	0.121404935	0.025276183	0.002547223	0.01018426	0.004682431	0.11975056	0.00095725	0.001159721	0.078348811	0.00017946	0.03402954	0.000246591	0.110026993	0.003054836	0.069680248	0.07797546	0.007340618	0.006600019	0.000448775	0.000960481	0.074591249
NDUFA12	0.03168267	6.52E-05	0.003539547	0.012210694	0.001114991	0.054151792	1.30E-05	0.022345593	3.21E-05	0.004671518	0.030746061	0.019582437	0.062511694	0.000278685	0.002803758	0.000141837	0.001362336	0.002869453	0.000567027	0.000360463	0.003879583	0.085676613	0.000934562	0.000111969	0.000268131	7.59E-05	0.001481737	0.126163222	0.005574022	0.057602201	0.000324277	7.07E-05	0.000114913	0.559800376	6.42E-05	0.00183161	0.000698489	0.001760601	0.016455982	0.00072606	0.03882473	0.053671174	0.0574161	0.004153852	0.003673163	0.006000647	0.000131211	0.006096354	0.06539662
TBC1D24	0.008630402	2.33E-06	3.66E-05	0.004416778	1.62E-06	0.043065781	9.37E-06	0.003112849	1.50E-05	0.048034795	0.000150022	0.089022915	0.696527312	0.000511311	7.31E-05	0.000842373	0.001262896	0.01292961	0.000843163	2.09E-05	0.025714942	0.054625014	0.00034158	1.31E-05	0.001006576	3.05E-05	0.003403345	0.136713976	0.020610014	0.039306353	6.04E-05	4.92E-05	0.033400874	0.106014763	0.000178239	0.004086649	0.001515769	3.49E-05	0.011857375	0.001251336	0.008486519	0.158182733	0.344936543	0.00547013	0.012621452	0.007858858	2.23E-05	0.00162842	0.043656609
SLIRP	0.029499069	0.000320328	0.000709403	0.005892017	7.86E-06	0.004207055	1.47E-06	0.031777874	0.000578873	0.00183441	0.003157867	0.031261932	0.053329774	0.0002705	0.009143975	7.42E-05	0.000693464	0.002533868	0.001172214	0.000204733	0.006753021	0.217538786	4.12E-05	0.000484028	0.000482448	8.26E-07	0.001865786	0.315371527	0.000919628	0.103370577	1.78E-05	0.000114052	0.000222682	0.561305914	0.00011599	0.000657493	0.000330667	0.001043983	0.005284819	0.0002178	0.006863734	0.240263869	0.027980823	0.005386916	0.006778222	0.002021229	3.70E-05	0.008600247	0.129479799
ABL2	0.072482678	3.34E-05	0.003628289	0.001394215	0.000124534	0.018858711	0.001432555	0.00731154	0.001687726	0.015807213	0.000771293	0.015671442	0.065063189	0.001901038	0.001486619	3.00E-05	0.061167128	0.001169342	0.006791864	1.51E-05	0.0006618	0.031253101	0.00164838	0.003205541	1.41E-05	6.02E-05	0.02125828	0.004719766	0.028431429	0.003978162	0.001141054	0.000953373	1.62E-05	0.227128377	2.51E-07	0.007007762	0.010201635	0.001067461	0.036534868	0.000955886	0.211375838	0.318464524	0.219632854	0.00032399	0.003803549	0.002227792	2.76E-06	9.73E-05	0.181765661
CBL	0.013239061	0.000115057	0.00852529	0.000885955	1.96E-05	0.008724386	0.000455309	0.106562296	6.62E-05	0.059046207	0.000694828	0.0052701	0.188478153	0.002679619	8.26E-05	0.000164885	0.006396974	0.005619614	0.000658426	1.11E-05	0.018808093	0.053270109	0.000928172	0.000280695	0.000372094	8.68E-05	0.00555198	0.224755373	0.039624922	0.022481076	3.28E-05	0.001743513	0.00143995	0.224303833	1.13E-05	0.001150388	0.030854118	0.000718952	0.036414175	0.000300871	0.060494737	0.113832014	0.126941228	0.004728454	0.002647956	0.005046592	1.78E-05	0.000496952	0.135041364
SRC	0.045193164	0.001792336	0.005640938	0.001206462	0.000200281	0.041014721	0.000319179	0.022512237	0.000394424	0.018468918	0.002182847	0.000589643	0.194597088	0.028296807	0.00132536	0.000373171	0.000398588	0.054643036	0.000226847	0.000229647	0.01109976	0.012430182	0.003971126	0.000699566	0.00010759	0.000444395	0.000751046	0.513141128	0.294617378	0.033674138	0.004607258	0.032551788	0.00385869	0.025384742	0.001089503	0.004384971	0.036278405	0.002648674	0.097195208	0.00046694	0.034416317	0.004461508	0.015216744	0.030444652	0.032484585	0.008911636	0.000775673	0.003194915	0.059612265
SDCCAG8	0.00345662	6.51E-05	0.051920517	0.00038667	0.000168762	0.000532205	0.001154193	0.052768383	0.003318623	0.037797943	0.002932708	0.013907144	0.061470691	0.002497179	0.009119707	0.010407409	0.000165603	0.100488379	0.004377217	6.32E-05	0.008862813	0.060813019	0.000991426	1.48E-05	0.226624281	0.000735537	0.019588827	0.029826326	0.011273009	0.051212012	0.000203584	0.011777679	0.046833467	0.006027141	0.000654692	0.002042625	0.004447723	0.014373473	0.055799347	0.003662609	0.001042044	0.180656809	0.002000982	7.78E-05	0.011720958	0.004751932	0.003985055	0.003719832	0.006126653
PCDHA13	0.017211371	0.01527088	0.002913538	0.001057337	0.001010022	0.007061036	0.007129244	0.21238683	2.12E-06	0.040933158	0.004138416	4.12E-05	0.238692851	0.007551274	0.002120598	1.18E-05	0.000218015	0.012524524	8.63E-05	0.002582619	5.94E-05	0.029720711	0.020498583	6.19E-05	0.003376852	0.00361953	0.001947923	0.434263918	0.135503744	0.11210024	3.29E-05	0.067702493	0.003008742	0.095423083	2.44E-05	0.003331906	0.038851224	0.046788665	0.082231517	0.000283639	0.469522823	0.002576588	0.006792654	0.000742286	0.002855381	0.00073884	7.66E-05	0.02141437	0.048483822
COMMD6	0.007488594	0.00212627	0.054365248	0.000310563	0.000288521	0.013300161	3.64E-05	0.123527938	2.15E-05	0.015067475	0.013049154	0.00410503	0.078579283	0.003684005	0.000133796	0.000186065	0.001130141	0.008774286	0.001010094	0.000405265	0.008573035	0.054913571	0.004290628	0.000191235	0.000489915	2.49E-05	0.001036228	0.210916689	0.043830576	0.037852294	0.000254058	0.003960859	0.026298303	0.458894383	8.12E-05	0.001011099	0.012051877	0.002927179	0.078335887	0.000270285	0.100804794	0.012218951	0.054456575	0.00609657	0.01989318	0.001809424	0.000841009	0.006420021	0.046538376
CCDC148	0.045589347	0.086505524	0.07979411	0.003497545	0.000330308	0.001510169	0.001694403	0.196737753	0.009604992	0.000124821	0.006017592	0.000780268	0.002024316	0.071733606	0.081619437	0.007786844	0.000290029	0.541899203	9.78E-05	0.023038662	0.032534772	0.005420661	0.014187875	0.000746235	0.650737181	0.011928025	0.000866067	0.184964848	0.088068429	0.196696756	0.001434924	0.748424746	0.010945609	0.039732978	0.029203548	0.007017383	0.000445257	0.005033668	0.035967016	0.000459114	0.001729082	0.015728091	0.003709421	0.007788998	0.01331129	0.003898538	0.017806866	0.019961101	0.012836847
ARID3A	0.066137435	7.29E-06	0.000845389	0.136613171	0.000611326	0.046876546	1.26E-06	4.92E-05	0.000845245	0.001925952	0.001710988	0.001069615	0.625220151	0.056537935	0.066511791	0.003158082	3.31E-05	0.254529537	0.003053688	0.304720183	0.010562637	0.011841508	0.000659862	1.72E-05	0.037212141	0.000875328	0.125012583	0.042205566	0.00894495	0.084704106	0.003493165	0.000270787	0.0287393	0.026536601	0.057867208	0.016213591	6.06E-05	0.031161845	0.010213051	0.010115693	0.02222368	0.027020593	0.003154133	0.007197165	0.009483078	1.18E-05	0.002029414	0.165454604	0.093454734
COCH	0.005073804	0.021612389	0.016797024	0.001381506	0.001840728	0.005326246	0.000116349	0.027538618	0.010404824	0.00392539	0.000298358	0.060424016	0.154007018	0.005063824	0.013478436	0.000573417	0.001836994	3.70E-06	0.000790678	0.004809586	0.245479653	0.059735255	0.000216579	0.000209041	0.002474922	0.00196379	0.011292825	0.567597596	0.002638766	0.005067773	6.35E-06	0.000672498	0.638240479	0.001311934	0.005168577	0.000338565	0.002960494	0.004678195	0.004288259	0.00365945	0.00020861	0.007593635	0.006005745	0.143777704	0.014595474	0.003541629	7.61E-05	0.033055524	0.014343103
FGD1	0.178630447	6.36E-05	0.013225993	0.020926429	0.000891627	0.018361938	3.44E-05	0.00661524	0.001337925	0.004251929	0.030432231	0.026289759	0.013683348	0.024954024	0.003437665	0.008575764	0.000841009	0.076955637	0.000159141	0.009234226	0.00562184	0.011413231	0.053214107	0.000971251	0.001062722	0.001319114	0.001051665	0.010684479	0.01049809	0.094531852	0.02874009	0.011737687	0.00106143	0.421190675	0.001389548	0.025572853	0.001390553	0.000290891	0.068699484	0.000696192	0.037881875	0.115167964	0.214863583	0.162986252	0.010099682	0.027010829	0.006616892	0.002371102	0.081546346
TRIM69	1.79E-07	0.01887824	0.016565761	0.02615564	0.000289239	0.002257014	0.362986123	0.000361109	0.003620032	0.000470602	0.228359932	0.001175948	0.081710477	0.03034076	0.045383142	0.008962685	0.085346198	0.051451316	0.017533315	0.001487696	0.022957745	0.015246181	0.092676872	1.22E-05	0.117985759	0.021409416	0.376695498	0.020911495	0.00901761	0.000578586	0.000179532	5.04E-05	0.000925085	0.237817343	0.000269208	0.035465146	0.029133473	0.238822375	0.007239885	0.00504171	0.314436354	0.571811077	0.049477725	0.003095259	0.170565205	1.24E-05	0.002746463	7.89E-05	0.012726278
SCG5	0.009568662	0.003192474	0.014075798	0.00080712	0.000764903	0.019783041	0.000107303	0.134856052	0.000815808	0.008051924	0.002244952	0.003705544	0.180929355	0.008657255	0.003737638	7.36E-06	0.0001012	0.060314021	0.000138104	6.56E-05	0.025699721	0.016550971	0.004796519	4.43E-05	0.018661194	0.043528306	0.003237419	0.370928087	0.026580542	0.067043672	2.69E-05	0.002866438	0.097758178	0.433086426	1.40E-05	0.00061068	0.002970689	0.000394065	0.014285377	0.000904048	0.051223284	0.00095962	0.005845491	0.001538314	0.000979436	0.000760164	8.52E-05	0.030049331	0.110775993
HSD3BP5	0.010454652	4.99E-05	4.84E-05	0.002317756	0.000769857	0.004993892	5.19E-05	0.04240416	0.001385671	0.047483816	0.000621306	0.005704551	0.279172136	0.009489253	0.00235746	2.62E-05	0.000537518	0.008227829	0.000145212	1.76E-06	0.003891789	0.014389269	0.02146987	2.24E-05	1.32E-05	7.93E-05	0.000146863	0.254391469	0.032865762	0.015659667	9.13E-05	0.002118515	0.052137563	0.264059679	2.98E-05	0.000361899	0.029053417	0.000243647	0.005368248	0.001733677	0.4514372	0.087297674	0.017602815	0.005442847	0.019659907	0.000184127	2.80E-05	0.001785659	0.123266593
SNRPB2	0.006702547	0.005097856	0.023774594	0.000537805	0.000354432	0.006969996	0.000593377	0.220617136	0.00248045	0.043075331	0.006003088	0.000709977	0.175147226	0.030864026	0.014209917	6.24E-05	7.82E-05	0.206481638	8.94E-06	2.33E-05	0.006745698	0.011574346	0.002254717	0.000319897	0.145195935	0.020723527	0.000846322	0.21939434	0.154844473	0.024041612	3.09E-05	0.020682027	0.087582642	0.092386089	0.000131714	0.002524965	0.014767359	0.004764425	0.022862684	0.000567888	0.120591174	0.004246041	0.00366347	0.000616783	0.009664513	0.002081755	0.000429533	0.003787035	0.109731472
FBXO41	0.009009066	0.000136883	0.004893375	0.022973182	6.80E-05	0.025689238	2.76E-05	0.027592897	0.000225123	0.031962683	0.012831677	0.002484184	0.158140946	0.006014361	0.001055829	0.003612063	0.000674581	0.067817083	0.000974554	0.0018408	0.021987033	0.051799465	0.00253552	7.20E-05	0.000217369	0.000259946	0.001357813	0.514830828	0.065004243	0.038963947	0.000839573	0.000522153	0.015930778	0.068709607	0.013260241	0.001029049	0.012891844	0.001830317	0.014972055	0.000501044	0.016882607	0.047589503	0.077814847	0.019365104	0.045341427	0.007637935	0.000548287	0.013592452	0.118474059
PTPRJ	0.003512838	0.033290735	0.001100201	0.014046576	3.63E-05	0.104905623	0.005011124	0.26855425	2.14E-05	0.076827047	0.002740647	0.000159069	0.031119987	0.019835957	4.77E-05	0.000768708	0.017183442	0.010649872	0.000789386	0.000220959	0.037923303	0.045150372	0.007817861	0.014029057	3.77E-06	0.000164095	0.00316318	0.737081698	0.203084863	0.068823551	0.000110318	0.015553693	0.000393275	0.119328314	4.15E-05	0.002173728	0.284208353	0.002270943	0.131680703	4.44E-05	0.428088765	0.003847776	0.138524369	0.072097983	0.002193904	0.010200199	7.67E-05	2.19E-05	0.315905777
X3.Sep	0.022711764	0.01165354	0.001413169	0.001399169	2.42E-05	0.034723685	0.001636462	0.130596333	3.17E-05	0.047369226	0.002361122	0.000659	0.03906827	0.020177501	6.31E-05	0.000964789	0.00812286	0.04586936	0.000814085	0.000187501	0.013129999	0.023386812	0.006994335	0.003128214	3.23E-05	0.000169839	0.008778594	0.113469433	0.134141372	0.046920127	0.00011118	0.020479772	0.000210046	0.100080924	0.000152033	0.003086428	0.046735606	0.001220391	0.213825021	1.26E-05	0.119632021	0.022664018	0.277601118	0.026258096	0.003398607	0.009452636	9.04E-05	0.000141407	0.127439005
INPP1	0.000515763	0.001490281	0.005809664	0.00256108	0.002863997	0.008601827	0.000415676	0.011332243	0.00117243	0.062684441	0.330959791	0.017485569	0.000106441	0.056754981	0.023866783	0.001164388	0.000898591	0.012044266	0.000202794	0.015859697	0.081995588	0.008807457	0.025872467	0.007790865	0.096481462	0.034020421	0.003313885	0.417530902	0.002774895	0.027275477	0.000114482	0.00110896	0.006268527	0.116328727	0.000555826	9.23E-06	0.015239432	0.000136381	0.000865636	0.003114285	0.120168928	0.00826617	0.004635475	0.000914459	0.002587286	6.37E-05	0.000320328	0.058097824	0.363712577
EIF4A2	0.000442888	0.004198655	0.007249004	0.001891776	6.64E-05	0.012483169	7.48E-05	0.108797951	0.000110031	0.018141015	0.000821911	0.004594048	0.373130786	0.004032585	0.000807623	0.000106728	0.000136022	0.067611668	9.63E-05	3.12E-05	0.016450453	0.078191357	0.001148162	1.91E-05	0.005328185	0.00121077	0.002238131	0.693229043	0.017321079	0.06153653	3.23E-05	0.001512035	0.094440022	0.339067753	0.000100194	0.000180178	0.010393696	0.002289108	0.051984992	0.002033004	0.042922687	0.003294068	0.002608036	0.001992653	0.016531442	0.000377551	0.000173572	0.008829858	0.096100715
ZCCHC14	0.001465582	7.74E-05	0.000377767	0.013718889	5.21E-06	0.049276546	0.000219523	0.082705888	0.000179173	0.045052367	0.00126828	0.020010427	0.341093325	7.38E-05	6.17E-05	8.58E-06	0.019726034	0.000245658	0.002113633	1.47E-06	0.010393121	0.049658082	0.000359314	1.39E-05	1.98E-05	6.07E-06	0.000439226	0.443086488	0.009591781	0.016560233	1.01E-05	1.35E-05	0.015511619	0.523727997	8.26E-07	0.000254848	0.011087195	0.000301301	0.005867533	0.003221839	0.114431601	0.159290939	0.224773968	0.003062375	0.009006553	0.000334616	3.98E-06	0.000511527	0.127408562
CAPN5	0.055885074	0.000405122	0.004521172	0.001100416	0.000117426	0.008645193	0.000609244	0.066736232	0.000490921	0.051605897	0.000940306	0.001508087	0.095701517	0.00528489	0.002841021	0.000744512	0.001089431	0.052097069	0.000300368	2.57E-05	0.008861018	0.039479387	0.006945512	0.000578945	0.001734538	0.001589219	0.000878559	0.148541375	0.065621205	0.006054927	0.001846974	0.00797072	0.043645409	0.071924231	0.00015792	0.012975561	0.03168188	0.0005951	0.05203044	0.000422928	0.016458064	0.060683064	0.04652136	0.000471248	0.038571426	0.005874354	9.14E-05	0.002234398	0.052722935
DPY30	0.000226631	0.020149141	0.005203184	0.008883204	0.000343303	0.142046217	8.01E-05	0.249628947	0.000358525	0.025101641	0.074369033	0.001695695	0.082136815	0.002503067	0.001215939	3.48E-06	0.000571119	0.043782759	1.86E-05	3.18E-05	0.017605185	0.019091337	0.003452599	0.000151243	0.010672488	0.01881398	0.000167254	0.790660791	0.047796784	0.088255822	8.08E-06	0.000468735	0.027507745	0.481669725	1.33E-05	5.61E-05	0.023010876	0.005542718	0.021563351	0.000790032	0.352199583	0.001301523	0.006957862	0.004899334	0.00212469	0.000902181	8.85E-05	0.001471398	0.107051099
NOS1AP	0.027599359	4.38E-05	0.000287947	0.001300518	0.000213708	0.024836921	0.000106585	0.024111902	8.22E-06	0.063606761	0.001549658	0.030454561	0.223152046	0.001322632	0.00020344	0.0001012	0.006030372	0.002949867	0.000318605	2.38E-05	0.015418497	0.020742123	0.011355936	0.000195112	0.000112472	0.000981087	0.001524816	0.19263879	0.041726744	0.008470723	7.87E-05	0.000459832	0.014658943	0.135702626	3.16E-05	0.00166712	0.043112522	0.000234529	0.017997634	0.000500542	0.118417051	0.08496179	0.322314275	0.001289461	0.004555348	0.000910869	1.94E-05	0.00166116	0.06911017
COQ3	0.022499816	0.001540324	0.000546421	0.003801897	0.001318324	0.005447873	0.000269638	0.008431018	0.003660311	0.007211812	0.000106513	0.001163383	0.068530255	0.043853839	0.001368511	6.59E-05	9.60E-05	0.035416036	0.000476848	1.39E-05	0.06384865	0.030699608	0.032007916	8.36E-06	0.001394358	0.054519112	0.048952305	0.69193208	0.012287734	0.007617688	0.001130141	0.000293691	0.032730565	0.450754614	0.000160361	0.000134227	0.003485482	0.000312717	0.005368176	0.000410076	0.015085138	0.000437646	0.006688475	0.007051774	0.000551662	0.000287229	0.000184845	0.00953463	0.056869859
CETN2	0.000255781	0.000265833	0.014920432	0.00082909	0.000254848	0.00276549	4.90E-05	0.140559634	2.49E-05	0.062908595	0.000255853	0.051105033	0.392905248	0.001548653	0.002689671	0.000102995	7.61E-05	0.030116391	0.000169049	3.23E-05	0.012079016	0.035550729	0.00138883	1.33E-06	0.014965809	8.63E-05	0.001153906	0.492059938	0.009507203	0.105196693	1.04E-06	0.002970976	0.222111043	0.591803733	7.77E-05	0.000238047	0.006738446	0.003896312	0.028243031	0.005500788	0.086231039	0.01766887	0.00418968	0.0002705	0.028732982	0.000121303	0.000239052	0.007691137	0.060611697
VDAC3	0.004225435	0.013671215	0.00491714	0.002297078	0.0003759	0.033633788	0.000113118	0.118635964	9.85E-05	0.016429704	0.001853364	0.005210436	0.109077748	0.005481331	0.001145505	1.31E-05	0.000231083	0.052978393	1.00E-05	6.91E-05	0.0229268	0.05569567	0.014339656	7.69E-05	0.001480157	0.009667169	0.000259156	0.701175962	0.018253021	0.07764648	4.86E-05	0.001437437	0.042515089	0.376619535	0.000111323	3.96E-05	0.030475741	0.001168481	0.031269902	0.001914249	0.149384861	0.000712275	0.002244521	0.003734407	0.008570522	0.000129919	5.18E-05	0.008726181	0.179555137
AKR1C1.AKR1C2	0.01106185	0.070449279	0.088289208	0.011040885	0.005180209	0.000167469	0.00051885	0.016450956	0.00193823	7.89E-05	0.186909791	0.004325163	0.07568768	0.002547797	0.002902911	0.016286897	0.031873151	0.003657726	0.00056954	0.024226205	0.030496491	0.068528388	0.004739367	0.000634015	0.01752915	0.04267046	0.001153762	0.203303488	0.033116984	0.029775995	0.000810854	0.012994875	0.015525261	0.097016789	0.002626632	0.007384702	0.005446724	0.002055835	0.004490586	0.000804607	0.215959942	0.056056815	0.003732684	0.014058064	0.01348777	0.00396969	0.003292058	0.123242253	0.00585583
C14orf2	0.000417902	0.008051277	0.002562229	0.012626334	9.36E-05	0.03875365	6.79E-05	0.073875707	0.000769282	0.012442028	0.001463428	0.006793803	0.288753542	0.002176169	0.000171634	1.40E-06	0.001445478	0.003506663	0.000396003	1.65E-05	0.003023245	0.011851272	0.00216942	3.61E-05	4.40E-05	7.03E-05	0.000566955	0.607819628	0.004480678	0.047002552	6.96E-05	0.000428313	0.016665633	0.800598245	3.35E-05	6.34E-05	0.017014142	0.008581723	0.072622182	0.006941348	0.27419666	0.007594928	0.005318205	0.005060736	0.011333679	1.49E-05	2.80E-05	0.000821623	0.249365303
TPT1	0.001018925	0.001920927	0.272727668	4.91E-05	0.000247094	0.006474013	0.00193981	0.123801418	0.001553463	0.01350773	0.055614179	0.010574986	0.096355456	0.001808203	0.000528112	0.000810207	0.002131726	0.016852954	0.001429898	0.00014952	0.003740941	0.032504975	0.007884849	0.000294696	0.031654597	4.78E-05	0.011338704	0.056672988	0.038259031	0.094671356	1.62E-05	0.01209352	0.038078674	0.323399721	1.63E-05	0.008096726	0.027999706	0.019802858	0.328341811	0.001519933	0.283527203	0.051527996	0.07375803	0.01214464	0.011443243	0.00680608	0.003602514	0.000344739	0.013792841
PIP4K2C	0.080126823	0.01544578	0.002976289	0.031389661	0.000252479	1.47E-05	0.005668652	0.013337281	0.003014055	0.001040321	0.001612912	0.01466799	0.015781796	0.155111419	0.008687841	0.013341158	0.006030156	0.126112245	0.001333545	0.001637395	0.0001012	0.00067178	0.027866879	0.036411231	0.004299244	0.011908711	0.001643354	0.005962379	0.18308718	0.048511823	0.04037586	0.923816481	7.50E-05	0.056378041	0.006001581	0.354866529	0.010314646	0.001997823	0.011713491	0.001230371	0.01218937	0.707681674	0.183656899	0.115469373	0.014342169	0.110155153	0.003366082	0.001314303	0.046104858
HSPA9	0.00224567	0.002076226	0.053617182	0.000172854	0.000275382	0.002110618	0.000618722	0.156557507	0.000616855	0.034356724	0.003011327	0.010840424	0.120979459	0.004993246	0.008574471	0.000316235	0.000974195	0.02815558	0.00020344	8.99E-05	0.028114153	0.033501176	0.004580406	0.00014076	0.049696351	0.004004081	0.001555617	0.342548604	0.007261856	0.019251806	3.40E-05	0.001923296	0.440564359	0.204481339	4.38E-05	0.000996811	0.054250873	0.00060587	0.013224629	0.008655316	0.050690757	0.031248434	0.005252868	0.00085544	0.016707635	0.000186568	0.000252479	0.007892603	0.08131293
PNO1	0.034471817	0.02291201	0.052522546	0.000218662	0.004616161	0.000267556	0.020928511	0.035169624	0.007649566	0.005608557	0.001035798	0.001732313	0.001079164	0.107929622	0.014043776	0.000237545	0.023781774	0.37625121	0.070242285	2.74E-05	0.006156521	0.010902458	0.012819759	0.012848335	0.019609936	0.217974529	0.048339292	0.196770062	0.086601159	0.002244665	0.004533091	0.031246495	0.00069691	0.14677004	0.000187932	0.006135843	0.008329137	0.003385898	0.007849596	0.000672786	0.009330938	8.14E-05	0.006886853	0.0051064	0.000267125	0.004056709	0.010185337	0.003144225	0.071448136
FLJ22447	0.017975233	0.001232812	1.17E-05	0.001445981	0.000126832	0.327626628	2.04E-05	0.014481027	0.001446268	0.030933168	0.001729943	0.006943502	0.765801577	0.005049895	0.001500332	6.10E-07	0.000921854	0.001286445	2.37E-05	1.44E-05	0.000937219	0.001513328	0.019371422	0.000487187	1.32E-05	0.000455883	0.000110749	0.298126733	0.069407414	0.012419125	0.000179316	0.002297006	0.061525617	0.054777729	6.41E-05	0.000923146	0.071226639	0.002266922	0.129594604	0.006420308	0.294155859	0.031309893	0.035864416	0.003754941	0.017128732	1.83E-05	9.87E-06	0.000657852	0.095922871
MTERF3	0.001463572	0.000171849	0.070884161	0.001362193	3.91E-05	0.00335962	0.000234601	0.038213081	0.001165609	0.004968547	0.038756665	0.057575061	0.043917524	0.000427451	0.02959492	0.002412457	0.002764556	0.023358954	0.007991685	0.002218674	0.001530918	0.105636745	0.050316257	4.79E-05	0.029405301	0.002779993	0.000969743	0.288988035	0.002363706	0.028081628	0.00095086	0.000197338	0.137716495	0.016550468	0.002897024	0.001388686	0.007683886	0.001452299	0.00613132	0.010563858	0.003294643	0.011426585	0.112915581	0.000480366	0.061642217	0.002310145	0.000347683	0.053725526	0.008501165
PHF13	0.071899532	6.10E-07	0.042251589	0.000382218	0.000132504	0.001719532	1.16E-05	0.00054879	0.008893543	0.097116086	0.001915613	0.069266116	0.133128802	8.73E-05	0.266216571	0.001866001	0.043560615	0.001862339	0.115641976	0.000236324	0.024671067	0.067405966	0.002240644	0.046836698	0.005639574	4.15E-05	0.000215718	1.71E-05	0.00019985	0.00269685	0.028764501	0.001493081	0.253027086	0.02210952	0.000176301	0.05097637	0.000199491	0.000634445	0.000484459	0.129449284	0.007079991	0.768572918	0.159100386	0.000352206	0.02409065	0.010516686	0.000708254	0.007648058	0.024644932
KIF5A	0.010829368	0.000611111	0.000740707	0.023931042	5.98E-05	0.128470315	0.000399162	0.100075826	6.55E-05	0.063995908	0.021422627	0.013035082	0.222325935	0.000335477	0.000155264	0.000227924	0.011749749	0.015516573	0.003362277	0.000231298	0.026997761	0.083471114	0.003833058	0.000653759	3.05E-05	0.000767416	0.001157998	0.033472744	0.036045563	0.028228671	7.40E-05	0.000445042	0.009198614	0.071439162	0.00021622	0.001728866	0.001069686	0.002290544	0.046864915	0.000437574	0.005028714	0.032940575	0.102268186	0.00754912	0.000736542	0.006425119	0.000168116	0.000660149	0.099214678
ATP5H	0.007199606	0.003645377	0.008678292	0.00084144	0.000326718	0.013953166	9.67E-05	0.094835989	3.67E-05	0.035563868	0.002959704	0.005231903	0.125468502	0.001113842	0.000617645	3.18E-05	0.001116355	0.006641447	0.000410578	0.000191091	0.004224717	0.077680369	0.003374985	6.95E-05	0.000708182	0.000219523	0.005943783	0.338170633	0.008606134	0.060529057	9.47E-05	0.001568397	0.003199295	0.652306476	6.31E-05	7.16E-05	0.017269241	0.005241453	0.053007184	0.004050104	0.209634084	0.006501297	0.008693656	0.000870733	0.007373574	0.000218805	6.34E-05	0.012194396	0.21959875
EPB41L1	0.056945678	0.000296491	0.002219966	0.004376283	3.89E-05	0.019110076	8.10E-05	0.085581552	5.37E-05	0.028194064	0.001483819	0.010526953	0.17108445	0.004464739	5.71E-05	8.66E-05	0.002016993	0.016169363	0.000141909	5.71E-05	0.0121758	0.030557806	0.010151736	0.000176444	0.00023776	0.000432046	0.001148449	0.198069036	0.069707818	0.026108109	0.00025054	0.002722195	0.001856883	0.266692808	9.32E-05	0.004732546	0.044900227	0.000346319	0.070877771	0.000319897	0.149361527	0.05116283	0.225808509	0.007659618	0.003273031	0.006137136	3.44E-05	0.000403614	0.101865326
SGMS1	0.056306099	0.000257002	0.000700428	0.019259058	0.00568933	0.007333941	7.01E-05	0.01301943	0.012003197	0.002133808	0.003090736	0.027017865	0.004034883	0.000441452	0.209827078	0.000685709	6.70E-05	0.003026045	0.00266289	0.000376043	0.000557837	0.016909244	0.000403614	0.000218303	0.0322712	2.32E-05	0.000423071	0.014505726	0.000105005	0.071175303	0.000838065	0.008099669	0.07075277	0.040264429	0.003298089	0.054382695	7.54E-07	0.095374476	0.016039767	0.000306686	4.27E-06	0.557462122	0.008934324	2.98E-06	0.112001015	0.002828887	0.00159245	0.125973459	0.00763054
STARD5	0.000592515	5.28E-05	0.000118359	0.058846824	0.000830239	0.040432939	0.001879786	0.029217764	8.49E-05	0.188877495	0.000134514	0.007293016	0.432383234	0.012337059	0.000432405	0.002247321	0.000208179	0.028889646	1.63E-05	0.000105077	0.001690167	0.015665052	0.000189799	3.07E-05	0.004579042	0.00100636	0.004528065	0.290993863	0.240237303	0.032557316	5.34E-05	0.002305047	0.007053712	0.027131234	0.000873318	0.013650752	0.036843529	0.018062899	0.027175749	0.001362982	0.030376229	0.008105916	0.039798602	0.0032115	0.022285498	0.008737597	7.43E-05	0.002305693	0.27699672
PPIH	0.001650175	2.88E-05	0.008912569	0.002354301	9.54E-05	0.005530297	7.51E-05	0.066417735	0.000270644	0.012529909	0.018866824	0.019568006	0.163962421	0.000754277	0.009823546	0.000126329	0.000560852	0.002202735	0.000742215	0.000264253	0.019205353	0.072207906	0.000568391	3.20E-06	0.006866534	7.07E-06	0.007702123	0.345974315	0.001229079	0.092794406	1.02E-05	0.000372741	0.001761104	0.542649208	6.19E-05	0.000105651	0.003929698	0.001308057	0.061596697	0.001259018	0.104711912	0.066797476	0.012608744	0.000489413	0.005122196	0.000318964	5.97E-05	0.021988181	0.108542277
CBX5	0.033811201	5.42E-06	0.002073785	0.003508314	4.99E-05	0.015603952	0.000118647	0.017152784	0.000239842	0.014816971	0.033621223	0.323624808	0.196249166	1.31E-05	0.002527047	1.29E-05	0.037932924	0.000185204	0.001967595	5.35E-06	0.001664248	0.03560465	0.000421851	0.000395932	0.000249966	3.89E-05	0.000811356	0.035803387	0.004182644	0.004765071	0.000302163	3.49E-05	0.000379633	0.163069825	4.56E-06	0.00343867	0.004445066	0.000523086	0.004179197	0.002350998	0.10331321	0.45484733	0.392646846	0.000367499	0.003965813	0.003764419	2.55E-06	0.001433847	0.050588516
RAB4A	0.003559435	0.017687322	0.043726972	0.000198199	0.001540324	0.007145542	0.00128824	0.083783939	6.02E-05	0.013356236	0.007612375	0.001783361	0.048491432	0.020486952	0.000535364	0.000656559	0.000191163	0.107224492	2.31E-05	5.14E-05	0.012062287	0.021562561	0.098268808	7.64E-05	0.011680536	0.017857197	0.001092303	0.356684748	0.047335265	0.09975697	0.000188363	0.020882704	0.014415619	0.263951694	7.03E-05	0.002561367	0.053710089	0.001151393	0.141964511	0.000432118	0.211444119	0.007586743	0.005393593	0.012522299	0.006364377	0.001347258	0.003268077	0.002971479	0.021263665
FIG4	0.005622917	0.000560709	0.076529228	0.000288809	0.000493003	0.008840269	5.50E-05	0.0626932	0.00256309	0.015633748	0.004276053	0.010264818	0.100290216	0.001265624	0.065136136	0.000122237	1.61E-05	0.010029391	0.000287301	2.23E-05	0.004821863	0.069853712	4.94E-05	0.000122093	0.023986471	0.000443103	0.000369869	0.412787981	0.003044426	0.049224349	0.000131714	0.001913172	0.264467852	0.481885981	0.000101559	0.003485913	0.000821408	0.006586019	0.021488178	0.003783517	0.004977522	0.000350986	0.000649164	2.95E-05	0.066222372	0.000705167	0.001080169	0.081184196	0.039449877
TXNDC9	0.051701317	0.010157336	0.070071692	0.003287535	0.001193251	0.016939184	2.85E-05	0.141647952	0.000176157	0.0087022	0.004675323	0.000515117	0.023818965	0.03898405	0.031365824	3.18E-05	0.000104933	0.413266804	4.20E-06	0.000253915	0.018914282	0.0178134	0.029739665	0.000460694	0.028960511	0.027686522	0.000118072	0.56553038	0.077077694	0.15212418	0.000766841	0.072515848	0.02666074	0.284716469	0.000877339	0.002558998	0.004117092	0.004938679	0.038062161	0.001123822	0.081623027	0.001183702	0.000834044	0.00314882	0.012138896	0.000250755	0.001173722	0.027318843	0.133923465
CDKL3	0.002300309	0.00220453	0.097044719	3.27E-06	0.000338134	0.000909792	0.000322266	0.1204437	0.001490281	0.017378518	0.019372643	0.005971856	0.064803351	0.005091897	0.004610705	0.007558023	0.000137458	0.077600458	0.000251761	0.001771586	0.004797739	0.041377445	0.000734891	0.000166464	0.351403053	0.003805559	0.004618746	0.082606017	0.021888884	0.045980432	2.37E-05	0.019524137	0.084653919	0.025020581	0.000973764	0.011861898	0.002547151	0.00502656	0.050847492	0.001703737	0.001598552	0.058760522	0.011166604	0.000102564	0.01845621	0.007406744	0.00579394	0.068162863	0.01443601
OPCML	0.034381064	0.000194825	0.004554343	0.00154894	0.001086487	0.003217172	0.009531183	0.05110331	2.28E-05	0.118126052	0.019582006	0.032505693	0.027582774	0.003101649	0.014252062	0.000225339	0.04803975	0.001016197	0.003844258	5.89E-05	0.002024962	0.050473782	0.007546105	0.016760478	1.29E-05	0.000285219	0.004131451	0.011223109	0.027054697	0.006940702	0.003381375	0.01729236	2.06E-05	0.029412983	2.05E-06	0.002850211	0.018681297	0.004237497	0.009785349	0.000850845	0.139167251	0.265994499	0.247387979	0.000620373	0.006662843	0.010020488	6.04E-05	0.000525168	0.080441874
PIK3C2B	0.451483582	0.001174296	0.003049811	0.000469956	4.21E-05	0.004496905	8.64E-05	0.006269604	0.000443534	0.044327851	3.70E-06	0.116707103	0.54548287	0.000436928	0.010724327	2.48E-06	0.008033256	0.001711994	0.003333988	1.45E-05	0.041906814	0.056609805	0.000221534	0.008708232	0.000269638	0.000200066	0.000229144	0.122242965	0.002045425	0.001325073	4.27E-05	0.00043262	0.465045412	0.115012018	7.43E-06	0.018218414	0.020044244	0.00029965	0.004367452	0.011063214	0.02456818	0.191771826	0.023656055	0.000236252	0.002033578	0.000302019	1.17E-05	0.00378244	0.041522191
CABLES2	0.025070481	0.00129262	0.000404404	0.00138366	0.000181327	0.060547725	6.43E-06	0.044927869	1.11E-06	0.037535664	0.001298866	0.011079369	0.121830627	0.022960689	0.000259443	5.65E-05	0.001049224	0.071946129	1.11E-05	0.000513609	0.036731523	0.016188174	0.077155237	0.000149376	9.45E-05	0.001054178	3.34E-05	0.609564756	0.167440975	0.061396954	0.000915033	0.005333283	0.021032116	0.164174082	0.000702079	7.75E-05	0.055729128	8.77E-05	0.006076036	0.001252772	0.249628516	0.003633602	0.058286438	0.026261614	0.010637882	0.001792192	0.000141407	0.003756377	0.12272308
C2CD2	0.282113208	5.12E-05	0.016536037	0.000140043	0.001140479	0.018807375	0.000675011	0.015123047	0.00078515	0.012604508	0.002602866	0.006184235	0.054842707	0.012822344	0.010096595	0.000154689	0.029464965	0.007420602	0.002917845	0.000759446	0.000791899	0.029832357	0.008139302	0.020060326	0.000155623	0.000715506	0.021955872	0.002939169	0.100829708	0.011364265	0.002093458	0.05101708	7.43E-06	0.219522644	4.49E-06	0.061914189	0.012867864	0.000610393	0.075343048	0.000178096	0.560069405	0.175858818	0.153814096	0.00266368	0.000158495	0.035048285	6.47E-05	0.000943178	0.098784175
DENND3	0.010401522	0.001358603	7.22E-06	0.022439505	4.58E-05	0.266254767	8.97E-07	0.016891725	0.002797153	0.004275622	0.001045921	0.001900033	0.651736398	0.039937316	0.002986987	5.64E-06	0.001340509	0.02256508	4.89E-05	0.000255638	0.004283448	0.001564305	0.005492172	0.001207252	0.000165746	0.014695417	0.000456242	0.166163469	0.158303139	0.00329414	0.000528902	0.002862633	0.007778444	0.025041546	0.001268783	0.000385162	0.068215492	0.001523739	0.051810307	0.003827314	0.043455215	0.007866612	0.02447355	0.004908093	0.002481456	8.61E-05	1.69E-05	0.00090814	0.306011977
SLC25A23	0.008431665	0.040012704	0.002894152	0.00102632	3.18E-05	0.063039052	0.002941898	0.03268483	5.02E-05	0.106361118	0.025147377	0.001686505	0.068088337	0.008256979	0.002161307	0.000899309	0.005034386	0.045910429	0.001087133	0.018034754	0.104124961	0.034081665	0.014759533	0.007902583	7.61E-05	0.000448703	0.007840334	0.835872228	0.061473276	0.027759756	2.97E-05	5.18E-05	0.007341193	0.031042373	0.001957544	0.000872098	0.281649391	0.001744446	0.076147117	0.000269495	0.191086871	0.004296085	0.117211917	0.03372971	0.000378628	0.000363838	0.000115559	0.001720968	0.29631713
PMS1	0.011057327	0.251874653	0.391025785	0.028025554	0.00210272	0.004880882	0.004606253	0.249706561	0.006153721	0.001199498	0.021177435	0.001056188	0.000876764	0.091246076	0.118355304	0.017166067	0.00197456	0.51990395	0.000967876	0.06779741	0.036132008	0.013493657	0.013286304	0.01558952	0.329603162	0.067833525	0.000204876	0.312520848	0.03268203	0.073397962	0.009877394	0.192817998	0.001878781	0.006285327	0.18039015	0.014115933	0.00151103	0.005587161	0.034101625	0.001274599	0.000770647	0.002844109	0.001600635	0.026278845	0.024260237	0.00961289	0.137031252	0.066780244	0.01988241
BOLA3	0.014875559	0.003523679	0.056021347	0.000396506	0.001066384	0.006682156	0.001104293	0.163659576	0.000320543	0.025291332	0.005888498	0.007331069	0.016806645	0.001726856	0.000319036	0.00016431	0.026698076	0.010765826	0.006401425	7.00E-05	0.03114648	0.064456063	0.022367994	0.000820403	0.001244587	0.005112144	0.007256614	0.309078337	0.013563445	0.01349617	0.000264397	0.000711916	0.065981417	0.711506511	5.64E-06	0.00095366	0.034133575	0.000531415	0.018088387	0.001002699	0.123220354	0.006833507	0.058955167	0.013590011	0.001556263	0.002733898	0.000149735	0.002858612	0.068492561
FBXO16	0.001382081	0.004528496	0.059652328	6.92E-05	0.001135884	1.55E-05	0.005861718	0.038022815	0.037610262	0.048150462	0.000122739	0.002831185	0.249872414	0.003792276	0.008556594	0.009624593	0.000232519	0.002588794	0.069191589	0.000359961	0.00498341	0.167589238	3.52E-05	0.000624896	0.391527152	0.001704024	0.212224063	0.003244743	0.000276962	0.001630144	0.000917689	0.012530268	0.683778382	0.06519379	0.001221899	0.04040781	5.54E-05	0.07640157	0.002673372	0.006407241	2.93E-05	0.050334422	0.002459126	1.26E-06	0.236501927	0.001689736	0.000384372	0.000780268	0.013623684
EFNB3	0.016927625	0.000191809	0.006742898	0.064760057	0.000167685	0.000547282	0.000228642	0.007109571	0.000609747	0.01006845	0.007560106	0.020751815	0.120547592	0.020437842	0.011457315	0.015524902	0.003254651	0.029547605	0.00243651	0.00108821	0.001536519	0.003213511	0.024054033	0.000453298	0.00024896	0.000621163	0.000630281	0.085158302	0.021872945	0.015972851	0.004350364	0.009683539	0.02788526	0.007236152	0.013265124	0.037107172	0.009653958	0.004580047	0.05374405	0.003986132	0.007311253	0.473711246	0.050279065	0.027885834	0.067037785	0.001439232	0.002436079	0.00795155	0.005601018
PCDHB2	0.106841233	0.001182553	0.108119672	0.121261124	0.022572045	0.008263585	0.372719023	0.148521631	0.000471679	0.286109571	0.002081252	0.170562045	0.001448135	0.010056459	0.004462082	0.168377224	0.162669119	0.138276881	0.145288914	0.001504712	0.152842306	0.016205191	0.01855443	0.016416206	0.008716991	0.014213794	0.000189296	0.006681367	0.000512029	0.008729125	0.149327351	0.069534067	0.025427103	0.019104763	0.017676839	0.142745604	0.344441494	0.011275881	0.016872555	0.002360763	0.01295194	0.499015825	0.033510653	0.00525732	0.001936866	0.091509791	0.008647203	6.78E-05	0.000888037
GRPEL1	8.80E-06	0.017507826	0.001767709	0.00168191	0.000320256	0.031102612	0.002588004	0.468705256	0.003405715	0.027797666	0.040675043	0.03567013	0.533260939	0.00404874	0.002750053	4.79E-05	0.001072702	0.032288216	0.000156484	7.54E-05	0.010821829	0.001940312	0.009040586	5.01E-05	0.076995342	0.006446299	0.004827679	0.42301471	0.029676124	0.062458061	6.82E-07	0.002003495	0.50106423	0.117868943	4.65E-05	6.98E-05	0.14068844	0.028124994	0.049555195	0.002495313	0.094482024	0.026823722	0.011016546	0.008485585	0.011355936	0.000233739	0.000206671	0.000153684	0.065117756
MORF4L2	0.000237545	0.021201703	0.045705732	0.000366135	0.000435349	0.012436069	0.001770653	0.348377259	0.000107374	0.043297977	0.006132397	0.002934	0.147440277	0.008533116	0.00643675	0.000292686	0.000570329	0.052689836	3.44E-05	0.000519353	0.022446326	0.090319232	0.008899646	0.000574422	0.041624144	0.008769547	0.001051737	0.73518048	0.026500271	0.047054103	6.64E-06	0.00377605	0.176593243	0.067401515	0.000225339	0.000417256	0.066642176	0.002064738	0.028719484	0.001989207	0.117525747	0.003052395	0.004089019	0.001519861	0.011416534	0.000625901	0.00019863	0.020776658	0.086191909
CRTC3	0.064362223	0.01920406	0.005433944	0.000117354	0.000405768	0.050531867	0.000135878	0.198082462	1.88E-05	0.050067332	0.004710361	0.001989638	0.209637818	0.01604508	0.000521219	1.45E-05	0.001133874	0.063653215	2.96E-05	0.000495946	0.014342026	0.011975196	0.015387408	0.003394011	0.002320843	0.00861396	0.000101343	0.227266373	0.205920894	0.040362649	4.76E-05	0.021782192	0.005684089	0.104640688	6.67E-05	0.00169548	0.090438561	0.000603069	0.042565635	0.00041582	0.397279844	0.012315879	0.01549726	0.013002773	0.001554325	0.003161744	0.000118934	0.0015246	0.049790119
IP6K1	0.040811029	0.000468735	0.044641394	0.000849409	0.001952805	0.005270387	0.000530553	0.090238531	0.000171706	0.038723279	0.00360316	0.003080971	0.064236719	0.019882841	0.000122739	0.002702881	0.000381356	0.063779723	3.70E-05	0.000152535	0.020965702	0.006291933	0.051019162	0.000198917	0.000772944	0.003088007	0.000744297	0.242020126	0.189812595	0.043735085	0.001090723	0.018811108	0.008266457	0.184051359	0.00013753	0.0180993	0.142018288	0.002100494	0.076459296	0.000116062	0.15670333	0.018509269	0.092155473	0.060383953	0.013910231	0.032367841	0.002870818	0.001097113	0.022087694
RTL5	0.061444198	0.000191378	0.0022293	0.032110946	1.18E-06	0.00955502	2.05E-05	0.035742574	0.000139396	0.010059331	0.000814946	0.009118989	0.237018156	0.004992169	0.000368864	0.000403758	0.001795926	0.0589864	0.001246454	0.000186927	0.003545578	0.034298352	3.44E-05	0.000510881	0.000652682	9.23E-06	0.00137246	0.102200552	0.038400905	0.159584594	8.22E-05	0.011067594	0.001982099	0.105371881	0.000173788	0.0368963	0.001360757	0.001823712	0.091761731	0.000606372	0.035884735	0.371536075	0.121938827	0.004490443	0.014723633	0.006135269	5.27E-05	0.000847399	0.056866699
SLC6A17	0.008402227	5.57E-05	0.006387353	0.001650104	7.93E-06	0.01060909	5.13E-05	0.093980154	0.000301373	0.051468475	0.00088818	0.01034315	0.301494646	0.00203925	0.001437365	0.000336698	0.002059928	0.009483222	0.002131295	4.91E-05	0.011199129	0.078295034	0.000995303	0.000497382	0.000224693	4.34E-06	0.000867359	0.243557327	0.032861238	0.027284308	0.000248314	0.003120891	0.036253706	0.114843221	0.000172783	0.004029354	0.01496624	0.000748461	0.033584175	0.00087899	0.009940146	0.13717808	0.162065726	0.005914561	0.030565058	0.006311893	9.22E-05	0.002345757	0.070285005
BAG2	0.000281341	0.01735346	0.001881294	0.000319395	0.029834152	0.028143446	0.01304578	0.038791846	0.005039412	0.046756356	0.010055095	0.000715506	0.001003919	0.002596405	0.096972418	0.005308153	0.012240275	0.050858047	0.01258383	0.004537542	0.000586699	0.076220567	0.307905584	0.013632443	0.00321588	0.086852094	1.52E-05	0.016972427	0.003723924	0.005988011	0.002629719	0.005212015	0.003301033	0.000142699	0.009118343	0.00655694	0.013101136	0.002027978	0.002942688	0.002866581	0.168094842	0.000477423	0.030324031	0.00339315	0.006068999	0.046459398	0.007102248	0.025498614	0.002837144
LTV1	0.001690957	1.30E-05	0.008054221	0.00518466	0.000345601	0.000110533	0.0006534	0.05294034	0.003470979	0.029390367	0.003201808	0.033019553	0.244530193	0.024897806	0.019837177	0.006416144	0.000311784	0.171755404	0.000466366	3.41E-05	0.007089827	0.020205574	0.000740348	1.04E-06	0.118417123	0.014884892	0.007052851	0.010251248	0.009839629	0.00739059	0.000498962	0.012746381	0.426716126	0.029318281	0.00119921	0.000956389	0.015922593	0.000290532	0.002941898	0.020471084	0.006766878	0.131895308	0.000139253	0.000113693	0.034668688	0.001469818	0.001737482	0.024707469	0.019127811
FABP6	0.02023494	2.80E-05	0.015883965	0.000329159	0.000657134	0.035371305	8.67E-05	0.000951076	0.002544997	0.006166932	0.072417269	0.034054238	0.088347867	0.000507937	0.00095725	0.001128058	0.002012757	0.00347141	0.004779933	0.001791833	0.003231891	0.085112997	0.000801951	0.000174936	0.023297854	0.000201071	0.059017273	0.022843155	0.003201377	0.056790163	0.000474048	0.000288091	0.001326293	0.25216041	7.46E-05	0.00375128	0.001601065	0.001819619	0.06744524	0.004707776	0.156669082	0.122208717	0.049829824	0.001430473	0.000795345	0.003922447	0.000200353	0.01176454	0.020700695
FLRT3	6.80E-05	0.263533613	0.000753918	0.001012966	8.94E-05	0.010805961	0.001737697	0.14442554	0.012668624	0.004981902	0.000691238	0.000663811	0.859138526	0.037330321	0.024318394	4.73E-05	1.08E-05	0.098047238	9.01E-06	2.33E-06	0.000629491	0.011062712	3.72E-05	0.000854651	0.352516644	0.388630164	0.001100057	0.138838558	0.027740227	0.009639742	3.41E-06	0.034157197	0.009166233	0.006721933	0.000150166	0.004007743	0.00750317	0.011904331	0.059692751	0.001998971	0.000436426	0.000257504	1.47E-06	1.40E-06	0.014338005	0.002871177	0.000837491	0.001081246	0.019809607
MGAT5B	0.03850573	0.000355006	0.003799313	0.005238006	0.000343591	0.071586061	6.85E-05	0.066631407	0.001209549	0.025588649	0.013623612	0.000838999	0.175537019	0.023320326	0.001468741	0.000769641	0.000528902	0.201030355	0.000188147	0.000482664	0.018635131	0.040501507	0.023269852	0.000460406	0.000904048	0.002007372	0.000356012	0.459176119	0.158436827	0.057496586	0.006932661	0.006587885	0.003799384	0.079470802	0.006671602	0.003376565	0.040712306	0.000661011	0.050162178	0.000281054	0.318337728	0.0023319	0.04549364	0.03424917	0.014856676	0.045478706	0.000693176	0.002095899	0.138237966
NOL4L	0.006397764	0.000353858	0.000261884	0.01454105	1.39E-05	0.101484077	3.09E-05	0.028336081	0.000392054	0.023959905	0.005201102	0.007469496	0.34962461	0.00098877	0.000264828	4.84E-05	0.00259662	0.001514692	0.0007644	1.31E-05	0.005175398	0.046021572	0.003156	0.000164741	1.82E-05	2.16E-05	0.000812218	0.387470263	0.014047796	0.030291219	9.24E-05	0.000149161	0.008372646	0.155367379	6.07E-05	0.001047644	0.022264605	0.001796716	0.15791191	0.003313813	0.027346845	0.145904225	0.102891395	0.025280203	0.00497264	0.00020344	5.76E-05	0.000487761	0.086430639
FBXL18	0.001763688	0.000876046	0.005592546	0.004874061	6.00E-05	0.016721133	0.000295845	0.147475171	1.40E-05	0.025836496	0.021920404	0.00197535	0.243981654	0.012146866	1.65E-05	0.002923589	0.000157059	0.140968454	1.71E-05	0.00051806	0.034694607	0.07634887	0.008799918	1.36E-05	0.020504758	0.007188621	0.003111988	0.730155966	0.133171593	0.0750117	9.39E-05	0.003618596	0.028186453	0.140507293	0.000876477	0.001723625	0.103920049	0.000634086	0.109815835	0.000174362	0.124454423	0.00822546	0.046962201	0.007447239	0.007150568	0.003760183	0.000171993	0.00360036	0.090075405
EEF1E1	0.018025923	0.102692011	0.028218332	0.000291537	0.002118444	0.074768734	0.000496018	0.191704982	0.000209902	0.007097797	0.007670603	0.000163592	0.054498218	0.016924466	0.002614929	4.00E-05	0.00021859	0.143964021	4.02E-05	0.000174865	0.005306574	0.022947765	0.063075382	0.002267425	0.003789405	0.031489461	0.000399737	0.332396474	0.113083086	0.101628751	0.000602639	0.052381175	0.010303876	0.159503462	8.79E-05	0.004766794	0.026081328	0.005664057	0.157733922	0.000260879	0.471525348	8.12E-05	0.005690981	0.023211696	0.004058935	0.003416484	0.003885614	0.003717032	0.051726518
YRDC	0.031631837	0.025672007	0.001207467	0.000993939	0.005228888	0.015545221	0.048004353	0.042981777	0.000570473	0.000514399	0.00603827	0.000863697	0.033277309	0.003046723	0.003460712	3.79E-05	0.005242601	0.008347014	0.015254653	0.000328226	0.005641225	0.025600783	0.080807758	0.006314334	0.000585623	0.058069464	0.003256949	0.18240402	0.076393672	0.01401721	0.000845819	0.003299812	0.103348678	0.056344942	8.21E-05	0.005639789	0.064597577	0.011275737	0.002524678	0.000306614	0.2608732	0.00091051	0.099640729	0.00121917	0.000824495	0.001094744	0.000126688	0.009290803	0.100162558
MAP3K9	0.009942085	0.000185563	0.000527969	0.000434774	3.33E-05	0.013070478	0.000319538	0.103480643	0.00012798	0.080972966	0.0006506	0.004447148	0.269091373	0.005855543	0.000219954	0.000107877	0.002745673	0.001427314	0.001355013	2.27E-05	0.011022505	0.039439538	0.0037385	0.000302307	7.60E-05	1.56E-05	0.0058722	0.22895435	0.051837949	0.029646974	1.90E-05	0.003069483	0.010843871	0.190315398	1.00E-05	0.000578873	0.082414387	0.000923362	0.081377836	0.000300942	0.194939422	0.113426569	0.207669756	0.008498796	0.00562184	0.000883872	1.29E-05	0.000391552	0.10984879
SHANK2	0.002388046	9.12E-05	2.22E-05	0.02704443	6.07E-06	0.137666308	3.69E-05	0.061592389	9.78E-05	0.046043399	0.004797237	0.016172953	0.335396923	0.000623532	2.18E-05	1.90E-05	0.002071559	0.001509092	0.000252191	5.06E-06	0.017608559	0.041954344	0.003937668	1.27E-05	6.90E-05	0.000199348	0.000762677	0.588484571	0.021177938	0.03372533	8.55E-05	2.88E-05	0.008770768	0.423980253	4.45E-05	0.000103066	0.021499953	0.000196332	0.023895143	0.001288527	0.072073858	0.053058017	0.223743089	0.016735133	0.00437736	0.000710121	7.14E-06	0.00025851	0.177088364
CALM1..includes.others.	0.041861581	0.000350914	0.057601267	0.00033878	0.002098125	0.004749634	6.54E-05	0.093954091	0.000200138	0.010511373	0.007468635	0.002113059	0.031275789	0.021173917	0.005889216	0.000157274	0.000182691	0.079734374	0.000116852	0.000225195	0.022159205	0.075311242	0.028653142	4.38E-05	0.015757457	0.011526744	0.005135765	0.334621717	0.041786552	0.044999093	0.000262028	0.010034202	0.020228406	0.484332148	4.98E-05	0.001229079	0.005112862	0.000596033	0.020289147	0.000370156	0.103614762	0.008588831	0.009998877	0.003873839	0.00176017	0.000806689	0.000476848	0.036243511	0.064103462
SMIM11A	0.006575321	0.001815311	0.013301525	0.000462201	0.003620822	0.020037135	0.00113172	0.156778287	0.000234601	0.108173521	0.069725983	0.002173369	0.018028938	0.009472452	0.000318533	0.000484674	0.001676525	0.056247081	3.37E-05	0.000230365	0.012620519	0.038300172	0.053397767	5.68E-05	0.005172813	0.002563306	0.004089952	0.243873957	0.067225824	0.022627401	0.000635235	0.003327957	0.001011961	0.317854454	5.90E-05	0.000154259	0.060007012	0.001180399	0.05084979	0.000276531	0.371321973	0.005721352	0.053980768	0.004938392	0.004802478	0.005350011	0.000382505	0.004406367	0.07803814
RPS3A	0.038904929	0.000786227	0.03489076	0.004665918	0.000646507	0.011209539	0.000175295	0.065602178	2.78E-05	0.005942634	0.007046676	0.004822079	0.020588115	0.005008467	0.000250109	0.000804823	0.00103508	0.020590915	0.000693679	0.000974195	0.004149904	0.116173355	0.011971032	5.48E-05	0.000979508	0.000273946	0.014515059	0.100460521	0.050204036	0.105420417	0.001763545	0.017615955	0.000149376	0.630288319	8.17E-05	0.001614635	0.006889223	0.001065522	0.083872107	0.000114052	0.02010161	0.013929832	0.152887109	0.032618632	0.001847621	0.01242135	0.00250479	0.005060234	0.042194222
VWC2L	0.216120339	0.000498818	0.092054668	0.14649254	0.000564442	0.000428097	3.42E-05	0.000195399	0.015042705	0.000855512	0.006571659	0.013074786	0.034440944	0.067278309	0.106578738	0.02898363	0.014476863	0.157573309	0.017330269	0.235284157	0.172551288	0.116446476	0.005055208	0.001123535	0.069593085	0.054185537	0.009665733	0.042929724	0.006446443	0.000608526	0.026163896	8.48E-05	0.014565749	0.029273479	0.279585837	0.001301738	0.000347324	0.000593879	0.000171777	0.0192312	0.000251545	0.083307917	0.021892115	0.007229834	0.043863819	0.000582248	0.01386708	0.089020545	0.088111795
PPIL3	0.028414987	0.068475545	0.065541796	0.000762677	0.020908407	0.023926878	0.020292378	0.453033204	0.002602866	0.183209022	0.015228016	0.006407887	0.00857641	0.00074523	0.038501207	0.000184773	0.002368373	0.002397595	0.000548072	0.000498172	0.014066679	0.037904994	0.003363569	0.031963186	0.029444359	0.025513261	0.000153253	0.069750108	0.014339369	0.002192324	2.54E-05	0.004290413	0.122041068	0.017755387	9.29E-05	0.008522274	0.028831704	0.004946362	0.000789601	0.000767057	0.00683523	0.102062771	0.002423586	0.000305825	0.004406941	0.011797567	0.000336985	0.057720883	0.016821722
INF2	0.004845988	0.0016939	3.50E-05	0.012468019	9.08E-05	0.099454197	0.00058792	0.099949318	0.000340934	0.05531557	0.001038526	0.002411739	0.367090901	0.004378222	0.001087995	3.88E-05	0.001056906	0.005503947	0.000109744	7.55E-05	0.017287549	0.012427812	0.008498006	0.000382792	2.34E-05	0.000235319	2.67E-05	0.36701099	0.047208613	0.010749456	0.000103354	0.000481084	0.127250534	0.037892214	0.000368289	0.001762468	0.071706897	0.000353858	0.021826994	0.000744799	0.078247719	0.044519481	0.079505409	0.02075361	0.015564391	0.002730093	4.45E-05	0.001094385	0.061371753
IFT74	0.002287457	0.006234422	0.005023329	0.02130337	0.001987627	1.02E-05	0.011016617	0.096842248	0.003457409	0.0348153	5.55E-05	0.004853311	0.099376008	0.004376499	0.002602077	0.11312516	2.14E-05	0.069024227	0.00849535	5.44E-05	0.000410937	0.163371593	7.88E-05	8.26E-07	0.022253117	0.000599121	0.006100734	0.109449951	0.024313727	0.022989336	0.007003884	0.162577289	0.098622701	0.044716998	0.03886106	0.000714788	0.003718827	0.001712855	0.004526773	0.001811434	3.85E-05	0.066073678	0.000335621	1.16E-05	0.597049817	0.017199309	0.014634388	0.050899259	0.009997872
STX8	0.001344315	9.98E-05	0.000231872	0.002106166	1.65E-05	0.011193313	5.42E-05	0.019980056	3.13E-05	0.071769146	0.011663807	0.106933206	0.590684614	2.96E-05	0.00099997	0.000140043	0.001275388	0.001650319	0.000918336	9.65E-05	0.003924385	0.044609516	0.001818111	5.28E-06	0.000927382	6.86E-06	0.002204817	0.392824187	0.001242002	0.052281734	1.20E-05	0.000155048	0.164935072	0.26371634	6.03E-05	0.000184198	0.017976095	0.008519115	0.046804173	0.019695089	0.260730824	0.140490134	0.014050381	4.86E-05	0.07891056	1.56E-05	1.55E-05	0.003527413	0.084957769
EIF3E	0.000113621	0.006265655	0.056074908	0.000470889	5.12E-05	0.01303379	0.000294983	0.230289798	0.00045617	0.024607597	0.005326103	0.003372975	0.443214433	0.0072205	0.003425531	0.001363987	0.000257217	0.077982783	0.0002817	0.00033081	0.003950304	0.120742166	0.000747025	8.86E-05	0.023942027	0.000372884	0.002383738	0.785916434	0.031482568	0.067514382	9.15E-06	0.004008533	0.207240618	0.114549135	0.001270865	0.000619152	0.019658184	0.006399989	0.100069221	0.001542406	0.021828933	0.005264572	0.006493758	0.001913316	0.055516605	0.001099985	0.000962851	0.018831427	0.059323277
FAM216A	0.000212559	0.005184014	0.012661372	0.001053963	3.99E-05	0.011624964	2.57E-05	0.214115086	0.000121231	0.016756601	0.002031496	0.005964174	0.348349114	0.003417059	0.001841805	4.32E-05	0.000157777	0.025919854	6.97E-05	0.000108379	0.007611298	0.071144932	0.00066618	0.000102636	0.004190039	0.000606659	0.000266695	0.719935843	0.023965936	0.097263919	7.29E-06	0.004155288	0.167171803	0.22084847	0.000200784	0.000226488	0.012151676	0.002635104	0.039234052	0.002456901	0.031115176	0.004695355	0.003004937	0.004708494	0.019038781	0.000669196	6.49E-05	0.018856341	0.079651375
AP3S2	0.014530352	0.000130493	0.005847789	0.008424916	0.000461268	0.282453532	7.23E-05	0.383622163	7.93E-06	0.054089758	0.108127283	0.00614489	0.025575438	0.000184557	3.05E-06	0.000297424	0.001819476	0.069582746	0.000128052	0.000234314	0.001889407	0.018218773	0.001680043	0.000528256	0.002074	0.001018207	0.000269423	0.135084012	0.196752615	0.088735578	0.000101559	0.001549299	4.30E-05	0.24534977	0.000685063	0.00259504	0.051768736	0.003978737	0.013049585	2.12E-06	0.145716688	0.041570008	0.204059093	0.012048215	0.002251773	0.209505853	0.000126042	0.002541479	0.086254158
AHRR	0.009367914	0.089524282	1.59E-05	0.004533306	9.04E-05	0.126594873	0.002096114	0.004840746	0.012442746	0.017723365	0.033778748	0.000240273	0.067209239	0.010020847	0.003151333	0.002010531	0.001647806	0.003021235	0.012465794	0.000679463	0.006406595	0.246858754	0.01705162	0.000453945	2.24E-05	0.000562073	0.0025511	0.786526504	0.189407581	0.006230761	0.006319432	0.000273587	0.000244581	0.002830252	0.026804193	0.000187142	0.100462603	0.000493864	0.06364704	0.001508589	0.039334282	0.015698797	0.065359572	0.025285014	0.121314111	0.00235387	0.006053634	0.011798213	0.049736199
HCN2	0.009665877	0.004584786	0.001050014	0.005042859	0.000538307	0.12604777	0.000922787	0.173548638	1.31E-05	0.055888161	0.007415145	0.000441667	0.163295846	0.027194273	0.001833404	0.000396649	0.000987334	0.23659706	2.06E-05	0.001638113	0.059494085	0.056372153	0.045949918	0.001181763	0.002741581	0.004594981	0.00056157	0.610773193	0.216112011	0.067724391	0.000204158	0.006984355	0.014248401	0.076970715	0.001315667	0.002283436	0.12167224	0.000605223	0.038473924	0.000132791	0.330529647	0.000596536	0.056446033	0.013255718	0.005535036	0.011381209	0.000154402	0.001734395	0.213332772
ENY2	0.136665799	0.000343088	0.00802464	0.003224065	0.002086852	0.002680911	0.001076579	0.038936735	0.005369684	0.006807444	0.002113992	0.000965507	0.01052322	0.00285215	0.028897472	0.000166823	0.000196691	0.005761846	0.000277967	0.000176301	0.000741353	0.046354501	0.00165793	2.26E-06	0.011147649	1.81E-05	0.001104652	0.276491763	0.00990597	0.058150381	3.00E-05	0.029770108	0.000943034	0.391026646	0.000194825	0.02718695	0.014903201	0.019513295	0.174018844	0.001783074	0.073648897	0.225683437	0.00488519	3.51E-05	0.015298378	0.000335549	7.21E-05	0.043797477	0.133872703
TRIM14	0.012390405	0.002585419	5.85E-06	0.008457297	1.45E-05	0.01274674	1.96E-05	0.030025494	1.04E-06	0.041890946	4.42E-06	0.005568063	0.319485495	0.000671637	3.70E-06	6.63E-05	2.44E-05	0.011608235	8.58E-05	1.12E-05	0.001421426	0.056489543	1.16E-05	7.36E-06	8.25E-05	7.54E-07	0.000590648	0.450613243	0.018750223	0.210530988	3.23E-07	0.001093739	0.025141633	0.255851056	9.26E-05	0.001294487	0.006555361	0.016353023	0.054811833	0.001260526	0.222222474	0.020814998	0.011634441	0.000787304	0.087840397	8.99E-05	5.56E-06	0.01828612	0.169704343
TM2D1	0.032521489	0.013619448	0.037732822	0.000383798	0.001498394	0.01758781	0.000582966	0.255892555	1.63E-05	0.071575291	0.018576974	0.000794914	0.039779216	0.004221199	0.000155048	0.000224334	0.00143794	0.012799655	4.99E-05	9.99E-05	0.003559578	0.042471148	0.01204204	0.001162737	0.00045495	0.000514973	0.001097042	0.216998863	0.071769505	0.022088771	0.000275957	0.010658416	0.009556025	0.30947172	2.60E-05	0.004020021	0.102727049	0.010619573	0.124686403	0.000346175	0.372193819	0.02253873	0.029276423	0.001102355	0.025981457	0.004281438	0.000572412	0.001450361	0.116897584
LRTM2	0.019270545	2.75E-05	0.003054334	0.069820254	8.87E-05	0.213184149	6.03E-05	0.048996533	0.007092483	0.011089493	0.04579749	0.026791341	0.160342784	0.002992085	0.004106537	0.000442241	0.003175673	0.012512462	0.002717026	0.00020344	0.048896016	0.002833626	0.003206115	0.000328872	0.00278387	8.62E-05	3.26E-05	0.094972693	0.071852504	0.101981855	0.003639921	0.000501619	0.000902181	0.016483337	0.030634559	0.016614871	0.007789716	0.000534574	0.019576909	0.001003704	0.027261333	0.220222102	0.231955589	0.214792502	0.006202759	0.17644778	0.001679254	0.001267347	0.013681338
POMP	0.148690285	0.013459122	0.392186188	0.000207533	0.008041082	0.013843889	0.002249978	0.155287755	0.000453155	0.001325575	0.024119872	0.000361684	0.00076081	0.022806753	0.004774333	0.000224908	0.001782212	0.139030762	0.000195973	0.000310276	0.009706515	0.036038024	0.112300126	0.002590733	0.005159818	0.00609298	0.00470275	0.056716354	0.113649575	0.139864053	0.005315548	0.154662895	0.000285793	0.600196591	0.00013035	0.025893791	0.017078904	0.002834631	0.262124644	6.62E-05	0.395289381	0.001392061	0.037940032	0.036792337	0.000568176	0.007628099	0.010542103	0.006903439	0.032042164
TEX30	0.063483771	0.533345805	0.067687846	0.001548509	0.015903351	0.007782967	0.040819429	0.142432348	0.01852011	0.000559129	0.011128623	0.000131642	0.000478571	0.034152458	0.001053532	0.000454806	0.00094447	0.082654265	0.002768505	0.000420056	0.015688602	0.012915753	0.337750111	0.001220535	0.015646241	0.197601199	0.004923458	0.194173119	0.116401099	0.017596569	0.010512522	0.083697997	0.000408065	0.180772979	0.000608024	0.008020763	0.034560703	0.001389548	0.17837786	6.56E-05	0.060796218	7.06E-05	0.015434293	0.177036884	0.000386813	0.038090377	0.021285994	0.006861078	0.002897239
RAD51C	0.001202657	0.000400527	0.002613421	0.000662231	6.36E-05	0.003304982	7.38E-05	0.002757879	0.002138762	0.037557993	0.000803028	0.337956531	0.654145517	0.014928905	0.028437676	0.000679463	0.015638415	0.003691543	0.01491993	0.001565741	0.009513808	0.014487561	0.021939646	0.000378413	0.01014513	0.001332324	0.048872035	0.012495374	0.0024928	0.011029326	0.000123098	0.001803536	0.140747459	0.128269065	0.003755085	8.52E-05	0.045013453	0.000250612	0.014542486	0.151576001	0.056234875	0.356703631	0.043946243	0.002546577	0.013701298	3.96E-05	0.000314369	0.001132797	0.01781462
SRSF7	0.046890044	0.001748467	0.118179183	0.000112185	0.000812936	0.000704305	0.003481031	0.219259646	0.002423299	0.003457768	4.12E-05	0.011522867	0.008257267	0.006372634	0.001946271	4.71E-05	0.004773112	0.045306318	0.010164444	1.17E-05	0.007635996	0.015366084	0.050305487	0.00020423	0.045193954	0.016140716	0.017112577	0.276572321	0.037809718	0.012408929	0.001221037	0.015250274	0.035422354	0.476668473	4.58E-05	0.008192361	0.010072901	0.001022156	0.012735037	0.001446771	0.026685008	0.000897299	0.061403847	0.00461731	0.000307404	0.004944136	0.001236115	0.00722768	0.008570235
ZBTB7C	0.00751595	0.009658625	0.01778985	0.026671654	0.001936794	0.039578396	0.012952801	0.040737436	0.001223981	0.007729047	0.057627043	0.004511982	0.000402178	0.031001161	0.020210744	0.01608141	0.01203924	0.375758028	0.001147013	0.068437707	0.042272339	0.054007836	0.083924736	0.036740211	0.017285467	0.029660113	0.005261771	0.057606581	0.015084491	0.058529619	0.002024603	0.005375213	0.000118431	0.265306671	0.003088653	0.026492661	0.058170771	0.0020017	0.02589214	0.000431615	0.275834594	0.012343736	0.05789162	0.095138547	0.001482096	0.008890743	0.006671028	0.000561857	0.070025885
UCHL3	0.005703115	0.040280583	0.298234933	0.003271308	0.010799787	0.011108447	0.005606834	0.107427824	0.011454228	0.012758443	0.029463745	0.002634673	0.002327233	0.037010819	0.297475451	0.000975272	0.000397439	0.072709632	3.04E-05	0.000102636	0.037717601	0.010015462	0.022225331	0.004683724	0.079764744	0.021816655	0.00019425	0.46434983	0.012707036	0.018974378	0.000845748	0.015157295	0.034007354	0.143353233	0.00052323	0.022427012	0.005859277	0.014480668	0.06470829	0.00098439	0.06733187	0.02960332	0.000205666	0.003314531	0.038709207	0.000495587	0.021178584	0.010350042	0.020090051
FBXL16	0.000120872	0.001591947	0.000378844	0.053016805	7.65E-06	0.043391458	0.000128268	0.132540558	0.000193245	0.020469648	0.006498066	0.006980694	0.438225889	0.007825687	0.000207174	0.001689449	0.000758154	0.101346512	4.38E-05	0.000202435	0.023742931	0.068699196	0.014941613	4.30E-05	0.000481012	0.001470392	0.00026892	0.72029706	0.051240301	0.051326889	0.000354001	0.000103425	0.022962771	0.1073953	0.012051589	0.000256786	0.045079148	0.000668047	0.055062481	0.001019715	0.058500182	0.005115877	0.049177537	0.050147387	0.016047378	0.002900039	0.000233308	0.000895647	0.146259483
ZNF592	0.075031085	0.001185856	0.000197697	0.000355078	9.06E-05	0.028951177	7.36E-05	0.07360431	6.00E-06	0.050985919	0.001390696	0.012094309	0.164076796	0.006149413	0.000119149	0.00010881	0.003492878	0.011194964	0.000370156	0.000157561	0.021724754	0.034371012	0.023467872	0.000439872	0.000117785	0.000593233	0.001611763	0.185016184	0.058568103	0.02680527	5.61E-05	0.001303103	0.006077615	0.287293022	9.00E-05	0.000684561	0.047491067	0.00012159	0.03034514	0.000267915	0.187740641	0.026216525	0.226873852	0.00990518	0.002231598	0.002028552	3.36E-05	0.001375475	0.067780107
NQO2	0.001023592	0.000314297	0.00284418	0.0122728	0.003579107	0.075326176	1.50E-05	0.070563797	0.002028911	0.095875628	0.242214986	0.611392812	0.025178106	7.34E-05	0.062066976	0.000469525	0.005670806	0.003224998	0.000383726	0.006207929	0.00023496	0.016887346	0.004318342	0.029157669	0.085843975	0.022039374	0.000291465	0.01756548	0.000606588	0.143702244	0.01229276	0.006943574	0.083989354	0.098468981	0.000730081	0.000327364	0.001393066	0.030375941	0.001216657	0.189787035	0.03049728	0.002189021	0.010085035	0.000114841	0.016060373	0.007543664	0.000681473	0.066415725	0.173893844
MRPL35	0.001459048	0.048427963	0.044307963	0.000509804	0.001243797	0.004087224	0.00361235	0.174621519	0.000128483	0.033639531	0.009348744	0.00364229	0.043770051	0.02130696	0.002278554	0.001759883	0.000581027	0.124315278	2.57E-05	0.000413881	0.01355763	0.048729444	0.048959916	0.000281341	0.020242766	0.020632128	0.000582463	0.385857171	0.04107618	0.023112542	0.000188147	0.003613858	0.066379107	0.081899091	0.000710551	0.000564083	0.122421671	0.001579957	0.03743091	0.001676094	0.08186549	0.002812158	0.009511223	0.003175099	0.026325084	0.001342735	0.001694618	0.010542677	0.038461933
SP1	0.165111552	0.016488435	1.05E-05	0.011340284	0.005644959	0.109151485	4.70E-05	0.008202413	0.012003269	0.001094026	0.002513693	0.025470756	0.042904953	0.002148599	0.065651504	1.01E-05	0.048175305	0.002477148	0.001660945	0.001256434	0.009659989	0.027724575	0.116828801	0.053432445	1.19E-05	0.187082825	0.000126114	0.007332146	0.001937153	0.0069071	0.006366962	0.002127203	0.000317384	0.048515557	0.00025851	0.003601078	4.93E-05	0.000557549	0.001050301	0.019456431	0.108330831	0.014527409	0.001237048	0.011193959	2.69E-06	0.005246335	6.26E-05	0.003911964	0.024511747
SPOCK1	0.016019305	0.00015792	0.000812936	0.005919515	7.58E-05	0.005353242	0.006159609	0.078082655	1.51E-05	0.094717737	0.000636599	0.084005437	0.144110058	0.000910438	0.000611685	0.000131068	0.027993962	0.000860394	0.000903473	1.40E-05	0.011270568	0.030149274	0.006136274	0.00035235	0.000206241	0.000411512	0.001044701	0.077336025	0.009790016	0.006393886	0.000368505	0.000725486	0.000830885	0.112005825	1.09E-05	0.001435786	0.030354546	0.000253268	0.012884306	0.001457253	0.047383872	0.240281675	0.359805316	0.000216149	0.005205338	0.001284794	2.84E-06	0.000382362	0.051059513
HIKESHI	0.000731086	0.007157605	0.001814306	0.000648949	0.000531774	0.093183911	0.001095103	0.127159781	0.000482018	0.055738821	0.005190978	0.001348335	0.063331846	0.009910781	0.005334575	4.98E-05	0.005465535	0.00429788	0.001546499	0.000578658	0.004938248	0.031985802	0.072148098	0.002173441	0.000139253	0.003748551	0.004590745	0.225835362	0.026748406	0.029813617	6.28E-05	0.00214745	0.021949698	0.116543332	8.73E-05	0.000236324	0.038007809	0.002320412	0.069587485	0.001512466	0.27450568	0.003043851	0.100059815	0.032627535	0.001705747	0.003202382	8.73E-05	0.001447273	0.090009136
GEMIN2	0.02580031	0.000227349	0.072837217	0.00206079	0.003255872	0.010896499	0.00035594	0.122728967	2.39E-05	0.067748587	0.007725744	0.01008044	0.02960131	0.002386969	0.003016137	0.000466509	0.00045854	0.049395372	0.000148515	0.000145858	0.014411311	0.081366205	0.020317221	6.82E-05	0.007796896	0.004371114	0.002319192	0.130381513	0.022279898	0.030435749	0.000590361	0.002765777	0.014222841	0.460813263	9.05E-05	0.004610274	0.016751073	0.003415407	0.042215331	0.000395573	0.033160996	0.01534196	0.050326883	0.001267347	0.006149126	0.00223088	0.000415891	0.013529772	0.03511477
SMS	0.000265833	0.001699357	0.002308565	0.021607435	8.13E-05	0.009597238	0.000130709	0.118906212	1.90E-06	0.044505049	0.001206677	0.02964044	0.158032316	0.004803627	0.000356083	0.001231879	0.000338206	0.085245536	5.37E-05	8.05E-05	0.046149014	0.088882047	0.004165627	8.15E-06	0.004223928	0.001497389	0.000222826	0.95285299	0.012828303	0.06412256	6.34E-05	0.000505998	0.075356116	0.135851535	0.000582104	0.000199348	0.081038517	0.000761313	0.023631644	0.00284217	0.08972783	0.007688912	0.00283858	0.001017345	0.046839354	0.000280695	0.000182044	0.01213545	0.109348141
DCTN6	0.009098455	0.014512977	0.044756128	0.000971754	0.00107421	0.011096313	0.000173357	0.133478316	0.004189249	0.043453061	0.024685714	0.000350196	0.067335317	0.039465745	0.01988679	1.66E-05	0.000169049	0.026297513	7.28E-05	7.65E-05	0.001110109	0.004528209	0.016968047	0.000419625	0.001064302	0.001315667	0.000696407	0.320216473	0.088281382	0.030782176	0.00013875	0.034334539	0.045911146	0.114244782	0.000149951	0.000889545	0.059345893	0.057326711	0.117262104	0.003897676	0.310749155	0.064048823	0.000438149	0.004362426	0.037213362	0.000243719	0.001036444	0.001491429	0.090026439
TMEM242	0.027508319	0.232176943	0.070719169	8.10E-05	0.00091532	0.049719039	0.003007378	0.228629176	0.007919025	0.008691646	0.029905376	0.000167613	0.102253467	0.037897096	0.009186336	6.19E-05	0.000373961	0.360285288	0.00019145	0.000135663	0.012303817	0.045365264	0.01231394	0.00483091	0.075068995	0.037696636	0.008808031	0.569447909	0.116973834	0.090764956	6.81E-05	0.071029337	0.044508855	0.135955786	2.65E-05	0.001986119	0.076586738	0.01129979	0.143426539	7.18E-05	0.125961899	0.001308846	0.004118097	0.043493412	0.002522093	0.010430672	0.004721202	0.00174976	0.07936411
BCAS2	0.007516883	0.003566686	0.06325574	0.000687432	0.000822844	0.025552032	0.000118072	0.207814358	0.000366422	0.021180666	0.005294009	0.001115278	0.112915509	0.014829895	0.028532593	3.08E-05	6.29E-05	0.259900262	1.19E-05	2.84E-05	0.021458956	0.017888788	0.00097721	0.000142699	0.125932318	0.027116085	0.000531558	0.489365852	0.088769323	0.07876	9.73E-06	0.010285209	0.113560042	0.078582586	7.76E-05	0.003765783	0.00485367	0.005038479	0.029054782	0.001064661	0.075954698	0.003445706	0.000818464	0.001605301	0.005162403	0.001956323	0.000724768	0.023385663	0.072286309
CLEC2B	0.160809903	0.000236827	0.498888096	1.12E-05	0.032218213	0.008573538	0.054887006	0.463026516	0.000647441	0.015825091	0.099579054	0.007314125	0.002458408	0.000383151	0.015393583	0.004906944	0.089066927	0.003776194	0.123021976	0.001431765	0.058567026	0.062858982	0.138685125	0.007451116	0.000442672	0.000137817	0.000812649	9.52E-05	0.016222279	0.02581108	0.051153496	0.069842943	0.028507392	0.044777021	0.00399324	0.067133635	0.001782141	0.01157449	0.010311271	0.000424579	0.011704732	0.083389408	0.10635882	0.041416001	0.005569714	0.26230895	0.17473776	0.016519021	2.55E-06
ATP2B2	0.016761914	0.000135735	0.000515404	0.015268295	4.92E-06	0.015333847	0.000136453	0.142681919	0.000347755	0.070100698	0.003328819	0.031273779	0.125834529	0.001540539	0.002380579	3.33E-05	0.003283873	0.001625046	0.00117523	2.11E-05	0.006495409	0.074446647	0.003651552	0.000620086	5.07E-05	8.65E-06	0.000413666	0.264360083	0.007986228	0.04412976	0.000225411	0.004273325	0.009333092	0.270505727	4.78E-05	0.002013905	0.022674716	0.00074724	0.041604184	0.001960272	0.06103904	0.265978847	0.204602534	0.001563084	0.014429691	0.002997111	1.48E-05	0.000331672	0.192206564
ELK3	0.00230275	0.002773316	2.74E-05	0.035854149	0.000361397	0.006427201	0.000563221	0.010309979	0.022890973	0.050417062	0.000135088	0.124858863	0.205064484	6.74E-05	0.000249822	4.39E-05	0.054875806	0.000253556	0.012498318	7.00E-05	0.010889247	0.001001047	0.010748236	0.000130996	1.05E-05	0.006098293	0.000136381	0.038779425	0.000153684	0.000811931	0.00258463	1.54E-06	0.389002653	0.369478265	8.67E-05	0.000231083	0.006482629	0.002397882	0.000974195	0.084021591	0.013928898	0.074183794	0.058814515	0.000918551	0.004300177	7.68E-05	1.06E-05	0.004142508	0.029215323
SLC31A1	0.000384587	0.011426657	9.08E-05	0.023915749	0.001063584	0.106560573	0.002016346	0.008617981	0.034316302	0.337092152	0.007391021	0.049720762	0.554534118	0.000530194	0.020146269	6.57E-06	0.06906745	0.000148299	0.008276437	0.000140689	0.003965454	0.009381197	0.000749107	0.008778091	7.61E-05	0.000133581	0.000899525	0.049337431	0.008690785	0.003745464	0.002542556	6.08E-05	0.397383521	0.019501449	0.000113046	0.000144997	0.011402892	0.0508434	0.002527119	0.070628918	0.052456204	0.082573708	0.095273456	0.001889479	0.075841759	3.92E-05	5.85E-06	0.001772735	0.174903902
SSBP1	0.049191824	0.000574207	0.042166293	0.003475287	0.000217585	0.078018323	7.66E-05	0.087581636	0.00015713	0.005736502	0.06159002	0.002133952	0.019653948	0.002705323	0.003548306	7.99E-05	0.000248099	0.045276522	0.000117498	0.000665821	0.009431599	0.113473094	0.009715777	8.91E-05	0.001474916	3.74E-05	0.001564305	0.363632092	0.033340204	0.295246187	0.000129847	0.014952095	0.000571119	0.708264317	0.000111108	0.002921076	0.004291274	0.00126907	0.133941271	0.000182044	0.139535935	0.013614853	0.035084112	0.010986462	0.005075814	0.011019561	0.000334185	0.011016043	0.256614343
C18orf21	0.00164716	0.000136955	0.024224984	0.000352422	0.000222898	0.001416616	0.000191594	0.174277964	8.21E-05	0.040635913	0.001992294	0.006934958	0.350645294	0.000721967	0.035738051	7.39E-05	0.000253986	0.002922943	0.000940234	3.92E-05	0.006612656	0.056757135	0.000720101	4.52E-05	0.015239863	6.96E-05	0.004552692	0.259740726	0.00528288	0.026782151	1.19E-05	0.002195627	0.603855358	0.230057531	1.77E-05	0.002556628	0.009963624	0.014934936	0.027103018	0.002227649	0.007810538	0.052638069	0.009966424	0.000445401	0.02924914	0.00023338	3.23E-05	0.024307552	0.014288967
MIR4458HG	0.065648776	0.000116564	0.147242976	0.009709458	0.002062944	0.005465248	0.00370059	0.167421805	0.001848482	0.001608173	0.079751175	0.000382792	0.017269313	0.002141491	0.005719844	0.001465079	0.01830292	0.046941739	0.007231916	0.000683627	0.007910337	0.208960186	0.008482139	0.000343016	0.000920633	0.000113046	0.002973417	0.09600587	0.02956857	0.034666247	0.00331051	0.017872633	0.003258528	0.550850221	1.47E-06	0.014522598	0.005091466	0.000550729	0.030227319	0.000181542	0.10564012	0.074528713	0.08388898	0.014895662	0.013763403	0.026215663	0.000563724	0.006092262	0.040849728
SBF2.AS1	0.050296656	0.070413524	0.200769369	0.000985252	0.000634661	0.008531321	0.129719174	0.319337447	0.024858317	0.0004869	0.145263282	0.034679673	0.030412559	0.004350221	0.150652244	0.000113549	0.010939147	0.086076745	0.018188546	0.000288952	0.021699122	0.022972177	0.014534804	0.029886277	0.864159091	0.474706298	0.007048112	0.014487202	0.048878425	0.014277048	4.05E-05	0.015390639	0.003451881	0.003804769	9.56E-05	0.051242742	0.006942282	0.024029406	0.004884041	1.73E-05	0.033961475	0.016085287	0.024289459	0.002568044	1.87E-05	0.021449407	0.033662148	0.000201502	0.000236252
MFSD4A	0.010006416	0.00018506	0.003258672	0.04889379	8.63E-05	0.01071686	0.000493793	0.034241273	0.000161726	0.039269161	0.057736105	0.112017887	0.053722725	0.000627696	0.001668843	0.001750621	0.007087888	0.005554565	0.002094894	3.00E-05	0.00134891	0.028048242	0.001832615	0.001584265	0.000194178	0.000345098	0.002109756	0.019469283	0.013450937	0.03132016	0.003670507	0.005194712	0.000195686	0.054131904	0.000116852	0.010585612	0.005392372	0.006807875	0.019714187	0.000677381	0.019511931	0.224828894	0.395036938	0.028823878	0.005793509	0.066876669	0.000371233	0.000544482	0.07244685
GFM2	0.013327085	7.90E-05	0.033105352	0.000239196	0.001303821	0.006208288	0.000653256	0.05225323	0.000210764	0.051596635	0.002508595	0.083995385	0.118289537	0.007036265	0.015796802	0.000947701	0.004904431	0.055330863	0.000125108	0.000736973	0.05055635	0.042814703	0.100257907	0.000519855	0.032422551	0.030386998	0.000297209	0.08276785	0.011248885	0.015285598	0.000172639	0.000776678	0.194702631	0.193163061	0.000183337	0.001670566	0.034291603	0.00013516	0.002813953	0.009893046	0.184337475	0.018339035	0.089725461	0.000349406	0.003673522	0.000388177	7.59E-05	0.008167088	0.052016871
FAIM	0.000546995	0.074318846	0.011463992	0.002819266	0.005137345	0.008551568	0.112066423	0.073425604	0.000204733	0.082098762	0.004206122	0.036711707	0.000375972	0.032313418	0.016988366	0.002701804	0.003535741	0.060556412	0.000537948	0.000490346	0.126732582	0.020021555	0.072649537	0.010103344	0.008724673	0.079901664	0.00030963	0.434558578	0.004195926	0.009011795	0.000924439	0.006694721	0.025942686	0.052206633	0.0001595	0.001254926	0.155622694	0.000893206	0.005079045	0.002890347	0.013023881	0.05318431	0.002360332	0.000316666	0.009230061	0.000223831	0.000540677	0.004331481	0.050073794
OAZ1	0.002324146	0.001682413	0.003518151	0.009461036	0.000129345	0.006600665	4.41E-05	0.038229307	1.50E-05	0.007913066	0.002723559	0.029160899	0.310091411	0.000603859	0.003157077	8.83E-05	0.002732462	0.004410675	0.001104437	7.89E-05	0.021336038	0.117234964	0.005876795	7.43E-05	0.000115057	0.000508942	0.001606881	0.275309964	0.002289252	0.026604379	0.000191235	0.000136022	0.020608865	0.509779462	2.09E-05	0.00049767	0.001353936	0.000947845	0.011595024	0.005305281	0.071775967	0.01533837	0.021662146	0.010673278	0.012507365	0.000470673	3.84E-05	0.007091191	0.036427601
EPB41L4B	0.002378784	0.004895457	0.009504187	0.006421529	0.000168618	0.092154324	0.000922428	0.051311165	3.98E-06	0.022168251	0.10139476	0.006107699	0.06687229	0.003470046	1.22E-05	0.000142484	0.008803077	0.004276556	0.000263464	0.000254561	0.010638025	0.06824895	0.113731855	0.00015232	0.00011039	0.005903432	0.002507375	0.343652646	0.084275255	0.055278091	0.001671284	0.001275963	0.00039866	0.454965869	3.29E-05	0.00031322	0.121150195	0.000396793	0.068934982	0.000875257	0.464198408	0.00594048	0.205847301	0.055995787	0.003088797	0.0015801	0.000235103	0.000283136	0.115418899
UBOX5	0.063828402	8.50E-05	0.002358393	0.03210908	0.001028187	0.227592337	2.44E-05	0.019462462	6.43E-05	0.240379679	0.041427561	0.147349883	0.05730991	0.00183082	0.009073039	0.001136459	0.006902146	0.012933775	4.45E-05	0.02848736	0.021984879	0.00580313	0.047126763	0.008805231	0.001105586	0.002770156	1.77E-05	0.119295215	0.024517419	0.018173037	0.020123652	0.000149017	0.00389624	0.026226505	0.022750894	0.009512875	0.014518649	0.000248889	0.004072505	0.006340899	0.01322226	0.098677986	0.276093211	0.002045281	0.017203258	0.04714622	0.000322482	0.002549879	0.09285206
HSP90B1	0.005056716	0.000225554	0.589758344	0.010817305	0.002406498	0.000241278	0.00322586	0.117865712	0.040176619	0.000898017	0.043451841	0.003850792	0.207115473	0.084526333	0.103403819	0.046295698	0.000346032	0.810614102	0.004694924	0.000320687	0.000245083	0.034292249	0.001071122	0.000104718	0.803681334	0.141031923	0.093900171	0.000978431	0.109078897	0.012348619	0.00138646	0.028360277	6.60E-05	0.021014453	0.020630692	0.010279393	0.005698161	0.017016726	0.006132613	0.005143807	0.003055195	0.011457028	0.001309564	8.85E-05	0.046743719	0.012563367	0.301915456	0.018327978	0.0059776
SETD3	0.019124005	0.001484824	0.256806619	5.77E-05	6.36E-05	0.002265343	0.000227636	0.118591521	0.002573716	0.003890927	0.009209527	0.009887303	0.03863906	0.002473558	0.030746133	0.001045347	0.00013394	0.072162098	0.000155479	0.000163162	0.01134093	0.050186374	0.002294996	0.000153828	0.27082207	0.000484387	0.001417046	0.385793127	0.015034089	0.128356156	3.77E-05	0.036496456	0.212843036	0.113982718	0.000260879	0.014810294	0.003426536	0.008867695	0.088647984	0.001949646	0.00534714	0.062648254	0.005537261	0.000897227	0.026284087	0.002299088	0.002048368	0.029430574	0.031259204
DNAJC12	8.31E-05	0.007066564	0.013384596	0.004570282	0.000531846	0.011055388	3.99E-05	0.26546671	6.20E-05	0.0393378	0.018385129	0.00324302	0.229167591	0.00248562	0.007665936	8.61E-05	4.33E-05	0.022570465	0.000132647	0.000233739	0.004736854	0.082255067	0.000530194	1.43E-05	0.00251319	0.000123673	0.000196476	0.701726439	0.025046572	0.126933473	1.90E-06	0.004725438	0.409941036	0.152762395	0.000781632	0.000195327	0.001714507	0.03744728	0.022314146	0.001493224	0.011337412	0.006977175	0.002635463	0.000821911	0.127532845	0.000250684	0.000779406	0.074451888	0.04594963
DFFA	0.000651246	0.004845485	0.002906573	0.000251473	0.001247674	0.005140073	0.067165442	0.194512509	8.13E-05	0.013883881	0.112179003	0.241322462	0.047589503	0.014802468	0.019591627	0.007011998	0.006432442	0.00216662	0.000539025	0.002881085	0.016716753	0.02354046	0.128191092	0.001497819	0.05713623	0.007937764	0.009383063	0.121331199	0.013300376	0.004654717	2.87E-05	0.001658791	0.200890779	0.074101369	0.000254633	0.000434918	0.864343182	0.002380723	0.017490164	0.002076513	0.118217739	0.347368421	0.027631381	0.001489922	0.030382331	2.10E-05	0.000217585	2.65E-05	0.005896683
EIF3M	0.003539475	0.02167629	0.098065116	0.001273306	5.83E-05	0.00237462	0.001320693	0.269347406	0.000983887	0.006717266	6.70E-05	0.002991798	0.592101911	0.028975086	0.004856757	0.000220026	3.69E-05	0.201708274	8.21E-05	9.15E-06	0.012646582	0.027774403	0.000452796	2.78E-05	0.103652815	0.004732044	0.002697712	0.883388388	0.071357958	0.047005065	4.00E-05	0.011264465	0.221673935	0.093701864	0.000680109	0.003518797	0.038562954	0.006406092	0.064083932	0.001104078	0.002798589	0.000560206	0.000951794	0.002223413	0.050097272	0.00120438	0.001087205	0.007046317	0.037317182
GTF2A2	5.46E-05	0.058547928	0.232876617	0.000669985	0.000393203	0.000206241	0.533237318	0.11303692	0.140043333	0.02760338	0.015749272	1.90E-06	0.027108259	0.196813356	0.015938604	0.00547652	0.001352356	0.076130819	0.005038622	1.09E-05	0.005335508	0.03717976	0.004887918	0.00547494	0.194518756	0.063978748	0.241155244	0.092606653	0.109865447	0.003256877	4.38E-05	0.016624995	0.063838813	0.07828089	1.08E-05	0.017880316	0.109145526	0.11753106	0.059012821	0.000172998	0.023511023	0.00197657	0.004589381	0.025847266	0.022752833	0.007609575	0.010565724	2.03E-05	0.156210076
FKBP4	0.000297711	0.000937649	0.000443606	0.024112261	0.004047017	0.001332971	0.005712018	0.00811805	0.169442854	0.001364131	0.032208664	0.032488246	0.188030634	0.000124534	0.00280024	0.000384085	0.051880956	0.000723762	0.027583563	0.000136596	0.005388136	0.00151742	0.142757451	3.88E-05	0.004616018	0.006085082	0.003796297	0.021322253	0.000691669	0.000703228	0.001036875	2.62E-06	0.154842893	0.418635447	0.000155407	0.000463206	0.187020504	0.012806404	0.000978287	0.009408408	0.190688749	0.212650832	0.237481255	0.004429342	0.021637734	9.45E-05	5.83E-05	0.000451503	0.009476401
NBEAP1	0.060549017	0.000600485	0.020264808	0.001985617	0.000145427	0.113056664	8.29E-06	0.008855346	0.134972796	0.000134155	0.024781565	0.033453287	0.121314039	0.001716086	0.018302705	0.003963443	0.001294415	0.000205523	0.003838084	0.017889147	0.106570266	0.086600657	0.000191953	0.000828444	0.02024054	2.91E-05	0.020635215	0.161606074	0.005912479	0.090680952	0.00712228	0.000508009	0.005163623	0.02862033	0.106729515	0.007049189	0.000176444	0.001858893	0.055606281	0.001064445	0.000152535	0.110436531	0.041074744	0.128612619	0.008939566	0.06548687	0.006638288	0.029367104	0.009152447
WIPF2	0.033626608	3.46E-05	0.003457338	0.002366866	1.04E-06	0.00520663	5.80E-05	0.048480447	0.000331241	0.025863277	0.000232375	0.109758683	0.512604508	0.000217944	0.000354289	2.28E-05	0.005368823	0.000661872	0.002164897	4.99E-06	0.00599555	0.050935732	3.20E-05	0.000298358	0.000483741	9.69E-07	0.001852431	0.103083958	0.012066739	0.033595447	2.39E-05	0.000691525	0.004796232	0.271265927	9.59E-06	0.004604099	0.005548462	0.000391839	0.016749565	0.002808927	0.027483118	0.525394219	0.258773676	0.003904569	0.007264656	0.002926748	5.35E-06	0.000729219	0.116024589
LINC00622	0.039611998	1.65E-05	0.000196979	0.00691428	1.81E-05	0.025037956	3.33E-05	0.030930009	0.000264828	0.057993789	0.00347981	0.076112008	0.164721472	0.000504993	0.002197781	7.50E-06	0.009389094	0.000664313	0.000782924	1.69E-06	0.002309283	0.054934393	0.00096601	0.000401891	1.07E-05	3.41E-06	0.001150388	0.294930634	0.00626228	0.028384545	0.000193532	0.000107015	0.000794699	0.41301393	1.32E-05	0.000484818	0.010031258	0.000778185	0.010059331	0.001608604	0.189951453	0.363518507	0.212059502	0.001317247	0.014823289	0.001264403	9.69E-07	0.00051124	0.263626018
KATNAL2	0.135721006	2.55E-06	0.093895001	0.0134271	0.001820553	0.000166033	0.000533425	0.022589133	0.133245976	0.001481019	0.027035599	0.04019902	0.006656022	0.004087726	0.249737649	0.000184414	0.002997326	0.000332318	0.024479796	0.003094685	0.006178779	0.02005487	4.29E-05	0.003196064	0.041609067	1.83E-05	0.009123656	0.001845251	0.001912383	0.00310287	0.025213359	0.093805325	0.035370875	0.135298401	0.000743794	0.016144234	1.35E-05	0.011732015	0.000561785	0.00856284	0.000311066	0.845068436	0.022388457	0.0004813	0.071657213	0.005918079	0.000626189	0.011676013	0.097662112
SCN3B	0.006887284	0.000420271	0.007208797	0.010798279	0.000333395	0.011849046	0.000303096	0.058874322	2.78E-05	0.059409219	0.034775595	0.011386163	0.063298747	0.00034438	0.000752769	0.000765334	0.006034608	0.000769857	0.003899758	1.34E-05	0.000914746	0.072465949	0.006112078	0.000641625	2.51E-05	5.15E-05	0.002390272	0.155056996	0.011562859	0.043102542	0.001463356	0.002340444	0.006768027	0.044690504	2.14E-05	0.003202526	0.013963721	0.019983071	0.077480483	0.00053522	0.015142504	0.134949821	0.338656277	0.015232683	0.033062991	0.007194868	0.000221246	0.001295923	0.019331789
BTBD10	0.004711581	0.000646579	0.01053442	0.002963007	0.000138822	0.012952227	2.70E-05	0.091865551	0.000114482	0.015165336	0.00963766	0.018834586	0.107554764	0.0032115	0.006720927	0.000147079	0.000219882	0.047655413	3.66E-05	0.000194825	0.034683191	0.071892209	0.002723129	1.68E-05	0.031004104	0.001744805	0.000912807	0.524945193	0.012483599	0.070174005	1.10E-05	0.000883226	0.091860669	0.284982697	0.000157633	0.001046855	0.003848925	0.001660299	0.021426647	0.003191181	0.082279335	0.016372265	0.014575944	0.000232447	0.014658297	0.000262818	6.97E-05	0.02565377	0.092443527
SF3A1	0.027832703	0.001744016	0.029088599	0.001156562	4.13E-06	0.004405003	0.003106747	0.241027443	9.55E-05	0.030807449	0.000608526	0.016565474	0.22919229	0.001578592	4.71E-05	0.000274521	0.008978839	0.014143288	0.000627696	2.81E-05	0.024591658	0.049468894	0.00160523	0.000315015	0.003996471	6.99E-05	0.001310713	0.159640022	0.094008155	0.029254022	2.65E-05	0.006111576	0.015172516	0.174623529	1.58E-05	0.007949037	0.058552882	0.000323415	0.052548967	0.000285219	0.064855692	0.198519498	0.253709888	0.003508458	0.010365766	0.004700381	2.72E-05	0.000567242	0.051621478
CRAMP1	0.050424672	1.07E-05	0.000111898	0.003433213	1.50E-05	0.057322906	2.00E-05	0.030851174	4.61E-05	0.090370281	0.000681545	0.046942744	0.471114878	0.000490059	9.69E-05	6.59E-05	0.000782134	0.006298036	9.08E-05	1.66E-05	0.014403629	0.008559609	0.000392054	4.61E-05	0.000279475	1.54E-05	0.000224046	0.158564125	0.094911808	0.029275418	5.07E-05	0.000385162	0.047431187	0.156796165	9.57E-05	0.00783976	0.043233861	0.000319107	0.027394519	0.001385671	0.236554842	0.225058864	0.234405131	0.000512963	0.03757982	0.006093267	5.71E-06	0.001299082	0.119205683
MED26	0.015252643	0.0006035	0.00120639	0.127945757	0.001693541	0.348165813	0.000124247	0.002768649	0.000847614	0.01014312	0.039703182	0.08671338	0.008375303	0.012696697	0.021728415	0.007735939	0.013051308	0.113014232	0.00017666	0.055085744	0.092389176	0.002798732	0.215648194	0.001369229	0.001350059	0.027642438	9.29E-05	0.084452094	0.02534834	0.025839943	0.003249769	3.27E-06	0.003335639	0.03338515	0.015769519	0.002610764	0.006162409	0.000253556	0.008124296	0.000485464	0.092719089	0.059982744	0.285966262	0.119382307	0.021200196	0.007418017	0.001515338	0.005603316	0.075338741
TMEM70	0.005030725	0.020319446	0.118890776	0.001986335	0.001243582	0.055810475	0.000406558	0.242490405	0.03943042	0.00301743	0.028347066	0.003610555	0.167634256	0.00634334	0.105043763	2.51E-07	0.000183552	0.097217035	0.000480223	1.82E-05	0.006116314	0.003878793	0.008486088	0.001346253	0.058766697	0.12729986	0.001048649	0.217339043	0.028766368	0.024873825	4.35E-05	0.007494267	0.072052606	0.267150953	6.14E-06	0.008895266	0.002759099	0.010181173	0.065616466	0.008386001	0.070361972	0.001276106	0.000293547	0.000305107	0.000216723	0.000815233	0.000798145	0.00859199	0.035938799
IRS1	0.031276507	2.80E-05	0.000844742	0.002790332	8.58E-06	0.014515347	5.37E-05	0.034358376	2.48E-05	0.027130875	1.83E-05	0.070983458	0.47264375	0.001599055	6.10E-07	0.000141263	0.000603787	0.015237996	0.000268777	7.93E-06	0.01777908	0.049151617	0.002228439	5.49E-06	0.00055518	8.25E-05	0.005126647	0.339894294	0.05512035	0.047684564	0.000100841	0.001991145	0.012866069	0.427258849	6.34E-05	0.005924254	0.029906524	0.000146504	0.090435833	0.000529692	0.029828336	0.024052453	0.254943526	0.003063668	0.003892579	0.002748832	1.54E-05	0.002366507	0.135746638
LOC101927751	0.442787017	0.080425935	0.003324942	0.016079544	0.005243319	0.005538769	0.000195614	0.028056714	0.02321428	0.00455061	0.012443967	1.53E-05	0.001517708	0.104383291	0.03017304	0.003447214	0.001222042	0.015572002	0.00305498	0.000461699	0.009623085	0.018066345	0.00905753	0.0422009	5.75E-05	0.001207252	0.008906538	0.307104172	0.059716085	0.050344976	0.001858103	0.095526976	0.000643636	0.072491222	0.000619942	0.035542616	0.00260021	0.045070173	0.054875662	7.41E-05	0.036504569	0.137765246	0.022025804	0.619425673	0.012365707	0.04604663	0.006537196	0.000766554	0.035082102
HIST1H1A	0.000305681	0.00948552	0.002331182	0.002055692	6.33E-05	0.013844105	0.000116708	0.005567919	0.000957896	0.001887899	0.000563078	0.022467291	0.676712284	0.001374829	0.001461346	0.002944483	0.003329537	0.018324029	0.01154534	0.002714226	0.023673287	0.073260396	0.000102851	0.000212559	0.027420294	9.16E-05	0.031493122	0.059011242	9.40E-05	0.022664808	3.70E-06	0.000802884	0.49115327	0.251355192	0.000962779	0.003670578	0.001182697	0.00051246	0.097523183	0.01633974	0.002099991	0.029087522	0.004495181	0.000336483	0.008335168	9.69E-07	0.000118431	0.002021875	0.033201131
FBLN7	0.007150137	0.005225657	3.76E-05	0.136391458	5.44E-05	0.569777678	0.00023697	0.091239112	0.00815438	0.051056856	0.001757442	0.001794777	0.100078913	0.011696978	0.006649632	0.000598403	0.000323343	0.033898938	0.000389254	0.000586125	0.092913232	0.079755626	0.003716529	0.000785293	9.24E-05	0.0008227	0.001003991	0.250526066	0.045441729	0.098129303	0.00167351	0.000243647	0.001374542	0.079619138	0.005834937	0.00087619	0.00096644	0.004241303	0.169138358	0.000157489	0.00187074	0.005525702	0.075466254	0.276499015	0.00514072	0.074071645	8.94E-05	5.05E-05	0.130000336
CTHRC1	0.001454238	0.00013674	0.043116758	0.005174608	2.37E-05	0.001467736	0.124872791	0.043525506	0.004973932	0.0069514	0.014542774	0.011704947	0.016157588	0.003410166	0.000176588	0.071331895	0.015068337	0.000691669	0.006494691	0.001369875	0.061754653	0.042398273	0.042071519	1.75E-05	0.050394804	0.007951693	0.181838321	0.061480958	0.172013088	0.004200737	5.81E-05	0.000341078	0.008233573	0.068329364	0.000104072	0.016240515	0.241697034	0.000772872	0.199739782	0.000229288	0.041249214	0.015732543	0.893054373	0.0094484	0.003386473	0.001937009	5.50E-05	0.000275741	0.008134276
IQSEC2	0.009906832	0.000789458	0.002160805	0.001956395	9.05E-05	0.036885244	0.000210907	0.098324164	0.000315087	0.048168627	0.008952346	0.00299747	0.107332189	0.007549049	0.000240273	0.000745589	0.001734251	0.025775324	0.000216723	7.20E-05	0.013819406	0.039889785	0.024976784	0.000494223	0.000355006	0.000964358	0.000877841	0.470983343	0.079278598	0.025317682	0.000873677	0.001451366	0.008856782	0.099350592	0.000283926	0.001829097	0.120386334	0.000667544	0.065541796	0.000479505	0.112224092	0.041097145	0.117056761	0.025557847	0.017024409	0.008634926	0.000145499	0.000554965	0.102480709
TOP3A	0.040884191	9.90E-05	0.000167254	0.002931559	0.003213798	0.083351785	1.00E-05	0.021819815	8.38E-05	0.057416028	0.002504144	0.020539293	0.349807839	0.007135275	0.000428313	0.000183552	0.001578162	0.010361171	5.73E-05	0.000128411	0.010339488	0.008756121	0.03807652	0.000855225	2.49E-05	0.002475999	9.94E-05	0.03193303	0.113393757	0.013747177	0.001469459	0.002727149	0.014270586	0.156370688	0.00018348	0.002327879	0.052178201	0.00016151	0.017342978	0.002007731	0.368294958	0.056243921	0.088770616	0.0055975	0.008861377	0.004244103	0.00014076	0.001184492	0.150693097
AAGAB	0.021959678	8.95E-05	0.017137204	0.004157514	0.000160864	0.005500501	3.13E-05	0.04196856	6.24E-05	0.013425377	0.014772025	0.045184835	0.04170183	0.000418548	0.007547325	0.000198773	0.000124821	0.016551186	9.39E-05	0.000243001	0.010465135	0.167578397	0.002574363	2.12E-06	0.01877923	5.07E-05	0.001808993	0.478150676	0.001316744	0.092548138	2.08E-05	0.000572842	0.029142232	0.71330836	6.72E-05	0.003458271	0.002285087	0.001381578	0.022301437	0.001767135	0.042609073	0.079853128	0.026553474	0.00012396	0.026569341	0.000165818	4.65E-05	0.079503112	0.127523224
MAPKAPK5.AS1	0.005375428	0.000792043	0.009932176	0.003110408	0.002021301	0.013011891	0.00172262	0.029566057	0.001476998	0.015369243	0.144576891	0.011615989	0.157743687	0.001389189	0.004641004	4.36E-05	0.010102769	0.001292907	0.002332187	0.000655913	0.00896369	0.023674076	0.074319277	6.77E-05	0.000435062	0.002460132	0.003505442	0.07437169	0.023928529	0.002577306	0.000223616	0.000138678	0.119421293	0.300042239	2.75E-05	0.000397511	0.046645643	0.001990355	0.014489212	0.007287344	0.676561149	0.071777331	0.077100383	0.003934652	0.004024759	0.000223544	8.00E-05	0.023822771	0.040225155
HS3ST4	0.010615696	0.001270075	0.000287588	0.012570906	6.43E-05	0.026331115	6.82E-05	0.068775303	0.000293691	0.055233935	0.001829599	0.065636211	0.340071923	0.000769641	0.000612188	5.52E-05	0.00138165	0.000621952	0.000656272	4.94E-05	0.005441913	0.026615867	0.000943393	0.000404188	6.71E-06	2.93E-05	0.000242858	0.095111551	0.009565646	0.034302588	0.00031602	0.001283573	0.013069258	0.0337832	0.000329734	0.001531349	0.00127424	0.00407071	0.033795405	0.002968966	0.015544862	0.040411759	0.082389832	0.028608412	0.042801348	0.001131146	7.65E-05	0.001275101	0.050240007
AHNAK2	0.00422242	8.54E-05	0.001409651	0.002919281	7.07E-05	0.01065899	0.019311758	0.161103773	0.000566596	0.111769322	0.001389476	0.001856236	0.237755668	0.004685734	0.000222252	0.000857953	0.002536884	0.003233183	0.005396609	5.46E-05	0.002048009	0.056909707	0.009607936	0.000561068	0.000417256	0.000490059	0.012860253	0.010941875	0.024255786	0.006546673	8.78E-05	0.003910385	0.003447214	0.034144345	4.42E-05	0.010098389	0.105273374	0.004949664	0.217334663	0.000376402	0.039482258	0.158059599	0.317237348	0.005209789	0.000400814	0.010182322	6.59E-05	0.0001595	0.067983727
COG6	0.003445275	0.001422	0.066628894	0.004972353	0.000324061	0.005646323	0.000422712	0.221945476	0.003582123	0.012844888	0.011025161	0.018863665	0.246563663	0.019674626	0.246026469	0.001655991	0.001523882	0.403174553	0.001937871	0.004420511	0.002004715	0.043890959	0.003568697	0.00028407	0.313753696	0.015069557	0.000752194	0.25034176	0.034509296	0.074507532	1.58E-05	0.00445002	0.01313603	0.002953098	0.039175034	0.008695882	0.004319491	0.010033627	0.003667347	0.012987982	0.022134865	0.009743132	0.00468437	0.0001152	0.039401414	0.001048793	0.00322945	0.032502319	0.024844962
GOLGA5	0.000309774	0.000806043	0.243995296	2.43E-05	0.000387962	0.002056697	0.001300231	0.18549235	0.002353008	0.025385101	0.02757624	0.013281422	0.162859169	0.04993149	0.086701892	0.004280576	0.000268633	0.25721192	0.000510522	0.003260467	0.007824754	0.024101061	0.000929752	0.000285506	0.817634967	0.050889351	0.045396353	0.078827059	0.053600022	0.126861316	9.69E-07	0.046786439	0.107732752	0.005721639	0.00115728	0.003010178	0.012367861	0.0178801	0.035646077	0.014822069	0.008087895	0.011148726	0.00095445	5.90E-05	0.007793809	0.000316092	0.006589608	0.010991129	0.024635455
TMEM178B	0.072389842	0.000787376	0.002713149	0.002277908	1.30E-05	0.007966986	0.00777349	0.063514716	0.001673366	0.016715102	0.002335562	0.024670636	0.013499976	0.003469974	0.00227999	0.000129632	0.100028439	0.000492213	0.036446197	2.95E-05	0.007671895	0.054878821	0.000591438	0.010840209	3.54E-05	5.11E-05	0.013218814	0.01788965	0.056912363	0.02042341	0.002801963	0.020608506	0.007303283	0.064642379	1.03E-05	0.005014857	0.006628308	0.002477937	0.033722602	0.00030963	0.034459252	0.335414155	0.359816947	0.005048602	0.006467408	0.001073276	1.44E-05	0.000167972	0.07146027
NUDT15	0.004550897	0.006413344	0.105981377	0.001587208	0.000508439	0.001262321	0.001840943	0.17599581	0.002359758	0.009523644	0.003455327	0.008737884	0.532758423	0.017901496	0.004458134	0.000540964	0.002553038	0.192737513	0.000106154	7.84E-05	0.014891929	0.0120536	0.006446227	0.000375182	0.097086577	0.046827867	0.000154977	0.118172937	0.123041864	0.010456447	6.95E-05	0.00703526	0.227746057	0.054326692	0.000384875	0.014431917	0.049506803	0.000874252	0.012890408	0.002463506	0.023962275	0.025867441	0.0265142	0.008235943	0.01248561	0.007329418	0.001368295	0.005566196	0.041492969
TCEAL1	0.017963386	0.154613641	0.065929363	0.001078159	0.004935448	0.029353391	0.001726281	0.532675927	0.000199276	0.05033952	0.01452188	9.23E-05	0.025077517	0.018914641	0.012854007	2.99E-05	0.000308553	0.136347159	1.51E-05	0.00015232	0.007612446	0.041361075	0.038032867	0.005057362	0.006527503	0.060426314	0.000228498	0.691480181	0.062532372	0.050303333	0.000144925	0.050131807	0.095242583	0.226246479	7.00E-05	0.002088719	0.072815032	0.012143994	0.075355039	0.000456027	0.223837216	0.000593161	0.000852856	0.011845385	0.007649997	0.001596757	0.001189661	0.010983375	0.114628328
SCLT1	0.005723578	0.031006905	0.064620409	0.011071256	9.35E-05	7.91E-05	0.00511997	0.119565895	0.018768388	0.0032614	0.001762611	0.005693997	0.01998659	0.057122947	0.04646866	0.161807755	0.000530122	0.403429006	0.004323225	0.004307788	0.030452048	0.047249394	0.000169193	0.000538954	0.40700061	0.004366878	0.014773749	0.333723018	0.032314207	0.058930182	0.001561576	0.176444262	0.015878867	0.010076635	0.123508696	0.017783819	0.002756946	0.01169109	0.046663161	0.001388327	9.66E-06	0.10387618	0.001588716	0.000783427	0.040321867	0.008003101	0.030642744	0.025317898	0.025746102
PIGP	0.000849409	0.001208113	0.001457756	0.019789647	0.000258222	0.002967171	0.265499306	0.043679657	0.05957055	0.01084502	0.000292327	0.017235137	0.021285276	0.013200362	0.100259917	0.001688659	0.01369419	0.000158997	0.011531914	9.93E-05	0.00143277	0.056059615	0.003458917	0.00075241	1.01E-05	0.000574996	0.063110635	0.000383151	0.004033375	2.17E-05	0.001314088	0.003460784	0.029659108	0.188959991	0.00011477	0.001493799	0.011060486	0.015064819	0.001569474	0.001344315	0.010488828	0.198132075	0.011628554	0.000464571	0.1796591	0.000270141	6.86E-05	1.38E-05	0.06244564
SELENOK	0.346029958	0.010699556	0.302160431	3.41E-06	0.014904278	0.007164066	0.004595914	0.193884131	0.000789673	0.0243362	0.022229424	2.33E-05	0.000166536	0.095110402	0.001944261	0.000786011	0.002270297	0.114604132	0.001195333	0.001000329	0.006199529	0.021747226	0.049611629	0.018809242	0.001511389	0.007998865	0.009885579	0.023824494	0.352724428	0.035446191	0.015357397	0.531017961	0.001561145	0.22421947	2.21E-05	0.045182107	0.02202207	0.011012238	0.166006374	2.16E-05	0.292803036	0.007699251	0.067919037	0.017958432	0.001955677	0.042797112	0.006684095	0.004682	0.054487377
ELMSAN1	0.074906371	6.66E-05	1.15E-05	0.002887044	0.000117785	0.119229592	1.54E-06	0.009008707	4.85E-05	0.084471479	0.000244294	0.093917043	0.273496412	0.002974351	0.001000473	2.65E-05	0.001990714	0.03722729	4.74E-05	2.49E-05	0.01246766	0.015602085	0.005864087	0.000456816	0.000667401	0.003315967	0.000199061	0.108984267	0.051884905	0.014142642	0.000258151	0.000177521	0.013225204	0.211580823	0.000132288	0.003515853	0.006760704	7.69E-05	0.005558442	0.002703528	0.168127438	0.129129495	0.086757033	0.000486038	0.00510798	0.001388327	6.07E-06	0.001504712	0.110784321
TMEM231	0.104752047	5.75E-05	0.007436038	0.084523102	0.013550163	0.110518452	0.000112257	0.026003499	0.00634334	0.006074528	0.142586069	0.009304803	0.115629268	0.005911187	0.008741833	0.00287771	0.006888648	0.118182773	0.000367284	0.016224935	0.005679709	0.001864637	0.027274903	0.002046645	0.001140695	0.003645449	4.43E-05	0.062856685	0.240857568	0.04391975	0.04587295	0.007046533	0.000206815	0.014395372	0.085056492	0.02449911	0.002105304	0.007176416	0.003208126	0.000334616	0.120516432	0.034053089	0.12657161	0.107064669	0.100006541	0.288993779	0.005597141	0.011715573	0.021072179
PUDP	0.082631649	0.003860054	0.336175647	0.013872321	0.026292272	0.000165746	0.014487704	0.079074045	0.002297293	0.020952779	0.022306535	0.041295093	0.00242775	0.219134574	0.024749614	0.008372216	0.015807859	0.033975547	0.00073525	0.002816179	0.023115845	0.001737482	0.012477784	0.247926179	0.003468897	0.018436178	0.00154377	0.008485298	0.036389836	0.017223433	0.002039896	0.21097944	3.82E-05	0.406369863	0.000230437	0.163164527	0.062576672	0.000854076	0.038021379	0.003901769	0.471390942	0.586276631	0.009466708	0.022564506	0.000662662	0.014583555	0.044656759	0.000539313	0.067342353
GID4	0.002803758	0.000224262	0.001804757	0.093777539	0.000628486	0.057579872	0.000786658	0.056731216	0.000182691	0.010425072	0.015641646	0.014258883	0.160286709	0.003014917	0.001557484	0.001053173	0.00430549	0.008483503	0.004666492	1.72E-05	0.052081704	0.021793393	0.000208466	9.45E-05	4.22E-05	0.000195758	0.00163	0.141789969	0.161783344	0.09352043	8.75E-05	0.002793634	0.006017161	0.084547298	0.000628055	0.001796213	0.004529501	0.005900417	0.003692477	4.13E-06	0.033272211	0.050308072	0.212650545	0.061007521	0.007711313	0.092696832	0.001273306	0.016798029	0.028208424
VPS72	9.75E-05	0.003851654	0.000497957	0.008707011	0.000312287	0.012932339	0.00033081	0.10231148	0.000797643	0.129351782	0.007784547	0.007168015	0.570514041	0.0017853	0.000412876	0.000186568	0.002478512	0.00224567	0.000829019	4.35E-05	0.019232923	0.016374347	0.001016197	9.30E-06	0.00013875	6.10E-05	0.005871051	0.530816783	0.003310582	0.011225838	1.69E-05	3.97E-05	0.503295791	0.585749129	3.90E-05	2.42E-05	0.038824299	0.011735174	0.010741056	0.014364283	0.150334106	0.12379431	0.006642452	0.003209275	0.084788469	1.43E-05	1.34E-05	0.001948856	0.150993932
CDK7	0.000448919	0.002456613	0.287518181	0.008801354	6.05E-05	0.020380403	0.001276465	0.1374927	8.20E-05	0.028674682	0.038875348	0.017565911	0.080044255	0.007100166	0.002637976	0.002348844	0.012324207	0.126141036	0.000113908	0.001408215	0.118941322	0.035352135	0.026623118	0.000747025	0.048926889	0.007498503	0.000378628	0.772514355	0.101238168	0.048671502	7.82E-05	0.000482161	0.047729437	0.064213241	0.00248404	0.004026339	0.131921083	0.001170563	0.035334473	0.000981231	0.073349426	0.006962241	0.112850891	0.026975289	0.022742494	0.004497407	0.002715518	0.007313335	0.085356896
RPL24	0.012758874	3.26E-05	0.016271101	0.016499635	1.83E-05	0.025624189	5.34E-05	0.038378935	0.001143998	0.002836283	0.008538285	0.030391019	0.09645425	6.64E-05	0.002065672	0.00084905	0.004675826	0.006498137	0.010044182	0.000191163	0.010593367	0.272226803	2.58E-05	2.11E-05	0.002862992	4.67E-07	0.021339556	0.348469304	0.001898095	0.082041898	4.84E-05	8.26E-05	0.000525384	0.539858697	2.80E-05	0.006705778	0.000194681	0.001140408	0.052732268	0.000534359	0.003045934	0.143945712	0.205418234	0.014543563	0.005882898	0.009514239	0.000125037	0.009399577	0.078951629
SLC4A1AP	0.006657673	0.000408783	0.004344836	0.03582823	0.000130565	0.000797284	0.000712346	0.113241976	0.003005655	0.029828336	7.97E-05	0.04405351	0.353843691	0.000909504	0.010241914	0.001279409	0.001033644	0.019407393	0.001957615	2.19E-06	0.008642464	0.082444399	0.000269495	2.91E-06	0.004508679	0.000322625	0.000372166	0.07966796	0.001052239	0.020087538	0.00100076	0.001397015	0.687286445	0.171715341	0.000840435	0.001351423	0.005169798	0.001802962	0.002091232	0.025983611	0.000571765	0.054698177	0.000431687	0.000185204	0.34267978	0.002961283	0.000406558	0.006312539	0.028856762
FASN	0.005739732	0.00063983	0.012494513	0.000503844	0.000170413	0.025315672	0.002385031	0.126603991	0.000500398	0.051595917	0.003967249	0.007354547	0.314992934	0.006903869	0.001131864	0.000551949	0.001141772	0.037350999	0.00010601	0.000103138	0.030326903	0.046077144	0.031657325	0.000405409	0.002359758	0.001525534	0.000575355	0.536636247	0.123910479	0.015394086	0.000274018	0.001132079	0.055639954	0.085846775	0.000309774	0.002028624	0.168876868	0.0010279	0.031122069	0.000435492	0.097068556	0.024369299	0.172053439	0.038195777	0.025176814	0.011860534	0.000233739	0.000668047	0.066488384
UBXN8	0.009786857	0.000993149	0.186465863	0.000641912	0.000814156	0.002120741	0.000612475	0.071698641	0.000116636	0.038410885	0.00161722	0.006091472	0.085483835	0.037205823	0.006037982	0.00167272	0.001045778	0.302978429	5.08E-05	0.000122739	0.051851304	0.086177262	0.008961823	0.000377049	0.060216806	0.012004059	0.005490162	0.394953796	0.0391601	0.056589774	0.000690376	0.008940643	0.022005916	0.272912548	0.000201717	0.002078811	0.02166193	0.002615431	0.038674959	0.0031588	0.042831001	0.006482126	0.004554774	0.000375541	0.015229237	0.000345601	0.00132098	0.01153737	0.160929519
RPL21	0.004062525	2.49E-05	0.028290202	0.00162203	6.03E-05	0.008559537	3.41E-05	0.141103147	0.000514829	0.009159986	0.024616859	0.032386508	0.102956516	0.00025772	0.002941323	0.000681473	0.000664313	0.000995662	0.012626981	0.00061506	0.023260231	0.162801946	6.68E-05	3.13E-05	0.013303105	6.10E-07	0.007458511	0.181339467	0.004428912	0.057305818	0.000138822	0.001296784	0.023494868	0.622842767	0.000141335	0.002466952	0.000366781	0.001415036	0.012983387	0.000105651	0.000318964	0.28953004	0.185151452	0.00833725	0.00740897	0.005772257	0.001749544	0.081917902	0.023467082
CISD1	0.001010525	0.050707342	0.088617973	0.001619446	0.00096522	0.038690467	0.000141119	0.345829785	0.001067317	0.014102578	0.00848178	0.000471463	0.126596452	0.04925235	0.018091977	5.58E-05	7.43E-05	0.391977614	2.91E-06	0.000197697	0.006978683	0.019291223	0.004649691	0.001207036	0.036274671	0.041827908	0.000123026	0.678925035	0.135312474	0.119418924	3.14E-05	0.049964087	0.068980143	0.12550476	0.000642559	0.001138972	0.025471259	0.00649864	0.085364506	0.001085697	0.132305994	0.000129704	0.000596249	0.020187409	0.013665686	0.004632962	0.004805852	0.022032194	0.14307803
MRPL3	0.000871954	0.000573776	0.027721201	0.002987633	0.000115488	0.002572783	2.57E-05	0.097152847	0.000108882	0.031409908	0.003545793	0.023391119	0.622731265	0.00453783	0.002517929	7.03E-05	0.000666108	0.013656496	5.58E-05	7.36E-05	0.020621573	0.060401615	0.000678314	2.79E-05	0.002536453	4.51E-05	0.000436282	0.513063083	0.016607117	0.022805102	4.92E-05	0.001004494	0.21218041	0.463489472	0.000137027	0.000542615	0.015423595	0.002133593	0.012595461	0.009545112	0.069835548	0.100090186	0.006513359	0.00096644	0.051014567	0.000163592	0.000112975	0.01719177	0.104961339
DPYSL5	0.007528299	0.020575335	0.062441116	0.000634804	0.005199594	0.047332321	0.025989068	0.081154184	3.57E-05	0.093061351	0.060891854	0.019586817	0.049524466	0.002269938	0.000735178	0.005672242	0.010304307	0.034773513	0.000326359	0.000202651	0.039224646	0.037615791	0.213727949	0.004504874	0.002458552	0.024623537	0.000281341	0.645103962	0.086960581	0.025066747	0.000788524	0.000947055	0.057652675	0.013750767	0.000337775	0.011395066	0.570484245	0.005526061	0.048500551	0.000333754	0.49289567	0.015865657	0.173714707	0.098433154	0.037994455	0.027283878	0.002064738	0.000960697	0.003693554
DNAJB6	0.002518432	0.149646925	0.241259926	0.000197984	0.007566926	0.02044775	0.112635998	0.569967369	0.000692171	0.059032135	0.072146375	0.000329734	0.011190872	0.038848711	0.004916781	0.003241871	0.000853574	0.199528551	4.32E-05	0.000798792	0.033690508	0.066996931	0.044708023	0.003942694	0.192971647	0.06946112	0.004790272	0.512902327	0.131540122	0.036420493	7.76E-05	0.01343026	0.049231242	0.048656209	8.66E-05	0.002814528	0.289732439	0.003831047	0.075415708	0.000136022	0.218532043	0.001830676	0.013770799	0.020510358	0.00274316	0.008524787	0.008958018	0.003979239	0.074394306
POLR2A	0.016367957	0.004334066	0.001716158	0.004409454	4.31E-05	0.002972699	0.007256112	0.300824337	0.000154905	0.073043566	0.000437933	0.004667066	0.205757409	0.008522777	3.52E-05	0.001852646	0.00242294	0.019832654	0.001159793	4.40E-05	0.011236894	0.018172032	0.003508099	0.000832178	0.002304114	0.001284148	0.001231089	0.038113281	0.092863475	0.011137167	0.000120442	0.012618652	0.05220649	0.059551595	3.97E-05	0.024782929	0.130114998	0.001203231	0.083815243	0.000163736	0.041704199	0.081938006	0.212243951	0.00223009	0.009413649	0.006545596	6.21E-05	0.000291106	0.053625295
OMA1	7.47E-05	0.0716519	0.028225943	0.019141955	0.00234389	0.011651529	0.067311336	0.546705738	0.019217271	0.04780181	0.022705159	0.010055023	0.000907781	0.048518357	0.015914049	0.012038163	0.001855734	0.059632225	0.002870889	0.000118862	0.001225919	0.030065486	0.00530643	0.001166686	0.006781525	0.026176102	0.000431759	0.488607375	0.118183491	0.017336444	0.001753062	0.021208309	0.00110975	0.006333217	0.030061968	0.000253627	0.03545014	0.005102164	0.016905654	0.000686858	0.000855728	0.015918285	0.003267718	0.008853336	0.003695277	0.058445328	0.105575788	0.008034189	0.011890043
TRAPPC13.1	0.00361795	0.001173219	0.028612648	0.01625028	0.001673007	0.134317494	0.016384614	0.116047206	0.004227805	0.118246099	0.005496767	0.016325453	0.355674547	0.003392719	0.037067539	0.00093327	0.000394711	0.292617724	0.000556185	0.004670226	0.00382358	0.016183938	0.022240481	0.006912413	0.110556864	0.054818726	0.00014672	0.042611945	0.025665545	0.088791222	0.019874225	0.057698626	0.000844814	0.002492225	0.00137526	0.083709341	0.006911767	0.063001717	0.134550623	0.016906301	0.046331454	0.000502049	0.009910206	0.000110031	0.01265929	0.02898284	0.00045337	0.001477716	0.052725591
BUD31	0.001144644	0.014637619	0.049972343	0.000953301	0.000639615	0.012797214	0.001190307	0.073204824	0.009538794	0.037241578	0.010811059	0.004236349	0.071003849	0.013614566	0.002966453	0.000227062	0.001493368	0.022490626	0.002555695	2.65E-05	0.025391132	0.037998835	0.003981178	0.000118288	0.041078836	0.000624968	0.009968722	0.385283144	0.018533034	0.069971605	3.18E-05	0.007082073	0.214431716	0.347834249	2.88E-05	0.001043552	0.038774687	0.012323705	0.051100007	0.00226563	0.119247541	0.051563824	0.004301972	0.0034862	0.027267938	0.000269926	0.001055614	0.000505998	0.126836905
LSM1	0.00338956	0.000324636	0.007125439	0.001124325	0.000203728	0.047372241	6.86E-05	0.029458288	0.000104718	0.044233867	0.074143874	0.058100337	0.082091582	0.000893781	0.002485045	0.000175654	0.000939588	0.005230396	0.000568176	0.000396506	0.004016143	0.119457408	0.034257858	0.00040785	0.000996596	0.000532276	0.001910157	0.115030399	0.003487924	0.129586993	0.000459114	0.001281922	0.013580462	0.414968638	5.70E-05	0.000762031	0.009406182	0.001665468	0.091569958	0.005423748	0.157398265	0.017115592	0.127610028	0.001792049	0.021574121	0.002806989	8.68E-05	0.00351973	0.112291223
MRPS15	0.000269351	0.000986616	0.001724702	0.03346219	7.32E-05	0.127159351	4.44E-05	0.005433656	0.041629888	0.001654627	0.013182053	0.137940721	0.121154647	0.000233093	0.016067912	2.02E-05	0.001244156	0.008091628	0.008450978	0.000173931	0.00548808	0.033191223	0.000872169	0.000123601	0.025357746	0.000176013	0.00606864	0.214693851	0.00018427	0.053888508	0.000236324	7.92E-05	0.132784098	0.567307459	6.31E-05	0.000992934	0.000228139	0.005140504	0.089447386	0.104410431	0.053692786	0.016232976	0.005355612	0.000361038	0.002123828	3.18E-05	7.86E-05	0.00300465	0.156393305
TMEM268	0.194262077	0.000366494	0.000799079	0.001329022	7.59E-05	0.020512943	3.98E-06	0.042649567	0.000126688	0.027594836	0.000459258	0.059192748	0.274657533	0.003411099	0.000180537	1.04E-05	0.002803686	0.003096408	7.48E-05	5.55E-05	0.008482785	0.030386927	0.003831981	0.000437503	6.03E-05	6.93E-05	0.000447554	0.095574362	0.051817056	0.030784258	0.001047285	0.00409426	0.002489928	0.49578957	6.68E-05	0.001718527	0.012849842	0.000130852	0.028082059	0.00203566	0.202597999	0.124875233	0.145444573	0.00101275	0.009374376	0.002165543	1.02E-05	0.001347258	0.159356132
WNK2	0.005000139	7.13E-05	9.65E-05	0.007094637	6.12E-05	0.039716536	7.89E-05	0.086951607	0.000144279	0.057487898	0.001866001	0.008276868	0.416018759	0.004379012	0.000271864	0.00023338	0.000758585	0.010887309	0.000115918	1.86E-05	0.01550645	0.029274054	0.009581657	4.60E-05	0.000247381	0.00028249	0.000462417	0.410145877	0.042191709	0.024211917	0.000126114	0.000442672	0.079293532	0.165050021	0.000175942	0.001992725	0.050722707	0.000279331	0.030470213	0.001293769	0.088038632	0.087186315	0.173314145	0.008687195	0.028616453	0.002411596	3.44E-05	0.001452371	0.111831355
KCND3	0.055572608	1.61E-05	0.014133093	0.002833626	0.000473258	0.006626441	0.020018755	0.019767174	0.015542062	0.005945075	0.000655913	0.09590485	0.028908888	0.004015282	0.00504731	2.88E-05	0.117278259	0.000710695	0.006104252	5.03E-05	0.002399606	0.020656467	0.000979651	0.00215585	0.000210764	0.000621881	0.019725962	0.009279243	0.097179125	0.00344707	0.003986347	0.028308941	1.35E-05	0.118192394	2.55E-06	0.020057024	0.001410082	0.0007089	0.016799537	0.004178192	0.046111607	0.282005295	0.279099907	0.000256858	0.000526102	0.014633886	1.50E-05	0.000808987	0.097261478
GSTA4	0.023107947	0.000488192	0.03127184	0.001258013	0.000699136	0.006137495	0.00083548	0.19435204	5.18E-05	0.027604098	0.004775338	0.003553978	0.131724787	0.005074306	0.001230155	0.000273803	0.000766339	0.060516851	4.06E-05	0.000106656	0.033762594	0.110067416	0.024316743	4.78E-05	0.005508398	0.00343027	0.001654052	0.702698444	0.040273906	0.045522431	0.000139684	0.002633524	0.049369741	0.320692424	0.000117641	0.001259593	0.060910449	0.001160439	0.021314139	0.00065498	0.130507591	0.004603812	0.020301209	0.002250768	0.019537348	0.001309564	9.56E-05	0.027814179	0.135123932
QPCT	2.19E-05	0.216565632	0.030578843	0.002904347	0.001050947	0.074037325	7.99E-05	0.31008301	0.00471833	0.006277645	0.007393677	0.001604871	0.06195375	0.035880786	0.026786459	5.01E-05	1.43E-05	0.043871717	1.58E-05	0.000220313	0.02516267	0.03470473	0.017023691	0.000872385	0.003996614	0.047879424	0.000623245	0.738533243	0.007403657	0.186004774	3.77E-06	0.03746602	0.133362074	0.387770451	1.65E-05	5.90E-05	0.002775039	0.016981545	0.116268703	0.003194341	0.012764905	3.19E-05	9.22E-05	0.022091858	0.005063752	0.000611183	0.004688606	0.001462566	0.082528475
RNF26	0.085459423	0.001579741	0.009629403	0.004866307	0.000421635	0.048019287	0.000520645	0.136958808	7.82E-05	0.040156875	0.011738405	0.009813063	0.043754901	0.009073613	0.000964574	0.001826225	0.008035554	0.099817424	9.82E-05	0.000759303	0.038098275	0.013741002	0.031123218	0.003968182	0.001761175	0.001122458	0.000416322	0.115439505	0.234916334	0.102578355	0.002136393	0.041855765	0.001879355	0.036948426	0.000866569	0.062364508	0.077838397	0.000637604	0.045427083	0.000171131	0.231103775	0.054731922	0.649658556	0.017411832	0.011052086	0.073745681	0.00061226	0.000856948	0.031822605
CD163L1	0.048196054	0.002688522	0.398216811	0.000129345	0.002118731	0.003129076	0.011533996	0.01306696	0.019027867	3.93E-05	0.234560143	0.001157137	0.004495899	0.008698754	0.021165732	0.001448207	0.015205184	0.004008892	0.001668986	0.014117369	0.000814946	0.069707244	0.102272135	0.000213061	0.008784266	3.00E-05	0.005214385	0.089007693	0.010368638	0.055499517	0.001637108	0.010399152	7.29E-06	0.522099325	0.000169552	0.04549285	0.021340848	0.000430107	0.248798887	0.000462919	0.914270472	0.072954895	0.050005155	0.010944819	0.001742436	0.008226824	0.014064238	0.044075624	0.016226156
EEF1B2	0.024351924	0.00011879	0.033469011	0.00074681	7.49E-05	0.005505168	8.08E-05	0.048265842	0.00026971	0.004807576	0.012196694	0.020428005	0.186257145	0.00043499	0.001336991	0.000181685	0.000501403	0.007172754	0.00471553	0.000573632	0.003693482	0.122678493	0.000517989	1.37E-05	0.015842107	4.27E-06	0.041820369	0.247612205	0.003927832	0.109314826	2.01E-05	0.001009089	0.016085575	0.790799649	5.30E-05	0.004081193	0.002282718	0.00453546	0.088500654	0.000313005	0.017355327	0.056379548	0.112654451	0.001430401	0.005209215	0.000732019	7.10E-05	0.055195236	0.081482231
GSK3A	0.123481413	0.000111754	0.002616508	0.000380423	0.000145786	0.0108606	2.70E-05	0.047645146	0.000451791	0.063604033	0.001592737	0.023179674	0.299624876	0.00286414	0.000569181	0.00037353	0.00490278	0.02817116	0.000113262	3.14E-05	0.016678126	0.021987679	0.002840806	0.001026177	0.000212343	0.000167828	0.000206169	0.29609994	0.13561776	0.015228303	0.000817962	0.002799737	0.061983833	0.11562654	0.000423861	0.005988442	0.132335646	0.001091657	0.026864073	0.001969606	0.119572357	0.105214858	0.065965908	0.000884662	0.052143954	0.004119605	4.50E-05	0.002256512	0.145569932
GGH	0.039572509	0.175566169	0.083202373	0.005916715	0.000554893	0.028963095	0.000439944	0.137490043	0.00012317	0.003565322	0.001717163	0.00030884	0.054114959	0.015538544	0.001304251	5.27E-05	0.00158369	0.088165643	0.000552739	0.000260664	0.056720877	0.106766203	0.024038453	0.001922363	0.001376552	0.016614871	0.005645605	0.535310205	0.035024304	0.021967863	0.000515332	0.010363828	0.008570953	0.479797513	8.60E-05	0.003116798	0.025450294	0.006209508	0.164228075	0.000788812	0.079113103	8.07E-05	0.003043421	0.045582454	0.002212212	0.000870949	0.000800658	0.006861796	0.175051878
METTL5	0.001170348	0.020786566	0.009328497	0.035185492	2.93E-05	0.06210948	0.000309343	0.469402417	0.005268879	0.019275141	0.038138339	0.006542293	0.304069978	0.010433903	0.025658293	2.83E-05	0.001331678	0.03761457	0.000107087	0.000225267	0.005204476	0.035890766	0.000414886	0.000301158	0.009178223	0.000553313	0.004792426	0.292738274	0.03363867	0.033758429	4.20E-06	0.004177689	0.331519027	0.263289786	0.000129991	0.00028048	0.02043899	0.031081862	0.080917609	0.00275831	0.169699174	0.094878565	0.004679631	0.007550772	0.012312935	0.000213349	9.97E-05	0.000129057	0.158268604
NAP1L2	0.008409479	0.658755683	0.0653455	0.000755282	0.003846197	0.018590185	0.034566519	0.308829628	0.006893818	0.016188964	0.009463406	9.47E-05	0.008107352	0.062087007	0.066458947	4.35E-05	0.000323272	0.394302801	1.02E-05	2.98E-05	0.023189797	0.025967169	0.040288768	0.006201323	0.178738934	0.430631572	0.002229013	0.515537108	0.049420717	0.059145074	0.000406486	0.085299744	0.012519786	0.088141878	0.000213779	0.003801395	0.031847878	0.006388286	0.060150465	0.000955599	0.069286578	0.000110246	1.55E-05	0.003567404	0.001026105	0.00069253	0.017443998	0.004408736	0.049774754
ABCA3	0.061971771	0.000110174	0.015957989	0.000969169	0.000334257	0.003973639	0.000743004	0.054342488	0.001480947	0.033686057	0.000799222	0.002577522	0.142322856	0.014779277	0.000800874	0.003724283	0.001107165	0.044252678	0.001296712	3.97E-05	0.01221371	0.0367797	0.010525302	0.00030482	0.000663452	0.000445113	0.002872182	0.208931323	0.1142427	0.015420005	0.00267488	0.011264752	0.035250254	0.095644294	0.000317743	0.028787764	0.064607198	0.001966375	0.090208807	0.000106154	0.02820706	0.015211287	0.233487046	0.021090847	0.050262121	0.04027764	0.000614773	0.002566608	0.03638323
ZNF420	0.010601839	0.051406298	0.052907815	0.025615214	0.001029264	0.007399924	0.022713128	0.055645985	0.002100925	0.021381199	0.00566176	0.002909589	0.030722368	0.051375353	0.03541101	0.010572761	0.001016843	0.375097699	0.00021141	0.000694899	0.01210989	0.025693546	0.095129572	0.000940521	0.090097878	0.122310024	0.000989703	0.35910076	0.040739518	0.007471865	0.015856682	0.003791487	0.009347954	0.009626459	0.026871756	0.00832368	0.075517231	0.005512491	0.031255829	0.003838945	0.0053867	0.003175888	0.021500384	0.002493446	0.062261405	0.002905712	0.007423545	0.013087495	0.020353479
ZC3H12B	0.031976181	5.21E-06	0.003048446	0.008821816	0.000172424	0.033937494	0.000417399	0.026985628	0.001254352	0.077707437	0.011070179	0.290100406	0.126794687	4.47E-05	0.008821529	2.83E-05	0.035230653	5.67E-05	0.001981524	1.49E-05	0.001549012	0.064167003	0.003918354	0.000313938	8.17E-05	6.01E-05	0.002316535	0.075216899	0.005093907	0.005546452	0.000808628	6.60E-05	0.000257504	0.179448085	1.90E-06	0.001108457	0.014050884	0.001510169	0.013878352	0.005569499	0.060628928	0.453705451	0.535644929	0.000272941	0.009194521	0.002294278	6.50E-06	0.000986257	0.119719615
BEND6	0.000213636	0.010693238	0.021279461	0.030539713	0.000939803	0.004547666	0.00044138	0.119826738	0.003086212	0.009394767	0.011581598	0.000272582	0.237426042	0.003790625	0.037306484	0.004842757	3.24E-05	0.2295273	0.000430897	5.02E-05	0.001274096	0.068472458	0.001834553	2.67E-05	0.039353668	0.016359629	0.001039603	0.338535153	0.014616439	0.03163916	0.000184557	0.001601999	0.09232104	0.037203525	0.002613636	0.008383129	0.000288306	0.171433892	0.023568246	0.002965807	0.004037611	0.022729929	0.000106872	0.000184916	0.159756551	0.001052168	0.024649887	0.017955345	0.006335371
MKL2	0.00891458	0.000350411	0.000497454	0.031812984	0.00011398	0.050115365	0.000232447	0.101293094	5.95E-05	0.064721357	0.00867621	0.019244052	0.144537761	0.001693972	0.00023496	8.73E-05	0.012298504	0.001046926	0.000515691	2.44E-05	0.007473445	0.04147825	0.0121091	9.75E-05	3.54E-05	0.000478858	0.001042977	0.229124656	0.034428379	0.015523825	0.00078716	0.00014672	0.00040304	0.285447017	2.14E-05	0.000581745	0.044616265	0.00041345	0.020587326	0.000650528	0.153042983	0.097009107	0.380683102	0.017358917	0.004921448	0.003547732	2.07E-05	0.000190947	0.120274472
CANT1	0.10386462	0.074030433	0.008516028	0.001051234	0.00043578	0.001411231	0.029293295	0.131189746	0.002928687	0.023891194	1.42E-05	0.006286333	0.031272989	0.048323927	0.005013278	0.009118271	0.001976068	0.057788733	0.000161151	8.50E-05	0.027791994	0.004170653	0.028331701	0.004419937	0.001201005	0.003802615	0.000288521	0.52269683	0.036815527	0.021033552	0.000585694	0.125230347	0.020151726	0.050171871	0.005645533	0.043472231	0.430879204	0.00026411	0.120384898	0.000100051	0.011868073	0.016360347	0.010856005	0.0622021	0.014069336	0.02071965	0.000927813	0.001627918	0.027723426
SMIM26	0.00137088	0.002262255	0.000433626	0.001378993	0.000189368	0.048105517	4.76E-05	0.060998043	1.78E-05	0.039964097	0.015230098	0.029424327	0.628251402	0.000335047	0.000267987	2.12E-05	0.005910828	0.002608251	0.000312789	4.84E-05	0.007959663	0.045644919	0.00189831	9.49E-05	7.74E-05	8.01E-06	0.000877698	0.514211999	0.011893633	0.055505476	9.80E-06	6.21E-05	0.047479364	0.390870844	7.41E-05	8.56E-05	0.072797082	0.009762804	0.050183215	0.00641959	0.858628543	0.05275151	0.015072429	0.00041984	0.043281966	3.46E-05	1.56E-05	0.003186586	0.123154156
SLC9B2	0.009361524	0.000267269	0.022616991	0.002049015	0.000435564	0.000888611	5.66E-05	0.016336079	0.00617605	0.00150062	0.00718137	0.042140374	0.456175526	0.002537745	0.005522256	0.000703946	0.000244653	0.040237792	0.000390331	0.000442241	0.007599307	0.046562572	0.026492948	1.23E-05	0.009808899	0.002357101	0.001875478	0.347393264	0.00359239	0.014738352	0.003563455	0.001745308	0.412163767	0.34568468	0.000557334	0.005684017	0.007837462	0.001233243	0.018722007	0.014438235	0.007918092	0.00705802	0.008651439	0.00387226	0.038755732	0.001109893	0.000581961	0.238066267	0.015348278
CYP26A1	0.062778568	0.010114472	0.001707542	0.020069086	0.000360104	0.001658432	0.000117426	0.00315758	0.013586708	0.000795273	0.002972699	0.001640052	0.119407149	0.027782875	0.000847758	0.001447417	0.006657745	0.057319459	0.00020502	0.000667185	0.013708262	0.021726549	0.030215975	7.92E-05	0.004077316	0.021709963	0.009932176	0.095340803	0.079563781	0.010051792	0.001265337	0.002003351	0.005072942	0.753533336	0.002869597	0.002593317	0.023939802	0.000772154	0.011382789	0.002950657	0.22300529	0.119294856	0.031038424	0.007409401	0.003242733	0.000106082	0.000143991	0.008468569	0.062961869
PARK7	0.001668125	0.003719114	0.00133534	0.029714392	0.000762749	0.086018301	0.00027409	0.053841552	0.000227995	0.019500659	0.008216485	0.009521993	0.066325187	0.005615665	0.000307907	8.09E-05	0.00177733	0.011089421	0.000734676	0.000148874	0.003041195	0.038164832	0.044301286	1.15E-05	3.59E-05	0.00156811	0.002593676	0.402115888	0.00937653	0.108423882	0.000810638	0.00101074	0.000134011	0.791950647	6.39E-05	6.72E-05	0.00893935	0.002839514	0.078190783	0.002319407	0.244273443	0.005994832	0.031480701	0.037652982	0.002357675	0.001830317	0.000141263	0.001906639	0.214018373
DKK2	0.000186281	0.0184682	0.023283135	0.037699651	0.002030491	0.000772298	0.000813941	0.007165143	0.004844552	0.036336848	0.014348129	0.002561582	0.144887275	0.35606635	0.050120822	0.011355577	0.021544899	0.183934543	0.00605385	0.008173765	0.033849326	0.016229243	0.018706068	0.004474647	0.033415377	0.23816219	0.000702941	0.112593422	0.249133251	0.002384743	0.000792114	0.014473775	0.285503809	0.00793719	0.019451046	0.003298161	0.004780723	0.006938189	0.001218811	0.002867587	0.084821496	0.008568656	0.004104383	0.008349097	0.050199657	0.001435714	0.002719754	0.013640628	0.100629175
KSR2	0.031771484	0.000109887	0.000579663	0.010548349	0.000110103	0.025233965	0.000122021	0.117962999	0.000263751	0.05103187	0.002164251	0.024850634	0.296976381	0.001716876	0.000269926	1.02E-05	0.008199828	0.001568541	0.000182188	5.92E-06	0.009375668	0.017357194	0.009073756	4.90E-05	0.000102707	0.0003316	0.000366566	0.324114257	0.062658593	0.012459619	0.000171777	0.000588997	0.008346512	0.28086837	1.92E-05	0.001408143	0.061584707	0.000425871	0.016212729	0.001928106	0.309990247	0.195908698	0.224643008	0.002811943	0.005968625	0.001029192	4.85E-06	0.00050327	0.131674025
CDS2	0.956403701	1.55E-05	0.014851363	0.009349964	0.011382573	0.001728076	0.000223687	0.042343706	0.0149419	0.014885323	0.018618043	0.071381364	0.038058499	0.007309817	0.188774392	0.000691525	0.00445799	0.006651929	0.016456628	8.24E-05	0.000919269	0.001864493	2.76E-05	0.035923362	0.001353649	0.000554821	0.007896624	0.000167828	0.010041166	0.009739901	0.008190566	0.209430106	0.007157317	0.00960851	7.12E-05	0.192402071	2.62E-05	0.105597543	0.012429751	0.00067494	0.002171359	0.77414195	0.118596977	0.000475556	0.002853514	0.149872084	0.002209412	0.03429067	0.007405021
KCNQ4	0.044182747	0.000190086	0.004511767	0.020789581	6.52E-05	0.087929427	2.60E-05	0.067528813	0.000248027	0.022873167	0.013576584	0.001683203	0.448733421	0.033415521	0.009778456	0.000663165	0.001077943	0.32404411	0.00018944	0.001744016	0.038205326	0.058497741	0.013423439	0.000251976	0.007706502	0.002480666	0.002719539	0.538781364	0.211044561	0.115139747	0.000653113	0.003437378	0.005912479	0.036592235	0.009589196	0.009026441	0.025997325	0.002426745	0.058576288	0.001468669	0.234439881	0.020405173	0.053209511	0.037166334	0.003763701	0.013530203	0.000390188	0.002305047	0.124365752
STARD3NL	0.004769666	0.00302942	0.007240603	0.001078087	0.002403411	0.004247406	0.000456314	0.110952042	3.81E-05	0.028486642	0.003313597	0.015741374	0.469626787	0.002046574	0.001096467	3.34E-05	0.000168116	0.00908546	0.000130206	6.21E-05	0.00143715	0.025905495	0.082903908	7.65E-06	0.00070452	0.002402334	0.000354289	0.130706257	0.033546553	0.022583892	0.000194609	0.003819632	0.2510405	0.254700058	7.61E-05	0.00067257	0.025987919	0.011757216	0.012814159	0.00757267	0.180860644	0.037534084	0.009774579	0.000234026	0.039033519	0.000148874	0.000325138	0.017408817	0.028012056
ALPK3	0.195742988	0.001101708	0.004169002	0.006587167	0.010686202	0.040092759	0.000588566	0.021023356	0.000662518	0.357019472	0.007154158	0.008070519	0.303229866	0.001732815	0.018791579	0.000316594	0.003777917	0.003024179	0.003360912	0.000836486	0.026236915	0.055963047	0.004999133	0.011251326	0.000160361	0.002134742	0.001815527	0.077836817	0.004618315	0.003238496	0.000481946	0.000541969	0.061070488	0.096857397	0.000265905	0.02073365	0.012138896	0.012288308	0.011627908	0.008692077	0.138812639	0.303848983	0.0418208	0.000746307	0.018143887	0.002563449	5.37E-05	0.002453311	0.188208837
GPAT3	0.306762915	0.002517498	0.032068226	0.022992352	0.029962742	0.026189816	0.000824783	0.006165927	0.001444617	0.035778617	0.159566285	0.001013468	0.005135981	2.50E-05	0.010557468	0.042946812	0.000210692	0.041636637	0.001782069	0.001965585	0.000643994	0.318392869	0.038465092	0.000215072	0.000691525	0.003224639	0.000544051	0.38796323	0.00229636	0.01276311	0.061699153	5.10E-05	0.304855738	0.023749393	0.008125301	0.015153777	0.000492787	0.166333271	0.006519821	0.000113908	0.016009181	0.006791003	0.042627094	5.50E-05	0.488876331	0.003787035	0.016370901	0.386272596	0.00861073
TBK1	0.003182637	0.023000609	0.1833407	0.006239161	0.000694038	0.010522789	0.001640411	0.200010461	0.001973842	0.014649107	0.025437226	0.004375063	0.034444246	0.031858791	0.054688986	0.002035086	0.000524666	0.711521589	4.61E-05	0.000257217	0.037669783	0.020017391	0.006934025	0.000942603	0.421338149	0.196037432	0.000365848	0.402340473	0.11659237	0.099482844	0.000354935	0.031541084	0.062434367	0.005909464	0.005597069	0.009540517	0.016018443	0.002513406	0.02254189	0.002831113	0.024450072	0.005234344	0.000920131	0.001771514	0.018978039	0.006218483	0.013474415	0.033521351	0.036806481
C11orf57	0.000768852	0.005075168	0.136356349	0.000102205	0.000212415	0.000541754	0.004725797	0.24964424	7.79E-05	0.028516869	0.001584265	0.00818992	0.205245057	0.017310884	0.001569761	0.005039771	0.000420343	0.119721338	0.000161367	7.39E-05	0.018157672	0.067499735	0.020793243	0.000155838	0.063322153	0.007008264	0.00276872	0.55398242	0.027981469	0.033943094	5.58E-05	0.006407313	0.240133411	0.131196495	0.000165028	0.006674761	0.1968718	0.001684136	0.076232916	0.001534508	0.050396456	0.013095608	0.016348572	0.002299806	0.028888712	0.001347976	0.002299016	0.006767166	0.029130672
ARFGAP3	0.011664238	0.000516122	0.452395563	0.000222611	0.00908747	0.031283184	0.011290815	0.313459754	0.030741466	0.009852409	0.219884722	0.003827817	0.019879538	0.00825662	0.081101484	2.21E-05	0.000234816	0.026743237	2.05E-06	2.00E-05	0.001292189	0.001292476	0.106281206	0.000527897	0.13962597	0.035519784	0.000155192	0.052633761	0.099662627	0.063440405	0.000241422	0.011601486	0.088819797	0.193264009	5.38E-07	0.013310285	0.037923662	0.002125193	0.142626491	0.001347546	0.297888578	0.022155112	0.035066306	0.028494109	0.00210035	0.025327447	0.01002573	0.001872391	0.001557197
CLIP3	0.00624871	0.000558698	0.001499399	0.010425287	8.66E-05	0.018872352	0.000182332	0.159449685	4.01E-05	0.047273877	0.001911449	0.019877313	0.213538546	0.00413181	0.000203297	0.000248099	0.001678966	0.014881231	3.10E-05	1.02E-05	0.025933568	0.01886546	0.007873577	5.39E-05	0.00104549	0.000666539	0.000210189	0.692175332	0.07707353	0.028171304	6.16E-05	0.000673073	0.043995354	0.15697365	0.000140401	0.002617298	0.11496298	0.000629563	0.036913963	0.0009864	0.110079047	0.054492834	0.130777337	0.010571971	0.029080916	0.002088719	7.11E-05	0.001444545	0.091710754
UFC1	0.002949652	1.86E-05	0.002021803	0.005063824	0.000942747	0.015153633	0.001086344	0.010944819	5.28E-05	0.128965867	0.03219933	0.100519037	0.101943371	0.000412445	0.001100488	0.000430682	0.003402268	0.002537602	0.001115996	5.31E-05	0.003180412	0.083959342	0.027519591	3.77E-06	0.000572771	0.000212056	0.006203621	0.159255901	0.002219895	0.039684442	0.000856876	0.00031164	0.000887821	0.709439009	1.42E-05	0.000301301	0.02823664	0.006796028	0.051632606	0.010021422	0.395925944	0.144440402	0.090973673	0.000311353	0.01495389	0.000796207	6.06E-05	0.002034368	0.093985682
GALNT10	0.036701153	0.271776125	0.032795686	0.000352781	0.024126477	0.034338272	0.066374871	0.000245012	0.000387675	0.242476476	0.003254507	0.016480824	0.00824384	0.006704486	0.059572848	0.035721035	0.057014819	0.024409578	0.040362577	0.203541787	0.107925961	0.150303233	0.4605708	0.180634911	2.72E-05	0.247811948	0.001658935	0.004388058	0.00384232	0.001661735	0.010279824	0.000257576	0.156866958	0.001239417	0.004281366	0.009588335	0.088782606	0.005361499	0.001518497	0.040435237	0.265273285	0.033513956	0.020003247	0.086773762	3.71E-05	0.00133333	0.056900588	0.011421703	0.031985587
MSRA	0.408997464	3.23E-07	0.156679995	0.01470834	0.010478274	0.000337488	4.04E-05	0.009615474	0.034610531	0.001320334	0.036514477	0.269337856	0.001782859	0.000634661	0.54246124	0.000571478	0.001409938	5.92E-05	0.000491854	0.013951659	0.007350096	0.100900788	0.011214781	0.01832446	0.011883294	6.93E-06	3.28E-05	0.012522586	4.99E-05	0.005599295	0.045673494	0.04512675	0.007381902	0.107501418	0.000523014	0.100728903	5.38E-07	0.002026111	0.000121949	0.015925177	1.71E-05	0.77660025	0.027746833	0.003276191	0.073786247	0.026627785	0.009545327	0.176529486	0.089827845
BLOC1S2	0.027070134	0.057771214	0.015906007	0.003385324	0.008562481	0.052614519	0.000527538	0.145130527	0.000339426	0.035610968	0.00892097	0.000444898	0.020431523	0.041179067	0.023354861	5.44E-05	0.000418404	0.15903864	1.30E-05	0.000195399	0.02763971	0.060558781	0.175629854	0.001095534	0.000947701	0.065699609	0.000726921	0.350854299	0.051756961	0.062710647	0.002008736	0.025868949	0.002001771	0.360142768	0.000471822	0.000221749	0.01964325	0.003103085	0.067674061	0.001976498	0.274224518	0.002444479	0.000316235	0.02715263	0.001932342	0.001691388	0.005784678	0.005111641	0.12855913
DAD1	0.004139421	0.000319251	0.051216176	0.000309271	0.000644066	0.013114132	7.82E-05	0.055298338	0.000109385	0.052876439	0.095014982	0.122916504	0.143739867	0.000847184	0.002618303	0.000299004	0.004671518	0.001719173	0.000299435	0.000632938	0.003797015	0.035631431	0.003497975	0.000584187	0.000841799	2.78E-05	0.000851061	0.076420884	0.023539167	0.046591794	0.000236396	0.001140695	0.003729022	0.238802056	0.000168475	0.000891842	0.008625807	0.004330548	0.024963214	0.003950089	0.106951299	0.145043508	0.107756301	0.002910307	0.053623787	0.003098777	0.000402681	0.00872453	0.071268856
ZFAND6	0.010886591	0.014575585	0.156160032	1.86E-05	0.001186574	0.025367223	0.000174721	0.319059301	7.74E-05	0.038186731	0.070560207	0.01673779	0.008417161	0.020912859	0.002965304	0.001068394	0.000662303	0.080834323	6.93E-06	0.006685028	0.029214892	0.02891298	0.033430239	0.005136412	0.069991709	0.009068515	0.000125683	0.149868279	0.03291121	0.143002857	0.000133293	0.050117735	0.008803077	0.225394592	0.000226272	0.005924182	0.010377972	0.001014402	0.082480083	0.001770868	0.106450004	0.009129328	0.029398336	0.004466677	0.010037289	0.010187922	0.01501614	0.008131404	0.06927308
NPTXR	0.005517373	0.002759674	0.000171275	0.010157408	2.41E-05	0.048493945	3.24E-05	0.084457407	0.000163377	0.040588382	0.009423988	0.004161894	0.181756328	0.006829774	0.000122596	0.00080791	0.001223478	0.025400466	0.000364843	4.33E-05	0.014922874	0.093931475	0.008723884	0.000265187	0.000103138	0.000245012	0.000859102	0.661260868	0.051319422	0.046526386	0.000710695	0.000931762	0.027584281	0.188379502	0.000572771	0.000640046	0.039814541	0.000965866	0.07128537	0.00055238	0.094724056	0.024693971	0.102479417	0.026909162	0.052933591	0.006062394	0.000118575	0.000808772	0.113126093
LYRM4	0.005271249	0.000195471	0.027100074	0.005626363	0.000198702	0.000279403	9.78E-05	0.034649589	0.000137171	0.011256208	0.021702353	0.010351263	0.163792977	0.004072577	0.004315399	0.006197231	0.001455243	0.013772091	0.003257954	0.000170341	0.053503669	0.323511295	0.002800455	1.94E-05	0.003783014	0.000368146	0.021593578	0.513035369	0.002158866	0.041617969	4.56E-05	0.000297927	0.030852969	0.499993502	0.000112472	0.000471032	0.002346044	0.001677746	0.010202569	0.002988638	0.026348633	0.156133682	0.021552438	0.006011632	0.037674522	0.000350986	0.000198271	0.056459101	0.061202596
FSIP1	0.031320304	0.081590646	0.201390854	0.000286798	0.000236324	0.001649457	0.000321046	0.317731392	0.016992099	0.000799222	0.000710695	0.000211338	0.023858311	0.084162172	0.054429077	0.000188291	0.000110677	0.238109346	0.003618022	0.014241365	0.002088791	0.049059141	0.002658367	0.005042069	0.072035949	0.001136746	0.000788883	0.215973584	0.024616213	0.078081075	0.002676747	0.411059151	0.018327332	0.069872954	0.060051096	0.023256139	0.000145212	0.020125447	0.050534883	0.000750759	1.68E-05	0.002445556	0.002257014	0.028615089	0.006879961	0.020103333	0.01598556	0.117161945	0.030251802
CSNK2A2	0.02264413	0.000405265	0.000249607	0.053427132	0.000109456	0.029588099	0.00022699	0.016869468	0.00073525	0.039794653	0.001671356	0.048871676	0.180549255	0.00139522	0.007157605	2.29E-05	0.030807377	0.000491495	0.012844673	1.07E-05	0.011112755	0.056970879	0.000897299	0.002237126	5.49E-06	0.000831675	0.004573585	0.12504281	0.013712283	0.004787975	0.00057952	0.000166249	0.001881725	0.120468758	8.01E-06	0.000555611	0.001099052	0.004097706	0.0073926	0.003474713	0.026164112	0.284715249	0.146762214	0.017271108	0.004594622	0.000380638	1.57E-05	0.000565088	0.106923442
ABRACL	0.062530792	0.029115738	0.019636645	0.000808915	0.002805984	0.064692495	0.000101559	0.131066899	0.0004841	0.071273667	0.004032083	0.000346606	0.012138034	0.10438006	0.006701901	8.89E-05	0.001676238	0.088811325	0.000100482	0.000918407	0.063388136	0.027565973	0.020348309	0.013075576	0.000987262	0.016762632	0.001403979	0.436989452	0.058319824	0.043763804	0.001859754	0.020161562	0.001195836	0.284661903	0.000848763	0.000110174	0.049271305	0.001092375	0.103220446	0.00067817	0.118768288	0.001432986	0.003456763	0.047820478	0.001380788	0.002313232	0.000314225	0.004975727	0.403769545
CDC26	0.002555336	5.23E-05	0.007914358	0.003772891	0.000870662	0.013714796	0.001117145	0.032960679	0.000148443	0.105757079	0.00257106	0.054548262	0.239909831	0.00046414	0.000311928	0.001933922	0.008647347	0.004130303	0.008159262	3.56E-05	0.019198245	0.025338719	0.003145374	2.48E-05	0.00108139	5.30E-05	0.01594327	0.10632249	0.002585132	0.014945993	0.000380567	0.000219308	0.001573567	0.297485503	9.10E-05	0.000375182	0.048223768	0.006682372	0.127377905	0.004470698	0.069579371	0.177145156	0.028011338	0.004534024	0.004193557	0.0015218	0.00025571	0.001375116	0.009005764
GALNT16	0.134998572	9.62E-05	0.000408568	0.00688391	0.001181907	0.002064954	0.000215431	0.008023922	0.000261812	0.061465091	0.000230652	0.009992128	0.231855862	0.09710065	0.009587329	0.001591947	0.001963718	0.140651249	0.000293691	0.000316523	0.015853523	0.015542995	0.042388293	0.000355796	0.000200353	0.00671145	0.006196154	0.037026902	0.040343191	0.019008338	0.001206749	0.037418058	0.010704869	0.209191448	0.00029405	0.02612333	0.055935117	0.0004398	0.073573437	0.003194053	0.263002809	0.125861884	0.047135235	0.001130643	0.011951718	0.000229575	0.000111395	0.002587789	0.132679991
C6orf203	0.016646032	0.000552739	0.000301804	0.024734393	0.000108954	0.015437524	2.65E-05	0.054667303	0.003622402	0.06725957	0.008438055	0.018824319	0.026598132	0.00239817	0.005185737	4.03E-05	0.000616065	0.017233988	0.000586412	8.92E-05	0.00491075	0.073719618	0.005552554	1.44E-05	0.000570545	0.000796422	8.91E-05	0.387111272	0.012421207	0.021041737	0.008901441	0.00548571	0.013684569	0.155539767	0.001159291	0.000105149	0.003662681	0.001073922	0.009009138	0.005371766	0.036337351	0.087887353	0.001861549	7.62E-05	0.084181486	0.002830252	6.77E-05	0.004002717	0.238256605
COA6	0.07849492	0.00944919	0.029354611	0.006657242	0.001606809	0.205246565	0.000116852	0.177862062	1.45E-05	0.012194468	0.0369378	0.000648446	0.032281754	0.020206364	0.004337153	0.000128914	0.006020894	0.16098387	0.000305179	0.008969003	0.033322542	0.118729876	0.293848203	0.012583758	0.000833686	0.084907438	0.00066137	0.110701897	0.059238124	0.085250921	0.018118399	0.020964195	0.000837778	0.464686923	0.000401173	0.006406451	0.015952963	0.000670344	0.106390052	0.000493434	0.408162952	9.52E-05	0.041246701	0.034032268	0.000552452	0.025584844	0.000950788	0.000768493	0.097494176
CWC15	0.003923954	0.001095103	0.015247043	0.000709331	0.000368074	0.005154146	6.05E-05	0.090453208	5.70E-05	0.033783271	0.013166545	0.005653718	0.114094437	0.009234154	0.001467377	0.000775816	0.000211769	0.032330218	0.000164023	0.000551806	0.028094049	0.136305731	0.006264003	1.12E-05	0.006148983	0.000349622	0.005102379	0.573025975	0.019996928	0.06644028	5.82E-05	0.002345685	0.046010443	0.380480774	0.000197266	0.000156987	0.009725182	0.001052886	0.018880107	0.000901678	0.061169641	0.035286296	0.019979625	0.001726999	0.046280046	0.000574853	0.000187286	0.057615843	0.111461666
PEAK1	0.012713067	0.000216364	0.001081605	0.008544603	1.43E-05	0.031180656	0.000437503	0.059490208	5.92E-05	0.08379277	0.00085702	0.035352494	0.478050374	0.000761528	8.36E-05	3.35E-05	0.012299006	0.002094607	0.004214235	2.51E-05	0.006682228	0.096871901	0.001466874	0.000276531	7.71E-05	0.0002677	0.006377157	0.139249316	0.021999669	0.03008803	5.12E-05	0.000604362	0.005840609	0.266942307	9.69E-07	0.002139121	0.039626286	0.00125629	0.074785104	0.002902768	0.139214925	0.126432609	0.18131046	0.002490861	0.003001849	0.00034596	8.22E-06	0.000430036	0.128878488
MRPS35	0.006703983	0.002726934	0.048884312	0.00066697	0.000269782	0.015962441	2.73E-05	0.192930076	0.001179107	0.021707091	0.002102217	0.007504677	0.085869894	0.016812101	0.022545623	0.00044856	0.000344739	0.179935524	0.001027541	0.000805541	0.029180213	0.13497933	0.002885321	0.000649092	0.021159486	0.001539175	0.000613408	0.420795928	0.009444164	0.116309556	8.81E-05	0.006916578	0.152405701	0.443380861	0.001348407	0.002930697	0.001348623	0.002036809	0.034668975	0.002441464	0.026095545	0.006799906	0.00905315	0.001958908	0.017267805	0.003695205	0.001245951	0.031324971	0.132100507
TCP1	0.000837563	0.005941557	0.011582244	0.003033871	0.000239698	0.057272575	5.64E-05	0.099215827	0.001338427	0.021950057	0.013259667	0.014157863	0.301056748	0.008195161	0.023812216	9.29E-05	0.00091532	0.151836556	0.000103425	0.000403183	0.033945751	0.046429817	0.001929614	0.000362402	0.059002913	0.020233288	0.001338643	0.509106999	0.018588677	0.055640672	2.00E-05	0.000700141	0.183248654	0.152520148	0.000348114	0.000679678	0.007552064	0.00160207	0.022088627	0.012897373	0.180540352	0.002734329	0.009979922	0.000643205	0.008139374	0.000737476	0.000191737	0.018990101	0.18348645
LIN9	0.001834338	0.53666949	0.303978004	4.88E-05	0.000569683	0.006898054	0.024969748	0.66428817	0.001702516	0.016058076	0.014686083	4.41E-05	0.022570465	0.051125208	0.028981045	0.00910865	0.001337566	0.697400163	0.001568469	0.001087995	0.004218615	0.076208433	0.0058666	0.018878814	0.362365355	0.054278659	0.004499418	0.291750186	0.117375689	0.095265486	0.000100912	0.262548254	0.0306925	0.009905252	0.01261298	0.021468075	0.064219488	0.012311355	0.137786068	0.000634302	0.016990305	0.00173741	0.001122602	0.002112054	0.006958077	0.004294649	0.039630163	0.038827674	0.02409065
SNAP29	0.289961045	0.000288306	0.030724881	0.010342934	0.000353283	0.032231424	0.00171343	0.01950109	0.002605236	0.011177446	0.020020765	0.021329863	0.090835031	0.001098262	0.015227585	0.002513549	0.016951605	0.002066533	0.000776032	0.000607018	0.005739804	0.056354634	0.02521178	0.005250427	0.001247243	0.001611476	0.006198236	0.038330327	0.045058327	0.00903118	0.009051068	0.007622355	0.000581817	0.008448178	0.001742436	0.016445428	0.006918373	0.008221296	0.062514566	0.000481946	0.001571125	0.19534422	0.645195935	0.079230494	0.005203543	0.131657655	0.000348473	0.003990152	0.013121527
PPEF1	0.103953578	2.62E-06	0.154155138	0.000662662	0.002475568	0.000163377	1.45E-05	0.016713953	0.001325216	0.003864721	0.003733043	0.026613354	0.099456064	0.013227142	0.025045639	0.000476705	0.001341299	0.07256223	3.59E-05	0.004412972	0.014732321	0.017540566	0.032697538	3.33E-05	0.088421604	0.00307336	0.000342083	0.050251064	0.048840946	0.028632033	0.008943658	0.031634565	0.023653973	0.668180497	0.000651749	0.014379433	0.000470602	8.87E-05	0.002715877	0.010024222	0.07446115	0.13715733	0.048090583	0.002233752	0.005063106	0.001489706	0.000786011	0.223740002	0.023941669
DNAJC19	0.022416817	0.265256125	0.019706576	0.000425512	0.001154624	0.017500216	0.001064158	0.211208979	0.000347827	0.039446718	0.003945279	0.001073563	0.022560485	0.096502283	0.006719061	0.000138822	0.003648034	0.071928108	0.000170844	0.001294271	0.049712362	0.024328159	0.084143936	0.004293787	0.001138972	0.014683857	0.000362402	0.480515711	0.064170593	0.020304871	0.000430107	0.019513583	0.005175829	0.142640133	0.00087698	0.000164382	0.114964201	0.000991211	0.039007672	0.001250044	0.141293413	0.004895744	0.004116876	0.05160561	0.002382589	0.000923074	0.001177456	0.001950579	0.128326719
DAB1	0.004463375	0.000109313	0.000133724	0.003614432	0.000126975	0.058199132	0.000463422	0.008512222	0.00053163	0.051915707	0.019578919	0.156163622	0.167347924	0.000276028	0.001798941	2.72E-05	0.083131867	0.00024056	0.002942759	1.62E-06	0.012402755	0.017720134	0.068106933	0.000176875	8.94E-06	0.000977354	0.001363844	0.177746969	0.004977881	0.001856595	0.000411584	3.44E-05	0.048308347	0.551340818	5.49E-06	8.20E-05	0.109926117	0.000600987	0.01654932	0.01743251	0.249569713	0.33042116	0.123563119	0.002985479	0.008836607	4.67E-05	7.57E-06	0.001209119	0.046348685
DESI1	0.01311126	0.062063458	0.013576369	0.005394526	0.015592967	0.047610899	0.070965365	0.030590116	0.03046813	0.000455883	0.03162796	0.007291006	0.043881984	0.003481893	0.04936213	0.00954303	0.004364365	0.036971617	0.010787796	0.318819064	0.009079931	0.004370037	0.179516653	0.002497467	0.015034376	0.007936903	0.029506464	0.012345531	0.076161261	0.009742126	0.003920365	0.143692695	0.000266407	0.049256945	0.003872331	0.049252063	0.037397165	0.074699449	0.005330482	1.22E-05	0.0551966	0.196958676	0.095469537	0.095846262	0.068286285	0.016056496	0.001553607	0.032199689	0.022083171
STK26	0.235088506	0.04956855	0.695396848	6.01E-05	0.003647962	0.001417262	0.08347973	0.384919558	0.02075957	0.001298866	0.049865938	8.27E-05	0.005128442	0.064965471	0.052813903	0.00988881	0.003063739	0.105436571	0.00350896	0.022476553	0.06924235	0.009514023	0.02573002	0.010114257	0.288197536	0.017702256	0.007666582	0.048672436	0.302107516	0.019115533	0.000402968	0.269780564	0.023430896	0.061781865	0.000168116	0.157051121	0.049735481	0.035336052	0.222856596	1.70E-05	0.010418753	0.00650022	0.092670913	0.138441299	0.001349987	0.060201944	0.055618343	0.029717982	0.00095524
MYL12B	0.009266966	0.000155623	0.020867698	0.00245367	0.000177162	0.005526276	4.00E-05	0.067488032	0.000172783	0.013053031	0.005607695	0.036333043	0.492873412	0.000821623	0.001060783	4.53E-05	0.000881288	0.007652869	0.000580094	8.99E-05	0.016455623	0.108695854	0.001483029	1.58E-05	0.001164675	5.96E-05	0.001041829	0.313052156	0.008069155	0.049307276	2.80E-05	0.000707751	0.136712827	0.750689622	4.26E-05	0.00129061	0.005191122	0.000803387	0.015706264	0.004099214	0.193190775	0.046861899	0.022599256	0.001104365	0.033274581	0.000315302	2.09E-05	0.04692063	0.120776198
RPS6KC1	0.001401035	0.001204524	0.231110524	0.003852515	0.000399091	0.011895859	0.000619798	0.275976826	0.000993293	0.019377525	0.059867508	0.001097401	0.007719211	0.003785097	0.188614354	0.007899711	0.00055317	0.273880819	0.005498777	0.00688075	0.001930404	0.295930712	0.004583852	0.00053522	0.168251936	0.003819488	0.009147709	0.613499588	0.010440795	0.162397363	0.000143776	0.003874629	0.071122603	0.0064659	0.009108794	0.013032138	0.003263051	0.045625389	0.043688847	0.002580681	0.002033578	0.008401079	0.00997303	0.000482664	0.0390687	0.003283658	0.00285057	0.126883861	0.031502456
METTL6	0.059645436	0.288074977	0.095908081	0.00011879	0.002589009	0.011724405	0.041211448	0.535496234	0.001947205	0.068168105	0.008433388	0.006349084	0.001447848	0.022675434	0.061332192	0.001774817	0.004322794	0.245228359	0.001410297	0.004379802	0.190098998	0.200957767	0.005231114	0.03808571	0.7508101	0.056009356	0.010950778	0.813767051	0.027088873	0.061423233	5.78E-06	0.014071633	0.074989155	0.01119439	0.002303181	0.011527318	0.035138894	0.004022533	0.010331303	0.001132797	0.040059157	0.000205235	0.007099233	0.000517271	0.000563437	8.73E-05	0.001583547	0.047705744	0.20459636
CUX2	0.011197549	0.012858745	0.015080255	0.012691599	0.000322769	0.146678139	0.000570545	0.10345616	0.000363909	0.036154768	0.037654562	0.001583259	0.012111684	0.037372323	0.000118216	0.001916044	0.002663249	0.102078064	0.00012597	0.001724774	0.14969223	0.036319258	0.145288699	0.003386257	0.000858169	0.013331106	0.001234822	0.426764733	0.229806021	0.129468024	0.009318876	0.01214823	0.001107596	0.339764124	0.001839364	0.001249326	0.180994692	0.000555539	0.031755545	0.000203871	0.521082087	0.002766854	0.150083458	0.335932753	0.003339301	0.071252343	0.002226356	0.000440734	0.230721593
ATP2B4	0.050937599	0.00098518	0.020358146	0.008342491	0.001063727	0.002748402	0.009069736	0.063751937	9.64E-05	0.102542958	0.007631617	0.011484311	0.05964601	0.00534355	0.001791331	0.000813223	0.04596837	0.002183852	0.002629432	7.12E-05	0.004394807	0.040486644	0.028262416	0.002020295	4.94E-05	0.002322997	0.006632687	0.007623719	0.022075273	0.003226075	0.001458689	0.001677459	0.000424794	0.130327233	4.70E-06	0.008975824	0.111131825	0.002207617	0.058375827	0.000969312	0.216238878	0.345316714	0.3000235	0.003580831	0.003545362	0.002933138	4.53E-05	0.000201358	0.029570365
RUNX2	0.035433267	8.27E-05	4.88E-05	0.006980191	0.000279618	0.014965881	0.000115057	0.01317954	0.000169264	0.072587934	0.000229144	0.512491425	0.353513994	0.002227792	0.003834278	4.63E-06	0.01024773	0.000922715	0.000264038	3.90E-05	0.000759661	0.009010646	0.030729691	0.001399384	1.43E-05	0.001446053	1.17E-05	0.097928771	0.010934193	0.016427334	0.013664968	0.020125447	0.001741503	0.167267151	4.46E-05	0.005005811	0.018166288	0.000294265	0.003116583	0.107847916	0.33198069	0.113655534	0.122767523	8.94E-05	0.015849861	0.001677028	3.63E-06	0.002834488	0.284651492
CCT4	0.014453457	0.006372491	0.002795501	0.006776428	0.00035795	0.012026029	0.000283926	0.029488874	0.002712574	0.00562665	0.000149304	0.014080824	0.207161065	0.009295541	0.000502193	4.21E-05	0.004240082	0.011984099	0.032447752	0.000140904	0.041658248	0.060332186	0.094446986	8.94E-05	0.000170916	0.003044857	0.002417196	0.373256361	0.015900981	0.014098701	0.001411518	0.001000257	0.111411192	0.432962215	0.000361109	0.000660365	0.01674619	0.000426661	0.011292036	0.003374411	0.126788441	0.002523027	0.070048429	0.043686118	0.003623335	0.000783211	0.000121088	0.007612446	0.071482528
UBE2O	0.072603083	0.000145571	0.002018788	0.000716942	0.000107877	0.014165258	9.09E-05	0.101613817	0.000551088	0.071409006	0.000789386	0.005858271	0.328682924	0.006306436	0.00107184	0.000239124	0.001248823	0.01654853	0.000642774	5.60E-05	0.009268545	0.0418348	0.002833052	0.000749538	0.000618937	0.00028845	0.001732313	0.171442651	0.066067862	0.015042131	0.000300655	0.009724105	0.051161681	0.13031352	0.00010321	0.014255437	0.036793414	0.001604942	0.067515028	0.000914243	0.064446155	0.057493427	0.144494897	0.00150263	0.016782233	0.010635584	3.86E-05	0.002253568	0.132981687
ZNF805	0.106485759	0.420173796	0.000156413	0.004272104	0.019828705	0.40029774	0.088414783	0.034760805	0.106474056	0.017564475	0.001924516	0.000171777	0.04474263	0.077966054	0.019850604	3.40E-05	0.006979545	0.085515282	0.010149079	0.000189296	0.001247387	0.002118731	0.000393562	0.035748821	0.000324349	0.038696714	0.006465685	0.049570991	0.395842802	0.046380061	0.006899705	0.426305152	0.041938692	0.002028839	0.000335262	0.001459982	0.001379927	0.141289679	0.312702498	0.000476346	0.068475401	0.000255351	0.000485895	0.000956102	0.113047474	0.006827261	0.000175295	0.001353649	0.03428909
SMKR1	0.000907566	0.053239092	0.009583955	0.009276228	0.005885914	0.00464646	0.121373272	0.484825402	0.042682092	0.029335226	0.040385122	0.004503223	0.080890757	0.009558108	0.006446371	5.81E-05	0.029098794	0.015539118	0.00986562	2.13E-05	0.023706745	0.000187286	0.060515344	3.63E-05	0.013423439	0.021808686	0.000904694	0.182263798	0.007251804	0.008401725	0.00022936	0.012280769	0.079204718	0.271621328	8.71E-05	0.000820546	0.03753631	0.050836292	0.001551381	0.007248716	0.109683223	0.009189639	0.007116536	0.056729852	0.000634804	0.001679182	0.001627846	0.002641135	0.010483444
FOXN3	0.02106421	7.93E-06	0.001724415	0.007600241	3.28E-05	0.020710531	9.63E-05	0.021284415	0.000228713	0.031211601	0.001972478	0.116653542	0.33978552	6.05E-05	0.000508511	7.47E-05	0.03314118	0.002500698	0.006652935	8.15E-06	0.018583723	0.167180347	0.003126132	5.61E-05	0.000207317	0.000105579	0.007235218	0.153550094	0.003947289	0.008369487	0.000153756	2.65E-05	0.005629235	0.663385307	9.66E-06	0.001585629	0.005770534	0.000202579	0.007331931	0.003955833	0.059586346	0.137211897	0.259912109	0.00091094	0.005065906	0.001186143	5.06E-06	0.003957412	0.179809087
CYTH2	0.000112328	0.036517565	2.78E-05	0.018947166	0.000133006	0.051091463	0.000620157	0.044185475	0.000521291	0.035396148	0.01156451	0.048616361	0.33492169	0.000290173	8.18E-05	0.000111969	0.006925265	0.002023526	0.000465289	6.52E-05	0.011113042	0.014196203	0.008792882	3.59E-08	2.31E-05	0.000301517	4.58E-05	0.531079995	0.000985395	0.092367565	0.000128986	1.86E-05	0.00658487	0.49766889	6.08E-05	5.56E-06	0.072870173	0.00350494	0.026951811	0.021273502	0.169886639	0.008008629	0.010656693	0.004683221	0.027040769	5.24E-05	2.96E-05	0.003288827	0.116654045
CCT2	0.009749235	0.006468198	0.013219962	0.001158501	7.19E-05	0.010345304	0.000109744	0.168641801	8.95E-05	0.015219185	0.001498681	0.015107323	0.204705708	0.008362451	0.003662322	4.28E-05	0.000969384	0.076289134	0.000108379	0.00018427	0.029789996	0.083552964	0.021274076	0.000191091	0.008121855	0.004636983	0.000674078	0.4632259	0.015093323	0.094013396	2.16E-05	0.005557508	0.094487911	0.39095212	0.000139325	0.001263829	0.018243615	0.000510091	0.033360523	0.004826171	0.193134485	0.007364527	0.015399542	0.000957968	0.011766263	0.000233883	4.22E-05	0.011973114	0.165201013
NDUFA5	0.010548636	0.150354712	0.144303196	0.002690317	0.007433597	0.04982609	0.001277614	0.29697272	0.001397517	0.031886218	0.022183186	0.000112472	0.009056597	0.053960091	0.022128403	8.56E-05	4.91E-05	0.492205617	9.69E-07	4.29E-05	0.023739844	0.013031133	0.034430892	0.002473199	0.1396679	0.174788378	0.000234314	0.810150213	0.187412882	0.14197564	0.000400024	0.066006115	0.020473166	0.178855534	0.000244509	0.003723565	0.045213124	0.008955146	0.123600167	0.000311425	0.240278228	0.000279475	8.39E-05	0.007289642	0.005803848	0.001392348	0.009394623	0.010917895	0.116499104
SMG7	0.008509135	0.008743628	0.000170054	0.014551892	0.000121375	0.047748392	0.000929321	0.209545701	4.81E-05	0.123435175	0.002113418	0.004747122	0.181132185	0.011277461	4.15E-05	3.77E-05	0.007362517	0.01132176	0.000149161	1.81E-05	0.02094165	0.030510922	0.021887305	0.000347898	2.93E-05	0.001488342	0.000709187	0.503538254	0.08065813	0.030633195	0.0001068	0.001871027	0.002277549	0.33001672	3.13E-05	0.000287157	0.161316655	0.000568535	0.043872722	0.0009197	0.40439778	0.046373025	0.091995147	0.016320786	0.004739583	0.000660652	1.73E-05	0.000116421	0.230730137
KIAA1324	0.117946988	0.002794352	0.015980677	0.000891555	0.001905203	0.01354327	0.000166105	0.093662949	4.92E-06	0.046640186	0.034574704	0.003610627	0.021867704	0.061940683	0.000939014	0.001321124	0.00392776	0.224000055	0.000194825	0.000939229	0.0076645	0.017251937	0.132642656	0.00640681	0.000161223	0.012227495	0.001641057	0.060158075	0.134475809	0.138741846	0.006537555	0.103200702	0.000350555	0.433232392	0.000209471	0.020814352	0.042380467	0.000797715	0.035548575	0.000255853	0.472745129	0.183523498	0.187062793	0.021907911	0.016879376	0.026510969	0.001301523	0.00062224	0.055694808
MAGEH1	0.032048913	0.001360254	0.003080038	0.000825572	0.000229719	0.039153781	3.05E-06	0.053354185	7.76E-05	0.047994588	0.000822198	0.003302253	0.227614164	0.01280224	0.003845838	8.07E-05	0.001144572	0.077111799	0.000649092	7.78E-05	0.064254382	0.184512591	0.001359967	0.000595387	0.00029965	0.000312789	0.002792988	0.568343508	0.033479278	0.040421092	7.03E-05	0.001827302	0.080221166	0.617785011	4.47E-05	0.000383726	0.003056631	0.000759231	0.012049866	0.000926162	0.12704433	0.017280872	0.01188753	0.012776824	0.019631691	0.001227643	3.29E-05	0.015865657	0.160333306
PSMA1	0.001449571	0.046614195	0.210053889	0.002168918	0.000541682	0.058133364	0.000533569	0.346863967	0.000577222	0.009159125	0.018724376	0.000458755	0.170725674	0.033346164	0.010073045	7.24E-05	0.000220457	0.232343659	6.34E-05	0.000339785	0.015346914	0.04858276	0.009631557	0.001457469	0.012923651	0.010897648	0.000502839	0.766235741	0.062034092	0.174097679	8.67E-05	0.019041509	0.134431725	0.280452442	0.000342873	0.002854591	0.038137908	0.008321526	0.161698119	0.00111535	0.285801269	0.000269926	0.003767793	0.041168153	0.016699163	0.001935071	0.003661747	0.015871257	0.139545987
ENTPD7	0.016541206	0.000745948	0.006211303	0.012842375	0.002712574	0.043680734	0.000319323	0.220828223	0.002923015	0.028202895	0.100855124	0.030930655	0.036172933	0.000792473	0.001975062	1.88E-05	0.161822546	0.000312502	0.007073888	1.73E-05	0.008744274	0.006795598	2.87E-05	0.027412181	3.82E-05	0.000170198	0.000836701	0.013150605	0.110295734	0.017626293	0.000214928	0.00137648	1.43E-05	0.029072588	2.82E-05	0.003033512	0.006306293	0.0077228	0.025148095	0.000591007	0.103429451	0.319697228	0.052256964	0.019120559	0.000182403	0.072400325	0.000216364	8.50E-05	0.047371882
MPHOSPH6	0.000646436	0.008166442	0.292666116	0.022284995	0.190565184	0.024099625	0.358045469	0.270049449	0.017111644	0.064755246	0.025274029	3.74E-05	0.006356551	0.114163363	0.315722835	0.00846979	7.42E-05	0.063986789	0.000117713	0.000437287	0.004522034	0.000732881	0.00254313	0.025986555	0.411549174	0.349731733	0.001893428	0.006626944	0.131183643	0.023374319	0.000316666	0.107362703	0.029761923	0.009985666	0.000180393	0.003283514	0.043325476	0.35105799	0.015081045	0.00216461	0.015703033	0.005676837	0.000140689	8.75E-05	0.066321597	0.000135663	0.198840939	0.015240078	0.011452935
TTC1	0.001096395	0.008269975	0.035660437	0.002587502	0.000313507	0.018268529	0.001348335	0.177546149	0.006774489	0.049252135	0.019343995	0.009695386	0.503399612	0.006848872	0.054733932	1.85E-05	0.000298717	0.292830175	0.00015433	2.93E-05	0.006503307	0.010231073	0.000274592	0.000452365	0.421620962	0.017361932	0.004441405	0.12141549	0.063338954	0.109272035	8.58E-06	0.009042022	0.538037031	0.015382526	0.000102779	0.003872403	0.024447344	0.057473179	0.040401707	0.012542187	0.042156313	0.033087834	0.000443318	0.000197553	0.020577776	0.000431974	0.001923583	0.002233536	0.109310806
KCNK1	0.003156287	0.009868132	0.011808911	0.005130596	0.000636527	0.041448167	3.70E-05	0.199821775	8.29E-05	0.015098564	0.001689162	0.010887524	0.138485454	0.028335004	0.044031899	5.14E-05	0.000350842	0.276374373	2.58E-05	0.000445831	0.019246206	0.023080377	0.013081464	0.000621665	0.014520014	0.091651234	7.57E-05	0.513758234	0.027748699	0.058907852	0.000141766	0.005341826	0.071586133	0.319258038	0.00050607	0.001316242	0.008131692	0.000833398	0.009240975	0.00842111	0.071337783	0.000331169	0.001715943	0.000439728	0.00477261	8.64E-05	0.000261956	0.032541449	0.232905768
CHMP3	0.012015762	0.037575368	0.002764772	0.000138248	0.001097616	0.002032501	0.008075473	0.180615884	0.000352135	0.101899861	2.34E-05	0.019505757	0.556622873	0.004883969	0.018419736	9.47E-05	0.00036951	0.073289546	0.00028687	4.92E-06	0.005429492	0.018301987	0.011314867	0.000261597	0.022625176	0.022810343	0.001115781	0.180376221	0.014610838	0.055980781	0.000127191	0.05855762	0.922329108	0.042351389	9.50E-05	0.00322945	0.019730413	0.019032103	0.002924164	0.033850044	0.05723007	0.013941966	0.000458181	9.37E-05	0.047136527	0.000193389	0.000153469	0.039059367	0.04784173
ASTN1	0.106594677	0.001708763	0.096281144	0.000207317	0.000297927	0.00433622	0.007845791	0.266044973	0.000432118	0.088390731	0.01193384	0.002950585	0.008010783	0.016330837	0.001487409	0.002812015	0.018905308	0.039450093	0.005554278	0.00014234	0.027980751	0.03829572	0.060559571	0.012236901	0.000505137	0.000786155	0.004207917	0.046159856	0.110258112	0.020954861	0.001966159	0.039543143	0.004740731	0.148795972	3.40E-05	0.031676136	0.11820941	0.000861687	0.098207635	0.000137889	0.127041889	0.12411015	0.350154409	0.07279579	0.00259023	0.076224588	0.000888827	0.000329231	0.042788784
CAPZA2	0.068954798	0.024045632	0.087849875	0.000885667	0.002808497	0.021432319	0.000359673	0.238819072	0.000248314	0.009633352	0.01360796	0.000565663	0.032505693	0.050673382	0.00726803	0.000104143	0.000279906	0.222681911	4.19E-05	0.000276459	0.014695201	0.029403578	0.080290882	0.000969097	0.007797901	0.023338491	0.001213211	0.230484084	0.126129189	0.099044588	0.000549723	0.094231304	0.01366626	0.393233294	8.80E-05	0.012187934	0.023657419	0.002487343	0.163259157	0.0003759	0.240540148	0.00272478	0.014030637	0.023969742	0.00460331	0.004167135	0.005418435	0.008735156	0.059653836
ADCY9	0.155102157	0.000582966	0.003636043	0.000507003	0.001283645	0.024267848	0.00014076	0.106831037	0.000475484	0.071303176	0.001335412	0.005647687	0.106199213	0.037532648	0.000640261	0.000303168	0.001167117	0.061143219	0.000142268	0.000106226	0.027532012	0.025398312	0.027787399	0.000788022	0.000255135	0.001081677	0.001832328	0.13994619	0.219770276	0.038513341	0.000859748	0.025396014	0.00466003	0.311463332	0.000174721	0.00382954	0.057825206	0.000274018	0.04798906	0.000170844	0.208256778	0.025923301	0.138920337	0.055563848	0.005897473	0.022666603	0.00017867	0.002252778	0.120285026
VPS35	0.000690448	0.016082846	0.064795812	0.018807662	6.16E-05	0.012281631	4.89E-05	0.217978191	0.001787238	0.004308147	0.002994023	0.009573472	0.421548805	0.041597938	0.0449171	3.13E-05	5.15E-05	0.756472613	1.97E-05	3.87E-05	0.016061881	0.020732143	0.000351129	5.52E-05	0.211501126	0.050131089	0.000692458	0.896826151	0.100852755	0.106370236	2.42E-05	0.013551958	0.080059189	0.20847203	0.002036235	0.0014192	0.002646807	0.006133259	0.031208945	0.005492459	0.03051523	0.000231944	0.000471104	0.000738912	0.017717405	0.000666324	0.00550567	0.023086264	0.145933447
ISPD	0.144167353	2.51E-07	0.006808091	0.051691768	0.014595043	0.06389618	4.22E-05	0.10463437	0.112084947	0.012174508	0.026048445	0.436763646	0.018445655	0.000499608	0.831069498	1.81E-05	0.002371676	0.003462076	0.069828296	0.003142718	0.004593258	0.013891348	0.004947151	0.002862992	0.002114638	1.08E-07	3.97E-05	0.00230756	8.55E-05	0.006536119	0.080814507	0.061838514	0.008034333	0.011590788	0.034715859	0.206405819	2.51E-07	0.050968401	0.015715526	0.00052402	1.91E-05	0.812030825	0.069906484	0.003400402	0.005534533	0.180479252	0.002442613	0.058903473	0.022178949
SNX7	0.017494831	0.004477447	0.259477658	0.001198492	0.000487618	0.047246092	0.000424005	0.353040053	5.88E-05	0.014700084	0.068224107	0.021288292	0.020476397	0.001404625	0.008200977	0.000212343	0.001607958	0.266903824	6.28E-05	0.000474479	0.104026597	0.102705509	0.071101853	0.000450355	0.160618273	0.008279309	0.000179603	0.393476977	0.081851274	0.289065649	0.000278039	0.047544054	0.016583137	0.58565651	0.000158423	0.010291886	0.010745866	0.000950717	0.08770434	0.000389039	0.190954116	0.023599334	0.057180171	0.013675666	0.006629959	0.024528547	0.003646167	0.004024616	0.019158397
SKP1	0.028315906	0.007458583	0.103929813	0.001362264	0.000548144	0.003659737	3.10E-05	0.172371218	0.002949508	0.004716679	0.000709618	0.004765717	0.100396262	0.025838148	0.004754445	4.77E-06	8.17E-05	0.150734597	0.000604003	8.08E-06	0.016765073	0.020615973	0.006753165	4.46E-05	0.035916541	0.01168068	0.006181794	0.635821021	0.05215659	0.049575012	0.000343088	0.01491074	0.075928922	0.834379254	0.000138104	0.000855512	0.008213183	0.003624053	0.045931178	0.001673582	0.041807948	0.000199204	0.001402615	0.001458761	0.003669932	0.000194609	0.000739702	0.028356041	0.171806166
NARS	0.014568908	0.066033542	0.022950924	0.001022371	0.00078357	0.007287488	0.003700375	0.347662794	0.000592443	0.030469925	0.000700715	0.002405565	0.309741825	0.014534589	0.006424688	1.75E-05	0.0002789	0.160590272	2.89E-05	3.91E-06	0.030477105	0.036206822	0.005306861	0.000193317	0.041254814	0.04065975	0.001444761	0.678370393	0.044981144	0.046099689	0.000110462	0.011876258	0.355466906	0.191959219	7.84E-05	0.001425231	0.052683517	0.007850242	0.019962752	0.001650606	0.036761176	0.003771024	0.000484459	0.001785515	0.017137922	0.000386095	0.00067537	0.005924685	0.126905472
B3GNT4	0.004028206	0.000357376	0.000120011	0.034888534	0.000137386	0.235346478	2.96E-05	0.054881549	1.35E-05	0.037603657	0.019572385	0.001727071	0.526531216	0.006519103	5.40E-05	0.002990218	0.000582894	0.339391994	0.004489581	0.001541042	0.027538474	0.062815616	0.003625274	5.66E-05	0.001709624	0.000509301	0.002391564	0.209373385	0.038319414	0.418357875	0.000564729	0.001865786	0.034274228	0.143989509	0.007441351	0.001519933	0.00183204	0.001165106	0.027968618	0.000185563	0.04007603	0.003890209	0.160198038	0.012772228	0.018985147	0.025691895	0.001169414	0.018695513	0.071211202
TCEAL8	0.005717403	0.009780323	0.050030213	0.000355294	0.002331613	0.027492164	0.000346893	0.258739428	0.000784432	0.073234046	0.018589826	0.000268705	0.232943749	0.028420157	0.005326605	0.000166177	5.90E-05	0.211260818	2.65E-05	0.000109241	0.009699766	0.088885852	0.007250009	0.000465289	0.025012396	0.006786407	0.004887559	0.633017299	0.149618636	0.079882996	4.04E-05	0.037058636	0.266986607	0.163875043	5.32E-05	0.001156778	0.045427513	0.037326875	0.097275048	0.000307979	0.312745003	0.002728944	0.003139917	0.005518737	0.029193639	0.003992019	0.001150818	0.007785265	0.23133317
ATP6V1H	0.024961635	0.032775798	0.010419543	0.007261999	0.000663165	0.028951967	0.000111539	0.070342012	0.000585335	0.005907597	0.00215743	0.004202962	0.014750055	0.005071506	0.039370253	5.17E-05	0.000273013	0.088606628	0.000224836	5.78E-05	0.07115922	0.180952259	0.009235231	2.44E-05	0.004972424	0.000775529	0.002390774	0.91456068	0.002456326	0.250746415	0.000167972	0.003317187	0.020430877	0.752895911	0.000304963	0.000120729	0.000579161	0.004047591	0.03589651	0.001426093	0.028969844	0.001922363	0.000270859	0.009294823	0.017427197	0.000142196	0.000625399	0.045056532	0.15686825
TMEM126A	0.069506352	0.007624293	0.008471369	0.003693338	0.001184348	0.043636793	2.95E-05	0.028666927	0.000327867	0.003101434	0.000922213	0.011949564	0.037282791	0.018782892	0.001241643	0.000110103	0.002022306	0.032451055	0.002698645	0.001054322	0.011773443	0.069464925	0.103914592	0.001058558	0.000218518	0.009277305	0.012037014	0.097834428	0.031023562	0.023779763	0.017922964	0.008812267	0.000277608	0.622266012	0.000231011	0.0017438	0.002922297	0.000726778	0.101990758	0.001555545	0.101281463	0.001155342	0.04687152	0.049895017	0.000766482	0.006056794	0.000644569	0.003483185	0.082926309
HIPK1	0.011018125	9.87E-06	0.000287516	0.024157925	6.64E-06	0.038460641	2.54E-05	0.033267401	0.000250396	0.047589646	0.019424625	0.260956486	0.475976912	3.08E-05	0.00285653	6.90E-05	0.012022726	0.001567392	0.002071129	8.51E-06	0.007415719	0.219484662	5.53E-05	0.000367643	0.000159715	3.72E-05	0.001309205	0.14702636	0.00427792	0.033221809	5.91E-05	1.51E-05	0.000457534	0.305014699	3.72E-05	0.001368798	0.001696988	0.000457606	0.003440896	0.002358178	0.022742063	0.332599806	0.243339634	0.002725139	0.004078751	0.007605913	2.18E-05	0.001704096	0.192182656
KDELR1	0.005747989	0.045899874	0.01431144	0.073630086	0.000452509	0.061688527	0.021348603	0.019122426	0.000136453	0.017797173	0.001745739	0.082888759	0.016644883	0.027527274	0.01149903	0.031061687	0.028715535	0.352362062	0.000360607	0.033082592	0.133667719	0.015373479	0.337977712	0.013048436	0.030811326	0.266128689	0.000606516	0.611031092	0.00918131	0.034161074	0.003134389	0.000853143	0.007021403	0.011905695	0.00926553	0.04979414	0.104800367	0.000467299	0.027012767	0.003576307	0.080762597	0.009088332	0.171130041	0.055732646	0.000461268	0.001062291	0.003566686	0.001160009	0.017304422
ATP5L	0.000952942	0.000396003	0.002191462	0.007774854	5.81E-05	0.04243769	5.83E-05	0.041580419	0.000674724	0.062192838	0.008875378	0.031290077	0.614858298	0.000194609	6.47E-05	6.19E-05	0.004933653	0.002841883	0.001532642	3.83E-05	0.007655597	0.068701207	0.000273372	5.68E-05	0.000636958	6.28E-06	0.004390643	0.337414957	0.003877142	0.051212156	6.05E-05	5.00E-05	0.013071484	0.690505161	3.56E-05	0.000588207	0.05062779	0.009050637	0.120139348	0.01778267	0.559023519	0.102637014	0.0261201	0.000593449	0.013626915	0.000195543	3.26E-05	0.001409292	0.250267879
ARL14EP	0.008340912	0.085968258	0.212668853	0.00089974	0.002566393	0.007113879	0.134757904	0.450455646	0.009144191	0.006879458	0.023957177	0.00309332	0.089230842	0.345824472	0.244708971	0.003385324	0.012870018	0.580883864	0.000243288	0.00016668	0.00390902	0.001113699	0.021057245	0.067437055	0.853549677	0.508698682	0.002516062	0.001644647	0.373089646	0.032879331	0.00011958	0.194422977	0.006875725	0.000192024	0.026953534	0.054868482	0.084350284	0.011016043	0.014597986	0.003094613	0.078097948	0.005125642	0.003004721	0.007785337	0.000239914	0.016826676	0.178392579	0.002529489	0.005976092
ZBTB39	0.159244701	0.003378	0.259230743	0.0001679	0.003745608	0.02112251	0.010303158	0.514876636	0.000495946	0.01297513	0.021945246	0.000352853	0.042163636	0.012233813	0.001228217	0.001476352	0.009835608	0.006042506	0.002684142	0.005001	0.003573938	0.044815074	0.010286501	0.0175028	0.001972191	0.000252694	0.012663741	0.056765608	0.278273365	0.085580188	0.000184486	0.287822821	0.000250253	0.186701217	4.77E-06	0.055567654	0.12253066	0.008401366	0.46576842	3.80E-05	0.140941673	0.024595607	0.075076677	0.100254676	0.000570114	0.06122988	0.004250493	0.004628152	0.03820827
COBL	0.104010371	0.000272008	0.005521753	0.004823084	0.000585192	0.012851925	0.000341652	0.126931535	5.68E-05	0.078026078	0.003051318	0.03349773	0.192728969	0.001463069	0.001192461	6.88E-05	0.007486871	0.003370533	0.000293978	3.02E-05	0.005874067	0.071978295	0.00701049	0.000422497	5.96E-05	0.000268131	0.000898878	0.138199554	0.042933673	0.023666107	0.000137099	0.003283227	0.001065809	0.298766456	3.00E-05	0.003455327	0.084810942	0.001109893	0.055441504	0.001474485	0.201534379	0.268573707	0.106595611	0.002963581	0.009183249	0.002221833	3.03E-05	0.001708332	0.092335686
RPL14	9.74E-05	0.002822856	0.023536726	0.003950592	0.000258294	0.0158187	0.000995447	0.139549864	0.004618244	0.032642182	0.065720933	0.02122432	0.686481515	7.93E-05	0.013193325	0.000525958	0.007911055	0.016183579	0.000720819	0.000301014	0.009910996	0.0215673	0.000447913	6.12E-05	0.046090499	2.11E-05	0.019046607	0.060578813	0.00126627	0.142874339	1.37E-05	0.001296641	0.351548875	0.192297605	0.00067056	0.003311946	0.003920867	0.108958061	0.24979717	0.016401056	0.0601906	0.039434154	0.028703545	0.000671637	0.026581762	9.01E-05	0.00095007	0.001650463	0.011324991
MFAP1	0.000444539	0.000710839	0.011174286	0.002576875	0.000614055	0.005751723	0.031296611	0.175403115	0.015637625	0.049949799	0.004938966	0.009794611	0.572963439	0.00269204	0.00658688	0.000203656	0.00374769	0.091905399	0.003484549	4.20E-06	0.013779773	0.000748964	0.006352387	5.71E-06	0.132609054	0.008739895	0.019959522	0.0618663	0.015631235	0.01817555	9.49E-05	0.002821636	0.430542183	0.190859701	4.42E-06	0.007457865	0.014448287	0.013914252	0.015783089	0.001768427	0.114657981	0.067849751	0.02809369	0.000472684	0.013033359	0.004981399	0.000859317	0.00191188	0.00855925
PRIMPOL	0.001954026	0.338973553	0.182864677	0.000256212	0.001200144	0.012955817	0.107231528	0.460412988	0.031079421	0.005877083	0.033013163	0.000230078	0.000538164	0.200690534	0.007759848	0.023940592	0.001736333	0.020905751	0.001691029	0.011982519	0.038792564	0.020246643	0.071499113	0.00307135	0.069953584	0.007467127	0.017949529	0.895904979	0.106679112	0.070795777	0.001094959	0.1495533	0.004068556	0.038757814	0.016806932	0.008431018	0.052849012	0.012622242	0.240317574	0.000110749	0.001723769	0.029806868	0.134974304	0.671996862	0.013787456	0.018693862	0.069046413	0.005072009	0.005134401
KIF1A	0.033389889	0.000118	0.014587504	0.002370455	4.66E-05	0.017215966	0.00013315	0.070959765	0.000611972	0.044008708	0.003047082	0.014380725	0.365697081	0.005009616	0.000765046	0.000837706	0.002063374	0.016854606	0.001453879	0.000160074	0.020882057	0.063424681	0.006614881	0.000458324	0.000533282	0.000132575	0.002254932	0.107802827	0.081328654	0.024117933	0.000645861	0.004758753	0.026017643	0.119840882	0.000348186	0.010292963	0.025212857	0.001232525	0.074180706	0.001344387	0.013719463	0.117316383	0.292750838	0.022038799	0.01064262	0.018239666	0.000394208	0.002003136	0.078120133
BBOF1	0.08023768	0.018212167	0.672384429	0.002322925	0.012707179	0.000358237	0.004145021	0.079251171	0.016973647	0.003867449	0.066913574	0.000132863	0.01192027	0.051456342	0.065076543	0.012002479	0.000221462	0.250662052	0.001059563	0.000716367	0.02645152	0.096073576	0.069496373	0.000746307	0.09041616	0.040621122	0.006542581	0.243859741	0.027279641	0.0550217	0.019162633	0.109072005	0.110390651	0.124588901	0.000548718	0.028579764	0.003041267	0.011629344	0.071132224	0.001408718	0.024063726	0.013688087	0.001489778	0.116175078	0.090797983	0.009916883	0.127124385	0.036222833	0.009367411
PDZD2	0.023683123	0.000169695	9.37E-05	0.023425152	4.42E-06	0.067831658	3.36E-05	0.085913619	0.00102711	0.01708034	0.000511383	0.036803106	0.554551349	0.000367858	3.28E-05	1.16E-05	0.004144806	0.00097642	0.00031882	4.49E-06	0.016784028	0.039954906	0.000745517	2.37E-05	6.79E-05	9.56E-05	0.000529333	0.575268235	0.047515263	0.011768417	9.12E-05	7.31E-05	0.01633055	0.439111234	3.76E-05	0.001239058	0.015483833	0.000212272	0.032077273	0.001995812	0.047013178	0.149138593	0.222189375	0.00392259	0.014742804	0.000683843	2.41E-06	0.000862548	0.174626617
FUT4	0.146732418	9.34E-05	0.152158213	0.000205953	0.002263763	0.050003791	0.000182475	0.03226682	0.001621169	0.122032811	0.008400935	0.011363547	0.166733906	0.000153325	0.002560936	0.000544554	0.001504784	0.001256003	0.000112041	0.000673934	0.02425715	0.255008144	0.000174721	0.003520735	0.003789907	0.00023137	0.005890293	0.126255841	0.023614843	0.014549307	0.000543549	0.002302032	0.009053079	0.420792913	9.06E-05	0.006088528	0.007752022	0.01441325	0.066039143	0.001494158	0.038459636	0.097122046	0.098397183	0.003733617	0.012799512	0.040626723	7.56E-05	0.02925115	0.332290141
SYT15	0.041162553	0.00016151	0.02211548	0.000658139	0.000286008	0.184669542	0.000158638	0.014735408	0.000688438	0.08841543	0.000921423	0.002518073	0.255108303	0.003471625	0.006536334	0.001890341	0.000750041	0.123199389	0.01845305	0.000261166	0.005089958	0.372076429	0.005126288	0.001073994	0.00384871	0.000313364	0.041345423	0.32046949	0.023711268	0.167806859	0.006697019	0.007733857	0.012697487	0.252422761	0.00038308	0.022211259	0.008115824	0.0080362	0.495194722	7.96E-05	0.139919912	0.010469299	0.030507476	0.007114741	0.016034095	0.02380238	0.00029405	0.002843032	0.111512571
DNAJA2	0.008316716	0.006665786	0.036626124	0.00148109	0.000270787	0.011643847	0.000591654	0.267853858	2.06E-05	0.036002269	0.006455705	0.008478405	0.166397603	0.006898987	0.001426093	0.000356801	0.000769211	0.167366018	4.42E-05	0.000123529	0.062834499	0.133163193	0.015660385	9.83E-05	0.030194507	0.006416072	0.001168194	0.763545532	0.047825145	0.068377325	5.80E-05	0.003128645	0.093749394	0.305993238	0.000188147	0.001253346	0.079246074	0.001018063	0.038937525	0.001233171	0.212170861	0.003505442	0.011647796	0.001853508	0.012625616	0.000474694	0.000191594	0.023821478	0.139325566
PMPCB	6.29E-05	0.020746	0.10782573	0.009258637	7.14E-05	0.061674742	0.000325282	0.320402861	0.000817028	0.008743125	0.024359247	0.003539977	0.124252383	0.015164762	0.025201872	0.000146648	0.00018506	0.372086839	1.38E-05	0.000187932	0.025073496	0.028972285	0.004013056	0.000188004	0.131452169	0.031710743	0.000567027	0.964362897	0.056328859	0.235174808	3.15E-05	0.005549323	0.155752218	0.085500061	0.001124756	0.001521944	0.022552588	0.004617885	0.095843462	0.003799887	0.089560325	0.000529333	0.002089006	0.013091946	0.036342162	0.001314088	0.001110755	0.013218239	0.111017737
NUB1	0.00097319	0.006636349	0.000119867	0.006059666	4.33E-05	0.002503785	0.000726491	0.074518086	0.015295507	0.066963689	0.034264033	0.062722422	0.397435503	0.000691884	0.00291045	0.000397152	0.001193897	0.006418011	0.001410728	2.56E-05	0.011517985	0.038565897	0.003789405	1.90E-06	0.013015481	0.00031444	0.001623251	0.184630627	0.002583409	0.026797875	0.000110246	0.001517277	0.835163507	0.228995132	0.000312933	0.000180393	0.046384512	0.003578748	0.031559895	0.014782508	0.069182901	0.268154765	0.001967308	0.000203656	0.418447766	0.000113118	0.00010041	0.000362617	0.023758511
POLB	0.038856321	0.00042623	0.027519448	0.003174237	0.001428032	0.003265421	0.000693105	0.093643707	0.000628845	0.009171546	0.000219236	0.014725572	0.309493834	0.001440381	0.000242714	0.000133293	0.000525815	0.025677104	0.011263029	3.39E-05	0.017334864	0.08496179	0.013879142	1.52E-05	0.002638909	0.001024094	0.002712861	0.118134525	0.016614441	0.021717646	0.000572771	0.005618393	0.449909046	0.442299436	3.23E-05	0.016599507	0.002938667	0.002214725	0.027326526	0.000781201	0.019370632	0.009166807	0.067651157	0.001886176	0.008395981	0.003768296	0.000137745	0.057247733	0.015170649
TRMT10C	0.128515045	0.009188849	0.243397432	0.00062906	0.008286848	0.013556768	0.00229916	0.232760089	0.001277758	0.019785842	0.010846168	0.002224849	0.008272273	0.046362542	0.0566144	0.000316164	0.001779699	0.347243708	0.000175511	0.00036671	0.032115757	0.071594031	0.176275536	0.005812033	0.048915545	0.167034094	0.000453442	0.377699238	0.065244551	0.03401999	0.003592318	0.05125624	0.026958272	0.259570349	0.000296204	0.023071474	0.020901946	0.001234679	0.03542099	0.000567673	0.179703113	0.001063153	0.027735201	0.012097181	0.002291836	0.010089343	0.003026333	0.017254594	0.057944463
COPS4	0.01522658	0.001035223	0.023679677	0.002626632	0.000299937	0.013841592	5.52E-05	0.129609394	0.000160936	0.018347363	0.001373249	0.009840562	0.410028702	0.00579272	0.002622467	5.08E-05	0.000297352	0.0868643	0.000199563	0.000107231	0.026630657	0.101214977	0.004345626	2.75E-05	0.006257183	0.001039388	0.001257152	0.450048406	0.030881545	0.072580754	4.74E-05	0.00352892	0.247987567	0.576590112	0.000179388	0.001767781	0.006119976	0.002241003	0.029605474	0.001856954	0.150528249	0.003102152	0.01584383	0.000981087	0.021656402	0.000390547	9.52E-05	0.057374457	0.137135647
ADAT1	0.374190385	0.008741115	0.001645006	0.005344627	0.007059097	0.07264487	0.565552422	0.151444394	0.155543213	0.019667159	0.001416687	6.39E-05	0.001782141	0.009754978	0.008873368	0.000271864	0.080526237	0.003627428	0.026436227	0.000370156	0.004611136	0.018940991	0.069969308	0.005647831	9.69E-07	0.000190947	0.008239245	0.000668693	0.156192916	0.000968523	0.007506472	0.060969826	0.051309227	0.005949312	6.90E-05	0.018281094	0.111418372	0.006610861	0.067265026	4.09E-05	0.249640506	0.021464916	0.147885929	0.039165915	0.000520286	0.063021821	8.04E-05	0.0005923	0.017798968
LRFN5	0.118207041	0.00145912	0.038860844	0.001767709	0.014174377	0.029155515	0.000746666	0.253327275	0.000122021	0.036665038	0.026506733	0.010078573	0.760091317	0.090482932	0.053484355	0.002054615	0.013638546	0.528711658	0.001698926	0.007921825	0.000273372	0.000484243	0.001700362	0.251593491	0.004879805	0.072356815	0.063916284	4.27E-06	0.06699729	0.200987707	0.034889324	0.783422808	1.80E-05	0.059983965	0.027416848	0.735641568	0.000268418	0.25363529	0.014622398	0.002175164	0.001371742	0.15717885	0.119866299	0.000919843	0.00014593	0.476399158	0.030811829	0.00510159	0.014297295
ATP23	0.000736255	0.139913953	0.043156606	0.00765531	0.000172136	0.008319947	0.058890549	0.264625736	0.001445263	0.066246137	0.003656075	0.005651636	0.075102022	0.043219789	0.031747145	0.000180896	0.034852778	0.097523111	0.00705522	0.000243288	0.042351173	0.006776787	0.034420625	0.00858201	0.099472577	0.142290188	0.001577013	0.321902584	0.046813435	0.003785312	2.75E-05	0.000306184	0.138580228	0.030937547	0.001328304	0.005017298	0.07081825	0.000732163	0.007709159	0.00308133	0.076024414	0.001892638	0.027992096	0.020128678	0.00042264	0.000551231	0.000595315	0.003161672	0.051934518
DPYSL3	0.135013003	0.004774189	0.068372873	0.001924014	0.056104633	0.006264075	0.021602338	0.008217562	0.005396321	0.162729286	0.048056838	0.017564906	0.00050966	0.011918619	0.018880322	0.011874104	0.020578494	0.005266797	0.001434493	0.000920202	0.007563408	0.031402513	0.25645732	0.079383496	0.000216077	0.086794225	0.000835983	0.002146301	0.00541384	0.000648949	0.022667321	0.009501315	0.005206989	0.058165171	0.000361253	0.017324597	0.11292793	0.001897449	0.041611364	0.001275173	0.17908213	0.174559773	0.125328639	0.011838205	0.012896655	0.046293185	0.003828965	0.003951238	0.044212902
PCDHB5	0.108741661	0.125438777	0.22378624	0.002335633	0.02010161	0.003089659	0.075350228	0.450213614	0.000679606	0.003455902	0.093702438	0.238969346	0.000195614	0.008927432	0.044918177	0.001447202	0.195109512	0.182413641	0.019819371	0.055473239	0.02000217	0.003513771	0.60169459	0.209064293	0.01968518	0.208379984	2.35E-05	0.040158311	0.252331146	0.092943602	0.007474953	0.091539803	0.001811578	0.004726515	0.003303043	0.077803575	0.132607474	0.00121637	0.005342473	0.00673141	0.794579396	0.00050607	0.257428751	0.103522214	1.55E-05	0.076608852	0.052106331	0.007346721	0.00019145
SPATA5	4.57E-05	0.035821193	0.085638273	0.002772167	6.39E-05	0.012009372	0.001928968	0.204020035	0.001717163	0.023623746	0.02041781	0.006890802	0.133402353	0.030849236	0.026894516	0.009437774	0.001265911	0.559765339	0.001456176	0.002091806	0.004899621	0.074575597	0.006852318	0.000336698	0.193519396	0.03788288	0.032069375	0.928336756	0.078194875	0.170110147	0.000147366	0.011744221	0.027341603	0.008509853	0.016627723	0.000608813	0.049696064	0.079206369	0.119720333	0.007864099	0.019092917	0.001158501	0.004364724	0.001315236	0.149667531	0.000945188	0.009605925	0.007297898	0.070158855
MAP2K4	0.00374769	0.0009141	0.063439902	0.06384707	9.09E-05	0.014341523	2.35E-05	0.092972106	0.001521369	0.00310129	0.004801688	0.026024249	0.26852352	0.016502651	0.145201966	0.000682191	0.000491926	0.401312537	0.000235103	0.000703228	0.034147648	0.041569003	0.001173291	0.00014514	0.065501948	0.006303492	7.31E-05	0.479391279	0.017392877	0.121207634	0.000121016	0.003632884	0.350972407	0.1219114	0.011017264	0.019733285	0.000754277	0.003912969	0.020601613	0.012169554	0.028683082	0.014231026	0.002097048	0.000893996	0.045581521	0.000794196	0.003537608	0.075641657	0.045122155
PRPS2	0.001848626	0.113640169	0.099777289	0.000610824	0.000396937	0.006076251	0.009303942	0.195121215	0.002031424	0.016641939	0.037568189	0.009463406	0.711535877	0.023113188	0.011425868	0.000495444	0.000855369	0.435511915	2.94E-05	0.000146504	0.01661322	0.011561566	0.002184211	0.002349849	0.725035458	0.145353102	0.004070997	0.218179657	0.138434837	0.031764161	2.47E-05	0.015602731	0.237991669	0.011161363	0.000706244	0.012697343	0.115240983	0.00486724	0.032003967	0.003530644	0.059266413	0.005169367	0.004283664	0.005586012	0.002365071	0.007421679	0.003907225	0.016060948	0.032114752
CDC5L	0.000334975	0.000845604	0.039151986	0.002486194	0.000214354	0.000805971	0.002359111	0.215246914	0.000204302	0.039131955	0.001537739	0.029905017	0.389986361	0.015286101	0.021501676	0.002086063	0.000136381	0.2135575	0.000107374	2.50E-05	0.018588893	0.008091556	0.001830317	6.71E-06	0.39645481	0.035091938	0.00697574	0.092745942	0.051508467	0.032689497	7.22E-06	0.005195358	0.780246094	0.067393473	0.000435349	0.005454765	0.055683105	0.0051064	0.007868192	0.012319325	0.023673789	0.062386119	0.002993162	9.57E-05	0.047552742	0.000402178	0.00314961	0.008184176	0.021650514
CISD2	0.169984931	0.180140436	0.119047799	0.000357304	0.006234063	0.022114475	0.000152033	0.330954047	0.001033572	0.008374872	0.022272646	2.64E-05	0.030938983	0.127596746	0.011308765	0.000100697	0.000108164	0.373586849	6.43E-06	0.001510456	0.005802771	0.005269669	0.107019723	0.005464171	0.004887702	0.054482207	5.20E-05	0.330904003	0.320214104	0.147142961	0.002961858	0.347509074	0.024923438	0.183608795	0.00117365	0.0070041	0.050984699	0.006257326	0.189366441	0.00019504	0.384611256	0.00052761	0.000635809	0.053657676	0.010531477	0.00494629	0.015242089	0.01897768	0.042342917
SUMO1	0.010850476	0.005117744	0.092222891	0.001514764	0.001801167	0.017478676	0.000821336	0.296078544	0.000247094	0.066196955	0.015149828	0.001546068	0.066030886	0.033433758	0.011084539	0.000585407	0.000186424	0.261352526	1.20E-05	0.000120729	0.026617949	0.026755514	0.019158971	0.000310133	0.106161231	0.024960414	0.001235828	0.613881124	0.17092276	0.07310761	8.15E-05	0.020747077	0.040029577	0.05951024	0.000289814	0.005316841	0.07075277	0.008087679	0.058209255	0.000694828	0.228941068	0.007850817	0.005047525	0.002847196	0.012911661	0.003217675	0.001979299	0.014124118	0.09641713
TEF	0.017151779	0.00015512	0.003386329	0.038963875	0.033012517	0.040816486	0.000531487	0.00094885	0.046221818	0.005370474	0.064135771	0.002753068	0.030194723	0.069881427	0.091508786	7.07E-05	0.003498693	0.035784002	0.000120729	0.053873358	0.001462279	3.34E-06	0.152604295	0.001647806	0.000285506	0.006161332	3.92E-05	0.015585069	0.406857947	0.003847848	0.242468147	0.256677525	0.018424475	0.047353574	0.056188996	0.028489729	0.013198638	0.032430377	0.002220038	0.002555408	0.194733432	0.497398498	0.305213652	0.131186659	0.196940439	0.028900631	0.002418704	0.073643009	0.0121175
C3orf70	0.0049427	0.001299082	9.69E-07	0.037397093	0.000570329	0.276451269	3.95E-07	0.003942119	0.006002442	0.069913736	0.021590563	0.102811771	0.829891217	0.000293834	0.001905418	0.00012037	0.001948856	0.00529487	0.001044485	8.45E-05	0.025209769	0.076803497	0.00010601	0.001799731	0.000158207	0.008645336	0.003017358	0.126634936	0.005535179	0.01797071	4.75E-05	8.26E-07	0.018663419	0.116370298	0.001170204	3.18E-05	0.002273743	0.004319778	0.00413418	0.010031402	0.013518069	0.124877315	0.013074068	0.011197764	0.000788596	0.003486918	7.18E-05	0.013698067	0.291884377
RABL2B	0.032264236	0.000338565	9.49E-05	0.01529443	0.000382433	0.034235385	1.11E-06	0.004848572	4.41E-05	0.033196967	0.000177019	0.039927695	0.559871529	0.016332202	0.002754074	0.000446262	0.000322266	0.183782187	5.37E-05	0.000225626	0.002419565	0.022096669	0.055384424	0.000894355	0.000289742	0.010402455	0.00016072	0.060732605	0.021250239	0.098119826	0.004575954	0.006012638	0.043341774	0.261428704	0.000438651	0.01916773	0.008187551	0.000778473	0.046029685	0.030779878	0.342419583	0.046487399	0.009254329	0.003449583	0.022696328	0.001203806	0.000326503	0.00194742	0.144981546
RNF144A	0.375325156	2.95E-05	0.001331176	0.001438729	0.003507309	0.104590788	3.91E-05	0.042697456	0.000474551	0.037518576	0.035429749	0.034712126	0.142437446	0.001407641	0.016381671	2.29E-05	0.004548312	0.002894152	0.000286583	0.000219954	0.000465576	0.059610255	0.020264305	0.003218824	3.87E-05	0.000175798	0.001513328	0.066084232	0.045729066	0.044928085	0.001278907	0.002964083	7.43E-05	0.432902838	4.37E-05	0.010494429	0.014839372	0.003555342	0.025203595	0.000487115	0.622188685	0.184710754	0.199866218	0.001977001	0.010769775	0.033823694	2.39E-05	0.004858265	0.123227678
MTRF1L	0.000844024	0.001993299	0.685442163	0.007138075	0.001708476	0.002885536	0.002430479	0.246035156	0.007131039	0.004896175	0.044181383	0.000537661	0.053435173	0.096917062	0.060393717	0.011655694	2.99E-05	0.653342022	0.000139396	8.97E-05	0.01076999	0.051311022	0.007137645	0.000178383	0.521213406	0.03875365	0.001908146	0.512800086	0.258471692	0.212934004	0.001227571	0.105377553	0.079677725	0.03396887	0.002491436	0.024965296	0.012265548	0.019071592	0.090808466	0.000834188	0.048381868	0.002230233	0.000469956	0.009660492	0.111276642	0.014478299	0.20916237	0.029899057	0.03358317
ABHD10	0.006904228	0.014354734	0.085264276	0.001810285	0.000433841	0.074080189	0.000154259	0.315425375	0.000139612	0.033049421	0.073526768	0.002431628	0.043987599	0.009631629	0.024530701	8.16E-05	0.000218877	0.250703767	6.50E-06	0.000451001	0.012035004	0.038574369	0.01101913	0.000831029	0.053495484	0.018153939	9.09E-05	0.809552565	0.102792744	0.124547545	5.37E-05	0.015336432	0.127876615	0.085989366	0.000410076	0.002910666	0.031669244	0.008764378	0.067100967	0.00128824	0.22877945	0.001854585	0.00665035	0.004335358	0.042178858	0.002793778	0.000982954	0.035078225	0.116051585
ACP1	0.010325846	0.010320749	0.066084878	0.002039896	0.000253627	0.00856844	0.000194968	0.419914605	0.000208251	0.023838925	0.007903947	0.003075155	0.189966315	0.016832707	0.001045275	2.25E-05	0.000140401	0.120400406	1.04E-05	3.52E-05	0.028371693	0.048145221	0.006917439	3.90E-05	0.019205353	0.00320231	0.000452509	0.767342726	0.110429638	0.100637576	2.14E-05	0.017252153	0.142383526	0.556302796	5.07E-05	0.001202441	0.042589544	0.001732456	0.039313317	0.001082682	0.305132018	0.00284497	0.012218736	0.008293381	0.015148966	0.000788309	0.000187717	0.017365163	0.194190853
ARL2BP	0.000653615	0.144600871	0.003549024	0.003594759	0.001713573	0.004617813	0.006954415	0.182558458	0.004517511	0.006866319	0.002371102	0.013536377	0.304769149	0.010142186	0.013770727	1.28E-05	0.000827583	0.011246659	0.001362408	5.23E-05	0.001192677	0.007817215	0.149045973	0.000137099	0.001967811	0.060716809	8.33E-05	0.255325205	0.025532359	0.007764515	0.00018865	0.007499292	0.110154866	0.12124741	0.000465001	0.001320837	0.08608213	0.019208799	0.016503871	0.009291162	0.160164796	0.007336885	0.003335998	0.001895869	0.022591215	0.000214713	0.000268059	0.004295439	0.010145848
GNL3	0.015908664	0.000395142	0.30906728	0.001234033	9.42E-05	0.001959339	6.90E-05	0.166245965	0.0003232	0.028622484	0.028639285	0.009428009	0.112182592	0.014968178	0.007293734	0.003436013	0.000192312	0.086633325	0.00054039	0.003374123	0.157457642	0.421806561	0.000620875	8.99E-05	0.167476946	0.000415748	0.015318267	0.835224607	0.011960262	0.114661643	5.58E-05	0.003592031	0.149654105	0.522004623	0.000487259	0.0016939	0.011789813	0.000571119	0.041764941	0.002079242	0.03987162	0.033066366	0.011488117	0.004985061	0.01557114	0.001052886	0.001184276	0.13813113	0.26058852
SMPX	0.002119664	0.00122355	0.039364509	0.008940427	0.00649304	0.137311625	1.83E-05	0.034670339	0.00395533	0.009941869	0.597567554	0.021616554	0.013260026	0.001024741	0.002574219	0.000328944	0.000160146	0.118464653	0.000433338	0.002556198	0.007982208	0.188353295	0.021144552	0.000548646	0.006708147	0.019960599	0.000602136	0.344704778	0.005566627	0.563070141	0.005872846	0.004079972	0.13732742	0.582796498	0.000176803	0.000217944	0.001078877	0.007896337	0.078864179	0.00869179	0.11329324	0.000459473	0.004482689	0.007178785	0.021960683	0.01124709	0.006677777	0.037854448	0.117614059
CHMP5	0.00961131	0.001924373	0.050507097	0.000848907	0.002052174	0.026080467	0.000315302	0.203607195	0.000271577	0.053745414	0.020022273	0.004980825	0.113872365	0.010702356	0.003353948	7.93E-05	0.000321405	0.08664072	9.19E-05	9.62E-05	0.029811679	0.092250318	0.060691177	0.000159715	0.015415194	0.017864879	0.002618518	0.498681604	0.059250761	0.067384498	0.000139468	0.004299603	0.076500436	0.518048395	2.78E-05	0.000640476	0.04531637	0.00174459	0.035029474	0.002311437	0.350411447	0.007518822	0.015191973	0.007721939	0.003163036	0.001204811	0.000874252	0.011528036	0.142977369
AMER1	0.218354988	0.000974195	0.000718593	0.001653478	0.002180693	0.070440017	2.78E-05	0.065081569	0.000120011	0.077372642	0.025742656	0.036618441	0.119721553	0.025736912	0.007307806	5.90E-05	0.00575639	0.007454706	0.000285793	0.002666049	0.023487186	0.020282398	0.035080738	0.009547553	0.000253484	0.004266863	0.000621091	0.041691994	0.060938379	0.024363699	0.000818321	0.007906604	0.000400886	0.267646289	0.000117282	0.00394176	0.023305823	0.000112185	0.020113529	0.001274024	0.356912205	0.240847589	0.114717645	0.010854282	0.000635451	0.009268258	8.24E-05	0.000983672	0.097049601
RIPOR1	0.003053042	0.00085982	0.002154127	0.009944526	5.34E-05	0.01893216	0.000448703	0.258561081	8.65E-05	0.032760362	0.003412248	0.002118085	0.537558209	0.004301398	5.37E-05	0.000411368	0.000661872	0.024320692	4.94E-05	1.18E-05	0.013411305	0.048713289	0.002711928	5.94E-05	0.001464792	0.000621522	0.00077596	0.778445753	0.110089314	0.02395172	8.44E-05	0.001184061	0.157953768	0.160871075	0.000126616	0.004495253	0.221454735	0.002199288	0.077306228	0.001063799	0.093941383	0.057739479	0.054905674	0.002732965	0.047633228	0.00197456	6.41E-05	0.001472762	0.127450062
ZNF213	0.153889125	0.001417908	0.023640762	0.002795932	0.001134664	0.057304094	0.001571772	0.056868064	0.001016484	0.12549399	0.00369499	0.003156934	0.058647655	0.013880722	0.015717106	0.003686661	0.004198152	0.087527931	0.002145727	0.000866856	0.156893667	0.082673795	0.007578558	0.005450242	0.000201645	0.000944973	0.002726	0.259648825	0.078469145	0.014962937	0.000394567	0.001343884	0.01211391	0.143431421	0.000433482	0.023194679	0.033800575	0.002329243	0.041286333	0.000125683	0.177321995	0.097869466	0.117038165	0.024234534	0.026093606	0.016025623	0.000517701	0.003482826	0.194546111
TTC27	0.031734006	1.18E-05	0.006891592	0.505348504	9.27E-05	0.025331755	9.55E-05	0.009626747	0.003513699	0.000426159	0.008941217	0.009383207	0.489155842	0.010209031	0.160457015	0.038500561	0.000959332	0.165425741	0.32976636	0.032719078	0.083511824	0.232658781	0.000106082	2.51E-07	0.066060323	1.10E-05	0.04739536	0.330328899	0.000930182	0.172739543	0.004807288	2.41E-05	0.04066973	0.021663366	0.058578442	0.01467797	1.18E-06	0.066162851	0.05087973	0.001302313	3.08E-05	0.073208271	0.051494251	0.007450182	0.029780447	0.000817172	0.00928951	0.154437377	0.001776899
KCTD1	0.022236388	0.002702451	0.004472278	0.018238302	3.21E-05	0.010064644	0.002193257	0.067486165	0.0066907	0.009354272	0.000186855	0.04146389	0.137261797	0.004490802	4.06E-05	3.89E-05	0.007283395	0.000579879	0.006104109	2.66E-05	0.002495528	0.024962927	0.000860466	0.000229934	6.07E-05	4.94E-05	0.003924601	0.187795351	0.09374365	0.04016068	0.001420493	0.031383845	0.001775535	0.323179228	1.75E-05	0.004064033	0.032561552	0.003024825	0.171995498	0.002091591	0.021609876	0.117129995	0.143482613	0.011856944	0.007297898	0.000199348	2.54E-05	0.001307554	0.233322341
RNF8	0.000124462	0.002366363	0.001871888	0.027127214	2.90E-05	0.006135556	5.30E-05	0.109395025	0.000256858	0.029244688	0.003837797	0.115813287	0.195706012	0.001386245	0.004739511	0.000527179	0.000266336	0.022048707	0.000328944	1.87E-05	0.02734907	0.113649934	0.010701926	2.98E-06	0.003626853	0.000415245	0.000175224	0.931559708	0.002649966	0.081835837	0.000183983	0.000541826	0.301379266	0.285432011	0.000444754	4.79E-05	0.015247402	0.001728794	0.017285754	0.022126537	0.01188473	0.030017309	0.002373184	0.005393019	0.148122935	0.000517342	0.000137889	0.011475265	0.061722488
SLC25A16	0.28291182	0.006489522	0.038034303	0.022018337	0.001124612	0.005333498	7.00E-05	0.06653412	0.006476526	0.002832764	0.001618512	0.01082987	0.005807582	0.007936831	0.056587189	0.000106226	0.001745523	0.01480656	0.018593344	0.006265655	0.040565694	0.202235561	0.005708285	0.006376655	0.0100948	0.002934215	0.01367861	0.012790465	0.000798002	0.041236793	0.00324144	0.058068746	0.000887606	0.080156476	0.001187795	0.020866477	3.79E-05	0.005728173	0.189575086	0.001426165	1.53E-05	0.052438542	0.030843779	0.00334246	6.65E-05	0.005860713	0.003796584	0.020259782	0.031948323
INIP	0.02636206	0.000150525	0.020722378	0.001901828	0.00030123	0.003447573	7.94E-05	0.127546702	0.000797499	0.045639246	0.017559306	0.006422749	0.13937245	0.016058578	0.07251032	0.000222036	6.52E-05	0.298240749	0.000593161	0.000559847	0.005400055	0.030669381	0.006150419	1.46E-05	0.250696228	0.027699589	0.004280864	0.116947197	0.036890772	0.018662271	6.30E-05	0.005801766	0.346081007	0.117876195	0.002730021	0.007181011	0.00092731	0.011567741	0.003726868	0.004557646	0.012623606	0.024671067	0.011950282	6.35E-06	0.028884835	0.000304891	0.000258438	0.055166732	0.06941603
CACNA1I	0.180663773	6.14E-06	0.000495372	0.015997263	0.000320472	0.144386338	3.34E-06	0.03524171	0.002228654	0.069569391	0.012665105	0.011099832	0.100529376	0.002616006	0.028175827	6.95E-05	0.001653406	0.010432251	0.000700356	7.31E-05	0.018195367	0.076804789	0.002792557	0.000717372	0.000316092	0.000129775	0.001252772	0.350004997	0.033700991	0.030610506	0.001439663	0.001561648	0.011802234	0.219247225	0.000160649	0.012419484	0.003426249	0.000537374	0.023823632	0.001257941	0.026302683	0.225336867	0.201743097	0.01151461	0.010875606	0.019491756	3.00E-05	0.003184504	0.224150831
ANKRD36BP2	0.007172754	0.006693429	0.138539447	0.07406267	0.000401963	0.00010522	7.72E-05	0.072769224	0.091449983	0.000196332	0.000805612	0.048960993	0.012628919	0.014584919	0.183096514	0.028359272	0.002316248	0.079564068	0.030255249	0.026475716	0.020903023	0.054536128	0.000523517	0.001726784	0.238447301	0.000291896	0.001643139	0.137193732	0.009885436	0.127519993	0.022446757	0.163407708	0.048720612	0.035309631	0.222278692	0.03014949	9.01E-06	0.010823839	0.012966658	0.011006278	1.11E-06	0.393917316	0.00397529	0.008164934	0.09663511	0.041789926	0.073302111	0.05904312	0.034002472
AMZ2	0.001255572	0.001008155	0.016702393	0.004016718	6.55E-05	0.003756664	0.001008945	0.290282127	7.28E-05	0.028136051	0.000202507	0.021840995	0.567430737	0.004169433	0.000457104	7.81E-05	0.000412661	0.002600569	0.000552236	9.44E-06	0.059907715	0.019188839	0.000915607	3.63E-06	0.015146884	0.000502624	0.00532481	0.871317377	0.025810075	0.029257971	1.42E-05	0.002361911	0.309146115	0.415495996	2.19E-05	0.001958477	0.033894559	0.002202519	0.0362443	0.003549814	0.024443108	0.078019544	0.02618838	0.008375518	0.027510904	0.000254704	3.22E-05	0.005149264	0.059580602
NAAA	0.001190595	3.20E-06	0.028003081	0.038384607	0.036614205	0.006870052	0.142227723	0.008921544	0.069364048	0.11926865	0.000414527	0.023566953	0.001461848	0.33381492	0.07123547	0.239665502	0.004077459	0.003794	0.008071381	0.386264268	0.018211593	0.073392792	0.001688946	0.016559012	0.009282546	0.000328082	0.611925196	0.035528687	0.019536055	0.019319871	0.18456644	0.195839844	5.17E-05	0.009453785	0.001203806	0.074331124	9.20E-05	0.014225425	0.00392137	0.007557593	0.002820559	0.003867306	0.108616947	5.24E-05	0.013607601	0.007077406	0.007976248	0.03394173	0.816361625
TTTY14	0.001178317	0.000776462	0.00056236	0.173559048	9.37E-05	0.121726089	0.061640853	0.005781232	0.533781979	0.000474192	0.000689299	0.436366817	0.025653842	0.011708968	0.229427501	0.000782924	3.74E-05	1.08E-07	0.000332964	0.054700115	0.079422051	0.000159787	0.012796927	0.000892488	0.224136902	0.004494248	0.052146969	0.001190595	0.000574925	3.05E-06	0.001454381	0.000194609	0.000869728	0.000117785	0.000128052	0.012427022	0.010204651	0.01751077	0.763219639	0.031784623	7.13E-05	0.000542615	0.017976741	0.070682911	0.004010759	2.57E-05	3.41E-06	0.001000114	0.058072479
MTSS1	0.078879256	4.06E-06	0.003844689	0.00181287	0.000301158	0.008227829	0.000366494	0.023421706	9.30E-05	0.14894043	0.000939875	0.4708834	0.501657786	3.59E-08	0.006226166	0.000101343	0.030592198	0.000189871	0.001957256	2.76E-06	0.000716583	0.112727757	0.00064263	0.000279044	0.000200497	3.70E-06	0.000375469	0.011483522	0.003839304	0.007630611	0.000198414	5.12E-05	0.00646791	0.015040192	2.34E-05	0.061562808	0.022327715	0.005219913	0.009304014	0.055039147	0.059325144	0.273116024	0.341618099	1.51E-05	0.060790618	0.009118846	8.15E-06	0.017489446	0.010650662
RIPPLY2	0.000888037	0.018352246	0.03712986	0.015576094	0.001290394	0.108307999	0.001163742	0.199114132	0.001049583	0.056465419	0.081901245	0.000194394	0.04300942	0.022116988	0.003153128	0.002297293	0.002409011	0.114883499	0.007500872	0.007679003	0.044694812	0.239125292	0.05314037	0.00207558	0.004046801	0.005917792	0.007866828	0.308685026	0.021327781	0.032071745	0.004094619	0.001554253	0.011416103	0.423216894	0.000198343	0.001092949	0.05221568	0.002630581	0.115323192	0.00126828	0.205240677	0.000908715	0.019627885	0.099473152	0.001492506	0.011745801	0.004691478	0.007485938	0.198301375
CENPS.CENPS.CORT	0.064606265	8.83E-05	0.056341782	0.003634607	0.001313944	0.008321167	3.61E-05	0.007086596	0.001260383	0.01940208	0.046589784	0.065454705	0.017452685	0.00081272	0.020702131	0.000613193	0.001591732	0.015119026	0.00905954	0.003265205	0.000682335	0.137685406	0.003672661	0.000574135	0.048165325	0.001616717	0.002968966	0.009427435	0.012905342	0.137656903	0.002457547	0.005122842	0.003880014	0.143099354	0.000202579	0.034226267	0.000146361	0.001761175	0.014652553	0.03183122	0.098363007	0.247674957	0.031733431	0.000167182	0.009518834	0.008483575	0.008076335	0.045624384	0.049785381
LDHB	0.016712014	0.00047972	0.00203286	0.003235266	0.000690089	0.033413582	0.000420487	0.06353044	0.000143632	0.050989581	0.003988501	0.03611011	0.108869534	0.002438664	0.001319185	0.000162013	0.001533647	0.016961083	0.000206958	2.78E-05	0.023386309	0.074853169	0.020293814	8.22E-06	0.002942472	0.001236402	0.001848482	0.352563169	0.011380204	0.063742604	0.000456242	0.001675736	0.002238921	0.568725044	8.58E-05	0.000227995	0.021847098	0.001790397	0.073581478	0.002396159	0.171461103	0.060166189	0.015229309	0.001631508	0.002268358	0.001682341	7.52E-05	0.005172526	0.109075307
C3orf62	0.648524215	0.002165256	0.065599235	0.006519031	0.00048611	0.066712754	5.85E-06	0.0848085	0.002287241	0.003941904	0.013785589	0.008075761	0.130125193	0.010296337	0.021284415	3.55E-06	0.001956467	0.013038672	0.0021822	0.006204267	0.011785433	0.064441057	0.000665678	0.003807498	0.000136812	1.57E-05	0.001272157	0.194455932	0.074966826	0.157403219	0.000829665	0.04716496	0.003404279	0.580613543	0.000241637	0.013848125	0.004687242	0.002412888	0.109073441	0.001930907	0.105319756	0.161307537	0.022853207	0.009895129	0.009320168	0.007219351	0.000759015	0.019608069	0.17725393
VPS50	0.003764634	0.004926258	0.111422033	0.00521819	0.000451575	0.006922896	0.000204302	0.10709626	0.000733527	0.015243022	0.003475933	0.02335601	0.168516944	0.050145593	0.035822055	0.004035385	0.00196817	0.430016548	0.00043779	0.002418919	0.078072675	0.05527565	0.010004406	0.000273228	0.187877704	0.057256779	0.001621169	0.674147938	0.055572608	0.043113671	8.40E-05	0.002838365	0.156918653	0.062078392	0.010932039	0.002777552	0.017767449	0.001554109	0.015121252	0.004586437	0.03596838	0.00389344	0.014374622	0.002623832	0.021803803	0.001072989	0.003116798	0.053249001	0.072963511
EPN1	0.035811285	0.010790453	0.038745536	0.003830545	0.000384946	0.008140953	0.004354672	0.0814375	0.000109672	0.023213491	0.001968888	0.007544238	0.168852098	0.030083435	0.001411446	0.005127006	0.003358471	0.118685792	0.000103713	0.000595315	0.113706582	0.058740562	0.062115799	0.000853861	0.001419129	0.005164126	0.000943393	0.572640418	0.14289595	0.020436262	0.001885386	0.003224137	0.034244145	0.080222602	0.003488426	0.006537627	0.266445463	0.000908499	0.058701863	0.000669196	0.113310471	0.004760763	0.058624967	0.027159882	0.040885053	0.004549389	0.001393999	0.003271524	0.087530947
ARHGEF2	0.877894744	2.69E-05	0.007772485	0.22907691	0.003875275	0.128116134	0.001404769	0.210782785	0.009758568	0.126637305	0.027744894	0.010662149	0.131403561	0.009699694	0.06535749	0.002002848	0.003179765	0.046021716	0.058219451	0.002217669	0.029488371	0.017867248	0.019733142	0.0057085	0.000196045	0.000390977	0.000776606	0.00152697	0.006924978	0.023290889	0.045945753	0.016693132	0.009219866	0.053640373	0.126287002	0.15349007	0.005150987	0.011600122	0.124324325	0.000651103	0.005023545	0.201125201	0.145518668	0.017717262	0.000142914	0.449961243	0.001611907	0.002069405	0.039444708
SEC24C	0.335952785	0.000610967	0.03549925	0.0012415	0.000982451	0.005889216	0.000392988	0.196931895	0.000274521	0.082855013	0.003468035	0.032466635	0.12018178	0.024523522	0.003188597	0.003528561	0.010456878	0.185690154	0.000491064	0.001773094	0.01672982	0.007289139	0.029039848	0.021078569	0.007639514	0.006183589	0.000320759	0.007049117	0.136357641	0.071481523	0.00948035	0.410074079	0.005025627	0.291960986	0.000863482	0.104408708	0.079064927	0.000511311	0.045548924	0.001878925	0.235647958	0.309654949	0.163090431	0.003565968	0.016400697	0.10673691	0.000801448	0.002001269	0.06244643
PDSS2	0.000433841	0.103062418	0.214652424	0.196995508	0.005331344	0.268465148	0.031258773	0.154592533	9.14E-05	0.021616697	0.329304338	0.03810725	0.000194609	0.00631419	0.115241629	0.00605665	0.028346564	0.1623214	0.000280408	0.035721609	0.275780242	0.008438342	0.575778002	0.043433604	0.009932105	0.059609537	8.97E-07	0.458613149	0.001100631	0.089174265	0.001215652	0.000556544	0.102244708	0.104870801	0.006202544	0.014153268	0.09298302	0.000222898	0.013175807	0.004846634	0.560844036	0.003378216	0.020963692	0.036211848	0.093308337	0.000386598	0.009706874	0.005986647	0.045650447
GRIN2A	0.01813204	0.000657923	0.000803099	0.007627237	0.000125467	0.015085568	0.021435335	0.101719791	0.000126042	0.095648458	0.012497313	0.043991117	0.051429704	0.004845342	0.005049823	0.000121519	0.105788455	0.000462991	0.009740762	3.86E-05	0.005175111	0.050562238	0.022290524	0.006522262	8.87E-06	0.000247883	0.005265074	0.109079759	0.041057297	0.013455245	0.004914196	0.012056041	0.000631932	0.105559849	4.06E-06	0.000903186	0.05506442	0.002825154	0.034026596	0.001733246	0.232885305	0.252998295	0.493742315	0.002151112	0.020309107	0.002129357	1.23E-05	0.000196189	0.149722672
TTTY15	0.001604799	0.004376283	0.000346606	0.160869783	4.09E-05	0.059712567	0.021854062	0.003711144	0.656465103	0.000492859	0.000792473	0.593513537	0.008745351	0.049126129	0.102929592	0.000486397	0.000128698	3.23E-07	0.001511605	0.022318956	0.100026214	0.000184916	0.006761494	0.000735178	0.185360026	0.001708332	0.104062353	0.006693788	0.001381291	2.14E-05	0.001303462	7.10E-05	0.00069411	0.000451144	0.000820618	0.014797298	0.020101539	0.016770961	0.906747737	0.032032471	0.00015074	0.001435786	0.017921097	0.059866646	0.012235034	3.74E-05	2.62E-06	0.000373315	0.032902163
SREBF2	0.021722241	0.00281941	0.002769438	0.003945925	0.000393419	0.17309638	0.000654118	0.107745388	0.000267843	0.139141547	0.026819056	0.002025321	0.171605561	0.020578423	0.001320765	0.001384737	0.002423084	0.088138504	0.000585407	0.001948066	0.038119527	0.048031924	0.066382554	0.003108183	0.000431256	0.002202735	0.001413313	0.338131934	0.214695287	0.056865335	0.001214647	0.006044803	0.004309368	0.038701955	0.001786736	0.002498544	0.114286928	0.001784438	0.069270064	0.000613839	0.159030024	0.045460612	0.208096238	0.226716111	0.005610496	0.045967795	0.00070969	0.000846968	0.105867289
POLR3F	0.021116981	0.013538101	0.105740206	0.000723188	0.000960625	0.016428627	0.000760236	0.186484028	0.001574428	0.049077665	0.011384799	0.006738159	0.04858197	0.017139573	0.055592711	0.000423215	0.000288521	0.257648525	4.10E-05	0.000114554	0.035407564	0.05965958	0.013698498	0.002867228	0.356913498	0.116105362	0.00021299	0.360279328	0.057741131	0.08813197	0.000223687	0.029819577	0.200189813	0.064368613	0.000605223	0.008601324	0.028475657	0.002770874	0.034436348	0.004652922	0.072578097	0.008556091	0.002251055	0.001230084	0.01400321	0.0023459	0.001227643	0.024703376	0.172746436
CEP19	0.016015715	0.007325038	0.027062667	0.001114201	0.004853383	0.012965509	0.001285225	0.115596743	7.23E-05	0.142667057	0.035219596	0.05848654	0.008315926	0.002732965	0.009690216	0.003035451	0.006777361	0.072458697	0.000166464	0.000397726	0.043226825	0.147691212	0.357623582	0.001414174	0.012352496	0.020723886	3.89E-05	0.234415685	0.009701704	0.039504803	0.013926027	0.004181495	0.01836797	0.030413995	0.000541179	0.000808341	0.100741324	0.000716008	0.009832305	0.009881056	0.256574064	0.038939679	0.018728469	0.00096163	0.033517115	0.0062551	0.003719976	0.004059797	0.028319855
MEGF11	0.052659393	0.000123816	0.000697125	0.002033291	0.005457493	0.037694913	0.002673588	0.01984206	5.64E-05	0.346325623	0.000977569	0.051084857	0.338484535	0.000363622	0.000423933	8.38E-05	0.005255956	0.000620804	0.000777898	1.43E-05	0.001184994	0.038974142	0.008830432	0.000296419	2.98E-05	0.001533144	0.006454628	0.033143549	0.03244567	0.001260742	0.000164957	0.000421204	0.031916301	0.155776486	6.57E-06	0.003668999	0.124918168	0.022892768	0.043793241	0.004867743	0.144705984	0.228554937	0.165704606	4.40E-05	0.035251187	0.000419553	1.61E-05	0.006534826	0.093512819
SEMA4F	0.509413865	5.83E-05	0.0404226	0.003603375	0.001043121	0.001203016	4.17E-05	0.024546497	0.014819915	0.026431417	0.01588576	0.007077908	0.035056039	0.011950569	0.027314535	0.010321036	0.002524104	0.069480864	0.002448141	0.000476274	0.004597207	0.027428264	0.001265911	0.006146182	0.002934933	1.63E-05	0.004685088	0.156289556	0.033491699	0.088600597	0.006825968	0.067601257	0.003355097	0.409893003	0.001078087	0.208316084	0.002829749	0.013226927	0.053505608	0.000758154	0.048668272	0.835255121	0.162408922	0.01653058	0.121228312	0.094173578	0.00154255	0.015984483	0.114517113
MRPL33	0.02617122	0.000108882	0.022122588	0.008255974	0.001641344	0.123696664	0.000240919	0.0307951	0.000654262	0.013833622	0.024519501	0.008099382	0.049133811	0.004579832	0.002156281	0.000611111	0.006712455	0.005676981	0.006010268	0.001089503	0.009227907	0.131689534	0.02271557	0.000394496	0.000299506	0.000254274	0.028208926	0.082160437	0.019745922	0.036794921	0.003908087	0.001143064	0.00014076	0.671758635	3.20E-05	0.004714238	0.007596076	0.001392994	0.131179766	0.000360032	0.072229876	0.028188751	0.310116899	0.019001589	0.003007809	0.014648676	0.000646148	0.00321308	0.108938388
RFT1	0.017799112	0.005337016	0.017807297	0.002801389	0.006578623	0.16900309	0.001744446	0.025775468	0.000208394	0.155746618	0.129495522	0.058204804	0.013566245	0.000949353	0.006656022	0.000506429	0.00851933	0.00043499	0.003144441	0.005784965	0.004546589	0.038323578	0.190952177	0.0106442	4.89E-05	0.002554115	3.70E-05	0.141296859	0.057086043	0.009475037	0.010142761	0.004794221	0.008611806	0.022816877	0.00056954	0.000528184	0.05847857	0.001451869	0.017113008	0.004589524	0.078558103	0.070358023	0.205925345	0.02263932	0.007204776	0.014608254	0.005765149	0.023438004	0.053038775
SNAI3	0.042915867	0.000236396	0.017745909	0.151482591	0.00046694	0.140473118	0.00014751	0.016121689	0.001058486	0.004812602	0.017440839	0.000271146	0.178793142	0.043052499	0.022306607	0.013181909	0.000400168	0.269093958	0.010040592	0.059543051	0.059037233	0.107340015	0.015289906	4.18E-05	0.001119227	0.000288378	0.007733068	0.344384845	0.088999221	0.212681131	0.037159872	0.009469652	0.017487866	0.061872474	0.044317512	0.013307341	0.002275251	0.006516661	0.134172102	0.000342873	0.074819855	0.001583762	0.104879345	0.23721991	0.107221692	0.041483994	0.001057624	0.039236637	0.106470969
HCCS	0.018100593	0.0005368	0.032450193	0.016195929	0.001507584	0.027529428	0.000102636	0.107467385	0.00139924	0.011871807	0.006469921	0.004093255	0.283794149	0.01856764	0.033464918	5.29E-05	0.000442529	0.054283901	0.000112257	0.000240201	0.045565438	0.033827356	0.001253705	2.31E-05	0.030084943	0.003534233	0.004209137	0.231042315	0.077755111	0.070557479	3.39E-05	0.001538744	0.496818152	0.306649546	0.000205594	0.001024812	0.001011027	0.004697222	0.005149048	0.003779712	0.104331094	0.007910122	0.015954902	0.005092974	0.005924972	0.000499465	0.000442744	0.026218248	0.185510802
USP31	0.07724362	8.99E-05	0.002625196	0.005099795	0.000117857	0.027867813	0.001790182	0.083157643	0.000753343	0.094659724	0.003362707	0.02776148	0.326633658	0.000641769	0.001536662	2.16E-05	0.038755229	0.000352924	0.002633955	2.11E-05	0.002736986	0.043015523	0.002956975	0.000670344	4.91E-05	0.000102851	0.005604106	0.057650306	0.035344668	0.004867671	0.000144279	0.000541897	0.000280049	0.207128756	1.11E-06	0.003293207	0.045894202	0.001367577	0.042347799	0.001174727	0.192302415	0.431185783	0.46908629	0.001834553	0.005731117	0.003493165	1.62E-06	0.000942244	0.116022148
PFDN5	0.04570487	0.000176229	0.044972528	0.003838443	0.000472181	0.0097814	8.18E-05	0.042287775	0.000154977	0.005425256	0.121063248	0.039289624	0.060987345	0.000306255	0.006377516	0.000675155	0.001977432	0.006173753	0.002145512	0.001008514	0.003616514	0.299563416	0.0012527	0.0003899	0.001883017	3.98E-06	0.019645332	0.157587095	0.003057565	0.200038175	0.000674437	0.002287672	0.000127047	0.535126114	0.000149304	0.002279415	0.001705316	0.008255113	0.042375369	0.000431759	0.010485813	0.094228432	0.115958966	0.003678045	0.014619095	0.017042717	0.001079882	0.032596662	0.158862232
ASXL1	0.123831214	0.000352853	0.0013525	6.94E-05	0.000309774	0.042172396	0.000139037	0.112629608	3.24E-05	0.215392592	0.000870518	0.017003803	0.344369767	0.00775913	0.000403255	0.000178311	0.006491819	0.039461365	0.000326503	5.94E-05	0.025130863	0.032582876	0.011543904	0.003265636	0.000845748	0.000690304	0.001383732	0.089711963	0.137938998	0.026059143	9.73E-05	0.009908411	0.020273711	0.259734911	2.92E-05	0.011514251	0.133972359	0.000270428	0.047684635	0.000591654	0.59992067	0.129613487	0.183771633	0.000931906	0.011098898	0.011211047	1.84E-05	0.000675729	0.160605852
ZNF503	3.98E-06	0.000650385	0.02066415	0.159396195	1.69E-06	0.015264418	0.001574572	0.047373462	2.26E-06	0.108023822	0.000502983	0.010072327	0.641483391	0.000341796	6.16E-05	0.01883394	0.001905203	0.232520139	0.000843665	0.001034649	0.050216529	0.307388278	8.59E-05	5.75E-05	0.044642184	0.001679325	0.004179484	0.31512131	0.013525177	0.056704579	0.000102133	6.98E-05	0.096923667	0.057443455	0.00157888	0.020606639	0.031322027	0.011999607	0.020642754	0.01309331	0.014496751	0.043319804	0.062904502	0.00016151	0.066982428	0.001335196	0.000138319	0.003807282	0.193896193
CABIN1	0.040937537	0.00140922	0.000432836	0.00762056	0.000783211	0.125599605	0.00050449	0.148595583	0.000135017	0.100491969	0.005175901	0.003289832	0.182077338	0.014421578	0.000288665	0.000301445	0.00119361	0.014335277	4.68E-05	7.99E-05	0.014520588	0.014231528	0.032471374	0.00116884	0.000300153	0.004261693	0.000646507	0.182004032	0.115081232	0.019451262	0.000613121	0.008640526	0.011750467	0.172124591	0.000104861	0.013594606	0.161470016	0.000433697	0.204785404	0.000497526	0.176158504	0.056098315	0.172006698	0.009507633	0.009235733	0.006781453	6.07E-05	0.000691597	0.154855386
RCOR1	0.002830467	4.96E-05	4.10E-05	0.049066967	0.000116277	0.023095382	0.00011161	0.010900376	0.022696615	0.026185508	0.014909663	0.365640792	0.841128722	6.70E-05	0.005234919	1.33E-06	0.023339281	6.05E-05	0.000412517	2.86E-05	0.002824795	0.004191906	0.001416831	3.40E-05	0.000169767	9.98E-05	2.64E-05	0.038027267	0.005257033	0.00289286	0.001751267	1.22E-05	0.014822069	0.108557785	7.98E-05	0.001538242	0.068182895	0.001185425	0.003593395	0.198090576	0.450556307	0.478792912	0.070059486	6.46E-05	0.010153315	1.23E-05	1.47E-06	0.001155485	0.252557741
UBE2QL1	0.01002415	0.000235606	0.005990955	0.036688947	6.62E-05	0.006428565	0.008403089	0.01490636	0.002164538	0.033045114	0.007836672	0.04422877	0.019454708	0.015233042	0.128815306	0.010342719	0.032469579	0.031017531	0.007049117	2.08E-05	0.004158519	0.219016681	0.003301392	0.090020623	5.80E-05	0.00146271	0.101748008	0.134573598	0.010324482	0.078314563	0.000290316	0.012946555	0.000135304	0.037560865	7.48E-05	0.259998985	0.000269567	0.018264508	0.035177235	0.004259109	0.018834802	0.269228005	0.174644207	0.032958597	0.019425773	0.068293249	0.000696335	0.000109456	0.230560262
CEP70	0.00539266	0.062870829	0.216110575	0.04917208	0.002338721	0.007787419	0.007275138	0.171581006	0.024956824	0.001856524	0.050425678	0.005800976	0.014334702	0.02482931	0.106092018	0.05074597	0.002171646	0.435402423	0.003429839	0.093255638	0.015684869	0.015069629	0.006750006	0.001364346	0.779942029	0.040360351	0.001551309	0.260162757	0.069225765	0.091604278	0.004556784	0.170911272	0.011944897	0.003888271	0.188015772	0.03524092	0.001924157	0.03138643	0.04200726	0.00209353	0.000728573	0.053679862	0.009784918	0.00420885	0.134639724	0.028871983	0.022188427	0.134652289	0.026914978
LARP4B	0.038010035	0.000522943	0.000822557	0.006869837	0.000174075	0.027999778	6.71E-05	0.038823797	2.32E-05	0.079161998	0.005435236	0.043545466	0.373978508	0.001516702	0.001506363	0.000117211	0.005407378	0.001458689	0.001083113	0.000154043	0.008812913	0.122590612	0.005737004	0.000793694	0.000119293	0.000145499	0.003115937	0.110603246	0.025033792	0.037271087	0.000858241	0.001344746	0.002298729	0.248259323	5.20E-05	0.000616065	0.030939414	0.002212571	0.039270382	0.004488504	0.16376713	0.11112924	0.1982896	0.002054902	0.009876102	0.002837503	4.51E-05	0.001728435	0.115665957
PHLDA1	0.012051518	9.59E-06	0.000312646	0.011445827	8.36E-06	0.015789622	0.004012984	0.01314321	0.003202382	0.06295871	0.000674509	0.547524094	0.599011776	5.38E-07	0.003057708	2.71E-05	0.092460544	0.000108308	0.014016062	8.72E-06	0.002803758	0.031951411	0.000760236	5.23E-05	0.000491639	1.58E-05	0.00231553	0.010005842	0.002054184	0.002391133	0.000221749	1.45E-05	0.017755028	0.07321423	1.43E-05	0.004702319	0.00458335	0.001386891	0.002664541	0.056153671	0.014647168	0.429437782	0.615897578	0.000121231	0.023913954	0.001677961	6.10E-07	0.004951459	0.035578443
USP43	0.581664383	3.40E-05	0.000127406	0.163785654	0.05940204	0.022988475	2.19E-06	0.00235186	0.015660888	0.096251779	0.045231217	0.095253927	0.042056154	0.06147981	0.000810997	0.010649872	0.008222445	0.058383725	0.027745325	0.001409508	0.004497694	0.001563874	0.001863775	0.015244889	0.000986831	0.002908368	0.004478165	0.000143704	0.006048465	0.142747758	0.069381495	0.004106753	4.88E-05	0.074267798	0.121658599	0.110575747	0.000281629	0.008230773	0.046700138	0.009033262	0.00228358	0.567734946	0.093819254	0.000788453	0.005200671	0.355590615	0.018161765	0.000473474	0.03314398
MIR7.3HG	0.000391265	0.000382721	0.026371393	0.001716373	0.000127765	0.009516321	0.000549077	0.001812368	0.000231944	0.002594322	0.007726319	0.276349531	0.654632955	1.96E-05	0.001024382	0.003968972	0.022482943	0.002021947	0.003721771	0.000332605	0.008289648	0.005642015	0.124406534	5.56E-06	0.002215299	3.97E-05	0.003006444	0.206931957	0.003951022	0.003763988	0.009646563	7.31E-05	0.35176506	0.154454465	6.98E-05	0.005256889	0.216955712	0.001397589	0.178433504	0.057936278	0.083037094	0.048210629	0.130534874	0.017029794	0.18197122	0.000150669	7.89E-05	0.018559814	0.000990493
TAGLN3	0.013717165	0.000304532	0.004069705	0.004693273	0.001029408	0.033964777	1.64E-05	0.044767903	0.00015871	0.04775471	0.012699999	0.030902797	0.367831357	0.000451934	0.004829618	0.000106154	0.001094313	0.007449177	0.000397152	0.000123601	0.018340327	0.216329847	0.00224646	0.000119006	0.000919556	0.000327077	0.002114351	0.525393573	0.004074874	0.065252665	0.00012676	0.00022699	0.057697477	0.675428388	5.59E-05	0.000609101	0.005816269	0.004377145	0.009631988	0.008294889	0.293801534	0.02576276	0.019043519	0.001572705	0.038597488	0.000886314	2.00E-05	0.065109068	0.206268469
PRR4	0.045174784	0.004246903	0.007184026	0.023640906	0.053575324	0.010363181	0.253402448	0.014462647	0.103045043	0.083163961	3.43E-05	0.004385617	0.030100308	0.023210834	0.02577475	0.000816957	0.068219871	0.000281916	0.002543058	3.08E-05	0.019632768	0.002139839	0.068961978	2.44E-05	2.51E-07	0.001013109	0.00107342	0.040370331	0.00632015	6.18E-05	0.020168239	0.001674515	0.263747644	0.072432203	0.000427738	0.002636683	0.249679852	0.020612024	0.011974622	0.01700129	0.005965682	0.044023929	0.043587396	0.057971531	0.045487178	0.000722901	0.000144422	0.03410902	0.005914059
TTC9C	0.005076747	2.07E-05	0.002635319	0.00420246	0.000510234	0.014018431	0.000864415	0.025236981	3.04E-05	0.031483717	0.016004514	0.040697659	0.539527707	3.87E-05	0.001008371	0.000471679	0.013176381	0.004014277	0.009430737	0.000160864	0.013683779	0.080405975	0.014895518	1.50E-05	0.001204452	0.000289885	0.02908185	0.069282845	0.004120394	0.005861789	0.000461268	7.93E-06	0.168981478	0.651656343	7.42E-05	0.001485973	0.020612599	0.007342413	0.024237047	0.011734815	0.15956327	0.054610296	0.090347162	4.01E-05	0.038185941	0.000374033	2.83E-05	0.022504914	0.05265609
AGO4	0.119479234	0.000140832	0.000841224	0.001647591	0.014285664	0.142621106	0.000188291	0.005281157	0.006681726	0.101141456	0.001240853	0.027985562	0.265968867	0.001138972	0.035176301	9.80E-06	0.017036327	0.000192455	0.002264194	3.49E-05	0.00799707	0.02258504	0.029683591	0.001500189	2.33E-06	0.000108667	0.001181333	0.047647013	0.018118542	0.00050686	0.002661741	7.80E-05	0.066700189	0.31216595	4.85E-06	0.001479295	0.029575606	0.007526935	0.011536365	0.011837056	0.373271367	0.12474219	0.060828599	0.006366172	0.043895626	0.000754923	1.19E-05	0.007151214	0.137335821
E2F3	0.000369007	0.022135942	0.018519823	0.003889276	0.00081071	0.077835453	0.064649559	0.043847234	0.060896018	0.09525048	0.03659604	0.0009724	0.003556204	0.00193385	0.00128185	0.001350633	0.084705757	1.46E-05	0.024890483	1.79E-05	0.039431425	0.046393128	0.005196866	0.003558717	7.52E-05	0.000115272	0.01250399	0.149207663	0.051062743	0.004096127	0.000140473	8.45E-05	0.419852212	0.066206217	2.49E-05	0.000719311	0.237076241	0.010142689	0.131611345	0.018398627	0.048076582	0.507682665	0.504262483	0.125833524	0.015639133	3.37E-05	0.000167685	0.001648739	0.044986026
PIP5K1A	0.283687098	0.000855081	0.001856524	0.01589373	0.000969743	0.123959518	9.26E-05	0.012669844	0.001194687	0.012880285	0.006163558	0.036663746	0.085219617	0.012012962	0.030631328	0.000258725	0.035760883	0.029012277	0.001151752	0.007248932	0.000732522	0.011128623	0.026451449	0.060747252	0.00019145	0.005408742	0.002321489	0.00049968	0.219817447	0.059647733	0.040368177	0.037848489	4.56E-06	0.187425016	0.001860329	0.012706748	0.024977358	0.000514758	0.029508403	0.007221792	0.065875299	0.186370658	0.151776102	0.012221823	0.000702151	0.056827713	0.001903264	0.000911084	0.045208098
EIF2S2	0.001490855	0.000132791	0.094726138	0.002078811	0.00137167	0.002977366	5.96E-05	0.100639801	0.000105795	0.057735817	0.115550146	0.027947509	0.154320992	0.013382944	0.005758472	0.001964724	0.000560637	0.069482444	0.000120298	0.000574709	0.048525465	0.088628311	0.02066817	1.20E-05	0.021070097	0.002816897	0.002086206	0.675993225	0.046200134	0.059199497	5.64E-05	0.001794705	0.170641526	0.349146577	0.00025133	0.000701146	0.025017637	0.001912239	0.00771361	0.002677178	0.126206731	0.16053829	0.017803204	0.019968425	0.046169764	0.000989847	0.001436073	0.05359715	0.052080986
TBPL1	0.045816875	1.73E-05	0.075903003	0.000886242	0.000449493	0.00845665	3.51E-05	0.09348252	0.00475545	0.007482779	0.020856282	0.016094549	0.180376652	0.010469371	0.170575687	0.000402681	0.001015407	0.168744113	0.030022909	0.006210801	0.024933777	0.106351928	0.014962363	0.000125324	0.118701228	0.004128938	0.002119592	0.048016056	0.005212733	0.037261251	0.000525958	0.005274982	0.139276528	0.203407811	0.007292226	0.016178553	0.000189009	0.003642074	0.019923766	0.005290778	0.007082719	0.017109131	0.041867468	8.98E-05	0.001801239	0.003587508	0.000562647	0.126081515	0.030141879
NME1	0.022056892	0.00336041	0.009066505	0.040460869	0.000679247	0.043838546	0.000140976	0.030821378	0.000100912	0.003864577	0.048151037	0.007057015	0.091713052	0.001134736	0.004422306	6.95E-05	0.002817759	0.013406782	0.00106143	0.000339211	0.00484168	0.164914969	0.009531973	0.000166895	6.82E-05	0.000100625	0.003051749	0.318461652	0.005508542	0.224682282	0.000431615	0.000740779	0.000403758	0.601153087	5.77E-05	0.00289968	0.004292351	0.007041004	0.047894214	0.004085931	0.411997195	0.012069826	0.0214064	0.015695136	0.034867712	0.001580459	8.09E-05	0.005957568	0.33043193
COX7A2	0.021673849	0.003401766	0.023797641	0.010107867	0.001102139	0.055998443	6.28E-05	0.132732188	9.14E-05	0.018442927	0.006278578	0.003547732	0.129099483	0.013030487	0.000290891	0.000114985	0.002166046	0.017719847	0.001486906	0.000888827	0.026637765	0.108676324	0.013299802	0.000443247	0.000259874	0.001228217	0.007308237	0.258090659	0.042355122	0.067003106	0.000870303	0.003770378	0.002857248	0.830483122	7.79E-05	0.000553026	0.019667303	0.001460413	0.072498976	0.000685278	0.380986449	0.002503282	0.057930678	0.026839375	0.00513354	0.002266994	0.000222539	0.008311259	0.270797012
TMSB10.TMSB4X	0.021974899	2.71E-05	0.020487023	0.006570869	0.000567673	0.040670017	8.21E-05	0.025669996	0.000123098	0.014750845	0.084415692	0.051665059	0.294984913	0.000104646	0.017224367	0.000648661	0.008666014	0.013445768	0.005318779	0.000553529	0.016292066	0.359722892	0.009803227	0.000460047	0.000579879	1.32E-05	0.008489893	0.056589271	0.003156216	0.186210476	0.000673432	0.000496736	0.001093595	0.72537571	6.24E-05	0.015032007	0.005914561	0.002265199	0.110057723	0.005452611	0.195136939	0.083441533	0.081406555	0.0018548	0.007885423	0.023080736	0.000571837	0.00569493	0.138088195
OAT	0.042561255	0.01892376	0.050309652	0.001077512	0.000620588	0.018096213	0.000487618	0.229222948	9.05E-05	0.017674686	0.002885823	0.004600294	0.112791155	0.019345431	0.001080887	5.50E-05	0.000872457	0.066363743	0.000223975	0.000159715	0.065460736	0.110160897	0.061207048	0.000443318	0.008647347	0.019876954	0.003092746	0.464869865	0.041869192	0.070312934	0.000187788	0.009579503	0.041232341	0.644183436	7.95E-05	0.001292333	0.071858751	0.000649092	0.066904455	0.001378419	0.267873028	0.001528262	0.013418341	0.007666582	0.002456542	0.000306327	0.000167398	0.013254713	0.204826473
SLC12A8	0.28020919	0.002253496	0.005457493	0.04686154	0.003253143	0.174808123	0.000148443	0.011666679	0.013665399	0.005513281	0.088965404	8.80E-06	0.027384108	0.141571487	0.01150621	0.001979227	0.00040706	0.134095422	0.001076723	0.003419069	0.016667571	0.029912843	0.038420434	0.000583684	0.012831821	0.027007598	0.011353208	0.286728185	0.117380571	0.097641722	0.06608294	0.020166947	0.000168618	0.152781206	0.004803555	0.018064765	0.009704361	0.00652578	0.252770408	0.000845676	0.05750915	0.008200331	0.148314421	0.378411764	0.008495206	0.089556735	0.007631545	0.001889694	0.012787881
ELAVL3	0.022651454	0.000182403	0.000133006	0.016305923	2.49E-05	0.05740052	2.83E-05	0.061638914	3.06E-05	0.044009857	0.00111535	0.051668793	0.608080973	0.001680833	3.61E-05	0.000452652	0.001044198	0.030285906	0.000146217	0.000105508	0.017432582	0.06529	0.002158507	3.72E-05	0.0007005	0.000235247	0.000873893	0.327266129	0.052853751	0.096424956	0.000118503	0.000553672	0.026193262	0.259457985	0.000772226	0.003190535	0.032934975	0.000571406	0.059101492	0.001859611	0.143024612	0.053210086	0.201682786	0.007598159	0.019180798	0.003786174	2.58E-05	0.003257954	0.129094027
LY86.AS1	0.006890515	0.000298214	0.028299751	0.008007409	0.000163162	0.03352688	1.77E-05	0.38707329	0.000565304	0.018070222	0.001242146	0.012525242	0.092971963	0.005993324	0.055659986	0.000212846	0.000229575	0.150843227	0.000179675	0.000455811	0.035188722	0.133661832	0.001995453	0.00013674	0.022850838	0.00110695	0.000548934	0.260755595	0.031091626	0.222835631	8.43E-05	0.005015791	0.035760811	0.251369983	0.002133808	0.007213176	0.001013109	0.001820481	0.029695438	0.002834057	0.006583434	0.005877298	0.028588596	0.003728735	0.008336388	0.023609458	0.000568965	0.030971723	0.08037424
KLF7	0.047495591	0.000328585	6.52E-05	0.009630265	0.001581752	0.037452737	9.96E-05	0.031240751	5.96E-05	0.109490732	0.005771324	0.062124055	0.20737488	0.00248483	0.002500698	2.20E-05	0.009659128	0.00275551	0.002689671	2.58E-05	0.004166345	0.056922487	0.011192739	0.000971107	2.45E-05	0.001194472	0.003205038	0.175591729	0.015696572	0.027573799	0.000232016	0.000639184	0.002170426	0.313211117	1.83E-05	0.000456529	0.04989516	0.002631801	0.02607781	0.002052892	0.466189589	0.101226752	0.10330725	0.002920502	0.004748486	0.000204948	7.29E-06	0.001584193	0.175934278
ULK1	0.017905876	0.000115703	6.24E-05	0.008811118	9.64E-05	0.055313919	2.39E-05	0.058152247	3.47E-05	0.074061306	0.000962851	0.034482084	0.417422702	0.007074319	0.000146504	0.000451144	0.000324851	0.04738617	2.80E-05	5.64E-05	0.038278776	0.036351926	0.013658363	1.35E-05	0.001326293	0.00140003	0.000306614	0.483725381	0.088188475	0.045136587	0.000318246	0.000777108	0.089365177	0.218248942	0.000522799	0.001900751	0.032188919	0.000133796	0.018314552	0.001643211	0.097468472	0.051270097	0.133371911	0.011656627	0.039715244	0.004908309	4.06E-05	0.00438971	0.117063007
ARL6	0.247069123	0.003010537	0.090350249	0.000374033	0.001023951	0.001965441	0.000190301	0.245407352	0.001494014	0.004351728	0.000841799	0.004695858	0.029195937	0.052997419	0.110636919	4.24E-05	0.001640913	0.140814016	0.000318318	0.00029886	0.077437691	0.096253215	0.011864986	0.000208682	0.046892701	0.007333654	0.002844898	0.414508124	0.049448288	0.032115757	0.000493362	0.064439693	0.059996816	0.483273698	0.00040426	0.016631672	0.001685572	8.83E-05	0.004101153	0.002714728	0.118857605	0.00144354	0.007010921	0.000563509	0.002179687	0.000450929	0.000979867	0.17978245	0.112977471
SLC4A7	0.00239221	0.005865667	0.095369378	0.000907422	0.000570688	0.004454615	0.000794053	0.272877726	0.000408712	0.025630435	0.005186886	0.025051598	0.040376721	0.011092436	0.024030339	0.001192533	0.000811715	0.202112499	0.001084979	0.000389972	0.020396342	0.164133014	0.069903828	0.000342155	0.033511371	0.003250559	0.000691166	0.291306545	0.014563021	0.145664275	0.000237545	0.025560791	0.083146873	0.345765166	0.001004781	0.005065978	0.018188043	0.001924947	0.080297057	0.002536668	0.043029667	0.007089468	0.019255324	0.008999589	0.01510122	0.003616442	0.003143292	0.020463617	0.024240493
NDUFA9	0.045809983	0.018538131	0.103348391	0.012870879	0.001695767	0.045112104	3.56E-05	0.0435604	0.001863201	0.002308422	0.062158949	0.007451906	0.079503973	0.032205577	0.009089121	3.58E-05	0.00362951	0.078673339	0.000563365	0.004544291	0.049346837	0.0403615	0.152379136	0.000779478	0.001159362	0.013929904	0.00142796	0.495066131	0.039694422	0.106896805	0.002490789	0.003886117	0.025299445	0.52130258	0.001753996	0.001074856	0.014068833	0.00623234	0.057920052	0.008552717	0.535636241	0.003220475	0.011375322	0.091325341	0.009781185	0.000409789	0.002158794	0.01287971	0.159316571
LRRC49	0.015522604	0.059913602	0.452676079	0.027144733	0.000197194	0.00257666	0.001455315	0.169317494	0.001952159	0.001907716	0.002136824	0.012925949	0.158824753	0.025766206	0.023692457	0.018846649	0.004697509	0.560364065	0.000835121	0.006139792	0.038397387	0.072214009	0.00691428	0.000592659	0.280501265	0.027399832	0.000920561	0.721300727	0.080602774	0.091636156	0.000554031	0.013770512	0.124592922	0.02279024	0.074768878	0.016759114	0.020032397	0.018711381	0.028224937	0.004346056	0.005016868	0.003309433	0.029672318	0.014579822	0.066253317	0.00388705	0.022875034	0.061082622	0.026143075
WASHC3	0.002026183	0.000348975	0.052154005	0.01142515	6.01E-05	0.004022892	3.97E-05	0.139215356	0.003281073	0.045409205	0.027950309	0.025369018	0.363372326	0.001028115	0.028313249	3.97E-05	0.001796572	0.002296216	0.000938942	0.00011161	0.014621967	0.080021926	0.000647943	0.000231226	0.01034796	0.000147222	0.000887319	0.464338917	0.006313329	0.043442579	2.77E-05	0.002822067	0.185813576	0.26035733	0.000107805	0.002418489	0.00545735	0.004316691	0.017887137	0.017933734	0.07875684	0.36549899	0.013670927	0.000985395	0.072341307	0.000649164	1.96E-05	0.012880787	0.205276289
UNC5D	0.074151628	0.000538451	0.020212108	0.002498687	0.002011536	0.007544597	0.022882931	0.05335598	5.29E-05	0.052813759	0.021388163	0.062159308	0.001885386	0.033212116	0.018329988	0.000140689	0.096161744	0.003263267	0.007904881	9.23E-05	0.003827673	0.012406991	0.020174127	0.069034853	1.91E-05	0.001486403	0.00419047	0.056844442	0.081602134	0.006992181	0.054934895	0.068628044	0.000189153	0.196844158	1.40E-06	0.00859558	0.071079452	0.00395131	0.00739619	0.000635809	0.296648048	0.369723312	0.388065112	0.001741718	0.028646609	0.005898694	2.61E-05	0.000336483	0.089548406
ATAD1	0.092469806	0.106175878	0.23701629	0.001596901	0.003680774	0.020532902	0.002226213	0.312714847	0.000378054	0.01704961	0.012812005	0.000340934	0.034068167	0.096598493	0.029851096	0.000164598	0.000423071	0.478485113	1.25E-05	0.000516553	0.049949296	0.036057984	0.107473201	0.003813313	0.043605417	0.098553703	0.000544554	0.61423631	0.143772176	0.123035546	0.000717947	0.086484487	0.03323861	0.280606163	0.001042618	0.009223528	0.067663148	0.004054268	0.110370333	0.000754851	0.263966269	0.00139644	0.001751483	0.031462895	0.005266438	0.000908499	0.007326259	0.021863683	0.107133667
LINC00641	0.119887838	3.31E-05	0.010178229	0.001395507	0.00123913	0.03110254	0.000564011	0.021916599	0.000623747	0.014522167	0.010062275	0.227977463	0.071344316	0.001830102	0.009407762	8.67E-05	0.037341665	0.002501487	0.000793263	2.87E-05	0.003893009	0.055475465	0.002786096	0.004864727	9.32E-05	0.000135591	0.002828959	0.062803626	0.029215323	0.026791916	0.006091257	0.004640788	5.36E-05	0.162936065	3.37E-05	0.010481936	0.002055477	0.001688587	0.004461436	0.001343022	0.16952815	0.387942552	0.453682188	0.001087277	0.005069496	0.032696389	3.87E-05	0.002747899	0.068892047
CTDNEP1	0.018185458	0.061524755	0.003231245	0.001372603	0.00039988	0.010508645	0.039008749	0.08820542	1.78E-05	0.069456094	0.00058074	0.019312906	0.301023721	0.028216322	0.000298717	0.001730374	0.009184469	0.036225777	0.000135376	0.000338278	0.126886517	0.018480765	0.144152922	0.001916116	0.00012439	0.005426118	0.00064859	0.530246417	0.122834223	0.013991363	9.80E-05	0.003012332	0.037722268	0.072781933	0.000427451	0.002788752	0.905102121	0.000152176	0.051960509	0.000969671	0.307284458	0.021383209	0.079741984	0.046994654	0.004999062	0.000723475	0.00022936	0.000719885	0.102054443
SKI	0.022582527	0.000405337	0.000314081	0.020971231	0.000144279	0.22363015	1.90E-05	0.096873552	2.60E-05	0.112146837	0.015886909	0.022406406	0.266497517	0.002427391	0.000451144	0.000230006	0.002524678	0.075351162	3.63E-05	0.000337344	0.045243279	0.043629182	0.01614567	0.000526963	0.000350483	0.001577228	0.000130565	0.464173135	0.141741362	0.059978221	0.000603357	0.000435708	0.017791214	0.153781787	0.002025393	0.000860825	0.051865161	0.000614629	0.021787721	0.001181404	0.276703066	0.025072491	0.155884183	0.014921581	0.028878517	0.013760891	5.60E-05	0.002437659	0.275613527
EIF4E2	1.90E-06	0.009534701	0.006529011	0.031827343	0.001234248	0.100290503	0.020989898	0.010338985	0.105114413	0.016841323	0.066306304	0.007091622	0.030510707	0.003224711	0.003673953	0.000633081	0.007043517	0.027043856	0.000763395	5.13E-05	0.00673579	0.02142557	0.005135191	3.12E-06	0.108796658	0.09714057	0.001971544	0.183935405	0.008187622	0.079026586	0.000371735	1.28E-05	0.011966221	0.360540387	7.13E-05	0.000353786	0.017913343	0.007564342	0.039258391	0.035408425	0.092153319	0.001999258	0.009078854	8.44E-05	0.004061879	0.000242929	0.000431615	0.003568697	0.055788433
VAPB	0.080226694	3.99E-05	0.003427828	0.078175777	0.006051122	0.014726649	0.12390653	0.036082036	0.023706242	0.073562452	0.000544339	0.059470535	0.034188214	0.001398092	0.0096177	0.000132001	0.118526184	7.96E-05	0.106840874	9.37E-06	0.004450954	0.016301687	6.50E-05	0.005570001	0.000103641	0.001582039	0.00784256	0.000118934	0.018174832	0.000498603	0.010917967	0.004177115	0.019006687	0.003676466	1.68E-05	0.032463763	0.002977223	0.094708475	0.031590194	0.001649386	0.005199307	0.61866734	0.164338141	0.000535795	0.00230914	0.013464364	4.46E-05	0.000571622	0.011758078
ANKRD52	0.017642807	0.000500111	0.00250637	0.002908153	5.87E-05	0.009100178	0.000262315	0.134540355	0.000286224	0.114234084	0.000235606	0.002777982	0.491380727	0.020164147	0.000401316	0.000585694	0.000501331	0.029068208	0.000711269	1.14E-05	0.018781671	0.045582526	0.002012326	0.000156341	0.000235821	9.06E-05	0.004822797	0.347445102	0.126460395	0.036875982	5.99E-05	0.009804806	0.083162023	0.20441593	6.80E-05	0.006067563	0.071191027	0.002887188	0.117144498	0.000911874	0.0563425	0.180138067	0.079852984	0.02607379	0.045902315	0.002939959	7.49E-05	0.001486547	0.128606014
OTUD6B.AS1	0.000435636	0.292916477	0.2243612	0.00968239	0.001510815	0.005569427	0.039782734	0.439098454	0.00176814	0.018013573	0.029851814	0.0006063	0.228737807	0.094669561	0.011572695	0.023233738	9.94E-05	0.622146611	6.30E-05	0.000264325	0.006466331	0.126801006	0.007101602	0.000912879	0.227339823	0.043544173	0.007077119	0.773388283	0.17539931	0.044740548	0.000215646	0.078922623	0.041769105	0.027219905	0.00194304	0.006750652	0.220127544	0.014901693	0.045939076	0.000537948	0.121702467	0.001643067	0.001334335	0.008957659	0.035931475	0.013624761	0.08269878	0.011360746	0.077906749
UBA2	0.000661082	0.002650253	0.049913756	0.000593161	0.000132934	0.010745148	0.000516768	0.28513412	0.000139899	0.051911543	0.006068856	0.017996773	0.37832539	0.001823855	0.01187274	0.000431902	0.000162085	0.070595748	6.11E-05	2.35E-05	0.025728512	0.06958849	0.000721967	0.000120298	0.200369883	0.006245408	0.000467658	0.696450129	0.019454564	0.041074241	1.26E-06	0.001346181	0.749848649	0.130324864	0.00012116	0.007314484	0.034932546	0.004230964	0.036678536	0.005496552	0.040029864	0.025658221	0.003533372	5.63E-05	0.040248202	0.000680971	0.000233524	0.020647205	0.057962054
DCAF7	0.018973229	0.000482161	0.026083554	0.00581749	7.79E-05	0.010981005	0.000227565	0.182179148	2.01E-05	0.106511679	0.024737911	0.059211056	0.240923192	0.000431328	0.000473833	0.00093449	0.028181715	0.003355815	0.001686505	1.89E-05	0.014504218	0.091394555	0.003320993	0.001080384	0.000272726	8.96E-05	0.001396368	0.209961126	0.058765404	0.025383808	0.000329734	0.001534149	0.002879003	0.120458347	4.10E-05	0.003871039	0.040662191	0.001181476	0.021471449	0.00115247	0.030911628	0.246038387	0.407753415	0.057447332	0.013668558	0.021159917	0.000173644	0.001900249	0.038730602
KLF13	0.159891173	0.002094248	0.003714591	0.317569487	0.001316816	0.237092324	4.34E-05	0.0206378	0.045913013	0.000640189	0.146289495	0.001363987	0.069544047	0.024272658	0.104565659	0.000750543	0.001180184	0.248730391	0.003443768	0.342592976	0.061667059	0.006213098	0.02714064	0.000856948	0.013853726	0.00335122	0.002380005	0.147912422	0.076166072	0.121553127	0.026858114	0.008947822	0.001486691	0.270018073	0.074729891	0.00767807	7.61E-05	0.01417452	0.002245885	0.000176013	0.013169345	0.209053308	0.137609444	0.873407999	0.021796552	0.150442234	0.00237541	0.010812567	0.059721973
RFFL	0.625179155	0.055763878	0.097908093	0.000512173	0.000690879	0.006328837	0.003722417	0.061952027	0.000876262	0.00108419	0.00198016	0.013993876	0.497692153	0.003055124	0.023830956	5.28E-06	0.041042363	0.011264752	0.004878369	0.021676721	0.000360248	0.036318683	0.132960937	0.060413534	0.000614126	0.02379879	0.000216364	0.003630515	0.037504863	0.009798704	0.005994832	0.038022672	0.000874826	0.034528466	0.000437718	0.115201925	0.042224234	0.001428175	0.054851107	0.017614375	0.039020883	0.075324884	0.027356322	0.011549576	0.000399593	0.031709594	0.000283208	0.008358071	0.004607761
HPS3	0.000187286	0.01605025	0.514104732	0.00477821	0.000606516	0.00171027	0.004474791	0.167129371	0.005753302	0.001660945	0.061629006	0.051425468	0.331610211	0.056000956	0.007725385	0.013299371	0.009807535	0.234041688	0.02343987	0.003307423	0.014871322	0.006886351	0.031274281	3.48E-05	0.501326581	0.020090123	0.071808995	0.941375033	0.211738994	0.043034549	0.000169049	0.008042877	0.01069051	0.059255284	0.091690579	0.007336598	0.122569719	0.050855749	0.10713338	0.005765508	0.056770633	0.017022542	0.023290674	0.043420537	0.050990371	0.001514333	0.093339929	0.02165712	0.001350561
PIK3CD	0.059808202	0.006460372	0.007214253	0.015050818	0.000605798	0.01261097	0.000826075	0.097708709	0.000558267	0.018661409	0.002008161	0.00140441	0.779117713	0.005195143	0.002196201	0.000456816	0.00023216	0.148751457	0.000497526	0.000120585	0.002793634	0.038764922	0.004739224	2.71E-05	0.00977659	0.005220775	0.000347037	0.36135422	0.199216085	0.049466453	0.001196123	0.039613577	0.184667819	0.026300888	0.004744752	0.03447275	0.019671539	0.016929707	0.026552469	0.002966453	0.029522045	0.041723226	0.020564781	0.005577756	0.155113932	0.01465442	0.000490992	0.019246206	0.011684772
CNNM1	0.044027232	0.000808054	0.002888624	0.003106675	0.000195614	0.023955669	0.000470099	0.234750121	1.97E-05	0.12681436	0.000955168	0.008518325	0.240200327	0.006197159	0.000150238	8.58E-05	0.004342251	0.016817845	0.000522584	1.22E-05	0.008206577	0.050424242	0.009599176	0.00055037	0.000115846	0.000200927	0.0016939	0.44342236	0.135129173	0.040600014	0.000346821	0.013782358	0.017325602	0.307959361	1.61E-05	0.00446639	0.151884374	0.001530057	0.085019372	0.000554103	0.241037423	0.058870804	0.182179076	0.005451893	0.022830231	0.003163252	2.88E-05	0.001244587	0.136368267
TXNL4A	0.001173291	0.000633871	0.021229058	0.005897832	1.93E-05	0.007453988	3.62E-05	0.087639075	9.01E-06	0.007598446	0.01401879	0.08733343	0.265868205	0.000834547	0.000564083	0.000140401	0.002543705	0.018808021	8.12E-05	2.31E-05	0.008913934	0.075799901	0.003143005	4.06E-06	0.001016843	2.24E-05	8.43E-05	0.672776304	0.014718679	0.18748626	0.000168044	0.001763401	0.014313091	0.559260166	5.60E-05	0.001630215	0.013369734	0.000339283	0.03978977	0.007742545	0.203786978	0.010850835	0.053377591	0.009447107	0.054010062	0.001284076	0.000133006	0.023007717	0.041764007
STX18	0.012194468	0.000279403	0.007220428	0.003026692	5.73E-05	0.007058164	6.35E-05	0.043289002	0.000837419	0.089371711	0.032869136	0.082304249	0.088534758	0.000185275	0.021334458	0.000233883	0.000363479	0.002809215	0.002356168	0.000982523	0.021818594	0.13070001	9.87E-05	8.97E-05	0.063936531	1.89E-05	0.004924607	0.303607453	0.001494732	0.066781178	4.64E-05	0.000828947	0.166589089	0.260985636	0.00025492	0.001306836	0.007055364	0.002359327	0.005806577	0.03304418	0.021878186	0.184238465	0.005842332	6.26E-05	0.050614292	0.000152535	2.24E-05	0.023975414	0.287988316
GLRB	0.024136744	0.296277425	0.072635392	0.004145524	0.003504437	0.102737316	0.005766154	0.390164923	0.002770372	0.012425443	0.018828125	0.000311712	0.037830396	0.105960483	0.080101191	4.86E-05	0.000419697	0.544500885	4.58E-05	0.000896006	0.025222621	0.035673074	0.144304273	0.016324519	0.075897403	0.508004537	0.000114052	0.509825915	0.110698379	0.077615104	0.00090814	0.121865808	0.009053366	0.140257938	0.00114888	0.005751436	0.038870753	0.002587502	0.079915808	0.000776247	0.166478591	5.97E-05	0.000693248	0.021302005	0.001999689	0.007540433	0.009432461	0.010067516	0.118014837
USP30	0.062761983	0.000101918	0.00747883	0.030532318	0.002349706	0.03154812	0.000162731	0.002503857	0.002463362	0.037965089	0.002507303	0.001955964	0.090235875	0.002602507	0.036402041	0.00036355	0.016031798	0.014443118	0.000388967	0.001855877	0.000689443	0.029840542	0.095009525	0.044833598	0.000105077	0.044666308	0.017803563	7.33E-05	0.005122411	0.005296665	0.054332149	0.004101655	6.71E-06	0.212756734	0.00037231	0.082011456	0.001185497	0.013735187	0.069025663	0.019550702	0.110663054	0.247716744	0.079571679	0.001144716	0.000198917	0.070115992	0.000634158	0.000512316	0.050766576
PDIA3	0.003057637	0.000608813	0.347703001	0.000189655	0.000194107	0.003315536	0.000192168	0.110844345	0.086690261	0.009133564	0.064611219	0.028149908	0.149413652	0.003818483	0.012897732	0.001951656	0.019067859	0.001323637	0.004876933	0.004132816	0.0207073	0.016484342	1.28E-05	0.000197122	0.592736177	5.27E-05	0.09954416	0.00578554	0.015145089	0.02346938	8.95E-05	0.009223312	0.305513123	0.257074067	0.007487589	0.006119832	0.128540103	0.016015428	0.085600938	0.105609821	0.007005608	0.186656128	0.016059727	0.000173716	0.009752035	0.000260951	0.001923009	0.002361122	0.028388207
NEUROD6	0.09922674	0.003358615	0.00139443	0.02068971	0.002412888	0.016212729	4.48E-05	0.05092805	0.000234242	0.081965505	0.000107518	0.013321126	0.04305616	0.004939756	0.022452142	0.001716661	0.000435492	0.101473882	5.61E-05	0.000431256	0.055761581	0.248879373	0.003020732	0.000186927	0.008632915	0.00653296	0.000135017	0.656212732	0.01006888	0.032172837	0.003848925	0.001360326	0.065224376	0.307783025	0.007256758	0.000497095	0.001824214	0.001811147	0.002316176	0.004440974	0.030239022	0.00734988	0.002862345	1.95E-05	0.118761898	9.06E-05	8.43E-05	0.102583596	0.408050301
ADARB1	0.085202745	0.002661885	0.003012404	0.025472551	4.50E-05	0.054697674	0.000172567	0.186166392	0.008147703	0.079208236	0.007734432	0.003859264	0.046193601	0.0203272	0.000588782	3.44E-05	0.003697431	0.005803489	0.004490586	6.63E-05	0.006633621	0.059297071	0.004992384	0.001670279	4.92E-06	7.08E-05	0.005046089	0.367681729	0.080231002	0.093498316	0.001856739	0.047446193	0.00576321	0.293753142	3.00E-05	0.003327885	0.015309938	0.002852078	0.283448871	0.001726928	0.038780789	0.138719373	0.208234162	0.048713433	0.006162983	0.004265786	0.000133078	0.000265905	0.291009659
MLF1	0.023723761	0.199136748	0.036190954	0.001598624	0.000288809	0.018352102	0.012590938	0.372494941	0.000162228	0.03552481	0.003652557	0.008707801	0.325091073	0.074962877	0.023891266	0.000101487	0.00166913	0.308162048	5.65E-05	0.000537159	0.033405325	0.018982706	0.039883611	0.00709715	0.020975036	0.018924765	2.92E-05	0.66320976	0.277823118	0.060413175	4.70E-05	0.083173798	0.088370843	0.062165483	0.000821336	0.006458864	0.168111858	0.003766429	0.042753315	0.000930326	0.274781816	0.000956461	0.011009294	0.035093518	0.011257931	0.004295295	0.002888552	0.001843456	0.085313386
SAMD13	0.205175987	0.029530517	0.300537288	0.003002352	0.026891141	0.010491844	0.00677693	0.621973578	0.00071328	0.041994049	0.161630126	0.000142627	0.005284603	0.117419055	0.137225323	1.06E-05	0.000829593	0.295183292	3.58E-05	0.01006967	0.021475973	0.016543719	0.088695874	0.021977483	0.037772455	0.115350906	0.000478069	0.287180227	0.198432479	0.050388199	0.005280224	0.361060709	0.005282593	0.077169668	0.000948922	0.026504436	0.01790803	0.023514828	0.029922176	0.001452443	0.205711387	0.008359723	0.002058133	0.003896671	0.001143423	0.000714716	0.008583374	0.032892758	0.122770538
CECR6	0.006281379	0.001187723	0.000956102	0.02065058	1.06E-05	0.056854422	2.27E-05	0.062838017	0.00236744	0.012473117	0.015602516	0.004199373	0.303095532	0.004424604	0.005575386	0.000338278	0.001420349	0.005921885	0.00291763	8.32E-05	0.026170646	0.087145103	0.000529261	0.000219021	0.000406414	2.72E-05	0.006410041	0.795894094	0.026586501	0.244684272	3.98E-05	0.001067748	0.02050806	0.110165349	0.000713998	0.002004715	0.00334842	0.012980874	0.044084886	0.001335914	0.008681307	0.129008658	0.100293231	0.286802065	0.021298272	0.004060012	9.54E-05	0.002688306	0.086639715
FAM124A	0.122924115	0.025834845	0.033402525	0.000875185	0.000489341	0.088877092	0.068459175	0.021427724	0.000161797	0.048941033	0.000824854	0.04592766	0.105515765	0.004794724	0.003320059	0.001076507	0.094818614	0.006254382	0.006651714	0.004496689	0.064932301	0.156223574	0.301855001	0.071483748	0.001057122	0.056093863	0.007563839	0.147928721	0.011674218	0.004516218	0.000554965	0.000899596	0.009956947	0.209777968	3.16E-05	0.012264184	0.426303214	0.000262243	0.068625675	0.000558626	0.179363938	0.021154747	0.305972847	0.002340013	0.000444467	0.000654836	2.46E-05	0.000483166	0.098098358
NAF1	0.022112895	0.002132516	0.004684944	0.000250109	0.000295127	0.024714361	0.000743579	0.053977394	2.19E-05	0.175124035	0.023638967	0.03854924	0.646695155	0.000217656	0.00056157	0.000166392	0.009506556	0.001518641	0.001402902	5.81E-05	0.004651558	0.088427923	0.009868707	0.000753846	0.000168618	8.94E-05	0.003097126	0.300799998	0.040460151	0.014891498	0.000275239	0.00099358	0.100495918	0.100464255	3.18E-05	0.000360822	0.116496591	0.037152261	0.034587556	0.016725369	0.208987398	0.246691393	0.062215526	0.001789679	0.079006052	0.000651533	4.12E-05	0.0050621	0.060561797
CACNA1B	0.096840812	7.05E-05	0.000211625	0.001392276	0.000925803	0.103177726	1.20E-05	0.054161915	0.000625901	0.068937495	0.005114657	0.010161859	0.359933548	0.008105916	0.001646944	7.30E-05	0.002277979	0.010640251	0.00013114	6.07E-05	0.012316094	0.020670755	0.017838601	0.000562432	0.000313507	0.000847902	0.000290891	0.22605169	0.163595747	0.017582209	0.002029486	0.005320718	0.062044718	0.155099859	0.000110821	0.005884119	0.038984194	0.000209328	0.027926113	0.001740785	0.217559823	0.096763916	0.228745202	0.008606996	0.021778746	0.009631414	3.80E-05	0.003374052	0.118137468
NDUFAF4	0.00845342	0.023496806	0.213851514	0.002727436	0.001588716	0.003452958	0.000572268	0.204780019	0.001012463	0.039283952	0.004420009	0.003056775	0.15098546	0.090231064	0.016060589	0.002324074	0.000707392	0.26636067	4.76E-05	0.000292757	0.059002554	0.056754694	0.019949254	0.000433769	0.027387482	0.020262797	0.001125617	0.860828729	0.131741085	0.029772477	0.000355222	0.01393974	0.267455952	0.110216541	0.002512185	0.001366716	0.10325333	0.004990661	0.023402176	0.003612565	0.118317969	0.012920635	0.002387472	0.019695663	0.069800582	0.000945404	0.007565993	0.023347681	0.192546098
ISCU	0.001330458	0.000742215	0.010332883	0.012467876	0.000863482	0.034053807	9.14E-05	0.121940263	5.45E-05	0.088486941	0.061236054	0.02645791	0.603638528	0.000129991	0.000820618	0.000150884	0.001111545	0.005286829	0.000100769	2.90E-05	0.014593535	0.137766108	0.001033931	1.24E-05	0.002264697	0.000297424	0.001023664	0.890987732	0.009773574	0.047073632	3.65E-05	0.000160649	0.207100037	0.499590355	4.72E-05	0.000405768	0.027769306	0.027352517	0.028553199	0.005749497	0.242571824	0.045936778	0.015520666	0.003930273	0.111092623	0.000907925	4.86E-05	0.040082851	0.078633922
MCF2	8.92E-05	0.025816177	0.206183963	0.013154123	0.000639758	0.006250218	0.006015653	0.212482609	0.003164831	0.003209346	0.025612342	0.003765855	0.653874047	0.185221024	0.24431049	0.00482251	0.000750902	0.979809647	0.000146002	0.000110821	0.002267353	0.011272291	0.0007672	0.00291763	0.655807934	0.363938957	0.019217271	0.069186491	0.151846536	0.025667627	0.000166608	0.013345179	0.000357519	0.000698777	0.069759298	0.017679352	0.00704682	0.032150148	0.048706899	0.004970055	0.01906549	0.000277608	0.000215933	0.00036312	0.008865398	0.008771629	0.226750287	0.011464136	0.014396521
SLC16A2	0.110989305	0.000209328	0.003574799	0.011799936	0.000113836	0.157371628	0.001519718	0.092780261	0.000402968	0.073006948	0.090843647	0.001867078	0.009539512	0.021653243	0.021915234	0.002241219	0.013435788	0.135114742	0.010623163	0.002322135	0.01507566	0.053583365	0.105140547	0.011446833	0.000507578	0.001773597	0.015214446	0.074244894	0.032552506	0.080139316	0.000696694	0.014050238	0.00150823	0.131915985	0.000474981	0.016815835	0.04935294	0.001337135	0.356078771	0.000366351	0.031471009	0.148681023	0.446693704	0.057643269	0.000303814	0.015195492	0.00023575	0.001300159	0.164348409
IFT81	0.032894696	0.070474624	0.377662692	0.002763192	0.000951722	0.001412523	0.005237001	0.356504176	0.007302781	0.005064829	0.015498696	0.00409067	0.012497816	0.047873824	0.029863733	0.046395498	0.001387681	0.591375457	0.000553888	0.008226896	0.056567085	0.01533478	0.005103241	0.001038023	0.813543112	0.045642908	0.00236464	0.276096514	0.2155662	0.123159757	0.000889401	0.434161749	0.051050753	0.013457471	0.05482088	0.028101301	0.00870737	0.017838888	0.070220099	0.000739486	0.002102863	0.044098312	0.014657723	0.015960646	0.031412996	0.025846405	0.058013677	0.026456762	0.015797376
HELQ	0.129662382	0.052431362	0.124974458	0.000645143	0.000646077	0.002733037	0.005279506	0.134072733	0.009493705	0.009986959	0.005740594	0.004034811	0.008255831	0.003460425	0.018738449	0.009417455	0.003102582	0.271551899	0.006998859	0.001061932	0.023807621	0.272858197	0.005634404	0.00426873	0.059927818	0.002226715	0.00051964	0.668021536	0.013376985	0.054240822	0.010991416	0.058382217	0.074057142	0.057015537	0.005366525	0.020503322	0.002231598	0.00681046	0.011348684	0.001928681	0.000648087	0.00815517	0.042501303	0.000332893	0.151731444	0.016946867	0.002074647	0.113894837	0.044197968
[truncated: 13,223 more rows]
[truncated: 54 more columns]
