# Supplementary material for: Twelve-hour rhythms in transcript expression within the human dorsolateral prefrontal cortex are altered in schizophrenia
Source: PLoS Biol. 2023 Jan 24;21(1):e3001688. doi: 10.1371/journal.pbio.3001688 (PMC9873190; doi:10.1371/journal.pbio.3001688)
Supplement: S10 File — Bootstrapping was performed by resampling from the SZ cohort 100 times. The p-values obtained for each gene (rows) are shown for every sampling attempt (columns). SZ, schizophrenia. (CSV) [file pbio.3001688.s021.csv]

	V1	V2	V3	V4	V5	V6	V7	V8	V9	V10	V11	V12	V13	V14	V15	V16	V17	V18	V19	V20	V21	V22	V23	V24	V25	V26	V27	V28	V29	V30	V31	V32	V33	V34	V35	V36	V37	V38	V39	V40	V41	V42	V43	V44	V45	V46	V47	V48	V49
HACD4	0.001139044	0.000406988	0.000717229	0.000252766	0.000114841	9.69E-07	1.86E-05	6.29E-05	0.003443337	1.40E-06	0.000389829	1.08E-07	0.01606224	0.010391542	4.27E-06	0.009990692	3.20E-06	0.116535362	0.047794199	0.000385305	0.006207857	0.033704796	9.08E-06	6.10E-07	0.005060952	9.37E-06	0.141323065	0.003253071	0.000576289	0.000620373	6.08E-05	0.000731588	0.012663311	0.017789563	0.061485553	5.53E-05	1.16E-05	4.91E-05	2.85E-05	1.33E-06	1.94E-05	0.000283424	2.55E-06	0.001128274	0.00348857	0.001301882	0.002431125	0.011665028	0.003468323
C2orf50	5.65E-05	0.000103282	0.000200209	0.016484558	4.98E-05	4.60E-05	3.14E-05	9.82E-05	0.020309251	0.00069533	0.001432268	1.35E-05	0.007883557	0.013811437	3.02E-05	0.005318492	0.000107661	0.245373535	0.067296905	1.30E-05	4.21E-05	0.004138918	0.000139181	3.27E-06	0.001519	0.000128986	0.005365592	5.37E-05	0.005950604	0.004313029	0.071117721	0.003847417	0.004606899	0.000605798	0.002510175	3.24E-05	1.08E-07	0.000276172	4.49E-06	0.002377707	0.000162085	0.000466653	0.000265115	0.008490467	9.87E-05	0.123247351	0.125596159	0.011977278	0.003771096
ZNF778	0.003025758	8.36E-06	0.000118072	2.26E-06	0.000659	1.05E-05	6.78E-06	0.000154474	7.80E-05	7.87E-05	0.000197481	8.17E-05	0.00018348	0.078812699	2.17E-05	0.024723552	0.000100194	0.078138011	0.058876117	0.002815892	0.000606516	0.011273224	2.55E-06	0.000102923	0.015509968	0.000168403	0.64508831	0.010395778	0.00018427	0.003268365	3.52E-05	0.018867901	3.48E-05	0.100698891	0.002575727	0.000589859	1.44E-05	0.002151973	0.000524307	0.000134155	1.39E-05	0.000197338	0.000258151	0.000336124	0.000123457	0.000345386	0.003941976	0.003239573	0.019567072
LOC100506388	0.000419912	0.001117073	4.20E-06	0.041622277	0.006506394	0.036029049	0.000567529	4.49E-06	0.004278351	3.59E-08	0.007151789	2.77E-05	0.019674267	0.000128483	0.001048362	0.000397798	5.65E-05	0.099179712	0.000787878	0.004293931	0.007913856	0.000189296	0.002113059	2.48E-06	0.025712214	0.000888324	0.000499249	0.002270225	0.008977331	0.004247693	0.007653084	1.49E-05	0.000945332	0.000466653	4.30E-05	0.013314449	4.77E-06	0.002528483	0.000485249	6.82E-07	0.004465816	2.18E-05	0.126067802	0.026002207	0.003130727	0.138184476	0.002121675	0.08186312	0.000454806
NHS	0.00110896	0.000600772	0.011513102	0.000311066	6.54E-05	2.21E-05	2.51E-07	2.04E-05	0.012526894	0.000477064	0.028150842	0.000408137	0.064702833	0.057153605	3.97E-05	0.000775457	0.009479488	0.060814311	0.026363137	0.000445042	2.60E-05	0.000532994	2.62E-05	0.004835146	0.00908546	2.37E-05	0.404260143	0.000523948	0.005474294	0.009094793	0.004825956	0.007067713	0.000332534	0.014540548	0.035108524	0.00102912	0.001425088	0.001099124	0.001012894	0.03272238	0.003575374	0.003999199	0.000510809	0.019213179	0.002538966	0.006151926	0.02058352	0.002836642	0.046637242
LOC100505715	0.001299943	0.000992719	0.002263404	0.069142766	0.003968039	8.62E-05	0.001153044	0.002681701	0.015411245	3.95E-05	0.001112909	3.99E-05	0.00039866	0.080451495	0.001468167	0.03693902	4.67E-07	0.019039858	0.11822219	0.025812659	0.004934946	0.014223343	3.70E-06	2.37E-05	0.006814193	1.09E-05	0.258375124	0.01920205	0.011207242	0.00030044	0.006687541	0.048897021	0.002448716	0.077373791	0.077979552	2.27E-05	3.23E-07	0.001398451	0.000305179	2.31E-05	4.67E-07	0.007645761	0.000310635	0.09612527	0.012233957	0.002740288	0.042901076	0.184104418	0.05740052
BOD1L1	0.017687968	0.00049609	0.013157354	0.000255422	0.005531087	8.88E-05	3.08E-05	0.000781704	0.00671863	0.001488127	0.001356305	0.001393209	0.041065338	0.024442102	0.00068973	0.002969109	5.22E-05	0.018987373	0.023396002	0.000465935	0.014112199	0.042659906	0.000159284	0.000102348	0.001216011	9.14E-05	0.025308564	0.000685709	0.004566333	0.015795294	0.00155375	0.006164132	6.71E-05	0.014029057	0.000974769	0.002379861	0.00063344	0.000347827	0.000231801	0.000352494	0.000943609	0.002640489	5.00E-05	0.003675748	0.015636333	0.007729549	0.041021111	0.001252341	0.014129
TIMM8B	0.000208394	0.004213014	0.001625118	0.001141485	0.000145786	1.22E-05	5.56E-06	3.96E-05	0.081465143	1.30E-05	0.018926488	1.76E-06	0.00637328	0.113613675	0.000765477	0.116244579	0.000110749	0.614703788	0.038756737	0.035291609	0.001307123	0.026610051	0.008030025	0.000301589	0.04736779	6.76E-05	0.170199392	0.022678019	0.013231737	0.148523138	0.003573794	0.007954206	0.005223862	0.022355286	0.022848612	0.000130134	6.04E-05	0.000289742	6.28E-06	0.000441739	0.002664254	3.05E-05	0.000803458	0.15498728	0.022771357	0.019150427	0.078620137	0.158663925	0.049411168
TUBB3	0.000223903	0.000240201	0.01504012	0.004644091	0.000907135	0.000520789	5.07E-05	0.000460909	0.10485716	0.000655626	0.007926707	9.04E-05	0.077128312	0.01983409	0.00011398	0.004791565	3.31E-05	0.144824954	0.014167699	9.19E-05	0.024237693	0.001502343	0.035016694	3.95E-07	0.005210795	0.000138966	0.017774198	0.009122077	0.003499914	0.047130855	0.037613278	0.001649457	0.053992615	0.115440582	0.014226574	0.000228785	0.001954241	0.000984462	0.003108254	0.000312287	0.000891052	0.000101415	0.000195327	0.00109618	0.042673332	0.00641198	0.005374567	0.011446402	0.003455399
UBL5	2.78E-05	0.000576576	0.002595543	6.88E-05	6.56E-05	5.50E-05	1.62E-06	6.84E-05	0.015197861	0.000148874	0.035813008	0.000472397	0.003585856	0.036288385	0.000261525	0.003794933	0.002782649	0.085075805	0.002314309	0.000659647	0.000181183	0.001159003	0.001568828	0.007855986	0.01519104	0.001008155	0.00493631	0.019923551	0.000807407	0.047023661	0.020396845	0.048952305	0.000379777	0.006972724	0.000882867	0.000220098	0.002182272	0.0002094	0.000411368	0.020764811	0.001529123	4.16E-05	0.001015694	0.002840303	0.030357417	0.000988554	0.008047975	0.029642307	0.035339499
ZKSCAN7	0.00343149	0.022578938	0.041458147	0.004763276	0.000145499	7.26E-05	0.000277608	0.001401179	0.000708254	0.003154708	0.000106154	0.000521578	0.003962797	0.046623098	2.66E-05	0.020637441	0.001473264	0.047031056	0.057364549	0.01336162	0.002824364	0.048250118	7.65E-06	0.001462351	0.027944996	0.00057155	0.135769685	0.084097626	0.000231226	0.000402896	0.00020344	0.078409121	0.001746672	0.32923096	0.071360614	0.004869968	0.003664188	0.00400042	0.00394255	0.002673157	0.000475628	0.030320729	0.001787813	0.028335722	0.000250612	0.003335281	0.009882133	0.005281947	0.052045231
PPIAP22	0.013900395	1.83E-06	0.001075287	0.006036834	0.000845101	0.001898238	1.08E-07	0.000883442	0.009942228	0.000250181	0.005285178	0.019769256	5.52E-05	0.004516003	0.006415713	0.02147389	0.008695954	0.012865423	0.025333406	2.76E-05	0.000331385	0.011935851	0.000615993	0.069904187	0.001655704	0.003494098	0.00158886	0.001328447	0.000665319	0.01310329	0.004130159	0.006745267	5.73E-05	0.01046772	0.000925946	0.001353361	0.000934059	0.000254417	0.001246454	0.077707006	0.000788596	0.000996596	0.00042982	0.002152189	0.000223257	0.021898649	0.006983925	0.000981446	0.003053831
EIF3A	0.000795632	0.014045427	0.000395501	0.000339642	0.000101774	1.21E-05	3.41E-06	1.93E-05	0.0449754	0.000202938	0.000206456	0.000199061	0.024199352	0.011583465	0.006383978	0.311949837	2.84E-05	0.226848866	8.08E-05	0.066563701	0.002583984	0.099791433	0.008528736	0.000227277	0.00278509	4.63E-06	0.012305037	0.02854444	0.001013684	0.010306604	0.004872481	0.019806376	6.09E-05	0.008901082	0.003376493	0.001017776	0.000469309	2.76E-05	0.000451791	9.94E-06	4.29E-05	9.66E-06	3.64E-05	0.026256229	0.053070654	0.021754406	0.009856358	0.022798281	0.017558301
ATAD2B	0.000126114	0.020167521	0.015828465	0.000242355	0.000494511	2.40E-05	2.26E-06	3.56E-05	0.000826793	0.000158925	0.003044426	2.15E-05	0.299464981	0.087040062	0.000417974	0.000583756	0.000196045	0.313467652	0.000610752	0.001562294	0.002802178	0.004214307	0.001471398	0.000883585	0.003319054	0.000414096	0.166938746	0.000148012	0.006812686	0.138824414	0.000502265	0.011607517	0.002342023	0.098814905	0.012536946	0.001944476	0.002349562	0.002229946	0.000619727	0.000112616	0.008794964	1.73E-05	3.41E-05	0.00138007	0.001357382	0.000203081	0.294860558	0.071060282	0.007117541
SCARNA10	5.02E-05	0.011873673	0.041904516	0.000216867	7.14E-06	5.56E-06	0.007875946	4.92E-06	0.011163517	0.006637211	0.051913768	0.027591389	0.023260231	0.011340643	0.037829175	0.000107015	0.023665676	0.002116505	2.58E-05	0.000511886	2.78E-05	0.000258869	0.125332803	0.061746827	0.000445257	0.001271942	0.000245227	0.000497741	0.004249057	7.69E-05	0.028536614	0.027063888	0.002692542	0.005837522	3.79E-05	0.005372987	0.059926741	0.000155407	3.12E-06	0.369065999	0.008626597	0.024533789	0.000109959	0.00132737	0.042173329	0.000114195	0.00134532	0.00176297	0.05189388
ZBTB39	0.038291053	4.42E-06	0.00819114	0.000456027	0.000667616	2.37E-05	3.23E-07	0.002819625	0.085411965	0.010555816	0.017648407	0.001144716	0.000979436	0.096553116	0.000531056	0.058674364	0.001366644	0.185754127	0.143471772	0.007623647	0.001910444	0.061340952	1.10E-05	0.045362967	0.041949749	8.82E-05	0.45376971	0.005432508	0.004571718	0.08550322	0.034954947	0.051543935	0.00308413	0.093993006	0.001293194	0.003735628	1.76E-06	0.000667544	0.000317815	0.004814971	2.06E-05	0.001876196	0.004556713	0.226593982	0.000186496	0.717239387	0.08782654	0.058330379	0.454876265
PAXIP1	0.006259121	0.000146002	0.000835121	0.025842312	0.000391983	6.09E-05	1.83E-05	0.001528477	0.002430622	0.000873893	0.000617286	0.000850917	0.003980029	0.175330886	8.36E-05	0.095972986	0.000148515	0.299077845	0.322635141	0.0028174	0.000818751	0.070076718	3.98E-05	0.000345386	0.01932224	0.000180824	0.594576151	0.029102312	0.002395513	0.042474666	0.002002489	0.02187754	0.000727065	0.480262622	0.004971922	0.002616365	3.95E-07	0.001234822	0.000515404	0.000554247	0.000723116	0.001943399	0.004970486	0.040115088	0.005319425	0.072710278	0.048959772	0.019089255	0.036187364
ROMO1	3.95E-07	0.000761456	0.000931834	0.000176301	2.01E-05	8.45E-05	3.37E-05	2.43E-05	0.010493136	5.78E-05	0.008033902	0.000467443	0.045969375	0.046297852	0.000303096	0.005408527	0.005009185	0.128818608	0.000529907	0.000192383	0.000203369	0.000486182	0.012452654	7.00E-05	0.003174381	0.002134167	0.006999433	0.018230978	0.002283149	0.034476412	0.007431299	0.015407153	0.000291106	0.027021742	0.001571484	0.001316888	0.036444474	0.000799438	0.001117432	0.005832352	0.004880882	0.00337398	0.002831903	0.000237042	0.218162928	4.03E-05	0.003335711	0.002872397	0.004758178
LINC01184	0.000157346	0.191527281	0.004443989	0.000186783	0.0003899	3.20E-05	9.65E-05	0.000346893	0.023348184	6.99E-05	0.015713301	0.000108738	0.001553894	0.033245144	0.003414618	0.00954863	0.001077369	0.124315924	7.87E-05	0.000680181	0.000108595	0.003195058	0.082672	0.006590973	0.002819338	0.009934761	0.001004135	0.006268814	0.007106843	0.076135199	0.005975877	0.101523135	5.22E-05	0.001495163	0.004726731	0.009399003	0.034775021	0.000986616	0.003636618	0.003775619	0.003064314	6.82E-05	1.20E-05	0.007848017	0.080251465	0.001941389	0.061619457	0.006349156	0.000674293
BMS1	0.003992665	0.003997835	0.007515734	0.000504419	0.003686661	2.50E-05	0.000593449	0.000284501	0.01619959	0.003696857	2.69E-06	0.178858765	0.000903258	5.38E-07	0.001530703	0.23498964	7.77E-05	0.001235253	0.000106441	0.00603511	0.000377623	0.167567125	0.010589059	0.000289239	0.000369294	3.77E-06	1.04E-06	0.002820846	5.04E-05	0.001716302	0.024752917	0.010234232	3.55E-06	0.04770438	0.000100625	0.005946727	0.035064009	3.33E-05	0.000418763	0.006651283	0.00110415	0.004141862	0.000106154	2.52E-05	0.151634516	0.016633395	0.001317534	4.99E-06	0.00285696
ULK2	9.04E-05	0.00632496	0.042529736	0.002228654	0.000489126	2.31E-05	5.40E-05	1.03E-05	5.13E-06	0.00118801	0.000188076	0.043754255	0.418212268	0.031606994	0.00369858	0.000184916	0.007475886	0.062649834	0.001426739	0.002073641	0.000271864	0.001227858	0.000740491	0.002762977	2.39E-05	0.000521148	0.003451091	0.016998992	0.010892047	0.012193822	0.02557192	0.099460228	0.000228426	0.001450504	5.59E-05	0.000391049	8.40E-05	0.004059222	0.000246448	0.312012948	0.00033878	0.00024853	0.000259228	0.000711628	0.093707249	9.51E-05	0.086265072	0.005075814	0.010576207
CHD2	1.89E-05	0.020213831	0.0038635	0.029802202	0.001923511	1.87E-05	3.45E-05	7.07E-06	0.113606567	2.93E-05	0.007947744	8.81E-05	0.103643841	0.025156423	0.000855656	0.069689725	2.19E-05	0.745457109	0.014368088	0.001083113	0.006920239	0.058213707	0.004496115	0.000242355	0.011119433	0.003873696	0.235443262	0.012798578	0.00033239	0.09517459	0.002008808	0.000877411	0.013028333	0.162544262	0.006291358	0.002010244	3.01E-05	0.002583625	0.000120513	3.04E-05	0.000613049	9.47E-05	1.56E-05	0.048583765	0.079391106	0.020488675	0.183129398	0.022799789	0.009285418
HIST3H2A	1.65E-05	0.019161484	0.000472109	0.011329012	0.004337082	0.000117929	0.0001735	0.000135735	0.047981019	2.49E-05	0.031778233	3.55E-06	0.034349185	0.115618714	7.99E-05	0.108967036	2.92E-05	0.580376107	0.004416132	0.005716111	0.001425878	0.00499978	0.032761295	0.000209471	0.018559455	0.00468078	0.111332788	0.026366009	0.040390794	0.101817508	0.062408592	0.017418222	0.001037808	0.015938604	0.109267798	0.003558358	0.001376696	0.000944614	0.003448937	1.19E-05	0.000667329	1.19E-05	0.001298148	0.011491563	0.144995116	0.028862578	0.065108924	0.232338418	0.006900351
COBLL1	0.001772232	0.000330739	0.00815517	0.000946193	0.000501547	0.000100769	9.73E-06	7.84E-05	0.026811014	0.000149089	0.026705973	0.000180609	0.081202505	0.09366259	0.0004841	0.025142351	0.00132378	0.173910932	0.106423798	0.005142156	0.011754991	0.001891274	0.010112677	0.000162156	0.034424286	3.87E-05	0.091011009	0.021769843	0.003347055	0.053626588	0.000874395	0.003595118	0.01477741	0.121873204	0.040392589	0.00358679	0.000373028	0.002689599	0.00017228	0.00023496	0.000322051	0.037211567	0.011682977	0.02062861	0.029546313	0.013920426	0.048548799	0.008610586	0.011252834
ZNF773	0.011954877	0.002709415	0.046398944	0.000202004	0.000720101	3.26E-05	1.91E-05	0.000111898	0.005999427	0.000266982	0.009351257	3.80E-05	0.008620422	0.106964869	0.001158644	0.089680371	1.65E-05	0.423098139	0.19800133	0.04700887	0.018763004	0.272120542	9.80E-05	0.001123391	0.135552496	0.000257002	0.524624398	0.038377499	0.000817603	0.009900872	0.002133306	0.138940799	0.000195686	0.143378793	0.013404269	0.002926102	0.000313148	0.000847471	3.18E-05	0.002631442	0.000188794	0.014770948	0.000126616	0.046576716	0.003427398	0.021121864	0.213694348	0.093676806	0.223583912
ZNF674	0.001266988	0.004107399	0.084590234	0.13578943	0.030098298	1.72E-05	0.000138463	0.000352422	0.057864193	0.000424507	0.004058576	0.000232662	0.110461804	0.030102964	0.000259874	0.02283296	0.00010479	0.335688496	0.039705623	0.000736183	0.031246065	0.121752654	5.42E-06	0.000798361	0.005726163	0.002779777	0.090215627	0.036838216	1.97E-06	0.008650937	0.046048353	0.008732284	0.000756	0.075918512	0.008771917	0.006454197	1.38E-05	0.004833279	0.001050301	2.75E-05	5.13E-06	7.92E-05	2.19E-06	8.33E-05	0.209610535	0.038540552	0.216049115	0.007426561	0.081956243
DOCK10	0.002350639	0.029264002	0.003393365	7.79E-05	0.000793766	0.017616385	0.00020344	0.007743837	0.004757101	0.000189368	0.00017228	3.27E-06	0.002306124	0.147146335	0.000284572	0.047417043	5.72E-05	0.046700784	0.059567822	0.107690247	0.02895412	0.011317811	9.09E-05	0.001143351	0.292224629	0.001377486	0.538391356	0.000391121	0.07999493	0.248599288	0.000149807	0.005398475	0.001652832	0.065932666	0.174834903	0.015178116	0.001018279	0.001386245	0.024426307	8.32E-05	0.000650815	7.69E-05	0.013573641	0.090587327	0.000107374	0.007064123	0.093472612	0.104455305	0.00730795
GAB1	6.10E-07	0.094772089	0.000297281	0.024167474	0.000422497	0.019072741	0.003480169	0.006308949	0.135858643	0.00014234	0.008484795	3.59E-08	0.155328393	0.028761199	0.000309056	0.01359676	1.26E-06	0.791449423	0.010674786	0.003618668	0.004702966	0.009106568	0.005160536	1.31E-05	0.124270619	0.003416556	0.370021347	0.025610834	0.439429731	0.270379434	0.000572771	0.007192355	0.008578492	0.04312401	0.094554827	0.002058779	0.030139223	0.019535553	0.030244479	1.14E-05	0.004014492	0.000151099	0.002061364	0.006733708	0.016224432	0.00392697	0.009074546	0.042427567	0.003424023
THOC3	0.007454849	0.007934605	0.041710733	0.000695115	0.012917692	0.004554918	0.000472325	0.00199854	0.001914752	0.000898232	0.056199406	1.63E-05	0.151970317	0.044294609	2.74E-05	2.01E-05	0.003366944	0.03837477	0.013469174	0.004548097	0.003697934	0.000123888	0.006935173	9.04E-05	0.011797065	0.001791546	0.019280454	0.000523804	0.105577655	0.115830949	0.001377342	0.002255722	0.055225678	0.164640125	0.007928718	0.003700231	0.001979155	0.003938458	0.001834625	0.002404057	0.080961478	0.024426379	0.015673812	9.44E-06	0.006520323	0.000159284	0.003154133	0.003874773	0.004762486
CSGALNACT1	0.000874467	0.011666607	0.000109815	0.000157992	0.000241565	3.95E-07	1.33E-06	3.31E-05	0.043168812	4.67E-07	0.001845538	0.000111754	0.012035435	0.130344537	0.000531487	0.195452636	0.002943118	0.726285106	0.005900632	0.00173899	0.001286661	0.022936134	0.00700173	0.006908895	0.003356174	8.38E-05	0.566038425	0.022667106	0.004626931	0.129877489	0.000483956	0.047714503	0.005406373	0.01815918	0.352724715	0.008602903	0.000534861	0.015557283	0.000564586	1.11E-05	0.000849481	0.00010881	0.00030805	0.55215099	0.001446914	0.012892132	0.24635631	0.080442089	0.001761893
LINC00116	0.000189081	0.022176724	0.003471769	0.000410148	0.000748246	0.000327436	1.76E-06	7.71E-05	0.015706408	0.000299291	0.099758191	0.00011879	0.002008449	0.089657252	0.000134945	0.034715428	0.002564526	0.158599809	0.008248723	0.009485161	0.002715087	0.015141427	0.003102726	0.006074312	0.029890585	0.000973405	0.030833584	0.055529241	0.005903791	0.267530766	0.007468994	0.01753152	0.000911443	0.007678357	0.001921932	0.00013796	0.002388836	0.000572699	0.002411811	0.021390389	0.011548068	1.26E-06	0.000368217	0.059905058	0.017270964	0.007356342	0.145101521	0.058994226	0.024694832
MRPL21	0.017115592	0.000659862	9.51E-05	0.006358418	5.93E-05	4.26E-05	2.41E-06	0.000282777	0.018782748	0.000372023	0.006644821	0.000140401	0.075915927	0.183047189	0.00031882	0.06636324	0.002368661	0.870937277	0.284118605	0.003607396	0.011077431	0.015606178	0.005819141	0.000308984	0.010026017	3.95E-07	0.193622498	0.004729172	0.014118302	0.249528788	0.047008368	0.027990013	0.095239711	0.007782608	0.460141662	0.002237916	5.13E-06	0.004345626	0.000749682	0.001996243	0.008674845	0.00268048	0.003980819	0.404787644	0.005775201	0.135985367	0.119640924	0.07168543	0.00698414
APBB2	2.26E-06	0.087618613	0.000720316	0.000373602	0.004089593	0.00573047	0.001950364	0.004885908	0.050050747	8.61E-05	0.037480667	3.63E-06	0.003767578	0.314013965	3.10E-05	0.018568358	9.33E-05	0.45504815	0.034282341	0.007657751	0.004524188	0.000278972	0.00021701	0.000816598	0.397821275	0.001243654	0.583872754	0.017329192	0.73008625	0.112859219	0.00148425	0.358519122	0.000151243	0.028677984	0.004173023	0.000581961	0.026154993	0.02392336	0.008413571	0.000236037	0.001570551	0.002610692	0.003414187	0.008504755	0.008941504	0.003363856	0.01659965	0.077671753	0.035318175
CCK	0.00202927	0.00487801	0.001230802	0.012040963	0.001659581	0.000916182	8.40E-05	0.00038868	0.220308834	0.000114195	0.033635223	3.34E-06	0.058470242	0.09524208	3.87E-05	0.024423794	0.000659862	0.610905517	0.147099235	0.00068815	0.010282983	0.005776637	0.001407713	2.50E-05	0.069566735	0.000426087	0.12303892	0.013901184	0.031877602	0.333689489	0.007550269	0.003127137	0.160852695	0.011140972	0.144024762	0.001188513	0.000507865	0.006868258	0.001422144	0.000300871	0.003414618	0.000704951	0.003151262	0.012593235	0.012308125	0.112469139	0.056951924	0.080050286	0.009685262
ENTPD5	0.013840299	0.03137365	0.003081258	4.77E-06	0.002825585	4.61E-05	2.48E-06	0.000138391	0.048425952	0.001686074	0.016765576	0.001829815	0.067665589	0.055481855	0.001360828	0.024167187	0.012751192	0.253608078	0.002277405	0.008978408	2.18E-05	0.007763869	0.00752277	0.026414903	0.003545937	1.76E-05	0.24091271	0.000428743	0.037069909	0.222318252	0.027362425	0.105437433	0.000435062	0.007540576	0.078849173	0.03177651	0.001853077	0.002743304	0.002682706	0.002376343	0.032060759	0.000155551	0.002981746	0.076824606	0.005557652	0.237986212	0.168133756	0.115785716	0.05809926
CCDC191	0.040900418	0.11913331	0.003009963	1.62E-06	0.000341078	5.84E-05	1.46E-05	4.36E-05	0.004449087	7.67E-05	0.0092348	4.34E-05	0.296131675	0.158588034	0.001063727	0.031185539	0.001490281	0.212152983	0.003756808	0.019260494	0.014282074	0.032417525	0.028452825	0.081119219	0.008712468	0.001894074	0.188617513	0.001403764	0.011185272	0.486654534	0.001334263	0.01430189	0.001101062	0.013656783	0.039535461	0.043578565	0.001397517	0.000119293	3.64E-05	1.36E-05	0.007087817	6.67E-05	0.002363419	0.209062714	0.000404978	0.071707687	0.792715011	0.129171353	0.003103875
SNRPG	5.33E-05	0.000354791	0.005145458	0.00171386	0.000458396	7.66E-05	2.19E-06	0.000727998	0.016469121	0.000635738	0.036082898	0.005711803	0.015467463	0.098336944	0.007534976	0.016097134	0.021631057	0.32560242	0.005201389	0.0095678	0.005871554	0.002573357	0.002784013	0.058607879	0.049997544	0.002712215	0.017417002	0.002375697	0.007705138	0.026960929	0.103285711	0.02155531	0.000962779	0.000815018	0.024718885	0.000189655	0.000806115	0.000404763	1.11E-06	0.050436016	0.001518067	0.001391773	0.002351716	0.011386737	0.0081416	0.045540739	0.063963886	0.021889459	0.097272391
ZNF528	0.000650887	0.001976355	0.005895247	0.008248148	0.017708215	2.76E-06	0.000333754	0.000484243	0.07370533	0.000640476	0.00831011	0.004962157	0.033934981	0.555464695	6.07E-06	0.073173305	0.001674371	0.463566368	0.291028111	0.002911671	0.001115278	0.003966028	6.82E-07	0.003861275	0.060928399	0.001046711	0.898226791	0.019726034	0.027196427	0.084033869	0.10263888	0.16991622	0.006227673	0.136003963	0.244255565	0.000741927	7.54E-07	0.007659044	6.83E-05	0.000477207	1.51E-05	0.000836342	0.000797212	0.003056272	0.298212245	0.091961115	0.167264136	0.080041527	0.225404716
MAATS1	0.011899736	0.012348188	0.049205322	0.029659251	0.005930859	1.47E-06	5.53E-05	0.000796781	0.099697378	0.000534071	0.000939947	7.67E-05	0.07170661	0.494684954	0.000227493	0.226163624	0.000207102	0.463769341	0.717794818	0.005178557	0.107236123	0.187764334	3.41E-05	0.001343094	0.046924076	0.000365561	0.575072082	0.06951145	0.000579879	0.062692913	0.014140488	0.018025492	0.010770708	0.133651924	0.39450958	0.000234529	1.67E-05	0.001201293	9.41E-05	8.58E-06	3.65E-05	0.000831891	2.69E-06	0.03383992	0.039727091	0.050424816	0.579527882	0.053642168	0.110882613
LRRC37A4P	0.055109868	0.002858755	0.002764628	0.0057057	0.054134704	0.032082514	0.000395285	0.007190775	0.000526604	0.100617544	0.024540179	0.009974753	0.007171462	0.000850702	0.004753512	0.000106656	0.12436288	0.000189942	0.017925405	0.000471894	0.000603069	0.00093047	0.00238862	0.072479877	0.000334616	0.007890952	1.11E-06	0.000176803	0.013348122	0.006635272	0.004664482	0.004930997	0.003234332	0.003288683	0.003831981	0.014847557	0.000592084	0.003022599	0.001491214	0.174700641	0.293221548	0.075075672	0.002369091	0.021483942	0.00014593	0.027143153	0.023649162	0.001111617	0.005246694
ZKSCAN1	0.008608647	0.081536797	0.001375188	0.000866785	0.000192455	0.000271362	3.73E-05	0.00100234	0.032225393	4.70E-06	0.003753218	9.23E-06	0.0375898	0.182955646	0.000134801	0.044468576	5.38E-07	0.025908223	0.221341724	0.151098111	0.231087261	0.165352579	0.000856589	2.35E-05	0.28297809	5.04E-05	0.697649088	0.183101612	0.006254885	0.272612072	0.0004258	0.018919524	0.012549438	0.220701715	0.225385977	0.00040067	5.66E-05	0.001089718	0.001188297	8.26E-07	4.82E-05	0.000856087	0.004531727	0.364208991	0.010480715	0.003937453	0.0198333	0.073028416	0.052441701
DCTPP1	1.18E-05	0.000342083	0.028704981	0.010747733	0.008963187	0.000323846	1.30E-05	4.58E-05	0.019258053	0.000111108	0.10553752	0.000190588	0.187767565	0.094989853	8.94E-06	0.008200402	0.005331057	0.388142438	0.070395071	0.00674577	0.01947955	0.002211566	0.000362976	0.000410722	0.038633029	0.012275815	0.276282687	0.020694449	0.002676747	0.089337104	0.021380696	7.67E-05	0.022581235	0.128103282	0.03487719	0.00020983	0.000464499	0.002809286	0.001102857	0.000986544	0.005210436	0.000325569	0.002521016	0.002100566	0.063246262	0.000641912	0.065149634	0.046650956	0.036051953
LRRCC1	0.000195686	0.054026935	0.014851506	0.00064421	0.001499471	0.000317097	4.35E-05	0.000348832	0.002140988	0.006181723	0.001636103	0.001341874	0.413635201	0.014040186	0.000895001	0.011163373	0.001650534	0.064102385	0.000265618	0.001605589	0.046839283	0.111643029	0.000821121	0.000424794	0.000871021	0.004233405	0.042756403	0.010423348	0.001269429	0.05722964	0.000174721	0.00063344	0.000893924	0.014064884	0.00251319	0.000852425	0.04141198	0.000312861	0.073102799	0.003816688	0.001099626	5.71E-06	7.79E-06	0.000296491	0.002263045	0.000352206	0.015943199	0.004597925	0.008078776
LOC100506123	0.043503392	0.008151651	0.007032747	0.053404444	0.00623471	9.80E-06	0.028032159	0.012073344	0.034539307	0.000559632	0.0055392	0.001403189	0.127068454	0.374424878	0.000297209	0.122755604	3.56E-05	0.225809945	0.351089797	0.002359327	0.007354834	0.033576923	5.85E-06	0.0004785	0.159264086	0.000146361	0.119110694	0.039706269	0.031379322	0.021376388	0.010536072	0.46590498	0.010154608	0.107985984	0.116139825	0.017356476	8.29E-06	0.004022749	6.50E-06	0.000213995	3.83E-05	0.124193077	0.001089575	0.0079364	0.081493144	0.060019792	0.224714735	0.069453294	0.058717228
REPS1	0.003104018	0.017706779	0.001524887	0.000782206	5.24E-05	6.80E-05	6.11E-05	4.24E-05	0.006577116	4.64E-05	0.004100147	1.50E-05	0.280167691	0.140600631	0.001220032	0.067596806	0.000387316	0.075013782	0.090580147	0.050439894	0.147613383	0.301756925	0.006270752	0.000164454	0.017830416	6.69E-05	0.518597652	0.065269537	0.006056147	0.020098379	3.11E-05	0.001308416	0.002832046	0.038708201	0.024607238	0.000613265	0.010783129	0.000677165	0.001576223	7.85E-05	0.004443487	0.001879212	0.000530625	0.258995819	0.000841081	0.000215861	0.023810708	0.028383253	0.006316703
SBF2	0.006703624	0.010780473	0.013402689	0.000962994	0.003976152	1.20E-05	3.87E-05	0.000131427	0.019401649	0.000554965	0.004224215	0.001160727	0.111846792	0.539015857	0.000562432	0.067784846	0.005161685	0.273726956	0.115751756	0.001032495	0.001767924	0.022219372	0.000108595	0.017772547	0.047263036	0.002316966	0.399841678	0.00737343	0.007127162	0.117619731	0.001840082	0.019361442	0.001904772	0.07094921	0.034754917	0.00507445	3.82E-05	0.002059784	2.40E-05	0.001827158	0.001916475	0.002308206	0.000752553	0.018029513	0.017023045	0.09666627	0.520883709	0.026022382	0.04727359
RPS13	0.000825788	0.000445472	0.000897299	0.00255749	0.002614211	4.31E-05	0.000210405	0.002642284	0.033331014	0.000181757	0.000637533	0.013153836	0.003839663	0.00730314	0.003757311	0.019411485	8.66E-05	0.143699875	0.000725629	0.000154187	0.000652538	0.003911174	0.003420792	0.000700213	0.018211449	0.011956887	0.00055877	0.006004955	0.004136621	0.015947794	0.103853994	0.231559263	7.72E-06	0.010073404	0.002173441	0.013597549	0.009104343	0.003230527	2.79E-05	0.000239268	3.17E-05	0.020538072	0.000313435	0.000709403	0.096126922	0.058278325	0.049647025	0.007645545	0.003469041
ZNF326	8.89E-05	0.036687296	0.001474772	0.001839579	0.000381356	0.000123601	9.15E-05	0.000302091	0.07003249	3.84E-05	0.003737279	1.90E-06	0.060039967	0.190836366	0.00042501	0.024568683	7.39E-05	0.409165615	0.039326672	0.017377872	0.000891555	0.010893555	0.005475515	5.03E-05	0.021605425	2.02E-05	0.943110253	0.056799137	0.394346023	0.498589918	0.003255369	0.067034554	0.001118868	0.102563277	0.170793164	0.005203256	0.004743173	0.01405232	0.005496121	1.37E-05	0.001134664	0.000467514	0.010792822	0.139231223	0.031151506	0.009218861	0.227673756	0.214876075	0.004386335
FLJ20021	8.01E-06	0.235116867	1.76E-05	0.000565663	0.000881862	0.000340503	7.36E-06	7.00E-06	0.02291122	1.08E-07	0.164901686	6.82E-07	0.029532025	0.217874945	1.35E-05	0.004848501	0.000861328	0.630870531	0.005079691	0.008580143	0.030245197	0.006378163	0.053902078	0.00015311	0.061076375	0.002463937	0.132826459	0.071904199	0.042579923	0.541045522	0.001393209	0.004484842	0.008310541	0.016207703	0.150377616	5.65E-05	0.016039624	0.002553756	0.000550011	2.52E-05	0.035100698	1.49E-05	0.000328082	0.194181088	0.01060227	0.000324205	0.17608247	0.078631481	0.000944039
ATRIP	0.024426953	0.039626214	0.004182428	0.004937674	0.001563012	0.000755354	0.005745979	6.36E-05	0.001862196	0.002866079	0.00354048	5.30E-05	0.283869681	0.361583256	4.17E-05	0.008241974	0.014251057	0.007973951	0.136342492	0.008626238	0.032246286	0.004520813	0.000274521	0.000872385	0.048240856	0.00304658	0.168015074	0.000701218	0.021717717	0.004421086	0.000229575	0.014557779	0.008820021	0.015166413	0.032816221	0.00229198	0.012584332	0.000700715	0.008070878	0.120155574	0.122423537	0.09418643	0.000998534	0.027130301	3.77E-06	2.84E-05	0.083790975	0.030596577	0.041638647
PTPRB	0.008321957	0.004017651	0.008139374	0.006923542	7.19E-05	0.000271074	8.26E-07	0.000161797	0.007241537	0.001247818	0.252279164	0.000642846	0.551389497	0.084258813	0.000749394	0.003228875	0.006268024	0.093021073	0.075833861	0.001268496	0.011709973	0.001048291	0.005632825	0.000360894	0.080378979	0.000252981	0.257225274	0.016077749	0.003336716	0.020823614	0.000934921	0.002831329	0.036862268	0.010724542	0.143734912	0.004376212	0.000867359	0.011540458	0.011842872	0.023724551	0.035149664	0.008315567	0.006392881	0.003220403	0.001471541	0.000155766	0.034359883	0.001190451	0.027690184
LOC100130691	0.039871046	0.017379092	0.004336938	0.002191247	0.026309001	0.000565232	0.000114554	0.00017788	0.013053821	0.000100051	0.017860787	0.00023977	0.010427154	0.231568381	8.89E-05	0.064909325	9.55E-05	0.053166863	0.057630059	0.024826654	0.03403794	0.023606586	0.004384684	0.002599923	0.046369219	0.016350223	0.181930797	0.020400937	0.005562319	0.207475039	0.007816282	0.003324726	0.002847196	0.202928414	0.048531927	0.006321442	2.41E-06	0.000619439	0.000250109	3.08E-05	0.00055037	0.006408318	0.015500778	0.131352082	0.050126422	0.174031194	0.307906087	0.035111755	0.044267182
ATF7IP	0.00449195	0.022132783	0.006328119	0.000245873	0.000176372	7.48E-05	2.93E-05	3.51E-05	0.041638217	0.001150388	0.003194556	0.000532564	0.025507517	0.049628932	0.002705179	0.02079791	0.028706273	0.37431158	0.02681044	0.006261203	7.59E-05	0.019946957	0.023823201	0.006662268	0.000154618	1.33E-06	0.097534096	0.011880709	0.164810071	0.130576014	0.003930416	0.014278197	0.003225573	0.010655616	0.060227935	0.003363138	0.0017298	0.001260813	3.23E-05	0.015143653	0.064602388	0.002806486	0.005845635	0.499078721	0.034840429	0.07412456	0.260939614	0.079953287	0.030205133
UCHL1	0.001968026	0.011697409	0.001872247	0.015619173	0.005328328	0.000709762	4.27E-06	0.000290388	0.03201129	7.89E-05	0.059881652	0.000502408	0.011252044	0.335003612	0.000204948	0.001320765	0.001896372	0.437946953	0.033451348	0.005072296	0.008738387	0.002656284	0.00046493	0.000602352	0.050145952	0.011181682	0.20485232	0.044108292	0.006030946	0.131235481	0.050142074	0.003398463	0.006745626	0.046028249	0.033870794	0.000103497	5.52E-05	0.002844037	0.005533959	0.00050808	0.00029965	0.000166105	0.001429898	0.001818901	0.012792906	0.006947307	0.049406286	0.03205121	0.024967378
ERCC5	0.020923844	0.000630927	0.162223611	0.00014952	0.006896905	0.000650097	4.70E-06	0.000659934	0.013323496	0.049818767	0.025162454	0.022011731	0.0495893	0.00849937	0.002501057	0.013963649	0.010527097	0.002010603	0.091048774	0.006022187	0.001518282	0.080056317	3.27E-06	0.186790319	0.031402226	0.001582757	0.211055618	0.00400042	0.000788883	0.004938607	0.013096039	0.012305253	0.000606803	0.156327609	0.000950788	0.001152901	0.000716439	8.61E-05	0.000826649	0.278291674	0.002550095	0.003375775	0.000161869	0.002571634	0.005480828	0.162433334	0.032206223	0.021552151	0.559381936
SAXO2	0.00690229	0.007985654	0.003170432	0.000576217	0.113852046	2.25E-05	0.000101271	4.28E-05	0.000314369	0.001756365	0.008507196	0.000174649	0.012566455	0.268568107	0.000195758	0.030199533	0.003023173	0.022832601	0.071368943	3.67E-05	0.015227083	0.003867162	0.015801325	0.001169055	0.016957134	0.011389753	0.686588638	0.003715524	0.024870235	2.98E-05	0.000450283	0.004121902	0.112342631	0.144492312	0.025258305	0.002877854	0.12798539	0.006181938	0.000497454	0.000704161	0.340316971	0.015528205	0.000108595	0.05781616	0.002086565	0.002035947	0.016927984	0.105381287	0.004384468
SNX1	0.028377365	0.070689947	0.000388105	0.002307991	0.000930182	0.000152464	0.000459545	0.026254721	0.123753098	2.43E-05	0.008813344	3.05E-06	0.016100724	0.317557784	8.49E-05	0.355793229	5.24E-05	0.201111344	0.06468194	0.03264929	0.004576744	0.147355124	0.000530481	0.000364484	0.079625456	0.001213211	0.810454135	0.074055777	0.052036543	0.552886635	0.002971551	0.023683195	0.00091094	0.029841475	0.21029269	0.019695448	9.12E-05	0.003140492	0.001184348	1.62E-06	5.89E-05	0.000246807	0.003973423	0.168705773	0.070522944	0.163906921	0.205382981	0.09964597	0.031238382
CBR3.AS1	5.56E-06	0.012807984	0.014096906	0.002607964	0.018899061	0.001587854	0.047895004	0.000193173	0.024695263	0.014664041	0.082997389	1.74E-05	0.045224612	0.006637857	0.000203512	0.412054059	0.00568014	0.317559722	0.070162732	0.005360925	0.002120598	0.186039955	0.056777813	0.002117295	0.052458932	0.120102084	0.523082315	0.033886302	0.027314823	0.030186107	0.003886045	7.26E-05	0.013300448	0.064285614	0.000226918	0.006784972	0.003794	0.004466821	0.008967351	0.031854842	0.068679308	0.0001567	0.004938536	0.000438508	0.088887503	0.191066264	0.031036916	0.023150452	0.514489858
TAF1	0.05825018	0.012351634	0.010826208	8.34E-05	0.002499836	9.66E-06	8.97E-07	8.87E-06	0.020861021	0.001013397	0.00662838	0.006632903	0.039875067	0.391691498	0.000528328	0.177565535	0.001715009	0.293959706	0.192061029	0.00634054	0.031930805	0.068827787	0.000286152	0.07156804	0.113620999	0.002962791	0.786783685	0.008020907	0.000961127	0.206491905	0.001467808	0.023011881	0.002639771	0.106619089	0.061186011	0.005838527	1.93E-05	0.00089773	7.93E-05	0.001087636	0.000146792	0.000708182	0.000693033	0.155644234	0.004510044	0.178465095	0.607607966	0.045728779	0.087447445
LRRC75A	0.047745951	0.000537159	0.006482414	0.000724624	0.007312976	0.015985416	1.04E-06	0.002312945	0.002485189	0.183467352	0.039117667	0.486696393	0.002775398	0.017714893	0.001869232	0.001520364	0.061379148	0.024672718	0.077463969	0.021249952	0.001640483	0.015136617	0.002165543	0.99203165	0.009579934	0.078534697	0.029529655	0.000359099	0.002748761	0.004835792	0.091980429	0.051500713	4.67E-07	0.007796609	0.007490174	0.007486871	0.000222252	2.84E-06	0.007701405	0.242895275	0.00255591	0.001286589	0.009699478	0.01373691	6.82E-05	0.452976124	0.000672283	0.009477622	0.292436075
MED31	0.040360423	0.000293834	0.000643779	0.001786018	0.002155491	0.001043983	7.39E-05	0.002849493	0.027327531	0.003022886	0.045168465	0.000854579	0.054716772	0.203498708	3.18E-05	0.090550064	0.005328185	0.448443643	0.782082407	0.00247363	0.008632413	0.02598756	0.000121662	0.00346861	0.1282537	0.002346618	0.549872616	0.016935522	0.069744795	0.398154778	0.004067407	0.005826465	0.052571728	0.028249564	0.230159412	0.001236546	2.27E-05	0.002839011	0.000359099	0.014346693	0.001953882	0.002565603	0.014271161	0.07934975	0.000285937	0.193520616	0.174615703	0.111900928	0.056481574
SVEP1	0.010497301	0.006520539	1.08E-07	0.004400623	5.83E-05	0.029761779	0.003975865	0.029122057	0.004345267	8.51E-05	0.010685197	5.02E-05	0.046114623	0.003578174	0.00126067	0.002773675	0.000417543	0.000561785	0.019855342	0.006081061	0.012690737	0.005408814	0.008288858	0.001736405	0.026115792	2.41E-06	0.016370255	0.076401642	0.020881052	0.093124821	0.002200222	0.010311989	0.002265702	0.000683771	0.054972302	0.060306698	9.23E-06	0.000837275	0.001060712	3.59E-08	0.007271548	0.003151405	0.279933772	0.228057016	0.018613663	0.01161082	0.001064517	7.57E-05	0.000863984
OR2L13	0.001654555	0.000191953	0.00081229	0.000689586	0.001260957	0.02015029	0.017976166	0.424274626	0.001270147	0.012745161	0.237555207	0.074862216	0.045276378	0.002344895	0.009991625	0.000737117	0.042209156	0.012786804	0.011904977	5.37E-05	3.95E-05	0.000118575	0.020142176	0.048106594	0.027633176	0.047974629	0.000921997	0.000971825	0.062752721	0.102155463	0.022259292	0.077947674	0.229699616	0.00069332	1.83E-06	0.007334372	0.00119081	0.082549081	0.000805469	0.009873589	0.010486531	0.010375674	0.348894709	0.00060709	0.023091075	0.021222956	5.91E-05	0.000107015	0.005854753
NVL	0.26948971	0.011122592	0.020521056	4.48E-05	0.103987539	8.21E-05	8.85E-05	0.00051404	0.007768967	0.003463656	0.001354295	0.002476143	0.038356318	0.737349075	0.000700787	0.009102045	0.016685952	0.004758322	0.288223384	0.024431835	0.130380867	0.016683511	1.76E-06	0.011907993	0.023009296	0.006203477	0.628694828	0.00064421	0.000722111	0.006652719	0.001031274	0.019847157	0.00150823	0.303277469	0.366297889	0.00105066	0.001687367	0.001142705	0.003388698	0.00436896	0.005821798	0.003050241	2.01E-05	0.000553888	0.002247034	0.001131792	0.085550966	0.019442718	0.11175769
SCARNA13	0.002360117	0.008157108	0.032884501	0.001217663	0.000574853	2.84E-06	0.000116062	1.98E-05	0.003947073	4.49E-06	5.37E-05	0.057846243	0.201936234	0.060684141	0.039149761	0.001850492	0.032494134	0.131073002	7.96E-05	1.65E-05	0.000917546	0.004141575	0.001502702	0.004386551	0.001082107	0.107981533	0.001368224	0.000917905	0.000206025	0.00114687	0.043498725	0.075451679	2.66E-05	0.012297211	0.001285081	0.016463305	0.001737267	0.000123457	3.22E-05	0.018402648	0.000234457	0.003377067	5.56E-06	3.25E-05	0.185271929	0.001893787	0.060423298	0.002631155	0.000534933
WASHC5	0.00011398	0.035611399	0.004962947	0.022565009	0.000298286	0.012110392	0.008139302	0.0048788	0.014903129	0.000611685	3.48E-05	9.69E-07	0.004062812	0.018440917	0.002088719	0.052774917	0.007302278	0.210063223	0.047266267	0.151180608	0.064498352	0.15839023	0.01337519	2.17E-05	0.001957903	0.000139396	0.501963431	0.037648531	0.386762978	0.054831075	0.000307045	0.00036592	0.005111928	0.031377025	0.344993048	0.001922291	0.057167678	0.007210017	0.017418007	0.00084065	0.002839585	0.000303527	0.008930016	0.180747993	0.002180046	0.001389619	0.013008517	0.055315211	0.014870604
RPL39L	0.000138966	0.010736389	0.003589734	0.001249254	0.000359602	0.000397296	1.35E-05	0.000538595	0.022958032	0.000243504	0.0143897	3.31E-05	0.075258327	0.362459985	0.0001567	0.051598646	0.001979011	0.600270758	0.028781733	0.001450792	0.002000982	0.008719791	0.00267287	0.000364771	0.062897466	0.001178389	0.436947521	0.051782234	0.073546943	0.23992735	0.002589297	0.124678218	0.000546062	0.645625648	0.049369382	0.001401035	0.028259616	0.005434805	0.002402334	0.001307626	0.002034152	0.052611217	0.006274701	0.018894179	0.032175134	0.001162306	0.071370164	0.024033355	0.031534622
ATAD5	0.001783792	0.063384689	0.015026694	0.000132934	0.001024812	1.02E-05	9.42E-05	1.20E-05	0.074124488	1.14E-05	0.01604508	1.22E-05	0.232832318	0.241339766	0.000523876	0.048020005	0.000152033	0.249887061	0.03962205	0.031834523	0.04369775	0.072795646	0.005748061	0.00058153	0.082116353	0.000226488	0.854321509	0.031115535	0.017567634	0.191802412	0.000284213	0.016315042	0.006144818	0.103955948	0.040350084	0.012932913	0.009478842	0.003888414	0.000325067	1.63E-05	0.001679182	0.002311366	0.001114776	0.081604216	0.016729677	0.004013559	0.124428863	0.096392934	0.021213981
RBX1	0.026225428	6.93E-05	0.017053056	0.005658313	0.01221572	0.000510163	1.60E-05	0.0015829	0.060944625	0.001534365	0.073997621	0.003392719	0.002449434	0.148293958	0.000214354	0.087412982	0.006747565	0.254345015	0.325089421	0.013684641	0.002874982	0.018302202	0.000165028	0.017289775	0.098806792	0.000595746	0.120734699	0.005722644	0.054263366	0.190625926	0.048674949	0.132046586	0.010369356	0.093706243	0.03910144	0.003219542	7.75E-05	0.003351938	0.000274521	0.025117509	0.022068021	0.003625704	0.004482042	0.04711147	0.006836882	0.233098833	0.268497458	0.252655243	0.134285543
TJP1	0.002441392	0.184833888	5.11E-05	0.003392217	0.0010391	0.000148587	6.82E-07	0.001608317	0.045651811	4.20E-05	0.013762757	1.53E-05	0.06318509	0.214482477	0.000695689	0.023624751	0.002248111	0.746165686	0.001419775	0.002716308	0.00267129	0.017889075	0.003429193	0.006809957	0.027241301	0.006027141	0.074612142	0.138709896	0.016357618	0.452868139	0.001179825	0.015705044	0.000753559	0.037081468	0.236037249	0.000497598	0.003207121	0.000680037	0.006914137	0.000101702	0.000579879	3.18E-05	0.000171059	0.057984598	0.011609958	0.033254693	0.086226301	0.096886332	0.013999189
USP40	0.003599355	0.066266312	0.032809831	0.000449924	0.002343531	5.54E-05	2.79E-05	0.001810788	0.02462806	0.001910372	0.004075162	1.27E-05	0.096572789	0.38720784	9.62E-05	0.041580419	0.001529267	0.471302702	0.100397052	0.029243898	0.011641262	0.033036282	0.000127191	0.001499686	0.217667951	0.002519006	0.805500845	0.014810438	0.03823024	0.113144187	0.000698489	0.054631045	0.02522377	0.256463567	0.240005754	0.002903845	0.001603794	0.001024525	0.002338433	0.005020314	0.002295785	0.000570545	0.001202513	0.0779611	0.006006607	0.010174567	0.277365189	0.367694653	0.034677375
X11.Sep	0.00148985	0.137641681	0.001447848	0.000100051	0.000115559	2.51E-07	8.22E-05	2.69E-05	0.007011782	0.000464068	0.000790319	0.018211449	0.147912351	0.401137062	0.017721426	0.058841439	0.002761325	0.322327198	1.50E-05	0.006860862	0.001037234	0.013492006	0.012995377	0.0559069	0.000276172	0.002906286	0.003787825	0.016893808	0.001073133	0.020869708	0.036120736	0.271159594	6.35E-06	0.000163736	0.004922812	0.008962541	0.015873052	3.98E-05	0.001131002	0.014704679	0.00022778	1.90E-06	2.70E-05	0.013538962	0.068297629	0.004532516	0.01359676	0.008835386	0.006658966
PTGR2	9.88E-05	0.015082912	0.001717666	0.045902746	0.00015591	8.36E-06	9.80E-06	2.80E-05	0.053299762	8.48E-05	0.008995927	0.000147653	0.380158687	0.100577983	0.002533438	0.304199717	4.00E-05	0.957808075	0.020390096	0.004418357	0.00526213	0.058291464	0.001971832	0.00030044	0.097661107	0.001457828	0.312447686	0.122260627	0.026321422	0.049662534	0.01840473	0.006058732	0.000731014	0.004505592	0.228249937	0.009153022	0.001893284	0.003261113	0.000764257	4.38E-05	0.000494511	0.000532348	0.001197631	0.025975857	0.229456005	0.027202817	0.029388141	0.085523683	0.060153408
SLC24A1	0.329475433	0.000177019	0.052049395	0.002064092	0.005792145	2.59E-05	2.96E-05	0.006203406	0.39868149	0.000754636	0.024984682	0.000630784	0.004888851	0.096198361	0.022346886	0.07133728	0.001229366	0.332566564	0.152565596	0.099573238	0.005355612	0.167460432	0.005874641	0.002467024	0.039687027	1.04E-06	0.078077988	0.013484324	0.003451737	0.051832995	0.011781628	0.137276013	0.074800756	0.267242281	0.031112879	0.0151667	4.67E-07	0.002708769	8.44E-06	0.002938021	0.00090613	0.042215187	0.002195914	0.342478529	0.040283886	0.217050127	0.142762549	0.257019931	0.201547231
AHI1	0.001026105	0.021511226	0.011418544	3.87E-05	0.004473283	1.40E-06	0.000194466	4.46E-05	0.039208707	0.000108523	0.011341505	0.000178598	0.075568136	0.250531594	0.001765412	0.250301696	0.000853358	0.75929249	0.008511576	0.052876009	0.016684659	0.11844656	0.024122026	0.00194742	0.011934415	0.000155192	0.413679428	0.049557493	0.007302422	0.088484859	0.000663452	0.01984608	0.000977426	0.036249829	0.053288561	0.004735993	0.01007606	0.000548072	8.11E-05	2.49E-05	0.003291986	2.32E-05	0.000432046	0.138823193	0.023500037	0.007075108	0.294417132	0.109137413	0.028852167
NDUFA8	0.000922213	0.00550007	0.01310609	0.000158207	0.008119199	0.000770144	3.20E-06	9.94E-06	0.029759123	1.80E-05	0.427489752	0.000326862	0.016871335	0.053946305	3.58E-05	0.001123391	0.005668652	0.263193289	0.05992789	0.004551758	0.008313557	0.009655107	0.004804201	0.003848279	0.025666263	0.008470005	0.151486612	0.062193771	0.004132098	0.135649423	0.011086764	0.002069836	0.006526857	0.051570214	0.001950579	0.000229431	0.000450067	0.002697497	0.001433201	0.002651187	0.009635721	4.02E-05	0.002273671	0.023892917	0.007563695	0.005465535	0.334990186	0.203795953	0.025969467
COX5B	1.82E-05	0.018852033	0.0098812	0.013235471	0.000880857	5.24E-05	0.000109169	0.000219308	0.18906776	7.59E-05	0.067873157	2.10E-05	0.036807199	0.282821641	0.000580812	0.062298597	0.001552745	0.80174716	0.029798971	0.007013505	0.002421432	0.015338514	0.00882677	0.002168487	0.053173182	0.001102283	0.149190934	0.036992869	0.02498102	0.251006396	0.038974932	0.058455667	0.007295026	0.02320071	0.019190347	0.001236258	0.00181847	0.004097419	0.0005895	0.007113736	0.0078282	0.000777898	0.00120639	0.114155465	0.105497385	0.02253672	0.24642818	0.114949123	0.041212453
ZNF417.ZNF587	0.005804997	0.00386149	0.03091012	0.105713641	0.003147672	5.38E-07	0.000527538	0.003657798	0.073529496	0.002170856	0.000401388	8.00E-05	0.032054513	0.427403809	0.000450714	0.317646024	1.23E-05	0.726379377	0.499476196	0.015422518	0.031031172	0.125634786	2.47E-05	0.000291178	0.115717005	0.000156987	0.52468995	0.092104783	0.007086955	0.071935359	0.037488995	0.153970975	0.025391419	0.350582973	0.295210503	0.01082506	3.23E-05	0.006651283	0.000140545	0.000201933	2.05E-06	0.016932076	0.000266264	0.07373606	0.180659466	0.122696873	0.466145864	0.077379391	0.224055914
GXYLT2	7.50E-06	0.613722952	6.07E-06	1.02E-05	0.002500913	0.0036914	0.002981028	0.000329016	0.029724947	3.13E-05	0.047883229	1.47E-06	0.066657398	0.038624413	0.001276968	0.047890696	0.006481696	0.873642564	0.014613279	0.056444885	0.000790176	0.104781484	0.088934675	0.00220496	0.061744386	0.000183911	0.380361015	0.152443898	0.335784777	0.782798666	0.000300081	0.038498407	0.000995016	0.001542837	0.115742494	0.004454328	0.062294863	0.008786492	0.004099358	6.65E-05	0.245073491	2.19E-06	0.003191684	0.201460714	0.00251319	0.058500254	0.291241854	0.348194819	0.002609615
A2M.AS1	0.013966018	0.00427153	0.059635456	0.04315158	0.008327916	0.003201736	2.08E-05	0.013166042	0.041543658	0.00324503	0.000624753	1.01E-05	0.031284692	0.187831394	0.000673934	0.013803323	0.001364275	0.401789062	0.477220458	0.037062011	0.007914933	0.040023976	1.79E-07	0.000272367	0.3008919	0.003517792	0.859060481	0.036351711	0.033593652	0.013348122	0.00279464	0.023933842	0.154015705	0.425857634	0.380822247	9.31E-05	5.17E-05	0.022287293	0.001180471	0.030822814	0.000590361	0.007105694	0.000199491	0.037953817	0.003439819	0.024002194	0.025012899	0.101415941	0.287527587
COX14	0.000209615	0.013305833	0.006898844	0.002618518	0.000358955	0.000218805	3.98E-06	3.20E-06	0.024340867	0.000577007	0.072467241	0.000185706	0.01687435	0.404561408	0.000387459	0.118499547	0.028364298	0.821093417	0.121493391	0.012563367	0.006006391	0.028065904	0.00355886	0.013401827	0.042066996	0.000322338	0.216767888	0.063654794	0.015476295	0.282507524	0.013381221	0.012839719	0.006459079	0.03415253	0.013023163	0.000231155	0.004508967	0.002231167	0.000487044	0.075302482	0.028434373	0.003264559	0.007452193	0.197604214	0.033807109	0.005721496	0.244106727	0.069819537	0.08646065
CEP290	0.000456098	0.093781488	0.038431778	0.001200287	0.000700428	3.17E-05	3.34E-06	9.18E-05	0.007892388	0.00023934	0.024731593	0.000909576	0.229629972	0.411712946	0.000790535	0.004698514	0.000703156	0.569011878	0.005211082	0.002364281	0.021320314	0.011832533	0.003514633	0.007405883	0.017301837	0.026200442	0.278383073	0.009989615	0.002124259	0.167315041	0.005887852	0.033555886	0.001133084	0.302228209	0.017705702	0.00083347	0.006403148	0.00053522	0.001527616	0.003169283	0.002100997	0.000182619	1.66E-05	0.010039084	0.032215054	0.000959261	0.218230849	0.018754388	0.043130974
TMEM256	9.99E-05	0.006249285	0.007979479	0.000569253	0.000498244	0.000132216	0.001633016	0.000208753	0.019867763	0.002090729	0.018194505	0.000244006	0.00633214	0.032752966	0.000479576	0.057848469	0.001440309	0.260405722	0.022435126	0.001016197	0.000234888	0.053495556	0.03711866	0.000259443	0.010656621	0.001028259	0.036038957	0.052461733	0.033063566	0.029882687	0.002719826	0.068843224	0.001450576	0.133225011	0.00124351	0.002568906	0.110557726	0.003671512	0.00011757	0.018409684	0.052725017	0.056986818	0.003808072	0.016661397	0.081483092	0.001708045	0.034924074	0.017134834	0.039924033
ZNF546	0.003664691	0.009686483	0.16638511	0.012008439	0.007875874	1.24E-05	1.58E-05	0.001104078	0.013389335	0.003852659	0.018701257	0.000136309	0.07633846	0.590253465	0.000539384	0.022020778	2.65E-05	0.114191939	0.02259021	0.018045308	0.072615217	0.021833672	0.000754492	0.004743101	0.068476119	0.028478816	0.452806034	0.001539032	0.003848566	0.043547404	0.030616896	0.025555263	0.00475746	0.955695699	0.141966809	0.005559806	0.009015887	0.001200862	0.001416975	0.002275897	0.00680127	0.013050303	9.15E-06	0.000424364	0.04346857	0.002773459	0.231324267	0.017986721	0.394077354
CPS1	0.005948306	0.042966125	0.012794701	0.002232316	0.004562385	0.001314016	0.000322051	0.096267862	0.001804542	0.012568106	0.00924916	1.16E-05	0.009154601	0.089188122	0.030129458	0.003358328	0.000409142	0.010537579	0.01548491	0.000431974	0.033744716	0.00326578	0.044991698	0.005391654	0.013545065	0.024190019	0.048198926	0.004250924	0.029414204	0.186677165	0.005814474	0.034712844	0.081906989	0.010342719	0.304998401	0.007066923	0.000372023	0.004608551	0.000614701	0.00138165	0.016273758	0.001548006	0.003235122	0.090741334	0.002058348	0.002778844	0.153157644	0.065166219	0.010091999
USP48	0.013247174	0.02300384	0.004654861	0.008866834	0.006180358	0.00022699	0.001165752	0.002963294	0.103825203	0.001537883	0.002836857	5.95E-05	0.032584959	0.102010143	0.001229222	0.320348726	2.91E-06	0.055693372	0.039100507	0.019870133	0.042845002	0.225077962	0.002659802	0.000161367	0.078738532	0.000180393	0.448483707	0.009064136	0.018124645	0.206462037	0.000579879	0.015525189	0.002837575	0.262893675	0.018886712	0.072399392	0.002495313	0.002210776	0.003728304	5.71E-06	0.003629294	0.004329974	0.003744459	0.106383878	0.044396849	0.10613481	0.06493905	0.019846798	0.022443885
NDUFB11	1.21E-05	0.035372598	0.010182968	0.009508351	0.007393677	0.00038667	0.000113118	0.000467873	0.071839365	4.77E-06	0.07839268	4.77E-06	0.139734026	0.260587228	1.50E-05	0.007421966	2.86E-05	0.71748307	0.027249343	0.036113987	0.052101305	0.007707723	0.006216042	2.03E-05	0.212956046	0.002176528	0.330731328	0.160996579	0.030760134	0.406438143	0.011358449	0.014508957	0.02294597	0.102562128	0.182753964	0.000349693	0.006288702	0.016234412	0.00726681	1.10E-05	0.002650469	0.001930189	0.002201083	0.003491944	0.130782506	0.000391695	0.145743038	0.15536939	0.031657971
ELAC1	0.049538538	0.026783659	0.012861474	7.43E-05	0.212803331	0.00558393	0.001056188	0.001552458	0.004159525	0.00076598	0.025374762	0.000576504	8.84E-05	0.003075299	0.004000922	0.071805476	0.002611841	0.043904529	0.001667263	0.061101433	0.111262139	0.472112514	0.000749035	0.005903648	0.031578778	0.034551585	0.383594377	0.212513554	0.00033038	0.049945563	2.26E-06	2.14E-05	0.007388867	0.011411795	2.14E-05	0.046303021	0.008194515	0.047351276	0.077105839	2.20E-05	0.000638969	0.000101343	0.000992144	0.001742149	0.008614104	0.005439113	0.000725486	0.02669944	0.004467036
FSIP2	0.022446039	0.031844144	0.015716101	0.001662884	0.003746326	1.11E-05	0.000850343	0.000996955	0.026424668	0.000239124	0.012670419	0.000225554	0.135417874	0.268006717	0.000857882	0.153737631	0.000150956	0.479273745	0.091751967	0.022823123	0.016007674	0.067122219	0.00178171	0.001711204	0.117730875	8.33E-05	0.325898085	0.051391149	0.049047438	0.300447755	0.002639771	0.143948369	0.008419818	0.077375514	0.173346023	0.038365077	0.000483597	0.00355606	8.73E-05	1.72E-05	0.000357591	0.007262645	0.006339176	0.047514976	0.053407316	0.078733434	0.306657013	0.161901165	0.028161755
ALKBH7	0.000151387	0.00195022	0.002100925	0.000712346	0.001200718	8.76E-05	7.56E-05	0.000725198	0.045100472	0.001573997	0.018585303	0.000981805	0.008661778	0.007264153	0.002508595	0.028209214	0.000373961	0.151697842	0.001174584	0.000624824	7.38E-05	0.010876539	0.129731739	0.000209041	0.007621206	0.004616449	0.004061879	0.026502497	0.001807055	0.056984664	0.033884292	0.031985587	0.002902624	0.040331991	0.000808341	0.006511779	0.044022565	0.000384013	0.004483981	0.002728083	0.007321089	0.000103713	0.010087548	0.002253496	0.238993255	0.001439447	0.003879655	0.078973312	0.021092426
NDUFB1	4.84E-05	0.022051077	0.032016173	7.99E-05	0.00092408	0.00026612	5.19E-05	1.79E-07	0.041950898	0.001156419	0.343215323	0.000376905	0.088807879	0.444100782	0.000180896	0.011578941	0.031104263	0.479472267	0.201240006	0.037528556	0.00119081	0.003062878	0.007122782	0.011897295	0.104172922	8.41E-05	0.657430503	0.007031383	0.07684313	0.208974617	0.025676961	0.010143479	0.020776155	0.067940791	0.032089694	0.000344093	0.004747983	0.009815576	0.001665468	0.179559516	0.100444367	0.019764015	0.015895022	0.057501181	0.020353981	3.27E-05	0.210103573	0.080609738	0.192180861
NFYA	0.000394855	0.040197297	0.096229306	0.001538385	0.020773714	0.002120526	0.000193891	0.000867502	0.119156573	0.000458899	0.00931586	5.85E-06	0.004222563	0.287678148	0.000643277	0.009656615	0.000985108	0.211505722	0.225703612	0.151255852	0.025052675	0.053950757	0.000563078	0.00067257	0.32351187	0.007774567	0.59979689	0.041659469	0.028292284	0.028470344	0.003453245	0.097600653	0.033502827	0.363958343	0.09823937	0.000146074	1.83E-05	0.002701804	0.001658289	0.004763779	0.001587711	0.000299506	0.00056035	0.054173762	0.037278195	0.018530593	0.225383177	0.459247271	0.244196547
RPL35A	0.013948428	0.012141265	0.003121968	0.001112191	0.000129345	0.000727855	7.05E-05	0.000354217	0.016071933	0.001266988	0.019511572	0.000915679	0.000734532	0.199024097	0.001782643	0.077157606	0.019490392	0.50128824	0.172391896	0.000663452	0.002696348	0.024964794	0.003854669	0.028117384	0.024781565	0.001475562	0.067297623	0.023813796	0.045091426	0.143161891	0.00675295	0.111704416	0.000388823	0.003633818	0.011798859	0.007542443	0.025863852	0.003369097	0.000205379	0.058317312	0.014100209	0.045859524	0.011956672	0.075127941	0.040589747	0.035504922	0.045378403	0.002714585	0.023352707
ZC3H13	0.000231729	0.05258939	0.000360535	0.003414474	0.002448069	0.000117426	0.00066697	0.002624693	0.038008025	0.000194896	0.010764821	0.00024135	0.090010428	0.135013291	0.000383439	0.133598434	7.80E-05	0.397820054	0.007722513	0.034930249	0.003912323	0.029928925	0.016382389	0.000128842	0.040812752	2.27E-05	0.205852901	0.070610753	0.169656167	0.452789592	0.009067223	0.064484136	0.00241138	0.050441904	0.14388174	0.011717512	0.00379321	0.006825825	0.002125552	7.79E-06	0.000834475	0.001121956	0.015056634	0.145834724	0.090958811	0.03862111	0.145848725	0.163542473	0.006068281
KDM3B	0.11320622	0.001739995	0.012483456	0.002242655	0.001570551	7.00E-06	2.01E-05	0.001113196	0.073395449	0.030720142	0.008808175	0.087590252	0.062992383	0.241090267	0.00164716	0.263079058	0.008210741	0.547844099	0.458402134	0.005337734	0.001201508	0.268129851	0.006517523	0.042900789	0.025100564	0.000104646	0.527105531	0.010074122	0.003682425	0.197162511	0.062859341	0.244595817	0.002994239	0.065218489	0.100038204	0.047270144	7.63E-05	0.005473935	0.00058232	0.03949791	0.003887337	0.004330763	0.002164682	0.381175853	0.005001862	0.744174505	0.474047262	0.099737728	0.194726037
AMMECR1	0.00078436	0.001220822	0.030054213	0.010290809	0.000882293	2.77E-05	0.000309415	3.82E-05	0.226265649	5.13E-06	0.057859239	1.50E-05	0.135741612	0.127544405	0.004602879	0.054583946	0.000169408	0.799594577	0.059301953	0.036095247	0.003803477	0.021186195	0.036196483	3.31E-05	0.069229714	6.30E-05	0.238081561	0.182399353	0.010750246	0.06877042	0.005610998	0.004938248	0.01175097	0.453037942	0.044458811	0.01641836	0.000680037	0.013266488	0.000103066	4.77E-06	0.001266342	0.087127441	0.012699856	0.034775093	0.117800447	0.00444284	0.068329579	0.077732925	0.025700869
BPTF	0.003773968	0.037321921	0.018738879	0.001510384	0.001979299	1.12E-05	2.29E-05	0.000666611	0.046200134	0.000497167	0.007226818	0.000118718	0.023076787	0.596113424	0.000563293	0.113758277	0.001076292	0.603736532	0.130245168	0.047809421	0.003220619	0.037340086	0.000664672	0.002665977	0.133233053	0.000168116	0.641573713	0.048884887	0.064657816	0.313451138	0.004953254	0.146104901	0.004433363	0.245056905	0.133091826	0.00278028	0.000352924	0.002350352	0.000470171	0.000808054	0.000806905	0.00134015	0.003775547	0.189199366	0.023546993	0.032095151	0.374059856	0.21493495	0.106714437
HHIP	0.001030054	0.19709739	2.66E-05	0.005303271	0.019975317	0.216341047	0.000302307	0.04031677	0.105914102	0.000929321	0.042447096	3.95E-07	0.005783386	0.051067769	0.00068176	0.076669162	6.00E-06	0.735955399	0.098945075	0.014068905	0.124201047	0.050804916	0.00236464	0.000482736	0.151287013	0.029620767	0.535593736	0.007575542	0.1678065	0.503611919	0.001216155	0.019482997	0.005388352	0.029063828	0.110752299	0.00995386	0.015190538	0.035607881	0.335972601	4.85E-06	0.008947104	0.000191091	0.003491442	0.016548817	0.003534305	0.060440171	0.016580193	0.100972371	0.04484803
LRRC37A16P	0.031460957	0.177839158	0.008307095	0.008532469	0.001872606	0.000149879	3.48E-06	0.001717307	0.008887727	0.000141766	0.041435099	0.001286876	0.002375266	0.610734637	0.003397314	0.301685127	0.007526217	0.986792387	0.080883864	0.135287488	0.005206271	0.008576195	0.082232666	0.421045284	0.150395422	0.033124379	0.174735894	0.04171382	0.025831255	0.337981014	0.060358895	0.114517328	0.004342682	0.173485527	0.270734691	0.012887321	1.59E-05	0.000392844	0.000174649	0.020222806	0.004308003	0.000448344	0.022202356	0.980621542	0.001305328	0.399938318	0.729700909	0.140970823	0.059610255
ANKRD18B	0.000227565	0.038379653	0.021394123	0.003359118	0.047903764	3.98E-05	0.000693966	0.000136812	0.018314695	0.000216651	0.044496434	0.000852568	0.030596721	0.461624296	0.000204589	0.062754947	9.55E-05	0.889655371	0.091064498	0.008958664	0.044676719	0.064850235	0.000324708	0.004332199	0.123576905	0.065783972	0.716982134	0.067299346	0.009035273	0.25035576	0.003085997	0.028330696	0.000608383	0.40873741	0.015121324	0.000354576	4.64E-05	0.003312664	0.000124103	0.000457678	0.000201071	0.000374536	0.00013753	0.007335162	0.037734473	0.008384421	0.485142535	0.05352327	0.045354279
CENPX	0.015571212	0.044340631	0.04170901	0.001792767	0.026950805	0.00416175	0.000837275	0.006419447	0.005648118	0.000344165	0.002593748	1.48E-05	0.053865532	0.079234442	0.000468448	0.016515215	0.000191235	0.37444692	0.049846696	0.056109156	0.15061814	0.103758574	0.009193229	3.44E-05	0.077750588	0.00028486	0.161011656	0.029598725	0.251402723	0.459006747	0.000116349	0.010051792	0.016048814	0.117630214	0.093329374	0.008859439	0.046189939	0.001651468	0.004018872	0.000430323	0.085065466	0.009670185	0.003277052	0.006179497	0.002129142	0.0010307	0.067754762	0.101489606	0.005733127
GLA	0.024342375	0.042645762	1.72E-05	0.00748443	0.000358812	0.000280552	3.30E-05	0.001442535	0.036956467	0.000425225	0.030861728	4.10E-05	0.073523824	0.255105574	0.000463709	0.145481621	0.00134891	0.943558059	0.299499588	0.007423976	0.018409972	0.053895616	0.001461346	0.003249482	0.251679074	0.00019662	0.357909698	0.128290317	0.043669533	0.382317804	0.002227505	0.031843929	0.064276567	0.010384434	0.246859257	0.006300477	0.000324277	0.011706455	0.001894218	0.000661585	0.001740641	0.000709331	0.013267995	0.343166285	0.000169911	0.15824929	0.161778821	0.436864235	0.021399866
RPL34	0.033259216	0.004137698	0.001602358	0.004996549	0.00130619	0.000336052	6.67E-05	0.003977947	0.028524695	0.001518856	0.004696863	0.012870377	0.000188147	0.033981937	0.007470717	0.174388677	0.00362312	0.324002324	0.061658444	0.000449852	0.001042116	0.024588427	0.004821146	0.056332377	0.112331789	0.019809607	0.008482282	0.004402562	0.023128625	0.153172937	0.2034002	0.262221141	0.000361325	0.006282671	0.004830551	0.015839666	0.008329855	0.002549951	3.48E-06	0.083656067	0.000397439	0.057375462	0.007881475	0.034379915	0.012913599	0.348343226	0.161461113	0.00408069	0.029100158
TNIK	0.068000958	0.044555021	0.000346032	0.0001623	0.001135095	1.04E-06	3.55E-06	0.000140617	0.03493269	0.000887678	0.000183337	0.066647561	0.410042057	0.352757671	0.011689295	0.013432916	0.002773675	0.75749502	0.003166698	0.000555467	0.001134018	0.019099163	0.009818663	0.034952363	0.001122602	0.000762533	0.034164161	0.008441932	0.00339035	0.10420559	0.026977299	0.280112765	0.000197122	0.007340187	0.055445381	0.004812243	8.57E-05	0.000340503	2.14E-05	0.003125127	0.000296922	9.39E-05	7.32E-05	0.194636864	0.002996895	0.45388588	0.307879952	0.037134455	0.0064076
TRPV2	0.00043061	0.003430054	0.033672128	0.059048218	0.275848379	0.009224389	0.030051485	0.000596249	0.017756248	0.000115057	0.032314423	0.000345314	0.021684762	0.295757821	0.018237584	0.000342585	0.014607823	0.23527791	0.031796255	0.013079166	0.145856336	0.002018213	0.146555148	0.001984899	0.000728716	0.011742354	0.168564402	0.000134945	0.072659517	0.003619458	0.005521681	0.016405149	0.010872375	0.327601714	0.048303608	0.0001567	0.006368685	0.023330019	0.001140264	0.000128914	0.161102625	0.004033806	5.43E-05	0.057409638	0.000331457	0.000202794	0.233345245	0.182183814	0.007496349
RPL38	8.26E-07	0.086145743	0.011970098	0.000287229	0.001892566	0.000417902	0.001563156	6.00E-05	0.034040022	4.15E-05	0.074731686	0.000226057	0.00655773	0.067470944	0.000182116	0.018372062	0.001793126	0.347565723	0.000360176	0.002977366	0.00328416	0.000905699	0.047284791	0.000388034	0.054441857	0.052149267	0.023168114	0.014982753	0.033506058	0.0909843	0.031624298	0.262779731	5.67E-05	0.01730794	0.009440646	0.014719685	0.317026476	0.010761949	0.001173507	0.011176584	0.004333635	0.130530782	0.005932798	0.007030737	0.699047934	0.000797284	0.186776893	0.009199547	0.003271595
RPL7P9	0.001393927	0.008902733	0.00105346	5.35E-05	0.001436288	0.006869478	0.007308022	0.007403873	0.001643354	0.000190086	0.013385457	1.15E-05	7.63E-05	0.021424493	0.003650475	0.001352069	0.021818522	0.049869959	0.010028099	0.000168834	0.000587776	0.030241535	0.0292803	0.000270715	0.016404144	0.006832574	0.005230467	0.000482879	0.105135593	0.067051642	0.017216756	0.189840237	3.53E-05	0.114946251	0.001225417	0.062722422	0.156070787	0.008274498	0.001879858	0.004436594	0.258995819	0.196193306	0.022978926	7.67E-05	0.02920125	0.013311936	0.015545293	0.003797374	0.005425759
LOC440300	0.019423548	0.00045337	0.011255131	0.022349111	0.001207754	1.11E-06	0.000418045	0.000662231	0.104679243	0.001127412	0.004072649	0.001686433	0.14252023	0.573282151	0.00036951	0.333107492	0.000266479	0.584930127	0.479814386	0.004517008	0.004218758	0.092141831	3.64E-05	0.001308128	0.176342667	0.000373818	0.968175385	0.044320312	0.003729525	0.042623576	0.02506165	0.058381715	0.041200678	0.171148996	0.149839201	0.073681278	2.69E-06	0.0123922	0.000193389	0.000300081	2.78E-05	0.052703908	0.006664781	0.10968509	0.077807021	0.262329197	0.269033575	0.108912325	0.139107802
SYNE2	0.080875392	0.000382074	0.118028335	0.004505233	0.000710623	0.000155192	1.90E-06	0.000589141	0.011185415	0.006264003	0.041847868	0.00914218	0.05462286	0.501271081	0.005724655	0.012557408	0.030222796	0.022558331	0.177912392	0.024326938	0.006271973	0.007668449	0.000390762	0.090814856	0.132998344	0.004080977	0.390497565	0.005326892	0.010359951	0.048576442	0.004781154	0.012511601	0.012636458	0.109219981	0.229991261	0.002599277	8.73E-05	0.003817621	0.002014839	0.097019877	0.020745856	0.046153394	0.00293838	0.008116111	0.006858924	0.013858321	0.172442226	0.007627237	0.154047368
LPIN2	0.006246772	0.002315386	0.016787618	0.074245397	0.002376846	8.65E-06	0.007495559	0.004452318	0.023238548	0.015796802	0.023410146	0.012332392	0.011420985	0.194547547	0.001155701	0.123707793	0.056857007	0.502001771	0.541233849	0.001863416	0.000170198	0.101119629	0.006836092	0.014593248	0.003125271	0.000239411	0.185364118	0.05522015	0.089431949	0.039560447	0.534625824	0.153333622	0.045797705	0.023060488	0.150683261	0.007875013	1.11E-06	0.007226603	5.38E-07	0.042730986	0.035498891	0.0055476	0.010727414	0.344680223	0.180362293	0.137592858	0.314777611	0.257160943	0.211445267
TRPM6	0.005294511	0.085374199	0.01935139	0.00514115	0.061341239	0.21281604	0.000415604	0.102461467	0.031171466	0.001367865	0.016688106	2.26E-06	0.004985923	0.063037975	0.037897886	0.010389172	0.002019362	0.036934856	0.097179125	0.03800544	0.147099666	0.014250985	0.003583056	0.012530484	0.384120802	0.056174421	0.315678177	0.000343447	0.124637796	0.075302554	0.000322984	0.013201008	0.018888651	0.025752062	0.04028324	0.008736592	0.000592013	0.033055022	0.172066578	0.000419481	0.008415438	1.23E-05	0.00490838	0.048878281	4.24E-05	0.016189826	0.087570867	0.249929279	0.009595802
FRA10AC1	0.000252694	0.005586156	0.000614198	0.032308894	0.001804829	0.00046615	0.001296856	0.003569989	0.066743268	0.000818967	0.000597469	7.72E-06	0.198553674	0.022319243	0.003150615	0.191713454	7.96E-05	0.538443122	0.000307763	0.029492033	0.01908387	0.035986545	0.032897353	7.00E-06	0.006905521	0.000131355	0.383843876	0.018483996	0.130473415	0.146987948	0.005003226	0.0052617	0.009716495	0.11384982	0.151991928	0.076973228	0.06816272	0.018142379	0.063935023	2.55E-06	0.000348616	0.001465582	0.035846251	0.027536895	0.119238854	0.003924313	0.002697856	0.018177489	0.002548515
PCDHB13	0.003733833	0.02515671	0.014219394	0.001063081	0.004896175	4.34E-06	0.000144925	0.000437216	0.025274316	0.000815664	0.025832476	0.00101232	0.0033113	0.619782869	0.002248542	0.261332422	0.001531421	0.899608118	0.145308012	0.190239723	0.00240815	0.038600001	0.000399809	0.031640165	0.13438642	0.001313585	0.368036915	0.055231494	0.05913057	0.163104216	0.015611563	0.150235024	0.001552817	0.168165635	0.220375822	0.000663954	1.06E-05	0.001254423	6.64E-06	0.011309483	0.00169706	0.004291274	0.004162827	0.320787269	0.026170789	0.048245093	0.547743869	0.310749944	0.149270989
GOLGA8A.GOLGA8B	0.331986721	0.027028778	0.003968613	2.83E-05	0.001310354	8.08E-06	3.15E-05	0.000522943	0.019018893	3.77E-06	0.055344217	4.43E-05	0.278219229	0.366175114	0.000195184	0.072094823	0.00027409	0.231973826	0.093596895	0.021699911	0.02827814	0.112646553	0.004079039	0.002960494	0.103519989	0.001001119	0.924377513	0.072902051	0.007682234	0.435387991	0.000762318	0.055917598	0.028975157	0.187663601	0.347209173	0.047193966	0.000104502	0.009127174	9.78E-05	8.97E-07	0.000259228	0.0020185	0.004873056	0.18945145	0.006791864	0.033566297	0.148103621	0.131595622	0.008335599
NOL8	0.000115344	0.008412351	0.028592257	0.015485557	0.005587377	0.000103569	0.000781775	0.000926808	0.09788361	0.002810076	0.00783897	4.29E-05	0.059728219	0.584851579	0.000795273	0.017024409	1.89E-05	0.235032145	0.066563414	0.003770593	0.006570438	0.00568215	0.028431142	1.62E-05	0.032102761	0.007740606	0.729331506	0.010965928	0.225225938	0.106988132	0.009749091	0.037931057	0.028663768	0.917950779	0.098260192	0.000858312	0.023897584	0.00720054	0.001212206	0.002341521	0.161158125	0.129979586	0.000601059	0.051089237	0.04201006	0.001121525	0.2447784	0.051686455	0.051301257
POP4	0.015928336	0.107333769	0.000734963	0.008194443	0.000355437	6.14E-05	0.00033598	0.001401251	0.034941521	9.60E-05	0.0591585	5.42E-06	0.152603721	0.546815015	0.000185419	0.178852232	0.000270644	0.552688256	0.612509849	0.010695536	0.035742718	0.045912941	0.00342309	0.001496455	0.248651988	0.000460909	0.75996926	0.169982849	0.310660843	0.872874036	0.00887667	0.202228812	0.084041121	0.065187974	0.606741074	0.003017071	7.04E-05	0.0126529	0.000196691	2.67E-05	0.00213309	0.003016927	0.01376764	0.31921259	0.00983568	0.091808041	0.510702859	0.400987578	0.021385507
ZNF462	0.013760173	0.029783749	0.001209406	0.007286339	0.000984964	2.37E-05	4.12E-05	0.002597912	0.015419933	0.000155766	0.001245305	0.000616783	0.091708457	0.416842357	0.001108457	0.038903349	0.003210926	0.924997419	0.16367171	0.014263048	0.001084477	0.029110353	0.006968272	0.002243444	0.011630995	0.000217441	0.378445509	0.011345597	0.088123211	0.30113508	0.02044057	0.162140756	0.002345972	0.082201362	0.277798348	0.002964586	0.000198702	0.001169917	1.97E-05	0.000824998	0.005353817	0.000878129	0.004818848	0.920481595	0.001413672	0.094908936	0.720815946	0.391992333	0.023018486
NIN	0.001926024	0.019843208	0.013629572	0.000809777	0.000841224	8.26E-07	1.70E-05	0.000245299	0.039396962	0.00036872	0.007919671	7.60E-05	0.256242069	0.848614337	0.001327227	0.07676128	3.93E-05	0.81918545	0.028502007	0.015746471	0.001799372	0.0619913	0.000620014	0.001529123	0.092425362	0.000273156	0.989570764	0.043410485	0.020150792	0.173240049	0.010348032	0.178519806	0.001222042	0.390156308	0.11363902	0.00687594	0.000400886	0.005621768	0.000236109	7.87E-05	0.000202507	0.001215365	0.000407276	0.042893825	0.035432406	0.013188012	0.387145304	0.13972857	0.079989042
SLIRP	4.67E-07	0.003263698	0.001255141	0.011115196	0.009947398	4.86E-05	0.00156014	3.51E-05	0.134726457	0.000169264	0.131443481	0.000957466	0.113016673	0.327803395	0.000105149	0.225122549	0.00150823	0.667112498	0.120537541	0.007544454	0.028494468	0.011377763	0.01166553	0.000283639	0.180020102	0.011553597	0.687346899	0.067262657	0.034944465	0.223916051	0.043339835	0.000726419	0.024008369	0.03644153	0.124416154	0.000323343	0.000146792	0.016554848	0.000366351	0.001887253	0.0032586	0.00052524	0.007842057	0.198815451	0.156459646	0.036790183	0.278387381	0.116074848	0.043299916
ZNF594	0.001813157	0.031270979	0.074563248	0.021904465	0.006760704	1.40E-05	1.11E-06	0.001475634	0.011001612	0.005580556	0.013707329	0.000551159	0.223640848	0.767403109	5.86E-05	0.052709724	0.000276387	0.757481594	0.17306242	0.006866391	0.066975177	0.093317384	1.17E-05	0.005508398	0.127546128	0.020380116	0.993958787	0.032550783	0.001643857	0.074393229	0.02098717	0.055354772	0.006391158	0.55662036	0.194837325	0.000793048	0.001687869	0.002755079	0.002302175	0.003614719	0.000735322	0.000224621	4.63E-06	0.009698904	0.042207146	0.011639826	0.530176988	0.073670795	0.373024381
CCDC107	2.22E-05	0.041902362	0.002609759	0.007187329	0.058958183	0.00262778	0.044601905	0.002512329	0.248712298	0.000262028	0.001847477	5.78E-05	0.025699864	0.063338236	0.002756515	0.161445892	4.68E-05	0.76246906	0.000876908	0.064597218	0.06766724	0.05470988	0.510355427	3.23E-07	0.005150484	0.001900895	0.007074031	0.15130769	0.163854221	0.186391336	0.002876992	0.001825004	0.052313541	0.027111634	0.015087794	0.000635163	0.086173601	0.000870231	0.004383033	6.71E-05	0.015812095	2.08E-05	0.002316032	0.051669654	0.213160456	0.006880535	0.01474187	0.207211611	0.002102289
LGMN	0.000531343	0.16912407	0.000371018	0.012104576	0.004693919	0.000186783	0.000187717	0.002529848	0.034360745	3.67E-05	0.197872165	3.91E-06	0.009405464	0.308487079	0.000219021	0.008844217	3.25E-05	0.543308244	0.072139338	0.030824681	0.007226603	0.013039174	0.005618465	4.14E-05	0.275319728	0.00395052	0.623347653	0.055787356	0.033217717	0.321156312	0.001465941	0.12314231	0.00490357	0.380042876	0.093110031	0.004836008	0.003002424	0.005214169	0.018834084	3.70E-05	0.00542303	0.000144997	0.005500716	0.095698143	0.000720172	0.007409616	0.152336488	0.513162093	0.04852209
MRPL52	3.47E-05	0.074653642	0.012605585	0.000215574	0.000614701	0.001581967	0.000127191	8.25E-05	0.007411914	0.001686577	0.059604798	1.54E-06	0.007187042	0.239391017	0.000792114	0.034623168	0.002757017	0.715981194	0.040217616	0.008360584	0.006203118	0.030455566	0.039400337	0.001576726	0.02349853	0.010418035	0.216893894	0.092108948	0.051751576	0.313956167	0.011835333	0.117219456	0.003013696	0.10331601	0.004504443	0.000140545	0.035175368	0.001561433	0.000411871	0.025194333	0.026264055	0.003114788	0.005835296	0.044316148	0.017955417	4.53E-05	0.170752311	0.146439768	0.049173947
GOLGA4	0.008869849	0.052456348	0.064421241	0.000652395	0.000619081	0.000108164	3.42E-05	0.00074164	0.017375574	0.002942185	0.01886309	0.002356886	0.211054541	0.292594605	0.015434867	0.001689234	0.00132895	0.189219541	0.004910965	0.00441247	0.005872775	0.024198491	0.00676932	0.013337568	0.00411264	0.006327042	0.098260048	0.000613337	0.016216606	0.058024805	0.021050999	0.170418377	0.000161869	0.120082124	0.011740775	0.010269844	0.004971491	0.000440446	0.003617663	0.01120516	0.009753399	0.00144792	3.07E-05	0.013922939	0.019067715	0.015513701	0.075689619	0.011321473	0.030867185
SNORD3A	0.001602286	0.094528693	0.001655129	8.32E-05	0.021866771	4.48E-05	0.096922159	0.000210907	0.096086284	0.015002211	0.05459809	0.002033075	0.064218554	0.023695472	0.024251334	0.035202149	0.001930907	0.030590044	0.000235247	0.055994925	0.006967124	0.016705122	0.242657838	0.003921657	0.006809383	0.000298932	0.027391144	0.042432521	0.059125904	0.002472696	0.008244056	0.040109847	0.006242895	0.001367649	0.001186287	0.029308301	0.091987537	0.008635069	0.000717588	0.005039556	0.000457534	0.007239742	0.002035373	0.019551133	0.159257912	0.002235475	0.013190884	0.057882717	0.020065496
TIMM22	2.64E-05	0.056137445	0.001071338	2.90E-05	0.018598514	0.004362139	8.88E-05	0.000246591	0.033803016	7.80E-05	0.1992051	0.000255997	0.057964782	0.118839009	3.20E-06	0.003649757	0.006995484	0.848735891	0.007325038	0.009276874	0.039131811	0.000523158	0.012690378	0.001558058	0.091583097	0.003598134	0.3560344	0.01349976	0.113060829	0.386729018	0.000637461	0.015436016	0.030508696	0.017816056	0.128852784	0.002298585	0.076702046	0.024330959	0.01807173	0.000108882	0.014015272	0.000493793	0.02476699	0.013067032	0.018358492	0.001132366	0.074680925	0.170379032	0.002237916
RPL24	3.59E-08	0.002128495	0.000921997	0.000948204	0.003477441	0.000404834	0.001071481	0.000498172	0.065408682	0.000465648	0.081135948	0.000419553	0.075666069	0.246527118	0.00020143	0.01285372	0.002225279	0.751122997	0.005478674	0.005844271	0.001275604	0.000112903	0.068227913	9.80E-05	0.035759519	0.015879657	0.118409656	0.018235717	0.134396185	0.076392308	0.059695695	0.101354912	0.000749897	0.022319171	0.036250188	0.001368726	0.026271307	0.01020422	3.57E-05	0.00259662	0.010005842	0.039653425	0.055018899	0.051068918	0.270650472	0.015185153	0.147530887	0.096680917	0.01591649
LRP6	0.000150381	0.030350381	2.26E-05	0.02514034	0.003564963	6.29E-05	2.19E-05	0.000148802	0.116371016	4.77E-05	0.045369285	1.09E-05	0.034634081	0.158852467	0.001858247	0.23254534	0.000495731	0.999352487	0.002600282	0.02133252	0.0010834	0.042359143	0.074076455	7.90E-05	0.051273328	0.000133222	0.105127265	0.393026587	0.025108247	0.477632724	0.01744888	0.096903276	0.00118442	0.298994056	0.198263968	0.013201654	0.004494248	0.019933172	0.008656393	1.02E-05	0.001248536	0.001471469	0.002294134	0.074581413	0.25214526	0.032589841	0.117617936	0.197477562	0.032541162
C5	0.000134586	0.070205452	0.036630647	0.000207676	0.049748979	0.006963175	3.50E-05	0.003776409	0.008326337	0.000661082	0.006809886	7.38E-05	0.029463601	0.183184754	0.00012439	0.001427888	0.028804924	0.143710788	0.006617466	0.033864547	0.020467997	0.026346192	0.003330614	0.003179765	0.018625725	0.042539357	0.501414533	0.033597099	0.036389261	0.28962345	8.90E-05	0.002489569	0.007879321	0.3842257	0.152842091	0.000145858	0.038806852	0.003919575	0.023703729	0.004355175	0.024974199	0.000231801	0.000610178	0.00660842	0.004494176	0.000137099	0.146053637	0.08159	0.026665407
MRPL33	0.002838652	0.028933586	0.005557652	0.000289598	0.002633596	9.73E-05	8.65E-06	2.88E-05	0.084652555	0.001438299	0.143635041	0.000343734	0.033645419	0.454329593	0.003044498	0.153743518	0.016228669	0.98566659	0.124713399	0.069924721	0.006495266	0.046211407	0.00386149	0.14027438	0.128028253	0.00040225	0.342050683	0.046215643	0.08228314	0.409799594	0.091743566	0.072459559	0.007438695	0.014068259	0.091821898	0.000883155	0.000228139	0.003736633	7.25E-05	0.036037665	0.019586027	0.000639471	0.002619093	0.177108539	0.013273309	0.11514183	0.402024201	0.406343297	0.268075643
ANKRD20A5P	0.007805081	0.018605119	0.012201002	0.001990714	0.007092842	1.62E-06	0.000149592	0.002006725	0.042289427	0.00045416	0.008312839	0.000110174	0.128651318	0.806218397	8.94E-05	0.286728616	7.97E-05	0.466218093	0.227437325	0.008460599	0.024308342	0.064886278	6.85E-05	0.001647734	0.278841649	0.001403477	0.895525453	0.050129653	0.028703904	0.226178988	0.005699669	0.12501567	0.030006683	0.294831767	0.53083624	0.01448914	5.86E-05	0.005650559	0.000298358	5.32E-05	2.39E-05	0.010346955	0.001663961	0.017272113	0.116999825	0.177316969	0.458272323	0.202011335	0.091634576
PPP2R3A	0.000247166	0.060044275	0.001003991	0.001037593	0.007874582	0.002575727	3.54E-05	0.000489269	0.11278936	0.000226847	0.027130086	1.30E-05	0.054542374	0.137026011	0.001559997	0.045212908	0.000562503	0.914406457	0.016689254	0.083667913	0.004390069	0.112592632	0.013776184	0.000918838	0.064055285	0.000630712	0.368683961	0.064283101	0.044359873	0.623569007	0.000845317	0.020773211	0.003652342	0.264196814	0.03578314	0.001306836	0.003333198	0.010637523	0.010372659	0.000345529	0.098154433	2.84E-05	0.002032286	0.141249257	0.006780807	0.014992877	0.186499895	0.200496966	0.050835789
ZC3H6	1.08E-05	0.041058733	0.001185641	0.008474313	0.00235667	0.000323918	0.000572124	3.22E-05	0.15293708	4.14E-05	0.055610948	1.41E-05	0.233614847	0.109147321	0.000499106	0.108347273	0.000111036	0.522908922	0.053459226	0.041952765	0.024335697	0.059597977	0.018592842	8.08E-06	0.095874982	3.57E-05	0.447299179	0.163642201	0.027952678	0.34694474	0.001160583	0.008611017	0.018199244	0.182812911	0.060248469	0.005351447	0.008388442	0.022031045	0.008779384	1.30E-05	0.004984056	0.018246918	0.011089564	0.045210108	0.053733711	0.001528908	0.065014438	0.089508127	0.011883294
ALMS1	0.032424848	0.046725339	0.163436571	1.68E-05	0.010260582	2.10E-05	1.52E-05	0.000346463	0.019542661	0.005235206	0.014142714	0.001411231	0.056506703	0.940951567	0.000399091	0.016564613	0.012007792	0.377161971	0.273973367	0.044515173	0.010107795	0.026069913	1.12E-05	0.11334953	0.233861259	0.005941701	0.989906565	0.002318402	0.03753351	0.118636179	0.014502351	0.205573103	0.005473002	0.279428312	0.063278284	0.001723697	0.000955096	0.002261107	0.001292117	0.052767162	0.013700293	0.001493081	0.000343591	0.020943373	0.002887188	0.00746526	0.700797011	0.208451495	0.336488831
ANKRD19P	0.604657058	0.006791433	0.006705563	0.004399618	0.003862854	1.55E-05	0.00143916	0.026599999	0.011141259	0.000900458	0.00234267	0.021878043	0.359316514	0.701553118	0.000268777	0.184640751	0.001810716	0.112141452	0.463295473	0.001875981	0.079293532	0.033379981	9.69E-07	0.084599855	0.413431724	0.001859826	0.516424462	0.00585741	0.003965669	0.202424678	0.003540767	0.267360676	0.019505828	0.193994628	0.296049179	0.174345957	2.86E-05	0.00685598	0.000161654	0.000534574	1.71E-05	0.174633725	0.006770684	0.123364884	0.001477357	0.073003789	0.080374455	0.008132122	0.032131768
GOLGB1	0.006621918	0.007949898	0.064298107	0.006499071	0.00862114	4.66E-05	9.23E-06	0.001666186	0.117333543	0.000959117	0.008874229	0.001559494	0.178697506	0.084494311	0.013069617	0.049647743	0.000834403	0.225479243	0.001783289	0.016027346	0.015165695	0.169372492	0.008396627	0.000781273	0.00664396	1.81E-05	0.028198659	0.032690574	0.003081976	0.123069076	0.008125373	0.043816863	0.002576947	0.315712209	0.020999663	0.007234644	0.00398326	0.001818183	0.004068125	0.000819685	0.005745476	0.002695989	1.43E-05	0.083785232	0.061007951	0.014138621	0.194952848	0.059685786	0.059674729
CREB5	0.005575458	0.364274471	3.65E-05	0.011417467	0.004114292	0.123777365	0.000350411	0.044884072	0.094306262	0.000206312	0.057313213	2.51E-07	0.001571484	0.048780205	0.000180321	0.15589043	7.86E-06	0.964976629	0.157802776	0.036901757	0.096031287	0.045309333	0.001091944	0.000245227	0.197440945	0.015264274	0.478456537	0.033881276	0.29328832	0.441120508	0.000748317	0.056458311	0.029138642	0.056916815	0.189555844	0.009669538	0.005469484	0.036725349	0.054858071	1.69E-06	0.005459145	0.000738553	0.015797089	0.091928806	0.006530806	0.173551294	0.049929623	0.149588625	0.059047356
TOR1AIP2	6.34E-05	0.02351971	0.002565172	0.031467993	0.001605876	3.70E-06	0.000199132	9.52E-05	0.21340457	2.67E-05	0.06683237	4.63E-05	0.324783058	0.236945425	0.000162228	0.229804729	0.000389613	0.874732964	0.083138904	0.009123297	0.000228067	0.033844587	0.024494443	7.38E-05	0.048755937	0.000121878	0.610270892	0.366831925	0.084590952	0.455505936	0.101263657	0.098664631	0.008434249	0.107634891	0.449730843	0.017581491	0.001210483	0.059084763	0.000438939	8.72E-06	0.0027092	0.008120276	0.004895098	0.044930167	0.529689478	0.051177908	0.31719233	0.171781611	0.064043223
ZBED3.AS1	0.015072717	0.05239855	0.23683981	0.001357095	0.003058857	0.014288249	0.007819154	0.104009007	0.005765364	0.015649544	0.000136883	1.40E-05	0.260113431	0.051897111	0.003803262	0.03241092	3.48E-06	0.006761637	0.225611208	0.076916579	0.07802098	0.099517666	3.55E-06	0.000384875	0.37443055	0.002878715	0.133106616	0.009972743	0.011416534	0.093191235	0.000555108	0.032617052	0.03768924	0.071365138	0.023434773	0.021464485	0.000999683	0.000482807	0.047096608	0.013378637	0.000672139	0.028401346	0.030041577	0.001390553	0.000176947	0.003589877	0.088994195	0.040717332	0.011462341
NQO2	0.028980614	0.009658051	0.001730661	0.048315239	0.008333732	0.343418297	0.004597709	0.038758173	0.004964598	0.00337319	0.000224405	0.002364496	0.277880198	3.36E-05	0.000425584	0.004911109	0.000683268	0.02446996	0.013758665	0.015681422	0.195501674	0.009358365	0.006543299	2.39E-05	0.026425817	0.002362055	0.000387675	0.002788393	0.05516264	0.284444282	0.013833407	0.000316164	0.279667616	0.00201168	0.001100272	0.010539087	0.037311797	0.001340294	0.003942766	7.46E-05	0.000116277	0.003955402	0.09521451	2.06E-05	0.008858218	0.011329371	0.000176229	0.024501982	0.003435654
TTC3P1	0.000397655	0.000454303	0.010349827	0.037679117	0.008800133	0.000196261	0.000303958	8.89E-05	0.124579855	0.002208838	0.00789289	0.000163592	0.001893141	0.125075263	0.004847136	0.244899308	0.002724349	0.268755142	0.037621894	0.00864347	0.020594075	0.1334254	0.000497885	0.000117857	0.020878539	0.001250403	0.680060596	0.259641645	0.001806767	0.074592182	0.012852212	0.003045575	0.004460144	0.512996311	0.000700213	0.00300465	0.000128555	0.018833294	0.009947757	0.001387537	0.000515404	0.002775469	0.006470208	0.004076454	0.520076912	0.003891717	0.017064185	0.02075641	0.180836089
HIST1H4H	1.37E-05	0.222712425	0.002738709	0.005353745	0.001569402	1.36E-05	3.00E-05	0.000195686	0.134182944	1.54E-06	0.074017294	0.000501116	0.035460479	0.042598088	0.001143926	0.00695341	0.002302247	0.064637856	0.001138685	0.010130914	0.014566036	0.002703169	0.004876143	0.031604625	0.112725244	0.113423266	0.010743138	0.163309703	0.005609993	0.057577933	0.044827424	0.031334089	0.000358094	0.005811172	0.019613239	0.000538379	0.006740816	0.001214144	0.004548743	0.003718827	6.36E-05	5.92E-06	2.30E-05	0.028565907	0.23785913	0.000341796	0.029762425	0.069344735	0.022616703
UQCRQ	6.31E-05	0.008654239	0.007807666	0.007240603	0.000983959	0.000132719	1.50E-05	0.000154187	0.184509863	0.000128124	0.134804142	3.20E-05	0.036602574	0.34649995	0.000752841	0.085828897	0.004103163	0.961205354	0.104224545	0.028237789	0.007243906	0.018546891	0.010899371	0.002032645	0.100657607	0.00230117	0.23962508	0.039278782	0.021030752	0.349037085	0.028703473	0.028221419	0.026035378	0.191030078	0.049398962	0.000344739	0.000570832	0.004706914	0.000930254	0.007821738	0.016242526	0.001608461	0.004552907	0.118661093	0.039208276	0.006168296	0.24441826	0.136830792	0.111848228
VN1R1	0.006073523	0.012584763	0.00420167	0.008080499	0.007064339	7.36E-05	1.69E-05	4.17E-05	0.03842826	0.002930123	0.017361502	0.00268565	0.03664156	0.74372117	0.001338427	0.234838218	0.015001205	0.91511963	0.443217448	0.018420167	0.005231832	0.023601991	0.004925181	0.017713672	0.05597037	0.01568573	0.397180403	0.056065144	0.006629241	0.117782857	0.010381921	0.049070055	0.007514011	0.11558863	0.188055045	0.004896605	1.04E-05	0.009491479	0.001587136	0.013470538	0.004610346	0.011107299	0.012686932	0.145138281	0.023911585	0.083079239	0.179789199	0.060310575	0.062365441
ARSJ	0.001078661	1.60E-05	0.018977824	0.177895089	8.18E-05	3.34E-06	3.70E-06	0.000252407	0.11933255	0.00286694	0.02013313	0.093252478	0.235016421	0.116787446	0.008677861	0.002282072	0.007370343	0.119180697	0.028538337	0.000929034	0.014535737	0.002668921	0.000166392	0.043890959	0.088737588	0.103092717	0.246762473	0.006442709	0.001333186	0.005368105	0.248098854	0.010142617	0.000411009	0.007922759	0.032845873	0.009756199	0.000143632	0.002140198	0.005268951	0.0566116	5.14E-05	0.006599588	0.000453729	0.009009784	0.125742197	0.010107364	0.002288749	0.002381728	0.125903384
ATP5E	0.00051167	0.018384124	0.026519585	9.01E-05	0.004999277	0.000189368	2.14E-05	3.41E-05	0.065439771	0.000952296	0.273074812	0.000183337	0.084302035	0.204683666	0.00014313	0.041970714	0.005151705	0.642669211	0.099359638	0.035643421	0.009709243	0.011794767	0.022898368	0.003754798	0.147771195	0.0011501	0.104078795	0.063303198	0.033153026	0.215170377	0.013901256	0.064866964	0.016058148	0.007384343	0.150634438	0.000481084	0.038412536	0.003973567	0.000760236	0.030820301	0.038185797	0.010788084	0.002193975	0.057531623	0.058491063	0.002748545	0.323148571	0.22974449	0.106243225
TM9SF1	7.52E-05	0.001830174	0.000487044	0.002616795	0.013791405	0.016899767	0.012546567	0.003904784	0.005069926	0.047492072	0.00844344	0.000140473	0.17239965	0.016036321	0.000220959	0.026817835	5.04E-05	0.065986443	4.28E-05	0.015319631	0.058897011	0.046497092	0.02735862	8.44E-06	0.002227146	0.007534833	0.038765712	0.094896084	0.032913148	0.031947031	0.000953158	0.004587514	0.013119229	0.052724514	0.004347205	0.023814442	0.403184246	0.039040699	0.096084848	0.001246382	0.011878556	0.002367081	0.009232718	0.000243288	0.013824432	2.72E-05	0.000159643	0.006989668	0.029193855
SETD2	0.006872924	0.028748203	0.056521134	0.000467084	0.002147163	5.98E-05	2.66E-05	0.000453442	0.089839046	0.000206815	0.032171616	3.73E-05	0.045818383	0.365682219	0.002933713	0.061001561	0.001618871	0.56718095	0.103521784	0.097468401	0.025275178	0.057158129	0.016276486	0.001617651	0.204931729	6.06E-05	0.415811334	0.054155597	0.014274248	0.244411798	0.000960912	0.043036201	0.013650034	0.542665434	0.106775681	0.003705113	0.003749987	0.003775835	0.002372322	0.000557765	0.004613505	0.012921497	0.00411185	0.122415065	0.017226018	0.005563827	0.212879007	0.148705075	0.112607854
PCF11	0.007672326	0.019647558	0.035880068	0.050030141	0.000540749	8.87E-06	7.79E-06	0.006829127	0.100114884	0.004789052	0.002393862	0.000176372	0.214830555	0.477534432	0.003042272	0.041187036	0.00012238	0.529216687	0.009309757	0.001988417	0.00320791	0.162447837	0.000331959	0.000669483	0.014375196	0.0002817	0.109439181	0.087593914	0.012292832	0.066924846	0.016124561	0.218134065	0.00464883	0.430874106	0.051400913	0.00845184	0.001906926	0.003271308	0.0022237	0.004655292	0.000290891	0.002310863	1.45E-05	0.016858626	0.129486189	0.061198432	0.115023578	0.047375544	0.140523951
TRAK2	0.000380064	0.087304352	0.000331385	0.000198773	0.000143273	2.03E-05	2.01E-05	0.000817028	0.023917185	0.000104646	0.002443187	9.81E-05	0.038518941	0.536274815	0.00387348	0.027272174	0.001126479	0.837718592	0.00044339	0.061014413	6.89E-05	0.0049483	0.187389332	0.008352687	0.020836035	0.001186215	0.092858091	0.019052781	0.099941779	0.233139399	0.050984124	0.296556218	0.000359673	0.351252923	0.262746776	0.014299593	0.074708639	0.004293069	0.017912553	0.005903289	0.002663967	0.000362689	0.003267503	0.171960676	0.012962709	0.0040743	0.175575215	0.185679815	0.021209242
MYT1	0.049276618	0.005638353	0.09142751	0.019004318	0.001240782	0.000101846	0.002550526	0.008442363	0.011347033	0.004958567	0.023136954	0.000553672	0.474248369	0.235567473	0.006895469	0.023793764	0.006907818	0.135871423	0.464032841	0.00238819	0.003002711	0.029124354	0.000239411	0.039493387	0.035988411	0.006812901	0.458574522	0.000203656	0.022074268	0.022764464	0.015126493	0.103848968	0.02098717	0.236044213	0.047442747	0.037977869	2.62E-05	0.002619021	0.000153182	0.026244239	0.054402152	0.026357034	0.003533731	0.319474582	0.00123633	0.154129147	0.515283875	0.072497971	0.125437269
KAT2B	0.000122237	0.234189808	0.000857235	0.007777798	0.000328441	0.001408861	8.29E-06	0.001888833	0.029795094	0.002322638	0.032683681	0.000326359	0.182977831	0.362366719	0.001279553	0.009179946	0.002634027	0.989320188	0.007665218	0.002772167	0.006547319	0.021721738	0.060395799	0.001672433	0.006752878	0.016840892	0.388363936	0.059632153	0.127702217	0.463464701	0.003256159	0.036371024	0.004507387	0.48773	0.196133355	0.000191809	0.042427782	0.002583337	0.009036278	0.002826087	0.123468346	0.00015713	8.61E-05	0.071029409	0.030948533	0.002489569	0.065541078	0.025752492	0.012604436
RHEBL1	0.07902831	0.058459616	0.007349593	0.00155892	0.003277914	0.003651983	7.86E-06	0.007862233	0.078324974	0.000139684	0.005657739	7.75E-05	0.089804367	0.578166156	0.001108529	0.008991619	0.006944005	0.670461384	0.12694611	0.010347601	0.036210268	0.020586895	0.000800371	0.000353212	0.241013945	0.000918336	0.133178271	0.058158278	0.048424516	0.278542178	0.000319251	0.014780569	0.073141857	0.092348467	0.38685488	0.000141119	0.002543346	0.006761709	0.006003232	0.001345105	0.0124393	0.00485805	0.002724995	0.041401641	0.000785365	0.005894171	0.0636087	0.106322706	0.028603817
NXT1	0.000695546	0.035612835	0.012554105	0.012781203	0.000946409	0.000189009	0.000112328	0.000729722	0.050090739	4.75E-05	0.037124045	5.37E-05	0.023699493	0.357579642	0.002445987	0.073622762	0.003441327	0.813988548	0.061611129	0.028051257	0.003031502	0.025869739	0.011013315	0.00111054	0.077905241	0.000263823	0.640275026	0.032469938	0.07874004	0.296060595	0.008844002	0.05749278	0.009362816	0.260379228	0.047035651	0.004270381	0.006488445	0.015221698	0.002861627	0.002330895	0.015406507	0.008709309	0.008059391	0.271493599	0.044105564	0.002037958	0.181678283	0.12381786	0.020882416
ANKRD26	1.83E-05	0.142903704	0.065246274	0.001973985	0.001999474	4.91E-05	8.21E-05	4.99E-06	0.009469365	0.000207605	0.12656364	0.001102498	0.467534729	0.306570065	0.000477566	0.002064738	0.005171162	0.490008016	0.006301841	0.004050966	0.027202961	0.011391333	0.013647234	0.008260282	0.024184275	0.038317906	0.221874108	0.025227145	0.002073785	0.071449931	0.008536849	0.01088774	0.003442116	0.089422687	0.008980419	0.000772298	0.040728461	0.001510815	0.00265729	0.004130303	0.026384317	0.000419984	4.60E-05	0.004569995	0.034444031	4.50E-05	0.280078661	0.032791091	0.045334894
C18orf32	0.023056324	3.77E-06	0.046295267	0.012390118	0.005930572	0.002126844	6.10E-07	0.002393287	0.06589648	0.011990633	0.020422261	0.036746386	0.061749771	0.247462578	0.013973557	0.305310795	0.056651161	0.15926782	0.422464161	0.064475305	0.011313862	0.024381217	0.001325216	0.02470553	0.038588011	0.000396506	0.241545898	0.016170225	0.043281535	0.106121096	0.015400835	0.0113517	0.031498292	0.070111253	0.273248636	0.002090801	9.70E-05	0.004507459	0.000347324	0.199276898	0.006756109	0.026206042	0.028177622	0.299828854	0.020003175	0.175646367	0.098699812	0.109342612	0.218531325
AHCTF1P1	0.008856136	0.009459313	0.001571341	0.001977934	0.003619961	2.20E-05	6.08E-05	6.21E-06	0.039141863	9.69E-05	0.032883208	3.51E-05	0.089862595	0.165160734	1.39E-05	0.410764778	0.000104143	0.783548168	0.343185455	0.015280357	0.042621135	0.186725198	0.002779706	0.000295845	0.278078289	0.012544915	0.919877772	0.121801477	0.003418279	0.191844486	0.001378778	0.001253131	0.020486018	0.284494613	0.11579024	0.01703245	0.000196261	0.002492154	0.000830455	1.35E-05	0.00062504	0.001018566	0.008963259	0.034451642	0.036006002	0.152425446	0.403472516	0.242126746	0.055405102
NUP160	0.00463167	0.0844727	0.042757767	0.018297176	0.019494987	0.000315374	0.00021622	8.95E-05	0.032897927	0.000327149	0.011680033	5.28E-06	0.084868524	0.118302676	0.001861908	0.11203835	0.005999355	0.530072953	0.256631934	0.001340581	0.032998014	0.086913841	0.002299375	0.008222947	0.179993824	0.012105653	0.631320993	0.018231553	0.02741893	0.315593886	0.001757083	0.00530844	0.01731993	0.214190976	0.409256584	0.014570416	9.55E-05	0.016668361	0.002320484	0.000301158	0.002194693	0.004105963	0.001794131	0.000460119	0.071655274	0.15409095	0.406914237	0.169383333	0.143933291
RGS16	0.283788405	0.025160875	0.014003425	0.011890546	0.005801335	0.046779762	0.000238119	0.046422853	0.142464945	0.000533856	0.003817119	3.48E-06	0.080370506	0.17265597	0.006209867	0.011885735	0.000297281	0.160845587	0.145642161	0.002242942	0.131347989	0.014464298	0.011218586	5.50E-05	0.04694698	0.003660311	0.049455468	0.010648723	0.045765755	0.037584415	0.006918732	0.002051312	0.350200863	0.214091608	0.469295223	0.002499692	0.039825311	0.00414818	0.01328415	0.001064732	0.000143345	0.089376952	0.002754361	0.050146669	0.001158716	0.017907527	0.034830449	0.080743857	0.009435548
ZNF333	0.105437146	0.083850209	0.023850341	0.033426506	0.011803814	0.000102492	0.000758872	0.000235391	0.008735443	0.012168621	0.029257253	0.00120158	0.071141773	0.161608443	0.000949711	0.232786295	0.000175511	0.038258672	0.152074927	0.063238939	0.127613834	0.137475325	0.002187298	0.04148902	0.216251228	0.058085978	0.374890633	0.006675264	0.000645359	0.016033736	0.004046658	0.064902002	0.002734114	0.211195912	0.022421053	0.07971348	0.002988638	0.000731732	0.003678979	0.007032604	0.015604526	0.016458279	0.000928244	0.214762347	0.001538744	0.025054829	0.396492935	0.062178407	0.296559521
MAP7	0.024953737	0.140613627	0.038561159	0.010050787	0.00233549	0.009418245	0.00146709	0.072032215	0.046682619	0.003394729	0.000568176	6.86E-06	0.234822566	0.142406214	0.009191218	0.096639561	1.25E-05	0.062313675	0.086987219	0.036349916	0.092325778	0.049951522	7.54E-07	0.000536441	0.477593091	0.007589256	0.951619999	0.009112169	0.025602003	0.055696388	0.000692099	0.006519462	0.005289988	0.06651574	0.548866004	0.095111982	0.00546374	0.010084173	0.47709675	0.0003871	1.47E-06	0.000483382	0.002204817	0.026943338	0.001568828	0.022327715	0.038542706	0.100904809	0.010963128
AUTS2	0.011643129	0.031957083	0.00120517	0.020604844	0.003317977	3.46E-05	0.000461053	0.000805038	0.053164279	0.000404763	0.016818419	0.001796141	0.035251043	0.586889932	0.000378485	0.100664285	0.010670837	0.983649992	0.473286129	0.003587508	0.002415976	0.049477079	0.000329662	0.007017813	0.061557567	0.002511898	0.733177309	0.139992715	0.095816035	0.331564691	0.01247046	0.047841227	0.004228379	0.13684709	0.074477664	0.001141628	1.66E-05	0.004461795	9.08E-06	0.006351669	0.000866713	0.005748133	0.006720353	0.471951615	0.018882619	0.289685842	0.811691435	0.126857583	0.053024128
MRPL54	3.77E-06	0.020346012	0.004022174	0.124579137	0.000670057	0.000102923	0.000317671	5.61E-05	0.097735203	0.000426087	0.060326729	2.75E-05	0.15253221	0.39620725	0.000316235	0.101861521	0.000295773	0.96579836	0.218629976	0.028185807	0.003446424	0.026569916	0.024396439	0.000130924	0.099052055	0.001077871	0.601326839	0.06349612	0.038448004	0.34812855	0.027638346	0.010729855	0.024469386	0.279037155	0.08970148	0.000451862	0.001274455	0.008384996	0.001374973	0.005620619	0.048586062	0.007454203	0.012068318	0.245259735	0.060718533	0.005822157	0.214281083	0.1205379	0.099015294
SYCP2	8.46E-05	0.054753748	0.008871573	0.016695644	0.00383794	4.18E-05	2.33E-06	8.00E-05	0.057872378	0.000485464	0.033689	0.000428097	0.141594176	0.090311837	0.002062154	0.213392867	0.00019425	0.780240494	0.00546094	0.056929738	0.057920913	0.192561822	0.008953997	6.85E-05	0.045958246	0.002063733	0.077772343	0.283430491	0.000322984	0.125979274	0.001643426	0.001853293	0.013235973	0.145853751	0.037867372	0.000300512	0.004337656	0.000633297	0.008029953	0.001209549	0.002314094	0.000160936	4.34E-05	0.043346297	0.139382574	0.002331325	0.132492884	0.107066751	0.169699389
PDZD2	0.000943465	0.002690891	0.015880016	0.007478184	0.001045993	6.00E-06	0.000290603	0.000106728	0.148068225	0.00037511	0.042145759	0.001377127	0.046908209	0.50299108	0.001439878	0.181933095	0.00350573	0.875085278	0.075768022	0.098017657	0.000437072	0.010816444	0.005379305	0.002363706	0.165734546	0.000323343	0.422740656	0.060181553	0.084164111	0.180919232	0.125075622	0.10787922	0.030644682	0.182166511	0.112375371	0.014673662	0.000190588	0.013069832	9.11E-05	0.002273528	0.000746163	0.019390018	0.045347674	0.151096173	0.153582116	0.044407691	0.230397064	0.294073865	0.128486757
ZNF197	6.52E-05	0.004508536	0.001553176	0.042837463	0.024758374	2.11E-05	1.32E-05	0.001860975	0.116937217	0.000671924	0.002609615	0.004772753	0.052157667	0.164860402	0.001173507	0.194496714	0.000198773	0.616036005	0.012556906	0.003375416	0.010216713	0.10117276	0.014860983	4.12E-05	0.004638132	0.000568032	0.231883647	0.079437847	0.001206965	0.196977056	0.014182059	0.042225383	0.00637048	0.752367548	0.216448098	0.003960859	0.000243432	0.009168817	0.00574203	2.55E-05	0.000843881	0.000268705	0.000105867	0.038786031	0.235042197	0.053581857	0.298858788	0.082808344	0.045367921
GARNL3	0.027091458	0.003868885	0.078152084	0.000655123	0.000831962	5.78E-06	7.54E-05	0.000223831	0.030641451	0.005948594	0.009694596	0.004276843	0.078381264	0.334064778	0.005208784	0.296246049	0.012151174	0.338733532	0.198108956	0.031546468	0.003039831	0.091638669	0.001891776	0.110405083	0.219836187	0.002471691	0.381347379	0.02605024	0.003256733	0.035835984	0.006191774	0.174536295	0.001198995	0.209517269	0.078182454	0.115085253	0.004734413	0.006038988	0.000128339	0.114442586	0.006666863	0.060183205	0.004055991	0.137309973	0.00860757	0.067227476	0.466983606	0.07602068	0.385019214
ATP6V0B	0.009206081	0.035650313	0.019587319	0.00161162	0.002194119	0.000958758	2.24E-05	0.001628492	0.068471165	0.00059431	0.025370885	2.08E-05	0.044703213	0.260659385	0.000243145	0.068858732	0.000697556	0.661004046	0.181493618	0.059237693	0.017250645	0.087158888	0.003747977	0.000688868	0.176441605	0.001283645	0.450064346	0.063753876	0.023251759	0.450271196	0.001212996	0.010812854	0.016181282	0.288260575	0.107058638	0.002510175	0.008849746	0.001624113	0.010455873	0.001223909	0.009984517	0.003394945	0.010619788	0.049929121	0.008344932	0.013640198	0.144414124	0.162025376	0.080084749
ANKRD36C	0.009403598	0.121705555	0.03127622	0.000369366	0.008699759	1.96E-05	1.65E-05	0.000120442	0.014204747	9.58E-05	0.031440207	0.000277034	0.074632102	0.546513749	0.000382936	0.104269347	0.001657858	0.925233922	0.055545037	0.034698556	0.064347145	0.083729732	0.002348988	0.020185327	0.196390177	0.007631832	0.61493943	0.020424056	0.006607055	0.453287729	0.002666193	0.047498103	0.00318472	0.230137155	0.065143388	0.010229852	0.001555186	0.001120304	0.00079635	0.000103641	0.001115063	3.18E-05	0.001461059	0.062006163	0.018375796	0.043561261	0.793186941	0.223363276	0.085125777
COX6A1	0.000412302	0.004547451	0.019709592	0.002593102	0.001762181	0.000745158	4.59E-05	0.000158136	0.234898528	0.000521004	0.085786536	0.000102205	0.082013107	0.452390035	0.001055399	0.057817667	0.005284603	0.837658137	0.354086441	0.01609419	0.039106682	0.019025713	0.018656742	0.000631573	0.076320941	0.000192742	0.693543735	0.026983545	0.030790146	0.470940408	0.023228066	0.044498444	0.159592276	0.329423954	0.052755746	0.001080384	0.001852503	0.020486018	0.006276927	0.007043302	0.020753754	0.01195021	0.011350838	0.123481054	0.045742349	0.004512054	0.233756649	0.165342671	0.06923517
PPIB	0.000186281	0.007106628	0.000252981	0.015659524	0.012883229	0.043546255	0.000778688	0.008809252	0.099836235	0.000181327	0.065069938	0.000123529	0.129690742	0.075697229	0.002200294	0.00198095	0.000387531	0.51288847	0.001980376	0.02774633	0.008637151	0.000235391	0.015914695	4.33E-05	0.032935047	0.000932049	0.060439381	0.071210628	0.07793116	0.081540172	0.026177825	0.059013683	0.049713798	0.054277798	0.021469511	0.000554749	0.018007183	0.04021697	0.013582185	0.000158279	0.003018363	0.013812585	0.104274588	0.141464077	0.088939916	0.000185132	0.003872762	0.291944831	0.005179275
CARM1P1	0.03138801	1.69E-06	0.038543281	0.028538624	0.002514626	0.048917914	0.000649738	0.000772011	0.136714981	0.002690389	1.69E-06	0.057290237	0.021510867	0.020738676	0.011606153	0.007393821	0.002761397	0.197951861	0.76269982	0.0019019	0.15005639	0.144701389	0.004909242	6.14E-06	0.014706258	0.00231036	0.143463874	0.009395484	0.000609603	0.044300137	0.103415163	0.005168864	0.048194188	0.212942764	0.002329315	0.00056516	2.23E-05	0.005689258	0.028552984	0.165410448	7.57E-05	0.046756356	0.024593956	6.86E-06	0.002795358	0.003465451	0.002046143	0.006295092	0.027704185
SPRY3	2.69E-06	0.000948563	0.00205081	0.149382707	0.004090167	0.000110031	0.000291896	0.00194943	0.153711209	0.00014033	0.016801619	0.000538307	0.142338436	0.361428962	0.000323056	0.182451622	0.002541623	0.839098267	0.202337873	0.017119326	0.010317446	0.004287828	0.002388692	8.36E-05	0.087666789	0.001135454	0.72247786	0.112214902	0.103688715	0.131968398	0.099336232	0.055763376	0.009075264	0.11175568	0.376562743	0.000811284	9.75E-05	0.043913001	0.001049224	0.000820905	0.000277249	0.004071069	0.011496158	0.183759355	0.58475257	0.047250758	0.115571614	0.077750947	0.048442035
KLF11	0.068562995	6.31E-05	0.053043155	0.002586784	0.001489491	0.004503295	7.99E-05	5.58E-05	0.151790677	0.00407868	0.049929408	0.009837977	0.009194593	0.223252707	0.044802294	0.223683066	0.004106466	0.23567675	0.256582106	0.099241746	0.005558873	0.061189242	0.019086168	0.006945656	0.140586559	1.35E-05	0.219603273	0.082939161	0.010170188	0.148271629	0.051941985	0.019682452	0.008536418	0.095586281	0.002727149	0.084336642	0.000110318	0.055646632	0.040537477	0.007452695	0.000467371	0.063776995	0.400731043	0.003841243	0.075952257	0.053428712	0.011742139	0.005421882	0.188571419
POLR1E	5.29E-05	0.195961829	0.001029479	0.012782998	0.008763516	0.000585551	0.007165646	0.002346618	0.009745932	8.36E-06	0.052265293	3.24E-05	0.011661222	0.969647824	2.48E-05	0.002863135	0.000714931	0.421382664	0.043426639	0.00362714	0.001690095	0.005318133	0.017357265	0.000211123	0.110143091	0.016019448	0.683057886	0.271469403	0.528024836	0.382304306	0.017095704	0.541806727	8.84E-05	0.186490274	0.119164973	0.000636743	0.008182812	0.014191608	0.000465935	0.001362193	0.011991063	0.010487895	0.004827464	0.050822148	0.047316741	0.005325959	0.420039031	0.143979027	0.011267122
SCARNA12	3.02E-05	0.037085776	0.001342592	0.002440746	4.56E-05	3.16E-05	0.000379274	4.35E-05	0.076032025	0.001509882	0.052917364	0.027725078	0.170207506	0.060402836	0.016050824	0.001033787	0.016839313	0.08175212	4.27E-06	0.000529548	0.000534646	0.000378628	0.065237587	0.001005283	0.000978574	0.060843318	0.001142346	0.041124644	0.011015899	0.013071699	0.045826999	0.045407553	0.006308877	0.055614394	0.005233914	0.002144219	0.103729711	0.000393347	0.001065163	0.204558594	0.008879111	0.012655556	0.000786729	0.004356467	0.586160462	6.89E-05	0.001877417	0.006844851	0.020228334
LYVE1	0.148902018	0.036791547	0.138737036	0.000124821	0.008141384	0.260639784	0.00437255	0.022416673	0.010676868	0.020722737	0.047964218	0.003103444	0.000423287	0.005042428	0.072529993	0.02453106	0.011426657	0.101887727	0.020946963	0.272260405	0.106817252	0.008312551	0.113367982	0.293819196	0.393660206	0.015499055	0.136191069	0.019449036	0.00555198	0.043291372	0.04462244	0.183698686	0.017297314	0.057666604	0.027529715	0.258015989	0.089132766	0.022258574	0.103752328	0.000165315	0.011044116	0.010449627	0.093800084	0.016748416	6.16E-05	0.106157426	0.039923602	0.340190462	0.170299479
DPM3	0.000143848	0.072994025	0.010307179	0.000347539	0.013461779	0.010352627	5.30E-05	0.001495306	0.046723041	0.000430036	0.199771373	1.40E-06	0.015550749	0.185307398	0.00237383	0.00624749	0.000321692	0.564229396	0.003385898	0.13235855	0.002799881	0.004902421	0.132078752	0.000539384	0.078820669	0.0004286	0.140048646	0.017154292	0.222829815	0.308067059	0.050289979	0.454205526	0.001944907	0.031706148	0.054545318	0.004490658	0.140902615	0.007660982	0.024324353	0.00389423	0.053420814	0.00578834	0.012045845	0.079851118	0.015146166	0.00020861	0.268526177	0.860481081	0.030927137
EXOSC4	0.000521291	0.019659548	0.008970367	0.003561517	0.015377572	0.005243247	0.000165962	0.001997823	0.074830983	0.000117426	0.084274321	7.36E-06	0.053017164	0.167200164	0.000548862	0.031580429	0.000105292	0.526304047	0.010096523	0.112197024	0.025846117	0.014687519	0.083524819	0.00010242	0.041493256	0.003435439	0.288244421	0.01473828	0.140428962	0.572558138	0.006499286	0.018325824	0.015072358	0.168086585	0.089265521	0.012088709	0.048966665	0.008992768	0.041164851	0.000238693	0.055916665	0.002958268	0.011022936	0.010997447	0.129822276	0.000352637	0.050979386	0.162673929	0.015231391
SMIM27	7.93E-05	0.018396043	0.041972653	5.31E-05	0.0009169	0.005609419	0.000996739	3.98E-06	0.167710936	0.03100432	0.20091634	0.000628917	0.001711276	0.066193365	0.00302662	0.005683514	0.066113956	0.129877561	0.040068635	0.013964151	0.000133293	0.014399536	0.088374433	0.007518104	0.004784959	0.000691812	0.08260652	0.017724657	0.021453787	0.049408153	0.048853152	0.077334517	0.005064685	0.128555683	3.84E-05	0.001412882	0.031495994	0.002678757	0.00771239	0.286405164	0.023373816	0.043690067	0.038279063	0.006834728	0.232983238	0.002050594	0.028642803	0.030334298	0.21424583
DUBR	0.001391127	0.582447845	0.011400164	6.21E-06	0.003434577	0.003168924	3.46E-05	0.000763395	0.026214514	0.00078436	0.169398267	4.48E-05	2.17E-05	0.186175798	0.000272941	0.051623703	0.011274373	0.164180831	0.048281279	0.058591294	0.088622137	0.076886209	0.010547344	0.020963477	0.319328472	0.014754507	0.127308404	0.234784369	0.033038508	0.486059327	0.001081174	0.019517101	0.008188556	0.024034719	0.021049132	0.000606372	0.082217804	0.000874611	0.032001167	0.006109565	0.032070093	9.30E-06	0.014931777	0.246708409	0.000699782	0.020929157	0.195991553	0.375298806	0.271988074
ZNF652	0.011489912	0.033880415	0.001572346	0.018347579	0.001548365	0.000756933	0.000243432	0.024404695	0.082983604	8.83E-05	0.0243889	1.42E-05	0.123268675	0.131153201	0.000384731	0.032989542	0.000200281	0.575023905	0.12506198	0.017158169	0.008589549	0.011348038	0.008826914	4.71E-05	0.121390648	0.000126832	0.460196732	0.019587391	0.110338957	0.444712719	0.002019865	0.060460705	0.069802018	0.270771452	0.371383575	0.012542977	0.000435851	0.008988676	0.001989422	8.22E-06	0.001347187	0.024826654	0.079409989	0.348228565	0.019041796	0.097544291	0.147815351	0.232661941	0.025844681
CKS2	0.04439886	0.072675743	0.006971719	4.56E-05	0.001724702	6.94E-05	5.38E-07	0.000191306	0.002441895	0.00070452	0.012952873	0.000953373	0.347192013	0.358166664	0.036549084	0.220585114	0.028094839	0.743355071	0.094386604	0.053575324	0.111026138	0.416632921	0.000523948	0.371611822	0.0601435	0.00341153	0.359695896	0.023647367	0.004428768	0.327594965	0.022403606	0.020797048	0.007923477	0.002935077	0.068044396	0.002616652	1.91E-05	0.00018348	3.82E-05	0.011806614	0.008573538	3.37E-05	0.000256858	0.225465816	0.000198773	0.357493269	0.571346686	0.380307238	0.155015424
SYCP3	0.001785802	0.006420524	0.011432688	0.084577813	0.00067415	9.23E-06	0.000317815	0.006830922	0.210412449	0.001426165	0.013371385	0.000422281	0.103677514	0.749700745	0.000382792	0.087749501	0.004854819	0.7482632	0.295934158	0.004398756	0.001349843	0.020270264	0.001990212	0.007160907	0.060143644	0.001540683	0.440313352	0.025606024	0.106879717	0.175788959	0.030233422	0.144630165	0.009754619	0.286430653	0.198486184	0.007782249	0.00044978	0.003772819	3.46E-05	0.008006404	0.00492633	0.029103604	0.005765005	0.615840642	0.059559493	0.259349282	0.378400778	0.044192512	0.144874351
HEY2	0.014943623	0.303376048	0.133943353	0.001744734	0.003504581	0.023553455	6.62E-05	0.014229302	0.031747791	0.025253064	0.162947265	0.004497838	0.009321532	0.149207017	0.009316147	0.010974831	0.160927006	0.158116104	0.133193492	0.076222003	0.013351928	0.010092789	0.050938461	0.002470614	0.076752233	0.009639168	0.224144728	0.039570786	0.048442466	0.174363404	0.0009808	0.007408468	0.000822916	0.091647572	0.243576784	0.025453668	0.051214669	0.001194472	0.036033932	0.037573717	0.040728245	0.007920748	0.028315547	0.296759263	2.42E-05	0.001407497	0.121535967	0.070813799	0.032186191
ANKRD20A7P	0.005749784	0.043838618	0.104493645	0.00254672	0.19039014	0.020592639	0.000128698	0.006500291	0.001683131	0.005891442	0.024590222	0.065045096	0.008992122	0.024928464	0.019189126	0.004283448	0.022577789	0.095909014	0.016142941	0.001405056	0.011834974	0.015972851	0.000731445	0.046755279	0.331279365	0.081908784	0.297862875	0.005125283	0.015177111	0.050850723	0.004937818	0.051440833	0.002359901	0.26762317	0.019752455	0.001147444	0.000786011	0.03698174	0.101548983	0.012426663	0.047440665	0.002940031	0.000388393	0.010137017	0.002588076	0.004684083	0.524021006	0.288046114	0.004228164
SPINT2	3.62E-05	0.030576689	0.005123991	0.01959335	0.016614225	0.001107021	5.52E-05	0.000369223	0.137150294	0.000378269	0.046123741	9.82E-05	0.021223961	0.333509921	8.83E-05	0.029720926	0.001938445	0.771602445	0.139541966	0.017530084	0.008544173	0.026531145	0.006352459	0.000156341	0.061295073	0.013138974	0.379098442	0.069575997	0.009248729	0.338258299	0.020935547	0.010027237	0.029772549	0.346153164	0.014409516	8.63E-05	0.000507003	0.00291605	0.012351778	0.00240815	0.018959731	8.12E-05	0.00416053	0.035942963	0.050386835	0.012754423	0.205986087	0.241972883	0.099215468
FAM153A.FAM153B.1	0.036467234	0.080784351	0.021919614	0.007963109	0.004047304	7.50E-06	0.002642355	0.000301517	0.022016183	0.000313364	0.014239426	0.000528974	0.17265798	0.658951405	0.000372812	0.141816248	0.00039428	0.339003996	0.461777514	0.016866811	0.024222113	0.064821875	0.000175295	0.003342819	0.442424364	0.000497526	0.662951573	0.108182065	0.028529721	0.110724801	0.008188484	0.269040683	0.018209439	0.301285928	0.222412236	0.03816275	0.00017307	0.009501243	0.000323774	0.000135519	0.000361468	0.05670343	0.007610795	0.113588905	0.021157476	0.036541689	0.262175693	0.271524185	0.16876034
ETS2	0.000748605	0.001271942	0.011696547	0.046898229	0.02055078	0.001083831	0.002610908	0.002031998	0.008803221	0.047421638	0.00636129	0.003134461	0.003198792	0.018954418	0.003546583	0.201657298	0.000789889	0.126029246	0.09092284	0.013254928	0.000130781	0.253178222	0.003028917	0.002937231	0.138357582	0.001993586	0.220578509	0.000776965	0.046980007	0.035832537	0.206586033	0.473877244	0.000177019	0.179896896	0.006584439	0.152621383	0.033834894	0.054245058	0.008929442	0.046743863	0.118946204	0.119254434	0.017889075	0.000997673	0.056415376	0.083121241	0.089730487	0.128022581	0.250669016
HOMER2	0.002268502	0.000100625	0.01786172	0.003762049	0.003058785	6.78E-06	0.000280121	0.003799169	0.002978946	0.027596272	0.006473511	0.12847771	0.027916923	0.61244882	0.012094668	0.001208688	0.004878441	0.293444984	0.034162582	0.000765836	0.003282365	0.014561441	0.001492506	0.00636567	0.003060868	0.0133133	0.238302843	0.089856421	0.004216317	0.011406338	0.071107023	0.247337649	6.80E-05	0.002974494	0.027848643	0.010727342	5.01E-05	0.010656334	0.001105011	0.028847069	0.000119149	0.01458377	0.000102564	0.00073884	0.359645493	0.006274127	0.029547031	0.014825874	0.120903927
AGAP6..includes.others..1	0.237496548	0.024355585	0.002373327	0.001918629	0.002997972	4.04E-05	0.000249607	0.002328023	0.042450973	0.000472827	0.013574143	0.000591151	0.166006302	0.669756541	0.000108164	0.417513671	0.000673719	0.590976186	0.218536423	0.032879619	0.03198731	0.108805274	0.001547432	0.024914966	0.114756058	0.001936866	0.623473443	0.032841996	0.022030901	0.545028818	0.02539903	0.104444248	0.044118559	0.206042233	0.339054614	0.06468431	5.83E-05	0.002053323	0.000144422	4.37E-05	0.000617932	0.002461567	0.017153071	0.360500611	0.01244088	0.246269506	0.586577394	0.278313859	0.166411532
ALKBH2	0.001907428	0.015869534	0.003358759	0.007305365	0.017212161	0.001997176	0.005461586	0.016137772	0.014451303	0.0009253	0.004926761	0.001251982	0.12731544	0.079414584	6.78E-05	0.043814709	0.00090254	0.278219373	0.423799967	0.012862264	0.012273949	0.007092053	0.010098461	2.79E-05	0.037465876	0.000204158	0.244451646	0.110132393	0.53450068	0.479612704	0.011287656	0.106569117	0.112490751	0.408863129	0.399639278	0.003651336	0.025527477	0.017619688	0.002518144	0.000622527	0.049629219	0.054147197	0.036231879	0.003789476	0.109426688	0.008788143	0.03985604	0.212472844	0.0159796
TSHZ3	0.004398613	3.85E-05	0.015182855	0.035610394	0.001146726	2.79E-05	0.000235103	0.000461914	0.188981028	0.000705095	0.054766672	0.001326868	0.177613353	0.506436104	0.000778257	0.263174837	0.00763255	0.940191008	0.807912118	0.028706057	0.01252273	0.034922638	0.006608922	0.003280355	0.043363888	0.000347898	0.667893304	0.068440795	0.042181729	0.195343071	0.127161074	0.017458573	0.099547463	0.249499135	0.15845693	0.004410818	6.50E-05	0.042389585	3.45E-05	0.00241576	0.00126706	0.107337359	0.030357202	0.247208412	0.214401202	0.086689184	0.231992996	0.086681861	0.118659083
TRAF3IP3	0.018268026	0.110955632	0.000103282	0.000118144	0.006886997	0.000274951	0.063157448	0.012469168	0.011707676	0.000424579	0.041604902	0.000122811	0.440379263	0.096104305	0.001864996	0.001429396	0.00427232	0.110314833	0.00343946	0.003064529	0.019959593	0.00896369	0.175518136	0.000589428	0.004312168	0.016618749	0.004839023	0.021260721	0.127009651	0.060672725	0.000509445	0.032146917	0.101222229	0.019195516	0.004694278	0.011364408	0.511389538	0.000920992	0.000199348	0.000120944	0.055307026	0.120469835	0.004681713	0.008280888	0.018286622	0.001547001	0.002321633	0.003458774	0.001248967
NEU1	0.010837481	0.084904279	0.019349811	0.001011386	0.027684153	0.006842554	0.000762031	0.010252397	0.029885129	2.99E-05	0.021859519	4.85E-06	0.370882424	0.235955901	0.000100051	0.040136341	2.98E-05	0.251207934	0.397893432	0.23088917	0.314399019	0.073034519	0.012261527	7.60E-05	0.399585142	0.000662877	0.673429668	0.05499815	0.348472894	0.85024947	0.00117602	0.039773831	0.057885804	0.620531438	0.303765912	0.000794484	0.005970277	0.008865039	0.006429642	4.13E-06	0.040711875	0.00764253	0.011891192	0.0495338	0.00294118	0.000394639	0.123741753	0.162034925	0.037040041
NAA38	6.90E-05	0.015129653	0.013638331	0.001238843	0.003124768	0.000450642	0.001186287	0.0001567	0.207289728	0.001239058	0.104488332	8.97E-05	0.109644739	0.280812295	0.00011757	0.019582006	0.003262405	0.570414959	0.088592771	0.015874703	0.003495032	0.009307388	0.050474931	0.000502121	0.046524016	0.001241787	0.308777861	0.031927286	0.052430141	0.366090177	0.017528863	0.052952976	0.072936371	0.125999378	0.04414534	0.003197643	0.048003491	0.017135768	0.005612075	0.006916937	0.200925099	0.009025652	0.011036362	0.010044972	0.081521145	0.001678536	0.072592385	0.172141176	0.065182374
ZNF677	4.48E-05	0.163796567	9.62E-05	0.005804566	0.000737476	1.95E-05	5.35E-06	9.69E-07	0.060417052	5.21E-05	0.103742994	0.050788043	0.322176996	0.685738259	0.001506148	0.155369821	0.012447772	0.915480057	0.005729968	0.054198245	0.011422996	0.000794914	0.21958439	0.01037431	0.052648193	0.050694634	0.29147527	0.060001771	0.017359276	0.169408606	0.233126332	0.011465213	0.011756211	0.004268945	0.466830604	0.005799397	0.002792414	0.003312233	0.001631221	0.000786945	0.005361643	3.36E-05	0.009801863	0.27997204	0.076914856	0.018801057	0.331276708	0.095526904	0.005844702
YBEY	0.151837203	6.00E-05	0.083009595	0.011021572	0.016553556	0.010134576	0.053420383	0.000242499	0.037069765	0.003491298	0.27770099	0.058622023	0.001742508	0.025805695	0.175661948	0.000282706	0.000661657	0.00575402	0.002030132	0.08875281	0.000648302	0.015136976	0.026582337	0.001506938	0.079474967	0.005573735	0.015606249	0.017349368	0.026130726	0.010750748	0.575248275	0.104107801	0.009703068	0.005605613	5.35E-05	0.22218758	8.77E-05	0.27823244	0.006465541	0.012605369	0.00053723	0.108205471	0.242763238	0.000269495	0.193640519	0.010644702	0.000482951	0.035345961	0.032339408
TSTD1	0.000887893	0.03097	0.013221686	0.035976996	0.000932839	0.0007588	0.000188147	0.000933629	0.275184173	0.000466725	0.054177352	1.34E-05	0.006377014	0.420817683	0.000250181	0.093308768	0.000681401	0.637728198	0.215950536	0.014504792	0.019128241	0.030098728	0.002177462	0.000251186	0.329426898	0.000520071	0.710729223	0.118334483	0.038678549	0.273681149	0.004332415	0.016086436	0.044385433	0.212881663	0.048795929	0.001300805	0.008541013	0.010705731	0.012777685	0.002557849	0.001768571	0.005033453	0.016735421	0.164843386	0.020650723	0.011354931	0.057304812	0.071746458	0.135822385
PAFAH1B3	0.000142555	0.010221236	0.001052168	0.02615205	0.022789737	0.002446418	0.000112616	0.001705891	0.111193069	0.00034596	0.07779618	6.01E-05	0.163281845	0.301362609	0.000125467	0.009304731	0.00110336	0.672906761	0.040187533	0.006604614	0.036741288	0.00433263	0.031383774	0.000210261	0.025389193	0.009372653	0.156485781	0.045822763	0.04100194	0.419676665	0.120625565	0.054947101	0.084230309	0.091576061	0.08353365	0.002751489	0.007516883	0.035450714	0.016145024	4.38E-05	0.004064751	0.000124319	0.006737656	0.010597459	0.200694411	0.005102882	0.103597387	0.23327517	0.014168848
ZNF532	0.066675347	0.026204821	0.064708936	0.000836414	0.004727449	3.78E-05	1.43E-05	0.000311928	0.020330934	0.007383769	0.016068558	0.010000098	0.032372292	0.838680616	0.000658641	0.046477563	0.02980572	0.78779202	0.509840059	0.023885307	0.001903982	0.047320618	7.34E-05	0.064246699	0.083977866	0.001852718	0.866240666	0.014050956	0.046972253	0.232817456	0.040494183	0.202243746	0.001725061	0.354965036	0.10641231	0.004798385	0.00011161	0.002174159	0.000436713	0.074317339	0.016545514	0.009569811	0.002439669	0.166590309	0.015385039	0.17396198	0.44609383	0.102161207	0.278981009
ILKAP	0.009106281	0.001333976	0.000189009	0.014313378	0.014157361	0.032226613	0.096111557	0.107065315	0.007595717	0.051065687	0.004950167	0.00188273	0.304793273	0.004189105	0.0226493	0.043335527	0.00161801	0.000560206	0.002407432	0.001018207	0.009888308	0.019306516	6.39E-05	0.001148305	0.016550971	0.002472553	0.001176738	0.00057313	0.001726712	0.014413968	0.000273946	0.008205069	0.036024741	0.00272679	0.025913392	0.109569495	0.009632993	0.072048729	0.004840172	0.031303719	0.00243213	0.227202832	0.009639096	0.000184342	0.020727835	0.003850936	0.002475999	0.052679999	0.003239502
GPATCH8	0.008800995	0.009098383	0.015330472	0.015106246	0.0044045	4.79E-05	0.001769217	0.000538666	0.127853927	0.001606953	0.031492763	0.001482885	0.036336274	0.455300449	0.000520214	0.3198638	0.000314943	0.757744089	0.51948594	0.037233178	0.01257464	0.125316074	0.000387172	0.002991869	0.250803853	0.000282634	0.817929411	0.095148312	0.076192278	0.294872262	0.011803239	0.080382281	0.015321354	0.219680313	0.064885847	0.015835573	7.97E-05	0.009428009	0.000111682	0.001400246	0.002161594	0.014006369	0.017652787	0.346535346	0.053979835	0.150802446	0.422450304	0.203920307	0.214619038
FDFT1	0.24449135	0.001530057	0.034862615	0.008117475	0.001616933	1.66E-05	2.88E-05	0.000849122	0.105421278	0.000533712	0.034447908	0.001306621	0.158276286	0.537590805	0.002055907	0.100064338	0.000221031	0.947299682	0.797281452	0.008012506	0.026136685	0.063071721	0.000593951	0.004535388	0.338716587	0.000272654	0.929841576	0.060500266	0.005703977	0.230281397	0.012962063	0.234281566	0.040693926	0.210560138	0.28085121	0.059278475	0.000469166	0.026748909	0.003203746	0.001281994	7.06E-05	0.011321473	0.00228918	0.117034575	0.002614857	0.107771092	0.506931153	0.259262478	0.067074545
LAMA3	0.162331308	0.00476385	0.020075978	0.002140773	0.007670029	0.00017788	0.001467592	0.001532642	0.021945318	0.010589418	0.077711099	0.000556257	0.09923514	0.392137724	0.001026248	0.009133923	0.0375954	0.024913817	0.730649507	0.001338355	0.000804679	0.008884209	0.001212062	0.019074967	0.130243014	0.001422288	0.426973092	0.035685351	0.032466779	0.06581743	0.001475275	0.010264531	0.082417547	0.22448218	0.092992856	0.057656193	0.000385305	0.030329703	0.001592665	0.057479282	0.177944845	0.389074021	0.054171321	0.078802935	0.002868233	0.007312043	0.137441221	0.039359124	0.038493812
RAC1	0.001987555	0.085874848	0.000438795	0.022645207	0.001329811	0.002599061	0.130209987	0.001694834	0.263231199	0.006899059	0.000978072	1.59E-05	0.004063674	0.122724013	0.023275524	0.716252879	0.013606883	0.599742036	0.092424142	0.076907748	0.003279134	0.156038765	0.112019395	0.008799559	0.037293273	0.001955462	0.240003815	0.00777349	0.262486436	0.111493042	0.01276749	0.153815173	0.02988477	0.03270601	0.015747189	0.151079228	0.004073151	0.024599915	0.003658373	0.006446586	0.033320316	0.010080296	0.1926935	0.075893239	0.244768061	0.582553245	0.033910211	0.039220051	0.148340915
QSER1	0.000303599	0.018832432	0.035544555	0.005510122	0.001725779	5.97E-05	0.000107733	0.0001096	0.203266153	0.002446418	0.026007663	0.001572705	0.042231701	0.653466808	0.001330458	0.126952715	0.004604602	0.77223226	0.167094261	0.063276992	0.003887912	0.024644861	0.018945587	0.002864069	0.089630759	0.0003316	0.613240612	0.071745022	0.027467394	0.212196564	0.021621077	0.090552864	0.017021609	0.379586958	0.049973133	0.001819404	0.001569115	0.006890659	0.001437868	0.013947781	0.007307663	0.013822852	0.012120444	0.139050722	0.107139483	0.022892768	0.326903476	0.071559783	0.165117511
RAPGEF4.AS1	2.56E-05	0.062310515	0.006785905	0.151336338	0.002338936	7.94E-05	0.004467467	0.000126114	0.390436177	0.000185778	0.046514036	8.69E-05	0.273650562	0.127624675	0.000935136	0.189368307	0.001871314	0.747894731	0.083994093	0.038083485	0.005352453	0.08044051	0.016866524	0.000858169	0.019264299	0.000334688	0.204422823	0.144574306	0.008582154	0.190070925	0.060203883	0.03039583	0.059745164	0.184944027	0.040679494	0.011861324	0.003318695	0.022682183	0.000264828	7.98E-05	0.013012896	0.002422007	0.005389285	0.220375894	0.203305714	0.058653902	0.30217357	0.132848358	0.120687168
PROX1	0.011695973	0.007312761	0.004445928	0.003171652	0.002071488	0.001647662	0.000536728	0.001081174	0.198932195	4.10E-05	0.071611908	2.76E-06	0.14645542	0.175853577	0.005123847	0.031025859	1.79E-05	0.728055436	0.226231114	0.034855363	0.008982501	0.036357024	0.019050915	4.93E-05	0.283740085	0.000390475	0.751864601	0.225191044	0.215241672	0.791982525	0.000951578	0.20314187	0.035953805	0.365624134	0.357071167	0.039374705	0.000444467	0.339506871	0.020994135	1.26E-06	0.001303318	0.083460129	0.02533915	0.038224281	0.013741146	0.014597125	0.08276225	0.262528079	0.01822624
FRS2	0.000119724	0.021192729	5.60E-05	0.001120089	0.002457547	0.000217154	7.57E-06	0.000568678	0.064810603	0.000118718	0.017320146	0.000339642	0.238340752	0.187850492	0.001509523	0.043850824	0.001803393	0.957059937	0.009099029	0.066239819	0.002813092	0.014296793	0.138447401	0.000192671	0.017212233	0.000129704	0.20332151	0.160586036	0.044525512	0.622144673	0.021986099	0.097817843	0.013127055	0.379228684	0.428502179	0.000973836	0.002144147	0.016821579	0.003394011	5.62E-05	0.002882808	0.000547139	0.011852852	0.195953069	0.07038344	0.014881374	0.253985234	0.198214858	0.007641668
CPM	0.000519568	0.155128219	0.002981818	0.096039615	0.029404726	0.355311391	0.004777923	0.037417412	0.066765023	0.003152051	0.000113549	0.000376402	0.05863904	0.014525757	0.005609419	0.036735975	0.00459333	0.011880279	0.025147736	0.077772558	0.031947964	0.005387634	0.003012117	4.63E-05	0.018486078	0.001067891	0.176459483	0.002889342	0.049615362	0.21039572	0.002502205	0.000621091	0.006030085	0.10579506	0.111620986	0.001332253	0.037098269	0.00971032	0.103713054	0.006891736	0.001474916	0.001394286	0.023172135	0.034925295	0.013466302	0.003133958	0.015127786	0.083108748	0.019584663
CRISPLD1	0.135284688	0.001029982	0.03140438	0.012497959	0.021354777	0.027404427	6.03E-05	0.007585809	0.009161709	0.005129375	0.043564349	0.108733619	0.016341894	0.048633952	0.009970373	0.003332193	0.049689889	0.111231337	0.248871403	0.002112413	0.022288801	0.005695936	0.005939547	0.139429602	0.03610494	0.003296079	0.092425434	0.010286788	0.022106864	0.110952473	0.016740447	0.123734861	0.000583038	0.221025094	0.018527721	0.087905159	0.012043404	0.030804577	0.037174662	0.056582163	0.095456182	0.018566276	0.012356445	0.090257127	0.004004799	0.038819345	0.097201239	0.06613327	0.082024738
CCDC88A	0.000409573	0.088608926	0.007292585	0.000570114	0.00564381	9.45E-05	1.93E-05	0.000198917	0.058109743	8.94E-05	0.041210227	2.53E-05	0.236279209	0.325378553	0.000545128	0.061504149	0.000346678	0.989857526	0.002824938	0.012146435	0.037055262	0.062118527	0.011980078	0.001470536	0.057929888	0.007263579	0.600924482	0.046101196	0.017773121	0.314181255	0.002632663	0.028650557	0.001510097	0.268924298	0.07582503	0.008334809	0.041702979	0.002934287	0.012745232	2.16E-05	0.001313729	5.17E-05	0.000555539	0.037045282	0.021205939	0.007785265	0.316753571	0.164925954	0.024224697
USP24	0.012056113	0.006774776	0.119919358	0.000565878	0.003133958	2.34E-05	0.000202292	5.53E-05	0.206106492	0.000156484	0.058358308	8.18E-05	0.271659453	0.352926612	0.034638963	0.012099838	0.0206406	0.393922414	0.049844471	0.027033158	0.004117092	0.061073719	0.04724444	0.01198934	0.013009522	5.03E-05	0.359302585	0.011577434	0.010585612	0.028189541	0.002266779	0.054117903	0.006196585	0.235780067	0.029245191	0.018050693	0.001323206	0.008740325	0.000244222	0.010550072	0.025397235	0.071297791	0.001298579	0.347397931	0.008263729	0.01369419	0.410663255	0.100642602	0.114586829
UBE2T	0.068861963	0.011383076	0.006739092	0.008497073	0.003679194	0.000192886	4.06E-06	0.000221893	0.032538864	0.001996028	0.050125274	0.00066417	0.014679047	0.531162922	0.000108667	0.30660101	0.000443821	0.894751827	0.593969025	0.034514968	0.028742028	0.121462589	0.000173213	0.007011782	0.395018917	0.007212961	0.950743916	0.14781291	0.008763301	0.613263443	0.009145555	0.012621955	0.008729556	0.26232891	0.123697885	0.012808199	0.000223975	0.022556608	0.025199718	0.000866497	0.000335549	0.010368136	0.024026821	0.067257272	0.008297186	0.104619364	0.318902709	0.124379896	0.246034223
MRPL14	3.79E-05	0.006772335	0.002857319	0.117084834	0.003665624	0.000376905	0.000180824	0.001986981	0.290618143	0.000348401	0.083355734	1.76E-05	0.099517523	0.199530274	0.000410435	0.164488128	0.001665109	0.791238264	0.065940994	0.00834802	0.003159518	0.032059395	0.007386856	0.000218733	0.065045742	0.001026033	0.114796839	0.117376407	0.018794164	0.299195378	0.09289399	0.020052644	0.070039957	0.309910479	0.053455349	0.002030778	0.001876771	0.011796275	0.004698155	0.000907351	0.01493271	0.00206718	0.005689258	0.062533234	0.239315055	0.023170699	0.080287077	0.208625893	0.098440118
CCT7	0.021460249	0.046968017	0.011916537	0.003370174	0.009825125	0.000861974	4.34E-05	0.000276244	0.007967345	0.000295773	0.018149272	1.83E-05	0.07010673	0.415463041	0.000284644	0.010499957	0.000778042	0.94158691	0.336010726	0.156598791	0.008112593	0.036600133	0.007808528	0.001055183	0.156690406	0.001428103	0.834887299	0.037632448	0.303034001	0.847753117	0.02073681	0.110375574	0.038571497	0.249396751	0.400693349	0.00251477	0.000234242	0.021540663	0.003190104	0.001260742	0.053885133	0.002034009	0.017862438	0.113076768	0.00580033	0.014145442	0.69926218	0.789454078	0.072512833
UQCC3	0.000205523	0.007570086	0.009693447	0.002251773	0.063009041	0.010057536	8.25E-05	0.002423227	0.012922502	0.001301379	0.139114192	3.14E-05	0.131019225	0.067065714	0.002320197	0.005047382	0.000951219	0.598121047	0.000784504	0.072219106	0.027787112	0.007504247	0.122615311	6.64E-05	0.006824891	0.004659528	0.022512883	0.018315413	0.109224576	0.229116255	0.009229487	0.006503307	0.024526537	0.098636917	0.072985481	0.003450301	0.062466677	0.01091969	0.011012022	0.000427954	0.04202284	0.004489294	0.008438629	0.023252836	0.033580513	3.78E-05	0.101759711	0.228743192	0.0018548
PAXBP1	1.81E-05	0.032355922	0.010374238	0.012834621	0.002206468	6.87E-05	0.000310635	0.000718521	0.107149104	0.000299147	0.019964763	0.000149376	0.342227666	0.332215327	0.0015689	0.130103438	0.000491423	0.727876084	0.017832426	0.01235027	0.023909575	0.009996795	0.090974104	8.37E-05	0.04461289	0.003205469	0.521546766	0.053893246	0.071324787	0.177428113	0.000932121	0.015410097	0.009936628	0.424609277	0.103147356	0.003454753	0.05623229	0.009031826	0.000954307	4.69E-05	0.011893705	0.0225383	0.004136908	0.136709668	0.015644877	0.001841733	0.199209551	0.046667828	0.00893813
CRADD	0.041848945	3.11E-05	0.000394208	0.078777303	0.00026411	0.022115193	0.006767166	0.032016029	0.140706677	0.000953948	6.47E-05	6.24E-05	0.235261397	0.101122214	0.002334556	0.167576099	0.001793772	0.978353794	0.062733048	0.007317571	0.490756871	0.104681038	0.00139565	7.79E-06	0.022583174	0.000488408	0.287634422	0.122144242	0.203394241	0.390352102	0.019995493	0.013495237	0.820817066	0.041710661	0.503094685	0.004988292	0.000644712	0.051312817	0.003249123	0.000152751	9.76E-05	0.008474241	0.01745728	0.329979313	0.048132872	0.141417624	0.010875677	0.165696277	0.003871183
ZNF66	0.030616035	0.025538246	0.122430574	0.036192965	0.031198462	0.000682981	0.002406067	0.002566249	0.061808861	0.002253712	0.060260101	0.00031523	0.002051958	0.206978051	0.000609388	0.019575544	0.003958202	0.170885425	0.243928595	0.036262322	0.01793438	0.043281463	0.000200927	0.000789673	0.312054734	0.000210692	0.454792979	0.014736557	0.061161528	0.110152784	0.003372831	0.070640621	0.026815968	0.31654471	0.002552536	0.033691872	0.001389978	0.015053475	0.004087942	0.00498183	0.064681725	0.01927234	0.015476438	0.017259476	0.045905044	0.007155881	0.082011097	0.111957649	0.237077246
SPCS2	0.001285871	0.012448347	0.001036516	0.130948001	0.002910307	0.000736399	0.035206887	0.023146	0.052955346	0.002994382	0.020565642	0.000728716	0.115595092	0.196922992	0.000702582	0.294494531	0.000232303	0.634286046	0.12007358	0.073087578	0.00509204	0.028325455	0.000443821	0.000744727	0.231630846	0.008236948	0.443892065	0.305258383	0.560285733	0.208363542	0.017032809	0.081624678	0.004924966	0.018338101	0.17217406	0.047596467	0.000153182	0.02845182	0.002495025	0.000624896	5.27E-05	0.023421777	0.218025865	0.076988521	0.263612017	0.341567912	0.069339063	0.114294323	0.087904944
MPHOSPH8	0.002995962	0.008766963	0.005222282	0.085721846	0.005170013	4.63E-06	7.88E-05	0.00108261	0.326420704	0.000551662	0.033500817	0.003410453	0.092007927	0.202136551	0.002800886	0.6131523	0.000193604	0.945602371	0.042079991	0.022733591	0.001842379	0.148663145	0.005603388	0.008379754	0.133757252	0.000103569	0.102435691	0.385176093	0.029188614	0.359259649	0.23012179	0.171456365	0.003319269	0.099921388	0.183698542	0.036240854	0.001213929	0.013803323	0.000619368	0.000428456	0.000294624	0.001906423	0.000663524	0.177234689	0.337238836	0.368826624	0.253479631	0.19631242	0.191013206
DLGAP1.AS5	0.255505993	0.003715309	0.031016669	0.013048939	0.010590854	2.91E-06	0.00053723	0.002068831	0.060722769	0.001134448	0.019070013	0.000445975	0.113276942	0.801897937	0.001346397	0.165879794	0.001509523	0.752526078	0.425479257	0.003985414	0.004437456	0.079592644	0.001030341	0.007588753	0.059407927	0.000346821	0.503824227	0.098382895	0.074006452	0.405433254	0.041456352	0.406852993	0.03938009	0.209612114	0.519915509	0.110101161	2.81E-05	0.02540743	0.000104574	0.000442744	0.00030245	0.085679485	0.00405434	0.056825344	0.238781809	0.375452455	0.652800879	0.231016396	0.121452609
COLQ	0.048664107	0.004108045	0.012926164	0.012648807	0.001399097	1.30E-05	0.000143848	0.00483012	0.008227686	0.017704195	0.016670515	0.029276279	0.376670799	0.927506194	0.000744871	0.364202242	0.012315951	0.976242925	0.586466681	0.001740282	0.030092913	0.037225208	4.34E-06	0.183011433	0.229989466	0.038340235	0.940140462	0.039867241	0.013347692	0.169063113	0.013582328	0.011646145	0.021391179	0.085507026	0.310870063	0.028642803	2.19E-06	0.006487727	0.000172065	0.033986891	1.27E-05	0.009979851	0.007286195	0.207547053	0.000491495	0.523717084	0.689650044	0.041167723	0.132400121
SNRPD2	0.002671649	0.053199891	0.003067832	0.067492124	0.001650606	0.000110462	8.39E-05	0.001038957	0.125944021	4.78E-05	0.071151251	3.67E-05	0.062312382	0.685200059	0.000211554	0.193805799	0.001840369	0.884814373	0.272729678	0.004266217	0.01869939	0.03406989	0.002808353	0.002314022	0.187532641	0.002534658	0.537276616	0.159151938	0.084464659	0.577942217	0.011207816	0.065569941	0.013487626	0.243647792	0.171434969	0.004655076	0.001736046	0.019299408	0.00105425	0.000604793	0.004270884	0.004599504	0.004823946	0.276294749	0.101691861	0.094953954	0.399383102	0.098175613	0.045107652
DST	0.000224693	0.175416469	0.003411243	0.005568709	0.001736333	0.000119939	2.70E-05	0.000831747	0.106800236	0.000105723	0.008099669	5.64E-06	0.067660491	0.446177906	0.002034942	0.098237073	0.001472834	0.54260778	0.05824659	0.092879917	0.004378007	0.03412259	0.005949096	0.002506657	0.27279645	0.000932767	0.681943362	0.05545493	0.277121793	0.780876914	0.002288893	0.060997971	0.013035154	0.326247958	0.415049483	0.001259808	0.001316744	0.009151299	0.005160967	0.001076507	0.005465104	0.000478571	0.006466618	0.522666962	0.019176346	0.022737612	0.572722412	0.40282748	0.049012975
TRIM24	0.009570529	0.012628991	0.00437176	0.002738637	0.002561941	0.000263966	0.006159609	0.007845216	0.405636659	0.002515847	0.003460927	0.004555923	0.072591955	0.142128857	0.000504921	0.270917705	0.003800102	0.357318871	0.065950113	0.021060476	0.008578923	0.069910649	0.006941779	0.002022378	0.01337756	0.00023575	0.181630752	0.026686013	0.18132403	0.207279604	0.003818339	0.036981525	0.028571149	0.026955975	0.032024788	0.025677679	0.004665559	0.006888074	0.00030762	0.000616137	0.002622252	0.003863644	0.040924327	0.11845496	0.208274082	0.334950984	0.015942193	0.016639283	0.069418256
METTL14	0.000147294	4.10E-05	0.007517242	0.029545666	0.004049314	0.003729166	0.000337631	0.005296091	0.004390571	0.016287615	0.003671584	0.36727212	0.090285344	0.00015512	0.105699353	0.05840268	0.001869375	0.024837783	3.67E-05	0.000823993	0.003768439	0.339470182	0.06547725	0.000460335	6.85E-05	0.004245323	1.35E-05	0.023903328	7.08E-05	0.058091219	0.032583882	0.006701757	0.001588572	0.390629027	5.96E-05	0.024447487	0.003384175	0.001446627	0.004559225	0.009767471	0.132582848	0.004738578	0.000359458	0.000294696	0.317334132	0.013762685	0.007032245	0.007392744	0.135418017
MED14	0.000444898	0.034537153	0.001361834	0.006352315	0.001211919	0.000701864	0.0585536	0.013850926	0.133077753	0.000263392	0.033592791	0.000156772	0.183635432	0.230882995	0.000176013	0.054530887	0.003338583	0.206556093	0.42975549	0.027916779	0.011907347	0.04339433	0.00498822	0.000279834	0.133088092	0.00012116	0.642864861	0.170889876	0.503226722	0.497747653	0.001068394	0.093483094	0.034092291	0.154912681	0.081467656	0.002906788	0.000958184	0.02323022	0.000171849	0.000225052	0.033411213	0.055234653	0.072410879	0.269829028	0.04890018	0.015732973	0.03158208	0.058564513	0.052890871
PHC3	0.001447632	0.063061669	0.034605505	0.006456207	0.001295492	0.000228857	0.000138248	1.32E-05	0.156329835	0.000324636	0.100229977	1.57E-05	0.084745892	0.523475267	0.001421641	0.097321429	0.002971048	0.707438637	0.392385141	0.102257416	0.008866116	0.022621945	0.007220069	0.005136412	0.17879508	0.001199857	0.756535006	0.092477919	0.081335403	0.30165411	0.00438892	0.026479881	0.03453701	0.394999962	0.16538855	0.002464727	0.000856374	0.006990674	0.001025387	0.002830108	0.016077461	0.02283418	0.024213856	0.226631892	0.031585024	0.014161884	0.423885264	0.185184982	0.123745702
MRPS26	9.51E-06	0.022166887	0.013032425	0.001954672	0.00354249	0.001503276	0.001359033	0.00039866	0.105479938	0.000220457	0.044871723	1.21E-05	0.106437224	0.479304331	0.001447704	0.023067237	0.016958067	0.83771414	0.084959923	0.054187117	0.005918223	0.004139565	0.115834683	0.00037432	0.058622526	0.000735968	0.330075882	0.033458241	0.15719565	0.564617035	0.00794516	0.135361369	0.089867765	0.526704035	0.091657121	0.00160006	0.016261696	0.016618677	0.003921585	0.007268246	0.097384325	0.008569517	0.038555415	0.154832482	0.013321629	0.001663458	0.188379071	0.358891899	0.019279448
GLRX	0.223380292	0.081991424	0.015109477	0.000448201	0.012356588	0.013460702	0.000210979	0.008650075	0.000550226	0.025920141	0.523439081	0.005647759	0.025438016	0.211499978	6.51E-05	0.00270683	0.059603936	0.633638856	0.65231502	0.046438433	0.02204002	0.021217571	0.002260245	0.115057467	0.2490733	0.022847248	0.442701075	0.101280314	0.121287114	0.477558125	0.019546466	0.135632694	0.006229325	0.03387223	0.199519792	0.005669011	0.002011823	0.018953341	0.006631323	0.076345496	0.078782185	0.005725086	0.040267444	0.043713833	3.30E-05	0.010380844	0.307333424	0.106291186	0.102718577
TNRC6A	0.058107589	0.019367689	0.005333785	0.021026803	0.001296856	4.94E-05	0.000416394	0.004771892	0.182073317	0.001122602	0.004887487	0.000167685	0.111164709	0.629936651	0.001339576	0.455689668	0.000414168	0.274225523	0.451042453	0.041040783	0.028607335	0.222272158	0.000295127	0.004916135	0.199622894	0.000396219	0.91665482	0.106497463	0.08047325	0.545411072	0.002267281	0.09905428	0.025716881	0.181644681	0.336972895	0.027733191	3.41E-05	0.0087964	0.000233021	0.000657852	0.000542472	0.016229674	0.01877643	0.74974009	0.01855443	0.137861384	0.475067157	0.182872575	0.063841542
TLK2P1	0.278566518	0.057746874	0.020069947	0.020213257	0.014312086	9.87E-06	0.000275957	0.002374979	0.020355848	0.000175654	0.00523937	0.002480379	0.047065663	0.863825085	0.000708398	0.22508428	0.000792545	0.781649032	0.243983019	0.016330335	0.01763175	0.063490951	0.000311425	0.015632815	0.405265462	0.001339002	0.851137687	0.040900633	0.049198214	0.213470984	0.025403912	0.293219609	0.0063106	0.439420469	0.198171277	0.088263289	6.16E-05	0.003586072	1.81E-05	9.50E-05	0.000495157	0.011509584	0.009947829	0.250896832	0.024477858	0.22227704	0.522135655	0.200167986	0.183466347
LOC100499484	0.010257207	0.1177303	0.010607152	0.004694565	0.005391224	1.81E-05	0.00434979	0.000143489	0.075400703	0.000356083	0.036176595	3.52E-05	0.122335872	0.835603056	0.000312358	0.15568322	1.73E-05	0.36122886	0.196739045	0.084131299	0.021885366	0.072320055	0.001152757	0.00507366	0.375516212	0.001421211	0.662503983	0.090091345	0.042877598	0.230726116	0.004816479	0.077272842	0.04065896	0.290375967	0.190869609	0.034030904	0.002206899	0.023006353	0.00049609	0.000420487	0.001224986	0.036986551	0.007181442	0.219002393	0.032860951	0.012835555	0.303930258	0.278623669	0.245779483
BRF2	0.00206402	0.035022007	0.034801155	0.050050819	0.006196657	6.26E-05	0.000141407	0.006667725	0.121558799	0.000385808	0.062114578	9.65E-05	0.029236	0.603802946	0.000336124	0.134582501	0.000176588	0.890465471	0.068766687	0.01064901	0.028060735	0.010386588	0.041934456	0.000684417	0.139026742	0.009146201	0.340269225	0.099879458	0.089273203	0.376246184	0.094942107	0.144827969	0.021622656	0.574751287	0.199913246	0.006029008	0.010701567	0.003722345	0.003266067	0.00013394	0.001703234	0.002530207	0.00286055	0.058149447	0.3982978	0.025582402	0.173809122	0.105867505	0.075899629
PTPN21	0.047171565	0.00376406	0.020363459	0.003653275	0.001821271	2.83E-05	2.15E-05	0.003901625	0.130651546	0.000375541	0.056491195	0.00011599	0.393287143	0.399766577	0.002530207	0.104095308	0.003548162	0.54547088	0.339020725	0.045150013	0.014304403	0.024176377	0.005272039	0.002296862	0.111421244	0.000520142	0.701341098	0.02577554	0.012745089	0.249506746	0.009621218	0.05990154	0.091481718	0.348314076	0.540430426	0.006546673	4.02E-05	0.003799672	0.000182188	0.00047132	0.000725557	0.035272726	0.014512906	0.490061074	0.006593916	0.158951836	0.450487884	0.182947892	0.082407064
AGMAT	0.000862907	0.011390327	0.001135525	0.000642487	0.000522655	0.012231803	0.000272797	3.59E-08	0.051558726	0.004135257	0.057458892	8.58E-06	0.060232171	0.289193809	0.0145618	0.026148388	0.08005883	0.904068154	0.157001723	0.137303583	0.000806474	0.015803551	0.048236261	0.031606348	0.008741833	0.002676675	0.493353384	0.00703447	0.041932302	0.078626455	0.015478808	0.00318472	0.053636711	0.183674562	0.014786457	0.003650331	0.010179378	0.002722195	0.001667622	0.033977629	0.232314652	0.023803672	0.307689184	0.031467562	0.003298448	0.003037677	0.037577881	0.038365221	0.115743714
LRRFIP2	0.001883879	0.048596042	0.009862532	0.020848025	0.000516194	1.35E-05	1.50E-05	0.000412661	0.100421104	0.00027251	0.008367621	1.11E-05	0.322844649	0.548125836	0.000299937	0.2339719	2.60E-05	0.449424408	0.15930616	0.008610586	0.023992789	0.126867921	0.002012039	4.15E-05	0.228646551	0.000267772	0.738444573	0.184250599	0.011998674	0.156039052	0.002613995	0.073910171	0.004029713	0.842263422	0.265374592	0.022739694	0.011023366	0.015757313	0.009096014	4.63E-06	0.000767631	0.014569842	0.002393575	0.084764273	0.064732271	0.009454287	0.220964927	0.07190104	0.070760596
DPY19L3	0.001680618	0.149439643	5.31E-05	0.000297711	4.66E-05	1.37E-05	6.00E-06	5.42E-06	0.066215479	3.41E-06	0.060609974	0.000450139	0.469683292	0.54951664	0.002931702	0.209325639	0.021035131	0.828221548	0.024894719	0.014696709	0.00141159	0.011384368	0.272362502	0.025400537	0.06393689	0.001503707	0.532366117	0.092546127	0.061884465	0.390021112	0.013978511	0.018715186	0.015081548	0.035752913	0.715056002	0.018081925	0.013942181	0.015989724	0.000624609	2.78E-05	0.010538656	0.006033818	0.018124789	0.574783884	0.019864245	0.039449806	0.467816681	0.199330172	0.000674078
RPL35	2.12E-06	0.007279446	0.001125833	0.007577409	0.017040635	0.005582566	0.012392846	0.004466103	0.093361755	0.000216436	0.057965787	2.16E-05	0.048750624	0.16622342	0.001472834	0.021613897	0.000344165	0.462332299	0.001175589	0.018526141	0.006136131	0.000694397	0.211145869	1.66E-05	0.026328099	0.010133068	0.029918299	0.030991683	0.187895223	0.218308607	0.123904735	0.390475882	0.002458049	0.026262475	0.083745671	0.026763627	0.118291619	0.06988394	0.000808628	0.000202076	0.047662809	0.138343222	0.080420621	0.053296387	0.759081188	0.006588316	0.094174153	0.174289452	0.001551668
HIST1H3D	0.000400455	0.188187441	7.79E-06	0.027930708	0.049924023	0.00142796	0.00065979	0.007444223	0.350783434	0.000776893	0.065396764	9.27E-05	0.077748362	0.048532214	7.12E-05	0.058843234	6.64E-06	0.229833879	0.000107159	0.005377367	0.02359158	0.00288331	0.022983377	0.000256571	0.156935884	0.102975327	0.052143236	0.189426464	0.075913701	0.025073209	0.043249226	0.042107777	0.00211988	0.007628673	0.363429046	0.001466874	0.02891736	0.001937512	0.002907506	6.10E-07	7.94E-05	0.000230006	0.004566692	0.13097392	0.500544554	0.182806305	0.033660281	0.28809027	0.037428685
AFDN	0.007836098	0.066576553	0.005390721	0.035349551	0.001318611	0.00040225	2.12E-06	0.000552165	0.209597396	0.000709475	0.087956998	0.020523497	0.269086706	0.467594394	0.010436487	0.006309452	0.019179864	0.121368031	0.020913074	0.029582714	0.011550725	0.004869968	0.006514005	0.110951611	0.063913771	0.002283651	0.013682415	0.147804079	0.008924201	0.193626806	0.057116845	0.045798208	0.027287826	0.0058223	0.11958887	0.003855028	0.000199061	0.003707842	0.001337494	0.016751934	0.008484795	0.000376977	0.006709655	0.291821338	0.009722956	0.082542619	0.049901694	0.089817003	0.336916246
GPATCH4	0.750171311	0.004490586	0.027465671	0.009229918	0.031188985	0.000825429	7.40E-05	0.060181697	0.033600617	0.300349966	0.065797039	0.037662173	0.003830976	0.157249786	0.003024107	0.27815698	0.004424173	0.015704326	0.61676727	0.100457649	0.003579251	0.425716766	8.89E-05	0.072861413	0.137146704	0.004061951	0.456388121	0.000834116	0.013057052	0.084469182	0.174083391	0.455715802	7.44E-05	0.051610492	0.05102426	0.168900634	2.47E-05	0.001278045	0.021153096	0.100176272	0.001309421	0.008124368	0.030985868	0.076237655	0.000190014	0.280101995	0.105831821	0.122574745	0.841728094
GPR135	0.007209658	0.013126338	0.023856947	0.096423664	0.009227764	9.30E-06	0.001125043	0.000743866	0.141138041	0.000565447	0.011459325	0.000898017	0.042848592	0.789247801	0.0002789	0.278580087	0.001234033	0.890504745	0.664253707	0.01600114	0.057110096	0.070740852	7.79E-06	0.002065959	0.398774325	0.001902403	0.989388325	0.121538983	0.036401898	0.167526989	0.019644399	0.075064256	0.017981695	0.394324556	0.159331146	0.004599361	5.07E-05	0.019574396	0.000129273	0.003076017	0.000133868	0.036080672	0.003160021	0.135637576	0.177854667	0.087254595	0.475869358	0.070597614	0.281718461
FRYL	0.000357878	0.023316377	0.001704957	0.012610108	0.005262705	0.051673029	0.000802094	0.014856747	0.175341081	2.70E-05	0.008208372	1.97E-06	0.144182	0.141332184	0.001378347	0.066521555	0.000199994	0.401730187	0.032762516	0.285898628	0.346046615	0.026412821	0.024176808	0.000181039	0.670509058	0.003249194	0.70653161	0.030522123	0.31898542	0.471158603	0.002121172	0.013012968	0.042326259	0.409104156	0.442426303	0.003601939	0.055928081	0.051323515	0.191969128	1.65E-05	0.001896013	0.000435636	0.017804928	0.255225047	0.003112778	0.001087062	0.093137601	0.388329545	0.037450224
THRB.IT1	0.016150193	0.025804115	0.048576801	0.015585356	0.005779078	5.21E-06	0.002378425	0.000586771	0.093162084	0.001639549	0.025423441	0.000629491	0.087500792	0.594337996	0.000459617	0.350934067	0.000670201	0.605050081	0.373456822	0.041175549	0.012270574	0.084827168	0.000531056	0.00731233	0.319645749	0.000251689	0.845584594	0.210606879	0.032453209	0.143937743	0.032259856	0.168967191	0.020883852	0.23959076	0.260443201	0.066049051	0.000686212	0.018050262	0.000589212	0.000126903	0.000155336	0.03680605	0.017441557	0.0703395	0.203296955	0.131603663	0.307758398	0.167963307	0.257616359
PCDHB19P	0.015041197	0.109518303	0.03123709	0.003015922	0.001098406	0.0001539	0.003214875	0.00111456	0.089717419	0.000682119	0.108502501	0.001011386	0.047180324	0.428869068	0.000949568	0.100608354	0.001239776	0.441014318	0.448136706	0.029975666	0.024194901	0.046682906	0.00197176	0.006733995	0.476688433	0.00035034	0.724276119	0.05060783	0.045212621	0.201484407	0.003655285	0.387804843	0.02365347	0.238981983	0.081718806	0.034514393	0.000840435	0.027261261	0.000472827	0.001751483	0.008908836	0.102877322	0.024421353	0.46504893	0.016235777	0.038387981	0.212982612	0.203490953	0.201898755
TBC1D24	0.000201358	0.000721752	0.031550489	0.04989796	0.001611907	3.27E-06	0.008185109	0.000384731	0.104670843	0.040682438	0.049038535	0.052240091	0.264768256	0.619761689	0.00065498	0.484492832	0.052365308	0.981127504	0.911562528	0.006971073	0.001465223	0.056597241	0.000718377	0.075587952	0.086970633	0.003884537	0.770406789	0.010870867	0.121295228	0.118997827	0.487403964	0.036111689	0.007796968	0.054148489	0.266796485	0.021453284	0.000108882	0.017193781	3.39E-05	0.125549203	0.000922644	0.021617702	0.025558996	0.276126597	0.156700027	0.472032603	0.549383382	0.127250678	0.425793231
RPL13	0.000828372	0.001986478	0.000237545	0.006699891	0.010586977	0.00462011	0.000196045	0.002117726	0.171749086	0.000194825	0.02759699	0.000334544	0.021624021	0.079286137	0.009381125	0.148602906	0.000378341	0.619555843	0.001821342	0.031015664	0.002107243	0.010468222	0.096806995	6.91E-05	0.01582466	0.001589649	0.052307941	0.095016921	0.058126615	0.177619527	0.046789024	0.055074687	0.001849631	0.033592432	0.036895152	0.019835813	0.017276995	0.018047893	0.035494296	0.000212918	0.004890718	0.004706843	0.060486624	0.018448455	0.461932383	0.011109955	0.011578941	0.291115992	0.008449183
NKTR	0.004469765	0.055024787	0.013470251	0.003291555	0.00283298	0.00013875	0.000348042	0.000158207	0.185965716	3.82E-05	0.064560529	9.08E-06	0.358794827	0.420841448	0.001532642	0.134442279	8.12E-05	0.381653814	0.134988233	0.05531837	0.021090919	0.084691828	0.013571702	0.00046213	0.264700191	0.000646077	0.903544817	0.105773234	0.052285611	0.555497363	0.001121812	0.029579914	0.02621035	0.421795863	0.17856791	0.057056821	0.001014043	0.020995283	0.002198929	2.98E-06	0.002545069	0.022872449	0.032273785	0.168910829	0.033978778	0.073931208	0.389773264	0.273393094	0.033248231
TIMM17B	0.000116421	0.045887166	0.002750986	0.002617729	0.007659762	0.00131739	3.86E-05	0.000368792	0.164625119	9.80E-06	0.133153428	1.26E-06	0.149541812	0.237248557	0.000290603	0.02090094	7.88E-05	0.983266231	0.015909238	0.067052288	0.02734986	0.014962075	0.070017413	6.95E-05	0.235258453	0.001640124	0.44791248	0.106842669	0.046231582	0.562461651	0.014809504	0.038888918	0.037566609	0.394557038	0.219806606	0.006324314	0.076924549	0.03286971	0.063037545	6.07E-06	0.006268814	0.002166907	0.01027487	0.020658549	0.068693094	0.000512891	0.117159935	0.454815308	0.032768331
TOMM22	0.001001406	0.070703732	0.049859333	3.84E-05	0.002923805	0.00344707	0.000361971	4.34E-06	0.020698613	0.004477519	0.13488829	0.000202435	0.059241786	0.460331066	7.79E-05	0.009516608	0.020152515	0.660519264	0.513968244	0.098973005	0.008291155	0.009691222	0.007679434	0.00899643	0.105899598	0.000350914	0.93690954	0.010604998	0.30845319	0.594237192	0.010086327	0.154230239	0.029531235	0.316326084	0.053449533	0.001401897	0.025670068	0.020372146	0.01382357	0.057490052	0.475292818	0.01683601	0.035347468	0.073926397	0.005789776	0.000348832	0.31294733	0.237909388	0.139797568
CDC42BPA	6.37E-05	0.040236284	0.002690891	0.01958854	0.002900183	4.14E-05	0.000199922	0.000239052	0.328187301	1.99E-05	0.032352332	3.82E-05	0.035269065	0.364158157	0.001590511	0.110873495	0.003975362	0.992322791	0.011774304	0.009737101	0.012080811	0.015294214	0.025201441	0.000301804	0.08114363	0.001686936	0.067848172	0.133659534	0.013689523	0.218916092	0.009030534	0.054900504	0.026312375	0.512332177	0.106942468	0.003946858	0.007147696	0.016467182	0.00195101	0.000219523	0.002256512	0.014238493	0.001890699	0.12952618	0.191396895	0.006793157	0.192480403	0.068982225	0.020074183
FBXL15	0.008602401	0.011095883	0.002072564	0.007944226	0.004482186	0.010588772	4.57E-05	0.005431646	0.238473364	4.91E-05	0.030735579	6.00E-06	0.100652869	0.08952421	0.007430223	0.04506802	0.000379562	0.657807874	0.005254233	0.197058906	0.019360868	0.016444135	0.138538729	7.28E-05	0.048509956	0.001406061	0.11943034	0.023726705	0.082202439	0.533829007	0.006014433	0.002194837	0.193381112	0.173180241	0.234553825	0.007147194	0.015306276	0.009911427	0.132696863	6.93E-05	0.007590117	0.000917402	0.038752716	0.0351567	0.046041604	0.002310289	0.009639599	0.4028231	0.012263825
SH3BP5.AS1	0.03257304	0.039624706	0.025565386	0.002009669	0.001076435	6.53E-05	0.020358792	0.008642823	0.134641735	0.000305394	0.029259622	5.17E-05	0.372763825	0.509787862	0.000698489	0.075126864	3.30E-05	0.094051665	0.267838062	0.036177959	0.012266051	0.101231347	0.00051124	0.001259162	0.547433988	0.000394567	0.451298127	0.189716314	0.174491564	0.28703584	0.003428977	0.269563159	0.036596974	0.117840152	0.219911431	0.124416442	0.000332462	0.0150389	0.000917043	3.62E-05	0.001096611	0.069549144	0.054428861	0.15001604	0.025103939	0.049562591	0.175010378	0.373701869	0.017681076
C2orf27A.C2orf27B	0.084315318	6.80E-05	0.082434419	0.156779938	0.129694834	0.000184845	0.000253699	0.000310994	0.181173685	0.023709186	0.000141766	0.58183117	0.00823264	0.012165677	0.077303213	0.839614568	0.033363108	0.108312953	0.021545904	0.038507741	0.151114912	0.513309279	0.00046694	0.035185061	0.000232447	0.000132432	0.000493577	0.072706186	0.000119149	0.002900829	0.172841712	0.002377348	0.00277188	0.00081509	0.000815377	0.004750281	8.11E-05	0.000631286	5.85E-06	0.494743757	2.76E-06	0.003113639	3.15E-05	0.001657427	0.19411367	0.075531375	0.083560503	0.021238751	0.519757194
KCNJ5	0.003289976	0.051536827	0.000398085	0.013102213	0.001895582	0.051557434	0.00156933	0.004135975	0.007788424	0.000162444	0.065288994	0.000307189	3.20E-06	0.002452808	0.008217131	0.00413181	0.022430243	0.024892708	0.042949971	0.012042184	0.001035223	0.051395672	0.11148378	0.006504958	0.095015054	0.421744599	0.000753343	0.032181524	0.004748916	0.020023781	0.010779899	0.023334758	0.001228863	0.341378508	0.000603141	0.001075358	0.250288557	3.51E-05	3.19E-05	0.02478537	0.021756417	0.156989446	0.081237542	0.005078255	0.001714937	0.000709259	0.002893649	0.012358383	0.036290108
ETFBKMT	0.000249104	0.044593936	0.138096523	0.007177062	0.006784613	2.16E-05	6.65E-05	0.000601275	0.197149157	0.002709846	0.021427652	0.011206955	0.047461415	0.081167826	0.002003925	0.134800768	0.000273372	0.660837904	0.015059577	0.012007936	0.031696383	0.107284228	0.081464568	0.000676088	0.045529323	0.00881837	0.374064164	0.36778519	0.002073067	0.084678617	0.043774215	0.041149629	0.00462327	0.411753368	0.017004162	0.004822581	0.017929067	0.003178545	0.017440982	0.002057559	0.00088459	0.000225698	2.69E-05	0.027481251	0.690365442	0.020474746	0.234995456	0.050098206	0.201321784
RBBP6	0.025184568	0.013006937	0.064745266	0.029123421	0.005136842	8.39E-05	0.001333042	0.001715009	0.184136871	0.009724177	0.03053081	0.000973333	0.08050958	0.370244927	0.000951435	0.121203254	0.001968888	0.554800274	0.635163564	0.006085154	0.007316279	0.162080804	0.000202794	0.003209705	0.07415608	0.00021622	0.748101223	0.008357282	0.063581129	0.225561882	0.014184069	0.118419564	0.009885508	0.202866739	0.011521934	0.037869167	0.001137967	0.01021061	0.002478512	0.021403959	0.020556955	0.025733538	0.003860844	0.167113144	0.052492534	0.118372751	0.365718621	0.047267846	0.223079027
CEP104	0.004333851	0.033266539	0.001213427	0.045884222	0.001977934	4.70E-06	0.000349334	0.002924092	0.233357666	0.000771508	0.003919072	0.012015618	0.098753877	0.623673114	0.004318342	0.424765367	0.002654418	0.937049259	0.25309472	0.028418864	0.002043917	0.086042425	0.024159145	0.032326413	0.047442316	0.000244796	0.388968621	0.056488897	0.133095487	0.522394344	0.21861339	0.357723885	0.007440418	0.069816593	0.321853904	0.010412435	3.92E-05	0.007377164	5.71E-06	0.001546355	0.001707758	0.000825357	0.009424922	0.644304703	0.082142128	0.793512115	0.493589313	0.432058706	0.101008342
EFCAB14	0.005446365	0.026645447	0.001158716	0.012112905	0.001700937	0.000699136	7.18E-05	0.001687654	0.209518705	0.000516912	0.019543522	0.00022699	0.087203331	0.305112345	0.001595896	0.10692258	0.067747726	0.916662502	0.143447791	0.011472752	0.000934347	0.010895637	0.037342598	0.006397907	0.010905761	0.001132725	0.113677001	0.045455515	0.204648916	0.504510403	0.015993098	0.028328183	0.048104153	0.067678943	0.394603277	0.001401753	0.001071338	0.004346559	0.000158925	0.007044091	0.031612379	0.005004375	0.024683129	0.571394934	0.030232991	0.320815414	0.313426727	0.119942333	0.013107096
ZNF662	0.10710782	0.022602416	0.003810441	0.002731242	0.010998883	6.15E-05	8.44E-06	0.003001347	0.033784779	0.000714859	0.047711129	0.000538523	0.038025185	0.423293359	0.002858755	0.539984487	0.002217525	0.467512041	0.245531061	0.109996335	0.014491438	0.263192356	0.016159599	0.068929382	0.057334178	0.0014747	0.585240582	0.128400886	0.009457087	0.743492995	0.060410662	0.092559697	0.017288052	0.177149392	0.439366548	0.097745757	9.80E-06	0.002413606	0.000316379	9.71E-05	0.001200287	0.004217466	0.028976234	0.439447034	0.031101535	0.607749337	0.906638747	0.577123143	0.156606402
HAT1	0.004291562	0.03693981	0.271913332	0.01654135	0.024449282	0.017245188	0.00046335	0.005243176	0.133074379	0.021939861	0.085996618	0.000155838	0.015722419	0.079532118	0.017093838	0.03501454	0.001565884	0.203906091	0.056312058	0.063446938	0.028501863	0.124189703	0.029600377	0.006326324	0.035136238	0.016919942	0.459364661	0.003485554	0.089635713	0.284738009	0.006026351	0.00394894	0.027332485	0.595387113	0.01160644	0.015343181	0.056003972	0.009970301	0.151684488	0.024685283	0.583865358	0.006828553	0.000612547	0.023444537	0.025709629	0.008213685	0.071346829	0.062309941	0.116441019
C10orf76	0.050383676	0.066349239	0.013323567	0.000333036	0.015417061	0.005877801	0.130664111	0.096745248	0.006953626	0.022578363	0.001609538	2.91E-05	0.048960849	0.246756657	0.017048964	0.005081199	0.006766591	0.00538268	0.070455526	0.018073668	0.004459641	0.003497042	0.012479435	0.006906885	0.184695533	0.006624359	0.229606566	0.000249104	0.103072829	0.005540277	0.000950788	0.238172457	0.024626911	0.050361705	0.051562747	0.013628064	0.006165855	0.011930178	0.001855877	0.011162081	0.074089379	0.211576012	0.029007179	0.063096635	0.00077876	0.003658229	0.095807779	0.311223597	0.003390924
TRMT112	0.00093248	0.058979794	0.011825066	0.00600955	0.000959548	0.000115344	2.31E-05	0.000250037	0.06840669	0.000660795	0.088347293	0.00012317	0.059656062	0.577844715	0.000462417	0.097132887	0.008091054	0.692035613	0.135339326	0.014786457	0.012324207	0.051941985	0.012419196	0.005646036	0.131017287	0.001311934	0.181303496	0.155169144	0.023924652	0.646120482	0.011660289	0.075264717	0.014997903	0.023361539	0.029131749	0.001537955	0.008933247	0.009455436	0.003794071	0.021438566	0.026048876	0.000611685	0.004752865	0.292624114	0.024448205	0.015205902	0.479952813	0.185280761	0.067571964
SNHG16	0.062057857	0.166517937	3.23E-07	0.004766722	0.003253287	0.001338427	4.86E-05	0.013442968	0.025652693	7.65E-06	0.001419559	5.05E-05	0.044344293	0.628219308	0.000150238	0.278232512	0.000538523	0.15048201	0.067188561	0.004920801	0.141149744	0.048951228	0.003705185	0.00056674	0.077398705	0.019963183	0.985519619	0.074067337	0.16557939	0.8024207	1.76E-05	0.000975918	0.044979779	0.037965233	0.553294592	0.004337943	0.001846903	0.008987599	0.001327155	4.34E-05	0.000324779	0.003832483	0.040172096	0.744040673	0.006379742	0.063048745	0.121135764	0.193492543	0.000838424
FMC1	0.00022498	0.000221964	0.144947011	0.007735078	0.00356884	0.000185132	8.91E-05	0.003134533	0.137480638	0.004481181	0.038272171	0.001762611	0.027501785	0.387414619	0.009189064	0.183077559	0.080316801	0.255367997	0.099870052	0.008727473	0.005526779	0.013768932	0.000714644	0.013649819	0.136394474	0.010083886	0.187118078	0.070553458	0.017579266	0.050232756	0.030722942	0.03902117	0.006967842	0.288020195	0.015184147	0.001736836	0.000496736	0.005963456	0.005001072	0.222698783	0.006286476	0.009678944	0.011365126	0.021635149	0.077940279	0.001752847	0.057597247	0.074928414	0.254471883
LINC.PINT	0.001277255	0.122991964	0.035651821	0.069694177	0.00204083	5.05E-05	0.006208288	0.0031532	0.144485707	0.000222898	0.036953237	3.23E-07	0.053411767	0.550288399	0.001236689	0.163330955	0.000320184	0.894412724	0.315942395	0.010911289	0.006021684	0.045140536	0.000435205	0.000300081	0.728652295	0.000935495	0.990104297	0.058354288	0.156402926	0.133590249	0.000753774	0.101107352	0.034557975	0.466964148	0.10146821	0.018567066	0.000685996	0.021295256	0.00067257	0.000533066	0.027455332	0.054358499	0.00816637	0.343472217	0.017329623	0.028993179	0.341244317	0.187313226	0.179014926
MAMLD1	0.020651298	0.015513342	0.000975631	0.003758962	0.001121381	0.000104933	0.001224842	0.004538476	0.016572151	0.003870824	0.043215481	0.002878715	0.134234208	0.46328377	0.000109385	0.210646009	0.012178672	0.368979195	0.464652244	0.034529543	0.014080321	0.04708591	0.005346206	0.033619284	0.11529038	0.001163311	0.61822298	0.05022895	0.229700621	0.772120542	0.012189298	0.117757153	0.099076179	0.094264906	0.392661852	0.017110567	0.000463853	0.011581813	9.29E-05	0.004150406	0.021427796	0.010565006	0.108339878	0.560555981	0.008874157	0.039862717	0.296136773	0.195531183	0.076143312
NCOR1	0.000212918	0.004132744	0.001884525	0.041784182	0.002950011	0.000204589	0.007025639	0.002998331	0.113328995	0.004546948	0.00667153	0.000620086	0.07266842	0.59039979	7.10E-05	0.682134848	0.003347127	0.399532227	0.803528403	0.006379455	0.019738742	0.202782233	0.000159931	0.000257648	0.024807053	0.000874826	0.895693605	0.070868007	0.125198468	0.237136265	0.00485288	0.014179403	0.028020312	0.504494894	0.041546602	0.000297137	0.000102564	0.008999014	0.000701649	0.003785599	0.026493953	0.011752406	0.013016558	0.135039856	0.17956806	0.03541302	0.072392714	0.008334522	0.092712268
MC4R	0.001957687	0.022411217	0.004616233	0.023801447	0.002673947	0.002375553	0.000266048	0.001012822	0.043604699	0.002094894	0.156152206	0.000330093	0.037926606	0.412438682	0.000112616	0.052193423	0.026409375	0.450770123	0.548306336	0.009936843	0.071331823	0.100943652	0.007779736	0.044250596	0.182666299	0.193502236	0.752992623	0.012584476	0.020364392	0.394540884	0.190377935	0.018986799	0.008238671	0.022385226	0.004620685	0.002205535	0.001388112	0.005124278	0.07709866	0.148929014	0.002853586	0.000242858	0.000824208	0.10870691	0.00050248	0.055492481	0.206335242	0.031785413	0.046015326
RPA2	0.001975852	0.002114064	0.004877148	0.022693743	0.013131722	0.013084407	0.00442166	0.003955689	0.025178609	0.000663811	0.142469899	0.002249619	0.124283974	0.43080676	0.000162156	0.004355606	0.015725794	0.498116265	0.514540332	0.035150598	0.005431215	0.001587998	0.01041064	0.00394133	0.189132809	0.001412308	0.479973562	0.036741216	0.309872282	0.182162347	0.008363241	0.021615979	0.051670372	0.069175291	0.069311923	0.001735184	0.000432118	0.019848091	0.000460765	0.028918365	0.165995102	0.045399081	0.174175077	0.393220011	0.002824938	0.018688262	0.157492177	0.28378539	0.097243313
IMP3	0.015662539	0.033985743	0.007674121	0.00631857	0.00572365	0.000305825	2.73E-05	0.00047053	0.133116668	0.000655698	0.025704962	8.30E-05	0.074175681	0.720946403	0.000338421	0.15521768	0.003345619	0.932682202	0.450558318	0.040187317	0.012561572	0.051144019	0.001894146	0.005945865	0.19937038	0.006575464	0.64481002	0.092023077	0.042647413	0.601942581	0.006127012	0.040647616	0.043909267	0.228785912	0.282595262	0.003343035	0.000746307	0.008524213	0.005581489	0.004181136	0.003264631	0.002081826	0.009796693	0.075947159	0.024917766	0.122081419	0.402630681	0.283873127	0.12632405
THAP6	1.62E-06	0.037380723	0.021719369	0.105055825	0.003903636	0.001410513	0.000108523	0.000245586	0.214216752	0.003955761	0.033549353	0.000367787	0.210658502	0.046573844	7.13E-05	0.229396412	0.011080446	0.890612801	0.077377309	0.014485048	0.111265082	0.02842827	0.009421547	5.39E-05	0.094690526	0.049044925	0.338248463	0.494231476	0.006775781	0.123766811	0.009353052	0.000399234	0.073885544	0.498535567	0.070271076	0.000100051	0.015708275	0.026967678	0.015183932	0.016210432	0.001716086	0.000632938	0.007323889	0.025116001	0.255691951	0.005694356	0.05497898	0.013502489	0.06324138
KIAA0586	0.000117713	0.063748204	0.004475221	0.001656637	0.000233021	1.71E-05	1.64E-05	1.12E-05	0.205607925	0.000353283	0.018593703	5.27E-05	0.292355374	0.311206366	0.006652504	0.22460675	0.005335436	0.832866034	0.023801016	0.064635774	0.002021803	0.12279416	0.063479032	0.002982105	0.030449535	0.000130781	0.279170126	0.069624891	0.052941776	0.501819404	0.007297755	0.054432954	0.007544454	0.193265086	0.276139736	0.006141659	0.01039147	0.004335933	0.003127496	0.000878416	0.02606223	0.00044497	0.002946493	0.257131649	0.033577282	0.020568443	0.506841261	0.354780874	0.030308738
HTRA2	0.004621116	0.010130196	0.011428309	0.01064779	0.011397076	0.004463949	1.20E-05	0.002790404	0.188700225	0.000789386	0.120034019	1.60E-05	0.103242488	0.175164314	0.000544698	0.161913658	0.000352709	0.980147458	0.172790735	0.057768629	0.048009163	0.097706699	0.017350229	0.000768636	0.07907024	0.00177295	0.649625098	0.132756671	0.057570179	0.493242886	0.017582066	0.014421004	0.081366133	0.374595183	0.09844457	0.004265283	0.007535838	0.025254859	0.049160808	0.000264253	0.007341121	0.001023233	0.012269641	0.097680852	0.074636266	0.018235286	0.127684411	0.366097859	0.087034031
KIF5C	0.011694896	0.044359658	0.00227281	0.003007378	0.002168559	2.93E-05	0.007540146	0.006559956	0.224475216	0.006031592	0.006512784	0.148855923	0.005599439	0.20352635	0.130389985	0.058656917	0.004300967	0.112418665	0.001690382	0.03433698	0.000131427	0.013688446	0.04198213	0.078988821	0.002877064	0.015931352	0.002278123	0.001906998	0.007441926	0.01199652	0.342753804	0.655670296	1.54E-06	0.00244649	0.001435642	0.025010027	0.00271401	0.000317815	0.010581376	0.356090043	0.000344524	0.004693847	0.000439369	0.006250864	0.368107205	0.028302479	0.003731966	0.000709331	0.026699511
GVINP1	0.098495618	0.018163416	0.157187824	0.005138494	0.001641775	3.23E-07	1.41E-05	0.001171927	0.092639608	0.000245514	0.006432227	0.000481371	0.113686981	0.998463266	0.036961278	0.073012333	0.003014558	0.901315122	0.14229026	0.076420381	0.043116327	0.081082817	0.000560637	0.029232482	0.212763914	0.002954965	0.820147044	0.019996354	0.003925678	0.00655931	0.023037513	0.430341794	0.005521681	0.378076538	0.118203738	0.022357871	4.89E-05	0.001861406	7.26E-05	0.00338159	3.08E-05	0.028925832	0.000303814	0.429614837	0.006352387	0.056020701	0.645705703	0.19221877	0.262282528
CYB561D2	6.82E-07	0.020109508	0.00067135	0.062239004	0.000488838	0.000992001	0.000784863	0.000608167	0.143306923	0.000886744	0.013875768	0.000387531	0.075721282	0.044608439	0.002871033	0.081780122	0.00298469	0.334738748	0.008166729	0.004464308	0.00070969	0.050417421	0.062936453	0.000466437	0.000994801	0.003074796	0.035702583	0.120479025	0.001089503	0.212453602	0.206001092	0.02474186	0.057570251	0.591600185	0.001132653	0.001875981	0.011829374	0.003229952	0.009378971	0.009537932	0.010563427	0.000235965	0.011999895	0.021213909	0.684161067	0.002169923	0.01878361	0.033010004	0.154125126
CMYA5	0.010144484	0.018020035	0.03750515	0.013642495	0.004602304	1.33E-05	6.93E-06	0.000227493	0.060974422	0.000820977	0.035189153	0.000474263	0.158733856	0.484476749	0.001982027	0.040181286	0.018627664	0.874259383	0.162496085	0.051210935	0.003156503	0.056349321	0.012771439	0.078244273	0.057615699	0.004103665	0.376776845	0.058380638	0.067670399	0.471094272	0.067611525	0.033433901	0.003876568	0.131229666	0.092835402	0.002723631	0.000418333	0.001326652	1.58E-05	0.018444147	0.024009231	0.001073492	0.00465924	0.618576658	0.028016651	0.343276208	0.640128917	0.341670511	0.164481953
IMPG1	0.009867271	0.020014447	0.007134414	0.005567847	0.252627386	0.041002515	0.024296567	0.015509465	0.002092453	0.221831819	0.033434332	0.021590922	8.01E-06	0.026208699	0.003655357	0.975540307	0.042521838	0.038994389	0.338169844	0.323920833	0.038620105	0.381347523	0.002983182	0.169464609	0.191367099	0.00174617	0.400546808	0.051072723	0.092895641	0.352530357	0.060828815	0.145744689	0.0007672	0.095920502	0.001023018	0.017758043	0.016536396	0.011945615	0.039656872	0.001979083	0.137104056	0.00063222	0.09876838	0.003392288	0.03605023	0.049216738	0.007566926	0.136043308	0.284087301
TBCA	0.006639149	0.000400383	0.064956569	0.005219913	0.037679404	0.000361971	0.000308481	0.001254136	0.064639077	0.004009897	0.123764083	0.012400457	0.016790634	0.336855505	0.002066103	0.020115252	0.010760154	0.335769843	0.264841203	0.208506852	0.012303673	0.009231425	0.000439369	0.07015426	0.567905395	0.002623257	0.289124452	0.074017006	0.033579364	0.373979585	0.206813992	0.054787278	0.038887984	0.07669221	0.160992199	0.001945051	0.000272008	0.059115349	0.009577134	0.263452409	0.007111797	0.01729315	0.02883831	0.161331948	0.008547188	0.018560963	0.439288001	0.591702498	0.277462045
SUCO	0.000187573	0.00726961	2.71E-05	0.01100276	0.016592255	0.001359105	0.000213061	0.000165531	0.111427562	0.001249254	0.006408461	0.003849859	0.198593738	0.004382817	0.009683467	0.143121755	0.001703234	0.427183173	0.000166392	0.04378441	0.013140625	0.14100026	0.296777069	2.91E-06	0.001625836	3.63E-06	0.009184541	0.125336393	0.021082518	0.435902641	0.00988199	0.009236667	0.013151539	0.129547648	0.142769298	0.022455588	0.052103459	0.039613434	0.055576269	0.000175224	0.006485286	0.002740647	0.007871279	0.025915618	0.071222259	0.015307928	0.039488002	0.064528292	0.001892423
GOLGA8K..includes.others.	0.211963579	0.014757738	0.007452839	0.009457159	0.007368117	0.00068413	0.00027847	0.010393337	0.009054874	0.005117385	0.062147892	0.001141628	0.082411587	0.463744499	0.000213205	0.580950995	0.004004081	0.384377553	0.281642283	0.02780183	0.063253729	0.152384018	9.33E-05	0.446263848	0.258274462	0.065404949	0.610846427	0.039811669	0.044183824	0.570377122	0.037523315	0.013073279	0.052656019	0.035435206	0.552828478	0.033430455	2.21E-05	0.001720609	0.000107015	0.004538476	0.001077584	0.001149023	0.013307772	0.424558229	0.00382157	0.657360715	0.774786196	0.371008071	0.234833407
KCTD21	0.083820987	0.000320041	0.007887936	0.033176648	0.003509032	0.010912007	0.00079513	0.170159185	0.040636703	0.062347276	0.062527274	0.021869355	0.124203991	0.139854934	0.002431053	0.021482004	0.030740461	0.083140268	0.129158214	0.004891221	0.002013044	0.009728628	0.000304891	0.060040685	0.068266468	0.012334403	0.307207418	0.000874754	0.106529987	0.171221584	0.028573231	0.24455281	0.046879992	0.098956204	0.217265809	0.037934503	4.32E-05	0.029820295	0.007692861	0.234314162	0.004872625	0.071116787	0.096446065	0.233457753	0.002421289	0.026020874	0.039681211	0.039148684	0.358029673
RPS14	5.79E-05	0.051585148	0.002433566	0.003167488	0.000169336	0.000183839	0.00098719	0.001082107	0.115727416	3.56E-05	0.078826054	6.11E-05	0.007181226	0.225285316	0.002922871	0.049738568	0.013559281	0.614701132	0.012012746	0.002809358	0.000651749	0.005388352	0.081881573	0.004921878	0.056499308	0.026708486	0.027028994	0.04814278	0.077279663	0.371453363	0.059885673	0.346251743	0.002064379	0.043707514	0.012273877	0.029033458	0.070762319	0.015736204	0.000485967	0.005584433	0.05696133	0.071164605	0.01840473	0.016627867	0.409282	0.003107536	0.092183115	0.032411709	0.013710345
ERAP1	1.96E-05	0.077723807	0.016907665	0.123335734	0.027968546	0.01468199	0.092208101	0.110842119	0.103267402	0.001875191	0.000641051	1.65E-05	0.179353312	0.075214027	0.000267915	0.123541293	0.0003316	0.059398306	0.584692259	0.006578623	0.279744871	0.260759903	0.00055317	1.97E-06	0.07374324	0.022352629	0.446257243	0.05311524	0.397906571	0.041381466	0.000392916	0.00319154	0.096536674	0.049508455	0.472376229	0.003899112	0.044567227	0.047894717	0.016179559	0.000589069	0.004508177	0.076071729	0.002640058	0.00558271	0.034566662	0.013009737	0.031424555	0.036522375	0.005189327
AP3S2	0.015669217	0.007476102	0.014388766	0.00453144	0.004107327	1.63E-05	0.000136094	0.003190679	0.050190754	0.020782689	0.043233359	0.017911189	0.392956368	0.533097167	0.002529919	0.322807385	0.022399011	0.673785572	0.142168633	0.061717103	0.008497934	0.088989313	0.017325746	0.159741042	0.044346662	0.003278847	0.501531924	0.003439675	0.008591129	0.138983304	0.396582755	0.04767803	0.021095083	0.08109531	0.195380909	0.010119857	9.14E-05	0.00157091	0.000242714	0.015558934	0.016249634	0.001310498	0.016516149	0.432005791	0.004743316	0.409599133	0.354927414	0.221601203	0.44119525
GPATCH1	0.148191502	0.108333631	0.371624889	0.017733417	0.01025491	3.24E-05	0.00092049	0.002294134	0.038195275	0.11406062	0.002019649	0.042613237	0.126420331	0.299484869	0.046296129	0.688734185	0.069253623	0.039302404	0.259305126	0.036770582	0.02275872	0.382470591	1.97E-06	0.418582244	0.167430205	0.001618297	0.652528261	0.031813558	0.002544566	0.002428253	0.033070889	0.11094558	0.001740785	0.005150484	0.00511559	0.154508672	0.018412125	0.005392301	0.03619476	0.522035425	0.002588363	0.014568047	8.48E-05	0.258230091	0.005364658	0.493628586	0.447097498	0.035341509	0.711277547
EIF2S3	0.209024733	0.045181533	0.005497772	0.005816126	0.003514417	0.0002761	0.000237616	0.011613476	0.009634716	0.000887391	0.022366558	0.000497957	0.157358848	0.523594883	8.95E-05	0.037952453	0.02279304	0.509848244	0.893080938	0.039520814	0.020693802	0.032351901	5.38E-07	0.001239561	0.486433826	0.000152464	0.765056167	0.169979044	0.034243929	0.031994849	0.000679894	0.145630817	0.02695497	0.366074094	0.897904417	0.016762776	0.000688868	0.056727124	0.056794399	0.007831934	0.000114554	0.248818631	0.064641087	0.053934028	0.00033756	0.008725894	0.089982427	0.227094057	0.061899686
DCAF5	0.051315761	0.000730009	0.005634261	0.006304282	0.004278853	1.75E-05	1.48E-05	0.000583756	0.134073595	0.003707195	0.015995109	0.019876666	0.129586491	0.603412076	0.003753793	0.577455856	0.009681385	0.819760123	0.196769559	0.018090685	0.004258678	0.114754693	0.000437933	0.123509989	0.058237544	0.003236486	0.512753202	0.018026569	0.017842478	0.211479587	0.026655356	0.08408901	0.003356964	0.170259344	0.110822231	0.039448657	3.39E-05	0.006344202	9.65E-05	0.005288624	0.001125833	0.010678807	0.016800614	0.241365398	0.03647305	0.75230616	0.203017588	0.062019014	0.293988856
ZNF347	0.000577294	0.007524637	0.020666088	0.194550634	0.031438915	4.22E-05	0.00028486	0.003956407	0.169077545	0.00306417	0.003029276	0.005335149	0.031482065	0.322257195	0.001504856	0.293695919	0.016081267	0.66762126	0.144183652	0.004094691	0.020154956	0.053338892	0.004099286	0.005915136	0.011216791	0.009615618	0.209262959	0.019594212	0.003154851	0.163371809	0.061079678	0.008973024	0.044866338	0.655475077	0.067288002	0.004567339	0.000222323	0.0029923	0.000469597	0.001833189	0.006326611	0.003498622	0.003035738	0.130025394	0.328666195	0.163325642	0.295033233	0.039147894	0.15722997
BICRAL	0.024646512	0.000603644	0.044179157	0.01768646	0.00617921	0.000155551	0.000773088	0.011749175	0.200274607	0.006115381	0.021514457	0.00290485	0.018936684	0.492148178	0.000410291	0.693657894	0.000730224	0.328550097	0.840888413	0.121356472	0.066815641	0.231456448	8.94E-06	0.019589617	0.322005614	0.002097263	0.869387656	0.160530321	0.052151133	0.145817636	0.020420036	0.075721569	0.031624154	0.447604035	0.242208525	0.003890209	4.61E-05	0.004987143	0.000650959	0.010131417	0.0002705	0.040594557	0.018422177	0.170868911	0.139508795	0.237837518	0.16520647	0.12639951	0.569699992
LRRFIP1	0.008302284	0.032219649	0.009230348	0.061141281	0.00174459	4.42E-06	0.000901319	0.00057435	0.186293906	0.001080959	0.004666707	0.008763588	0.073176464	0.411238934	0.002460921	0.753919826	0.001333186	0.711582617	0.163814876	0.005495044	0.002551674	0.136967352	0.002345326	0.004739511	0.083532574	0.001351638	0.691734275	0.053477606	0.015950378	0.143925609	0.009495284	0.118688879	0.000498388	0.41411948	0.072916339	0.101979772	0.000826362	0.004963737	0.000251186	0.000883801	0.000809202	0.015678478	0.006146757	0.182916013	0.216044305	0.28365565	0.456790048	0.018236148	0.091005624
ALG6	0.002879936	0.005964533	0.02607939	0.098731619	0.049121247	0.001228576	0.00266411	0.002111192	0.264615541	0.000701146	0.015620106	1.83E-06	0.18458001	0.079034341	0.00585662	0.09180402	0.000196404	0.772654218	0.052537552	0.069661796	0.21569953	0.116675871	0.150315223	3.20E-06	0.005203399	0.002940605	0.346913867	0.25445501	0.012523017	0.145953551	0.015665411	0.00211988	0.234504571	0.408741646	0.190481898	0.004731254	0.012420058	0.050809224	0.014542702	9.69E-07	0.001629856	0.003662968	0.00192107	0.016451028	0.084358684	0.001412092	0.083096973	0.096828678	0.011736108
TMEM108.AS1	0.01155733	0.045882714	0.016153711	0.013178391	0.005546954	4.92E-06	0.001759596	0.001961205	0.076714611	0.000102061	0.01243772	1.75E-05	0.035701793	0.932753498	0.000804679	0.295219478	0.001115063	0.483710088	0.462137869	0.017151133	0.008139446	0.15617353	0.000796997	0.000720388	0.180935817	0.000436785	0.944450799	0.33151156	0.123977611	0.242040517	0.002730093	0.128491711	0.012563439	0.556744068	0.439923703	0.020711465	0.000257935	0.027150476	0.000358955	0.000201071	0.002292554	0.099657458	0.006377373	0.263475098	0.078547692	0.03339233	0.422660385	0.203634335	0.117329882
CEP350	0.003380083	0.083820844	0.11340862	0.007500657	0.007906604	0.000311066	2.54E-05	0.001653622	0.112851537	0.001492291	0.011807906	5.14E-05	0.351772024	0.347725618	0.012626406	0.009527665	0.001779987	0.399251281	0.007074749	0.079147208	0.019579206	0.080514893	0.025799807	0.000628199	0.03121153	0.000107231	0.270436083	0.02321148	0.046665531	0.115324556	0.008119917	0.038767291	0.027408807	0.357591848	0.067094864	0.000955743	0.015533087	0.003405786	0.00541262	0.004469119	0.106763332	0.001932342	0.000180106	0.095360475	0.022679599	0.001051162	0.286075395	0.247111125	0.104546632
PDLIM4	8.05E-05	0.0044045	0.000948491	0.040322154	0.018205849	0.018812616	0.039264064	0.06021975	0.033943956	0.000417184	0.004278853	0.000255135	0.193794311	0.086113434	0.001553319	0.021971668	1.05E-05	0.351287888	0.006567997	0.005067701	0.5005452	0.036605015	0.20211494	1.04E-06	0.013914826	0.007526289	0.131499914	0.042478759	0.058640117	0.055689567	0.040889863	0.216932449	0.048895154	0.207544181	0.127183762	0.009576632	0.10868293	0.05723086	0.010450273	1.97E-06	0.001586849	0.023181828	0.051276774	0.034769564	0.050393512	0.002153625	0.007543448	0.085747478	0.062094833
HIST1H2AC	0.002633022	0.162429169	0.00054599	0.020660919	0.021891397	0.000476848	0.000924869	0.013706252	0.113027945	0.000158997	0.019084803	0.000358955	0.050784094	0.062196643	0.006396902	0.152302168	0.000143417	0.43510927	0.001150962	0.04022336	0.000786083	0.018866465	0.098073014	0.00628023	0.03258144	0.013309567	0.021159486	0.105154835	0.027952894	0.03678329	0.022932472	0.191321148	0.000368433	0.001035941	0.125355276	0.025375982	0.014848921	0.007101171	0.002630724	3.93E-05	0.000215287	0.000801592	0.008147774	0.195313993	0.305905787	0.123289281	0.107876851	0.427448683	0.00402677
NDUFB7	0.000107518	0.008686118	0.045945681	0.013400391	0.021638524	0.002602005	0.000464571	0.000723906	0.269183059	0.00043499	0.089511645	4.72E-05	0.130260605	0.305483183	0.001715727	0.036951154	0.001782356	0.592170335	0.018556296	0.092721028	0.044352406	0.00575043	0.137927151	0.000197409	0.109645027	0.005969702	0.227488804	0.041427561	0.039721347	0.33894986	0.033346164	0.020233863	0.114447684	0.196633861	0.098813254	0.006339751	0.032867197	0.015523466	0.017646182	0.001855016	0.042869772	0.006803711	0.017611216	0.029410614	0.144840175	0.002453311	0.098837809	0.232265758	0.045505989
SAMD5	0.031161127	0.004960721	0.00960851	0.016037972	0.091063924	0.000360391	0.001098477	0.004061592	0.10691619	0.002186293	0.090007484	0.000163377	0.296136701	0.374990074	0.003229593	0.038586288	1.50E-05	0.719704724	0.256949425	0.124271768	0.059958835	0.005860282	0.094183989	1.20E-05	0.087927848	0.000830814	0.684720519	0.159936621	0.07052998	0.205101604	0.133882683	0.292640341	0.173152957	0.10027722	0.258065386	0.00209992	0.002201442	0.151729936	0.00812523	1.60E-05	0.000249894	0.03105903	0.01154297	0.02259739	0.108101292	0.000867072	0.084203385	0.498068232	0.016585506
LOC101928441	0.01496825	0.077488596	0.148059394	4.63E-06	0.022831739	0.038030928	0.001558058	0.161827859	0.028402135	0.059437652	0.01861474	3.12E-06	0.083793417	0.060906572	0.009636655	0.002894726	0.072521018	0.001935717	0.108547806	0.125900225	0.256292543	0.169160615	0.018902651	0.157631825	0.277487533	0.027038112	0.615307612	0.001768068	0.026406072	0.049346119	0.000338636	0.004865158	0.050070061	0.45357887	0.070275671	0.013731669	0.673832815	0.0584594	0.09205273	0.021907696	0.026291626	0.115551654	0.002859473	3.26E-05	4.85E-06	1.20E-05	0.000223472	0.002876202	0.168126218
MATN2	0.001851139	0.764280889	0.011757791	0.076019388	0.00697136	0.013800667	0.002333336	0.065371778	0.085774331	0.003717463	0.001697275	5.02E-05	0.006951902	0.100418663	0.002523242	0.021375383	3.54E-05	0.151937433	0.188404057	9.10E-05	0.004430348	0.118307343	1.86E-05	0.000471248	0.379588896	0.059081101	0.325609097	0.11101185	0.16170494	0.050687239	0.000148515	0.05845581	0.0234151	0.15319261	0.093657636	0.004304988	0.007299406	0.016453541	0.115370938	0.046259009	0.051984346	0.004202101	3.47E-05	0.310484865	0.019278515	0.049612993	0.225603669	0.152854225	0.063677841
RNF175	0.082291756	0.015644805	0.014135677	2.24E-05	0.010679955	0.02370337	7.08E-05	0.001796716	0.07089809	0.008330357	0.229460241	0.001314877	0.002484112	0.581564152	0.000399737	0.048094244	0.024792047	0.809802638	0.555057312	0.169039635	0.010421123	0.050728235	0.001001622	0.133419154	0.035385234	0.018106983	0.84504424	0.072041693	0.166301967	0.297093843	0.01756785	0.072252636	0.013306551	0.118713578	0.037693046	0.003434577	0.000628917	0.00380319	0.013830248	0.078492982	0.010140176	0.003104664	0.052318567	0.055611738	0.004913119	0.224592032	0.163832466	0.393811126	0.338234247
ZNF407	0.007291724	0.020909556	0.526475645	0.02691864	0.083498182	0.001314662	0.025878929	0.004183433	0.037651187	0.005774698	0.003393365	0.035041321	0.006301554	0.012517345	0.173847462	0.107466524	0.001883304	0.110475517	0.059970825	0.187692464	0.279435133	0.434752002	0.218023711	0.026086426	0.038149611	8.16E-05	0.015377931	0.074138561	0.000116852	0.010812136	0.005182075	0.107962937	8.56E-05	0.531722446	0.001307626	0.073900765	0.008807385	0.001675089	0.000650385	0.001076723	0.026569916	0.058789457	0.001807701	0.106544993	0.012855945	0.052218911	0.39103397	0.011297492	0.055544391
SMN1.SMN2	0.448445941	0.000938367	0.214443563	0.00582108	0.007090545	1.77E-05	3.63E-06	0.000701577	0.209921565	0.00907749	0.00794997	0.04035791	0.047526536	0.562540485	0.316363922	0.003810657	0.010400732	0.172449693	0.207530036	0.017632396	0.002691035	0.043978266	0.014935797	0.153905782	0.073523752	0.004330692	0.097970486	9.55E-05	0.001873612	0.009821535	0.011476701	0.855975453	0.005582135	0.253417597	0.062085859	0.096772963	9.44E-06	0.002561798	3.96E-05	0.182874011	0.002890706	0.120709282	0.000358884	0.262250004	0.005717331	0.562716032	0.687752559	0.267405334	0.266738975
AP1S3	0.001410513	0.009773143	0.014485407	0.023614412	0.019031314	1.53E-05	0.004346056	1.69E-05	0.001994592	0.001125186	0.0294939	0.016945646	0.170329563	0.272701892	0.001717666	0.107757307	0.004054125	0.710463785	0.041998859	0.039912617	0.000725486	0.004417567	0.007788137	0.007248142	0.021437561	0.000713567	0.561428115	0.015841461	0.046510518	0.078220077	0.031297688	0.132515932	0.000260017	0.001659868	0.035555971	0.082292402	0.017418797	0.054813197	0.012336485	0.001154049	0.00145151	0.027722493	0.030356987	0.013016486	0.034876472	0.004108548	0.318044289	0.074359053	0.04130974
PHF10	5.14E-05	0.203550618	4.06E-05	0.018251585	0.001430832	0.00025571	8.22E-06	0.000121231	0.223327592	3.70E-06	0.297620053	0.000654836	0.337799795	0.507154804	0.002437228	0.015289404	0.005004016	0.520633707	0.000157059	0.071012177	0.013386965	0.001179466	0.059790971	0.001435355	0.131509248	0.018563548	0.040923968	0.286770761	0.004934946	0.262436177	0.030455494	0.03536391	0.040522831	0.023398227	0.321013577	0.002019075	0.007023414	0.025584054	0.081885234	0.000248889	0.001181476	0.00038509	0.001314303	0.047916328	0.114058753	0.000401532	0.117755502	0.105179749	0.014599135
AMER2	6.80E-05	0.03538028	3.63E-06	0.010282265	0.014309932	0.012266553	0.000117929	0.036196555	0.200177033	0.000188363	0.03304217	5.61E-05	0.038792062	0.259939823	0.000125108	0.032020768	4.47E-05	0.831279724	0.001150172	0.007099951	0.00765732	0.005410035	0.049657293	8.25E-05	0.187125976	0.00954942	0.356353543	0.07521094	0.147580643	0.534291029	0.002796076	0.088140658	0.000865277	0.264426353	0.264510069	0.008069945	0.141208403	0.041823097	0.473403375	7.36E-06	0.002580968	0.001640842	0.007808097	0.020272921	0.060486696	0.001911234	0.013431552	0.140980731	0.027308935
KIF13A	0.115780906	0.153938451	0.028639501	0.001894074	0.004476586	0.000528758	8.87E-05	0.009731141	0.035979652	0.01189033	0.006635488	2.78E-05	0.081584256	0.357052284	0.002850499	0.122225949	0.001571269	0.290906628	0.240048976	0.050281722	0.00102431	0.178215094	0.000622383	0.010342647	0.131131518	0.007221074	0.93087066	0.016653427	0.070460336	0.607850716	0.003052611	0.07316354	0.004536106	0.459132897	0.392905391	0.058034857	0.000950645	0.003138984	0.028689113	0.013132943	0.014382879	0.005993468	0.008456507	0.126995579	0.004538619	0.289716428	0.346373226	0.364128002	0.047317028
NHLRC2	3.37E-05	0.03433899	0.001614922	0.039795442	0.000809059	0.000120226	0.000150381	1.35E-05	0.205197885	0.000141981	0.062272032	0.000105508	0.297718775	0.380907543	0.00136528	0.178859483	0.00112892	0.879012715	0.116879132	0.031981422	0.006200246	0.033455871	0.072311582	0.000135232	0.068111887	0.000263248	0.794108256	0.162286506	0.029474442	0.380788286	0.019356991	0.009186695	0.025440385	0.389608128	0.105937867	0.005623635	0.003271452	0.023246087	0.004804632	0.000173931	0.007475743	0.014146591	0.037307417	0.177971554	0.167412328	0.013566963	0.242846524	0.071495882	0.02885267
REV3L	0.004455262	0.08347614	0.141564164	0.000486828	0.00668589	3.23E-05	0.000350842	7.77E-05	0.081839642	0.000451862	0.04629699	0.000664385	0.155537972	0.643657514	0.004173884	0.025550739	0.01340233	0.894950637	0.197194533	0.050188312	0.019928289	0.072052319	0.037812446	0.008400576	0.043467349	0.001215652	0.449425628	0.035081097	0.007113018	0.191389716	0.003930919	0.059510814	0.019946239	0.631252569	0.023055965	0.00227202	0.004495756	0.001032926	0.000110892	0.004184726	0.070252839	0.001643426	0.001699716	0.176910663	0.017295304	0.006482126	0.734231163	0.163877412	0.086887132
LIMCH1	0.000849697	0.187239848	0.000389254	0.010406978	0.002134167	5.76E-05	0.000113262	0.005193994	0.165561512	2.57E-05	0.007802784	2.00E-05	0.016538622	0.541333792	0.001500332	0.167981688	0.000803171	0.994658461	0.002121962	0.006101021	0.005030222	0.020616045	0.007628099	0.000813582	0.088682447	0.006187107	0.067208593	0.169630032	0.08733185	0.311977838	0.027878942	0.257508662	0.000267341	0.517470491	0.321327192	0.009872871	0.036991361	0.003595908	0.026568551	0.000107015	0.000743507	0.001653478	0.000212774	0.014461785	0.294656292	0.004382171	0.10458849	0.057659927	0.022432182
CDK19	3.95E-05	0.262373425	0.00213905	0.0585536	0.019488094	0.019051776	0.000295988	0.002095755	0.198071262	4.56E-05	0.042298689	1.24E-05	0.135389442	0.102978845	0.00174021	0.014682278	0.004819853	0.899481609	0.037503642	0.154203601	0.009475827	0.009903098	0.082419772	0.000236037	0.098093117	0.006874432	0.206598526	0.084920865	0.277232578	0.639347034	0.033992707	0.071865069	0.06741889	0.230455436	0.250348796	0.000227134	0.001884309	0.014167412	0.007673475	0.000936572	0.063571724	0.000434918	0.007590548	0.099059594	0.107686801	0.013778338	0.407073198	0.563378371	0.049951881
ZNHIT1	0.002793275	0.004898544	0.016001571	0.001457397	0.058170915	0.018517956	0.002219392	0.014553687	0.066850176	0.002434069	0.110029004	4.01E-05	0.074597065	0.2173445	0.001284794	0.021232864	5.12E-05	0.504953829	0.035964574	0.105010162	0.052644244	0.006591619	0.166853809	2.34E-05	0.12469107	0.003354666	0.325870945	0.03276948	0.239808883	0.211746102	0.007945519	0.169503093	0.043500017	0.176990862	0.079884719	0.011757504	0.059949142	0.015189102	0.007178785	0.000171706	0.016573875	0.063148042	0.079525369	0.057414592	0.04649063	0.000817746	0.028898764	0.415387509	0.040111786
UBXN7	0.005785109	0.010616199	0.006882976	0.092584755	0.008496211	0.003478303	0.001984683	0.005919587	0.290934127	2.29E-05	0.028970993	8.44E-06	0.145646254	0.084268577	0.007698389	0.19738724	9.49E-05	0.544154099	0.165051816	0.138411718	0.112442359	0.103982082	0.012238408	1.76E-06	0.199367938	7.01E-05	0.6048955	0.476473038	0.069463058	0.48990836	0.016130808	0.016764643	0.138114688	0.154007951	0.521086467	0.008898425	9.46E-05	0.060350566	0.023670199	1.83E-06	9.31E-05	0.019490392	0.073770882	0.100875372	0.317143938	0.044335893	0.047312433	0.391660409	0.062941407
ARHGAP21	0.00506088	0.208255414	0.067792241	1.45E-05	0.000134155	7.67E-05	7.89E-05	0.000642415	0.016685808	0.003473061	0.034764538	0.000968523	0.017451537	0.646259124	0.003226075	0.008074827	0.022538443	0.479377924	0.058190229	0.025998904	0.001624041	0.051447798	0.008952346	0.02738698	0.085503651	0.003892722	0.211011247	0.072747398	0.054140663	0.078033473	0.01719974	0.289104133	0.000356658	0.371006491	0.026144655	0.008669604	0.115683906	0.000207676	0.001221612	0.11983801	0.04931424	0.005354894	0.003375703	0.066699974	0.033735095	0.009836326	0.092812929	0.077252164	0.280784581
YIPF2	0.000223328	0.046143845	0.00650661	0.001984899	0.061950232	0.020798484	0.003731607	0.001587998	0.044422051	1.67E-05	0.031327771	1.64E-05	0.145001865	0.102468934	0.00169548	0.023047493	0.000336554	0.778606294	0.006076538	0.235451016	0.379852755	0.042561111	0.366020676	3.27E-05	0.040130669	0.00312204	0.336197115	0.017107048	0.22978082	0.780283932	0.000432549	0.00095603	0.125320813	0.37939102	0.04967158	0.004032442	0.099941563	0.011073625	0.0120093	9.59E-06	0.082523521	0.001107093	0.021616051	0.132484484	0.005909464	0.000169911	0.068554379	0.212544068	0.00152022
ZFP69B.1	0.008010137	0.038060725	0.009640317	0.018678784	0.00186478	3.95E-05	0.001462279	0.001974488	0.136428434	0.000537805	0.015696356	0.000381572	0.049822931	0.517526781	0.001627272	0.336703292	0.000253771	0.586729247	0.314291537	0.077895118	0.011476342	0.197025233	0.004322219	0.000278039	0.118017637	3.44E-05	0.741189492	0.126385868	0.051561741	0.215356262	0.002668993	0.118594536	0.019576621	0.671394905	0.114531042	0.015476079	0.001154193	0.010128473	0.000749035	0.000198845	0.007749509	0.019205137	0.014825587	0.338195763	0.062960864	0.033797847	0.154198288	0.095553541	0.08580305
DOCK5	0.003083843	0.092000891	0.001587136	0.193281456	0.004704689	0.201698295	0.0052645	0.108755949	0.216736225	0.000175008	0.000752266	4.27E-06	0.054586387	0.119977514	0.009407116	0.182742477	0.000296563	0.493673173	0.209877481	0.12154408	0.124326119	0.055624877	0.000657349	7.11E-05	0.554180798	0.001267347	0.911545081	0.031282538	0.351004142	0.221546493	0.006868329	0.017199525	0.0746316	0.035200138	0.770068691	0.024015405	0.00469916	0.030445729	0.132647681	4.51E-05	0.000707177	4.99E-06	0.053453697	0.866196869	0.001160009	0.185116845	0.152574355	0.371396284	0.026921225
EML4	0.080014459	0.042281026	0.012077221	0.000186137	0.1019046	0.000412732	0.017640151	0.000338493	0.023010301	0.008491329	0.010641472	0.003514274	0.133386988	0.03047768	0.013706826	0.082926524	0.040988801	0.013648454	0.042400858	0.010540308	0.025348125	0.538096767	0.042337101	0.008744561	0.001185497	0.004959429	0.102710966	0.001341299	0.015520594	0.007234931	0.000312143	0.005513065	0.000394783	0.079116406	0.008410915	0.05146187	0.045888961	0.001785443	0.003645377	0.002729878	0.15515658	0.003408802	0.000328657	0.000691956	0.010693741	0.122399485	0.05538823	0.004452677	0.039378366
MBTD1	0.000154833	0.033673707	0.017106474	0.01152021	0.01612291	0.000178598	0.000407419	0.000274664	0.166041268	0.000233093	0.030099446	0.000104143	0.502425956	0.170734864	0.000720531	0.105832754	0.000819972	0.360172492	0.078601613	0.04636247	0.144459716	0.073660743	0.052275416	9.77E-05	0.069881211	0.000226344	0.845532325	0.04577595	0.042592272	0.464848684	0.003087074	0.01119877	0.061039184	0.545576423	0.291892777	0.01136247	0.054181301	0.054448749	0.024483745	2.35E-05	0.027213228	0.003188381	0.004296516	0.035356515	0.054204061	0.00162361	0.152793771	0.158019535	0.057389893
COX6C	0.076137783	0.041102745	0.031218709	0.008681594	0.004214594	0.000313364	4.56E-05	0.00090534	0.081886239	0.003395878	0.093077578	0.000805971	0.021542817	0.922352658	0.000494654	0.16892404	0.043621428	0.816684932	0.717304293	0.021897787	0.019518321	0.053552133	0.000162946	0.090329787	0.39555166	0.001583762	0.699698139	0.059702874	0.12654325	0.675202367	0.008199828	0.133809449	0.039338518	0.123334873	0.272362645	0.00552843	0.001901469	0.019400429	0.003852156	0.140013968	0.071929041	0.020340483	0.007569224	0.239949105	0.007492759	0.085096052	0.571972479	0.135307951	0.252066569
RPL21P16	0.017198089	0.005617388	0.023954377	0.0003731	0.085409236	0.062659527	0.037770444	0.001112622	0.005454191	0.509746506	0.091296909	0.00404357	0.002842098	0.073351652	0.016088447	0.168937035	0.018462815	0.003604955	0.044680811	0.303640696	0.00503891	0.035908644	0.231286071	0.003359836	0.0114627	0.003434936	0.020068583	0.02321385	0.468903635	0.014371176	0.029628091	0.451682176	0.001596614	0.00857203	8.91E-05	0.088254171	0.08595677	0.013767927	0.000676591	0.159929944	0.122227169	0.232706527	0.249240231	0.005494111	0.383415169	0.027355532	0.021889387	0.200976004	0.277433326
PHIP	0.001476136	0.033116409	0.01366705	0.01478818	0.012993224	0.000396003	8.45E-05	0.000796422	0.15174487	0.001268065	0.018858639	0.000399234	0.131943053	0.090882849	0.003649541	0.176396946	0.00438052	0.514633239	0.067192582	0.02282779	0.026184574	0.195726761	0.016557217	0.001566315	0.036797721	0.000461555	0.22215685	0.041009048	0.019656748	0.796618467	0.000964358	0.005816413	0.012277826	0.435964675	0.103500819	0.006913778	0.002924235	0.009962619	0.012884521	0.000795273	0.028290561	0.00392898	0.004941551	0.108493526	0.072559071	0.064407599	0.400419582	0.089277152	0.048752419
UQCC2	0.006000935	0.072437445	0.003169642	0.015298737	0.000825429	0.000448057	4.13E-06	3.54E-05	0.318794868	0.002054759	0.10303772	7.14E-06	0.049455037	0.538187161	0.008998512	0.243875106	0.006965975	0.505937034	0.129923943	0.045039875	0.05618957	0.104394061	0.011674864	0.023212916	0.079542529	0.000297496	0.237738149	0.088470714	0.013158001	0.316992588	0.049280495	0.066277082	0.1219613	0.046465644	0.08999614	0.005326605	0.001306621	0.023543332	0.005784176	0.02594764	0.008325762	0.006163701	0.004864727	0.616651819	0.006892023	0.186447913	0.647093635	0.479851434	0.185906554
HIST1H2BD	0.000338708	0.235961214	0.001095893	0.001690167	0.008472661	4.43E-05	9.01E-06	0.001573279	0.064140581	6.14E-06	0.070624108	0.000345027	0.271454828	0.106291832	0.002113633	0.019668739	0.000732665	0.684054949	0.00088818	0.008346656	0.01376326	0.011128695	0.041661407	0.017995121	0.040846928	0.198100484	0.025698644	0.135656172	0.008773496	0.155236563	0.024206891	0.186465576	0.001689162	0.009135	0.201443626	0.00364071	0.018927063	0.00156531	0.0008059	2.72E-05	0.000570114	0.000291752	0.000186855	0.093868292	0.136828781	0.015338011	0.221522871	0.281721405	0.013103649
LOC100132077	0.000734532	0.093911874	0.000480223	0.001511246	0.099896187	1.19E-05	0.000175367	0.000139325	0.004194059	0.015887627	0.031849026	0.029590468	0.015963948	0.218568373	0.000486685	0.435214742	0.014954537	0.93278674	0.102341205	0.002879074	0.034756569	0.018053134	0.054352827	0.010025083	0.010364689	0.382598033	0.395318172	0.106348768	0.061613785	0.040102883	0.011795198	0.004391936	0.010076347	0.243811852	0.003364431	7.69E-05	0.007995562	0.00051605	4.13E-06	0.010783201	0.018165929	0.00059352	0.00115728	0.104680392	0.01311047	0.000960697	0.220723828	0.070566956	0.011234453
KIAA1462	0.012432479	0.0047263	0.016235489	0.078242119	0.004283018	2.83E-05	5.13E-05	0.01383592	0.153690962	0.002231382	0.070351921	0.024318035	0.053397982	0.60165309	0.012419914	0.240533974	0.025727866	0.886174376	0.087710227	0.04704362	0.010209605	0.003219111	0.013140266	0.069304815	0.078382125	0.001220535	0.160582518	0.025387973	0.029395608	0.088191778	0.120834857	0.327177027	0.00151182	0.132535245	0.256506646	0.012810641	0.000377264	0.012775962	0.000237042	0.006301482	0.000198056	0.158065845	0.012175011	0.286390661	0.096211213	0.100040286	0.179872844	0.011724476	0.112250011
CACNA1D	0.069993719	0.00692304	0.049579104	0.001902474	0.005664416	4.13E-06	0.000426518	0.0005424	0.124783331	0.005496839	0.035299651	0.009644122	0.039994754	0.81631431	0.00202008	0.541423612	0.001307985	0.664547864	0.749437532	0.065324822	0.02852491	0.145594559	0.001164891	0.035335191	0.409663967	0.000399665	0.997775869	0.162202071	0.02083424	0.152215292	0.023977927	0.166326379	0.024298865	0.447784535	0.173498953	0.039765	0.000109313	0.013271873	0.000433697	0.003421797	0.000233955	0.030154659	0.012197842	0.233667332	0.043787928	0.103362966	0.510116626	0.245390982	0.370162718
PAICSP4	0.103288727	0.032539223	0.036023664	0.042996281	0.004735418	5.49E-06	0.002739068	0.007038132	0.124164143	0.000374105	0.018742326	0.000141694	0.04446355	0.781921435	0.001444402	0.371333604	0.00342388	0.680947305	0.649016823	0.013843961	0.022519201	0.146474375	7.48E-05	0.005439185	0.286726462	0.000269136	0.988828442	0.379018172	0.082695765	0.236492593	0.00769444	0.253891753	0.041402647	0.485317292	0.725797094	0.065441207	4.80E-05	0.052765511	0.000139181	0.000689874	0.000371305	0.237554561	0.006301051	0.294838947	0.157335442	0.156704191	0.354124925	0.154261973	0.231559981
ARHGAP29	0.000136381	0.056559403	0.054089902	0.088434456	0.000867359	0.013772594	6.79E-05	1.62E-05	0.350469317	4.48E-05	0.279825285	0.000214569	0.260242955	0.310951123	0.00666514	0.05084103	0.006149413	0.719592647	0.017297098	0.284352452	0.06670141	0.00435338	0.025843461	0.002385102	0.082362549	0.000275167	0.318784959	0.308977173	0.013205603	0.16670454	0.035874683	0.000859676	0.048982389	0.042965838	0.008290078	0.00533278	0.0020712	0.027359194	0.133097569	0.001179753	0.001805116	0.002479589	0.186854938	0.129381435	0.175874112	0.007078339	0.085758679	0.044589771	0.054457006
TMEM141	0.008605201	0.017385841	0.026293636	0.057754629	0.004860347	0.001469459	0.000974625	0.007304288	0.331869331	0.000472325	0.045212262	2.89E-05	0.127998457	0.244465	0.002249404	0.07415809	0.002196919	0.963356717	0.152081173	0.02483649	0.023751619	0.046772438	0.00890941	0.000710551	0.159069154	0.000359243	0.271369963	0.058268632	0.191707351	0.691313466	0.002318833	0.02749719	0.139807476	0.218817944	0.322066786	0.029304711	0.004976732	0.044538579	0.002311796	0.001123104	0.063703186	0.039364078	0.022887383	0.117712925	0.040114945	0.101664506	0.134739308	0.152878708	0.043136287
DPYS	0.677135535	0.000349981	3.59E-08	0.00858122	0.173772576	0.679426402	2.11E-05	0.003943412	0.084054619	0.190929345	0.031945882	0.011292825	0.001577731	0.022806035	0.042552065	0.196794617	0.013301238	0.127890401	0.292936221	0.029673395	0.132109266	0.377318132	0.002762115	0.188840088	6.31E-05	0.003920293	0.051207273	0.000420415	0.025244017	0.019224451	0.201756954	0.004280505	0.054759133	0.000706531	0.031338828	0.00464926	2.51E-07	0.001096467	0.001036228	0.000615634	0.009051212	1.80E-05	0.049191394	0.138758288	2.44E-05	0.272483697	0.029208215	0.811623945	0.341248338
CCDC158	0.000475197	0.449971798	0.064732486	0.005585582	0.003236414	2.19E-05	6.86E-06	3.06E-05	0.050622405	0.002096617	0.034293398	0.095596404	0.203999285	0.325867499	0.018971937	0.612235436	0.248068842	0.638458028	0.01033597	0.113637369	0.0427559	0.049067039	0.00545175	0.22129642	0.160938996	0.000740132	0.29018362	0.176510747	0.031073031	0.361181617	0.161563641	0.051380164	0.043119415	0.027843258	0.281540258	0.046205304	0.107903416	0.039726588	0.013372893	0.053051627	0.068810843	0.00771878	0.002677608	0.082883374	0.273345922	0.011344161	0.306674819	0.205874512	0.302323341
MYL6	0.000683699	0.050217965	0.016389425	0.001091728	0.001577587	0.000914387	0.000280265	0.000904263	0.100344064	0.000561714	0.098857912	8.10E-05	0.050185153	0.501934999	0.000650887	0.085277056	0.010126391	0.837451646	0.218860161	0.101976757	0.008798769	0.036496456	0.02600874	0.003898681	0.105878992	0.000546205	0.26917071	0.110953119	0.120841822	0.53030242	0.010436846	0.089340478	0.033768625	0.127640614	0.110916143	0.002397954	0.048411306	0.009750383	0.001176522	0.014240503	0.11320622	0.015014201	0.03064059	0.21456124	0.050739508	0.003781363	0.155931068	0.255704731	0.143629656
CMAHP	0.104438935	0.144656012	0.145580989	0.005786258	0.064802777	0.00615566	0.006772981	0.000595243	0.164906496	0.001201652	0.488534356	0.000245227	0.652782858	0.029316558	0.001916331	0.003190463	0.019900934	0.00933503	0.319088594	0.000329662	0.044917602	0.004658522	0.034652318	0.07646784	0.736514635	0.003507166	0.076776788	0.014780785	0.02817274	0.07708911	0.000808341	0.000627409	0.102313563	0.416529317	0.010288727	0.130627853	0.048577877	0.063737578	0.014959563	0.002169205	0.993014783	0.326686071	0.024562149	0.000549436	0.019887795	0.002911096	0.011351341	0.008846228	0.174656844
TIGD3	4.30E-05	0.036227141	0.000425728	0.179278139	0.018927924	0.00021342	0.01554917	0.001784797	0.059867939	0.001009878	0.004314106	0.006923758	0.119482178	0.168012561	0.000247668	0.147257766	0.005006888	0.587749573	0.103207379	6.94E-05	1.21E-05	0.023555178	0.011699634	0.000307691	0.002556413	0.009193444	0.121494324	0.12291794	0.6829634	0.266238541	0.166278418	0.034006636	0.002291477	0.116081956	0.454983891	0.000378556	0.008169027	0.039585648	0.003875491	0.00328933	0.167971349	0.001982888	0.001447345	0.008297043	0.596910528	0.009013949	0.139000104	0.047896512	0.006006176
NDUFS5	0.001747534	0.01780701	0.011178092	0.016178841	0.004101727	0.001496671	3.82E-05	0.000132647	0.195841639	3.45E-05	0.450213183	6.43E-06	0.036379281	0.566739607	0.000630927	0.038573221	0.005220344	0.801380917	0.089162491	0.024802745	0.005108554	0.017734924	0.035045629	0.002649751	0.208877977	0.001160583	0.700309788	0.110880028	0.091774655	0.792515412	0.090775582	0.071472835	0.014166264	0.125990188	0.040429852	0.018388001	0.007818938	0.061752715	0.02561866	0.003917493	0.043706437	0.00518387	0.038102224	0.153484757	0.082612407	0.041818358	0.463043389	0.235346119	0.031848596
CDK6	0.003162606	0.075096062	0.022479712	0.01761057	0.00846304	0.003186515	0.000236827	0.020722378	0.125538864	0.00071407	0.031073031	2.41E-06	0.269356524	0.178489435	0.00028529	0.043131405	3.83E-05	0.64473097	0.161461759	0.017360281	0.080947118	0.015450447	0.002681198	0.000441093	0.385023665	0.008558173	0.97151982	0.026904711	0.422729743	0.893878976	0.003653849	0.033590924	0.025377849	0.786925917	0.873133658	0.032184181	0.115927446	0.092617423	0.119872832	0.00027847	0.006031592	0.029457785	0.0036331	0.011754416	0.036892423	0.006656381	0.199683061	0.059336057	0.045205011
RNF144A	0.000914171	0.008605273	0.032104341	0.077459661	0.005410107	1.98E-05	0.00155892	0.001092662	0.555180876	0.001339863	0.033968655	0.00015311	0.132449662	0.934150548	0.000695402	0.397368084	0.001114273	0.903798695	0.640114126	0.037843822	0.013626484	0.07998696	0.000220959	0.001567105	0.252115895	0.00215104	0.83679584	0.198415678	0.042152938	0.237923676	0.060937876	0.062343399	0.118809572	0.560100996	0.281012613	0.00630658	2.29E-05	0.042866685	0.000569253	0.001007294	0.000321908	0.025377777	0.008386934	0.142251489	0.239798401	0.118011534	0.363022812	0.164950796	0.416003897
PPIA	0.087240954	0.042864962	0.009764599	0.015344329	0.002854591	0.000171059	5.10E-05	0.001119658	0.109849293	0.000295845	0.14333076	1.45E-05	0.05764248	0.716816639	0.000664744	0.063327394	0.002586999	0.9462795	0.44110062	0.008157611	0.026254649	0.05018982	0.00633293	0.004368457	0.203443926	0.000427092	0.686572842	0.072134815	0.109169794	0.883289378	0.012003987	0.111943361	0.105760166	0.103019339	0.220107512	0.014525183	0.001611835	0.034385515	0.001857098	0.002067036	0.012510811	0.014868163	0.009187341	0.251668304	0.012217587	0.125966494	0.626646855	0.226687751	0.031954929
LOC401320	0.066791373	0.086416279	0.095914471	0.008499442	0.010380485	8.29E-06	0.006198667	0.015119673	0.112321378	0.027640571	0.085306421	0.005548103	0.372945331	0.147291368	0.000609101	0.435183438	0.001599055	0.086639787	0.212890925	0.003620894	0.007085304	0.115639679	1.66E-05	0.006348582	0.5985336	0.004044288	0.339411523	0.025505291	0.028379232	0.03858758	0.009266894	0.907796997	0.007971797	0.183811409	0.327097116	0.471293799	0.012817533	0.046434197	0.011576357	0.000725198	0.002942113	0.108830762	0.004801186	0.018823171	0.091585179	0.288593719	0.364918501	0.165851146	0.128580525
ZNF850	0.028841469	0.481646462	0.206288142	0.002754863	0.156757609	0.180890082	0.00342431	0.003070345	0.003809293	0.006052916	0.08776745	0.005823162	0.004727664	0.05251831	0.030738523	0.029588171	0.062550322	0.250574242	0.048621531	0.108214733	0.342874568	0.209531485	0.020773139	0.109306498	0.114105134	0.001202657	0.063648907	0.057985604	0.025880581	0.207387876	0.093266551	0.008597447	0.024745378	0.015181204	0.000590218	0.008551927	0.005261484	0.000650169	0.018028866	0.012490851	0.31840809	5.35E-06	0.016437889	0.250053633	0.005552842	0.050527487	0.440689719	0.871555963	0.293584847
PRORSD1P	0.032303222	0.005160033	0.037636828	0.000637892	0.018698026	0.00111535	5.23E-05	4.13E-05	0.019116107	0.011893561	0.014172007	0.036123679	0.248987716	0.216724881	0.001423293	0.124511359	0.108336144	0.37686688	0.354668079	0.028427193	0.014545358	0.113527661	0.000450714	0.123601819	0.064175044	0.102676718	0.756007863	0.000504203	0.003201592	0.320737657	0.028599222	0.008942725	0.026780141	0.105087847	0.016544581	0.025953599	0.001828666	0.011724117	0.029367248	0.293802252	0.01816356	0.004243026	0.009169966	0.012125685	0.003847202	0.359037075	0.371917396	0.017915138	0.086023973
CYP2R1	0.064627445	0.029912843	0.020688992	1.50E-05	0.075890367	7.58E-05	0.005224508	1.97E-06	0.028183079	0.032132701	0.029792293	0.002149389	0.161672487	0.110519529	0.015599357	0.058964716	0.024056833	0.291229936	0.001658935	0.027865228	0.002107746	0.191794514	0.026051532	0.031763012	0.001232381	0.015955979	0.610816702	0.007446377	0.003039759	0.010455586	0.008343066	0.072742157	0.031307524	0.002407432	0.002000192	0.189232178	0.001088426	0.005509332	0.007455065	0.012676019	0.057154036	1.32E-05	0.002673731	0.035933199	0.008438126	0.132336723	0.149845088	0.288294751	0.046998388
ABHD17C	0.000905197	0.074286824	0.003020876	0.057546916	0.024941387	0.000151458	7.01E-05	0.001061573	0.235724854	2.59E-05	0.377499854	0.000750902	0.114715563	0.455534727	0.000601203	0.046366132	0.00314839	0.769189019	0.030693505	0.061871613	0.002680911	0.004984558	0.013957043	0.004584857	0.083075721	0.00753512	0.765127104	0.149114469	0.103908058	0.408421857	0.33349312	0.154981966	0.003573938	0.042056082	0.544448903	0.00851093	0.000348329	0.039911468	0.008436834	0.000168546	0.000111826	0.000536369	0.013221039	0.091685481	0.359052368	0.080113828	0.38015201	0.278978999	0.077143821
HSP90B2P	0.01149063	0.040330842	0.038580113	0.001900823	0.007595359	5.92E-06	0.000305896	0.000424364	0.061992377	0.000159715	0.047446768	8.94E-06	0.558490202	0.677770663	0.002011105	0.290045264	0.001065163	0.521258496	0.066413068	0.066518611	0.130516422	0.208094012	0.006684598	0.001964795	0.118202948	0.004892728	0.908857529	0.054090548	0.038817191	0.258569481	0.009747009	0.035809706	0.026646524	0.190968116	0.335905398	0.050470408	0.002500769	0.002835493	0.000525384	1.80E-05	0.000877052	0.003088725	0.002153984	0.085821717	0.077074176	0.069708824	0.30790781	0.282091166	0.123081138
VTI1A	0.018628382	0.065239023	0.023306397	0.004717612	0.007466624	1.18E-06	0.000338924	0.001159865	0.346479846	0.001511964	0.010656118	0.007729908	0.01768725	0.725649117	0.007741253	0.593094666	0.00095086	0.988743576	0.054803361	0.086171303	0.013749618	0.045868857	0.004858624	0.012828088	0.116515258	0.001520795	0.355014434	0.079600542	0.010231791	0.167718188	0.112233282	0.550626282	0.001910157	0.316923733	0.065909044	0.006712455	7.92E-05	0.008714406	0.000225267	0.000967087	2.67E-05	0.003993383	0.000397367	0.232700209	0.383934917	0.127710833	0.442409789	0.098224077	0.206698325
TMEM72.AS1	0.06406146	0.126862608	0.497790301	0.073874056	0.001898741	1.35E-05	0.006128807	0.002529201	0.308814981	0.00548729	0.043338758	0.000571837	0.026756591	0.661178874	0.095638119	0.361134589	0.002968391	0.980472848	0.813603351	0.222804973	0.036976858	0.261465392	0.014776118	0.379919527	0.307404433	0.001556335	0.822757342	0.15120746	0.028061309	0.067258205	0.305973421	0.200206039	0.00914017	0.144025695	0.09261771	0.034047992	3.96E-05	0.004393874	5.87E-05	0.095360188	0.001464505	0.05425554	0.000380064	0.458582563	0.023710478	0.446001569	0.28420505	0.430067956	0.576150707
ZNF235	0.03453701	0.054930516	0.08943798	0.089129248	0.014507521	1.33E-06	2.62E-06	0.001019643	0.080408775	0.003567835	0.008076479	0.003771742	0.163457823	0.563553559	0.000859461	0.058456457	0.001596973	0.790732948	0.198046635	0.002545069	0.058097824	0.128371233	0.000208179	0.029058946	0.310526365	0.042471579	0.541673326	0.033627541	0.000377623	0.058741424	0.018376801	0.059399599	0.001890053	0.677919285	0.154678906	0.016847139	0.000421276	0.001760888	0.002006941	0.001438658	0.000188578	0.000207461	9.81E-05	0.027658521	0.093086553	0.130185217	0.456682422	0.072818047	0.471228606
LOC100132813	0.013439593	0.009832664	0.028374709	0.013237409	0.004964096	2.55E-05	0.000322482	0.000313651	0.166473278	8.07E-05	0.05131655	3.01E-05	0.11393088	0.691883472	0.000856948	0.408367003	0.000123816	0.897235473	0.503874844	0.084501635	0.076201899	0.228935754	0.001399887	0.000385018	0.372994298	0.003363569	0.841581912	0.231927157	0.002642499	0.256311929	0.005399409	0.034859312	0.069841076	0.689732971	0.080408488	0.02893933	8.74E-05	0.019085809	0.001493871	4.23E-05	0.000259658	0.019955644	0.011971175	0.135853043	0.027185299	0.038752142	0.326038953	0.286556443	0.253893261
FAT4	0.427496573	0.001915613	0.013800308	0.010689648	0.011796203	0.004287325	0.000116852	0.002375625	0.126567589	0.000708469	0.012764546	0.000289742	0.272631602	0.14448901	0.019216769	0.039022175	0.010709321	0.350959268	0.421324794	0.006403364	0.027575809	0.078189921	0.008514448	0.003225573	0.119456474	9.65E-05	0.701991303	0.024428245	0.136653163	0.570359388	0.002987346	0.083662887	0.048910519	0.074258608	0.328265489	0.060112914	0.000344883	0.121280294	0.026941184	0.000285865	0.005309517	0.173025731	0.057097028	0.038269083	0.00767247	0.195483581	0.069046556	0.224832986	0.043196382
SELENOH	0.000184486	0.032105777	0.006934384	0.00599117	0.001635744	0.000378772	4.11E-05	7.97E-05	0.254642978	0.000640979	0.116354	7.20E-05	0.065367685	0.616940735	0.000779119	0.118400106	0.021356644	0.992118238	0.202880309	0.049767	0.003470764	0.024612695	0.01204003	0.00553762	0.133603819	0.001244372	0.304825224	0.126169683	0.047572845	0.582849772	0.022476769	0.035393635	0.070569972	0.2607622	0.111687902	0.001129638	0.006110211	0.019667087	0.006781166	0.02343147	0.070144065	0.004239149	0.03135886	0.177644226	0.068821756	0.008972665	0.232766551	0.363078383	0.155169073
RPL37A	0.000323487	0.099141444	0.006225376	0.000800443	9.68E-05	0.000166751	0.000442744	0.000913238	0.055378178	8.90E-05	0.033400156	0.000280049	0.006178133	0.30835899	0.00896491	0.059699356	0.027383246	0.551155291	0.005193994	0.00153379	0.00291483	0.008654024	0.056811199	0.010297989	0.028021964	0.030242253	0.016728025	0.027648828	0.061156358	0.274491894	0.035818752	0.417844661	0.000247668	0.014214225	0.014756014	0.010619788	0.112580642	0.003139989	0.000438149	0.024892206	0.016944497	0.053366103	0.005008252	0.02027249	0.189931421	0.006730046	0.167080835	0.013803108	0.004783164
TUBB2A	0.006936394	0.003104736	0.025614568	0.017816415	0.01715422	0.008155888	0.000135232	0.005245114	0.449880398	0.000984103	0.09982403	5.90E-05	0.854619471	0.089966057	0.001362767	0.007153512	0.000431113	0.691698664	0.165186869	0.011083246	0.09155488	0.015011257	0.068272715	5.78E-06	0.078197747	0.000349191	0.571076724	0.049971841	0.026485696	0.391644757	0.046942457	0.004602951	0.709768922	0.694288499	0.391713899	0.004856757	0.013103936	0.134943646	0.04631853	6.37E-05	0.017275272	0.025374187	0.007432233	0.003919503	0.106084766	0.009871579	0.032526371	0.162057685	0.050851298
ADAMTSL3	0.002857894	0.030670099	0.034229713	0.006020751	0.005050828	0.000305681	0.069917469	0.033330583	0.006358203	0.001371813	0.034567237	0.000605439	0.067263159	0.354986001	0.000561929	0.163322483	0.029510198	0.217959093	0.342524839	0.007382907	0.001768283	0.022275446	0.000319036	0.047162231	0.227153434	0.002967314	0.917408343	0.022954442	0.589910341	0.141442394	0.005200025	0.503426967	0.003203172	0.094144285	0.039881672	0.008466846	0.008652229	0.008236445	0.004130518	0.016499204	0.146167222	0.00962129	0.018092623	0.504886913	0.000914459	0.100771551	0.869147634	0.397088717	0.006022546
TRAF5	0.702734487	0.000498029	0.010498306	0.10983041	0.014257304	5.25E-05	0.039346201	0.009274289	0.057894851	4.42E-06	0.008934324	0.004276699	0.130788896	0.61645265	0.014155063	0.125102689	0.000982308	0.19225869	0.549018432	0.024659867	0.054354694	0.390515873	0.008446527	0.000146504	0.031052999	0.000147151	0.792113485	0.082107737	0.009612028	0.037455896	0.004640286	0.466535513	0.001475706	0.414581932	0.348769564	0.110829554	1.02E-05	0.037113706	0.000937506	7.54E-07	0.00148547	0.527579471	0.019815135	0.381088116	0.011641837	0.088711669	0.070019136	0.023478139	0.015003144
NT5C2	0.004864512	0.00433701	0.021062917	0.219718796	0.003223491	2.82E-05	0.000917689	0.002599277	0.685744075	0.001535083	0.004765645	0.000173429	0.127752835	0.350666475	0.015270521	0.299795325	0.010791171	0.938188626	0.145302197	0.004012266	0.001106232	0.067963982	0.001332683	0.000529189	0.036428607	0.000457032	0.281905567	0.085387266	0.048057555	0.099683879	0.062108044	0.023382863	0.11873562	0.214453471	0.109339597	0.012264471	2.85E-05	0.017239085	0.000129201	0.004034165	0.002874264	0.020860518	0.010029679	0.263016881	0.236685013	0.231233371	0.19712094	0.079283193	0.126449697
CDK5RAP2	0.015597993	0.332839756	0.035841153	0.002699579	0.020366259	0.000307332	0.000128411	0.00130461	0.015260756	0.004151699	0.024408501	0.000415461	0.091647859	0.533381776	0.002583625	0.19877869	0.016321934	0.657345565	0.064084148	0.048404413	0.003575374	0.147171034	0.002417914	0.135779091	0.12006317	0.032836683	0.68931331	0.008729197	0.12338147	0.502406139	0.011044547	0.092900882	0.00114012	0.13129091	0.079971308	0.02846898	0.0010862	0.000834978	0.000499177	0.007947673	0.132657087	0.000299722	0.005143879	0.392962973	0.005211154	0.46131901	0.85707569	0.520156967	0.050828538
ZNF605	0.001219242	0.014016708	0.112484361	0.045136084	0.008026866	1.02E-05	7.60E-05	0.004381453	0.134325822	0.001247243	0.014495171	0.001292046	0.091522428	0.843950824	0.00197097	0.024280126	0.003958992	0.755312425	0.050945282	0.006847723	0.018720714	0.026099924	0.000492285	0.005434374	0.089595865	0.006155875	0.567603052	0.056203571	0.009991338	0.086428197	0.074269521	0.161040519	0.008392032	0.949170457	0.048890918	0.004505592	0.001223478	0.005889145	0.001139618	0.002293919	0.001090005	0.007071016	0.000304245	0.03348258	0.278177156	0.018265154	0.286006397	0.038278561	0.286398631
TMSB10.TMSB4X	0.007031527	0.077030738	0.00267208	0.031692004	0.002941754	0.000195399	0.00015512	0.002160876	0.16705068	0.000645861	0.06907384	3.92E-05	0.020204641	0.668785182	0.000237688	0.24115589	0.00516549	0.44742619	0.305085277	0.015794504	0.035247956	0.145150846	0.00471151	0.008823468	0.171444087	0.003593898	0.31998837	0.191358196	0.065840979	0.429073478	0.014641065	0.082855444	0.03478177	0.114271419	0.02176891	0.001786233	0.000962348	0.007091048	0.001238053	0.010256561	0.010095661	0.001595321	0.005136627	0.504240944	0.025183419	0.33900615	0.354635482	0.244023656	0.093841152
ATP5S	0.009903385	0.263813411	0.019363237	0.051674465	0.058554748	0.00034036	0.03120837	0.008143036	0.094340509	0.004880451	0.029462668	3.40E-05	0.309947455	0.005936244	0.008058098	0.707460536	9.85E-05	0.778063714	0.150569748	0.152547216	0.063448231	0.93196386	0.072007876	0.001600132	0.018490098	0.00424798	0.07643151	0.306511406	0.005553201	0.238730258	0.153041044	0.108444847	0.003363425	0.068602269	0.135284832	0.363395301	0.011927953	0.039957204	0.038651122	3.23E-07	0.001970898	0.001787597	0.000199132	0.005551765	0.73721632	0.094150962	0.398304333	0.31485702	0.148789582
NAV3	0.069430893	0.009708884	0.10888016	2.09E-05	0.008738243	1.00E-05	0.001608245	0.000599695	0.022531192	0.011084036	0.020740184	0.002667485	0.253842499	0.61910933	0.010544041	0.196525948	0.026912106	0.728730627	0.18800134	0.048957762	0.008462035	0.141236405	0.014836428	0.084511974	0.029845424	0.000753056	0.564822521	0.118965302	0.05027526	0.186422353	0.050559079	0.545026305	0.001425375	0.129621528	0.030738307	0.045937281	0.023418977	0.051248486	0.000401747	0.02203485	0.002765346	0.035987478	0.002512042	0.062067335	0.116992214	0.022636448	0.666029565	0.198973981	0.081317884
ZNF721	8.56E-05	0.028393232	0.044322179	0.019546035	0.022125747	2.80E-05	0.006542581	0.000169408	0.165943479	0.000567386	0.021094365	0.0068516	0.064664206	0.191751722	0.002520514	0.363952886	0.00306137	0.935537834	0.066755546	0.073825592	0.007392887	0.126582164	0.009567729	0.001347474	0.067924565	0.000408712	0.678091242	0.235382879	0.009824264	0.113203779	0.020945814	0.021684331	0.003224137	0.444759244	0.011709686	0.01388582	0.002874264	0.006525062	0.000452437	0.000153038	0.005483987	0.000785652	0.013491791	0.062961438	0.347447184	0.045309692	0.343672678	0.161590709	0.170437834
PEAK1	0.019531389	0.00924636	0.01244088	0.016397753	0.002297939	0.000152392	0.000819685	0.005185737	0.091765824	0.000449421	0.022820036	0.000252909	0.077730771	0.3407721	0.00313683	0.109244177	0.006360572	0.446192122	0.445993312	0.051123987	0.005443924	0.082612192	0.003804123	0.000538666	0.120464163	0.000149376	0.820197877	0.204689697	0.156681503	0.376585216	0.008463399	0.190903929	0.034770498	0.302972613	0.331919518	0.014283007	8.56E-05	0.033521208	0.001286661	0.000646795	0.004414408	0.062481252	0.041782603	0.487049209	0.092075633	0.094778263	0.173763602	0.234144072	0.110318207
HARS2	0.116209542	0.003242733	4.92E-06	0.016386912	0.001175302	0.086347209	3.59E-08	0.012789675	0.028209644	0.005274121	0.242866556	0.016318201	0.002625914	0.527899907	0.000598115	0.037577092	0.129932917	0.225620829	0.264633778	0.000126473	0.029247273	0.007764228	0.003009532	0.298384273	0.030846866	0.014353226	0.103036858	0.101411202	0.167576028	0.071440526	0.037352435	0.021295472	0.002235762	0.005864374	0.179604677	0.000369869	0.008637079	0.004155073	0.03555195	0.05801339	0.010401091	0.004024041	0.053526932	0.378270967	0.001321411	0.155467035	0.007984649	0.041203694	0.012776895
ARHGEF28	0.524752702	0.03298107	0.028335866	1.92E-05	0.000337919	5.28E-05	0.001145864	0.077526649	0.05067252	0.055714696	0.21233614	0.000783068	0.084570705	0.033138164	0.015723209	6.10E-05	0.017971212	0.002347049	0.059262679	0.004031365	0.048728869	0.274887862	0.002386754	0.042562835	0.0327651	0.000883155	0.081011808	0.182476249	0.014315317	0.096323649	0.001373034	0.035203082	0.010846312	0.008155457	0.186318102	0.050143941	0.185523511	0.035350197	0.02573203	0.000379131	0.048756799	0.040437606	0.028144236	0.018108491	0.007437187	0.004266935	0.000153038	0.00076361	0.043784841
DFNA5	0.04282016	0.021842718	0.024223907	0.004155576	0.012237762	7.43E-06	0.00164199	0.001968242	0.206379613	0.00235545	0.016497553	0.000648877	0.049969112	0.93374496	0.003159303	0.435031226	0.002526617	0.375226577	0.560347766	0.039286895	0.003961074	0.111787917	0.001696413	0.056964417	0.268303459	0.007470071	0.936501726	0.120548239	0.038622043	0.330108263	0.018168155	0.054578561	0.134645396	0.168508113	0.353049818	0.08359992	5.74E-05	0.01931585	0.0002621	0.004085213	0.00034316	0.017393883	0.01428351	0.2098619	0.087205126	0.485802576	0.747453387	0.495455709	0.117531778
SH3D19	0.001863847	0.185713058	0.008460599	0.001872463	0.003304982	0.002536812	0.000124534	0.015174383	0.154972202	0.001882084	0.033662722	0.000244796	0.128241279	0.216919669	0.000902755	0.22375752	0.00724046	0.581530335	0.015463299	0.066575619	0.011871519	0.036212422	0.015303835	0.068479709	0.253234871	0.003802903	0.337160001	0.026479522	0.274816207	0.204231624	0.007808312	0.025892714	0.028882035	0.266391687	0.456456904	0.024273664	0.020777017	0.003479739	0.026159445	0.001544488	0.016393446	0.003142	0.04064259	0.296851452	0.023344522	0.269185788	0.273577113	0.256814732	0.066763803
TET2	0.001637036	0.012249178	0.026203745	0.031556879	0.002554403	0.000134586	0.000672139	0.001493727	0.202730251	0.001131146	0.039896822	0.000209471	0.293447281	0.573876066	0.000992072	0.116321906	0.001825148	0.892577345	0.584368377	0.030805941	0.010061126	0.030567858	0.007546607	0.001848267	0.162390901	0.000382936	0.792960776	0.064900853	0.363927182	0.732603712	0.030196446	0.252234793	0.022851771	0.647768898	0.388173814	0.005281085	0.000448129	0.027955263	0.000740132	0.001064948	0.023116563	0.053133549	0.016187026	0.22719278	0.124984438	0.09989231	0.501305472	0.207581803	0.156035893
BAZ2B	0.007729549	0.161953649	0.176183203	0.003670363	0.002567039	0.000135591	1.40E-05	0.00091733	0.02436377	0.005506747	0.017303919	0.011791105	0.204129455	0.549389629	0.007758987	0.003367446	0.031002309	0.276920255	0.036459695	0.009704145	0.003914046	0.014750845	0.026669572	0.091123588	0.016070497	0.044897642	0.233869946	0.002860479	0.017024911	0.165383309	0.012667547	0.060823071	0.007010131	0.70436359	0.053315773	0.003991373	0.011805106	0.000995734	0.004685878	0.149237244	0.063263709	0.001858749	0.00040943	0.078534553	0.014624336	0.025697208	0.347392402	0.069383075	0.097151196
CDKN3	0.008119414	0.060800742	0.001821414	0.011929748	0.01569212	0.001220678	0.010887452	0.106562081	0.098349222	8.01E-05	0.141298941	0.000607736	0.328921079	0.649369137	0.000102277	0.034146355	0.07337075	0.78328991	0.763902441	0.001514261	0.017409463	0.004283377	0.000304317	0.025072994	0.176574575	0.013690026	0.603527743	0.050921445	0.360079083	0.574586726	0.002076011	0.306220551	0.092268483	0.145393022	0.264426855	0.005744471	0.001004781	0.214898046	0.005925834	0.001697419	0.034757574	0.025560935	0.011326858	0.102116046	0.005594844	0.128356156	0.20196323	0.097377576	0.023302233
PRRC2C	0.007102392	0.013202228	0.011838205	0.049574437	0.006671387	3.28E-05	0.003568122	0.004394879	0.16150369	0.00204083	0.013778553	0.002482963	0.068520921	0.538817981	0.000726275	0.31341007	0.000502049	0.589108355	0.521446033	0.017151563	0.011001683	0.154557567	0.000586556	0.001184994	0.137606285	0.000266336	0.746892069	0.091754839	0.137789586	0.391212675	0.013533146	0.136942653	0.022369717	0.258695918	0.129519288	0.009568662	4.68E-05	0.013220896	9.33E-05	0.000953086	0.001891992	0.025001052	0.01929029	0.461068721	0.158861657	0.207036423	0.46947479	0.141724561	0.137112887
UHRF2P1	0.031523708	0.051603169	0.025785304	0.009291521	0.003285165	0.000370802	0.006627374	0.001783576	0.13602701	0.000354863	0.067116476	9.52E-05	0.263687764	0.560513333	0.000704592	0.173258644	0.00020782	0.275522846	0.361852213	0.074001139	0.065677567	0.088111436	0.002676531	0.000731588	0.494337738	0.000576002	0.801394057	0.169065195	0.087929499	0.2181075	0.000881862	0.078227903	0.04230831	0.375581189	0.08753188	0.038312665	0.00076519	0.011890546	0.000852066	7.74E-05	0.003518007	0.079875386	0.068157048	0.235402767	0.020205	0.01876767	0.158808383	0.201689822	0.117647086
NPAT	0.000294122	0.029518527	0.088316276	0.005339098	0.001465151	0.002681988	0.000877985	0.000329231	0.028193131	0.022421197	0.08988033	0.000623388	0.52218096	0.034332313	0.001556191	0.039876646	0.004692698	0.277276949	0.038905216	0.19905339	0.17836946	0.163658284	0.178998556	0.000404476	0.051031798	0.000594741	0.195814858	0.071491503	0.055593286	0.247522529	0.003186443	0.002261825	0.032469363	0.507742401	0.073792852	0.003604955	0.40054609	0.038111845	0.032971808	0.01197175	0.209782132	0.093619009	0.00725324	0.011967083	0.002205176	5.07E-05	0.016280435	0.010085897	0.066828206
ZNF561	0.003317044	0.005789991	0.069690084	0.08569406	0.063096204	0.000234314	0.000137817	0.002224202	0.034303019	0.009641753	0.022791604	5.80E-05	0.025979303	0.405861387	0.000630425	0.349704162	8.82E-05	0.769651399	0.122451323	0.016321791	0.027324372	0.143565899	0.000541897	0.000437287	0.171347088	0.055812701	0.748976516	0.059286588	0.076204843	0.377091609	0.081701502	0.045486675	0.004799103	0.569141833	0.878531092	0.049248258	0.000745015	0.0123255	0.016723215	0.000848907	0.000462417	0.001611261	0.004015569	7.86E-06	0.294538256	0.189670937	0.461305368	0.350368727	0.473939421
LINC01314	0.459007322	0.079745718	0.092845598	0.019539502	0.000888396	5.28E-06	4.67E-07	0.008849315	0.055197605	0.014976291	0.014376561	0.230223743	0.061946642	0.93700496	0.024919345	0.004544507	0.003199797	0.636967567	0.175849987	0.014427035	0.002473486	0.024950075	0.001488127	0.604689726	0.105364917	0.029034606	0.177137833	0.372607377	0.013479226	0.079877324	0.24317615	0.80172799	0.000148802	0.099618112	0.314100051	0.017470491	1.29E-05	0.005947301	0.000990134	0.591937278	7.07E-06	0.004191834	5.39E-05	0.551217469	0.00039227	0.330508108	0.367929864	0.030364885	0.273084361
NEK3	0.04254388	0.103883862	0.002582404	0.002457619	0.010267905	0.313641691	0.000152894	0.029830275	0.064512496	0.011578223	0.008855131	0.000135447	0.010192876	0.102110589	0.000400886	0.219676005	0.0042296	0.798121707	0.073503505	0.132619608	0.469913262	0.113538359	0.001225273	0.001363628	0.333898637	0.071805907	0.767291391	0.061037891	0.194201551	0.834363531	0.001026607	0.000611685	0.016023756	0.05785529	0.199193899	0.010694387	0.019148273	0.008816791	0.319110206	0.000383439	0.000526676	0.000114841	0.047017127	0.276285559	0.004122261	0.245456534	0.115643843	0.094748682	0.037217885
SLC35E2B	0.007950257	9.11E-05	0.03972228	0.028021246	0.011156911	0.000104574	0.008256261	0.003538541	0.054358714	0.044832521	0.079323975	0.029549472	0.107423229	0.42679496	0.000154546	0.471516086	0.040637995	0.330725656	0.520087179	0.0721346	0.00485087	0.021770346	1.45E-05	0.024030483	0.448338244	0.001980878	0.82019759	0.094563945	0.082623608	0.045958174	0.085598784	0.080327499	0.016979032	0.324056101	0.250359422	0.084131586	0.00013516	0.015752072	0.012065087	0.067137153	0.004846347	0.036799732	0.074280075	0.046908568	0.058575785	0.146681872	0.075258542	0.196379049	0.586508827
PSMB7	0.005204405	0.031041224	0.030666222	0.024045632	0.022811564	0.001147587	0.000552811	0.001985976	0.106184997	0.000426446	0.113946748	0.000570329	0.057910503	0.615653679	5.28E-05	0.004630521	0.00806176	0.553665	0.440970163	0.001884597	0.110059231	0.021290159	0.000704018	0.001964077	0.118783725	0.017492174	0.776927435	0.048786021	0.03935015	0.291631288	0.02738181	0.010741558	0.069297635	0.29551421	0.012211915	0.001513112	0.000757651	0.017302555	0.002860694	0.000832034	0.005299681	0.003477297	0.004904575	0.046427017	0.039515357	0.06932298	0.320384912	0.050712799	0.068490048
FAHD1	0.001103791	0.003341742	0.030156382	0.021705296	0.013250261	0.007709733	0.009857291	6.22E-05	0.020876026	0.04276387	0.318975297	0.019395977	0.0305372	0.510266326	0.000298214	0.193588537	0.013940027	0.959959079	0.738786045	0.058558482	0.012587563	0.030975672	0.001347833	0.110082996	0.216167008	0.03957337	0.616172494	0.067419967	0.284621911	0.366225086	0.094445335	0.036117936	0.011776889	0.158882694	0.023772081	0.032333377	0.000752482	0.041956426	0.006515943	0.086342614	0.02054597	0.015154567	0.279878918	0.07176448	0.016844051	0.241000016	0.545983878	0.263982065	0.354922316
LINC00504	0.081001685	0.045971888	0.033089772	0.034530332	0.004724505	0.000108451	0.013089505	0.018801272	0.061014485	0.005789919	0.02262216	0.005615378	0.078879615	0.210575719	0.00185997	0.426372643	0.000823921	0.695515172	0.171338328	0.030942573	0.018223942	0.311932318	0.001027325	0.001474126	0.094367936	0.000301445	0.120343542	0.0543254	0.160108506	0.212427252	0.008196454	0.285016155	0.005407163	0.085911465	0.091757351	0.146740675	0.00045538	0.001187795	0.000219954	0.003116942	0.009197896	0.017187319	0.016195498	0.254263165	0.129457182	0.145258328	0.704999579	0.211355735	0.129910301
TRMT5	0.017870551	0.003539618	0.028833284	0.038535886	0.017894675	0.000568319	0.000804751	0.005108985	0.057035784	0.003612996	0.006373711	0.000120154	0.386950946	0.101003531	0.034717798	0.089319657	0.004754804	0.753509643	0.000299937	0.213725867	0.068306532	0.223671937	0.217324324	0.000864487	0.000686643	0.000125467	0.01668028	0.058437286	0.175941961	0.126470518	0.052864521	0.035163665	0.013986122	0.039009108	0.403275501	0.010109518	0.037992804	0.022587553	0.002184067	0.000691669	0.022090135	0.003039184	0.000151817	0.256976924	0.036702302	0.019003169	0.175619299	0.129779413	0.021356357
RNF24	0.013733464	0.067638664	0.001317893	0.032590702	0.004207342	6.67E-05	0.002777049	0.018726817	0.005254951	0.004558579	0.001842882	0.012598907	0.062182786	0.413662197	0.00029886	0.228124147	0.003533228	0.203596066	0.391042226	0.026316899	0.026089442	0.101829858	4.48E-05	0.004943346	0.257510744	0.000762318	0.675379709	0.098550257	0.111058016	0.561780357	0.000930111	0.163369224	0.020159982	0.548955321	0.442308051	0.006529083	3.36E-05	0.017035825	0.00137885	0.012894357	0.007835954	0.08152933	0.021235736	0.245542908	0.025663175	0.00811008	0.246532359	0.068683903	0.239251513
ZNF43	5.73E-05	0.058137313	0.097438102	0.005631102	0.000656487	0.001612266	0.022779829	6.80E-05	0.004186377	0.077944515	0.033003901	0.159676352	0.408066527	0.00903118	0.010486172	0.117855517	0.067566938	0.008305587	0.014764989	0.002476573	0.056496651	0.090319161	0.024904842	0.001629138	0.054816716	0.004872768	0.052762352	0.234020938	0.000824424	0.013561722	0.004237282	0.000126616	0.006949461	0.007837678	0.000472827	0.027003793	0.022976843	0.005978677	0.082659148	0.313308332	0.001422718	0.004955695	0.036232885	8.50E-05	0.250404081	5.99E-05	0.001580962	0.000371377	0.085278779
ANKRD36B	0.028528285	0.071703595	0.021082087	0.155331193	0.025753067	0.000670703	0.001566171	0.011272291	0.268263467	0.000297137	0.01147189	0.000165818	0.198520934	0.640702082	0.000217872	0.231475187	0.000782996	0.553033175	0.899796804	0.002408293	0.112997216	0.19206505	9.43E-05	0.000409645	0.710953449	0.006919737	0.923767802	0.31800243	0.031783116	0.586045656	0.002301314	0.032492123	0.031856996	0.51077796	0.873108385	0.002529489	1.63E-05	0.031504179	0.007383338	0.000358668	0.000635379	0.082242072	0.002012398	0.015540913	0.096936016	0.321243619	0.719006988	0.154407365	0.148590629
C7orf49	0.008236804	0.348812715	0.005832424	0.000523373	0.000218518	4.63E-05	0.00055719	0.000109959	0.034614336	0.072773102	0.195190931	0.029242462	0.101653162	0.570520862	0.001543052	0.271265927	0.045856795	0.635658757	0.059427384	0.022866202	0.005976739	0.12568684	0.137026873	0.127350334	0.087142662	0.092790098	0.524905991	0.046600266	0.012859607	0.160611309	0.039597495	0.273256821	0.000328154	0.133965898	0.091959966	0.174722037	0.172654749	0.002068328	0.008445163	0.037871895	0.04087256	0.015885257	0.026609405	0.650554455	0.017855833	0.416076844	0.882488253	0.045814506	0.331995696
FDPS	0.044866482	0.00531361	0.070019351	0.110665926	0.008246784	0.002795717	0.001259018	0.003114788	0.112988743	0.002603943	0.125548628	0.000125611	0.151415603	0.371432685	0.000131283	0.046663664	5.60E-05	0.888656801	0.951462473	0.011460474	0.05717974	0.039784888	0.001340079	9.37E-05	0.370652956	0.000675083	0.437638867	0.073623121	0.141556338	0.532979562	0.099293656	0.102126528	0.177054116	0.291167543	0.360165241	0.010770852	0.002905855	0.063255452	0.017319356	0.003662752	0.011613261	0.080326925	0.010523938	0.007211812	0.075024192	0.074079184	0.367832936	0.212879509	0.157072445
C12orf66	0.002704102	0.043894405	0.001242792	0.004947439	0.004657302	0.000121519	0.050142936	0.005796668	0.279591438	0.002059928	0.009770056	0.001779053	0.282567045	0.256335407	0.000719311	0.139089134	0.001445694	0.181329272	0.24328916	0.034528035	0.026408298	0.109811814	0.013926314	0.001139259	0.227511636	0.002344465	0.399070062	0.354337663	0.42052611	0.518482057	0.012782639	0.294496326	0.00945321	0.070284646	0.0575826	0.051719123	0.000953014	0.073545435	0.000185922	0.000135376	0.001236689	0.049503213	0.103210538	0.191791571	0.280105011	0.558832895	0.135322885	0.021276158	0.056759576
HLA.DPA1	0.043162781	0.076865746	0.000250468	0.00044978	0.129062579	0.009390674	0.000195758	0.045116412	0.008953997	0.000796709	0.014414111	0.00203207	0.078817151	0.09084379	0.008359507	0.001399671	0.000191809	0.095469968	0.061203817	0.030550268	0.082138467	0.020564996	0.021907624	0.014186439	0.053037842	0.015238355	0.007695661	0.141007727	0.00087059	0.240893827	0.031936118	0.225874348	0.271233977	0.024850563	0.130549234	0.002189811	0.00202446	0.014572283	0.017292001	0.005023688	0.000712275	0.000603716	0.000549652	0.03056154	0.000262961	0.003102941	0.184429736	0.731556894	0.006303133
TTC21A	0.200868737	0.13685269	0.014003138	0.000842158	0.009743419	0.000197768	0.05917329	0.07017264	0.009305162	0.000562503	0.106762542	0.027631956	0.109697367	0.389436746	0.000217297	0.348492854	0.008563845	0.098114369	0.366996415	0.04852848	0.086283021	0.122157597	0.002124546	0.132388705	0.498277237	0.006096642	0.245344529	0.020778022	0.007901434	0.394638027	0.00311565	0.132961368	0.019827054	0.421377494	0.144668433	0.326259589	0.002733611	0.000686571	0.001612481	0.000181685	0.002814241	0.151283351	0.110774485	0.023530193	0.019152294	0.056137588	0.205969142	0.053660333	0.046071041
PSMB10	0.002423084	0.033254549	0.002255219	0.00073726	0.017395749	0.006793587	0.001221109	0.005155151	0.045846025	0.00048532	0.043886436	0.000331744	0.007798978	0.034328723	0.00323225	0.087362795	0.007849596	0.739316706	0.025357458	0.008083443	0.015709567	0.050489219	0.28522516	0.001233386	0.008964551	0.004592109	0.002603369	0.131965024	0.028567846	0.433564316	0.00247004	0.031130757	0.033515033	0.073377069	0.057989768	0.017173462	0.252251522	0.005117744	0.000846466	0.001900679	0.122189547	0.010363038	0.023257431	0.063195357	0.057734884	0.008229768	0.039691335	0.088264869	0.003525474
CYP51A1	0.004447077	0.010156977	0.080647145	0.004171515	0.000185563	2.06E-05	1.14E-05	0.00058634	0.135806087	0.000839645	0.044906473	0.002271087	0.145531305	0.224274324	0.002808497	0.110298534	0.008396555	0.867961886	0.062864654	0.012261312	0.008749372	0.032074832	0.0110742	0.023816309	0.073009533	0.023497524	0.127910289	0.069979	0.00834364	0.220206737	0.026749196	0.05505645	0.008406679	0.314552165	0.051274548	0.027524186	0.043627028	0.003696139	0.007775141	0.007857063	0.004544148	0.002318689	0.004888277	0.023745659	0.137456729	0.018770183	0.107236985	0.040944861	0.113574186
HEG1	0.319449668	0.024701151	0.015638918	0.007577194	0.021232146	0.023955095	1.40E-06	0.003733545	1.92E-05	0.01502174	0.143838661	0.192094559	0.019746281	0.006917511	0.005109416	0.014451662	0.042055652	0.02021139	0.31876543	0.031119053	0.022011947	0.00526012	0.020474746	0.04306054	0.036160225	0.016087011	0.097336148	0.013668845	0.001907644	0.578019544	0.024531204	0.048490427	0.00257307	0.116558768	0.075102596	0.039277203	3.34E-06	0.003390565	0.026996828	0.096612278	0.025553898	0.047510453	0.234677677	0.000955886	0.009787216	0.19544122	0.516645745	0.051001356	0.106317177
LUC7L2	0.160436552	0.035577725	0.022072185	0.002019865	0.01434339	5.45E-05	0.000166392	0.001108242	0.080511877	0.011015612	0.004163976	0.005332349	0.075477096	0.105911517	0.053780595	0.768458543	7.75E-05	0.196986605	0.003196279	0.086778716	0.027353019	0.480073649	0.058712346	0.005549826	0.010302225	0.001021007	0.179996337	0.046790388	0.006590614	0.10208388	0.010801079	0.159592492	3.03E-05	0.104739554	0.023185274	0.391739531	0.010248376	0.001457756	0.01022339	1.22E-05	0.000885883	0.006334007	0.005115734	0.038918642	0.248321285	0.435629305	0.168164271	0.048830392	0.088078193
COLCA1	0.568424568	0.096345548	0.169616391	0.038291412	0.028481975	0.001975206	0.001941676	0.006971001	0.064512353	0.02083503	0.040748852	0.000402106	0.164015265	0.254462764	0.020652088	0.142665334	0.100810753	0.711137325	0.737682793	0.103433903	0.09720727	0.247743237	0.0081943	0.083409942	0.181659472	0.008213254	0.594209549	0.009177792	0.014235405	0.025648313	0.010101979	0.30466576	0.461448965	0.021489327	0.283207198	0.04270399	0.000878344	0.003943699	0.00491355	0.271758248	0.023614843	0.00164558	0.000301732	0.785271542	1.24E-05	0.320556869	0.51648585	0.55379158	0.201241873
SALL1	0.043935833	0.005924613	0.005749353	0.021392974	0.005463166	0.007599379	9.09E-05	0.021087185	0.158319939	0.005992175	0.005602957	0.000662518	0.005545949	0.556870936	0.000801735	0.105594312	0.070665105	0.527766434	0.233241281	0.00212189	0.007182519	0.066831724	0.000237975	0.010909925	0.034204081	0.044979923	0.628659719	0.020139951	0.108450232	0.409062728	0.009751245	0.028676907	0.00725403	0.108808002	0.004738865	0.029657887	0.004006666	0.006987802	0.049316107	0.033554809	0.002392282	0.005040202	0.013360974	0.167896679	0.00238819	0.636436691	0.224365436	0.056271707	0.103757354
ATP5O	0.094176019	0.000258151	0.022728924	0.065079344	0.016628872	0.000141191	5.42E-06	0.003074078	0.220179669	0.000676304	0.095741222	0.006822953	0.09852484	0.603664088	0.000160433	0.168879525	0.008053503	0.855256753	0.813790816	0.008955002	0.084359474	0.027623914	0.000152823	0.016485635	0.219306172	0.026953965	0.505116021	0.198548864	0.012210694	0.443047861	0.074261767	0.028347138	0.079408984	0.245018206	0.300295615	0.003599139	4.07E-05	0.020580002	0.004186305	0.010207666	4.16E-05	0.009823905	0.007490892	0.061940467	0.073238426	0.236852231	0.564639723	0.160661065	0.097429199
SNRNP40	0.001893212	0.076115454	0.075188898	0.043007768	0.009801863	7.66E-05	0.00043262	0.000780986	0.100094278	0.005109631	0.100895044	0.069502691	0.007761428	0.933563741	0.005013134	0.009005548	0.082796785	0.83902094	0.506316416	0.093127262	0.006462669	0.002192898	0.010681966	0.123312543	0.119013766	0.006238228	0.451667026	0.046315084	0.214443922	0.272018085	0.274992041	0.240570447	0.011121443	0.122840901	0.253875886	0.00020301	4.79E-05	0.011794767	0.000146648	0.351100208	0.010356002	0.021048629	0.020479987	0.673301293	0.028144523	0.036566459	0.728925559	0.06852207	0.13758295
PKD2	0.056402237	0.267916466	0.22872596	0.023442671	0.144034814	0.000327292	0.000502265	0.002434284	0.199714724	0.002881444	0.071722621	0.000158925	0.076262928	0.696575058	0.00126347	0.056702856	0.000840937	0.229059606	0.147806951	0.052447086	0.15761287	0.090320596	0.007590045	0.01970033	0.669872997	0.14762444	0.858112529	0.021078713	0.006758622	0.113613029	0.002046645	0.019919027	0.025459771	0.691314974	0.237360921	0.011181107	0.035263321	0.014526332	0.004405434	0.00251836	0.040734635	0.084495173	0.000245586	0.029538702	0.011466936	0.00702126	0.597921519	0.088882262	0.300809691
SOCS2	0.005192271	0.131097485	0.006936753	0.017336157	0.004887487	0.000715721	0.000571694	0.016500712	0.000242642	0.138730717	0.040373059	0.074126571	0.462016817	0.079343863	0.02938132	0.001303246	0.000713423	0.020489536	0.023155621	0.160411279	0.028880025	0.056079934	0.00868741	0.000601131	0.005634476	0.084073143	0.046058836	0.270483541	0.019523275	0.220537584	0.007857135	0.008515525	0.346005619	0.00569012	0.067520556	0.000366207	0.007561111	0.061641643	0.006015222	0.283782446	0.023953156	0.017299611	0.001591373	0.009921694	0.197490845	1.61E-05	0.052953263	0.051406873	0.032426715
TMEM108	0.02160564	0.007742042	0.014000912	0.082515623	0.002863638	2.43E-05	0.000273444	0.001084549	0.068525157	0.004586868	0.0529659	0.003223132	0.072375985	0.812613899	0.0017466	0.325722682	0.024112836	0.94160249	0.654871469	0.0184239	0.00860556	0.121442414	0.000563365	0.039439538	0.109883038	0.001679972	0.877152996	0.067028738	0.122357842	0.217816717	0.122264791	0.077254462	0.004620828	0.362880507	0.144558295	0.009020698	1.15E-05	0.009491766	6.49E-05	0.025782289	0.007221792	0.025315456	0.019956291	0.527877434	0.033626464	0.368589044	0.182148849	0.080832385	0.260234914
ABHD16A	0.000209471	0.014137472	0.001665756	0.007962176	0.020964625	0.013287166	1.54E-05	0.000137242	0.044852768	0.000366135	0.062919077	0.000910366	0.093517342	0.1184182	0.00085623	0.171483863	0.003303546	0.680696729	0.044559688	0.031457941	0.028273042	0.038107106	0.138796341	0.00011757	0.013067822	0.036618944	0.166060079	0.060757663	0.056857653	0.269293341	0.013026825	0.002941036	0.009989472	0.341065037	0.054974744	0.001134161	0.042085663	0.001847692	0.008958089	0.003470836	0.081417325	0.001609035	0.016593117	0.051116664	0.154023603	0.004126569	0.145971357	0.184938929	0.01131537
RPL23	0.001177599	0.058830526	0.000428743	0.011409426	0.002037096	7.21E-05	7.86E-05	0.00421244	0.139403395	3.62E-05	0.096421797	1.99E-05	0.020100892	0.620292852	0.002716451	0.228512504	0.000363479	0.519948177	0.044975615	0.097955982	0.00913816	0.01011957	0.031319012	0.001748252	0.22953089	0.005937106	0.164977577	0.145353102	0.113645841	0.380634566	0.036407283	0.34555889	0.000916612	0.019529881	0.324842148	0.005568422	0.003811949	0.015586433	0.001578233	0.00066855	0.000345888	0.010149151	0.017626652	0.287032753	0.063386412	0.051215458	0.273580703	0.264719864	0.024020288
SRSF1.1	0.037807779	0.008386934	0.015057136	0.005913915	0.005174896	3.29E-05	0.002476645	0.000833039	0.326934277	0.000102564	0.04096798	3.75E-05	0.447572228	0.455713074	0.00289408	0.237579834	0.000101056	0.20668253	0.419217156	0.046864843	0.136918386	0.376843474	0.010256848	4.20E-05	0.18913683	0.000260305	0.927975826	0.472303857	0.017808589	0.215022688	0.004137698	0.085349931	0.07358155	0.206859225	0.3560871	0.08042256	0.000722829	0.030397194	0.002204243	3.55E-06	0.000162731	0.10031513	0.018851028	0.133402066	0.17270709	0.082427598	0.059612624	0.228597297	0.103639748
NEDD4	0.074327103	0.020871288	0.057590498	0.035579592	0.016365444	2.02E-05	0.001039029	0.0042823	0.060349202	0.0039633	0.016084426	0.016112427	0.030794095	0.65336507	0.002340372	0.418929891	0.002008951	0.968002351	0.248990157	0.026642288	0.014465878	0.120073365	0.000907351	0.04284572	0.23311628	0.004065038	0.422923167	0.04940607	0.047761029	0.235687519	0.038882528	0.237651274	0.006005386	0.276785921	0.105067816	0.105990782	0.000159715	0.002495456	7.94E-05	0.002788465	0.001044342	0.004969553	0.010091425	0.235012328	0.071383733	0.566100458	0.771048306	0.241672407	0.251760493
CENPC	0.000880857	0.017311889	0.173267476	0.028377293	0.002307919	0.000281485	5.29E-05	0.000387531	0.298887507	0.00231675	0.153781356	0.000973118	0.447090749	0.280729225	0.003647388	0.02440886	0.003721699	0.943434351	0.179219551	0.014649753	0.143565971	0.055673771	0.023030979	0.005494685	0.047140189	0.009456441	0.30556252	0.075112648	0.004032944	0.309214969	0.102798703	0.012753705	0.151782277	0.507689127	0.062048236	0.002904922	0.003789046	0.012669916	0.001552745	0.018480047	0.027717539	0.017626293	0.000244294	0.0442292	0.234555261	0.014610838	0.287918097	0.054078342	0.268295705
ANAPC11	0.001945194	0.009209671	0.005556216	0.008075402	0.001444832	0.000417256	7.79E-05	0.002853442	0.151862045	0.000567314	0.019865968	0.000727568	0.037117583	0.161919976	0.002936226	0.286242685	0.005474007	0.912247556	0.1321158	0.010441298	0.00599555	0.079008278	0.034622162	0.002006151	0.035108739	0.003473923	0.115766618	0.086437029	0.024738127	0.389712451	0.01511838	0.038539547	0.022282411	0.215532168	0.033370575	0.007332433	0.019286844	0.00324065	0.002718031	0.001404625	0.013703237	0.000809418	0.015563458	0.073395808	0.128925731	0.036689378	0.096718396	0.152732312	0.039666852
MRPS12	0.032696605	0.044592069	0.009687775	0.007077406	0.013118368	0.000517558	1.43E-05	0.006694147	0.119484906	0.000335549	0.029105184	5.92E-06	0.115159851	0.370326705	0.001349269	0.195905467	0.000594382	0.985275577	0.065709445	0.098912838	0.048654055	0.264179726	0.010996658	0.000795848	0.162351699	0.001206031	0.34188727	0.156908457	0.093974913	0.975197758	0.003912682	0.04323501	0.026708199	0.364024182	0.23891801	0.022475979	0.012646223	0.013627059	0.032672983	0.000105292	0.003856464	0.000371018	0.004416419	0.031819948	0.057774445	0.058360749	0.311552362	0.449894758	0.051776634
AMOTL1	0.147608429	0.006324098	0.000831747	0.079571033	0.045874314	6.21E-05	0.000790391	0.014644943	0.126755557	0.075187964	0.003521453	0.016534673	0.020693874	0.525686223	0.148945528	0.217788572	0.00154018	0.243092936	0.024352211	0.046473255	0.006141013	0.015477372	0.014442615	0.051670803	0.004968906	0.000222108	0.019937982	0.047152323	0.028183151	0.226020673	0.644507175	0.119108253	0.013108244	0.003964664	0.165921508	0.01580549	1.13E-05	0.042684676	0.001528118	0.120181278	0.00034876	0.001768714	0.007189483	0.131133169	0.092744219	0.44337684	0.081170554	0.081776101	0.01752714
NDUFB2	0.000636097	0.005975662	0.011700783	0.004652563	0.002002848	0.000734317	2.88E-05	0.000317887	0.31106119	0.001471541	0.175428891	0.000794412	0.089162275	0.161768051	0.00642677	0.054962107	0.103273362	0.828432851	0.055938851	0.012669772	0.007317356	0.034483089	0.01106063	0.01767526	0.08221644	0.003729668	0.057975767	0.0299351	0.014559646	0.19603535	0.073407152	0.01655291	0.08645505	0.143019299	0.026994602	0.001113986	0.000918264	0.007112156	0.005707782	0.13571598	0.058916324	0.001985186	0.008388083	0.081728642	0.021402954	0.020417882	0.108122544	0.156930499	0.175987625
PTPRG	0.000329877	0.008292735	0.005675545	0.008715196	0.00156172	3.21E-05	1.32E-05	2.75E-05	0.023515689	2.90E-05	0.075350013	0.020720511	0.66963355	0.639656628	0.006146039	0.135984218	0.015352227	0.994217978	0.035480367	0.055122576	0.008921042	0.001755934	0.068187993	0.00215585	0.059296568	0.002750771	0.558426086	0.236813244	0.038604453	0.436182439	0.096299597	0.047024522	0.001547935	0.004997697	0.434422664	0.022472317	0.001855159	0.087160827	0.001623395	0.002771951	0.001529411	0.013929616	0.026178472	0.21289272	0.210795565	0.009476545	0.569458966	0.063349364	0.005782452
SLC25A3	0.025762544	0.004513131	0.050157296	0.031614246	0.015370967	0.000520645	0.00023977	0.012264615	0.051445572	0.002423012	0.033708458	0.005372987	0.168682798	0.803513757	0.000417471	0.044342211	0.022863043	0.573832269	0.665702093	0.003143148	0.085965027	0.026587434	4.19E-05	0.015591244	0.199054252	0.023830381	0.703745263	0.035486685	0.029573739	0.488036076	0.034003333	0.030766524	0.11512388	0.672255192	0.076949176	0.003068263	7.10E-05	0.010340493	0.002079457	0.008414864	0.002904204	0.009911858	0.012036225	0.044151802	0.016248413	0.149408483	0.405576348	0.057527602	0.150099254
PGAP2	0.00903635	0.25137867	0.019804437	0.151292828	0.001254926	1.93E-05	0.026771956	0.126478344	0.006282814	0.0018991	0.005005021	0.070613912	0.120854674	0.500667114	0.000225626	0.398763483	0.005942634	0.332365816	0.066035625	0.001855949	0.023560635	0.08303135	4.27E-06	0.001507081	0.405060478	0.010310984	0.100192355	0.294674098	0.059916618	0.359083672	0.046201068	0.852787252	0.005520891	0.247636904	0.510541385	0.099984068	0.002384528	0.006280445	0.001096754	0.007228685	0.000859605	0.078941793	0.008699185	0.035649308	0.349283066	0.008580718	0.45010247	0.030244766	0.048439091
UNC79	0.022182396	0.003519012	0.094020935	0.003938529	0.007864674	1.47E-05	0.000459401	0.00089256	0.08784887	0.011102345	0.046143557	0.004919437	0.072907867	0.959716401	0.000577079	0.350911666	0.012742719	0.665105449	0.843660472	0.076536551	0.014568693	0.061782224	5.02E-05	0.08466074	0.448402503	0.002317325	0.950467062	0.109829835	0.105587276	0.269100491	0.036577301	0.340713728	0.007209084	0.507497928	0.504750281	0.015953394	0.000187788	0.052260985	0.00057076	0.023341938	0.000490346	0.178643083	0.016508107	0.136906324	0.077251087	0.080927589	0.555719722	0.152393855	0.519551277
DHX58	8.58E-06	0.008253605	8.91E-05	0.001382511	0.014644727	0.089034402	0.046648658	0.009920832	0.04325339	0.000480582	0.011652678	0.000848476	0.059674729	0.258579605	0.003905861	0.001954744	0.000278326	0.628090789	7.18E-05	0.146133764	0.00664798	9.61E-05	0.523197982	8.64E-05	0.040579623	0.008388155	0.465400382	0.010788012	0.963776018	0.100929148	0.016304559	0.098303773	0.009521275	0.596630084	0.013166616	0.001164101	0.231926296	0.149175067	0.003381231	0.000249248	0.172443375	0.052165062	0.081996163	0.083747035	0.004169504	4.66E-05	0.002848704	0.067449117	0.007045025
ACSM5	0.22894595	0.088861081	0.004645886	0.091287288	0.031251234	0.017133829	0.002329746	0.017065334	0.000982236	0.092944392	0.11393246	0.002654561	0.136428793	0.005365664	0.088028078	0.000319466	0.451847743	0.226219626	0.036047142	0.004379371	0.009414942	0.007983931	0.001999043	0.370233152	0.00804381	0.085664336	0.000267843	0.000139971	0.014384961	0.012766197	0.005380669	0.013072273	0.026898823	0.02045177	0.166989436	0.141279268	0.064354612	0.03162918	0.005599582	0.140921498	0.448865243	0.090161922	0.000385018	0.001212134	0.000222898	0.026729739	0.043069012	0.047083038	0.000706244
YLPM1	0.05022177	0.023140759	0.005726522	0.021155393	0.001185569	2.72E-05	0.0001567	0.002870315	0.091343075	0.003842463	0.006501225	0.001149957	0.129930117	0.480780575	0.001027972	0.448380748	0.00092609	0.250599444	0.45386592	0.032063201	0.060967457	0.263397125	0.001194185	0.005762134	0.150496442	0.000328298	0.759087578	0.163620087	0.089281317	0.561037604	0.013811149	0.205568652	0.045936563	0.167243027	0.547568179	0.032361666	0.000188722	0.013903195	0.001317031	0.000224334	0.000213492	0.01933222	0.033987394	0.570206457	0.145492893	0.345980346	0.370951565	0.162140253	0.119400615
USMG5	0.058974768	0.00506088	0.033392976	0.00122635	0.020869349	0.000737332	7.07E-06	0.000448344	0.130345829	0.006544017	0.313027888	0.003168278	0.036686937	0.543799775	0.000972041	0.131166699	0.02130179	0.797680148	0.648090123	0.055770555	0.020917239	0.054245919	0.001910013	0.088807807	0.213737068	0.003070417	0.609649622	0.025006724	0.038925822	0.53123149	0.041310027	0.085275404	0.077130538	0.247858689	0.153173225	0.003942119	0.000210836	0.011400379	0.004453323	0.06634687	0.046715431	0.003924672	0.012225916	0.193786054	0.003015563	0.124949903	0.674893778	0.482389215	0.427970657
NDUFC1	0.008600175	0.038473852	0.015106103	0.000570617	0.006672464	0.000110892	1.35E-05	0.000319179	0.086838524	0.001305185	0.15439717	1.47E-05	0.044829649	0.802056611	0.000696192	0.107577596	0.004000204	0.980629799	0.311251958	0.136123579	0.023902826	0.030096503	0.020132412	0.00382595	0.45135973	0.006257183	0.375674742	0.081706313	0.100946739	0.454058698	0.01486163	0.237281656	0.041178923	0.261978535	0.450410126	0.001897449	0.003289545	0.005853676	0.004916206	0.014079316	0.033791672	0.004998272	0.00960011	0.234625623	0.009535778	0.011318601	0.492190683	0.621697872	0.239539855
EMC3	0.013637182	0.043166155	0.005587448	0.050775335	0.002249404	0.000448416	0.000962635	0.044961256	0.143453176	0.000295199	0.051984992	2.25E-05	0.266864406	0.632547451	4.81E-05	0.211518286	0.000290244	0.773897333	0.829559868	0.013656065	0.027151123	0.137200625	0.00029168	0.000173213	0.196284418	0.001401969	0.991953174	0.145631248	0.3379561	0.71540609	0.005607767	0.187483962	0.059500906	0.571859038	0.6519976	0.008960315	0.000146504	0.017814333	0.002778772	9.65E-05	0.010084317	0.018606627	0.023247954	0.401173966	0.029928854	0.260402276	0.510759005	0.364875422	0.084769873
NRG3	0.052095561	0.080093365	0.006779802	0.020918603	0.002451875	3.79E-05	0.004225364	0.000503916	0.492667854	0.000467371	0.014816612	0.000255566	0.081029327	0.415154739	0.015720624	0.167301902	0.00588936	0.637340631	0.26436475	0.040580341	0.006993258	0.320810891	0.016198226	0.004079541	0.050733189	4.92E-06	0.635569368	0.153570987	0.244374606	0.462320883	0.005574812	0.229814996	0.016417642	0.029922176	0.113760431	0.067753542	0.001794777	0.052915713	7.15E-05	0.000665965	0.030439411	0.021044321	0.012386097	0.807125209	0.072745387	0.160794466	0.3916225	0.192253951	0.034649446
WDR60	0.016773976	0.024530199	0.041761422	0.018157744	0.004373986	4.02E-05	0.00038667	0.001378419	0.109439396	0.001044916	0.058174936	0.001622533	0.310690208	0.901789493	0.004246688	0.172271418	0.00266009	0.43217983	0.231611317	0.044437774	0.004010543	0.031126879	0.002113848	0.026459275	0.399866879	0.001969175	0.979590662	0.041973299	0.067384498	0.212685582	0.013951084	0.121153067	0.010919905	0.295944856	0.130582548	0.076753741	0.000176731	0.014264125	0.000322625	0.001383229	0.002421504	0.03267047	0.059497244	0.295171589	0.022259292	0.13761447	0.638205657	0.300437488	0.199675666
EXOSC5	0.000236611	0.013269934	0.006850236	0.008555732	0.007090976	0.002581399	0.000385377	0.000807623	0.26802481	0.000591869	0.102410706	4.15E-05	0.116342512	0.379872068	0.000719095	0.093435205	0.006002729	0.79758559	0.110765008	0.044898432	0.011190082	0.019549625	0.046076785	0.0002621	0.137485879	0.00149624	0.75220715	0.052340035	0.056881562	0.422892437	0.007789429	0.004731469	0.126186341	0.428112027	0.06514748	0.004823228	0.00592131	0.02539027	0.042362015	0.000933413	0.077572959	0.003133168	0.05901476	0.093877482	0.048932274	0.003357969	0.048099342	0.152716516	0.089628677
PPP1R3D	0.00040864	0.058190372	0.030763006	0.160520125	0.008154236	0.016027633	0.000529548	0.006025633	0.132704259	0.003878865	0.138755488	0.062850797	0.052639864	0.224189674	0.005176978	0.004144806	0.222873612	0.072326086	0.011297636	0.000457247	0.000454519	0.017588528	0.003218608	0.027099212	0.089847374	0.053696519	0.057856654	0.324115406	0.08353164	0.232216648	0.009827136	0.002355593	0.023170842	0.18010784	0.013799087	0.000472325	0.002615144	0.013187725	0.006760201	0.367919525	0.222971042	0.002994239	0.011159711	0.193500728	0.067810621	0.090454285	0.130766423	0.009618418	0.298857424
B4GAT1	0.025336278	0.07775389	0.053043011	0.003797231	0.004990661	0.000647728	1.55E-05	0.000841942	0.029680575	0.001181979	0.072139554	0.000169839	0.042304002	0.844952554	0.000294911	0.031811619	0.005461873	0.910865439	0.366711519	0.069495726	0.015624845	0.020345796	0.004064248	0.011585619	0.405891256	0.008221152	0.902989601	0.044744066	0.110334074	0.701407942	0.020375808	0.03932222	0.023823919	0.533192085	0.198259445	0.00245568	0.010971456	0.009497151	0.031461316	0.013653265	0.033274868	0.003396668	0.014353801	0.02929028	0.021033767	0.008604986	0.320667079	0.217296108	0.163180466
ZNF391	0.024251119	0.074195569	0.084254936	0.013007511	0.014921438	6.21E-06	0.004756168	0.004386981	0.10301898	0.005130452	0.021595301	0.002372897	0.56433336	0.91559917	0.000585623	0.241604199	0.001427744	0.623083938	0.242388738	0.009514239	0.023816165	0.147502526	0.001175158	0.015049023	0.113812987	0.003707913	0.685021713	0.05599873	0.022334034	0.04811363	0.047887609	0.241150505	0.0123339	0.749863296	0.134610718	0.037876634	0.003490652	0.004146098	5.91E-05	0.001218883	0.007860868	0.037770947	0.001178604	0.117964722	0.247842175	0.19902704	0.706424343	0.062271888	0.223649536
NPIPP1	0.210544199	0.032227403	0.253436983	0.014810222	0.027919795	7.61E-05	0.001980232	0.020971877	0.003360769	0.035435637	0.00666033	0.016678987	0.004164622	0.927231494	0.00209274	0.20215888	0.022551223	0.541202042	0.426219282	0.184985957	0.038714807	0.117312865	5.19E-05	0.118106954	0.267512027	0.04229955	0.485686909	0.008355415	0.108991375	0.235195629	0.05234664	0.472834015	0.005293722	0.345865253	0.146746491	0.035573489	6.01E-05	0.000919843	0.00012116	0.180549973	0.008066642	0.024924658	0.002924307	0.169525853	0.008228691	0.204488088	0.851647598	0.213837585	0.289949198
ZNF37A	0.001767494	0.016799321	0.03121354	0.097664912	0.005668221	6.35E-06	8.51E-05	0.007568219	0.264640527	0.000636743	0.005778073	0.000674365	0.255108805	0.872684919	0.003434649	0.209871091	0.003791271	0.819664919	0.119271522	0.005426548	0.015320421	0.068137231	0.001776397	0.000965005	0.063257893	0.000501188	0.369212755	0.127332456	0.011618359	0.13321496	0.019959306	0.135503816	0.034036001	0.787799487	0.266392907	0.004479027	0.000410004	0.011978499	0.001039962	0.000326215	0.00099796	0.011020351	0.000634517	0.192794018	0.175677456	0.047754567	0.453327792	0.070885812	0.125366763
R3HDM2	0.005671093	0.013520151	0.003440752	0.026209991	0.006459223	5.48E-05	0.000166249	0.00624031	0.116530408	0.002651761	0.018168155	0.018481124	0.008636649	0.73761279	0.000297137	0.530946809	0.004365011	0.997822897	0.390686322	0.022963274	0.017552341	0.026168563	0.001128202	0.011570828	0.183465054	0.008399355	0.607844111	0.121747198	0.069098682	0.178362855	0.06455615	0.223331828	0.001823855	0.382421912	0.148402589	0.00508364	0.000220672	0.011124387	0.000471966	0.001751698	8.36E-05	0.014749983	0.037624622	0.145773624	0.274453267	0.187463715	0.289314933	0.07290959	0.138430744
HSD17B12	0.003022671	0.077269683	5.24E-05	0.027740873	0.000273659	0.00164637	0.001473552	0.001054034	0.040886632	0.001765627	0.013459051	0.035408066	0.298658256	0.647890309	0.038121466	0.027516791	0.060773386	0.288154601	0.002870459	0.000671565	0.160476759	0.016864299	0.027961366	0.00372256	0.002670644	0.25253692	0.218579573	0.003119096	0.002675598	0.033624741	0.002350424	0.010415092	0.074695572	0.015443483	0.096329106	0.001147731	0.056146922	0.008820093	0.170605842	0.010017616	0.006742252	0.007343131	0.000537159	0.000346104	0.116378985	1.16E-05	0.001654196	0.000141694	0.002014695
MRPS28	0.030469925	0.001972837	0.009191721	0.127937787	0.004962014	0.002086206	0.002256081	0.01311248	0.075288554	0.01351053	0.08564416	0.004295941	0.048728295	0.781552894	0.001179825	0.180398335	0.029666072	0.773127512	0.722237479	0.054075542	0.088494408	0.030215903	2.10E-05	0.053318142	0.28461107	0.002862848	0.882822474	0.034930967	0.331172026	0.417707813	0.163213063	0.236649329	0.261357049	0.151170269	0.344958872	0.001425519	2.76E-06	0.046358593	0.000493434	0.1045821	0.008112234	0.04011157	0.067307387	0.681121703	0.008691933	0.066700476	0.197104067	0.28706018	0.446259397
DDHD1	1.19E-05	0.040222929	0.008117834	0.048537096	0.101165796	1.00E-04	0.038188813	0.000495372	0.111003162	0.000895001	0.023141764	0.000697269	0.169349014	0.017274554	0.000707392	0.320762068	0.000346463	0.779736542	0.013824935	0.083394075	0.020538431	0.060633595	0.123335662	2.06E-05	0.023273945	0.000346175	0.302744223	0.238593985	0.072762691	0.074198297	0.03453184	0.033120717	0.003558358	0.059685212	0.083454601	0.020685187	0.182089615	0.227345136	0.007813984	8.51E-06	0.006832717	0.010953938	0.014813453	0.020107498	0.274079557	0.000922285	0.092191659	0.131005009	0.008982573
NGRN	0.008077627	0.040338453	0.00502017	0.052978249	0.020937127	0.025515343	0.003345117	0.009240616	0.028361569	0.000967015	0.029511419	0.000159069	0.094742508	0.420536306	0.000563509	0.080011946	0.000814659	0.438430012	0.339428826	0.05236782	0.054522558	0.023839787	0.027180703	0.001211632	0.156150196	0.002338721	0.333143606	0.050447935	0.637632994	0.819927629	0.012334474	0.062132599	0.074530508	0.206962543	0.210967953	0.015549672	0.002150896	0.023385232	0.00735584	0.000418261	0.052712811	0.009969942	0.15534943	0.212801034	0.039308076	0.040024407	0.373991934	0.30964339	0.027657085
PCBD2	0.036040824	0.3689051	0.010310194	0.000355724	0.004267437	7.86E-06	0.000149233	1.08E-07	0.182597516	6.57E-06	0.032790373	0.000144494	0.474447681	0.525400896	0.007154804	0.219387663	0.001399097	0.845886434	0.160541952	0.112637434	0.017462665	0.199090223	0.038070274	0.007751448	0.141559641	0.015198364	0.944638551	0.127725839	0.003524325	0.179717401	0.11205314	0.028988368	0.01819113	0.028525413	0.213977161	0.01680327	0.000186496	0.004133462	0.001517061	0.000100338	0.00018664	1.26E-05	0.003065391	0.308169802	0.035888684	0.162768129	0.900298386	0.878104754	0.087783892
FADD	0.013875193	0.04684797	0.00217818	0.000205092	0.003883963	0.00093449	0.000248099	0.00192466	0.042478113	0.007287272	0.029166428	0.000327221	0.000787088	0.297518315	0.007740247	0.233927672	0.004388346	0.855608923	0.039799966	0.032565214	0.002158363	0.064657672	0.15952414	0.018781456	0.014271376	0.005242888	0.549249909	0.036393066	0.047570332	0.25635429	0.028707637	0.117652543	0.020422261	0.467693619	0.065179646	0.013033646	0.021667602	0.002731026	0.034875826	0.013044487	0.02858357	0.000540318	0.026557423	0.051993464	0.033768122	0.008092561	0.003617591	0.46628745	0.075375358
TRMT13	9.58E-05	0.035920921	0.030465976	0.062650408	0.016305995	0.002432417	0.000294481	0.007162702	0.051451028	0.002177246	0.047499827	0.000443749	0.194735874	0.119508456	0.000445831	0.074900771	0.002469393	0.937194795	0.025282214	0.014447569	0.121949238	0.015007883	0.034312137	0.000421133	0.06366061	0.036845539	0.404087827	0.068523865	0.084158295	0.217375301	0.021713912	0.033137446	0.012116567	0.649310119	0.306260471	0.005113867	0.077556302	0.018619981	0.051527996	0.0002761	0.007888583	0.006946446	0.004357472	0.007863956	0.061719113	0.002688306	0.132673026	0.083152904	0.043615254
NSD1	0.041576327	0.003938386	0.141158863	0.007669957	0.006780735	6.57E-06	0.00034797	0.00190348	0.310532396	0.002664398	0.017269959	0.001248679	0.064394029	0.944933498	0.020843861	0.183364106	0.009416162	0.451403886	0.39254202	0.07895005	0.019333513	0.107252996	0.008277227	0.011996089	0.146655881	0.000283639	0.69647734	0.045070676	0.026105812	0.104964139	0.022278677	0.46987047	0.03460888	0.893419323	0.190286248	0.015808864	3.87E-05	0.014837146	7.56E-05	0.012805399	0.003267359	0.231561848	0.003226506	0.433524611	0.097590314	0.068287864	0.619353803	0.133950533	0.385704241
ENOSF1	0.185627474	0.22188976	0.000593736	0.00625668	0.017612077	0.254285136	0.001421929	0.08012711	0.001725348	0.006724948	0.030248571	0.008903595	0.00772	0.040096134	0.004165986	0.457506594	0.059509665	0.056663295	0.012151317	0.435072294	0.167771391	0.066271697	0.002503282	0.258000265	0.346939499	0.399873628	0.146701186	0.004882964	0.025757231	0.844565705	0.006105975	0.006204052	0.009149432	0.018386278	0.239678713	0.293890851	0.001299225	0.001066384	0.028225655	0.000916756	0.00146831	3.13E-05	0.215642953	0.274472653	0.004316404	0.174399734	0.198346895	0.009081726	0.023758296
MASTL	0.389181072	0.184273575	0.012723549	0.008875737	0.001202154	0.000162372	0.026431273	0.107799668	0.001404912	0.01283735	9.19E-05	0.008345938	0.12130449	0.018588821	0.008418454	0.068443882	0.005567919	0.124012576	0.092276022	0.007839042	0.001521226	0.071777619	3.84E-05	0.008843428	0.070660438	0.003486559	0.083078378	0.020582659	0.010190794	0.064217046	0.005482551	0.298102896	0.050230099	0.0504661	0.014136324	0.296784177	0.000521578	0.010362104	0.01134811	0.0105971	0.000192742	0.234176669	0.056878762	0.000279547	0.062513346	0.035125971	0.034811207	0.05421081	0.006871847
ALAS1	0.123601962	0.041349588	0.03936695	0.027183575	0.019946454	0.000869441	1.85E-05	0.007229546	0.017621986	0.000194322	0.044642974	8.22E-06	0.195566077	0.506355474	0.00049128	0.03263055	0.000560421	0.938997792	0.449672399	0.108176465	0.125799563	0.075806578	0.00674297	7.89E-05	0.402597726	0.003379221	0.994473437	0.149943523	0.071672506	0.71428374	0.01137367	0.082754496	0.241791018	0.559040033	0.752608287	0.014528127	0.001576726	0.05232467	0.009971737	5.93E-05	0.003380442	0.006405446	0.013454958	0.008627171	0.011954949	0.014047437	0.339902336	0.61620229	0.068695032
ISOC2	0.00071091	0.066242619	0.009380191	0.003244384	0.079993422	0.073378792	0.005278285	0.013109824	0.079925788	0.000106154	0.064544734	2.19E-06	0.114069666	0.148714983	0.002777552	0.021707522	4.21E-05	0.729311906	0.007312617	0.32816411	0.055335602	0.015074655	0.541997567	9.51E-06	0.101587682	0.004697437	0.315967955	0.067405464	0.489131	0.687310928	0.002325582	0.004636839	0.054951409	0.27195878	0.114697614	0.018993045	0.285004237	0.043729269	0.067546906	8.65E-06	0.082992363	0.029368971	0.083899965	0.090013874	0.013250046	7.92E-05	0.058136165	0.443712856	0.002447423
COPS9	6.44E-05	0.008116757	0.00695219	9.98E-05	0.000150525	0.00071608	2.93E-05	0.00041424	0.060094965	0.002106525	0.112434389	0.010983662	0.017094986	0.028312388	0.003466384	0.050217032	0.03301582	0.655999276	0.047629925	0.012342875	0.001744877	0.005389142	0.112611084	0.020543241	0.169041502	0.071868731	0.044542313	0.081565373	0.011014966	0.178225146	0.171561334	0.097013128	0.010806464	0.02691347	0.036169271	0.001526036	0.037639915	0.002041404	0.004931284	0.172382562	0.01329334	0.00083225	0.091793322	0.011486465	0.083287957	0.001354223	0.048348626	0.208468224	0.084493306
ARPC1A	0.23519886	0.055053937	0.044940147	0.013569333	0.042959017	0.002518719	0.001309995	0.006496845	0.00916932	0.000358309	0.011148008	5.65E-05	0.594242289	0.245376551	0.00090053	0.008417592	0.00110178	0.646508623	0.382376607	0.009320743	0.242279605	0.026137547	0.020462899	6.71E-06	0.244670056	0.00544019	0.340026403	0.030824752	0.137130334	0.324583315	0.00164199	0.053331712	0.618994524	0.341431639	0.538628362	0.026169497	0.002190816	0.03193899	0.000958255	5.47E-05	0.023880066	0.015294142	0.017894891	0.000437431	0.01254233	0.006688403	0.069781483	0.306154066	0.01321508
EYS	0.081260661	0.005749066	0.044490546	0.004175895	0.007783901	0.000243288	0.001831035	0.007264153	0.080657125	0.000441021	0.023558768	0.000143704	0.715889149	0.257502272	0.005349078	0.021292097	0.000512245	0.278942669	0.345571024	0.061074652	0.057068381	0.130971049	0.013859685	0.000293475	0.125361091	1.97E-05	0.675031487	0.043654096	0.25607722	0.34354861	0.004340456	0.256411441	0.029269387	0.366726453	0.581457317	0.079833025	0.01207277	0.095480163	0.007038635	9.09E-05	0.013237481	0.551364942	0.026671151	0.157920526	0.006432873	0.02088737	0.117568036	0.15570756	0.024737911
ATXN7L1	0.292112336	0.003410956	0.011050865	0.008967567	0.001618584	8.41E-05	0.000404547	0.001590224	0.047615781	0.010380557	0.043804586	0.003797159	0.029762138	0.746501917	0.000334041	0.40510011	0.002209771	0.610188109	0.402938049	0.039455406	0.039141935	0.105212705	0.000322338	0.034726557	0.347984451	0.003451306	0.627819392	0.04624429	0.041459224	0.348970097	0.031035193	0.180774127	0.096925175	0.306981613	0.191603962	0.098373489	6.59E-05	0.007829062	0.0028202	0.013380719	0.000609675	0.069990345	0.076933524	0.276360731	0.013127917	0.29549504	0.487497733	0.233014039	0.308356262
KIF24	0.005180424	0.130430551	0.010124309	0.000755713	0.006667007	0.000355222	0.001532139	0.000125826	0.021569095	0.009769912	0.050051537	0.008689779	0.232151599	0.535149018	0.000515978	0.233644069	0.163145716	0.351461497	0.048398454	0.0352481	0.000832465	0.042592128	0.007026788	0.316163677	0.101096869	0.035857451	0.752598235	0.054592633	0.049846768	0.21916315	0.003038969	0.003485985	0.000489915	0.048593027	0.065729477	0.040952471	0.00979016	0.002766638	0.004742167	0.114505841	0.106007942	0.002455177	0.052956494	0.116254415	0.004508249	0.08313797	0.684624955	0.048122533	0.115870223
C21orf33.LOC102724023	0.021529462	0.083990216	0.009324332	0.000645359	0.004293787	0.006419447	0.000148299	0.008731494	0.049050023	0.000377408	0.064866749	7.93E-06	0.174747166	0.339660806	0.002087068	0.108946932	0.002709128	0.6725314	0.122355544	0.37357414	0.052800836	0.04258301	0.120735704	0.00129463	0.171741763	0.000250325	0.731972534	0.071425089	0.57651135	0.789955301	0.003815826	0.089679223	0.14087167	0.084815608	0.449582077	0.018285402	0.010302153	0.011397938	0.010632138	0.000258581	0.062460933	0.002654633	0.082507438	0.312695534	0.018305361	0.014344539	0.210215148	0.539392726	0.038329466
KANTR	0.051514139	0.127007354	0.022266328	0.006368039	0.000947701	1.83E-06	0.002567972	0.058074059	0.043111086	0.021657909	0.034136734	0.002511467	0.094397948	0.375961289	0.000221534	0.812232219	0.009559974	0.557428305	0.402490244	0.011821332	0.0059692	0.433445274	6.06E-05	0.025603367	0.515187091	0.004735777	0.866223722	0.683257055	0.101384708	0.220990559	0.040169152	0.48733073	0.035793479	0.059163885	0.824895925	0.155272175	0.00048532	0.004488432	0.000326933	0.003373477	0.000149807	0.004925253	0.042062257	0.025903771	0.056560193	0.148203493	0.426024708	0.449039928	0.132926259
BAD	0.003960787	0.037765777	0.010883073	0.006358131	0.068226333	0.077926063	0.015657729	0.008307382	0.246970042	0.000993652	0.051552192	6.78E-05	0.078886364	0.060781859	0.003798882	0.050178692	0.00044138	0.303417762	0.018755034	0.144164338	0.062917067	0.022737683	0.329119099	0.000180609	0.11071281	0.001660371	0.041824964	0.020089979	0.447334935	0.457230817	0.005180209	0.006905736	0.223655639	0.183420037	0.080858519	0.039015067	0.158750298	0.035301087	0.017517088	0.000852425	0.266582311	0.059778047	0.080350762	0.055556525	0.048448712	0.013352574	0.031842852	0.203983059	0.017829985
SPEF1	0.024744588	0.007054574	0.030488808	0.004171946	0.053053566	0.186987549	0.021560336	0.069114549	0.339094246	0.00102072	0.008003962	3.70E-06	0.141729874	0.095480522	0.096559147	0.002765131	0.004024328	0.20305521	0.014465447	0.041884844	0.002580609	0.006761924	0.023224188	0.000762103	0.273988373	0.001315452	0.315623538	0.001793269	0.691712449	0.161563928	0.000541467	0.004905508	0.376283879	0.061166626	0.106526254	0.031378963	0.004008317	0.153306267	0.063153786	0.002872325	0.070767992	0.038035093	0.044533481	0.019392459	0.021270127	0.047244297	0.004292208	0.324543252	0.042227393
DICER1	1.54E-05	0.06853923	0.002809143	0.018055647	0.007266092	0.002109971	0.000735824	0.000350914	0.290143054	2.30E-05	0.055096298	1.98E-05	0.222027613	0.186088778	0.000884088	0.039787975	0.000404117	0.885481164	0.02169668	0.03477179	0.056078642	0.021065287	0.123330349	8.70E-05	0.200088721	0.010134073	0.733855658	0.141598914	0.151795631	0.65977091	0.012411227	0.110933877	0.015381521	0.75154237	0.312067083	0.009037211	0.033598319	0.128452007	0.022825062	2.90E-05	0.010216857	0.016526272	0.006064691	0.029915715	0.075875433	0.002814456	0.272051687	0.142965738	0.025289178
C2CD3	0.108744605	0.02995865	0.018426054	0.062687025	0.006878525	7.89E-05	0.000296276	0.014472196	0.059369802	0.004186305	0.008210885	0.004318055	0.072553901	0.80594262	0.000154043	0.593613983	0.007349737	0.757211776	0.849476562	0.013162452	0.070793911	0.177571135	3.51E-05	0.010954656	0.418303523	0.002187657	0.907759087	0.117102281	0.085597204	0.52602389	0.007939057	0.188582045	0.021966857	0.379855124	0.599708147	0.02491073	3.73E-05	0.007282103	0.00034596	0.007199822	0.001453735	0.057723468	0.015185942	0.367473155	0.033084818	0.343491315	0.786487086	0.092386735	0.244092439
CAPRIN2	0.000891555	0.010040305	0.024630429	0.008945812	0.005633686	1.39E-05	0.015142217	0.000584833	0.208041671	0.002280636	0.019625085	0.001983822	0.309818075	0.554968066	0.002254286	0.436619044	0.002454388	0.704368472	0.285863375	0.018446158	0.025557273	0.233250615	0.004741737	0.01944559	0.07187591	0.0041298	0.790798213	0.09286965	0.067883066	0.378963102	0.01800984	0.046611539	0.009413865	0.340128716	0.040726163	0.034340641	0.002183062	0.012253342	8.02E-05	0.001573638	0.009957952	0.021363034	0.005466396	0.192440411	0.211294563	0.2007838	0.618775611	0.051706917	0.11597311
TAOK3	0.053877523	0.022291457	0.088866036	0.000241063	0.000146002	7.29E-06	0.000184629	0.00155454	0.007973161	0.024510526	4.45E-05	0.589182163	0.388959431	0.035327508	0.06308529	0.000440446	0.012632365	0.016910608	0.001829168	7.01E-05	0.024846542	0.347874456	0.000208251	0.266212406	0.008347948	0.0845226	0.05120433	0.019058956	3.91E-06	0.000320902	0.048268499	0.210796211	0.000194609	0.221907279	4.33E-05	0.076506396	0.016933225	2.60E-05	0.005588597	0.178000058	8.61E-05	0.017980331	4.92E-06	7.07E-05	0.061326161	0.039496905	0.001480301	0.00116087	0.526498764
CDKN2AIPNL	0.025806126	0.045235166	0.014827597	0.027921877	0.015992596	0.010292245	0.004128795	0.004492453	0.042837032	0.003443696	0.024212204	0.000336052	0.025554904	0.553648127	0.000358022	0.031985443	0.0152166	0.706148925	0.783828899	0.010651236	0.019071449	0.019145473	0.00316756	0.006394748	0.384724482	0.003504581	0.626839418	0.026307565	0.563872702	0.955127846	0.000838568	0.053365314	0.116773804	0.265797484	0.127258217	0.013959126	0.001288886	0.030783468	0.002639268	0.040623779	0.436466258	0.050306492	0.055184825	0.216371059	0.003697934	0.036987125	0.67128491	0.19834108	0.056112387
CDK12	0.009282905	0.005058223	0.027448367	0.036467593	0.006653222	9.69E-05	0.00102431	0.00244132	0.182209949	0.007823174	0.031355342	0.006645898	0.087437107	0.702399979	0.002249619	0.295690977	0.015776196	0.679280508	0.717580285	0.034446616	0.005151059	0.049853876	0.000671278	0.029850378	0.18326007	0.001252269	0.852401623	0.030473228	0.120430992	0.42937661	0.02903116	0.093487833	0.051369394	0.304928685	0.17321614	0.011600265	0.000107733	0.017900276	0.000316953	0.034810705	0.014222769	0.033978563	0.043443081	0.597327245	0.020026653	0.251368259	0.574796736	0.150977418	0.261742175
HIST1H1D	0.00538907	0.017459219	0.00017307	0.004235343	0.010542749	0.001330601	0.016973288	0.007968781	0.03782537	0.001592019	0.007413781	0.000897083	0.409742227	0.532563419	0.000251114	0.007649423	0.00021701	0.302670055	0.00413138	0.068360452	0.045012304	0.002418201	0.011350264	0.007489384	0.072467313	0.03754909	0.663773879	0.009916524	0.07541937	0.087557297	0.090361593	0.197949133	0.005156084	0.004801329	0.063069495	0.117295993	0.106805262	0.021496866	0.193584588	0.000219451	0.000120585	0.000120154	0.050640354	0.068617634	0.008678435	0.025632661	0.058784646	0.513209408	0.070956462
FAM208B	0.000153182	0.035141982	0.016001642	0.004648327	0.00342029	8.17E-05	1.17E-05	8.17E-05	0.089900146	0.004585863	0.04027965	0.001622174	0.106497104	0.696574986	0.004588519	0.143262265	0.008175058	0.908859898	0.064791576	0.072675815	0.01995866	0.05889378	0.048511967	0.004248411	0.099009981	0.001494876	0.376001281	0.11187824	0.014824295	0.269425666	0.022402529	0.129991864	0.003793425	0.638055383	0.124743483	0.001499399	0.018722294	0.00457538	0.009437271	0.006348007	0.033678231	0.00798271	0.002635104	0.092057755	0.068732439	0.002508021	0.196605213	0.114839918	0.195929879
PAN3	0.134623929	0.169005387	0.048765989	0.002213504	0.082315808	0.00628583	0.019835598	0.003605242	0.025729661	0.000472181	0.027836581	1.04E-05	0.605142558	0.173505702	0.001890269	0.017670306	0.002021013	0.051954334	0.47432067	0.06099711	0.136281966	0.115026163	0.013112121	0.001834625	0.25302644	0.003674168	0.368719501	0.008334163	0.211086276	0.232908855	0.00130059	0.1497725	0.021295687	0.209728068	0.170128097	0.019675057	0.015483762	0.026814245	0.005382321	0.000102564	0.040102236	0.111874865	0.01252912	0.003728663	0.008901082	0.003996758	0.095879792	0.225388346	0.043631839
PLPP6	0.087177987	0.000645646	0.021173128	0.00061427	0.03142197	0.000183624	0.007035763	0.001309062	0.06386624	0.003524756	0.001737482	0.046460188	0.036020505	0.037826662	0.002759458	0.24696638	0.046500323	0.586782306	0.204991753	0.020187696	0.149789373	0.29613785	0.015857543	0.001808849	0.013398022	0.000273946	0.117351852	0.038260755	0.015147387	0.196548923	0.037345829	0.284983559	0.042323675	0.491745964	0.161616198	0.157196727	0.005886991	0.05017424	9.30E-06	0.001338786	0.011789669	0.041883551	0.015868959	0.031558674	0.64378151	0.451260792	0.195783338	0.065497497	0.039995616
ATP9B	0.039493603	0.50617684	0.010196897	0.003331547	0.078404311	0.005793294	0.298684103	0.00727801	0.076709298	0.007781316	0.044030319	3.77E-05	0.214888712	0.322050201	0.002707764	0.013792697	0.001759811	0.005227524	0.017316197	0.005357479	0.024261386	0.002175308	0.004554918	0.02019143	0.631504797	0.070630857	0.039254371	0.000997314	0.148900654	0.09518457	0.000569612	0.21284957	0.017561531	0.063132175	0.024038453	0.324032264	0.13100185	0.066804656	0.018681656	0.000842229	0.2443013	0.352032436	0.015373982	0.00772919	0.00357121	0.003342963	0.280862339	0.201446929	0.001031203
MRPS15	0.017587092	0.013378924	0.01235903	0.003622402	0.072958628	0.003087577	7.83E-05	0.005331847	0.178589235	0.001177886	0.490155058	0.001789249	0.067247651	0.151367355	0.000115918	0.009459457	0.001437222	0.415015019	0.193536843	0.01078076	0.161043894	0.032437126	0.001863129	0.001008083	0.260290199	0.03679169	0.435787046	0.158770402	0.00688075	0.384247311	0.048307485	0.009441148	0.242788654	0.123394106	0.131551753	0.001189661	3.59E-05	0.071713	0.00462248	0.000455883	0.001394645	0.003653849	0.005166998	0.082042401	0.039034596	0.252337895	0.224286961	0.521204791	0.056690219
LOC107133515	0.005639215	0.001322991	0.071235614	0.37915746	0.001678607	2.05E-06	6.31E-05	0.001193826	0.676576155	0.001478434	0.017484779	0.008149569	0.375836575	0.3528439	0.007507621	0.365420299	0.014809935	0.910773824	0.461400358	0.005770247	0.049273746	0.049231601	0.012587563	0.029005169	0.078880405	0.115441659	0.534462411	0.051959001	0.01868302	0.075088883	0.301989623	0.004169504	0.059170993	0.257076724	0.261656519	0.009526373	1.20E-05	0.003121681	5.56E-06	0.022045189	0.000538379	0.013825365	0.00094806	0.579330078	0.344682448	0.257700866	0.241000303	0.054729624	0.347106286
HIPK1	0.000119436	0.011489337	0.003582697	0.060474921	0.003151908	6.89E-05	0.001115565	9.89E-05	0.43991559	0.000167182	0.138691515	0.00030683	0.196073906	0.473597805	0.006607989	0.21861777	0.005732553	0.996443294	0.133919659	0.13163827	0.000202004	0.010792248	0.117749183	0.000175726	0.074924536	8.02E-05	0.62318625	0.199594103	0.161672487	0.455275679	0.184666096	0.076862084	0.043620926	0.253806313	0.29375228	0.01086419	0.000342442	0.06845537	0.002810148	0.001306692	0.011419836	0.028991599	0.147541872	0.361116209	0.475946398	0.038767866	0.261934809	0.267848689	0.063696222
MT.ATP8	0.021389097	6.88E-05	0.016613651	0.05559946	0.03010239	0.113731209	0.078277946	0.119848206	0.169715113	0.146835233	0.310505328	0.010949486	0.005480828	0.08797825	0.954638038	0.000634158	0.238965038	0.0026621	0.094223694	0.008309608	0.001139546	0.024183916	0.077713396	0.374257157	0.001198349	0.026360193	0.015509896	1.04E-05	0.013477718	4.45E-05	0.122200029	0.496984796	0.005814115	0.001304251	0.00163158	0.100875731	0.001123966	0.006372993	0.001699214	0.026399323	0.04359874	0.220517767	0.087783031	0.077711817	0.007016234	0.13946148	0.003812595	0.018173037	0.16236211
SMC5	9.42E-05	0.100376876	0.033231933	0.027686953	0.001356233	0.000121734	0.000651246	0.000478643	0.087932012	0.000619439	0.030503312	0.000613265	0.74177795	0.144763207	0.005323015	0.062358548	0.00238022	0.635494842	0.004374489	0.014009169	0.020477402	0.04589772	0.08449388	0.00075363	0.011386163	0.005117888	0.419585625	0.040593624	0.023025523	0.201287824	0.007663926	0.010925721	0.008367333	0.601435111	0.050198149	0.014724782	0.08362067	0.008346225	0.020049413	0.000420774	0.016661971	0.003622258	0.002116505	0.037885537	0.069689653	0.003464302	0.206907976	0.015156074	0.02454621
USP44	0.000277177	0.261259475	9.44E-06	0.003615509	0.004372622	0.030996709	0.001697419	0.014803258	0.00523456	0.351622109	0.003357682	0.066799343	0.212080826	0.035112903	0.019354478	0.0176996	0.002200437	0.00669149	0.002678183	0.00122714	0.050664407	0.045466428	0.00399805	0.002357963	0.000193676	0.025146372	0.002704605	0.596874342	2.03E-05	0.118978657	0.015508317	0.008123291	0.110186242	0.00111693	0.006136131	0.003066181	0.025660878	0.00825662	0.127156263	0.107398459	0.002044994	0.000376474	0.000355653	0.001792623	0.385071124	0.000124534	0.003755803	0.018944294	0.048500335
RPL17	2.33E-06	0.000659359	0.00474109	0.001285512	0.002665403	0.001124612	8.65E-05	0.00236306	0.040305138	0.098122626	0.02712147	0.037448716	0.016959575	0.109348715	0.003569127	0.06873725	0.098478171	0.486629333	0.012241927	0.060963293	0.001648883	0.001100344	0.004380089	0.003398104	0.109251213	0.049169711	0.084666771	0.146820586	0.144709358	0.10396241	0.160148928	0.00803699	0.082886174	0.139704948	0.169771547	0.000296635	0.008269042	0.042546177	0.000216795	0.451917531	0.010401881	0.015414979	0.068971671	0.000285147	0.542967059	0.001044126	0.004481899	0.087581134	0.322668168
TARBP1	0.096454824	0.10587569	0.027114434	0.000435062	0.04740893	0.000247596	0.013990358	0.004280864	0.045890253	0.000601634	0.113392178	0.000253125	0.099459079	0.183320812	0.003209634	0.299533261	0.000210764	0.426196809	0.072843033	0.282611847	0.538020805	0.587583431	0.067129686	0.002681198	0.153286163	0.007617688	0.640142846	0.476875324	0.009665015	0.298210809	0.000234816	0.049520158	0.039125493	0.067851115	0.080877115	0.130499549	0.022378118	0.017005813	0.001937943	9.51E-06	0.002230808	0.012481517	0.009201198	0.116921852	0.053611797	0.007398631	0.049934362	0.135428356	0.0528078
NOP16	0.000139612	0.018018168	0.004776056	0.065674551	0.138977632	0.117725562	2.99E-05	0.000197266	0.348927808	0.007630611	0.117410726	0.018261206	0.022268913	0.182886289	0.001084405	0.12179279	0.09137639	0.320801414	0.006611004	0.159573824	0.093723906	0.001063512	0.007543664	0.017226952	0.261532308	0.06501293	0.070199708	0.171636865	0.016532232	0.00090254	0.047758659	0.001753996	0.028622628	0.008036631	0.10615039	0.004531799	0.018901359	0.055272204	0.143537826	0.073084921	0.014011251	0.004308147	0.027070852	0.184940868	0.023393273	0.051666639	0.209454661	0.333801494	0.062489724
EMSY	0.000164454	0.018515515	0.004283305	0.022068236	0.004558077	0.000230652	0.002712861	0.00122434	0.382893483	0.000687217	0.024984538	0.000154618	0.233794343	0.539868174	0.00129341	0.220016831	0.000983313	0.716433882	0.367460806	0.047626551	0.002263476	0.039454473	0.029623998	0.000154546	0.172565719	0.000219954	0.805852154	0.131604955	0.259102224	0.547773665	0.009090198	0.15278774	0.031278087	0.561199294	0.252263225	0.010308399	0.001797864	0.050094472	0.00379163	0.000265402	0.021395343	0.048514623	0.092047057	0.288851403	0.131450302	0.065398271	0.257639048	0.305825661	0.098746697
RPS29	0.000120513	0.033254334	0.0220999	0.000606731	3.52E-05	0.001079307	0.003851725	3.33E-05	0.007166148	0.002501057	0.013915831	0.010452498	0.130227793	0.164226064	0.005077537	0.076626442	0.070146506	0.404672624	0.015911536	0.006062825	0.001057696	0.003381231	0.115304381	0.002012757	0.016368244	0.026253501	0.052877229	0.062500135	0.044028811	0.070995879	0.05548767	0.220042463	0.000347252	0.019878605	0.010072757	0.091153528	0.441782847	0.009594796	0.002072062	0.156339313	0.008775794	0.247846339	0.141206896	0.002332474	0.670652439	0.00032758	0.034478566	0.007290216	0.013551599
FKBPL	0.00493631	0.116659645	0.002956832	0.069924721	0.015606896	0.000216867	0.00152697	0.002563449	0.083608464	0.000732235	0.024704597	0.00120237	0.078873297	0.564628522	2.62E-05	0.384945118	0.000706531	0.607472627	0.466089933	0.027418212	0.021089483	0.110686747	0.002087499	0.003888199	0.403037203	0.004691047	0.903023705	0.238865526	0.470712807	0.941961984	0.079883858	0.12096912	0.027079755	0.506350448	0.514228943	0.007100166	0.002518288	0.067081294	0.000256427	0.000250612	0.014728875	0.001779771	0.010600618	0.165701303	0.373438442	0.363980816	0.526920363	0.196423492	0.217809609
WDPCP	0.053876517	0.078408116	0.094880719	0.019579709	0.008280458	1.63E-05	0.000608239	0.004136621	0.264396844	0.001026177	0.03458971	0.000785724	0.132468617	0.65662629	0.003653562	0.629303031	0.000239555	0.561898393	0.557007927	0.105634232	0.156690693	0.374514841	0.006635272	0.008821242	0.339380147	0.000540174	0.655272893	0.157402573	0.024346826	0.369367265	0.008382483	0.244640906	0.046170266	0.619328171	0.45000303	0.043866547	0.001026607	0.003138338	0.00042063	0.000276818	0.003667491	0.012477568	0.002253065	0.451094148	0.140298145	0.291152681	0.865374635	0.349195759	0.242870217
UBN2	0.001317534	0.018691923	0.009086896	0.018871706	0.004366519	1.73E-05	0.000616352	0.00031523	0.382427297	0.000125252	0.046010443	5.38E-05	0.353838091	0.59417803	0.001107668	0.355957432	0.000320759	0.541640873	0.377561529	0.047662809	0.018955279	0.084096549	0.009487027	0.000185634	0.263026287	0.000352206	0.986725184	0.420555763	0.104631569	0.587905447	0.027237496	0.090466275	0.054659047	0.421997831	0.637404675	0.020645267	0.000466653	0.067390314	0.001377414	1.07E-05	0.000303025	0.036626267	0.02439651	0.179548459	0.345846298	0.122784108	0.431548938	0.307101803	0.113366761
HIST1H4J	0.007219423	0.196360094	0.020457586	0.000161941	0.006115022	7.76E-05	0.00058634	0.000102636	0.077076833	0.000586197	0.089411989	0.005606547	0.034257427	0.039925254	0.004429845	0.043232641	0.006148983	0.504499848	0.001408359	0.003358615	0.005157233	0.040444068	0.213905866	0.032202202	0.003627069	0.299497075	0.009885651	0.038349282	0.00621956	0.094562366	0.017293868	0.083796289	0.001651755	0.008124871	0.002200294	0.021865981	0.269637327	0.000182762	0.002660951	0.005161613	0.015809654	5.30E-05	0.000557262	0.011586408	0.23257406	0.011267265	0.136039072	0.073548666	0.013629356
PRDX5	0.000230365	0.034905191	0.014072495	0.002797799	0.013046354	0.002602938	0.000107015	0.000161151	0.09797264	0.000341652	0.170414644	3.55E-05	0.126975403	0.717341053	0.00025212	0.038676251	0.004242164	0.975131775	0.27070949	0.121829622	0.050729959	0.020238171	0.064100518	0.000706387	0.249153929	0.008332368	0.729670466	0.102163576	0.081198771	0.813360026	0.016754591	0.045100113	0.124911419	0.467427893	0.183093211	0.002040255	0.010232509	0.038218537	0.012592087	0.004208276	0.131468395	0.007271477	0.033322829	0.089771986	0.049438164	0.002361552	0.362572278	0.402056654	0.096445634
PLGLA	0.012306114	0.001273809	0.021289584	0.026305554	0.046844165	0.000136883	0.016662115	0.03676893	0.412722286	0.006336161	0.00710433	0.002555121	0.182732138	0.509809258	0.000251258	0.329779284	0.001488773	0.305960426	0.703419227	0.01208196	0.024479078	0.045212693	8.45E-05	0.000204446	0.29317653	0.000694971	0.888424677	0.1034917	0.086562891	0.1621521	0.043222373	0.194516099	0.212400184	0.671751814	0.608142433	0.026535165	0.000182044	0.031311257	0.006596573	0.000599839	0.001997033	0.209279401	0.051286395	0.024901755	0.52027608	0.145388642	0.0815429	0.188297149	0.391397412
ATP10D	0.649110951	0.001281276	0.142240503	0.00061269	0.023276529	3.12E-05	0.000709403	0.008860444	0.011887315	0.073972707	0.00731714	7.99E-05	0.082198562	0.3075868	0.009840059	0.001329668	0.01276031	0.053880394	0.06900319	0.002914686	0.011102273	0.015736491	0.046935492	0.026509031	0.007058738	0.008172904	0.108712583	0.000295988	0.081961699	0.010930818	0.025071486	0.202116807	0.126125097	0.338678893	0.310655673	0.209616925	0.028203685	0.045669402	2.50E-05	0.003913903	0.148351612	0.78254371	0.005929136	0.012570906	0.013287884	0.040473936	0.223174949	0.040051906	0.092880492
FRAT1	3.87E-05	0.043364749	0.014435292	0.008475821	0.008391386	0.022206664	0.027879444	0.001364562	0.00214465	0.001115494	0.032469363	0.000303168	0.069904905	0.232580019	0.011147003	0.005115949	0.063180926	0.949128024	0.038493309	0.039041417	8.84E-05	0.008040723	0.219972962	0.046724334	0.004602879	0.015589808	0.150985029	0.001404912	0.727598655	0.500393347	0.014246247	0.120575737	0.001239848	0.444089941	0.27418589	0.037448716	0.125462758	0.137290229	0.025809357	0.029667436	0.973797979	0.02575479	0.014914832	0.071659367	0.004192193	0.001270506	0.239649922	0.253832878	0.006240454
ZNF549	0.071012106	0.020541159	0.031369342	0.008403161	0.013472764	1.08E-07	4.63E-06	0.003456261	0.059453304	0.004064751	0.011902536	0.005485279	0.080364475	0.833416512	0.000951865	0.232695973	0.001894074	0.65071356	0.623790648	0.037431916	0.023575856	0.11050517	0.000121734	0.038192905	0.208438428	0.009827136	0.895167898	0.063138996	0.016198872	0.186347037	0.107739788	0.650680533	0.014154991	0.853330334	0.573542923	0.015281003	2.22E-05	0.020852836	0.000573848	0.004151483	7.83E-05	0.006189261	0.000325497	0.162805249	0.109931143	0.13073792	0.937668017	0.28900182	0.499475262
THOC1	0.000412589	0.066700117	0.071651254	0.005682078	0.002098053	5.23E-05	9.28E-05	0.000414886	0.103883288	0.000440303	0.020868703	0.000308912	0.79061764	0.837489483	0.002125623	0.04446556	0.003031717	0.727111648	0.047588138	0.009390961	0.047975921	0.049295429	0.003950304	0.004029354	0.104778325	0.020529815	0.835169969	0.018241964	0.022170549	0.29538605	0.003200013	0.054002451	0.01174817	0.705187905	0.103499885	0.00973947	0.014118518	0.009272207	0.004120682	0.000221749	0.006345279	0.001111473	0.001330529	0.036800019	0.017314115	0.005837593	0.509331656	0.138476336	0.067712904
LOC105372321	0.009903888	0.022091427	0.01076999	0.066873582	0.022557039	3.26E-05	0.019727829	0.003827242	0.170747357	0.000554247	0.039506454	0.001028905	0.475104276	0.957185082	0.001970539	0.151184341	0.000806618	0.858135791	0.18205027	0.007754104	0.003140061	0.021910496	0.001924157	0.009551861	0.193758125	0.005694141	0.822798123	0.070297067	0.186185921	0.204459943	0.035427452	0.133883114	0.020468212	0.210178028	0.121257318	0.066929298	0.000356371	0.047330024	0.000103497	0.000142914	0.00292122	0.051146532	0.024804899	0.185689436	0.141359036	0.195231856	0.442686069	0.137851117	0.135161985
TMEM101	0.00018025	0.048597622	0.025639554	0.000506429	0.006587024	0.006753955	0.003653634	0.004212368	0.088231195	0.002063518	0.073459996	1.73E-05	0.072453527	0.268658788	0.000485895	0.054351247	0.001372675	0.887434436	0.126323906	0.078765241	0.016582347	0.061212289	0.084889417	0.000246376	0.053904949	0.000976492	0.684393262	0.06880395	0.37118491	0.583492366	0.001734107	0.032309397	0.024035652	0.707746795	0.099592337	0.007636571	0.277301001	0.035271793	0.013789394	0.001034864	0.304680981	0.035208395	0.033811201	0.075628375	0.010578289	0.000215143	0.048255503	0.158449463	0.034816592
EIF3I	0.001399671	0.094888258	0.012483887	0.001956539	0.00775913	0.002250193	0.000119652	0.00032442	0.089865754	0.000104718	0.158771191	4.87E-05	0.083543056	0.711452232	0.000748676	0.038808934	0.001949933	0.828378571	0.373429323	0.147802428	0.036110612	0.029922176	0.053019246	0.001147803	0.300469726	0.000903258	0.916246719	0.124609148	0.164598841	0.832653727	0.009068659	0.106185786	0.061001274	0.591302007	0.19122221	0.001968026	0.00399166	0.021102334	0.006849375	0.000473043	0.047686933	0.001466659	0.051610421	0.377821725	0.011797424	0.005528071	0.551469624	0.766044183	0.097693416
USP30	0.080747734	0.004116158	0.000204158	0.004394018	0.005811459	0.000144709	2.69E-05	0.004881959	0.263486154	0.002491436	0.040625933	6.57E-06	0.143217391	0.167988652	0.001954385	0.756507005	0.004255232	0.733188724	0.461357997	0.020229698	0.01140203	0.408887038	0.027474287	0.000601203	0.114354203	0.000116349	0.315792552	0.270800243	0.070853862	0.772308007	0.012042471	0.093689371	0.16795584	0.209036867	0.377666785	0.041070723	0.001717594	0.038849716	0.009830008	4.87E-05	0.034726629	0.003542777	0.032840489	0.36349869	0.032353984	0.461943727	0.219085249	0.488037728	0.077684462
PSMG2	0.036104796	0.009601187	0.028307793	0.000190373	0.006164419	0.010891258	1.79E-07	0.000395214	0.055703065	0.002568188	0.096924672	0.007028583	0.001372244	0.568445749	0.013419705	0.14154284	0.021398646	0.746538606	0.218812343	0.089226678	0.007107346	0.052818714	0.003675963	0.272826103	0.206806669	0.011393271	0.255268269	0.150476267	0.026914404	0.217417231	0.088190629	0.140699426	0.000423933	0.353051326	0.088081927	0.001337566	0.002987274	0.000850199	0.134808594	0.138713199	0.001969319	0.000919125	0.087899272	0.104387383	0.000853143	0.001881725	0.084183712	0.169319648	0.450903308
ATXN7	0.011599763	0.020209667	0.007220213	0.089440637	0.000919628	8.15E-06	1.84E-05	0.001961062	0.258742659	0.000136453	0.067691723	0.000330882	0.227471716	0.929475189	0.001233243	0.542815062	0.000488408	0.729377386	0.449757623	0.043555374	0.017766157	0.063699453	0.00353768	0.006427632	0.274156022	0.00942485	0.974858295	0.391719284	0.051701389	0.643325088	0.050240223	0.068494284	0.017141368	0.682349381	0.608044859	0.012418909	3.63E-05	0.02044179	0.000469812	0.000191881	5.78E-05	0.020158331	0.015195922	0.435821653	0.238731766	0.175625546	0.44618645	0.126592934	0.173010797
C16orf91	0.000322482	0.07130454	0.046477204	0.012054964	0.017822518	0.030615317	0.003227081	0.001460843	0.073044499	0.002981746	0.119430627	7.90E-05	0.059370305	0.61226674	0.000674509	0.007917015	0.005562247	0.462444376	0.62881868	0.095269148	0.003522315	0.009118702	0.023407346	0.002625842	0.252623293	0.001483747	0.932401327	0.040980688	0.5658338	0.953904906	0.014604735	0.118396229	0.05464203	0.710935141	0.069284496	0.001770294	0.010452427	0.045683833	0.029283603	0.068578001	0.676717669	0.0456885	0.109091462	0.208860386	0.011797854	0.001500332	0.426924341	0.504815473	0.078842352
EEF1A1P6	0.007271189	0.058184269	0.00075083	0.087242677	0.000346104	0.000300727	0.001214073	0.05711225	0.116816883	1.65E-05	0.005494757	2.55E-06	0.033885799	0.367088675	0.010027884	0.287019973	0.003069627	0.920809139	0.067829289	0.003129291	0.018058878	0.107680554	0.058614485	3.66E-05	0.041422678	0.001301308	0.038832628	0.006335371	0.200822356	0.200136682	0.026606676	0.110463886	0.004560877	0.157941563	0.317949012	0.013121455	0.0119981	0.022598897	0.000392054	0.001599055	0.032469651	0.326287303	0.004867096	0.107466237	0.090080575	0.186256355	0.258278842	0.006775351	0.002803973
GRID2	0.817085136	0.008035769	0.006479398	2.41E-06	0.003633961	8.58E-06	0.000249104	0.002259312	0.009371935	0.004796088	0.010348247	0.004375924	0.163866355	0.917238324	0.014747183	0.012089714	0.014724782	0.112388941	0.091888527	0.010514604	0.002415545	0.093415245	0.009777595	0.14533307	0.048580534	0.012081242	0.572854664	0.000598762	0.041632975	0.300258352	0.004744537	0.807643018	0.002308135	0.165635105	0.189284447	0.281277907	0.000242786	0.00456698	0.00062906	0.000988842	0.003091597	0.086069493	0.009274648	0.060379573	0.001809352	0.170063478	0.085886408	0.020862098	0.0697015
ATP6V0A2	0.006754888	0.160582374	0.023954233	0.000986113	0.010053516	2.53E-05	0.000410291	4.77E-06	0.007406744	0.001200646	0.092190582	0.001497532	0.756226632	0.698566095	0.000271936	0.062071643	0.00059309	0.529682514	0.140007219	0.005895032	0.081789814	0.110339172	0.046696476	0.00322385	0.078483863	0.038104019	0.59366898	0.010248017	0.003358184	0.201058572	0.006937471	0.051968766	0.005859205	0.374981315	0.054018534	0.121133394	0.037515417	0.009095009	0.007128742	9.06E-05	0.210805042	0.000190373	0.00146989	0.012830529	0.032801502	0.009449764	0.904643617	0.160459887	0.042020183
ANKRD17	0.091599252	0.000270141	0.139392625	0.054846296	0.020476182	7.57E-06	0.006450392	0.011723184	0.890474302	0.015471269	0.002738063	0.10580662	0.013990286	0.172083881	0.070544484	0.357770482	0.011205878	0.132013703	0.026800962	0.017018521	0.011831025	0.192817927	0.002564239	0.011654832	0.003609191	3.16E-05	0.043730921	0.032405176	0.006805434	0.002323858	0.068690437	0.248644808	0.004608838	0.138733733	0.003943125	0.055916952	0.000432692	0.008726755	7.43E-05	0.010017114	0.00014155	0.145976167	0.002361193	0.152106733	0.813329799	0.553090255	0.049697787	0.001933922	0.291026747
ORC6	0.103555385	0.001918701	0.107640419	0.192834656	0.022576784	2.33E-05	0.002154486	0.002812158	0.637937706	0.004252934	0.061792132	0.011216001	0.112674052	0.183474316	0.005069639	0.151611541	0.002280205	0.869898644	0.629258804	0.003039041	0.017399698	0.105250542	0.00044698	0.194850033	0.168925835	0.052854972	0.503878793	0.017234419	0.008165508	0.079240473	0.156731044	0.065451833	0.023734459	0.269266848	0.041895254	0.095001269	5.64E-06	0.011976201	9.80E-06	0.018364882	6.26E-05	0.05402514	0.002001628	0.164920856	0.110109059	0.886992015	0.358610449	0.052639936	0.600441351
TPTEP1	0.011404615	0.447610066	0.003100931	0.060936727	0.018774276	0.009638234	0.001363485	0.147990826	0.162653036	0.00181524	0.050688316	5.26E-05	0.07272313	0.525928326	0.001135166	0.333106128	6.08E-05	0.334297476	0.382677944	0.042111942	0.102002676	0.143076379	0.000110677	0.007348588	0.2906292	0.077763224	0.81038643	0.098722142	0.618616004	0.939560763	0.004515788	0.185000245	0.028879235	0.253680881	0.8413215	0.02893373	0.000261238	0.037220182	0.00527929	0.000374105	0.003517145	0.000153397	0.002458193	0.35048303	0.052230829	0.413235356	0.746726215	0.171209809	0.051126716
MRPL17	0.002829318	0.062884399	0.006854472	0.080931035	0.004307573	0.00012396	0.002141491	0.002951088	0.201430056	0.000105795	0.061720836	6.74E-05	0.134879028	0.850116356	0.001202944	0.181920099	0.000219954	0.360843375	0.72296537	0.057440727	0.149115474	0.070774023	0.002384815	0.000988626	0.451306168	0.001570407	0.914058379	0.189666845	0.262550767	0.877077824	0.011014463	0.239648127	0.139314222	0.456138048	0.377332708	0.00676494	0.000190014	0.095210058	0.001051306	0.000249678	0.001037664	0.02055078	0.022645997	0.574127217	0.047734679	0.041529083	0.516598717	0.362071054	0.053692714
GRB10	0.001935932	0.051740088	0.004837516	0.016991094	0.000632794	2.39E-05	0.000525743	0.002418632	0.026299667	0.043266888	0.319159316	0.00678253	0.083156279	0.347647573	2.76E-05	0.457520667	0.070381214	0.439455506	0.966243509	0.00531282	0.001287235	0.090796188	1.04E-06	0.039590961	0.371670122	0.003289186	0.751002447	0.215110281	0.248247476	0.150223537	0.073197501	0.121986358	0.067249087	0.256227063	0.639347393	0.002591379	0.010339057	0.099953554	0.032953643	0.124574757	0.082990353	0.059281778	0.0782745	0.186975343	0.094947851	0.003606534	0.065061466	0.033091926	0.240875518
WDFY3	0.00028888	0.036868371	0.001237479	0.019073387	0.001825291	1.78E-05	0.001029623	0.000753989	0.246366505	0.000285649	0.017817205	0.000157561	0.119994028	0.499284279	0.003600072	0.315110683	0.010570894	0.758431485	0.185997738	0.032802723	0.003280929	0.046867571	0.023001829	0.001439447	0.118725209	0.000144925	0.62038181	0.193091191	0.210129492	0.580929169	0.011730723	0.206542451	0.028985712	0.256470028	0.419748966	0.008081361	0.000942388	0.062336794	0.000579663	0.000542615	0.004190757	0.021687706	0.037199935	0.672505481	0.151757148	0.083346688	0.343981841	0.188810866	0.061645089
MGEA5	0.004821217	0.000516122	0.048346113	0.106090079	0.081153323	0.002382733	0.00344944	0.000120513	0.313682185	0.002170641	0.003642433	0.272790347	0.225340385	0.000976923	0.129177097	0.711978226	0.010236458	0.48256828	0.035386957	0.054115031	0.312336327	0.531857283	0.091149795	3.64E-05	0.006090754	1.77E-05	0.000753128	0.301188211	0.000278685	0.11123622	0.196449554	0.000720603	0.212708773	0.089134561	0.045614763	0.09496817	0.001475203	0.035192241	0.006653796	0.009389956	0.002610262	0.01921404	0.000954163	0.074709644	0.891833659	0.454321193	0.032784773	0.04706236	0.063116307
TGFBI	0.008930088	0.004081623	0.000339857	0.016240372	0.084477439	0.296353819	0.000426805	0.370278959	0.035269926	0.024379781	0.001227571	0.026286241	0.02991952	0.016650268	0.009666451	0.003206474	0.000932336	0.012094884	0.179771178	0.000699423	0.233087345	0.141872394	0.005077393	0.000115488	0.024090937	0.003534736	0.015818413	0.25212767	0.003745249	0.075141942	0.030831789	0.100999008	0.354713958	0.20766911	0.011679387	2.83E-05	0.001512682	0.0033057	0.041821661	0.004875928	0.001317103	0.000211769	0.004212153	0.016916137	0.000695761	0.053768748	0.00991954	0.477245229	0.356999368
ZNF550	0.029741819	0.001706178	0.065050193	0.100282533	0.009354344	2.04E-05	7.54E-07	0.000228929	0.223969253	0.001729512	0.096684076	0.000631358	0.540392373	0.067562917	0.044441077	0.022470738	0.000468232	0.567864685	0.238799615	0.039109841	0.055087754	0.214280222	0.002497826	0.088230334	0.020347663	0.059486187	0.267925082	0.069220524	7.24E-05	0.099159321	0.375167487	0.006798182	0.080851052	0.604374819	0.039137842	0.006047891	3.12E-06	0.003442619	0.000199491	0.015533661	0.000626978	0.001235756	1.18E-06	0.052429998	0.100658756	0.074727666	0.273965541	0.313278176	0.70368086
USP28	0.001680474	0.005792217	0.148362741	0.095414898	0.065618836	1.07E-05	0.004777564	0.019385566	0.316076011	0.014535953	0.008610945	0.00017666	0.097808006	0.879494338	0.001347115	0.529703838	0.004437527	0.534498239	0.404072247	0.00842111	0.018943433	0.200569913	2.52E-05	0.002060574	0.18286518	0.002779059	0.983576686	0.06179364	0.068427009	0.010682397	0.020275578	0.107682206	0.015465094	0.756126187	0.457109406	0.007143963	0.000673863	0.010726265	0.00346861	0.001176379	0.018407818	0.060514338	0.000428887	0.080819389	0.207524077	0.066622504	0.41348787	0.068755343	0.469909959
MRPL28	0.001187364	0.022945252	0.052489519	0.002738278	0.009289869	0.011744436	0.000349837	0.001134233	0.160808252	0.000563652	0.271166414	8.01E-06	0.164553967	0.390192279	0.000492428	0.012204735	0.019005251	0.790411005	0.220717654	0.054533543	0.028118461	0.00685878	0.053593201	0.000591007	0.183908911	0.002044061	0.455172361	0.046341721	0.08575473	0.69187579	0.00296674	0.011296272	0.263591698	0.857020692	0.169444721	0.007352824	0.039977379	0.049319482	0.075303272	0.00713865	0.19971178	0.031546612	0.068956521	0.028336081	0.02107182	0.000468879	0.071991434	0.191992893	0.068598966
SLC25A4	0.083166043	0.175312075	0.047418264	0.001157567	0.03015071	0.008774214	0.001170491	0.006302128	0.029052412	0.002714154	0.034731511	0.000138678	0.097926761	0.657992755	4.08E-05	0.023302879	0.003768152	0.424214961	0.735685509	0.104766407	0.114280466	0.02696976	0.000903473	0.002058205	0.742792101	0.00849894	0.76865685	0.049142284	0.362831756	0.78446058	0.003422515	0.099973873	0.339389337	0.35786942	0.435356328	0.001647303	0.001103503	0.016328109	0.010761662	0.017105613	0.237874494	0.018074745	0.026761114	0.034028247	0.00211751	0.0028897	0.272838883	0.475775159	0.207143475
ZFP62	0.00629301	0.006070076	0.013410874	0.100542228	0.003021666	2.91E-05	3.23E-05	0.014719182	0.181420312	0.023709545	0.001001478	0.012928605	0.041448597	0.379812907	0.012385523	0.319966184	0.000843163	0.203928995	0.008570522	0.008910846	0.012729293	0.221366207	0.000369294	0.005790566	0.024268853	0.044748804	0.414750156	0.032761582	0.000497023	0.051105679	0.020231781	0.050641216	0.001484106	0.712833918	0.13707347	0.028250067	0.004658666	0.002130865	0.168095847	0.002839298	0.000124319	0.000592156	8.37E-05	0.002174662	0.165125625	0.044263951	0.017507252	0.014513049	0.301224182
SLCO3A1	0.004691119	0.588594638	0.004401197	0.216795674	0.016007458	0.016036321	0.001288527	0.03363788	0.296875074	8.86E-05	0.030911844	1.15E-05	0.007543161	0.643780074	0.001223837	0.409185288	7.43E-06	0.472205852	0.545738902	0.167252935	0.180512782	0.106660157	2.20E-05	0.000925731	0.979265775	0.003491226	0.951624235	0.182357853	0.320210442	0.474399935	0.013363559	0.156031298	0.044076342	0.281764556	0.559904412	0.002153625	0.000165459	0.019176992	0.008547762	0.000112328	0.000362115	0.000310492	0.012235536	0.840527914	0.032721232	0.18794663	0.434872982	0.701641789	0.200985984
RPS25	0.023294838	0.04869498	0.006696803	0.00203006	0.001080743	0.000282993	0.000134299	0.00072606	0.032665301	0.000457606	0.029221784	0.001232668	0.063683585	0.587057078	0.012949857	0.113117908	0.031036844	0.858323328	0.095475999	0.006510918	0.007885495	0.050924316	0.01766011	0.042428715	0.03075877	0.013888261	0.076054928	0.072516566	0.107872256	0.259892795	0.010597387	0.549110764	0.000573201	0.012248891	0.068544974	0.016946292	0.014773246	0.004806068	0.000168331	0.038652055	0.024949285	0.032865546	0.006069789	0.117027108	0.042051128	0.086304202	0.369427934	0.103868138	0.032948545
KCNJ13	0.000538882	0.172112313	0.019116682	0.015003216	0.017385698	3.74E-05	0.000375828	9.08E-06	0.305190461	6.35E-06	0.166227943	0.000237257	0.202510117	0.674087914	0.001496312	0.208833247	0.001608102	0.770339729	0.079130766	0.150502473	0.048605735	0.015051751	0.037857248	0.003195633	0.455470467	0.005073014	0.862239349	0.197093369	0.042152149	0.435443491	0.018739526	0.019927859	0.080731005	0.245242073	0.203974443	0.011724405	0.002238203	0.045227771	0.001357454	4.03E-05	0.002907004	0.003063524	0.019084516	0.255800007	0.185298064	0.01333886	0.401404869	0.347885584	0.131823653
LOC105377349	0.011415744	0.066510211	0.022807543	0.050011258	0.010339991	0.000133006	0.062759542	0.017685024	0.065402364	0.006573238	0.028321937	0.00561265	0.240842419	0.361382221	0.001546642	0.344577982	0.000148084	0.570853503	0.194268108	0.027337224	0.010446252	0.131991661	0.002613995	0.001205672	0.185426224	0.001024812	0.196364689	0.057736176	0.276375665	0.284501218	0.030736297	0.407980657	0.014392787	0.169245481	0.109784243	0.12186387	0.000625255	0.005643523	0.000618578	0.001320621	0.006452187	0.026701378	0.043758491	0.130447998	0.30326397	0.201343827	0.645040995	0.328059715	0.115833678
SNRPB	0.017484636	0.002472122	0.0327012	0.136513946	0.005709649	0.000452724	0.000309127	0.011983453	0.068880559	0.001760888	0.027708062	0.00093887	0.064491244	0.660857146	0.000641123	0.051793147	0.007050051	0.629789608	0.297894179	0.00187117	0.024391197	0.015455545	0.00096601	0.001788172	0.092020995	0.012091222	0.33124684	0.031110007	0.029970856	0.199060426	0.042236727	0.034818602	0.083359683	0.504294577	0.066097802	0.008085669	0.001194041	0.011682474	0.008317075	0.003315823	0.003442762	0.015869821	0.016309226	0.01807733	0.096401909	0.078470437	0.071051882	0.031014372	0.082372098
ICE1	0.016790849	0.018811467	0.031481276	0.000394998	0.002774895	1.91E-05	8.68E-05	0.000742215	0.133992391	0.000215215	0.02353888	8.94E-05	0.161847603	0.549607895	0.008193438	0.388494465	0.004388776	0.793102147	0.097340241	0.086624709	0.044938136	0.226301189	0.015336934	0.00188273	0.170086023	0.001011961	0.297950325	0.259535383	0.011934199	0.45802146	0.002066749	0.073787467	0.005106615	0.702171014	0.181377592	0.01214105	0.007198458	0.011429098	0.002926461	0.000342729	0.001492435	0.018398412	0.002501416	0.11447547	0.064044946	0.012370804	0.321897414	0.137787432	0.093798073
JAGN1	0.000609388	0.148437052	0.00318314	0.004946792	0.021663797	0.001355946	0.000119221	0.000240201	0.013812872	0.000135519	0.167739799	0.000113477	0.321438551	0.274755107	1.98E-05	0.053567282	0.002861627	0.440205367	0.12595235	0.008213326	0.066937842	0.044362889	0.004218256	0.002488492	0.006750006	0.400114655	0.181967056	0.212568336	0.004472062	0.170718925	0.002973776	0.00662242	0.012787091	0.118653626	0.117993297	0.000920346	0.003073576	0.012120803	0.001925665	0.000158495	0.003606391	0.000377049	0.004622408	0.008126163	0.081575856	0.004605966	0.451983441	0.177154203	0.029006605
LGALS1	0.000418835	0.040380311	0.047888542	0.026673305	0.017039199	0.00552721	0.006381465	0.000286008	0.162496013	3.23E-05	0.118444621	2.34E-05	0.575422457	0.349636672	0.002384025	0.021152378	0.000407563	0.64238209	0.388047521	0.107670359	0.360652679	0.03481573	0.087885487	0.000127119	0.119307134	0.004138918	0.648836753	0.046194391	0.216255823	0.744035144	0.037704175	0.125673198	0.290697767	0.529270607	0.189613139	0.005721209	0.004287828	0.135754823	0.001776181	3.92E-05	0.034879416	0.03772076	0.015578033	0.194386216	0.056973822	0.001466013	0.32958191	0.486130335	0.027015855
CIDEA	0.063507177	0.154212648	0.145415494	0.00185078	0.00476263	0.008056016	0.000481084	1.58E-05	0.081392267	0.00307293	0.290226196	5.39E-05	0.022121008	0.198056615	0.000918695	0.003719401	0.007688265	0.928031398	0.538996759	0.030795459	0.001603147	0.106312295	0.072214942	0.00643675	0.028573877	0.012534217	0.662877693	0.010132709	0.074277778	0.138761519	0.137434759	0.233795061	0.008871573	0.273239302	0.007793881	0.031193077	0.004294505	0.026250988	0.014905427	0.043852978	0.043953782	0.008703493	0.02209832	0.036753996	0.050310513	0.080579008	0.679233911	0.418395138	0.101771988
ELOB	0.000311784	0.05294673	0.011641334	0.093034714	0.014490863	0.00433342	0.001312077	0.005272039	0.209168329	0.000198414	0.080731795	5.35E-06	0.188207976	0.571309997	0.000844671	0.196138022	0.000996093	0.951280752	0.098464171	0.117290321	0.051446362	0.021561772	0.030273629	0.000138535	0.292147877	0.002501057	0.581572266	0.253107429	0.253444881	0.779281628	0.026884823	0.063108697	0.060883381	0.226400271	0.506545812	0.008361518	0.014229446	0.04504167	0.026221766	0.00045337	0.015751426	0.00899564	0.036145434	0.081652895	0.147706792	0.020676284	0.288036206	0.421315676	0.039045079
ADRB1	0.001580746	0.027127645	0.228634776	0.040077179	0.001344458	6.58E-05	0.000228498	0.006582357	0.076721432	0.000947701	0.003889635	0.008083587	0.602122077	0.394693527	0.450141385	1.33E-05	0.007554003	0.140565306	0.010952071	0.043843285	0.062365728	0.001398451	0.001115063	0.12300496	0.062735561	0.238956566	0.107016349	0.003356174	0.000193532	0.046240413	0.016405795	0.035498604	0.00137246	0.002624909	0.001692536	0.018183233	6.10E-07	0.026062733	0.069106436	0.212555843	0.000238406	0.000542113	0.001526826	0.021097165	0.000433123	0.00213747	0.040950676	0.003055985	0.058239195
PRKY	0.620976228	0.000244365	0.023567887	0.066956796	0.009536855	0.002180908	0.037405063	0.01590493	0.000653256	0.189771526	0.00985765	0.002479086	0.125127532	0.020411563	0.01402001	0.176752922	0.02099155	0.063737434	0.130715447	0.002690604	0.073936233	0.076963607	0.072690964	0.023326645	0.000508727	0.056418822	0.042949468	0.189520448	0.001425375	0.000908571	0.074410102	0.000613193	0.080463772	0.005075024	0.661100327	0.552056144	0.108775909	0.018738233	0.025587787	0.001067604	0.005925116	0.1311835	0.055074902	0.02303019	0.138212406	0.038068694	0.003498622	0.140105726	0.018470282
CNTRL	0.209777322	0.151640188	0.381585534	0.001976283	0.004277848	0.000164239	3.08E-05	0.000474622	0.006743616	0.005578545	0.044048915	0.001653765	0.217021767	0.649254332	0.042165216	0.028027133	0.022227988	0.182823752	0.09912974	0.054471869	0.047639761	0.156693924	0.010200271	0.459268524	0.107052248	0.0650708	0.438122715	0.001119658	0.016188031	0.310843641	0.00803103	0.068349826	0.002818118	0.218197607	0.029115451	0.075230469	0.004220194	0.000763467	0.001735687	0.076442064	0.07643309	0.006695726	0.001184994	0.150741633	0.002673229	0.162736897	0.669167795	0.214877296	0.042919959
BMS1P5	0.013178678	0.05044535	0.001649242	0.018851746	0.016826604	9.74E-05	0.004167494	0.000510881	0.255089635	9.99E-05	0.019867907	0.000304461	0.375789619	0.70942788	0.000325497	0.519516167	0.000645718	0.49780703	0.327140769	0.0621909	0.200795719	0.167654359	0.035934922	0.001515625	0.102249806	0.002590804	0.86163969	0.199305976	0.055668674	0.540230181	0.036558346	0.027110413	0.176854373	0.236819562	0.295919942	0.007827626	0.000809848	0.011761165	0.000461483	3.05E-06	0.002849637	0.001190307	0.015552114	0.490735906	0.134424545	0.145039559	0.428458741	0.384981735	0.110302986
TNRC6C	0.189934078	0.045886376	0.012195186	0.07214099	0.002009238	3.86E-05	0.000506573	0.01420963	0.082142631	0.00943045	0.047379493	0.008990973	0.129757371	0.689261113	0.000680181	0.623507763	0.013160442	0.919600487	0.603430097	0.011207529	0.013948356	0.22412563	5.72E-05	0.034469304	0.332974737	0.003177396	0.664730519	0.103607942	0.107285377	0.555851041	0.061650905	0.374341233	0.014263191	0.157445724	0.512795419	0.126036641	2.24E-05	0.010549067	0.000190517	0.018203121	0.001638257	0.033637736	0.02511758	0.539292567	0.023160719	0.263892892	0.913246485	0.277479205	0.281744668
SEC61G	0.155335429	0.016966826	0.119549022	0.004590529	0.02547011	0.003032005	5.02E-05	0.005615306	0.092839064	0.030269106	0.333384346	0.005801048	0.000476058	0.567839628	0.000810495	0.4308535	0.051101874	0.402266377	0.60849288	0.116282991	0.040769817	0.173567951	2.69E-06	0.084114857	0.328444338	0.001770294	0.754080726	0.1288087	0.248938391	0.533775086	0.01860275	0.169704056	0.015071424	0.069661868	0.140663957	0.017359419	0.017029076	0.040293579	0.05335318	0.222262465	0.170420531	0.02674618	0.007406457	0.119564818	0.01229757	0.110451034	0.215872923	0.17406939	0.805970693
THTPA.1	0.00165793	0.18279532	0.640548147	0.001579813	0.021057173	0.013734397	0.000271864	0.001758304	0.003671943	0.000655985	0.495051556	0.029816633	0.11242965	0.037128496	0.001816388	1.14E-05	0.078517178	0.326063724	0.000903689	0.040023689	0.134908178	0.001655417	0.020302789	0.108713516	0.06657167	0.167182358	0.002756156	0.036587137	0.032833022	0.176211922	0.157509337	0.318684873	0.001235756	0.128564443	0.018747926	0.062341317	0.118320051	0.038882743	0.011994797	0.208808907	0.0046209	0.07002768	0.005133468	0.019202983	0.054456288	0.000589428	0.108943701	0.010301579	0.005798104
LOC105377341	9.06E-05	0.101539003	0.000502696	0.007459947	0.005080194	0.001527831	0.005506101	0.001073707	0.049607608	0.000670488	0.01345144	0.000372023	0.090770484	0.196532338	0.00014155	0.527743099	0.000250109	0.818040699	0.08674813	0.022717508	0.034079152	0.127453508	0.015821285	0.000420702	0.215461519	0.005594197	0.959483775	0.045140536	0.304829532	0.328160879	0.015473782	0.025140412	0.001326078	0.264199039	0.110741099	0.022354855	0.057524515	0.038867522	0.005104031	6.86E-06	0.010678878	0.007951119	0.093326143	0.082132723	0.275048475	0.011607948	0.073353519	0.057139174	0.049148817
TRANK1	0.517783316	0.033589703	0.019970363	0.009621577	0.006797105	4.54E-05	0.025044777	0.074551042	0.122059305	0.001672002	0.029630388	0.005162403	0.440224035	0.759077167	0.000471176	0.214220845	0.001044988	0.135478041	0.414744053	0.037932349	0.114494353	0.123629605	4.87E-05	0.046875469	0.786945375	0.003028415	0.340984264	0.071471327	0.058440302	0.325136736	0.023895	0.4941362	0.056679809	0.232727349	0.580885156	0.155367667	4.67E-05	0.010872877	0.000694899	0.001523021	0.000200209	0.273494401	0.02785654	0.084887048	0.050919506	0.102667959	0.177734835	0.154363855	0.045507281
PSMB1	0.003239932	0.085831482	0.001973555	0.045593224	0.000992072	0.001363557	0.012818323	0.004199875	0.194167662	0.000566811	0.012600343	0.000374536	0.119567115	0.650623381	0.001959554	0.31651714	0.004806355	0.66170932	0.438037132	0.014385751	0.001560356	0.102719151	0.072546004	0.005690981	0.037065457	0.001300518	0.587773194	0.020157541	0.661067228	0.335201775	0.207146347	0.484842203	0.005607408	0.111211162	0.351515202	0.012036296	0.02059429	0.020326698	0.000514686	0.001601209	0.007369194	0.028462087	0.063703258	0.481669437	0.601857715	0.265480495	0.32630633	0.355033963	0.040901351
PCDHB12	0.010164875	0.229941289	0.030115098	0.006700393	0.001054034	1.26E-06	0.016580193	0.002893937	0.176030201	1.00E-05	0.036879428	1.12E-05	0.508239389	0.48021301	0.004125061	0.260375926	0.002494451	0.383799505	0.360231439	0.063260909	0.044049202	0.257996818	0.068594515	0.004515788	0.149610739	8.51E-06	0.892110082	0.333978333	0.164626986	0.210133298	0.003453317	0.551509759	0.022464994	0.256112976	0.325296344	0.043908478	0.013598339	0.056822687	9.25E-05	1.15E-05	0.014411383	0.067806744	0.005339026	0.702363003	0.021689931	0.036317104	0.407642989	0.278308905	0.066730416
LINC00672	0.036876771	0.032404458	0.002661813	0.065463392	0.010495936	0.002283795	0.002406355	0.035481372	0.154627355	0.003420218	0.005538769	0.000212702	0.053054068	0.493999281	0.000141622	0.429383144	0.002962648	0.85272809	0.776701055	0.005344196	0.07535669	0.134185457	0.000766411	0.004846634	0.284442272	0.011286579	0.706084666	0.094727789	0.480746614	0.978877849	0.002402908	0.030654375	0.151874897	0.104083031	0.377864804	0.009621003	0.000497311	0.014078095	0.000432118	0.005627153	0.02763375	0.007954852	0.020485803	0.4935397	0.013454671	0.203985213	0.692925696	0.185684626	0.04999259
SHROOM4	0.050204323	0.558171561	0.002526473	0.136881769	0.03228757	0.087679713	0.006160542	0.241593716	0.059785012	0.003344758	0.016988079	2.72E-05	0.019921612	0.152348119	0.006300477	0.313678954	0.004550035	0.636138226	0.320038916	0.050059291	0.245234462	0.064027858	2.04E-05	0.000764903	0.828818623	0.036795568	0.698116136	0.017020747	0.206075045	0.314367212	0.00141719	0.031808891	0.075580844	0.086008034	0.528437963	0.113108144	0.006815055	0.022004695	0.122531666	0.000557837	0.009040227	0.000706531	0.021543319	0.35914427	0.000109169	0.152575504	0.332354759	0.277021491	0.06254149
ZBED3	0.173936779	0.028455123	0.000705741	0.079796695	0.003275401	0.012472543	0.000181039	0.023988266	0.288235661	0.000331457	0.03469116	0.000232016	0.100938913	0.315428893	0.001645365	0.269265196	0.000595602	0.802598185	0.863230668	0.025325006	0.147800202	0.202429847	0.01320029	0.000181685	0.133340822	0.000444108	0.678896459	0.035625974	0.115112536	0.670502309	0.004671303	0.020654098	0.279804894	0.183478337	0.268481806	0.003934724	3.29E-05	0.008884137	0.000397152	0.000137099	0.003187663	0.008347373	0.044437344	0.978335629	0.004888636	0.159343711	0.607656215	0.396909724	0.065149131
SIM2	0.005285465	0.000366494	0.018434024	0.348986323	0.011981371	0.000223903	0.003413684	0.033538942	0.819749569	0.010733948	0.004772251	0.006361649	0.119032218	0.241307744	0.006323452	0.197860749	0.012183267	0.228870992	0.261380527	0.003400976	0.032391103	0.025278624	0.011993146	1.99E-05	0.036957185	0.001395938	0.080913804	0.118007298	0.03154252	0.009419393	0.059707039	0.046916753	0.41614936	0.993945791	0.310853047	0.003752141	0.000111826	0.036856596	0.000589141	0.009575052	0.013211418	0.392760646	0.011765401	0.167324949	0.727746273	0.060862775	0.042139368	0.005712808	0.292479226
IPO8P1	0.084618091	0.039982118	0.041907747	0.025054183	0.004846347	3.95E-05	0.05149978	0.014962363	0.179095699	0.000153612	0.028497699	2.07E-05	0.13594674	0.706572391	0.001961349	0.308626439	0.000109456	0.275024135	0.486266393	0.129215796	0.110091971	0.548213142	0.001237982	0.000221893	0.323997441	0.000307332	0.905745864	0.463450988	0.130104156	0.260403712	0.003686159	0.354727384	0.016966108	0.264168741	0.459110065	0.131551322	0.000633799	0.044010144	0.002501128	1.38E-05	0.000256499	0.230338334	0.019261283	0.115902317	0.155020522	0.070640837	0.175417044	0.261428847	0.170127594
TPR	0.220749819	0.047925877	0.25655913	0.000522009	0.012423863	0.000369079	2.06E-05	0.003863644	0.01618559	0.02349336	0.01146349	0.055225391	0.293894656	0.157310815	0.063614659	0.00410984	0.02410142	0.019991903	0.002255004	0.010252181	0.01823263	0.271001135	0.002204027	0.098222713	0.002538822	0.014726505	0.00660325	0.015445996	0.002149317	0.080763386	0.016971134	0.022550146	0.000304245	0.029135267	0.004553051	0.024300732	0.048501484	0.000115631	0.015741158	0.10900595	0.009117338	0.001686362	6.06E-05	0.005366669	0.043771774	0.088104471	0.126754696	0.018449532	0.124313986
PITPNC1	0.001170635	0.02495388	0.004368242	0.224455471	0.000292111	0.013042549	3.03E-05	0.004088875	0.38739868	0.003019943	0.168648981	0.511893202	0.949027938	0.666798309	0.012124249	0.000422497	0.042924698	0.039144807	0.003101505	0.008147774	0.000312071	0.001136028	0.053156453	0.009274145	0.005189471	0.007728401	0.004724361	0.202850154	0.048009522	0.202175322	0.114784992	0.035878058	0.0321047	0.035666683	0.156260765	0.000528471	0.007462532	0.004218327	0.047322341	0.524737552	0.011640257	0.022495005	0.015557355	0.192351094	0.193094063	0.01114528	0.006363731	0.002382733	0.133782597
P2RY14	0.007003956	0.009924135	0.039891221	0.020325118	0.005028283	5.42E-06	5.85E-06	0.000857235	0.274782103	0.000216938	0.058653399	0.001016556	0.251383481	0.884342731	0.005195789	0.054504824	0.002413391	0.94771683	0.186697412	0.019414573	0.00492554	0.039549174	0.009998446	0.002429976	0.178979889	0.001729369	0.623747784	0.170371636	0.02319748	0.272780439	0.040642734	0.097798601	0.021237387	0.750659754	0.323658338	0.009492987	0.000244222	0.031012433	0.000692028	0.001317606	0.005322656	0.048374904	0.003034446	0.344981991	0.128078153	0.04697175	0.663715507	0.219523577	0.233522299
TUBA1A	0.008345004	0.001433919	0.05371612	0.080683619	0.016506671	0.001225417	0.005075886	0.009849034	0.435076028	0.001365423	0.158799049	0.000715075	0.51325701	0.261757037	0.001240207	0.040506102	0.002347265	0.911142939	0.913432729	0.027668357	0.035585121	0.041953626	0.027544433	1.44E-05	0.164354081	0.000278111	0.855573455	0.14188661	0.090300206	0.127280618	0.057548209	0.006660473	0.772800758	0.709225265	0.363842748	0.005177337	0.000164741	0.082642921	0.002202878	0.000504993	0.04736542	0.113585028	0.064316056	0.294221339	0.162846317	0.028602094	0.073082983	0.26931646	0.137442728
ZNF710.AS1	0.380689779	0.003423233	7.07E-06	0.007899568	0.125500308	0.002075939	0.001030054	0.015646815	0.00085142	0.08749354	0.004196213	0.180428419	0.167567268	0.078254755	0.004424676	0.387998842	0.042882265	0.220965358	0.002251414	0.006293441	0.003920652	0.590112741	0.000460335	0.202913695	0.007932595	0.061127639	0.047816457	0.019696237	0.045220734	0.226427554	0.084587146	0.136770912	3.91E-06	0.000222682	0.021178369	0.430897369	0.000175008	0.004494248	0.001290322	0.016075164	0.004483047	0.000154187	0.042702913	0.00715703	0.085194775	0.691829265	0.097765143	0.067803298	0.193054215
COMTD1	0.001326581	0.066855848	0.009916524	0.002633381	0.003409879	0.000604577	0.018192925	0.004728239	0.077862808	0.007973089	0.040126576	0.000815018	0.003940612	0.064106477	0.005604967	0.08236499	0.001129351	0.376472349	0.016520385	0.033789374	0.003056703	0.023219522	0.44160529	0.000465145	0.007752597	0.028539055	0.032920974	0.053912919	0.040322872	0.283359267	0.049079029	0.015827962	0.061563383	0.14160473	0.02061066	0.005712952	0.269965589	0.00338676	0.029990385	0.0101531	0.165564671	0.002209125	0.062205259	0.014026831	0.196423348	0.001169486	0.003271667	0.208932615	0.023483452
RUVBL2	0.000713639	0.094736764	0.034995872	0.00552362	0.044183393	0.00549928	0.000285721	0.001434709	0.089136787	0.000326144	0.15723435	4.99E-06	0.18055902	0.435557651	0.000536441	0.049050023	0.000405624	0.961768395	0.134473727	0.203287334	0.102516752	0.048302747	0.169251943	9.98E-05	0.294470766	0.006882833	0.829513917	0.108639061	0.132862933	0.833914145	0.006783392	0.05275747	0.117030626	0.742170041	0.281910091	0.003383314	0.03309889	0.0242807	0.02386506	0.000431543	0.119746396	0.005756318	0.012291108	0.068620649	0.023973547	0.001001263	0.31416309	0.46215467	0.082356877
NOL9	0.015607183	0.011871304	0.009553512	0.355803137	0.008281104	3.59E-08	0.004899118	0.019764589	0.12879032	0.021300569	0.021653817	0.009452851	0.077630397	0.746573213	0.000180609	0.943582327	1.92E-05	0.862590442	0.683913937	0.003982326	0.002068257	0.770031858	9.79E-05	0.002348701	0.077695519	0.002878428	0.554454278	0.794423451	0.028025984	0.167504373	0.549993237	0.993740089	4.85E-05	0.179670445	0.960938264	0.083102646	4.20E-06	0.03789523	0.000452796	0.000261669	3.95E-07	0.044973892	0.000647154	0.090297549	0.976858667	0.714986358	0.800586542	0.231073548	0.436389936
ZNF717	0.003073001	0.048416044	0.014221046	0.011273224	0.02267005	0.000221246	0.000338349	0.001521369	0.266454223	0.000557621	0.042886717	0.000236755	0.276863463	0.643668427	0.000388895	0.261996412	0.003941114	0.884970104	0.352412177	0.073954327	0.059490567	0.07585576	0.001757945	0.005868754	0.492019228	0.004424101	0.825155978	0.089926855	0.033610812	0.777038292	0.009066074	0.074135545	0.033327783	0.660985881	0.452176938	0.016447653	0.00110738	0.051002864	0.012726852	0.000295701	0.001400246	0.002274461	0.020185184	0.048773384	0.147774713	0.127021139	0.443940528	0.371805175	0.260376213
NIPBL	0.000744153	0.08723241	0.060446058	0.053424332	0.011315298	0.000129847	0.000403183	0.001890628	0.264339979	0.000640333	0.02833845	0.000379633	0.055461608	0.665800241	0.002762977	0.155106106	0.020192651	0.816074001	0.135471363	0.038050027	0.012792045	0.035031125	0.006480978	0.003986634	0.114024864	0.004285315	0.332567282	0.131861203	0.040541857	0.407593018	0.009879692	0.048420855	0.026246823	0.711769293	0.105512031	0.002595543	0.001617435	0.007996711	0.002927538	0.005514932	0.009987318	0.010754769	0.007321735	0.173729713	0.187858462	0.035212129	0.51837996	0.088917299	0.130438664
AGO4	0.047060206	0.019900288	0.014617659	0.011453653	0.003987137	1.99E-05	0.000226631	0.000211554	0.221112042	0.000497023	0.05031238	9.15E-05	0.297028938	0.767299288	0.005310307	0.291485968	0.000740491	0.470159458	0.641690457	0.050963518	0.005919731	0.353718475	0.031966632	0.002229515	0.322165437	0.000305322	0.973667665	0.193491179	0.059668914	0.303267704	0.005738799	0.140457106	0.02932302	0.476892125	0.285664781	0.085070492	0.000683699	0.035521579	0.0019047	0.000254848	0.01486443	0.031622934	0.01677254	0.190218901	0.05399642	0.132309727	0.492620611	0.552166067	0.181045956
TUG1	0.004078536	0.007042368	0.005251935	0.028009902	0.003040118	0.00026332	0.000857235	0.001923655	0.162987042	0.002582332	0.010115047	0.001265121	0.21781406	0.479380652	0.003555701	0.260298168	0.006751298	0.630353368	0.412900345	0.088677062	0.005875288	0.055723528	0.011916178	0.003104162	0.097006738	0.000318748	0.845947175	0.05257582	0.278258575	0.698247239	0.019994416	0.168337304	0.056516109	0.396511746	0.354514502	0.016782233	0.000207964	0.028483267	0.001194185	0.002429474	0.010075845	0.024589648	0.120380446	0.608090522	0.084204892	0.217804655	0.411606182	0.312950848	0.136968357
MRPL18	0.055535488	0.12375877	0.039298455	0.000794053	0.061462722	0.013304254	0.011240484	0.022464994	0.042090115	0.001757442	0.230026226	0.000194609	0.087623208	0.350404913	0.000328728	0.047458973	0.016394523	0.467615287	0.537588938	0.060499548	0.336646213	0.047130209	0.015224929	0.001936794	0.420848269	0.004502648	0.556772428	0.237623775	0.147725603	0.481059583	0.000448057	0.032477046	0.460203481	0.0866479	0.097966393	0.001370234	0.002737416	0.008978265	0.002822785	0.002218459	0.151508438	0.006040567	0.020118842	0.194123865	0.002534084	0.003008957	0.055836825	0.194612811	0.043567005
RBM25	0.002111551	0.050264419	0.005167644	0.007334659	0.001302169	5.63E-05	0.000475771	1.92E-05	0.207532908	9.57E-05	0.027558506	2.86E-05	0.230665662	0.39843235	0.006236361	0.604292179	5.26E-05	0.622788991	0.075148978	0.139261163	0.026737277	0.258900471	0.040451894	0.000217656	0.184750387	0.000769354	0.969409813	0.497486163	0.044199691	0.345430802	0.007569009	0.031051922	0.004022749	0.331272257	0.114496507	0.060892572	0.008974531	0.042759634	0.007141593	2.19E-06	0.00041984	0.015895166	0.046456598	0.095501774	0.240074321	0.030836958	0.204457573	0.244425798	0.073723064
DPH6	0.044699048	0.056268046	0.000480294	0.000481084	0.055664653	0.064674976	0.000523086	0.005013278	0.027077314	0.025043987	0.105170056	0.000682909	0.114424062	0.017927631	0.00124272	0.00882196	0.001582685	0.093595602	7.92E-05	0.283546086	0.154569198	0.29964462	0.32788503	0.002963078	0.030225093	0.08193736	0.087149554	0.099857129	0.111588605	0.833905817	0.00052603	0.000238693	0.021274722	0.019854553	0.029612439	0.102192367	0.181238806	0.02632056	0.04627703	0.000157992	0.032184827	0.000534287	0.12271511	0.027078463	0.046958181	0.040415133	0.026240792	0.002628211	0.026045645
NCOA2	0.005182363	0.001468885	0.007238306	0.048479873	0.0031947	0.000321261	0.004811812	0.000531343	0.421965091	0.004372765	0.011489122	0.004485848	0.230353986	0.352257452	0.010199912	0.174358091	0.009238605	0.477898377	0.588706787	0.084288825	0.006929358	0.048492868	0.021829579	0.00147549	0.043695811	4.68E-05	0.624885428	0.068440148	0.167683294	0.468335711	0.057842653	0.047045631	0.229349384	0.240111513	0.238392232	0.01030323	0.00014392	0.067410489	0.001385455	0.009770128	0.01064621	0.081067883	0.168229894	0.556119423	0.198567603	0.140696267	0.201604023	0.131043637	0.102568805
KIAA0922	0.378033459	0.015192691	0.018426557	0.002785234	0.005065834	2.98E-05	0.000713423	0.01116244	0.007950544	0.014628644	0.004913478	0.001992366	0.318063674	0.203821369	0.000272295	0.118424159	0.02181924	0.596678476	0.131938674	0.005396178	0.001114489	0.04079509	0.000107805	0.012471322	0.160757131	0.000400886	0.498924354	0.004741019	0.194119414	0.183832015	0.008932888	0.281961355	0.057147	0.352093321	0.771860775	0.517256604	0.032137368	0.134695224	0.002575009	0.00591133	0.016192051	0.508196956	0.023614053	0.004866666	0.157894104	0.117855804	0.081388534	0.048046499	0.270828245
SLC35D1	0.000502408	0.040732553	0.009233005	0.052591975	0.008991835	1.31E-05	0.000395214	5.45E-05	0.135001659	0.001284076	0.071133301	0.000533856	0.133962236	0.94207004	0.002892931	0.16212575	0.000692889	0.771371901	0.306914912	0.031749442	0.001252844	0.036772089	0.143372475	0.000923146	0.115740124	0.002561726	0.949301561	0.085471486	0.156683226	0.654250917	0.126879696	0.164518499	0.025308923	0.767649161	0.163291251	0.014143862	0.000299004	0.033128256	0.000666396	0.001366572	0.064546241	0.005436816	0.027235701	0.270829681	0.25272058	0.065198529	0.770629004	0.370341137	0.244634157
LOC283177	0.218645341	0.065185031	0.015653708	0.004052617	0.009601402	0.000247668	0.03675852	0.053300193	0.284770892	8.51E-06	0.052023907	0.005909248	0.762493472	0.39441258	0.001497604	0.247138983	0.022360814	0.663568464	0.104332314	0.012608457	0.02084623	0.030501517	0.000699782	0.149163292	0.53827016	0.013850638	0.997271487	0.057042246	0.064988232	0.247557567	0.001809567	0.36926524	0.00336601	0.074682433	0.207033408	0.653267711	0.025578382	0.026859263	0.002100135	0.000321908	0.00056078	0.307960223	0.072440676	0.077595791	0.010589418	0.164414176	0.091545044	0.045881781	0.048665184
MRPL57	0.005623922	0.017676696	0.00072046	0.000194394	0.006714322	0.003801036	9.78E-05	0.00014593	0.079318446	0.000320974	0.163235176	0.000904694	0.230503111	0.714829981	0.001951225	0.112088752	0.005075527	0.699501986	0.133207421	0.11747635	0.019846583	0.006788418	0.047020932	0.002702235	0.314754851	0.002643217	0.841065898	0.111108993	0.172837619	0.311196888	0.006129525	0.075168004	0.03855204	0.17223157	0.232654115	0.024400316	0.001569043	0.083720111	0.022233085	0.00033957	0.002424735	0.005900489	0.36259834	0.218608221	0.033736818	0.029542579	0.185391474	0.576702549	0.038065535
TANC1	0.011257142	0.135664932	0.018534398	0.055852262	0.028713309	0.202092036	0.000309199	0.044831229	0.084628359	0.001861334	0.003034589	0.00083225	0.006516231	0.461991975	0.011957605	0.038716171	0.001234607	0.385191243	0.566037635	0.102956588	0.037877998	0.009285992	0.000401604	0.011796131	0.726093118	0.018098511	0.900869685	0.019352898	0.479008737	0.731295117	0.001405487	0.180151708	0.055923988	0.290627118	0.11318705	0.001682915	0.000173788	0.025455463	0.070610969	0.034922638	0.013018353	0.006691634	0.045298923	0.471916864	0.001717378	0.071578881	0.384002335	0.475424712	0.225845055
COX7A2	0.023755567	0.006593414	0.050099211	0.011840574	0.009583811	0.001850564	7.36E-05	0.000520501	0.116607591	0.008967639	0.279082675	0.001471039	0.023334327	0.769627706	0.000654764	0.313855578	0.019674123	0.8066573	0.940182177	0.114074118	0.039611782	0.11086294	0.000120585	0.049136468	0.277059328	0.002393431	0.947254018	0.041919881	0.169719062	0.62534745	0.058244436	0.079890176	0.057855792	0.377060879	0.166280787	0.001848339	0.000409142	0.027211577	0.009496576	0.127932833	0.05662955	0.027249486	0.036040537	0.31813059	0.011156121	0.047204664	0.483039994	0.291197483	0.538716099
TOMM7	0.001402471	0.049356673	0.065096144	0.001195477	0.000345888	0.000233308	0.000123026	0.000707967	0.032829216	0.001717881	0.066404668	0.00177295	0.015074081	0.672573402	0.004282659	0.08389056	0.050689608	0.79233886	0.126448476	0.012900101	0.012570116	0.011371516	0.012403257	0.026701809	0.246407	0.027111346	0.099912629	0.134266589	0.048567323	0.316072924	0.036702014	0.282098489	0.003152985	0.043912427	0.075144957	0.005824095	0.065894182	0.007162056	0.00036671	0.180698452	0.008681738	0.093886026	0.025057413	0.09211943	0.10324974	0.007653659	0.366243969	0.070285579	0.110405298
TRIP11	0.007883557	0.048949649	0.131711935	0.02299508	0.007532176	0.000232734	5.60E-05	0.005812823	0.086690692	0.002333264	0.019029303	0.001656422	0.397903125	0.459799328	0.008133127	0.032794466	0.003937022	0.347620003	0.006875437	0.018377303	0.055770555	0.056894701	0.010709321	0.005489228	0.017385267	0.013260457	0.254755773	0.03717818	0.027936165	0.103908345	0.030818937	0.058988338	0.004862358	0.635176344	0.243142907	0.004123697	0.070572844	0.003281001	0.026058712	0.006068066	0.008043523	0.00332207	3.00E-05	0.017814764	0.036157999	0.005505886	0.233410366	0.028368965	0.080862899
SLX4	0.121558943	0.081901173	0.019327481	0.012741858	0.002518575	2.42E-05	0.002040255	0.014027621	0.034060915	0.023925227	0.089684392	0.06599233	0.071221398	0.6618914	0.001092446	0.570732667	0.061457839	0.549746179	0.291827728	0.026343105	0.008400576	0.116986542	0.000241852	0.091634074	0.188176887	0.002799378	0.520627892	0.09029956	0.067454286	0.293389053	0.089193292	0.767725339	0.003910097	0.295047162	0.298158324	0.182594501	0.000169695	0.006651858	0.000155766	0.036319401	0.004903785	0.070451002	0.054964907	0.730282546	0.057495509	0.239334943	0.777103484	0.134987156	0.23341295
SOX6	0.014415978	0.018888579	0.030545457	0.003034015	0.008298192	0.00036671	2.16E-05	0.001059994	0.012902327	0.003274037	0.070134085	0.019755256	0.117611403	0.387858261	0.020030889	0.029563831	0.033053299	0.733620878	0.18783484	0.06559507	0.004110774	0.01108059	0.226979539	0.042463179	0.007120126	0.00050686	0.174670701	0.026449223	0.025615286	0.408268281	0.106965874	0.272078037	0.006723584	0.495586812	0.291157061	0.010747446	0.00044339	0.006971791	0.000369869	0.014825659	0.021809404	0.025929403	0.018328193	0.443531494	0.045650734	0.136600966	0.605780844	0.187587352	0.081198771
MPZL3	0.06005806	0.979694913	0.507790291	0.000269567	0.252404739	0.004349144	0.207813711	0.136174412	0.630538249	0.005017083	0.013850495	0.012517416	0.013325506	0.022601554	0.004852091	0.00722969	0.0014024	0.012309417	0.009196101	0.003491011	0.037910953	0.045343079	3.23E-07	0.239138431	0.123825255	0.03376726	0.0061996	0.011202144	0.000372741	0.110394241	0.000681473	0.152750907	0.023359169	0.062348927	0.000590505	0.074520384	0.000499321	0.217250229	0.547133655	0.177026904	0.000771652	0.000928316	0.000207605	0.003451378	0.047907856	0.013324357	0.687875047	0.050466028	0.000332318
ARG2	0.530396835	0.040648334	0.019351534	0.009580939	0.022524443	0.056520129	0.006489163	0.091742489	0.108035094	0.008962541	0.125049918	0.002738206	0.151111322	0.278494289	0.000197481	0.136218281	0.009315501	0.223127993	0.874265055	0.023181971	0.252166369	0.037153051	0.000786155	0.05533194	0.503408946	0.011559269	0.453079226	0.04989753	0.206171398	0.920800523	0.014095973	0.067020338	0.461310179	0.061808646	0.522148507	0.072413105	0.001091441	0.027190971	0.012853145	0.00399963	0.019883056	0.026507523	0.08348533	0.05020978	0.005282737	0.326421997	0.269227502	0.118142279	0.07910298
VASH2	0.000218015	0.008052354	0.017793224	0.409487415	0.007306586	3.52E-05	0.000786227	0.003234691	0.406927376	0.000159284	0.028949454	4.00E-05	0.085703466	0.357988533	0.002558711	0.395537228	9.35E-05	0.713522463	0.248523325	0.077153657	0.072069335	0.215358416	0.007387933	7.26E-05	0.21470498	0.002287098	0.440597386	0.401105973	0.015841891	0.195325983	0.071514765	0.010263166	0.312375026	0.621942058	0.147539	0.006186748	0.00066058	0.041168441	0.005657523	7.76E-05	0.0033113	0.004943633	0.005299035	0.265743994	0.367426414	0.029079696	0.23383297	0.218567655	0.276275004
ZNF70	0.097534383	0.034993	0.009501028	0.086000352	0.009957737	8.54E-05	0.003510037	0.030528082	0.023902897	0.012773808	0.006641088	0.071069975	0.074306569	0.814471607	0.00015153	0.381467498	0.033490765	0.521570316	0.329112493	0.008984368	0.00762975	0.059826224	1.20E-05	0.01400601	0.267192309	0.015120391	0.378774488	0.031069584	0.039720557	0.216329559	0.035257218	0.321222582	0.003151692	0.473068078	0.492648253	0.127540097	0.000271362	0.006105329	0.001356233	0.061514057	0.009296905	0.186669913	0.019892534	0.3159518	0.033725905	0.140694472	0.888963595	0.077449897	0.208904542
LINC01011	0.006131536	0.000893206	0.375800245	0.370692661	0.001458115	0.000344452	0.000215718	0.017547387	0.092568169	0.044026011	0.054257981	0.012379779	0.280695767	0.322687482	0.052160898	0.003297156	0.049449437	0.121200454	0.299668098	0.065962678	0.002678255	0.014274894	0.001635887	0.136689349	0.015458919	0.082125184	0.219041236	0.014016708	0.009873805	0.00931105	0.501603506	0.112773708	0.183047691	0.727494763	0.013692754	0.009674349	4.25E-05	0.010845953	0.001237838	0.570844169	0.040069281	0.153136033	0.011366993	0.164246455	0.08704279	0.027840314	0.063551979	0.004961439	0.813006348
CIAPIN1	0.029639363	0.068664877	0.011558335	0.152254422	0.005853461	0.0035277	0.003206977	0.024017272	0.056545043	0.000607377	0.009155607	5.40E-05	0.095096473	0.432326155	0.000288521	0.079373731	0.001423795	0.656170946	0.824134361	0.014370673	0.04944477	0.042299407	0.000676735	0.000162372	0.344928573	0.000911946	0.896363914	0.074128725	0.398487203	0.77729138	0.003298017	0.07316232	0.223533438	0.42605113	0.440394699	0.008135712	0.001101421	0.062578826	0.007453054	0.000829306	0.02321306	0.067849895	0.052282022	0.231460612	0.018269175	0.030528369	0.195921478	0.176412527	0.03014791
SYNE1	0.061795435	0.009304444	0.024089501	0.000569109	0.005502511	3.63E-06	1.42E-05	9.78E-05	0.07938766	0.000377838	0.03872493	0.001918126	0.337184125	0.935418506	0.010555098	0.088480766	0.019697961	0.636750378	0.324463843	0.02438093	0.006533175	0.090767541	0.004975009	0.028237861	0.12635399	0.000679176	0.772320212	0.077258482	0.02428788	0.473686835	0.017270677	0.111789353	0.013085628	0.50978578	0.268184202	0.011769494	6.28E-05	0.027752218	0.000128411	0.002443618	0.003012404	0.047120588	0.007596938	0.459192776	0.022072401	0.075144455	0.880299555	0.271711866	0.10487116
SLC12A8	0.243079653	7.33E-05	0.601491903	0.015793643	0.015998483	3.31E-05	0.000321261	4.80E-05	0.141462282	0.044126601	0.021018115	0.44012402	0.234041329	0.580941159	0.15153924	0.067567584	0.121771896	0.102263878	0.511019992	0.036918414	0.026688598	0.02725882	0.010966502	0.307559373	0.101829427	0.018701257	0.405358082	0.029115092	0.00447874	0.011117925	0.651808699	8.27E-05	0.028798246	0.026926538	0.162871088	0.242158481	0.001546929	0.027293714	0.002334915	0.536490784	0.00108821	0.027007741	0.007402508	0.042016737	0.009292885	0.059305758	0.53826535	0.094059563	0.039498987
LINC01359	0.0884845	0.061614216	0.017628304	0.004116805	0.037325869	0.001471685	0.00038868	0.030611727	0.043913001	0.015610845	0.149590707	0.001876412	0.272376215	0.042325182	0.017957571	0.270019653	0.001038957	0.270209344	0.062127932	0.234926817	0.134042722	0.201051679	0.026077523	0.01263854	0.165319049	0.001954456	0.177499624	0.102157186	0.001977216	0.031264804	0.001859108	0.038291987	0.028855398	0.004139421	0.198316596	0.118376772	0.000131714	0.004031724	0.010820465	0.000149951	0.002694984	0.006206852	0.034847035	0.194885788	0.002465588	0.775240894	0.325098396	0.435315978	0.149572542
UNC80	0.003870752	0.069681109	0.004958208	0.007548761	0.001499112	1.43E-05	0.006944866	0.000761744	0.262128521	7.43E-05	0.026951954	6.48E-05	0.13672051	0.583640056	0.003587651	0.355227172	0.0002705	0.560292625	0.222888761	0.16002802	0.026520518	0.21743037	0.027278062	0.000266766	0.34928802	6.24E-05	0.872555538	0.562325665	0.103803161	0.37242903	0.003999702	0.20498486	0.013334624	0.392999519	0.30500795	0.032508206	0.003969044	0.097757747	0.000671852	1.09E-05	0.000446047	0.087913991	0.041628452	0.384958257	0.094519072	0.032090986	0.244561928	0.245683632	0.065734359
SIRT4	0.017971859	0.125397062	0.002877208	0.003202238	0.003719832	0.002585635	0.001628923	0.000202938	0.107430696	0.000600916	0.070516195	0.000267843	0.019160479	0.021018546	0.000161223	0.443361834	0.010826926	0.409695702	0.395314654	0.015270305	0.08675689	0.214729104	0.056288149	0.000771149	0.135868192	0.002358896	0.62832399	0.226832927	0.194565999	0.648722594	0.003793066	0.003679122	0.022015896	0.041830851	0.162412225	0.022039589	0.221541898	0.02799748	0.02031399	0.001247602	0.039066977	0.01605743	0.083323712	0.173848611	0.079017468	0.060118874	0.045805818	0.033215491	0.004761266
PPFIBP1	0.006815127	0.089120991	0.021160276	0.037476215	0.004547953	1.10E-05	0.000481443	0.00303222	0.33298644	0.000137817	0.040828548	0.000794771	0.120550464	0.68914322	0.001584336	0.589847949	0.000896222	0.417917895	0.071343096	0.016391938	0.008780102	0.062881527	0.003757454	0.002324289	0.189840094	0.000884231	0.631121753	0.088449606	0.073764492	0.33999991	0.038592534	0.526110981	0.00388906	0.482828692	0.501263829	0.08070006	0.008835027	0.042437547	0.004481755	0.000270931	0.000564801	0.186217656	0.002613995	0.139768777	0.533433255	0.048215081	0.431751122	0.048738275	0.098415779
ZDHHC15	0.056208525	0.027044861	0.002269938	0.015877862	0.080406908	0.010302153	0.003646598	0.034370366	0.149881562	0.01027329	0.014022882	0.050889351	0.041587814	0.027431279	0.056264599	0.013395366	0.001392132	0.027464594	9.62E-05	0.001914249	0.008210382	0.04760896	0.022088771	0.070523447	0.064419733	0.001931409	2.47E-05	0.043626526	0.000189296	0.190880881	0.179144379	0.866927273	0.183537571	0.04436892	0.004304701	0.048556123	0.035772083	0.013867008	0.056315648	0.47792961	0.003249769	0.062653137	0.000649667	0.017496123	0.946967902	0.021415877	0.127512454	0.100350239	0.069300435
HIVEP1	0.01049249	0.025892786	0.006486793	0.015587725	0.003671943	0.000148945	0.001076651	0.003311802	0.115094515	0.004689109	0.022446039	0.006179712	0.058701863	0.580425145	0.001181692	0.438445951	0.006747708	0.646913637	0.596710785	0.074455048	0.031727544	0.102734013	0.004792139	0.018558809	0.15893403	0.000561857	0.789956235	0.161793755	0.314764616	0.549588653	0.022049713	0.214886486	0.015698367	0.361780486	0.345579711	0.005289055	0.000403327	0.014802253	0.000313938	0.005292142	0.005204046	0.032016962	0.061133957	0.717198749	0.130727581	0.247033368	0.521006771	0.138875822	0.189520161
ZNF571.AS1	0.160551645	0.261975375	0.031119843	0.013996676	0.009630408	7.51E-05	3.31E-05	0.00924557	0.075928707	0.001355946	0.000827583	0.006278578	0.123081209	0.759397028	0.001991002	0.456541697	0.0004981	0.483504098	0.127126898	0.100752812	0.070601204	0.058506285	0.001317893	0.053988594	0.401627947	0.000876477	0.987802158	0.014331256	0.068618639	0.378211303	0.061511903	0.40692314	0.009262227	0.198067026	0.510353489	0.079726476	0.000765908	0.000555683	0.001032064	0.000435564	0.00010479	0.006836666	0.044474176	0.767381067	0.06139997	0.589422113	0.86595376	0.589352397	0.463592358
N4BP3	0.06915131	0.003429552	0.060160014	0.043800996	0.077442142	0.803072341	0.035297353	0.342887061	0.005980472	0.004344764	0.002853586	2.43E-05	0.175545275	0.00279744	0.329899187	0.000739343	0.006842195	0.100399206	0.001514405	0.424958791	0.410367662	0.171181234	0.296391585	0.001412379	0.00134374	0.016677192	0.011476485	0.001975134	0.307632751	0.163282563	0.000802597	0.001397661	0.063043432	0.02131974	0.036290251	0.040746841	0.226271608	0.030213247	0.02132455	0.000315446	0.080284564	0.009019046	0.033614617	0.0236758	0.000128339	0.004242595	0.001916116	0.004264278	0.002047292
LOC100129434	0.075084144	0.050639349	0.04775069	0.042899066	0.013068109	9.23E-05	0.029437682	0.019907324	0.202197364	0.001991863	0.03354964	0.002997326	0.095653987	0.55832004	0.004138559	0.427053793	0.000151099	0.445453246	0.404879474	0.100014869	0.057926801	0.302640187	0.001130787	0.002199647	0.394835329	0.000302666	0.455794708	0.288242482	0.156719269	0.310613743	0.007909835	0.446809802	0.024739563	0.311171185	0.275033038	0.092312783	0.00029886	0.008754613	0.000507721	0.000699279	0.00271279	0.072558138	0.018591837	0.242367773	0.298921253	0.123353612	0.517640151	0.346904748	0.246888407
LHX4	0.285383403	0.036919061	0.069405691	0.048785303	0.009935695	7.07E-06	0.001801885	0.02463567	0.039896319	0.007519755	0.002662315	0.006563546	0.195240185	0.648461105	0.000955743	0.362659512	0.002974925	0.391745849	0.854539775	0.026551822	0.038812668	0.124791875	1.02E-05	0.009433609	0.348720095	0.000480366	0.830701819	0.051470055	0.062041128	0.134411334	0.066489605	0.495181583	0.154340377	0.398235838	0.771001494	0.044815146	2.32E-05	0.013204669	0.000196476	0.006803136	0.000183193	0.130640274	0.012185924	0.272479389	0.092249816	0.237730754	0.530810249	0.318291562	0.285263357
SMDT1	0.006881038	0.080012161	0.014148027	6.99E-05	0.000356945	0.001892925	9.72E-05	0.001536806	0.080423206	0.008834955	0.147861159	0.001378204	0.019584519	0.02501175	0.021290733	0.026839518	0.039167782	0.266896069	0.004092896	0.000245371	0.000257289	0.055041947	0.188201945	0.070863268	0.03025051	0.000234098	0.013990214	0.019753245	0.052728894	0.523298356	0.050125561	0.105386241	0.04526288	0.069876903	0.042891312	0.026284805	0.257703092	0.009032185	0.031827343	0.118866867	0.077201044	0.000433267	0.043898498	0.060690531	0.007485579	0.004301326	0.032371933	0.390659039	0.055982289
ACADS	0.000495946	0.00656491	0.057013312	0.183159481	0.00140879	0.065535693	0.04777704	0.029097861	0.107028913	6.22E-05	0.006020679	0.000166608	0.074861354	0.027726011	0.028464241	0.008941648	0.001052239	0.113839553	0.013603006	0.004259683	0.017883116	0.026983474	0.096450086	4.17E-05	0.01068254	0.005036684	0.017688184	0.020861954	0.05761455	0.049035089	0.019556662	0.009240041	0.035029474	0.940710612	0.009543389	0.0229879	0.086938611	0.033803734	0.042201618	0.000297281	0.053234066	0.19665339	0.027579471	0.038089659	0.042880542	0.000529548	0.002221761	0.021184615	0.009225969
LOC100507291	0.133014355	0.025180332	0.000695043	0.001763186	0.000669698	0.001674156	0.01684599	0.210614921	0.028651491	0.000785006	0.000912089	0.004960003	0.017905661	0.085473855	0.017432654	0.04414053	0.028201962	0.054101389	0.048145867	0.009598961	0.045502327	0.115255845	0.012513037	0.013218024	0.045123376	0.000138176	0.197887027	0.250021396	0.005421594	0.108979816	0.001791546	0.354780299	0.027194058	0.140936719	0.158867617	0.125903455	0.000158638	0.021059256	0.010118708	0.000428815	0.002173513	0.177938024	0.119505297	0.010642405	0.080630775	7.48E-05	0.00268924	0.00892456	0.289244642
WDFY3.AS2	0.002813666	0.280377054	0.003265708	0.017155082	0.010247873	0.016860924	1.04E-05	0.002848273	0.080350546	0.001646298	0.133699454	0.016230607	0.171933392	0.133272039	0.007309171	0.04156929	0.047400889	0.822000229	0.008132266	0.023198126	0.350107597	0.11105938	0.025580895	0.007044091	0.062658163	0.113551713	0.059917695	0.559555832	0.011076856	0.306480389	0.002907794	0.001660873	0.021031829	0.096574871	0.181420671	3.79E-05	0.014721695	0.001160511	0.017726955	0.019972948	0.004725582	0.000306112	6.08E-05	0.068420117	0.063863727	0.011486393	0.108103446	0.031825979	0.0247079
TSC1	0.057856008	0.006358131	0.006788849	0.036041183	0.000594669	3.20E-06	0.000243001	0.006029223	0.4556239	0.001567536	0.005383685	0.000901607	0.076711523	0.683965345	0.007893034	0.785073091	0.005373705	0.760445355	0.534279038	0.059846256	0.032481641	0.365609488	0.004926186	0.00998301	0.157258905	0.000228211	0.697975914	0.339364208	0.072023384	0.381882563	0.026933358	0.139432904	0.099560602	0.204032241	0.459125143	0.030197164	0.000141981	0.021956159	0.000107661	0.001138685	0.000103569	0.025163172	0.017235065	0.797946663	0.090079211	0.573354452	0.360689943	0.232549217	0.167976375
BRWD3	0.011241346	0.004531727	0.18062888	0.029952403	0.074026412	0.002237772	0.005238437	0.004237641	0.139522437	0.001415539	0.039469407	9.34E-05	0.122736291	0.168187605	0.028411756	0.062222634	0.001675448	0.364591029	0.205049191	0.199934283	0.131163181	0.170098803	0.063109989	0.000186065	0.030929003	0.000256858	0.41420212	0.036992582	0.03659884	0.158791008	0.006124571	0.044955224	0.033438927	0.640154046	0.086958499	0.014223918	0.001065953	0.016164194	0.025619307	7.48E-05	0.028686457	0.032323397	0.016915491	0.03610494	0.030576546	0.005291711	0.319623204	0.359910788	0.101567579
WASF3	0.000962348	0.280850636	0.00088337	0.059102067	0.007357993	0.111014004	0.001610399	0.019168089	0.031429222	0.096005511	0.023080377	0.205539142	0.1288031	0.291040891	0.00675137	0.000136165	0.075985787	0.067530321	0.044661785	0.04338514	0.000338852	0.001998684	0.01747243	0.484966701	0.011309554	0.006564192	0.008656609	0.165299305	0.084637405	0.144296806	0.069542898	0.212530211	0.000473976	0.021144552	0.039381741	0.003539475	0.00078874	0.00178013	0.053489166	0.33290021	0.031936477	0.003430054	0.033302798	0.103050141	0.084572715	0.106838504	0.005065619	0.011072907	0.639339423
MYLK	0.005243104	0.274612516	3.17E-05	0.031546397	0.002124475	0.052141297	0.001360613	0.013632802	0.098536615	0.005487362	0.098663913	6.79E-05	0.014680267	0.353906371	0.010141253	0.057852777	0.06663873	0.119949656	0.102289438	0.063666067	0.000379131	0.062321644	0.005607336	0.019374294	0.199746746	0.017754669	0.308326609	0.017948955	0.636260139	0.680186674	0.014442543	0.37762349	0.002867084	0.099904874	0.492231177	0.034868789	0.110101592	0.021344007	0.145211157	0.116056898	0.347638311	0.013139189	0.010500819	0.237694137	0.002926174	0.071975423	0.039715531	0.155743243	0.053335517
TXN	0.111816852	0.005152135	0.028834648	0.057859598	0.008289648	0.001888689	4.46E-05	0.007377164	0.152323277	0.004672523	0.322251523	0.000923649	0.009902883	0.53533397	0.000461914	0.12102821	0.022405617	0.590887013	0.863231888	0.017432941	0.039372981	0.055494204	0.000157418	0.070243003	0.108465955	0.020085025	0.478968315	0.097474001	0.060092236	0.402075824	0.019564775	0.089262505	0.086959289	0.338602644	0.147959091	0.002097191	9.85E-05	0.032027804	0.001686003	0.104721245	0.00712788	0.056168174	0.021918465	0.357105917	0.005070788	0.246816896	0.497409267	0.199097762	0.374679259
FAM161A	0.001296856	0.001730159	0.058492643	0.119824943	0.014156499	0.000925874	0.001098693	0.002141993	0.199324931	0.012245516	0.031107494	0.000605726	0.580665669	0.053056294	0.00433543	0.152542764	6.10E-05	0.439721806	0.447744975	0.037202376	0.310867119	0.738032594	0.011376686	9.73E-06	0.03760897	0.001514907	0.510197758	0.293408439	0.004268442	0.450175346	0.004964886	0.001306549	0.041725882	0.750614234	0.117662236	0.066717995	0.012206099	0.130968679	0.152355083	0.000159931	0.006082641	0.108524399	0.003323362	0.025874478	0.127617424	0.017745909	0.087109563	0.014756804	0.124969719
INO80	0.204372277	0.128993437	0.09781655	0.001491645	0.034352129	0.000114052	0.002729806	0.001297215	0.057916893	0.026044352	0.093740707	0.007666582	0.009505982	0.690073582	0.009513952	0.386239138	0.013723843	0.123446806	0.379951334	0.181186608	0.021299636	0.550708563	0.034327933	0.05070167	0.096607396	0.000772083	0.514166264	0.068847603	0.043505043	0.205944587	0.034953511	0.61312796	0.001351566	0.540912193	0.006118325	0.034287152	0.000348688	0.001276178	0.000435851	0.115735458	0.349299651	0.027133747	0.004298023	0.538568841	0.029109564	0.064123852	0.985001236	0.262165784	0.346520987
YJEFN3	0.008817939	0.027061877	0.005994401	0.01660762	0.20343811	0.10244761	0.004761481	0.043223307	0.397157571	0.002100853	0.037738135	6.85E-05	0.186309917	0.059844317	0.012032276	0.364857329	0.000100482	0.189127137	0.025234971	0.341357184	0.099138787	0.087250862	0.381604489	7.74E-05	0.077098947	0.005342544	0.091544111	0.027995685	0.253085746	0.40665045	0.008413356	0.001423724	0.416522927	0.156557436	0.160018758	0.007488738	0.035975775	0.004107112	0.034060269	5.15E-05	0.098596279	0.003111414	0.053559456	0.079713265	0.205265304	0.0481384	0.029465755	0.370400729	0.052650921
B9D2	0.001309636	0.094881294	0.011892125	0.002977438	0.033759937	0.0016799	0.000120729	0.000103497	0.181086952	9.78E-05	0.17519691	0.000294696	0.182653519	0.33279079	0.000926162	0.034760374	0.017597	0.990674303	0.075215535	0.018060529	0.010499598	0.030931875	0.04341788	0.004534742	0.070259157	0.006639293	0.448220997	0.153784443	0.026138982	0.56546131	0.012228931	0.026555269	0.019785483	0.683242336	0.065546032	0.014911529	0.0182518	0.029165207	0.020070952	0.00038789	0.085899044	0.003368523	0.014497684	0.038467318	0.146688908	0.018955782	0.350361476	0.289873308	0.05463521
PCNX1	4.31E-05	0.013080746	0.003730889	0.00747804	0.043853121	0.000136381	0.06160438	0.000101846	0.401592335	0.000280336	0.056223243	0.000399809	0.278870942	0.093613839	0.01343945	0.124183887	0.000603644	0.399137768	0.0090683	0.144123915	0.085459208	0.151675154	0.264894693	7.14E-06	0.028235851	2.35E-05	0.23316898	0.355215828	0.157906597	0.182973811	0.008202915	0.013677389	0.070843667	0.049002349	0.025420856	0.014465016	0.044110303	0.09151295	0.00443803	9.87E-06	0.016375209	0.02556833	0.026373332	0.23227502	0.09434015	0.004008174	0.033898077	0.170369913	0.017931508
CHD6	0.134548899	0.000459401	0.01411622	0.014224923	0.00909465	0.000183768	0.001350705	0.005084932	0.367342267	0.006066845	0.006803567	0.022462912	0.110444931	0.130366292	0.062492739	0.462371932	0.00499102	0.131062232	0.164761464	0.091871511	0.038226004	0.792148666	0.003584779	0.016413046	0.061546008	5.40E-05	0.321542228	0.273531162	0.023456025	0.145203761	0.012121449	0.035352781	0.007460809	0.023467513	0.071554829	0.042989532	0.000393849	0.014742875	0.000119939	0.001769504	0.000400527	0.020522707	0.017186457	0.305382235	0.27994569	0.866596067	0.072225568	0.054895263	0.199273452
ZNF182	0.005323877	0.05455099	0.57627858	0.005823449	0.017524627	0.000439513	0.000147869	0.000226057	0.024520075	0.01674418	0.043339046	0.016342684	0.074428698	0.087264432	0.007675342	0.001812368	0.05205995	0.209403397	0.250747276	0.008475031	0.036559064	0.080993284	0.002345829	0.093027606	0.031587752	0.24738403	0.504104312	0.015256951	0.000313148	0.048069043	0.022463701	0.021539371	0.00806535	0.656385838	0.001960487	0.001085338	0.005086009	0.000472899	0.010079219	0.111428136	0.014917273	0.000219954	0.000228642	0.004123625	0.012732309	0.006711091	0.286941067	0.167476659	0.272318418
SERP2	0.002019506	0.058181685	0.023598401	0.012066308	0.030950328	0.012266625	0.000338062	0.000101774	0.14633322	0.001135166	0.425130964	0.00012877	0.016762273	0.533156114	0.000643707	0.027623196	0.026305985	0.88680656	0.388115514	0.078355416	0.032240901	0.034518701	0.023951864	0.01898127	0.095903414	0.006208144	0.43801552	0.119597701	0.025589798	0.487042029	0.08813757	0.064470207	0.118747754	0.319442991	0.016515287	0.002236049	0.00520663	0.027704687	0.019511141	0.032075622	0.148629903	0.003736274	0.027073868	0.094360038	0.059092661	0.007363091	0.37424689	0.441342867	0.153240787
PLA2G12A	9.80E-05	0.019163925	7.86E-06	0.011952436	0.031648637	0.009325266	0.00160645	0.00156452	0.225267653	0.002373327	0.031189272	0.005259258	0.653563951	0.072695775	0.008122501	0.041211879	0.001637682	0.518166432	5.73E-05	0.010448262	0.01638562	0.018372277	0.150198192	3.34E-05	0.00156653	0.001448997	0.017033599	0.110420807	0.042354189	0.164206392	0.022370076	0.03320587	0.096862208	0.04871494	0.05038145	0.004104455	0.162686422	0.031106202	0.06872849	0.000786083	0.012790537	0.001430042	0.004342395	0.041864525	0.083746891	0.002209556	0.016522467	0.088093989	0.002397021
RPL39	0.011702722	0.059506219	0.014591955	0.001138756	0.001428247	0.000421133	0.000452221	0.00079714	0.01678891	0.005851881	0.014333912	0.044452852	0.017349439	0.05207474	0.041143168	0.13466909	0.091772285	0.573523106	0.026526621	0.002633237	0.006222504	0.064914136	0.029134909	0.1498168	0.013491719	0.05118638	0.008096223	0.028741239	0.015906582	0.116025235	0.059200861	0.406179382	0.000368792	0.003494314	0.002591235	0.025383665	0.066372574	0.001108457	0.000444826	0.161641255	0.011915819	0.029546959	0.004881384	0.005145315	0.254123087	0.0343382	0.034402029	0.02497743	0.065128884
MYO5C	0.350148163	0.043788287	0.09623146	0.000896437	0.019923479	0.000621234	7.05E-05	0.000510593	0.177157577	0.006430934	0.307850731	0.003559435	0.111552491	0.440063997	0.007232059	0.332670528	0.004386622	0.560146516	0.490841809	0.123620558	0.086665132	0.31781037	0.004736998	0.342600227	0.611248282	0.002584486	0.974861239	0.160501601	0.016123053	0.482411113	0.00656211	0.063211225	0.032374231	0.068000384	0.174026024	0.243266041	0.000510952	0.035106585	0.009703786	0.00501737	0.003597775	0.02195896	0.041646043	0.162083532	0.007002951	0.436833003	0.542340475	0.240473879	0.303630644
TAB3	0.000524953	0.043947608	0.003722704	0.058350985	0.002301457	0.000155336	0.003327096	0.000779262	0.275526005	0.000232231	0.010789807	0.000257002	0.234887687	0.13931573	0.008526367	0.589921542	0.000428887	0.666552831	0.098450529	0.180973727	0.033323834	0.091741269	0.227370122	1.07E-05	0.054153874	8.49E-05	0.444130291	0.329450663	0.084597414	0.309030879	0.061389057	0.083841737	0.015343468	0.417822403	0.225112641	0.013528623	0.009820387	0.032442224	0.003441614	1.25E-05	0.001391199	0.022577573	0.057422849	0.312964921	0.659264661	0.037513766	0.189776983	0.158380896	0.020920398
ZNF585B	0.010900232	0.010903463	0.032644623	0.014730167	0.030838609	3.76E-05	1.81E-05	0.000602926	0.175405843	0.0028785	0.089986591	0.008922693	0.156109774	0.576916077	0.001481521	0.448172174	0.021263881	0.97875091	0.334735087	0.082826222	0.03901119	0.059391126	0.014682996	0.059653262	0.260900125	0.002476502	0.419767705	0.425031308	0.037462214	0.641875553	0.18521047	0.046002187	0.031154378	0.218704431	0.525843174	0.01349258	0.000400239	0.029145965	0.000607449	0.002659443	0.002306627	0.008736305	0.011068958	0.28482151	0.381167668	0.455178464	0.871322691	0.419421135	0.272602523
MLLT10	0.003795723	0.017076606	0.072429547	0.022689794	0.003662537	0.000125396	0.000350914	0.000328657	0.27718555	0.002457619	0.057106075	0.000400527	0.189042559	0.758152836	0.001596686	0.284873277	0.013872393	0.61590483	0.763670461	0.04758541	0.025514266	0.103749241	0.010445893	0.007147912	0.127906771	0.007008121	0.836315295	0.129545422	0.036109679	0.294118667	0.017478963	0.022436418	0.090584599	0.86442934	0.160568948	0.006166932	0.000492285	0.00663958	0.000840004	0.00618682	0.027255374	0.034534353	0.012856161	0.25491574	0.133537836	0.097181495	0.822899718	0.143220406	0.209917329
ZNF397	0.001421857	0.074105175	0.054760928	0.031971514	0.014032719	0.000200425	0.000289526	0.002813666	0.470287977	0.001211273	0.008354553	0.000125755	0.207121433	0.469908954	0.004923602	0.251964113	0.000160505	0.202762991	0.270319339	0.177371392	0.051919943	0.197659858	0.013227932	0.000413953	0.21875871	0.000420558	0.979281858	0.174459255	0.111696518	0.325830882	0.039040197	0.250661118	0.066549269	0.473138942	0.597286966	0.014490145	0.004790631	0.037632161	0.01451628	0.000311928	0.000837922	0.003909738	0.005912335	0.39235355	0.161462334	0.111591047	0.426244914	0.497611954	0.134379815
STX3	0.128018991	0.000699854	0.121053483	0.068517331	0.13793749	0.005077681	0.002431843	0.000410866	0.025661596	0.453655551	0.000233165	0.182671253	0.020420969	0.005521825	0.104354859	0.43633817	0.00544938	0.428965134	0.411131667	0.516654001	0.127060197	0.347778174	0.109371906	0.348671201	0.104367208	0.002934646	0.310171968	0.094206175	0.000387459	0.097553769	0.21134238	0.004480391	0.00952745	0.085177831	0.008264518	0.203777357	0.006036546	0.004186664	0.018870198	0.192558448	0.01453107	0.000841799	0.04267283	0.205171679	0.004997051	0.862263976	0.339268285	0.332562687	0.765588479
ZNF782	0.038938961	0.040637851	0.227809455	0.022181247	0.016557074	2.62E-06	1.45E-05	0.00069454	0.159809322	0.001361331	0.010470089	0.012252983	0.171869707	0.228821954	0.018407243	0.056675214	0.001802459	0.810874084	0.124634062	0.013936365	0.18093352	0.234257657	0.003250989	0.018910477	0.145018091	0.079246361	0.567203064	0.04849215	0.000275598	0.078995641	0.040509907	0.03494906	0.00927953	0.457382312	0.031135639	0.003147025	0.000220098	0.000618075	0.000271721	0.002358393	0.000600844	0.000535148	7.57E-06	0.180889794	0.060902623	0.092529111	0.679530366	0.076802133	0.266940728
POU2F1	0.003045359	0.021202493	0.003143436	0.020013298	0.013146728	0.000396578	1.49E-05	0.000100482	0.2376176	7.07E-06	0.17413566	0.000118216	0.44509289	0.424438039	0.003201305	0.227669808	0.001957544	0.913173753	0.146418731	0.09244762	0.044226544	0.032465486	0.056930815	0.000282706	0.109633252	0.001195477	0.816986485	0.523646362	0.036155127	0.752393969	0.045099611	0.018286909	0.019337031	0.138212047	0.595216376	0.024752271	0.000319036	0.058799006	0.010064357	9.01E-06	0.000970677	0.004571431	0.045878909	0.245556836	0.291468952	0.206123724	0.5831631	0.484235794	0.039477017
PSMA6	0.014700873	0.042358928	0.007935467	0.142785093	0.00209475	0.006133187	0.009529316	0.031237233	0.012671208	0.032782619	0.083315743	0.003332337	0.166968471	0.414093632	0.000580668	0.087176407	0.008904313	0.82440705	0.463210464	0.02057713	0.038956408	0.053204557	0.000347252	0.009595443	0.412208713	0.004907662	0.399631596	0.169120983	0.875719616	0.861870521	0.061079032	0.267008434	0.087861362	0.065867832	0.76441824	0.020188845	0.001576295	0.085640786	0.008046682	0.082707109	0.011894782	0.05580667	0.12686505	0.131674241	0.049157289	0.041014649	0.217140664	0.177415261	0.149468219
GNG10	0.003251061	0.000583828	0.012118434	0.229191787	0.009665733	0.00754711	0.005033094	0.009871076	0.162579587	0.017139214	0.012350055	0.011950785	0.02634691	0.475670549	0.004450882	0.687455602	0.015511835	0.462522636	0.896963214	0.05974064	0.064028145	0.1334669	0.000508009	0.011943677	0.099126869	0.01028169	0.565715333	0.040578043	0.063554564	0.1378285	0.060158865	0.015910602	0.069639179	0.661487176	0.073562667	0.002889413	4.20E-05	0.007494267	0.000704736	0.064762211	0.001767637	0.02571049	0.094211201	0.058924725	0.033274868	0.169588676	0.051245183	0.033149867	0.314053741
TACC1	0.000140043	0.002051384	0.057493139	0.121788266	0.038901913	0.000235678	0.007355696	0.001989638	0.136194803	0.000439226	0.058771651	0.039532948	0.189168995	0.427271413	0.004736567	0.168978894	0.005875503	0.650244286	0.038172945	0.056536715	0.085186662	0.005317056	0.022966505	5.09E-05	0.164558203	0.005903217	0.207631559	0.326010665	0.032026942	0.19495414	0.103077281	0.116150595	0.027081191	0.364019443	0.260451242	0.015915341	0.007237875	0.240082291	0.000959548	0.002091878	0.001470249	0.65290994	0.033145344	0.014627855	0.644074518	0.001526611	0.130954176	0.013217162	0.051733555
LINC00663	0.022541746	0.225479961	0.090705148	0.004056566	0.00902996	0.000525456	0.062418859	0.176562082	0.12957407	0.028585149	0.161710756	0.024500259	0.072793349	0.377388423	0.003035738	0.123107416	0.001776468	0.022543326	0.070777254	0.065591552	0.014883959	0.025053608	2.95E-05	0.021211611	0.830798388	0.018865029	0.276120279	0.101344071	0.07605299	0.085734411	0.083304327	0.723402406	0.065767386	0.107616869	0.551966037	0.026520231	0.002307058	0.095759387	0.035404117	0.048432845	0.003656075	0.091150872	0.019377022	0.036594604	0.184654393	0.046119002	0.246071199	0.376397822	0.062408664
RNF169	0.034084537	0.002593892	0.097588016	0.039367668	0.016073225	0.001510241	2.94E-05	0.00043901	0.645054924	0.007388005	0.110160753	0.000217297	0.03842108	0.73414278	0.043590483	0.035249751	0.009061048	0.680229322	0.420483893	0.015358043	0.00371696	0.059872964	0.001456033	0.034051007	0.096320059	0.016748201	0.57591205	0.070827153	0.019327338	0.621898405	0.010572258	0.060159799	0.065346361	0.652464935	0.055162568	0.011598471	2.13E-05	0.057128189	0.007274779	0.087189403	0.007162774	0.072613853	0.003173878	0.057487898	0.074431785	0.290446545	0.360940806	0.105903619	0.428875315
EGFEM1P	0.085436017	0.012927097	0.01272039	0.011872883	0.009444236	0.001150962	0.601817006	0.050217175	0.012308986	0.002752997	0.000916971	0.019622501	0.359970237	0.46386871	0.003604596	0.171172259	0.022922636	0.702227878	0.435856044	0.012284575	0.033036067	0.029798899	0.000933988	0.07174732	0.133454766	0.00136449	0.834394476	0.01296034	0.248054124	0.152627271	0.009714053	0.712032434	0.035281342	0.029089245	0.001421354	0.28013452	0.013453091	0.028842115	0.003286745	0.006703265	0.010846456	0.332721792	0.050606466	0.060047362	0.00403718	0.045033269	0.054256976	0.058523157	0.184000957
TMEM229A	0.05864744	0.027035168	0.000282347	0.066478692	0.108646744	0.020405891	8.22E-05	0.073558575	0.172437703	0.084059357	0.020470653	0.016091534	0.107564816	0.15193571	0.000997242	0.131672876	0.01817196	0.300975329	0.198451146	0.002651905	0.01878404	0.087614879	0.000299722	0.000613911	0.145958146	0.011014822	0.301906983	0.004316045	0.155364436	0.314518276	0.089185753	0.057270995	0.010226047	0.025533221	0.550191256	0.037310217	0.015119314	0.055896992	0.048639696	0.107916268	0.002629791	0.040844128	0.005008467	0.103648364	0.134103822	0.836031476	0.289784709	0.139503913	0.340006084
C20orf194	0.043715771	0.175563799	0.004023826	0.006842482	0.000642056	5.85E-06	0.00024336	0.00496747	0.110072154	0.000127191	0.076490313	5.14E-05	0.161111671	0.713524186	0.000737835	0.439436767	0.010503116	0.611416505	0.579626533	0.064329339	0.035256285	0.135881547	0.015270593	0.022292462	0.372394208	0.002312371	0.887932931	0.370500385	0.065468921	0.711779847	0.028416926	0.198054461	0.141304182	0.255891263	0.840894229	0.018297966	0.000564945	0.030565776	0.000258079	0.000141191	0.000637604	0.013635962	0.027486708	0.830064682	0.038143723	0.282591456	0.580835544	0.489600489	0.117775103
TSHZ2	0.167737286	0.000295342	0.062597278	0.140807913	0.037400683	0.017085006	0.000463853	0.022760515	0.332519249	0.025261321	0.042847371	0.003720263	0.044225826	0.409673588	0.010117129	0.621615161	0.01252273	0.436575463	0.860634012	0.115519417	0.27959194	0.209504417	0.000427738	0.015500562	0.170811042	0.000850056	0.594004278	0.04712705	0.07246042	0.413059091	0.337441809	0.178186231	0.569664309	0.432936799	0.16068081	0.002154989	1.07E-05	0.068714418	0.002964514	0.031015879	0.002431915	0.130421217	0.045312493	0.147852902	0.08811998	0.212871971	0.064105759	0.251684746	0.681934674
MBD5	0.028424178	0.004507387	0.026454679	0.023325568	0.004659384	0.000105795	0.000748892	0.000705238	0.361308054	0.001568038	0.036917481	0.000881431	0.086227378	0.726272183	0.004393515	0.494893241	0.008236158	0.872459616	0.692129238	0.062017291	0.0462878	0.146285833	0.001830604	0.007045097	0.26860975	0.001058558	0.831441198	0.242717072	0.075726451	0.294064029	0.008007911	0.049177752	0.06983806	0.379136926	0.199977793	0.012869013	0.000170485	0.028187961	0.000371161	0.00247363	0.001909439	0.050182712	0.048164966	0.399049599	0.084114929	0.204264149	0.2796506	0.197855364	0.240231847
SGO2	8.25E-05	0.066564132	0.042675199	0.103631635	0.019396192	0.000291465	0.022966217	0.031980202	0.668592906	0.002812158	0.008934252	0.001675951	0.109336725	0.121093331	0.006377588	0.590638376	0.002250193	0.260636841	0.014217097	0.193636642	0.065188979	0.161246436	0.021269696	0.000388393	0.092477488	0.005856046	0.118562658	0.622322876	0.025076943	0.319772688	0.004894811	0.00438971	0.017729468	0.191568206	0.144053122	0.017371697	0.008077197	0.004355606	0.038915483	0.000811428	0.000166751	0.004052617	0.012464358	0.04428147	0.397251555	0.089469213	0.087069428	0.040296953	0.111259985
KCNQ1OT1	0.087317921	0.091980931	0.022454511	0.015244745	0.008479482	9.27E-05	0.014102578	0.010947117	0.079108221	0.001206677	0.042924052	0.001844677	0.133401563	0.772159241	0.000482664	0.279964502	0.00062145	0.378630533	0.480718398	0.041012064	0.052523838	0.095009741	0.001876842	0.003714663	0.53357721	0.000885093	0.721616137	0.143778925	0.19343094	0.594854657	0.008825622	0.394263096	0.114383855	0.529440913	0.290515758	0.112802858	0.0003815	0.01479335	0.000233667	0.000434272	0.005423102	0.07592203	0.062022533	0.242706517	0.103816516	0.140049077	0.452866775	0.360288016	0.139833395
ZNF506	0.000324277	0.024858102	0.072830325	0.029787985	0.001233243	2.27E-05	0.001795136	0.000267341	0.224935299	0.005562965	0.041242895	0.027559583	0.267339998	0.219843151	0.001834051	0.037716883	0.01267767	0.470122841	0.084672873	0.000643851	0.002373327	0.044702207	0.011983884	0.009270986	0.060592311	0.046743288	0.25449012	0.061668495	0.007159256	0.041380748	0.116381857	0.08837113	0.001365495	0.265056885	0.022554885	0.04395048	0.022084032	0.004815976	0.004137195	0.010782411	0.021781905	0.009996292	0.002772741	0.006871273	0.616787517	0.039781514	0.033308757	0.026059071	0.36059201
ASTE1	0.074160316	0.013251051	0.385319259	0.021370645	0.077464687	0.006056004	0.00820112	0.017486502	0.181154586	0.022160425	0.000335908	0.002223341	0.003520735	0.257188801	0.113732286	0.177930988	0.022369646	0.009952783	0.534183403	0.60852763	0.228479189	0.259692909	0.00363432	0.013926027	0.130706544	0.000277393	0.608500131	0.064582141	0.012677024	0.04613049	0.000429533	0.072932135	0.037821349	0.333409475	0.099757688	0.038846485	0.029313255	0.008772204	0.04772075	0.108456765	0.003684292	0.040065117	0.007005392	0.558480365	0.000444539	0.009045324	0.185630059	0.372370586	0.247708271
TUBA1B	0.002950226	0.116794554	0.033953864	0.034860604	0.048302531	0.002136752	0.000587058	8.38E-05	0.410062447	5.06E-05	0.412055352	1.07E-05	0.215000358	0.336809769	0.001254782	0.050524759	0.000246232	0.658593634	0.11093639	0.038547517	0.10822019	0.077657968	0.202323945	5.58E-05	0.109671879	0.01859557	0.65978168	0.289178588	0.031525719	0.776769694	0.273168581	0.02063062	0.208759869	0.114838123	0.223880367	0.0120564	0.006631754	0.098749138	0.021502538	4.18E-05	0.009099173	0.000543908	0.002344249	0.018736438	0.41066706	0.047534649	0.506664781	0.375596123	0.01161362
ZNF708	0.000417902	0.017393165	0.068031903	0.007094566	0.043763589	0.03120837	0.010282193	0.013404125	0.037165544	0.018902436	0.010136443	0.020102113	0.216550626	0.02622234	0.00955502	0.021941872	0.003937812	0.211851287	0.197496445	0.000865708	0.039497408	0.101080786	0.00805817	0.000796135	0.02976343	0.020482069	0.492748124	0.002307847	0.085357039	0.067103337	0.013547004	0.018063114	0.000907351	0.591530254	0.006653796	0.047881147	0.019199609	0.024039242	0.095603728	0.016042926	0.140634017	0.022967294	0.012212058	0.000977856	0.106071771	0.09229749	0.06024811	0.008596298	0.093722829
RPS15A	0.026985125	0.077559748	0.000888109	0.04707794	0.004004297	0.00122154	0.001568469	0.034910863	0.057990127	0.001228791	0.006533031	0.001791331	0.024241929	0.518342553	0.026970909	0.813849834	0.008515597	0.95020428	0.186401244	0.059804038	0.023207101	0.053199029	0.035487619	0.010209318	0.098064182	0.001435427	0.167406512	0.025784227	0.345466844	0.231860672	0.048811724	0.669662988	0.001198349	0.007779808	0.411599217	0.016665489	0.011048137	0.027838663	2.07E-05	0.013563302	0.003592031	0.083058346	0.040609491	0.146631254	0.216290645	0.42722295	0.32214519	0.210571411	0.03829091
KLHL13	0.009277089	0.00064701	0.007302493	0.109742672	0.035909003	0.01845822	0.0030394	0.005447944	0.050242592	0.007770259	0.060457043	0.012693825	0.057871947	0.428926866	0.000152966	0.605724985	0.004145596	0.302321331	0.824481362	0.130633453	0.107893939	0.112873723	6.80E-05	0.066147558	0.530968923	0.138916962	0.853157946	0.020722091	0.101303576	0.33451165	0.105167543	0.009644265	0.024301378	0.369320811	0.114956518	0.002707548	0.000136596	0.003197715	0.000285506	0.034874605	0.000311999	0.006344992	0.112857424	0.096318264	0.007597297	0.354406446	0.328268217	0.141553825	0.564631969
DDAH1	0.000337847	0.109615015	0.000659431	0.030872355	0.000287875	9.83E-05	0.000581745	0.006612225	0.300097021	0.001271511	0.009297336	0.070697629	0.363951235	0.326768423	0.008190135	0.20552665	0.048688949	0.348674216	0.000307189	0.005560021	0.002629575	0.000798504	0.10616238	0.003399827	0.015142935	0.019524352	0.001618153	0.311931026	0.129335843	0.047362477	0.049312087	0.194396483	0.000577509	0.00384993	0.388815547	0.0095594	0.228045887	0.001071122	0.001350346	0.026795075	0.001919993	0.006242033	0.007687691	0.039319851	0.951280608	0.014894944	0.004220625	0.011440012	0.043927576
ZNF106	0.002765274	0.000846322	0.027465814	0.413804142	0.024214861	0.000192455	0.005773837	0.032688851	0.739723371	0.010480643	0.017082996	0.072404058	0.027729673	0.394755417	0.071170923	0.371537511	0.005150915	0.300266967	0.003913113	0.129968386	0.000592228	0.028417428	0.067314352	0.000921136	0.039817197	6.97E-05	0.026081041	0.18454569	0.047974413	0.02332047	0.529048679	0.282748694	0.058831818	0.446428266	0.248653926	0.010021135	0.000121088	0.054585453	0.007048974	0.01547931	0.002422222	0.166115795	0.015274541	0.169288919	0.885981957	0.05773273	0.037858397	0.02735984	0.269857532
NME2	0.000122883	0.007234213	0.004058863	0.039578181	0.04365582	0.011912516	0.00337319	0.000141048	0.244818248	0.004975943	0.249519239	0.009442656	0.026878505	0.079976621	0.005061023	0.181131683	0.013644793	0.524902975	0.118981816	0.047366784	0.010626035	0.03430065	0.433606605	0.001473336	0.059187291	0.022708103	0.205192859	0.113065208	0.017332064	0.056860022	0.408652186	0.026153701	0.058490561	0.039414983	0.029789421	0.01944918	0.00909307	0.023080807	0.011657417	0.039899263	0.083399101	0.00075241	0.122203045	0.076341547	0.533318378	0.098651636	0.080043537	0.38346952	0.123843707
C11orf63	0.017575748	0.000429964	0.044896637	0.032535418	0.032837976	0.000343232	0.022921487	0.016289553	0.376276483	0.085625995	0.008396412	0.11703874	0.246913465	0.101998799	0.003840597	0.20120023	0.048024313	0.049931059	0.282079104	0.001797936	0.001638975	0.130952596	0.0004314	0.016050034	0.012656777	0.000240345	0.216462745	0.006926055	0.282969618	0.021090057	0.061061656	0.214592472	0.01680327	0.436071224	0.055120709	0.059674586	0.008806236	0.055978196	0.002134742	0.134619693	0.278005917	0.187410943	0.014424163	0.059319184	0.563695001	0.436640584	0.049318261	0.004116589	0.323148068
DDX39A	0.017619257	0.015629297	0.000414384	0.001078087	0.008353548	0.004816838	2.78E-05	0.00085185	0.119778059	0.001015909	0.171366689	0.004340456	0.427621143	0.016320858	0.008274498	0.061610482	0.002489425	0.42906637	0.039569637	0.030015442	0.132702894	0.067241189	0.347528747	0.000975056	0.011738908	0.003839376	0.008095074	0.187951728	0.000192886	0.247431561	0.050150618	0.008976829	0.189403704	0.013871891	0.142888483	0.028204259	0.038258098	0.027068483	0.105195042	0.000188147	0.011471244	0.00333205	0.010407696	0.010304307	0.148232643	0.012838211	0.050498122	0.107670574	0.002162241
TAS2R20	2.83E-05	0.061933934	0.010312707	0.011228207	0.050729815	0.004668215	0.088916366	0.004047591	0.272213018	1.83E-06	0.202771032	1.03E-05	0.458578758	0.284353386	0.000348975	0.050359982	0.00042501	0.37490686	0.322727474	0.016557864	0.046391261	0.022978926	0.072285304	1.27E-05	0.657491244	0.007827554	0.870808615	0.290494578	0.37248532	0.307206269	0.0086355	0.19235971	0.017593697	0.541430002	0.117204163	0.026566326	0.008856064	0.315004063	0.011101124	4.67E-07	0.019539071	0.19943148	0.053370627	0.011817599	0.047443752	0.003264775	0.217815424	0.39948922	0.041550048
ZNF621	0.031393897	0.110029434	0.026725431	0.062851085	0.002721262	0.000304676	6.10E-05	0.005667934	0.114531401	0.012745232	0.123597295	0.0090739	0.134217622	0.814511958	0.019886287	0.064351166	0.035744297	0.264411849	0.040922747	0.101095074	0.002075795	0.010337765	0.01239378	0.344877812	0.109077892	0.113141315	0.348879488	0.001531421	0.027818128	0.089625876	0.033880415	0.115914163	0.001762899	0.099692352	0.199027471	0.018976891	0.000308768	0.000667473	0.0092376	0.131286458	0.018744982	0.007100453	0.019317502	0.480373838	0.008744418	0.543604197	0.088441564	0.023733095	0.374510318
COX10	0.080322904	0.005164557	0.000861328	0.104232084	0.011944395	0.000592731	0.001384019	0.014658656	0.01750797	0.172121791	0.006819865	0.149823764	0.014151545	0.161226836	0.003117445	0.0375954	0.045146423	0.19884137	0.435558369	0.001895295	0.004611566	0.218683681	0.003872403	0.06772353	0.018537557	0.011350479	0.097633537	0.015243812	0.029546097	0.099218196	0.071132583	0.205895405	0.000281916	0.182722373	0.063883544	0.121000927	0.000339785	0.009234154	0.00091891	0.096011327	0.061010034	0.122959942	0.107172869	0.265044249	0.005216754	0.83560442	0.114792675	0.011266404	0.262775352
USP49	0.030398773	0.007964545	0.022871085	0.021745862	0.014286669	9.01E-05	7.51E-05	0.000633871	0.306414694	0.002584917	0.083626198	0.000458468	0.291221105	0.819392875	0.000739486	0.490258161	0.001077656	0.697591578	0.904659126	0.074146028	0.08649497	0.164470394	0.00111815	0.004410388	0.457985417	0.003764778	0.916536855	0.242454146	0.028632177	0.686397654	0.034856943	0.049784519	0.210627054	0.46754593	0.516363936	0.016888495	3.99E-05	0.041798686	0.00321667	0.001118078	0.000782637	0.017036543	0.025900828	0.226178701	0.074727378	0.332190485	0.607376776	0.517176549	0.352179264
COX7A1	0.009780108	0.163914316	0.025777406	0.011054312	0.001546355	0.00016029	9.50E-05	0.001260742	0.344690275	0.000623963	0.082344097	0.001161947	0.138535857	0.5657895	0.003091597	0.044364038	0.0362914	0.806808363	0.09868775	0.000299937	0.000969312	0.060041978	0.002527047	0.065935825	0.126061053	0.006473008	0.074306497	0.059922577	0.370821323	0.698272943	0.00938292	0.136961106	0.016103381	0.0378006	0.326353932	0.009849608	0.027809225	0.06136723	0.004092537	0.020652231	0.218602333	0.001228863	0.000885883	0.130693117	0.072030708	0.122921961	0.530830568	0.18559258	0.036678967
ZKSCAN8	0.005286685	0.014157289	0.010045618	0.074984919	0.018390442	0.000452365	0.000238047	0.000781991	0.45588819	0.001142203	0.047128917	0.000306471	0.110577255	0.477842734	0.001743154	0.258302105	0.003759895	0.942892058	0.446270813	0.04995303	0.016186451	0.097638993	0.005588525	0.00062705	0.197280332	0.002942975	0.49600834	0.30162776	0.023507504	0.535115345	0.021626821	0.011658063	0.157607772	0.384762822	0.114707091	0.005481187	6.83E-05	0.02881397	0.002935149	0.000818105	0.001501194	0.007304576	0.04161	0.314370443	0.087438542	0.310337894	0.40614858	0.338081245	0.228489815
MDM4	0.006491173	0.27610075	0.014900185	0.064953912	0.007428715	8.51E-06	0.002299878	0.007245198	0.125065211	0.000371735	0.023336625	0.000693751	0.208586261	0.53290245	0.000466868	0.78075658	0.000746881	0.587073161	0.375301248	0.06279501	0.032498154	0.09366776	0.005932439	0.007721293	0.402222005	0.00054161	0.981071214	0.347534132	0.190841536	0.680803924	0.069695182	0.463096735	0.017545161	0.3342493	0.905188997	0.060548371	0.00202008	0.013922724	0.001326078	1.50E-05	0.00037353	0.004609412	0.026752786	0.343598797	0.349173502	0.494875722	0.858466997	0.576795671	0.250538415
KIAA1549	0.011685275	0.018092623	0.038911678	0.037238347	0.008359436	4.99E-06	0.00059589	0.003230096	0.097012482	0.002311222	0.067939212	0.011968734	0.038894015	0.930012456	0.002714513	0.332428927	0.025575869	0.958355034	0.472407031	0.025706183	0.006563833	0.029767595	0.002539469	0.037586713	0.193300411	0.001029049	0.863504219	0.209701072	0.133630815	0.323510865	0.151121374	0.609699809	0.006933953	0.61294667	0.452711476	0.020132484	0.000293404	0.087075961	0.000241565	0.01975023	0.000553026	0.188890131	0.007658541	0.444940463	0.392680088	0.104786797	0.677606316	0.135241753	0.197794623
TMEM70	0.336413945	0.008370636	0.002569049	0.012649884	0.045960544	0.0103168	4.09E-05	0.008338758	0.051592471	0.014488853	0.14029714	0.025779058	0.005092758	0.375436587	0.000307835	0.196591643	0.075208355	0.868068291	0.894059548	0.024892493	0.052228101	0.108969836	0.000487187	0.271633103	0.132314609	0.040359849	0.484060463	0.036088139	0.080203216	0.49231116	0.03858356	0.042842991	0.065595717	0.128036438	0.084696782	0.006725953	7.70E-05	0.005634333	0.002156999	0.076811538	0.027299171	0.001095606	0.028319711	0.327480375	0.000602639	0.448480835	0.505959579	0.314818249	0.305279204
UPF3A	0.231218078	0.074115657	0.069521789	0.005875718	0.085775192	0.00297191	0.004143011	0.011456741	0.00225644	0.019977184	0.048193757	0.022532915	0.096654783	0.346501601	0.01374531	0.619115648	0.007023198	0.472177994	0.160292022	0.195000522	0.153564382	0.170071376	0.000727496	0.0034223	0.15262684	0.014752209	0.378309738	0.01960972	0.029967768	0.110874715	0.025274531	0.173363901	0.000788596	0.257642566	0.081685132	0.126179161	0.000762533	0.000724768	0.016957277	0.015946573	0.013536449	8.25E-05	0.003773178	0.180084146	0.004859701	0.037507016	0.70208062	0.582305757	0.0768068
ZFP69B	0.029004666	0.040251433	0.012889403	0.0143314	0.011934056	4.33E-05	0.0009141	0.000143202	0.049514486	0.001531636	0.041809455	0.006372491	0.059144499	0.860581814	0.000705095	0.2284896	0.008560184	0.947223001	0.729263729	0.015222847	0.013271801	0.095958268	0.001687151	0.008829499	0.168967119	0.003136471	0.698601923	0.245425733	0.05002253	0.435598935	0.013855162	0.213822149	0.003305987	0.334765314	0.094898023	0.023258867	0.001233315	0.02306853	0.001766632	0.007264728	0.002628929	0.007827698	0.012578732	0.084668135	0.121303341	0.119686013	0.671165294	0.115907343	0.081127475
PFDN5	0.002572352	0.084806777	0.003463153	0.13166225	0.004688032	0.000612978	0.003942622	0.006886997	0.256382147	0.000553026	0.08773751	4.78E-05	0.058070685	0.734810934	0.000600269	0.235919571	0.002310935	0.942664745	0.425470713	0.063251001	0.01074601	0.061357681	0.016286682	0.001870596	0.263535982	0.001581752	0.593592515	0.121637275	0.707368562	0.83727373	0.064474946	0.456890565	0.014856317	0.047373821	0.582636531	0.010106933	0.005826752	0.084861703	0.000331887	0.01356761	0.037554834	0.094339145	0.028789128	0.719072397	0.232468588	0.194395837	0.631330973	0.39811055	0.093765764
CHRM3.AS2	0.122115882	0.062404212	0.055970011	0.007692932	0.014807135	3.04E-05	0.002579747	0.001702229	0.119781649	0.000332103	0.061997044	3.25E-05	0.190231035	0.750505675	0.001089646	0.292233604	0.000355365	0.404370138	0.502507159	0.073055269	0.070516051	0.182823034	0.001466946	0.000978144	0.384973119	0.000430036	0.938135998	0.416509931	0.123800054	0.553351169	0.009459529	0.296468337	0.047838858	0.54523215	0.681957004	0.078914725	0.001193826	0.045307682	0.001791761	5.60E-05	0.000432908	0.142385392	0.019933961	0.060660807	0.241413215	0.067380478	0.39168999	0.358506916	0.203280154
ARPC2	0.010810341	0.02845541	0.005639358	0.008857787	0.072968752	0.000894283	0.016132028	0.009685119	0.044298055	0.004033734	0.276455433	0.000418404	0.286779449	0.653274676	0.000369079	0.01594406	0.000630137	0.98368144	0.670156098	0.120052328	0.181385418	0.010178804	0.097143442	0.000116349	0.26500038	0.013149887	0.886114999	0.065057301	0.10838188	0.315488701	0.03609137	0.036776541	0.713704328	0.691637276	0.387457914	0.00429508	0.000958471	0.015058213	0.034212553	0.001561361	0.239571733	0.001529267	0.05913854	0.043805591	0.006892813	0.00752514	0.133285465	0.790303451	0.100068934
GOLGA1	0.069618286	0.748992599	0.232324345	0.003369169	0.013774317	0.000573704	0.004417567	0.000455739	0.003508386	0.021150942	0.046739268	0.026751565	0.019198029	0.7231598	0.003879942	0.074101513	0.102745932	0.149129116	0.320418872	0.151892344	0.064730189	0.093954737	0.004862501	0.05477895	0.394227197	0.022256133	0.598818064	0.005120401	0.014564887	0.118706613	0.007436397	0.139960981	0.000218733	0.235550456	0.017039343	0.158388866	0.153781212	0.001118078	0.037147953	0.189990655	0.354626077	0.022092145	0.009815361	0.32732328	0.000858528	0.027026122	0.97061071	0.070958042	0.275300127
IPP	1.44E-05	0.434080904	4.01E-05	0.001076723	0.056677511	0.000929034	0.003421869	0.000337631	0.331442849	1.28E-05	0.042061611	0.001636677	0.093231513	0.039462155	0.001323278	0.426057664	0.016338233	0.743528895	0.002164394	0.106546214	0.04142634	0.350403693	0.473998439	0.003747259	0.009513377	0.008021697	0.332489452	0.28200508	0.022397073	0.854674397	0.001545709	0.001363916	0.154244096	0.049619742	0.062370898	0.008391601	0.022436418	0.020551857	0.010770565	6.04E-05	0.07014148	1.08E-07	0.006508261	0.641305116	0.136800493	0.158709158	0.317958274	0.286183021	0.002461137
THAP9.AS1	6.03E-05	0.382428589	0.145886994	0.008706149	0.004126497	0.003938242	0.005786904	0.004102589	0.003272744	0.014042412	0.000752338	0.002487558	0.223252563	0.03251115	0.003349568	0.314022581	0.042236153	0.417261515	0.044513665	0.072493591	0.324443452	0.098403286	0.04985402	0.000599839	0.182134776	0.019808243	0.442262603	0.987204437	0.033340204	0.286236582	0.003312449	0.024929756	0.049206902	0.429917323	0.173247947	0.099032956	0.844959374	0.091671481	0.169891306	0.097652563	0.006558951	0.037982321	0.046061133	0.00078795	0.229310757	8.10E-05	0.03531121	0.104716076	0.162657344
LINC01473	0.002380579	0.008671902	0.0549662	0.002285662	0.017048964	0.05231871	0.001256505	0.158961098	0.005752728	0.012061498	0.034421343	0.000379346	0.137819167	0.095162599	0.000414312	0.000728286	0.0031005	0.180177053	0.005628948	0.128583972	0.221461771	0.036031203	0.02680168	0.0053867	0.101065565	0.000254274	0.502377635	0.003733474	0.338580099	0.240037632	3.45E-05	0.075109489	0.041890587	0.399834354	0.02963484	0.027255661	0.280175158	0.18376711	0.097108548	0.000575786	0.198014828	0.0163429	0.014340015	0.044534128	0.000964717	1.76E-05	0.021960396	0.137853989	0.038665984
ZEB1	0.000248099	0.05884309	0.000773734	0.013794349	9.52E-05	0.000145284	0.000122811	0.00036434	0.219623664	0.001150818	0.016167568	0.013125691	0.398825876	0.332885563	0.030295097	0.453913235	0.057911149	0.74547154	0.003455255	0.018789138	0.001789536	0.01799268	0.205717346	0.008859869	0.008059247	0.000513824	0.015493454	0.260617096	0.018915144	0.149077493	0.035814444	0.077158324	0.002096976	0.100918379	0.100758053	0.008019543	0.095970761	0.000516337	0.011794121	0.094995812	0.008337178	0.002995747	0.009079141	0.096231963	0.182039069	0.009754548	0.012558054	0.024930402	0.024189947
USP54	0.010572545	0.259525762	0.011789597	0.082215075	0.013428536	0.198807481	0.001203734	0.541988951	0.454230081	0.010043105	0.017246911	3.79E-05	0.117112764	0.256681115	0.029893385	0.266616559	0.001926096	0.402592484	0.495045741	0.05189826	0.093952081	0.042659403	1.26E-05	0.012208325	0.571185211	0.071146297	0.899147317	0.026249408	0.491724497	0.653439237	0.000260735	0.046677378	0.104283994	0.071019142	0.72654516	0.039292424	0.009219292	0.03429627	0.444588436	0.014568047	0.003711791	0.000610178	0.030770616	0.365380666	7.39E-05	0.191834434	0.162049428	0.459717909	0.05495543
ZNF702P	0.033405469	0.294428764	6.10E-07	0.133250715	0.010886878	0.004505879	0.000401963	0.012953519	0.012636386	0.147974025	0.023506212	0.175835699	0.342501648	0.052244112	2.47E-05	0.14076548	0.039191834	0.641661666	0.577477539	0.000193389	0.02139441	0.005407953	0.027334208	0.006809383	0.284124349	0.018577046	0.135214756	0.033421983	0.052032307	0.417375244	0.087152929	0.300669181	0.040306431	0.065082718	0.020402301	0.028738295	0.003313885	0.016164984	0.039167423	0.04343626	0.042585451	0.002025034	0.124294313	0.288800713	0.008715196	0.591211685	0.059649313	0.016445858	0.071867151
LOC101928020	0.531978407	0.070527252	0.051870689	0.0629651	0.007322166	0.000182332	8.03E-05	0.025664181	0.317941474	0.000558411	0.018202905	3.69E-05	0.22412721	0.481902136	0.005594197	0.411010256	0.000477853	0.626960613	0.692955636	0.056455511	0.098047525	0.371478565	0.005821941	0.001568038	0.468965094	6.40E-05	0.758952382	0.171725249	0.113095364	0.730363248	0.021648647	0.379571018	0.135725817	0.2928711	0.918092939	0.1029479	0.000236898	0.016639283	0.001390553	0.00010881	0.004697509	0.053295023	0.020464048	0.678147675	0.034293183	0.47661484	0.813591791	0.71319693	0.122773051
MMAB	0.013138615	0.099910116	0.040405225	0.047524812	0.004854029	0.00019224	0.000187142	0.000290603	0.284350657	0.000989416	0.066568798	0.001422144	0.069800223	0.703416858	0.004865876	0.171228549	0.001607168	0.932049085	0.422078102	0.033706447	0.035697916	0.03951866	0.066499944	0.003548234	0.415733002	0.000381572	0.736375203	0.182428934	0.113717639	0.589062691	0.023574061	0.225647251	0.048539465	0.323999165	0.474102906	0.016086795	0.023584185	0.114877971	0.028889287	0.011555463	0.003452168	0.032047764	0.021042598	0.402718347	0.070193031	0.037143071	0.480050028	0.190976732	0.038849931
HEATR1	0.004877364	0.034012523	0.001420564	0.017728893	0.002637114	7.05E-05	0.003074222	0.005174967	0.460111722	0.000178742	0.028034169	1.58E-05	0.120233906	0.32033214	0.009241477	0.399001782	0.003250415	0.580711189	0.037233681	0.117245806	0.001057481	0.103143335	0.146808883	0.000381715	0.074280578	6.33E-05	0.550620394	0.161723823	0.30243506	0.756666899	0.037256441	0.154980889	0.106264118	0.283472277	0.636096439	0.043061115	0.002414683	0.081322838	0.014673662	5.44E-05	0.016927337	0.030403153	0.085206406	0.548859542	0.285288558	0.083905494	0.242972602	0.589506261	0.087228389
SULF2	0.313396356	0.001193108	0.013194474	0.141835561	0.017980833	0.000749466	4.28E-05	0.021464485	0.301195678	0.084336642	0.029811751	0.028130594	0.02813519	0.72649246	0.017583574	0.150654685	0.035130781	0.51008963	0.149430238	0.033740982	0.018477605	0.058929679	0.001303246	0.454185997	0.022400734	0.101030169	0.072798016	0.001208042	0.037980167	0.165783656	0.618389767	0.089539144	0.122888216	0.161050355	0.167843835	0.003300099	6.57E-06	0.003889994	0.000182762	0.716940204	0.006640944	0.015605747	0.001723553	0.38597449	6.60E-05	0.618642354	0.444646736	0.147408901	0.365058508
LOC102724094	0.011302303	0.403269255	0.002459701	9.17E-05	0.009351041	0.009068228	5.73E-05	0.000123673	0.024289028	0.000198558	0.163856734	0.000378628	0.185132569	0.51189112	0.004612356	0.070967088	0.004036965	0.953547854	0.117772949	0.457084492	0.06259778	0.088784114	0.140169195	0.008576913	0.175758947	0.002361122	0.721277393	0.092485242	0.089440709	0.833120918	0.001969821	0.016503225	0.01845542	0.005708644	0.10162753	0.003678261	0.010716931	0.007688409	0.020430303	0.004345985	0.200328743	0.000224262	0.051626791	0.361733458	0.003861849	0.012932267	0.475558903	0.609698803	0.069404399
RTF1	0.073817766	0.030453843	0.006355187	0.021509718	0.007531817	5.46E-05	0.03520739	0.006383188	0.225694637	0.007286626	0.014531645	0.000295199	0.173371152	0.064226308	0.009969224	0.627680247	9.80E-06	0.429782629	0.128990709	0.142901837	0.022564362	0.958004802	0.07265126	0.000399737	0.058392484	4.06E-05	0.515068839	0.181172249	0.147598951	0.166543569	0.019480125	0.276088185	0.000747599	0.019238308	0.099864739	0.439579861	0.022926728	0.030625943	0.001806193	6.93E-06	0.004136334	0.033018333	0.03236863	0.161390177	0.728056657	0.564738804	0.23316338	0.234552461	0.207697326
NUP153	0.019849455	0.01747365	0.120411678	0.037285088	0.006769966	0.001309134	0.001708547	0.000747599	0.160995717	0.007199247	0.018135128	0.001585341	0.017886706	0.158883699	0.034707818	0.306112207	0.017679927	0.320787198	0.277621509	0.298437763	0.038999056	0.275452053	0.037876562	0.002081467	0.050842897	3.07E-05	0.358082086	0.228388221	0.131874845	0.363135966	0.009112097	0.039631742	0.014101286	0.459072514	0.024592161	0.015332626	0.006985432	0.014871897	0.011403754	0.025332401	0.100720862	0.111419377	0.046444679	0.271454756	0.178876571	0.024915397	0.143748411	0.055211175	0.178391
HIST4H4	6.42E-05	0.049901837	0.002159081	0.084458197	0.000126473	0.000106297	0.000298717	0.00049968	0.049914761	0.000156197	0.031532181	0.467016489	0.510473751	0.020955363	0.02070809	0.017510483	0.089902443	0.317227799	0.000131355	0.006738015	0.007697312	0.002045209	0.037176098	0.00040986	0.018160688	0.136081649	0.003133671	0.351293561	0.007509344	0.02359675	0.104136449	0.012879208	0.00175895	0.047120014	0.032147276	0.0108578	0.176819982	0.004432358	0.012542905	0.290432114	0.004094116	0.005311456	0.001788459	0.000915105	0.478118008	6.39E-05	0.006427344	0.031706004	0.012245588
CTTNBP2	0.001403261	0.193040429	0.001556263	0.014166766	0.000694469	0.000502839	0.012233024	0.011870801	0.184373446	0.000577653	0.013305259	0.000129201	0.220227702	0.562355892	0.000799079	0.236187092	0.001128992	0.172704147	0.358791381	0.061488066	0.025797941	0.089309892	0.00751717	0.001824645	0.295133823	0.000186496	0.986021776	0.126450199	0.847869789	0.672155249	0.002020726	0.249274407	0.042900286	0.261471136	0.430379057	0.021552653	0.013230948	0.055225678	0.002094391	0.000363407	0.029722505	0.018873214	0.063289413	0.821603975	0.039130088	0.063300254	0.351382949	0.289392762	0.034575135
UBE2G2	0.006114376	0.071694261	0.016925112	0.041576039	0.001501194	4.67E-07	0.000116636	0.000960338	0.080923209	0.001696916	0.001655201	0.004928412	0.184834822	0.833663139	0.008016455	0.999359883	0.004110056	0.3359362	0.133031228	0.043302213	0.028206772	0.288006768	0.005483054	0.10854199	0.211896591	0.097860275	0.758943479	0.038576954	0.017148691	0.266088482	0.040643452	0.193938051	0.004169433	0.552238225	0.350192247	0.097179341	0.003391211	0.006533534	0.00039227	0.003302612	0.000326072	0.009289941	0.001506579	0.376093326	0.171137652	0.160844653	0.741034479	0.103756277	0.420578451
AGBL4	0.088564196	0.001455243	0.076276067	0.011722538	0.010791171	1.15E-05	2.64E-05	0.005299968	0.195622797	0.005176044	0.001904772	0.014068977	0.140218808	0.241640529	0.119688742	0.957826958	0.069206738	0.750188614	0.500298788	0.096426033	0.313211763	0.538268293	0.002450223	0.120611062	0.124526221	0.002894511	0.106471256	0.116252477	0.000349119	0.083088501	0.022126178	0.017309735	0.081504273	0.256110463	0.40559078	0.044912145	8.18E-05	0.005241668	1.68E-05	0.028566984	9.60E-05	0.119827456	0.000574207	0.100876592	0.023299648	0.391705212	0.438553648	0.055974319	0.325436925
ZFC3H1	0.000875113	0.066262579	0.035943897	0.014276976	0.011684126	5.52E-05	0.000833398	0.000105005	0.304547652	0.000360894	0.082289099	0.000166177	0.183744637	0.749198875	0.001347689	0.22184424	0.00193385	0.816568834	0.268883517	0.086450024	0.040024335	0.036215222	0.01497105	0.003509463	0.408085554	0.001854585	0.883349402	0.156384689	0.112294382	0.510676222	0.026532724	0.094983176	0.09880952	0.521106283	0.414522196	0.015009103	0.002726934	0.048176453	0.002162384	0.000333323	0.004800827	0.016179271	0.023362328	0.234788246	0.204543875	0.089157393	0.541405303	0.358989616	0.190113071
IQCJ	0.07587213	0.029322948	0.094134592	0.018485503	0.012305468	1.76E-06	0.034707243	0.01166072	0.177368018	0.001060927	0.023020281	0.000107231	0.18030191	0.780102785	0.015861205	0.280686218	0.001369588	0.421979594	0.369194662	0.05646025	0.02620956	0.475610813	0.001140192	0.004837731	0.155618817	0.000160936	0.905076417	0.37134782	0.036255716	0.085277199	0.008626382	0.595499261	0.016040988	0.182148849	0.340469039	0.214264211	0.00036434	0.05935853	0.000420774	0.000181829	0.000338349	0.313180674	0.006597219	0.200498474	0.15269031	0.096483687	0.277077422	0.185012451	0.307896251
MMAA	0.000148299	0.032189494	0.001613989	0.020509927	0.002109684	0.000497311	0.001894146	0.002039896	0.302856085	0.000117211	0.012254276	0.002175739	0.285435529	0.351477292	0.013454599	0.133843984	0.00097362	0.492288759	0.027804846	0.135046318	0.002338074	0.017108915	0.141489135	0.000273228	0.082925447	6.10E-05	0.665968321	0.192702906	0.328777554	0.621591467	0.04032316	0.35728333	0.014974425	0.445884179	0.126267401	0.014295357	0.006062322	0.108746112	0.014540117	0.000181757	0.003344327	0.029780949	0.144960078	0.197472967	0.131936592	0.002935939	0.077817576	0.259577673	0.048074428
SERTAD1	0.424161687	0.005379951	0.322558173	0.001705101	0.043785415	0.001261747	0.00167473	0.071405416	0.174412299	0.052652142	0.005203184	0.000366566	0.521371506	0.11111926	0.022476266	0.154665336	0.001302241	0.095973561	0.023391837	0.14466671	0.729863891	0.923032947	0.095367368	0.002197565	0.019883846	0.004253939	0.197804818	0.07742089	0.05165551	0.079545472	0.002041404	0.00686079	0.163589573	0.16455849	0.332147118	0.036673726	0.326953304	0.00753993	0.001820696	0.004202962	0.002467527	0.038581406	0.000509588	0.199640197	0.00521022	0.031072313	0.034243642	0.023345743	0.069043685
ACTA2.AS1	0.112200111	0.001444545	0.074226657	0.15730385	0.007219925	1.09E-05	0.001500189	0.022782773	0.542534115	0.003687666	0.036642494	0.000497239	0.14621784	0.780647877	0.006830133	0.541662772	0.001200646	0.702065112	0.843095635	0.059931911	0.085348567	0.284308942	0.000309127	0.009305952	0.35790618	0.000561068	0.847153888	0.167419723	0.052375359	0.359057609	0.199772665	0.250761995	0.224527987	0.408697275	0.309265659	0.029303778	3.05E-06	0.037784373	5.64E-05	0.004005804	5.22E-05	0.195067797	0.01244131	0.802102921	0.198600702	0.433439746	0.55859194	0.29368838	0.499859096
MBNL3	3.11E-05	0.166517219	0.001394861	0.001084261	0.014008666	0.025263833	0.000204517	0.107504577	0.428625959	0.00188072	0.09228392	0.001285368	0.003598852	0.130689025	6.41E-05	0.431769359	0.09617596	0.425642239	0.000482592	0.005437462	0.001488127	0.002387328	0.093704161	0.00646949	0.218956873	0.079144048	0.103330657	0.534493787	0.358929808	0.328996682	0.006797752	0.032344004	0.02730994	0.77955159	0.317884896	0.001116858	0.07980847	0.039318917	0.120286319	0.013340584	0.006903654	0.000997098	0.061414976	0.056501462	0.4268165	0.080686203	0.067159555	0.06010595	0.005929352
FABP3	0.11253146	0.147972087	0.027849145	0.037302607	0.004632316	0.005398834	0.000510522	0.00078077	0.123319867	0.000654764	0.151439727	6.78E-06	0.276777233	0.38894701	0.002453957	0.035402179	0.002746391	0.658167871	0.933942333	0.022632212	0.083823141	0.075934164	0.039273469	0.000768493	0.444076658	0.002178611	0.809169234	0.109798962	0.233277467	0.884170558	0.009513162	0.030578341	0.439172334	0.07906744	0.581932549	0.014583842	0.00164716	0.066656608	0.003151118	0.005259976	0.176101927	0.022449629	0.030536554	0.241375665	0.003682497	0.071469245	0.546197909	0.622411332	0.036750837
RBM20	0.041851601	0.000200568	0.014984189	0.417312995	0.009774364	0.022990988	0.000410507	0.001297933	0.103201707	0.187723696	0.010628907	0.087333789	0.306105171	0.257929185	0.230385218	0.311009639	0.031095001	0.770488208	0.349764976	0.672149577	0.708946257	0.171224959	0.050258962	0.003673809	0.011526888	0.000583253	0.253212254	0.000962707	0.001283071	0.043342779	0.315396728	0.001860329	0.224580113	0.016658453	0.250190768	0.008953997	0.000268059	0.011832246	0.032948186	0.042516094	0.000289814	0.023514684	0.022757284	0.074056567	0.005155725	0.092259724	0.030269249	0.051606113	0.427882129
ARID4B	0.025394291	0.05217935	0.056590994	0.007394754	0.021325627	0.00125629	0.001151106	0.004598427	0.029044443	0.013763834	0.036066384	0.003695277	0.664595395	0.228235865	0.019367832	0.012736832	0.000215861	0.217812624	0.002322422	0.030931373	0.060632805	0.0846448	0.12300137	0.000683412	0.004779144	0.045614979	0.074472351	0.005848435	0.044094004	0.145210223	0.024071049	0.045865698	0.000318605	0.134390584	0.038886261	0.070045629	0.096625058	0.00190628	0.058083895	0.000676806	0.022922564	0.006514507	0.000475843	0.011248957	0.042477179	0.015738645	0.206138586	0.021262445	0.020813993
ATG101	0.002317181	0.160285273	0.017521324	0.001081892	0.023702006	0.020060829	0.000147653	0.00286414	0.096801897	0.001132223	0.094297646	4.04E-05	0.081781701	0.403876309	0.000163233	0.112350816	0.008418741	0.670015517	0.538732254	0.248541347	0.050850795	0.109475654	0.056101976	0.00089256	0.402069003	0.004687888	0.835857006	0.293179259	0.538705976	0.956609331	0.002082257	0.020066932	0.081893419	0.659897563	0.590654817	0.001322488	0.036823856	0.034147145	0.025501486	0.007707795	0.452244715	0.009212399	0.046437715	0.204542798	0.027826744	0.008489534	0.303915468	0.304447493	0.092448123
THAP12P2	0.00954583	0.00671942	0.028195931	0.017948955	0.009863466	1.25E-05	0.003059862	0.001579885	0.373888473	0.000727065	0.038997189	7.77E-05	0.363182347	0.792054539	0.002255435	0.494484637	0.000189368	0.811202202	0.419591584	0.043222589	0.034998529	0.206143468	0.003445563	0.000329231	0.357797693	0.001595537	0.98904355	0.263869844	0.07922238	0.286614528	0.018423829	0.093772513	0.053331281	0.52054798	0.383366992	0.047562147	0.000278039	0.027745899	0.001280271	4.61E-05	0.00079233	0.089150859	0.020123509	0.187737195	0.292224485	0.206031966	0.486528887	0.353606111	0.251749006
ZNF226	0.002696348	0.105521724	0.082075356	0.058783785	0.036865714	2.96E-05	0.000400455	0.008005111	0.174316233	0.006012925	0.017851166	5.29E-05	0.182615753	0.450709525	0.000605439	0.361939232	5.64E-05	0.273576251	0.857563774	0.16446946	0.04444359	0.559189014	0.000516481	0.000643564	0.359601983	0.004162899	0.581292827	0.12192217	0.024365494	0.150570753	0.01556475	0.176436148	0.019861948	0.433603374	0.799787427	0.006377875	0.00052402	0.049108395	0.023201285	0.000347755	0.005508255	0.006695583	0.000781416	0.135569225	0.063258181	0.062533018	0.921847342	0.560443832	0.224057924
GTF2B	0.01875446	0.037972269	0.002164969	0.028143446	0.003746756	0.000714572	0.012904409	0.012360537	0.035610465	0.008109434	0.279240775	0.005323518	0.203355757	0.705915294	0.000174936	0.354539273	0.013092018	0.751456859	0.786409975	0.023752911	0.023472898	0.054307163	0.002229803	0.021128397	0.434342537	0.011768848	0.745352714	0.158625082	0.243472605	0.624903593	0.037729447	0.090675136	0.080236603	0.171732429	0.469585862	0.035565807	0.000150094	0.038316542	0.005551765	0.01280741	0.008369775	0.022866705	0.266368567	0.281736411	0.029403649	0.174452506	0.411579975	0.324794761	0.192984499
CCT3	0.084078671	0.242125239	0.001977791	0.003444988	0.00159008	0.003168637	0.001287738	0.009212686	0.030290358	0.00029125	0.186470458	3.77E-05	0.394197042	0.446650267	0.000473474	0.150900738	0.000859461	0.474924422	0.337078438	0.208182611	0.105759664	0.244188003	0.055890818	0.001096898	0.329310225	0.001232166	0.577138436	0.407858456	0.425002301	0.959922247	0.00157529	0.11475534	0.043429224	0.144561957	0.485207584	0.033374668	0.004474934	0.029381105	0.003680989	4.98E-05	0.046216863	0.009062987	0.121276058	0.386629218	0.013406853	0.012673649	0.355748858	0.191602095	0.042572097
PTRHD1	0.001899315	0.017778075	0.011280691	0.169878095	0.063663625	0.003557855	0.004034955	0.009765317	0.454325644	5.89E-05	0.114804234	3.19E-05	0.450248365	0.532087038	0.00091812	0.13042732	0.00014794	0.982256316	0.548611479	0.099918229	0.173633862	0.024950147	0.063581775	5.21E-06	0.220579801	0.001613558	0.937708727	0.250276926	0.311565788	0.496930158	0.070512533	0.099292148	0.451993708	0.306816405	0.776541448	0.002199001	0.002927754	0.141768071	0.007520258	1.29E-05	0.012526678	0.062409525	0.015840455	0.231724399	0.325473111	0.013362913	0.201837081	0.605518565	0.056612246
TBC1D4	0.001011602	0.007072739	0.014217743	0.284590033	0.005735353	0.005609993	0.012184416	0.0049455	0.081483882	0.000965579	0.038692549	0.065304718	0.260002287	0.00017149	0.015027986	0.130059426	0.002468388	0.010238755	0.013485688	0.060517928	0.35879813	0.092233518	0.012770505	2.69E-06	0.003512981	0.000538307	0.114751391	0.390346358	0.007601031	0.011881715	0.021024936	0.00079635	0.142217456	0.030673402	0.010686417	0.017299683	0.173737826	0.131738931	0.081210187	0.002610692	0.001264044	0.094369229	0.267539023	0.012428315	0.359593296	0.000325138	4.96E-05	0.001674156	0.054639374
MT.ND1	0.058283279	0.0003731	0.016784531	0.027094546	0.187005857	0.032352619	0.336722104	0.276591347	0.573621111	0.350959986	0.348078578	0.000515117	0.003900835	0.038833489	0.551753084	0.002181482	0.036669059	0.000798504	0.044408983	7.37E-05	0.000954307	0.111427562	0.007761069	0.27931803	0.03921201	0.017229752	0.031022485	0.000461555	0.021773864	0.000220241	0.044910638	0.39650593	0.014872615	0.01278587	0.001979586	0.222555187	0.000278326	0.043895123	0.027173595	0.000295342	0.01940689	0.17671609	0.121763424	0.076024342	0.003283514	0.348346386	0.019298044	0.107829464	0.150769778
BMP2KL	0.237697727	0.039708567	0.012883947	0.002062872	0.0090739	0.000200281	0.00122994	0.002438807	0.313034852	0.00033318	0.221537734	0.000148443	0.197946548	0.623237442	0.002432202	0.356971726	0.000668765	0.219136369	0.700673446	0.050680849	0.057055457	0.195438563	0.01051324	0.009185905	0.668231689	0.000770359	0.984330281	0.313727346	0.040457494	0.496299841	0.003995107	0.081565229	0.102613751	0.27560326	0.262616103	0.107552179	0.000202076	0.073091455	0.001834122	6.50E-05	0.00192904	0.093495157	0.119060579	0.450662282	0.029979902	0.142129647	0.270409589	0.290432903	0.150364979
NPHP3	0.001629138	0.135892819	0.090841924	0.002922871	0.048686365	0.000116708	4.61E-05	0.000138607	0.220884369	0.000810136	0.113140453	0.00011118	0.133962379	0.410754941	0.004104455	0.213943416	0.002879362	0.512742863	0.290905982	0.134190626	0.215263714	0.216418805	0.135975746	0.020412497	0.136680231	0.026303975	0.62435211	0.190500279	0.018991178	0.54501173	0.011320324	0.020234796	0.136173622	0.863234616	0.533069812	0.003159518	0.01728001	0.009451344	0.002808568	0.000273013	0.065005822	0.003677471	0.000371951	0.470259042	0.078414004	0.032092135	0.848342293	0.563963024	0.131073648
[truncated: 13,234 more rows]
[truncated: 54 more columns]
