# Supplementary material for: Twelve-hour rhythms in transcript expression within the human dorsolateral prefrontal cortex are altered in schizophrenia
Source: PLoS Biol. 2023 Jan 24;21(1):e3001688. doi: 10.1371/journal.pbio.3001688 (PMC9873190; doi:10.1371/journal.pbio.3001688)
Supplement: S11 File — (Tab 1–2) Results of Metascape analysis of 12 and 24 h rhythms from mNP and SZ cohorts. (Tab 1) Top 100 enriched biological pathways. (Tab 2) Full GO list and membership results used to create cytoscape images. (Tab 3–4) Results of Metascape analysis of 12 h rhythms that either peak during the morning/evening or afternoon/night in the mNP and SZ cohorts. mNP, match NP; SZ, schizophrenia. (XLSX) [file pbio.3001688.s022.xlsx]

## Sheet: 12_24_Heatmap
GO	Description	_LogP_SZ 12h	_LogP_SZ 24h	_LogP_mNP 12h	_LogP_mNP 24h
GO:1903008	organelle disassembly	0	0	-3.05776	0
GO:0033235	positive regulation of protein sumoylation	0	0	-3.22127	0
GO:0042273	ribosomal large subunit biogenesis	0	0	-3.51664	0
GO:1904869	regulation of protein localization to Cajal body	0	0	-3.48311	0
GO:0016226	iron-sulfur cluster assembly	0	0	-3.00178	0
GO:0051457	maintenance of protein location in nucleus	0	0	-2.43783	0
GO:0006403	RNA localization	0	0	-2.38224	0
GO:0043467	regulation of generation of precursor metabolites and energy	0	0	-2.31536	0
GO:0032012	regulation of ARF protein signal transduction	0	0	-2.02526	0
GO:0060079	excitatory postsynaptic potential	0	0	-2.48869	0
GO:0002183	cytoplasmic translational initiation	0	0	-2.42671	0
GO:1900034	regulation of cellular response to heat	0	0	-2.09572	0
GO:0009249	protein lipoylation	0	0	-2.04284	0
GO:0009060	aerobic respiration	0	0	-2.26526	0
GO:0043968	histone H2A acetylation	0	0	-2.28897	0
GO:0032990	cell part morphogenesis	0	0	-2.41465	0
GO:0032790	ribosome disassembly	0	0	-2.26754	0
GO:0007613	memory	0	0	-2.91709	0
GO:0010614	negative regulation of cardiac muscle hypertrophy	0	0	-2.31095	0
GO:0051029	rRNA transport	0	0	-2.04284	0
GO:1900186	negative regulation of clathrin-dependent endocytosis	0	0	-2.04284	0
GO:0006457	protein folding	0	0	-2.47335	0
GO:0007021	tubulin complex assembly	0	0	-2.04859	0
GO:1990090	cellular response to nerve growth factor stimulus	0	0	-2.00542	0
GO:0090370	negative regulation of cholesterol efflux	0	0	-2.40645	0
GO:1902600	proton transmembrane transport	0	-2.13061	-2.71769	0
GO:0002756	MyD88-independent toll-like receptor signaling pathway	0	0	0	-2.18754
GO:0016254	preassembly of GPI anchor in ER membrane	0	0	0	-2.42518
GO:0001817	regulation of cytokine production	0	0	0	-2.54504
GO:0003341	cilium movement	0	0	0	-2.28148
GO:0120254	olefinic compound metabolic process	0	0	0	-2.02831
GO:0007096	regulation of exit from mitosis	0	0	0	-2.67477
GO:0051580	regulation of neurotransmitter uptake	0	0	0	-2.97921
GO:0070542	response to fatty acid	0	0	0	-2.54211
GO:0038003	opioid receptor signaling pathway	0	0	0	-2.0636
GO:0007156	homophilic cell adhesion via plasma membrane adhesion molecules	0	0	0	-2.022
GO:0050901	leukocyte tethering or rolling	0	0	0	-2.12126
GO:0072348	sulfur compound transport	0	0	0	-2.0693
GO:0006641	triglyceride metabolic process	0	0	0	-2.61399
GO:0045586	regulation of gamma-delta T cell differentiation	0	0	0	-2.20383
GO:0006998	nuclear envelope organization	0	0	0	-2.42715
GO:1902389	ceramide 1-phosphate transport	0	0	0	-2.78288
GO:0007567	parturition	0	0	0	-3.36591
GO:0071826	ribonucleoprotein complex subunit organization	0	-3.44089	0	0
GO:0006399	tRNA metabolic process	0	-3.87947	0	0
GO:0006521	regulation of cellular amino acid metabolic process	0	-3.81591	0	0
GO:0006735	NADH regeneration	0	-3.92325	0	0
GO:0110096	cellular response to aldehyde	0	-3.19195	0	0
GO:0043144	sno(s)RNA processing	0	-3.25566	0	0
GO:0000472	endonucleolytic cleavage to generate mature 5'-end of SSU-rRNA from (SSU-rRNA, 5.8S rRNA, LSU-rRNA)	0	-2.7541	0	0
GO:0042726	flavin-containing compound metabolic process	0	-2.7541	0	0
GO:0007218	neuropeptide signaling pathway	0	-2.01681	0	0
GO:0002861	regulation of inflammatory response to antigenic stimulus	0	-2.42336	0	0
GO:0006383	transcription by RNA polymerase III	0	-2.35352	0	0
GO:1903361	protein localization to basolateral plasma membrane	0	-2.06291	0	0
GO:0017062	respiratory chain complex III assembly	0	-2.95697	0	0
GO:0043039	tRNA aminoacylation	0	-2.35352	0	0
GO:2001267	regulation of cysteine-type endopeptidase activity involved in apoptotic signaling pathway	0	-2.15773	0	0
GO:0048254	snoRNA localization	0	-2.7541	0	0
GO:0045047	protein targeting to ER	-4.59081	0	0	0
GO:0071824	protein-DNA complex subunit organization	-5.00513	0	0	0
GO:0071599	otic vesicle development	-3.2192	0	0	0
GO:0035112	genitalia morphogenesis	-3.2192	0	0	0
GO:0045652	regulation of megakaryocyte differentiation	-2.54802	0	0	0
GO:1901976	regulation of cell cycle checkpoint	-2.97671	0	0	0
GO:0040015	negative regulation of multicellular organism growth	-2.51034	0	0	0
GO:0045039	protein insertion into mitochondrial inner membrane	-2.08013	0	0	0
GO:0060059	embryonic retina morphogenesis in camera-type eye	-2.93131	0	0	0
GO:0007007	inner mitochondrial membrane organization	-2.25634	0	0	0
GO:0006119	oxidative phosphorylation	-5.29253	-5.39202	-4.28759	0
GO:0006415	translational termination	-4.3627	-5.42476	-6.89444	0
GO:0022613	ribonucleoprotein complex biogenesis	-2.59102	-5.16753	-4.05386	0
GO:0007005	mitochondrion organization	-2.69758	-2.50313	-4.84299	0
GO:0006412	translation	-3.84379	-2.40536	-6.99889	0

## Sheet: 12_24_GO
_MEMBER_SZ 12h	_MEMBER_SZ 24h	_MEMBER_mNP 12h	_MEMBER_mNP 24h	_LogP_SZ 12h	_LogP_SZ 24h	_LogP_mNP 12h	_LogP_mNP 24h	GO	_PATTERN_	_RANK_	GiniIndex	Category	CategoryID	Description	PARENT_GO	LogP	Enrichment	Z-score	#TotalGeneInLibrary	#GeneInGO	#GeneInHitList	#GeneInGOAndHitList	%InGO	STDV %InGO	GeneID	Hits	Log(q-value)	EvidenceCutoff	GROUP_ID	FirstInGroupByEnrichment	FirstInGroupByLogP	BestLogPInGroup	BestEnrichmentInGroup	URL
1	1	1	0	-4.3627	-5.42476	-6.89444	0	GO:0006415	M1110	3	0	GO Biological Processes	19	translational termination		-12.9416	2.73715	8.4441	13391	100	2544	52	2.04403	0.280543	327|1984|2733|3396|5976|6059|6183|7818|9553|10240|10573|11222|28957|28973|29074|51023|51069|51081|51264|51318|51373|51504|51650|54148|54516|54948|55173|55337|56945|57129|60488|63875|63931|64432|64928|64949|64951|64960|64963|64965|64976|64979|64983|65003|65008|78988|84340|92259|116541|122704|128308|219927	APEH|EIF5A|GLE1|MRPL58|UPF1|ABCE1|MRPS12|DAP3|MRPL33|MRPS31|MRPL28|MRPL3|MRPS28|MRPS18B|MRPL18|MRPS18C|MRPL2|MRPS7|MRPL27|MRPL35|MRPS17|TRMT112|MRPS33|MRPL39|MTRF1L|MRPL16|MRPS10|SHFL|MRPS22|MRPL47|MRPS35|MRPL17|MRPS14|MRPS25|MRPL14|MRPS26|MRPS24|MRPS15|MRPS11|MRPS9|MRPL40|MRPL36|MRPL32|MRPL11|MRPL1|MRPL57|GFM2|MRPS36|MRPL54|MRPL52|MRPL55|MRPL21	-8.74669	0	1	1	1	-12.9416	2.7867
1	1	1	0	-4.50373	-4.02295	-7.37221	0	GO:0070126	M1110	3	0	GO Biological Processes	19	mitochondrial translational termination		-11.6471	2.7867	8.00258	13391	85	2544	45	1.76887	0.261345	3396|6183|7818|9553|10240|10573|11222|28957|28973|29074|51023|51069|51081|51264|51318|51373|51650|54148|54516|54948|55173|56945|57129|60488|63875|63931|64432|64928|64949|64951|64960|64963|64965|64976|64979|64983|65003|65008|78988|84340|92259|116541|122704|128308|219927	MRPL58|MRPS12|DAP3|MRPL33|MRPS31|MRPL28|MRPL3|MRPS28|MRPS18B|MRPL18|MRPS18C|MRPL2|MRPS7|MRPL27|MRPL35|MRPS17|MRPS33|MRPL39|MTRF1L|MRPL16|MRPS10|MRPS22|MRPL47|MRPS35|MRPL17|MRPS14|MRPS25|MRPL14|MRPS26|MRPS24|MRPS15|MRPS11|MRPS9|MRPL40|MRPL36|MRPL32|MRPL11|MRPL1|MRPL57|GFM2|MRPS36|MRPL54|MRPL52|MRPL55|MRPL21	-8.05419	0	1	0	0	-12.9416	2.7867
1	1	1	0	-4.50373	-4.02295	-6.75412	0	GO:0070125	M1110	3	0	GO Biological Processes	19	mitochondrial translational elongation		-10.9657	2.72477	7.72522	13391	85	2544	44	1.72956	0.258476	3396|6183|7818|9553|10240|10573|11222|28957|28973|29074|51023|51069|51081|51264|51318|51373|51650|54148|54948|55173|56945|57129|60488|63875|63931|64432|64928|64949|64951|64960|64963|64965|64976|64979|64983|65003|65008|78988|84340|92259|116541|122704|128308|219927	MRPL58|MRPS12|DAP3|MRPL33|MRPS31|MRPL28|MRPL3|MRPS28|MRPS18B|MRPL18|MRPS18C|MRPL2|MRPS7|MRPL27|MRPL35|MRPS17|MRPS33|MRPL39|MRPL16|MRPS10|MRPS22|MRPL47|MRPS35|MRPL17|MRPS14|MRPS25|MRPL14|MRPS26|MRPS24|MRPS15|MRPS11|MRPS9|MRPL40|MRPL36|MRPL32|MRPL11|MRPL1|MRPL57|GFM2|MRPS36|MRPL54|MRPL52|MRPL55|MRPL21	-7.56224	0	1	0	0	-12.9416	2.7867
1	1	1	0	-3.18487	-4.85147	-5.48305	0	GO:0140053	M1110	3	0	GO Biological Processes	19	mitochondrial gene expression		-10.9124	2.21806	7.48254	13391	159	2544	67	2.63365	0.317486	2309|3035|3396|4528|5188|6183|7818|9238|9553|10240|10573|11222|28957|28973|29074|51023|51067|51069|51081|51250|51264|51318|51335|51373|51650|54148|54516|54931|54948|55006|55173|55245|56945|57129|57505|57570|60488|60528|63875|63931|64432|64928|64949|64951|64960|64963|64965|64976|64979|64983|65003|65008|78988|84300|84340|87178|92170|92259|116541|122704|128308|133522|158234|219402|219927|283459|2853…	FOXO3|HARS1|MRPL58|MTIF2|GATB|MRPS12|DAP3|TBRG4|MRPL33|MRPS31|MRPL28|MRPL3|MRPS28|MRPS18B|MRPL18|MRPS18C|YARS2|MRPL2|MRPS7|MTRES1|MRPL27|MRPL35|NGRN|MRPS17|MRPS33|MRPL39|MTRF1L|TRMT10C|MRPL16|TRMT61B|MRPS10|UQCC1|MRPS22|MRPL47|AARS2|TRMT5|MRPS35|ELAC2|MRPL17|MRPS14|MRPS25|MRPL14|MRPS26|MRPS24|MRPS15|MRPS11|MRPS9|MRPL40|MRPL36|MRPL32|MRPL11|MRPL1|MRPL57|UQCC2|GFM2|PNPT1|MTG1|MRPS36|MRPL54|MRPL52|M…	-7.56224	0	1	0	0	-12.9416	2.7867
1	1	1	0	-3.69406	-5.36563	-4.91681	0	GO:0032543	M1110	3	0	GO Biological Processes	19	mitochondrial translation		-10.9121	2.36665	7.55339	13391	129	2544	58	2.27987	0.29593	3035|3396|4528|5188|6183|7818|9553|10240|10573|11222|28957|28973|29074|51023|51067|51069|51081|51264|51318|51335|51373|51650|54148|54516|54931|54948|55173|55245|56945|57129|57505|60488|63875|63931|64432|64928|64949|64951|64960|64963|64965|64976|64979|64983|65003|65008|78988|84300|84340|92170|92259|116541|122704|128308|219402|219927|283459|285367	HARS1|MRPL58|MTIF2|GATB|MRPS12|DAP3|MRPL33|MRPS31|MRPL28|MRPL3|MRPS28|MRPS18B|MRPL18|MRPS18C|YARS2|MRPL2|MRPS7|MRPL27|MRPL35|NGRN|MRPS17|MRPS33|MRPL39|MTRF1L|TRMT10C|MRPL16|MRPS10|UQCC1|MRPS22|MRPL47|AARS2|MRPS35|MRPL17|MRPS14|MRPS25|MRPL14|MRPS26|MRPS24|MRPS15|MRPS11|MRPS9|MRPL40|MRPL36|MRPL32|MRPL11|MRPL1|MRPL57|UQCC2|GFM2|MTG1|MRPS36|MRPL54|MRPL52|MRPL55|MTIF3|MRPL21|GATC|RPUSD3	-7.56224	0	1	0	0	-12.9416	2.7867
1	1	1	0	-3.21308	-3.86782	-4.98794	0	GO:0006414	M1110	3	0	GO Biological Processes	19	translational elongation		-8.94879	2.22065	6.71999	13391	128	2544	54	2.12264	0.285773	1933|1984|3396|6183|7818|9147|9553|9775|10240|10573|11222|28957|28973|29074|29904|51023|51069|51081|51264|51318|51373|51650|54148|54676|54948|55173|55337|56945|57129|60488|63875|63931|64432|64928|64949|64951|64960|64963|64965|64976|64979|64983|65003|65008|78988|79631|84340|89978|92259|92715|116541|122704|128308|219927	EEF1B2|EIF5A|MRPL58|MRPS12|DAP3|NEMF|MRPL33|EIF4A3|MRPS31|MRPL28|MRPL3|MRPS28|MRPS18B|MRPL18|EEF2K|MRPS18C|MRPL2|MRPS7|MRPL27|MRPL35|MRPS17|MRPS33|MRPL39|GTPBP2|MRPL16|MRPS10|SHFL|MRPS22|MRPL47|MRPS35|MRPL17|MRPS14|MRPS25|MRPL14|MRPS26|MRPS24|MRPS15|MRPS11|MRPS9|MRPL40|MRPL36|MRPL32|MRPL11|MRPL1|MRPL57|EFL1|GFM2|DPH6|MRPS36|DPH7|MRPL54|MRPL52|MRPL55|MRPL21	-5.79523	0	1	0	0	-12.9416	2.7867
0	1	1	0	0	-2.63763	-3.42183	0	GO:0022411	M0110	2	0	GO Biological Processes	19	cellular component disassembly		-6.59346	1.49602	5.33055	13391	475	2544	135	5.3066	0.444436	119|327|830|832|891|1020|1459|1513|1520|1524|1676|1845|1984|2011|2733|2931|3064|3146|3312|3396|3480|3920|3936|4040|4130|4528|5578|5962|5976|6059|6183|6314|6603|6604|6720|6721|7249|7251|7415|7416|7818|7855|8678|8729|9181|9342|9349|9474|9553|9922|9927|10013|10023|10193|10211|10240|10297|10573|10904|10982|11034|11075|11222|11315|11344|22943|23399|23405|23710|24144|25876|27429|28957|28973|28985|29074…	ADD2|APEH|CAPZA2|CAPZB|CCNB1|CDK5|CSNK2A2|CTSK|CTSS|CX3CR1|DFFA|DUSP3|EIF5A|MARK2|GLE1|GSK3A|HTT|HMGB1|HSPA8|MRPL58|IGF1R|LAMP2|LCP1|LRP6|MAP1A|MTIF2|PRKCA|RDX|UPF1|ABCE1|MRPS12|ATXN7|SMARCD2|SMARCD3|SREBF1|SREBF2|TSC2|TSG101|VCP|VDAC1|DAP3|FZD5|BECN1|GBF1|ARHGEF2|SNAP29|RPL23|ATG5|MRPL33|IQSEC1|MFN2|HDAC6|FRAT1|RNF41|FLOT1|MRPS31|APC2|MRPL28|BLCAP|MAPRE2|DSTN|STMN2|MRPL3|PARK7|TWF2|DKK1|CTDNEP1|…	-3.77871	0	1	0	0	-12.9416	2.7867
1	1	1	0	-2.93642	-2.55528	-3.28884	0	GO:0043624	M1110	3	0	GO Biological Processes	19	cellular protein complex disassembly		-6.5162	1.78968	5.44904	13391	200	2544	68	2.67296	0.319782	119|327|830|832|1984|2733|3312|3396|4130|5962|5976|6059|6183|6314|7818|9181|9553|10013|10240|10297|10573|11034|11075|11222|11344|25876|28957|28973|29074|51023|51069|51081|51264|51318|51373|51504|51650|54148|54516|54948|55173|55337|56945|57129|57159|60488|63875|63931|64432|64928|64949|64951|64960|64963|64965|64976|64979|64983|65003|65008|78988|84340|92259|116541|122704|128308|219927|347240	ADD2|APEH|CAPZA2|CAPZB|EIF5A|GLE1|HSPA8|MRPL58|MAP1A|RDX|UPF1|ABCE1|MRPS12|ATXN7|DAP3|ARHGEF2|MRPL33|HDAC6|MRPS31|APC2|MRPL28|DSTN|STMN2|MRPL3|TWF2|SPEF1|MRPS28|MRPS18B|MRPL18|MRPS18C|MRPL2|MRPS7|MRPL27|MRPL35|MRPS17|TRMT112|MRPS33|MRPL39|MTRF1L|MRPL16|MRPS10|SHFL|MRPS22|MRPL47|TRIM54|MRPS35|MRPL17|MRPS14|MRPS25|MRPL14|MRPS26|MRPS24|MRPS15|MRPS11|MRPS9|MRPL40|MRPL36|MRPL32|MRPL11|MRPL1|MRPL57|GFM…	-3.71918	0	1	0	0	-12.9416	2.7867
1	1	1	0	-2.37335	-2.40033	-2.57735	0	GO:0032984	M1110	3	0	GO Biological Processes	19	protein-containing complex disassembly		-5.55424	1.57736	4.87281	13391	297	2544	89	3.49843	0.364288	119|327|830|832|1984|2733|3312|3396|3480|3920|4040|4130|5962|5976|6059|6183|6314|6603|6604|7251|7415|7818|7855|9181|9342|9349|9553|10013|10023|10240|10297|10573|11034|11075|11222|11344|23710|24144|25876|28957|28973|29074|51023|51069|51081|51264|51318|51373|51504|51510|51650|51652|54148|54516|54948|55173|55337|56945|57129|57159|60488|63875|63931|64432|64601|64928|64949|64951|64960|64963|64965|6497…	ADD2|APEH|CAPZA2|CAPZB|EIF5A|GLE1|HSPA8|MRPL58|IGF1R|LAMP2|LRP6|MAP1A|RDX|UPF1|ABCE1|MRPS12|ATXN7|SMARCD2|SMARCD3|TSG101|VCP|DAP3|FZD5|ARHGEF2|SNAP29|RPL23|MRPL33|HDAC6|FRAT1|MRPS31|APC2|MRPL28|DSTN|STMN2|MRPL3|TWF2|GABARAPL1|TFIP11|SPEF1|MRPS28|MRPS18B|MRPL18|MRPS18C|MRPL2|MRPS7|MRPL27|MRPL35|MRPS17|TRMT112|CHMP5|MRPS33|CHMP3|MRPL39|MTRF1L|MRPL16|MRPS10|SHFL|MRPS22|MRPL47|TRIM54|MRPS35|MRPL17|MR…	-2.82168	0	1	0	0	-12.9416	2.7867
1	1	1	0	-3.84379	-2.40536	-6.99889	0	GO:0006412	M1110	3	0	GO Biological Processes	19	translation		-12.0578	1.64492	7.55034	13391	560	2544	175	6.87893	0.501794	48|327|1725|1933|1968|1974|1979|1981|1984|1994|2193|2309|2597|2733|3035|3396|3609|3646|3673|3692|3735|4528|4677|4733|4736|4869|5187|5188|5315|5337|5464|5611|5724|5917|5976|5997|6059|6129|6137|6139|6144|6152|6164|6165|6168|6169|6183|6189|6191|6207|6208|6210|6224|6229|6230|6235|6301|6897|7175|7458|7818|8531|8661|8663|8668|8761|8864|8872|8891|8892|8893|8894|9045|9125|9147|9349|9470|9521|9553|9775|10…	ACO1|APEH|DHPS|EEF1B2|EIF2S3|EIF4A2|EIF4EBP2|EIF4G1|EIF5A|ELAVL1|FARSA|FOXO3|GAPDH|GLE1|HARS1|MRPL58|ILF3|EIF3E|ITGA2|EIF6|KARS1|MTIF2|NARS1|DRG1|RPL10A|NPM1|PER1|GATB|PKM|PLD1|PPA1|DNAJC3|PTAFR|RARS1|UPF1|RGS2|ABCE1|RPL7|RPL13|RPL17|RPL21|RPL24|RPL34|RPL35A|RPL37A|RPL38|MRPS12|RPS3A|RPS4X|RPS13|RPS14|RPS15A|RPS20|RPS24|RPS25|RPS29|SARS1|TARS1|TPR|EIF4H|DAP3|YBX3|EIF3A|EIF3C|EIF3I|PABPC4|PER2|CDC…	-8.16386	0	2	1	1	-12.0578	1.64492
1	1	1	0	-3.52256	-2.32299	-6.81495	0	GO:0043043	M1110	3	0	GO Biological Processes	19	peptide biosynthetic process		-11.7936	1.6245	7.4465	13391	580	2544	179	7.03616	0.507068	48|327|1725|1933|1968|1974|1979|1981|1984|1994|2193|2309|2597|2733|3029|3035|3396|3609|3646|3673|3692|3735|4258|4528|4677|4733|4736|4780|4869|5187|5188|5315|5337|5464|5611|5724|5917|5976|5997|6059|6129|6137|6139|6144|6152|6164|6165|6168|6169|6183|6189|6191|6207|6208|6210|6224|6229|6230|6235|6301|6897|7175|7458|7818|8531|8661|8663|8668|8761|8864|8872|8891|8892|8893|8894|9045|9125|9147|9349|9470|95…	ACO1|APEH|DHPS|EEF1B2|EIF2S3|EIF4A2|EIF4EBP2|EIF4G1|EIF5A|ELAVL1|FARSA|FOXO3|GAPDH|GLE1|HAGH|HARS1|MRPL58|ILF3|EIF3E|ITGA2|EIF6|KARS1|MGST2|MTIF2|NARS1|DRG1|RPL10A|NFE2L2|NPM1|PER1|GATB|PKM|PLD1|PPA1|DNAJC3|PTAFR|RARS1|UPF1|RGS2|ABCE1|RPL7|RPL13|RPL17|RPL21|RPL24|RPL34|RPL35A|RPL37A|RPL38|MRPS12|RPS3A|RPS4X|RPS13|RPS14|RPS15A|RPS20|RPS24|RPS25|RPS29|SARS1|TARS1|TPR|EIF4H|DAP3|YBX3|EIF3A|EIF3C|EIF…	-8.07576	0	2	0	0	-12.0578	1.64492
1	0	1	0	-3.1443	0	-3.38879	0	GO:0006413	M1010	2	0	GO Biological Processes	19	translational initiation		-3.91283	1.61502	3.97744	13391	176	2544	54	2.12264	0.285773	1968|1974|1979|1981|2733|3646|3692|4528|4736|4869|5611|6059|6129|6137|6139|6144|6152|6164|6165|6168|6169|6189|6191|6207|6208|6210|6224|6229|6230|6235|7175|7458|8661|8663|8668|8872|8891|8892|8893|8894|9045|9349|9470|10480|11224|23367|23645|27335|28985|56919|57409|83939|219402|253314	EIF2S3|EIF4A2|EIF4EBP2|EIF4G1|GLE1|EIF3E|EIF6|MTIF2|RPL10A|NPM1|DNAJC3|ABCE1|RPL7|RPL13|RPL17|RPL21|RPL24|RPL34|RPL35A|RPL37A|RPL38|RPS3A|RPS4X|RPS13|RPS14|RPS15A|RPS20|RPS24|RPS25|RPS29|TPR|EIF4H|EIF3A|EIF3C|EIF3I|CDC123|EIF2B3|EIF2B2|EIF2B5|EIF2S2|RPL14|RPL23|EIF4E2|EIF3M|RPL35|LARP1|PPP1R15A|EIF3K|MCTS1|DHX33|MIF4GD|EIF2A|MTIF3|EIF4E1B	-1.27417	0	2	0	0	-12.0578	1.64492
1	1	1	0	-5.29253	-5.39202	-4.28759	0	GO:0006119	M1110	3	0	GO Biological Processes	19	oxidative phosphorylation		-10.3958	2.3886	7.36843	13391	119	2544	54	2.12264	0.285773	498|509|514|516|517|522|539|891|1327|1329|1337|1345|1346|1347|1350|1351|1537|1716|4697|4698|4702|4704|4706|4707|4708|4709|4710|4711|4712|4713|4717|4720|4722|4723|4725|4728|7381|7384|7386|7415|9167|10476|10632|11315|23479|27069|27089|27109|54539|55967|79085|84300|388753|790955	ATP5F1A|ATP5F1C|ATP5F1E|ATP5MC1|ATP5MC2|ATP5PF|ATP5PO|CCNB1|COX4I1|COX5B|COX6A1|COX6C|COX7A1|COX7A2|COX7C|COX8A|CYC1|DGUOK|NDUFA4|NDUFA5|NDUFA8|NDUFA9|NDUFAB1|NDUFB1|NDUFB2|NDUFB3|NDUFB4|NDUFB5|NDUFB6|NDUFB7|NDUFC1|NDUFS2|NDUFS3|NDUFV1|NDUFS5|NDUFS8|UQCRB|UQCRC1|UQCRFS1|VCP|COX7A2L|ATP5PD|ATP5MG|PARK7|ISCU|GHITM|UQCRQ|DMAC2L|NDUFB11|NDUFA12|SLC25A23|UQCC2|COA6|UQCC3	-7.1039	0	3	1	1	-10.3958	2.56608
1	1	1	0	-2.79069	-3.43905	-3.6238	0	GO:0006091	M1110	3	0	GO Biological Processes	19	generation of precursor metabolites and energy		-9.08818	1.64179	6.47181	13391	420	2544	131	5.14937	0.438166	48|219|230|231|291|405|444|498|509|514|516|517|522|539|622|669|847|891|957|1327|1329|1337|1345|1346|1347|1350|1351|1431|1534|1536|1537|1716|1743|2026|2108|2271|2597|2745|2847|2931|2997|3146|3420|3667|3692|4160|4190|4697|4698|4702|4704|4706|4707|4708|4709|4710|4711|4712|4713|4717|4720|4722|4723|4725|4728|4776|4835|5162|5213|5214|5223|5315|5467|5509|5571|7167|7175|7381|7384|7386|7415|8021|8086|8660…	ACO1|ALDH1B1|ALDOC|AKR1B1|SLC25A4|ARNT|ASPH|ATP5F1A|ATP5F1C|ATP5F1E|ATP5MC1|ATP5MC2|ATP5PF|ATP5PO|BDH1|BPGM|CAT|CCNB1|ENTPD5|COX4I1|COX5B|COX6A1|COX6C|COX7A1|COX7A2|COX7C|COX8A|CS|CYB561|CYBB|CYC1|DGUOK|DLST|ENO2|ETFA|FH|GAPDH|GLRX|MCHR1|GSK3A|GYS1|HMGB1|IDH3B|IRS1|EIF6|MC4R|MDH1|NDUFA4|NDUFA5|NDUFA8|NDUFA9|NDUFAB1|NDUFB1|NDUFB2|NDUFB3|NDUFB4|NDUFB5|NDUFB6|NDUFB7|NDUFC1|NDUFS2|NDUFS3|NDUFV1|NDUFS…	-5.89322	0	3	0	0	-10.3958	2.56608
1	1	1	0	-3.35277	-5.59306	-2.85617	0	GO:0046034	M1110	3	0	GO Biological Processes	19	ATP metabolic process		-8.80629	1.83914	6.47291	13391	249	2544	87	3.41981	0.360318	116|142|230|405|498|509|514|516|517|522|539|572|669|891|957|1327|1329|1337|1345|1346|1347|1350|1351|1537|1716|2026|2597|3312|3692|4697|4698|4702|4704|4706|4707|4708|4709|4710|4711|4712|4713|4717|4720|4722|4723|4725|4728|5213|5214|5223|5315|5571|7167|7175|7381|7384|7386|7415|8021|8086|9167|9611|9688|9759|10476|10632|11097|11315|23279|23479|23636|27069|27089|27109|29789|51341|53371|54539|55753|5596…	ADCYAP1|PARP1|ALDOC|ARNT|ATP5F1A|ATP5F1C|ATP5F1E|ATP5MC1|ATP5MC2|ATP5PF|ATP5PO|BAD|BPGM|CCNB1|ENTPD5|COX4I1|COX5B|COX6A1|COX6C|COX7A1|COX7A2|COX7C|COX8A|CYC1|DGUOK|ENO2|GAPDH|HSPA8|EIF6|NDUFA4|NDUFA5|NDUFA8|NDUFA9|NDUFAB1|NDUFB1|NDUFB2|NDUFB3|NDUFB4|NDUFB5|NDUFB6|NDUFB7|NDUFC1|NDUFS2|NDUFS3|NDUFV1|NDUFS5|NDUFS8|PFKM|PFKP|PGAM1|PKM|PRKAG1|TPI1|TPR|UQCRB|UQCRC1|UQCRFS1|VCP|NUP214|AAAS|COX7A2L|NCOR1…	-5.7541	0	3	0	0	-10.3958	2.56608
1	1	1	0	-4.11658	-3.75322	-3.46023	0	GO:0042773	M1110	3	0	GO Biological Processes	19	ATP synthesis coupled electron transport		-8.80293	2.56608	6.80375	13391	80	2544	39	1.53302	0.243591	891|1327|1329|1337|1345|1350|1351|1537|1716|4697|4698|4702|4704|4706|4707|4708|4709|4710|4711|4712|4713|4717|4720|4722|4723|4725|4728|7381|7384|7386|9167|11315|23479|27069|27089|54539|55967|388753|790955	CCNB1|COX4I1|COX5B|COX6A1|COX6C|COX7C|COX8A|CYC1|DGUOK|NDUFA4|NDUFA5|NDUFA8|NDUFA9|NDUFAB1|NDUFB1|NDUFB2|NDUFB3|NDUFB4|NDUFB5|NDUFB6|NDUFB7|NDUFC1|NDUFS2|NDUFS3|NDUFV1|NDUFS5|NDUFS8|UQCRB|UQCRC1|UQCRFS1|COX7A2L|PARK7|ISCU|GHITM|UQCRQ|NDUFB11|NDUFA12|COA6|UQCC3	-5.7541	0	3	0	0	-10.3958	2.56608
1	1	1	0	-3.88708	-4.3744	-3.17222	0	GO:0022900	M1110	3	0	GO Biological Processes	19	electron transport chain		-8.50277	2.13602	6.49623	13391	138	2544	56	2.20126	0.2909	231|444|891|1327|1329|1337|1345|1346|1347|1350|1351|1534|1536|1537|1716|2108|2745|3420|4697|4698|4702|4704|4706|4707|4708|4709|4710|4711|4712|4713|4717|4720|4722|4723|4725|4728|4835|7381|7384|7386|8974|9167|9997|10327|11315|23479|27069|27089|51022|54539|55967|57019|91942|112812|388753|790955	AKR1B1|ASPH|CCNB1|COX4I1|COX5B|COX6A1|COX6C|COX7A1|COX7A2|COX7C|COX8A|CYB561|CYBB|CYC1|DGUOK|ETFA|GLRX|IDH3B|NDUFA4|NDUFA5|NDUFA8|NDUFA9|NDUFAB1|NDUFB1|NDUFB2|NDUFB3|NDUFB4|NDUFB5|NDUFB6|NDUFB7|NDUFC1|NDUFS2|NDUFS3|NDUFV1|NDUFS5|NDUFS8|NQO2|UQCRB|UQCRC1|UQCRFS1|P4HA2|COX7A2L|SCO2|AKR1A1|PARK7|ISCU|GHITM|UQCRQ|GLRX2|NDUFB11|NDUFA12|CIAPIN1|NDUFAF2|FDX2|COA6|UQCC3	-5.4839	0	3	0	0	-10.3958	2.56608
1	1	1	0	-4.17135	-3.81349	-3.07933	0	GO:0042775	M1110	3	0	GO Biological Processes	19	mitochondrial ATP synthesis coupled electron transport		-8.38631	2.53193	6.61342	13391	79	2544	38	1.49371	0.240495	891|1327|1329|1337|1345|1350|1351|1537|1716|4697|4698|4702|4704|4706|4707|4708|4709|4710|4711|4712|4713|4717|4720|4722|4723|4725|4728|7381|7384|7386|9167|11315|23479|27069|27089|54539|55967|790955	CCNB1|COX4I1|COX5B|COX6A1|COX6C|COX7C|COX8A|CYC1|DGUOK|NDUFA4|NDUFA5|NDUFA8|NDUFA9|NDUFAB1|NDUFB1|NDUFB2|NDUFB3|NDUFB4|NDUFB5|NDUFB6|NDUFB7|NDUFC1|NDUFS2|NDUFS3|NDUFV1|NDUFS5|NDUFS8|UQCRB|UQCRC1|UQCRFS1|COX7A2L|PARK7|ISCU|GHITM|UQCRQ|NDUFB11|NDUFA12|UQCC3	-5.4218	0	3	0	0	-10.3958	2.56608
0	1	1	0	0	-3.48395	-4.2608	0	GO:0045333	M0110	2	0	GO Biological Processes	19	cellular respiration		-8.07998	2.01943	6.26234	13391	159	2544	61	2.3978	0.303304	48|847|891|1327|1329|1337|1345|1350|1351|1431|1537|1716|1743|2108|2271|3420|4190|4697|4698|4702|4704|4706|4707|4708|4709|4710|4711|4712|4713|4717|4720|4722|4723|4725|4728|4776|5162|7381|7384|7386|7415|8803|9016|9167|9650|9997|11315|23479|27069|27089|54539|55753|55847|55967|56181|79085|81889|87178|114789|388753|790955	ACO1|CAT|CCNB1|COX4I1|COX5B|COX6A1|COX6C|COX7C|COX8A|CS|CYC1|DGUOK|DLST|ETFA|FH|IDH3B|MDH1|NDUFA4|NDUFA5|NDUFA8|NDUFA9|NDUFAB1|NDUFB1|NDUFB2|NDUFB3|NDUFB4|NDUFB5|NDUFB6|NDUFB7|NDUFC1|NDUFS2|NDUFS3|NDUFV1|NDUFS5|NDUFS8|NFATC4|PDHB|UQCRB|UQCRC1|UQCRFS1|VCP|SUCLA2|SLC25A14|COX7A2L|MTFR1|SCO2|PARK7|ISCU|GHITM|UQCRQ|NDUFB11|OGDHL|CISD1|NDUFA12|MTFR1L|SLC25A23|FAHD1|PNPT1|SLC25A25|COA6|UQCC3	-5.14417	0	3	0	0	-10.3958	2.56608
1	1	1	0	-3.31162	-3.36842	-2.78082	0	GO:0022904	M1110	3	0	GO Biological Processes	19	respiratory electron transport chain		-6.98427	2.22489	5.86338	13391	97	2544	41	1.61164	0.249659	891|1327|1329|1337|1345|1350|1351|1537|1716|2108|4697|4698|4702|4704|4706|4707|4708|4709|4710|4711|4712|4713|4717|4720|4722|4723|4725|4728|7381|7384|7386|9167|9997|11315|23479|27069|27089|54539|55967|388753|790955	CCNB1|COX4I1|COX5B|COX6A1|COX6C|COX7C|COX8A|CYC1|DGUOK|ETFA|NDUFA4|NDUFA5|NDUFA8|NDUFA9|NDUFAB1|NDUFB1|NDUFB2|NDUFB3|NDUFB4|NDUFB5|NDUFB6|NDUFB7|NDUFC1|NDUFS2|NDUFS3|NDUFV1|NDUFS5|NDUFS8|UQCRB|UQCRC1|UQCRFS1|COX7A2L|SCO2|PARK7|ISCU|GHITM|UQCRQ|NDUFB11|NDUFA12|COA6|UQCC3	-4.15104	0	3	0	0	-10.3958	2.56608
1	0	1	0	-2.0459	0	-3.17934	0	GO:0010257	M1010	2	0	GO Biological Processes	19	NADH dehydrogenase complex assembly		-5.61181	2.40884	5.25211	13391	59	2544	27	1.06132	0.203165	617|4698|4702|4704|4706|4707|4708|4709|4710|4711|4712|4713|4717|4720|4722|4723|4725|4728|29078|29090|51300|54539|55967|80224|84233|91942|137682	BCS1L|NDUFA5|NDUFA8|NDUFA9|NDUFAB1|NDUFB1|NDUFB2|NDUFB3|NDUFB4|NDUFB5|NDUFB6|NDUFB7|NDUFC1|NDUFS2|NDUFS3|NDUFV1|NDUFS5|NDUFS8|NDUFAF4|TIMM21|TIMMDC1|NDUFB11|NDUFA12|NUBPL|TMEM126A|NDUFAF2|NDUFAF6	-2.86401	0	3	0	0	-10.3958	2.56608
1	0	1	0	-2.0459	0	-3.17934	0	GO:0032981	M1010	2	0	GO Biological Processes	19	mitochondrial respiratory chain complex I assembly		-5.61181	2.40884	5.25211	13391	59	2544	27	1.06132	0.203165	617|4698|4702|4704|4706|4707|4708|4709|4710|4711|4712|4713|4717|4720|4722|4723|4725|4728|29078|29090|51300|54539|55967|80224|84233|91942|137682	BCS1L|NDUFA5|NDUFA8|NDUFA9|NDUFAB1|NDUFB1|NDUFB2|NDUFB3|NDUFB4|NDUFB5|NDUFB6|NDUFB7|NDUFC1|NDUFS2|NDUFS3|NDUFV1|NDUFS5|NDUFS8|NDUFAF4|TIMM21|TIMMDC1|NDUFB11|NDUFA12|NUBPL|TMEM126A|NDUFAF2|NDUFAF6	-2.86401	0	3	0	0	-10.3958	2.56608
1	1	1	0	-2.36088	-2.5448	-2.5664	0	GO:0033108	M1110	3	0	GO Biological Processes	19	mitochondrial respiratory chain complex assembly		-5.46873	2.0719	5.05053	13391	94	2544	37	1.4544	0.237357	617|4698|4702|4704|4706|4707|4708|4709|4710|4711|4712|4713|4717|4720|4722|4723|4725|4728|7386|9997|10063|29078|29090|51241|51300|54539|55245|55967|80224|84233|84300|84987|91942|115209|131474|137682|790955	BCS1L|NDUFA5|NDUFA8|NDUFA9|NDUFAB1|NDUFB1|NDUFB2|NDUFB3|NDUFB4|NDUFB5|NDUFB6|NDUFB7|NDUFC1|NDUFS2|NDUFS3|NDUFV1|NDUFS5|NDUFS8|UQCRFS1|SCO2|COX17|NDUFAF4|TIMM21|COX16|TIMMDC1|NDUFB11|UQCC1|NDUFA12|NUBPL|TMEM126A|UQCC2|COX14|NDUFAF2|OMA1|CHCHD4|NDUFAF6|UQCC3	-2.7509	0	3	0	0	-10.3958	2.56608
1	1	1	0	-2.6566	-2.35352	-2.25376	0	GO:0006120	M1110	3	0	GO Biological Processes	19	mitochondrial electron transport, NADH to ubiquinone		-5.06688	2.51745	4.99261	13391	46	2544	22	0.86478	0.183573	4697|4698|4702|4704|4706|4707|4708|4709|4710|4711|4712|4713|4717|4720|4722|4723|4725|4728|11315|23479|54539|55967	NDUFA4|NDUFA5|NDUFA8|NDUFA9|NDUFAB1|NDUFB1|NDUFB2|NDUFB3|NDUFB4|NDUFB5|NDUFB6|NDUFB7|NDUFC1|NDUFS2|NDUFS3|NDUFV1|NDUFS5|NDUFS8|PARK7|ISCU|NDUFB11|NDUFA12	-2.36329	0	3	0	0	-10.3958	2.56608
0	0	1	0	0	0	-2.68246	0	GO:0015980	M0010	1	0	GO Biological Processes	19	energy derivation by oxidation of organic compounds		-4.68225	1.59508	4.41821	13391	231	2544	70	2.75157	0.32432	48|847|891|1327|1329|1337|1345|1350|1351|1431|1537|1716|1743|2108|2271|2931|2997|3146|3420|3667|4160|4190|4697|4698|4702|4704|4706|4707|4708|4709|4710|4711|4712|4713|4717|4720|4722|4723|4725|4728|4776|5162|5509|7381|7384|7386|7415|8660|8803|8864|9016|9167|9365|9650|9997|11315|23479|27069|27089|54539|55753|55847|55967|56181|79085|81889|87178|114789|388753|790955	ACO1|CAT|CCNB1|COX4I1|COX5B|COX6A1|COX6C|COX7C|COX8A|CS|CYC1|DGUOK|DLST|ETFA|FH|GSK3A|GYS1|HMGB1|IDH3B|IRS1|MC4R|MDH1|NDUFA4|NDUFA5|NDUFA8|NDUFA9|NDUFAB1|NDUFB1|NDUFB2|NDUFB3|NDUFB4|NDUFB5|NDUFB6|NDUFB7|NDUFC1|NDUFS2|NDUFS3|NDUFV1|NDUFS5|NDUFS8|NFATC4|PDHB|PPP1R3D|UQCRB|UQCRC1|UQCRFS1|VCP|IRS2|SUCLA2|PER2|SLC25A14|COX7A2L|KL|MTFR1|SCO2|PARK7|ISCU|GHITM|UQCRQ|NDUFB11|OGDHL|CISD1|NDUFA12|MTFR1L|SLC…	-2.0058	0	3	0	0	-10.3958	2.56608
1	1	1	0	-2.59102	-5.16753	-4.05386	0	GO:0022613	M1110	3	0	GO Biological Processes	19	ribonucleoprotein complex biogenesis		-9.54203	1.66559	6.66209	13391	414	2544	131	5.14937	0.438166	1662|1968|2091|2483|2971|3646|3692|4736|4809|4869|4931|5303|5901|6059|6129|6152|6165|6169|6208|6229|6230|6426|6628|6631|6633|6634|6635|6637|6839|7458|8487|8661|8663|8668|8850|8894|9045|9136|9277|9416|9724|9733|9775|9790|9816|10073|10199|10200|10291|10412|10421|10480|10528|10556|10775|10799|10813|10856|10907|10969|10978|11224|22907|23016|23020|23404|23405|23560|25879|25926|26156|26168|26523|27335|…	DDX10|EIF2S3|FBL|FRG1|GTF3A|EIF3E|EIF6|RPL10A|SNU13|NPM1|NVL|PIN4|RAN|ABCE1|RPL7|RPL24|RPL35A|RPL38|RPS14|RPS24|RPS25|SRSF1|SNRPB|SNRPC|SNRPD2|SNRPD3|SNRPE|SNRPG|SUV39H1|EIF4H|GEMIN2|EIF3A|EIF3C|EIF3I|KAT2B|EIF2S2|RPL14|RRP9|WDR46|DDX23|UTP14C|SART3|EIF4A3|BMS1|URB2|SNUPN|MPHOSPH10|MPHOSPH6|SF3A1|NSA2|CD2BP2|EIF3M|NOP56|RPP30|POP4|RPP40|UTP14A|RUVBL2|TXNL4A|EBNA1BP2|CLP1|RPL35|DHX30|EXOSC7|SNRNP2…	-6.30132	0	4	1	1	-9.54203	1.86068
0	1	1	0	0	-4.64101	-3.9576	0	GO:0042254	M0110	2	0	GO Biological Processes	19	ribosome biogenesis		-8.85854	1.77904	6.4609	13391	287	2544	97	3.81289	0.379688	1662|2091|2483|2971|3692|4736|4809|4869|4931|5303|5901|6059|6129|6152|6165|6169|6208|6229|6230|6839|8850|9045|9136|9277|9724|9775|9790|9816|10199|10200|10412|10528|10556|10775|10799|10813|10969|11224|22907|23016|23404|23560|25879|25926|26156|26168|27340|27341|28987|29081|29777|51001|51065|51081|51093|51096|51118|51119|51121|51154|51187|51504|54059|54512|54663|54680|55003|55006|55011|55164|55178|5…	DDX10|FBL|FRG1|GTF3A|EIF6|RPL10A|SNU13|NPM1|NVL|PIN4|RAN|ABCE1|RPL7|RPL24|RPL35A|RPL38|RPS14|RPS24|RPS25|SUV39H1|KAT2B|RPL14|RRP9|WDR46|UTP14C|EIF4A3|BMS1|URB2|MPHOSPH10|MPHOSPH6|NSA2|NOP56|RPP30|POP4|RPP40|UTP14A|EBNA1BP2|RPL35|DHX30|EXOSC7|EXOSC2|GTPBP4|DCAF13|NOL11|RSL1D1|SENP3|UTP20|RRP7A|NOB1|METTL5|ABT1|MTERF3|RPS27L|MRPS7|METTL25B|UTP18|UTP11|SBDS|RPL26L1|MRTO4|RSL24D1|TRMT112|YBEY|EXOSC4|…	-5.7541	0	4	0	0	-9.54203	1.86068
0	1	0	0	0	-7.48717	0	0	GO:0034660	M0100	1	0	GO Biological Processes	19	ncRNA metabolic process		-8.06038	1.57795	6.01871	13391	447	2544	134	5.2673	0.442879	1662|2091|2193|2483|3035|3692|3735|4088|4137|4677|4736|4809|4931|5188|5303|5464|5901|5917|6129|6165|6208|6229|6230|6301|6839|6894|6897|7737|8270|8575|8850|9045|9136|9277|9521|9724|9775|9790|9836|10179|10199|10200|10412|10528|10556|10775|10799|10813|10898|10969|10978|11224|23016|23404|23405|23438|23536|23560|23587|24140|25879|25926|26024|26156|26168|26523|27044|27340|27341|28987|29081|29777|51002|…	DDX10|FBL|FARSA|FRG1|HARS1|EIF6|KARS1|SMAD3|MAPT|NARS1|RPL10A|SNU13|NVL|GATB|PIN4|PPA1|RAN|RARS1|RPL7|RPL35A|RPS14|RPS24|RPS25|SARS1|SUV39H1|TARBP1|TARS1|RNF113A|LAGE3|PRKRA|KAT2B|RPL14|RRP9|WDR46|EEF1E1|UTP14C|EIF4A3|BMS1|LCMT2|RBM7|MPHOSPH10|MPHOSPH6|NSA2|NOP56|RPP30|POP4|RPP40|UTP14A|CPSF4|EBNA1BP2|CLP1|RPL35|EXOSC7|EXOSC2|DICER1|HARS2|ADAT1|GTPBP4|ELP5|FTSJ1|DCAF13|NOL11|PTCD1|RSL1D1|SENP3|AG…	-5.14417	0	4	0	0	-9.54203	1.86068
0	1	0	0	0	-5.1967	0	0	GO:0006364	M0100	1	0	GO Biological Processes	19	rRNA processing		-8.02699	1.86068	6.16115	13391	215	2544	76	2.98742	0.337523	1662|2091|2483|3692|4736|4809|4931|5303|6129|6165|6208|6229|6230|6839|8850|9045|9136|9277|9724|9775|9790|10199|10200|10412|10528|10556|10775|10799|10813|10969|11224|23016|23404|23560|25879|25926|26156|26168|27340|27341|28987|29081|29777|51093|51096|51118|51119|51154|51504|54059|54512|54663|54680|55006|55011|55164|55178|55226|55272|55695|56915|64963|65008|79707|80135|83732|84365|88745|92345|92856|…	DDX10|FBL|FRG1|EIF6|RPL10A|SNU13|NVL|PIN4|RPL7|RPL35A|RPS14|RPS24|RPS25|SUV39H1|KAT2B|RPL14|RRP9|WDR46|UTP14C|EIF4A3|BMS1|MPHOSPH10|MPHOSPH6|NSA2|NOP56|RPP30|POP4|RPP40|UTP14A|EBNA1BP2|RPL35|EXOSC7|EXOSC2|GTPBP4|DCAF13|NOL11|RSL1D1|SENP3|UTP20|RRP7A|NOB1|METTL5|ABT1|METTL25B|UTP18|UTP11|SBDS|MRTO4|TRMT112|YBEY|EXOSC4|WDR74|ZNHIT6|TRMT61B|PIH1D1|SHQ1|MRM3|NAT10|IMP3|NSUN5|EXOSC5|MRPS11|MRPL1|NOL9|…	-5.13307	0	4	0	0	-9.54203	1.86068
0	1	0	0	0	-7.02757	0	0	GO:0034470	M0100	1	0	GO Biological Processes	19	ncRNA processing		-7.80117	1.63062	5.9406	13391	368	2544	114	4.48113	0.410185	1662|2091|2483|3692|3735|4088|4736|4809|4931|5303|6129|6165|6208|6229|6230|6301|6839|6894|7737|8270|8575|8850|9045|9136|9277|9724|9775|9790|9836|10199|10200|10412|10528|10556|10775|10799|10813|10898|10969|10978|11224|23016|23404|23405|23536|23560|23587|24140|25879|25926|26024|26156|26168|26523|27340|27341|28987|29081|29777|51002|51093|51096|51118|51119|51154|51504|51531|51574|51637|51728|54059|54…	DDX10|FBL|FRG1|EIF6|KARS1|SMAD3|RPL10A|SNU13|NVL|PIN4|RPL7|RPL35A|RPS14|RPS24|RPS25|SARS1|SUV39H1|TARBP1|RNF113A|LAGE3|PRKRA|KAT2B|RPL14|RRP9|WDR46|UTP14C|EIF4A3|BMS1|LCMT2|MPHOSPH10|MPHOSPH6|NSA2|NOP56|RPP30|POP4|RPP40|UTP14A|CPSF4|EBNA1BP2|CLP1|RPL35|EXOSC7|EXOSC2|DICER1|ADAT1|GTPBP4|ELP5|FTSJ1|DCAF13|NOL11|PTCD1|RSL1D1|SENP3|AGO1|UTP20|RRP7A|NOB1|METTL5|ABT1|TPRKB|METTL25B|UTP18|UTP11|SBDS|MRT…	-4.92843	0	4	0	0	-9.54203	1.86068
0	1	0	0	0	-5.35637	0	0	GO:0016072	M0100	1	0	GO Biological Processes	19	rRNA metabolic process		-7.71198	1.82572	6.00794	13391	222	2544	77	3.02673	0.339668	1662|2091|2483|3692|4137|4736|4809|4931|5303|6129|6165|6208|6229|6230|6839|8850|9045|9136|9277|9724|9775|9790|10199|10200|10412|10528|10556|10775|10799|10813|10969|11224|23016|23404|23560|25879|25926|26156|26168|27340|27341|28987|29081|29777|51093|51096|51118|51119|51154|51504|54059|54512|54663|54680|55006|55011|55164|55178|55226|55272|55695|56915|64963|65008|79707|80135|83732|84365|88745|92345|9…	DDX10|FBL|FRG1|EIF6|MAPT|RPL10A|SNU13|NVL|PIN4|RPL7|RPL35A|RPS14|RPS24|RPS25|SUV39H1|KAT2B|RPL14|RRP9|WDR46|UTP14C|EIF4A3|BMS1|MPHOSPH10|MPHOSPH6|NSA2|NOP56|RPP30|POP4|RPP40|UTP14A|EBNA1BP2|RPL35|EXOSC7|EXOSC2|GTPBP4|DCAF13|NOL11|RSL1D1|SENP3|UTP20|RRP7A|NOB1|METTL5|ABT1|METTL25B|UTP18|UTP11|SBDS|MRTO4|TRMT112|YBEY|EXOSC4|WDR74|ZNHIT6|TRMT61B|PIH1D1|SHQ1|MRM3|NAT10|IMP3|NSUN5|EXOSC5|MRPS11|MRPL1|…	-4.85944	0	4	0	0	-9.54203	1.86068
1	1	1	0	-2.69758	-2.50313	-4.84299	0	GO:0007005	M1110	3	0	GO Biological Processes	19	mitochondrion organization		-8.44571	1.56932	6.17154	13391	483	2544	144	5.66038	0.458154	142|211|291|498|509|514|516|517|522|539|572|617|885|1020|1346|1347|1459|1513|2011|2055|2101|2189|2553|2931|3054|3064|3308|3313|3954|4137|4285|4600|4698|4702|4704|4706|4707|4708|4709|4710|4711|4712|4713|4717|4720|4722|4723|4725|4728|5245|5716|6720|6721|6742|7156|7249|7386|7416|7855|8314|8678|8743|8936|9167|9474|9512|9650|9927|9997|10013|10055|10063|10134|10193|10245|10440|10476|10632|10651|11315|2…	PARP1|ALAS1|SLC25A4|ATP5F1A|ATP5F1C|ATP5F1E|ATP5MC1|ATP5MC2|ATP5PF|ATP5PO|BAD|BCS1L|CCK|CDK5|COX7A1|COX7A2|CSNK2A2|CTSK|MARK2|CLN8|ESRRA|FANCG|GABPB1|GSK3A|HCFC1|HTT|HSPA4|HSPA9|LETM1|MAPT|MIPEP|MX2|NDUFA5|NDUFA8|NDUFA9|NDUFAB1|NDUFB1|NDUFB2|NDUFB3|NDUFB4|NDUFB5|NDUFB6|NDUFB7|NDUFC1|NDUFS2|NDUFS3|NDUFV1|NDUFS5|NDUFS8|PHB|PSMD10|SREBF1|SREBF2|SSBP1|TOP3A|TSC2|UQCRFS1|VDAC1|FZD5|BAP1|BECN1|TNFSF10|…	-5.45487	0	5	1	1	-8.44571	1.56932
0	0	1	0	0	0	-2.00884	0	GO:0006839	M0010	1	0	GO Biological Processes	19	mitochondrial transport		-2.61196	1.39923	3.00302	13391	237	2544	63	2.47642	0.308112	291|498|509|514|516|517|522|539|572|617|1459|2931|3308|3954|4285|5664|6720|6721|7416|7855|8314|9016|9512|9927|10055|10134|10245|10440|10476|10632|10651|23409|26515|26521|27109|27429|29074|29090|29928|54543|54978|55013|55288|55294|55486|55737|56993|59286|79085|79680|80024|80273|81853|81855|84134|87178|91689|119559|131118|131474|140823|282991|401505	SLC25A4|ATP5F1A|ATP5F1C|ATP5F1E|ATP5MC1|ATP5MC2|ATP5PF|ATP5PO|BAD|BCS1L|CSNK2A2|GSK3A|HSPA4|LETM1|MIPEP|PSEN2|SREBF1|SREBF2|VDAC1|FZD5|BAP1|SLC25A14|PMPCB|MFN2|SAE1|BCAP31|TIMM17B|TIMM17A|ATP5PD|ATP5MG|MTX2|SIRT4|TIMM10B|TIMM8B|DMAC2L|HTRA2|MRPL18|TIMM21|TIMM22|TOMM7|SLC35F6|MCUB|RHOT1|FBXW7|PARL|VPS35|TOMM22|UBL5|SLC25A23|RTL10|SLC8B1|GRPEL1|TMEM14B|SFXN3|TOMM40L|PNPT1|SMDT1|SFXN4|DNAJC19|CHCHD4…	-0.202336	0	5	0	0	-8.44571	1.56932
0	0	1	0	0	0	-3.51664	0	GO:0042273	M0010	1	0	GO Biological Processes	19	ribosomal large subunit biogenesis		-6.48231	2.43547	5.70438	13391	67	2544	31	1.21855	0.217521	2971|3692|4736|4809|4869|4931|6129|6152|6165|6169|9045|10412|10969|11224|22907|23560|26156|51121|51154|51187|54663|54680|55003|55299|55794|65008|79707|80135|84365|90441|285855	GTF3A|EIF6|RPL10A|SNU13|NPM1|NVL|RPL7|RPL24|RPL35A|RPL38|RPL14|NSA2|EBNA1BP2|RPL35|DHX30|GTPBP4|RSL1D1|RPL26L1|MRTO4|RSL24D1|WDR74|ZNHIT6|PAK1IP1|BRIX1|DDX28|MRPL1|NOL9|RPF1|NIFK|ZNF622|RPL7L1	-3.70233	0	6	1	1	-6.48231	2.83433
0	0	1	0	0	0	-2.47365	0	GO:0000470	M0010	1	0	GO Biological Processes	19	maturation of LSU-rRNA		-4.13211	2.83433	4.53392	13391	26	2544	14	0.550314	0.146672	3692|4736|4809|6129|10412|11224|23560|26156|54680|65008|79707|80135|84365|285855	EIF6|RPL10A|SNU13|RPL7|NSA2|RPL35|GTPBP4|RSL1D1|ZNHIT6|MRPL1|NOL9|RPF1|NIFK|RPL7L1	-1.48122	0	6	0	0	-6.48231	2.83433
1	0	0	0	-5.00513	0	0	0	GO:0071824	M1000	1	0	GO Biological Processes	19	protein-DNA complex subunit organization		-5.00513	2.84252	5.26982	13391	193	537	22	4.09683	0.855369	1060|2073|2186|3007|3017|6118|6872|8351|8363|8365|8520|9349|9978|10467|23493|29072|50511|55290|55729|64425|92815|201254	CENPC|ERCC5|BPTF|H1-3|H2BC5|RPA2|TAF1|H3C4|H4C11|H4C8|HAT1|RPL23|RBX1|ZNHIT1|HEY2|SETD2|SYCP3|BRF2|ATF7IP|POLR1E|H2AW|CENPX	-2.04825	0	7	1	1	-5.00513	9.06789
1	0	0	0	-3.50366	0	0	0	GO:0034728	M1000	1	0	GO Biological Processes	19	nucleosome organization		-3.50366	3.05827	4.34844	13391	106	537	13	2.42086	0.663248	1060|2186|3007|3017|8351|8363|8365|8520|10467|29072|50511|92815|201254	CENPC|BPTF|H1-3|H2BC5|H3C4|H4C11|H4C8|HAT1|ZNHIT1|SETD2|SYCP3|H2AW|CENPX	-1.05158	0	7	0	0	-5.00513	9.06789
1	0	0	0	-3.20478	0	0	0	GO:0097549	M1000	1	0	GO Biological Processes	19	chromatin organization involved in negative regulation of transcription		-3.20478	3.18958	4.16351	13391	86	537	11	2.04842	0.611263	3007|7175|8334|8351|8363|8365|8520|54454|54737|55729|92815	H1-3|TPR|H2AC6|H3C4|H4C11|H4C8|HAT1|ATAD2B|MPHOSPH8|ATF7IP|H2AW	-0.925951	0	7	0	0	-5.00513	9.06789
1	0	0	0	-3.17152	0	0	0	GO:0006335	M1000	1	0	GO Biological Processes	19	DNA replication-dependent nucleosome assembly		-3.17152	9.06789	5.47125	13391	11	537	4	0.744879	0.37105	8351|8363|8365|8520	H3C4|H4C11|H4C8|HAT1	-0.925951	0	7	0	0	-5.00513	9.06789
1	0	0	0	-3.17152	0	0	0	GO:0034723	M1000	1	0	GO Biological Processes	19	DNA replication-dependent nucleosome organization		-3.17152	9.06789	5.47125	13391	11	537	4	0.744879	0.37105	8351|8363|8365|8520	H3C4|H4C11|H4C8|HAT1	-0.925951	0	7	0	0	-5.00513	9.06789
1	0	0	0	-3.15507	0	0	0	GO:0065004	M1000	1	0	GO Biological Processes	19	protein-DNA complex assembly		-3.15507	2.49367	3.88487	13391	160	537	16	2.97952	0.733698	1060|2073|3007|3017|6118|6872|8351|8363|8365|8520|9978|23493|55290|55729|64425|201254	CENPC|ERCC5|H1-3|H2BC5|RPA2|TAF1|H3C4|H4C11|H4C8|HAT1|RBX1|HEY2|BRF2|ATF7IP|POLR1E|CENPX	-0.918724	0	7	0	0	-5.00513	9.06789
1	0	0	0	-2.73117	0	0	0	GO:0034401	M1000	1	0	GO Biological Processes	19	chromatin organization involved in regulation of transcription		-2.73117	2.79902	3.65338	13391	98	537	11	2.04842	0.611263	3007|7175|8334|8351|8363|8365|8520|54454|54737|55729|92815	H1-3|TPR|H2AC6|H3C4|H4C11|H4C8|HAT1|ATAD2B|MPHOSPH8|ATF7IP|H2AW	-0.665746	0	7	0	0	-5.00513	9.06789
1	0	0	0	-2.6479	0	0	0	GO:0045814	M1000	1	0	GO Biological Processes	19	negative regulation of gene expression, epigenetic		-2.6479	3.11709	3.68152	13391	72	537	9	1.67598	0.553958	3007|8334|8351|8363|8365|8520|54454|54737|92815	H1-3|H2AC6|H3C4|H4C11|H4C8|HAT1|ATAD2B|MPHOSPH8|H2AW	-0.62026	0	7	0	0	-5.00513	9.06789
1	0	0	0	-2.61363	0	0	0	GO:0043486	M1000	1	0	GO Biological Processes	19	histone exchange		-2.61363	4.27486	3.96503	13391	35	537	6	1.11732	0.453588	1060|8363|8365|10467|50511|201254	CENPC|H4C11|H4C8|ZNHIT1|SYCP3|CENPX	-0.597653	0	7	0	0	-5.00513	9.06789
1	0	0	0	-2.46969	0	0	0	GO:0006338	M1000	1	0	GO Biological Processes	19	chromatin remodeling		-2.46969	2.28179	3.25919	13391	153	537	14	2.60708	0.687628	1060|2186|7175|8351|8363|8365|8850|10467|10856|29994|50511|54737|55729|201254	CENPC|BPTF|TPR|H3C4|H4C11|H4C8|KAT2B|ZNHIT1|RUVBL2|BAZ2B|SYCP3|MPHOSPH8|ATF7IP|CENPX	-0.544242	0	7	0	0	-5.00513	9.06789
1	0	0	0	-2.2072	0	0	0	GO:0006323	M1000	1	0	GO Biological Processes	19	DNA packaging		-2.2072	2.20529	3.00329	13391	147	537	13	2.42086	0.663248	1060|3007|3017|7175|8351|8363|8365|8520|23137|50511|54737|55729|201254	CENPC|H1-3|H2BC5|TPR|H3C4|H4C11|H4C8|HAT1|SMC5|SYCP3|MPHOSPH8|ATF7IP|CENPX	-0.410277	0	7	0	0	-5.00513	9.06789
1	0	0	0	-2.19949	0	0	0	GO:0006336	M1000	1	0	GO Biological Processes	19	DNA replication-independent nucleosome assembly		-2.19949	4.15611	3.53714	13391	30	537	5	0.931099	0.414457	1060|8363|8365|8520|201254	CENPC|H4C11|H4C8|HAT1|CENPX	-0.409172	0	7	0	0	-5.00513	9.06789
1	0	0	0	-2.15612	0	0	0	GO:0031507	M1000	1	0	GO Biological Processes	19	heterochromatin assembly		-2.15612	3.47954	3.32855	13391	43	537	6	1.11732	0.453588	7175|8351|8363|8365|54737|55729	TPR|H3C4|H4C11|H4C8|MPHOSPH8|ATF7IP	-0.377807	0	7	0	0	-5.00513	9.06789
1	0	0	0	-2.13736	0	0	0	GO:0034724	M1000	1	0	GO Biological Processes	19	DNA replication-independent nucleosome organization		-2.13736	4.02205	3.443	13391	31	537	5	0.931099	0.414457	1060|8363|8365|8520|201254	CENPC|H4C11|H4C8|HAT1|CENPX	-0.367284	0	7	0	0	-5.00513	9.06789
1	0	0	0	-2.10998	0	0	0	GO:0031497	M1000	1	0	GO Biological Processes	19	chromatin assembly		-2.10998	2.32461	2.95394	13391	118	537	11	2.04842	0.611263	1060|3007|3017|7175|8351|8363|8365|8520|54737|55729|201254	CENPC|H1-3|H2BC5|TPR|H3C4|H4C11|H4C8|HAT1|MPHOSPH8|ATF7IP|CENPX	-0.349592	0	7	0	0	-5.00513	9.06789
1	0	0	0	-2.02822	0	0	0	GO:0006334	M1000	1	0	GO Biological Processes	19	nucleosome assembly		-2.02822	2.69586	2.98993	13391	74	537	8	1.48976	0.522771	1060|3007|3017|8351|8363|8365|8520|201254	CENPC|H1-3|H2BC5|H3C4|H4C11|H4C8|HAT1|CENPX	-0.31602	0	7	0	0	-5.00513	9.06789
1	0	0	0	-2.25634	0	0	0	GO:0007007	M1000	1	0	GO Biological Processes	19	inner mitochondrial membrane organization		-4.7893	2.33945	4.77626	13391	54	2544	24	0.943396	0.191659	498|509|514|516|517|522|539|3313|3954|10476|10632|10651|26515|26521|27069|27109|29928|57143|84303|115209|125988|139322|140823|790955	ATP5F1A|ATP5F1C|ATP5F1E|ATP5MC1|ATP5MC2|ATP5PF|ATP5PO|HSPA9|LETM1|ATP5PD|ATP5MG|MTX2|TIMM10B|TIMM8B|GHITM|DMAC2L|TIMM22|ADCK1|CHCHD6|OMA1|MICOS13|APOOL|ROMO1|UQCC3	-2.09949	0	8	1	1	-4.7893	2.71163
0	1	0	0	0	-2.62166	0	0	GO:0042407	M0100	1	0	GO Biological Processes	19	cristae formation		-4.57214	2.71163	4.7675	13391	33	2544	17	0.668239	0.161529	498|509|514|516|517|522|539|3954|10476|10632|27109|57143|84303|115209|125988|139322|790955	ATP5F1A|ATP5F1C|ATP5F1E|ATP5MC1|ATP5MC2|ATP5PF|ATP5PO|LETM1|ATP5PD|ATP5MG|DMAC2L|ADCK1|CHCHD6|OMA1|MICOS13|APOOL|UQCC3	-1.90866	0	8	0	0	-4.7893	2.71163
0	0	1	0	0	0	-2.26526	0	GO:0009144	M0010	1	0	GO Biological Processes	19	purine nucleoside triphosphate metabolic process		-2.56813	1.75459	3.10909	13391	72	2544	24	0.943396	0.191659	142|498|509|514|516|517|522|539|1716|4830|5315|5901|7415|8382|10476|10632|25939|27109|51715|55270|57089|79631|221264|790955	PARP1|ATP5F1A|ATP5F1C|ATP5F1E|ATP5MC1|ATP5MC2|ATP5PF|ATP5PO|DGUOK|NME1|PKM|RAN|VCP|NME5|ATP5PD|ATP5MG|SAMHD1|DMAC2L|RAB23|NUDT15|ENTPD7|EFL1|AK9|UQCC3	-0.181851	0	8	0	0	-4.7893	2.71163
0	0	1	0	0	0	-2.22087	0	GO:0009205	M0010	1	0	GO Biological Processes	19	purine ribonucleoside triphosphate metabolic process		-2.39969	1.75459	2.97606	13391	66	2544	22	0.86478	0.183573	142|498|509|514|516|517|522|539|1716|4830|5315|5901|7415|8382|10476|10632|27109|51715|57089|79631|221264|790955	PARP1|ATP5F1A|ATP5F1C|ATP5F1E|ATP5MC1|ATP5MC2|ATP5PF|ATP5PO|DGUOK|NME1|PKM|RAN|VCP|NME5|ATP5PD|ATP5MG|DMAC2L|RAB23|ENTPD7|EFL1|AK9|UQCC3	-0.0680584	0	8	0	0	-4.7893	2.71163
1	0	0	0	-4.59081	0	0	0	GO:0045047	M1000	1	0	GO Biological Processes	19	protein targeting to ER		-4.59081	3.46343	5.25366	13391	108	537	15	2.7933	0.711082	6137|6139|6152|6164|6165|6168|6169|6207|6208|6230|6235|9349|9789|11224|23480	RPL13|RPL17|RPL24|RPL34|RPL35A|RPL37A|RPL38|RPS13|RPS14|RPS25|RPS29|RPL23|SPCS2|RPL35|SEC61G	-1.75758	0	9	1	1	-4.59081	3.48577
1	0	0	0	-4.40138	0	0	0	GO:0072599	M1000	1	0	GO Biological Processes	19	establishment of protein localization to endoplasmic reticulum		-4.40138	3.33973	5.08219	13391	112	537	15	2.7933	0.711082	6137|6139|6152|6164|6165|6168|6169|6207|6208|6230|6235|9349|9789|11224|23480	RPL13|RPL17|RPL24|RPL34|RPL35A|RPL37A|RPL38|RPS13|RPS14|RPS25|RPS29|RPL23|SPCS2|RPL35|SEC61G	-1.6214	0	9	0	0	-4.59081	3.48577
1	0	0	0	-4.08513	0	0	0	GO:0006614	M1000	1	0	GO Biological Processes	19	SRP-dependent cotranslational protein targeting to membrane		-4.08513	3.48577	4.91664	13391	93	537	13	2.42086	0.663248	6137|6139|6152|6164|6165|6168|6169|6207|6208|6230|6235|9349|11224	RPL13|RPL17|RPL24|RPL34|RPL35A|RPL37A|RPL38|RPS13|RPS14|RPS25|RPS29|RPL23|RPL35	-1.40868	0	9	0	0	-4.59081	3.48577
1	0	0	0	-3.84841	0	0	0	GO:0006613	M1000	1	0	GO Biological Processes	19	cotranslational protein targeting to membrane		-3.84841	3.30793	4.68686	13391	98	537	13	2.42086	0.663248	6137|6139|6152|6164|6165|6168|6169|6207|6208|6230|6235|9349|11224	RPL13|RPL17|RPL24|RPL34|RPL35A|RPL37A|RPL38|RPS13|RPS14|RPS25|RPS29|RPL23|RPL35	-1.30204	0	9	0	0	-4.59081	3.48577
1	0	0	0	-3.37334	0	0	0	GO:0070972	M1000	1	0	GO Biological Processes	19	protein localization to endoplasmic reticulum		-3.37334	2.71051	4.12825	13391	138	537	15	2.7933	0.711082	6137|6139|6152|6164|6165|6168|6169|6207|6208|6230|6235|9349|9789|11224|23480	RPL13|RPL17|RPL24|RPL34|RPL35A|RPL37A|RPL38|RPS13|RPS14|RPS25|RPS29|RPL23|SPCS2|RPL35|SEC61G	-0.997026	0	9	0	0	-4.59081	3.48577
1	0	0	0	-3.12294	0	0	0	GO:0000184	M1000	1	0	GO Biological Processes	19	nuclear-transcribed mRNA catabolic process, nonsense-mediated decay		-3.12294	2.79463	3.96775	13391	116	537	13	2.42086	0.663248	6137|6139|6152|6164|6165|6168|6169|6207|6208|6230|6235|9349|11224	RPL13|RPL17|RPL24|RPL34|RPL35A|RPL37A|RPL38|RPS13|RPS14|RPS25|RPS29|RPL23|RPL35	-0.896464	0	9	0	0	-4.59081	3.48577
1	0	0	0	-2.93642	0	0	0	GO:0000956	M1000	1	0	GO Biological Processes	19	nuclear-transcribed mRNA catabolic process		-2.93642	2.2443	3.62377	13391	200	537	18	3.35196	0.776709	6137|6139|6152|6164|6165|6168|6169|6207|6208|6230|6235|9349|11224|27327|54512|56915|57690|255967	RPL13|RPL17|RPL24|RPL34|RPL35A|RPL37A|RPL38|RPS13|RPS14|RPS25|RPS29|RPL23|RPL35|TNRC6A|EXOSC4|EXOSC5|TNRC6C|PAN3	-0.782852	0	9	0	0	-4.59081	3.48577
1	0	0	0	-2.82918	0	0	0	GO:0006605	M1000	1	0	GO Biological Processes	19	protein targeting		-2.82918	1.81244	3.36743	13391	399	537	29	5.40037	0.97537	4734|6137|6139|6152|6164|6165|6168|6169|6207|6208|6230|6235|9349|9789|10245|11224|23409|23480|26521|27429|29928|54543|56993|59286|66008|130340|140823|143187|158866	NEDD4|RPL13|RPL17|RPL24|RPL34|RPL35A|RPL37A|RPL38|RPS13|RPS14|RPS25|RPS29|RPL23|SPCS2|TIMM17B|RPL35|SIRT4|SEC61G|TIMM8B|HTRA2|TIMM22|TOMM7|TOMM22|UBL5|TRAK2|AP1S3|ROMO1|VTI1A|ZDHHC15	-0.702404	0	9	0	0	-4.59081	3.48577
1	0	0	0	-2.71774	0	0	0	GO:0090150	M1000	1	0	GO Biological Processes	19	establishment of protein localization to membrane		-2.71774	1.90599	3.32041	13391	314	537	24	4.46927	0.891667	572|2803|4301|6137|6139|6152|6164|6165|6168|6169|6207|6208|6230|6235|9349|11224|23480|26521|29928|55831|56993|63971|140823|158866	BAD|GOLGA4|AFDN|RPL13|RPL17|RPL24|RPL34|RPL35A|RPL37A|RPL38|RPS13|RPS14|RPS25|RPS29|RPL23|RPL35|SEC61G|TIMM8B|TIMM22|EMC3|TOMM22|KIF13A|ROMO1|ZDHHC15	-0.665746	0	9	0	0	-4.59081	3.48577
1	0	0	0	-2.50521	0	0	0	GO:0019083	M1000	1	0	GO Biological Processes	19	viral transcription		-2.50521	2.22649	3.26973	13391	168	537	15	2.7933	0.711082	6137|6139|6152|6164|6165|6168|6169|6207|6208|6230|6235|7175|9349|11224|23279	RPL13|RPL17|RPL24|RPL34|RPL35A|RPL37A|RPL38|RPS13|RPS14|RPS25|RPS29|TPR|RPL23|RPL35|NUP160	-0.548718	0	9	0	0	-4.59081	3.48577
1	0	0	0	-2.47411	0	0	0	GO:0019080	M1000	1	0	GO Biological Processes	19	viral gene expression		-2.47411	2.14509	3.21429	13391	186	537	16	2.97952	0.733698	6137|6139|6152|6164|6165|6168|6169|6207|6208|6230|6235|7175|8661|9349|11224|23279	RPL13|RPL17|RPL24|RPL34|RPL35A|RPL37A|RPL38|RPS13|RPS14|RPS25|RPS29|TPR|EIF3A|RPL23|RPL35|NUP160	-0.544264	0	9	0	0	-4.59081	3.48577
1	0	0	0	-2.38231	0	0	0	GO:0072594	M1000	1	0	GO Biological Processes	19	establishment of protein localization to organelle		-2.38231	1.62631	2.93547	13391	506	537	33	6.14525	1.03636	572|4734|6137|6139|6152|6164|6165|6168|6169|6207|6208|6230|6235|7175|9349|9789|10245|10574|10856|11224|23409|23480|25836|26521|27429|29107|29928|54543|56993|59286|140823|143187|158866	BAD|NEDD4|RPL13|RPL17|RPL24|RPL34|RPL35A|RPL37A|RPL38|RPS13|RPS14|RPS25|RPS29|TPR|RPL23|SPCS2|TIMM17B|CCT7|RUVBL2|RPL35|SIRT4|SEC61G|NIPBL|TIMM8B|HTRA2|NXT1|TIMM22|TOMM7|TOMM22|UBL5|ROMO1|VTI1A|ZDHHC15	-0.494779	0	9	0	0	-4.59081	3.48577
1	0	0	0	-2.11935	0	0	0	GO:0006612	M1000	1	0	GO Biological Processes	19	protein targeting to membrane		-2.11935	2.02189	2.86065	13391	185	537	15	2.7933	0.711082	6137|6139|6152|6164|6165|6168|6169|6207|6208|6230|6235|9349|11224|23480|158866	RPL13|RPL17|RPL24|RPL34|RPL35A|RPL37A|RPL38|RPS13|RPS14|RPS25|RPS29|RPL23|RPL35|SEC61G|ZDHHC15	-0.357356	0	9	0	0	-4.59081	3.48577
1	0	0	0	-2.02098	0	0	0	GO:0006402	M1000	1	0	GO Biological Processes	19	mRNA catabolic process		-2.02098	1.69688	2.65226	13391	338	537	23	4.28305	0.873744	5689|5695|5699|6137|6139|6152|6164|6165|6168|6169|6207|6208|6230|6235|9349|11224|27327|54512|56915|57690|57721|192670|255967	PSMB1|PSMB7|PSMB10|RPL13|RPL17|RPL24|RPL34|RPL35A|RPL37A|RPL38|RPS13|RPS14|RPS25|RPS29|RPL23|RPL35|TNRC6A|EXOSC4|EXOSC5|TNRC6C|METTL14|AGO4|PAN3	-0.31457	0	9	0	0	-4.59081	3.48577
0	1	0	0	0	-3.92325	0	0	GO:0006735	M0100	1	0	GO Biological Processes	19	NADH regeneration		-3.92325	5.76701	5.41468	13391	21	774	7	0.904393	0.340279	230|2597|5213|5214|5223|5315|7167	ALDOC|GAPDH|PFKM|PFKP|PGAM1|PKM|TPI1	-1.33035	0	10	1	1	-3.92325	8.65052
0	1	0	0	0	-3.92325	0	0	GO:0061621	M0100	1	0	GO Biological Processes	19	canonical glycolysis		-3.92325	5.76701	5.41468	13391	21	774	7	0.904393	0.340279	230|2597|5213|5214|5223|5315|7167	ALDOC|GAPDH|PFKM|PFKP|PGAM1|PKM|TPI1	-1.33035	0	10	0	0	-3.92325	8.65052
0	1	0	0	0	-3.92325	0	0	GO:0061718	M0100	1	0	GO Biological Processes	19	glucose catabolic process to pyruvate		-3.92325	5.76701	5.41468	13391	21	774	7	0.904393	0.340279	230|2597|5213|5214|5223|5315|7167	ALDOC|GAPDH|PFKM|PFKP|PGAM1|PKM|TPI1	-1.33035	0	10	0	0	-3.92325	8.65052
0	1	0	0	0	-3.77899	0	0	GO:0061615	M0100	1	0	GO Biological Processes	19	glycolytic process through fructose-6-phosphate		-3.77899	5.50487	5.23754	13391	22	774	7	0.904393	0.340279	230|2597|5213|5214|5223|5315|7167	ALDOC|GAPDH|PFKM|PFKP|PGAM1|PKM|TPI1	-1.27423	0	10	0	0	-3.92325	8.65052
0	1	0	0	0	-3.77899	0	0	GO:0061620	M0100	1	0	GO Biological Processes	19	glycolytic process through glucose-6-phosphate		-3.77899	5.50487	5.23754	13391	22	774	7	0.904393	0.340279	230|2597|5213|5214|5223|5315|7167	ALDOC|GAPDH|PFKM|PFKP|PGAM1|PKM|TPI1	-1.27423	0	10	0	0	-3.92325	8.65052
0	1	0	0	0	-3.17248	0	0	GO:0006007	M0100	1	0	GO Biological Processes	19	glucose catabolic process		-3.17248	4.48545	4.4901	13391	27	774	7	0.904393	0.340279	230|2597|5213|5214|5223|5315|7167	ALDOC|GAPDH|PFKM|PFKP|PGAM1|PKM|TPI1	-0.925951	0	10	0	0	-3.92325	8.65052
0	1	0	0	0	-3.15464	0	0	GO:0006734	M0100	1	0	GO Biological Processes	19	NADH metabolic process		-3.15464	3.95452	4.33477	13391	35	774	8	1.03359	0.363536	230|2597|5213|5214|5223|5315|7167|7415	ALDOC|GAPDH|PFKM|PFKP|PGAM1|PKM|TPI1|VCP	-0.918724	0	10	0	0	-3.92325	8.65052
0	1	0	0	0	-2.54243	0	0	GO:0019320	M0100	1	0	GO Biological Processes	19	hexose catabolic process		-2.54243	3.2188	3.60933	13391	43	774	8	1.03359	0.363536	230|2582|2597|5213|5214|5223|5315|7167	ALDOC|GALE|GAPDH|PFKM|PFKP|PGAM1|PKM|TPI1	-0.567262	0	10	0	0	-3.92325	8.65052
0	1	0	0	0	-2.47783	0	0	GO:0046364	M0100	1	0	GO Biological Processes	19	monosaccharide biosynthetic process		-2.47783	2.57178	3.35804	13391	74	774	11	1.42119	0.425449	230|231|1407|2597|2875|5223|7167|8402|10327|11091|84649	ALDOC|AKR1B1|CRY1|GAPDH|GPT|PGAM1|TPI1|SLC25A11|AKR1A1|WDR5|DGAT2	-0.544264	0	10	0	0	-3.92325	8.65052
0	1	0	0	0	-2.47213	0	0	GO:0030388	M0100	1	0	GO Biological Processes	19	fructose 1,6-bisphosphate metabolic process		-2.47213	8.65052	4.64237	13391	6	774	3	0.387597	0.223345	230|5213|5214	ALDOC|PFKM|PFKP	-0.544264	0	10	0	0	-3.92325	8.65052
0	1	0	0	0	-2.29452	0	0	GO:0046365	M0100	1	0	GO Biological Processes	19	monosaccharide catabolic process		-2.29452	2.94486	3.30808	13391	47	774	8	1.03359	0.363536	230|2582|2597|5213|5214|5223|5315|7167	ALDOC|GALE|GAPDH|PFKM|PFKP|PGAM1|PKM|TPI1	-0.457497	0	10	0	0	-3.92325	8.65052
0	1	0	0	0	-2.26544	0	0	GO:0019319	M0100	1	0	GO Biological Processes	19	hexose biosynthetic process		-2.26544	2.54427	3.16198	13391	68	774	10	1.29199	0.405915	230|231|1407|2597|2875|5223|7167|8402|11091|84649	ALDOC|AKR1B1|CRY1|GAPDH|GPT|PGAM1|TPI1|SLC25A11|WDR5|DGAT2	-0.43952	0	10	0	0	-3.92325	8.65052
0	1	0	0	0	-2.07436	0	0	GO:0019674	M0100	1	0	GO Biological Processes	19	NAD metabolic process		-2.07436	2.95384	3.10329	13391	41	774	7	0.904393	0.340279	230|2597|5213|5214|5223|5315|7167	ALDOC|GAPDH|PFKM|PFKP|PGAM1|PKM|TPI1	-0.325831	0	10	0	0	-3.92325	8.65052
0	1	0	0	0	-3.87947	0	0	GO:0006399	M0100	1	0	GO Biological Processes	19	tRNA metabolic process		-3.87947	2.32704	4.32563	13391	171	774	23	2.97158	0.610341	2193|3035|3735|5188|6301|8270|9836|10978|23438|23587|24140|51067|51504|51531|51728|54859|55140|56931|57505|60528|81890|92675|348180	FARSA|HARS1|KARS1|GATB|SARS1|LAGE3|LCMT2|CLP1|HARS2|ELP5|FTSJ1|YARS2|TRMT112|TRMO|POLR3K|ELP6|ELP3|DUS3L|AARS2|ELAC2|QTRT1|DTD1|CTU2	-1.30776	0	11	1	1	-3.87947	2.35294
0	1	0	0	0	-3.07408	0	0	GO:0008033	M0100	1	0	GO Biological Processes	19	tRNA processing		-3.07408	2.35294	3.76397	13391	125	774	17	2.19638	0.526818	3735|6301|8270|9836|10978|23587|24140|51504|51531|51728|54859|55140|56931|57505|60528|81890|348180	KARS1|SARS1|LAGE3|LCMT2|CLP1|ELP5|FTSJ1|TRMT112|TRMO|POLR3K|ELP6|ELP3|DUS3L|AARS2|ELAC2|QTRT1|CTU2	-0.856845	0	11	0	0	-3.87947	2.35294
0	1	0	0	0	-2.37388	0	0	GO:0009451	M0100	1	0	GO Biological Processes	19	RNA modification		-2.37388	2.0284	3.08379	13391	145	774	17	2.19638	0.526818	2091|9836|23587|24140|51093|51504|51531|54859|55140|55178|55695|56931|57505|81890|285367|345630|348180	FBL|LCMT2|ELP5|FTSJ1|METTL25B|TRMT112|TRMO|ELP6|ELP3|MRM3|NSUN5|DUS3L|AARS2|QTRT1|RPUSD3|FBLL1|CTU2	-0.490415	0	11	0	0	-3.87947	2.35294
0	1	0	0	0	-2.05622	0	0	GO:0006400	M0100	1	0	GO Biological Processes	19	tRNA modification		-2.05622	2.26561	2.88193	13391	84	774	11	1.42119	0.425449	9836|23587|24140|51504|51531|54859|55140|56931|57505|81890|348180	LCMT2|ELP5|FTSJ1|TRMT112|TRMO|ELP6|ELP3|DUS3L|AARS2|QTRT1|CTU2	-0.32355	0	11	0	0	-3.87947	2.35294
0	1	0	0	0	-3.81591	0	0	GO:0006521	M0100	1	0	GO Biological Processes	19	regulation of cellular amino acid metabolic process		-3.81591	3.65983	4.75967	13391	52	774	11	1.42119	0.425449	5692|5693|5695|5702|5708|5709|5710|5721|11315|23198|23409	PSMB4|PSMB5|PSMB7|PSMC3|PSMD2|PSMD3|PSMD4|PSME2|PARK7|PSME4|SIRT4	-1.29063	0	12	1	1	-3.81591	3.65983
0	1	0	0	0	-2.1597	0	0	GO:0048002	M0100	1	0	GO Biological Processes	19	antigen processing and presentation of peptide antigen		-3.5562	1.65432	3.769	13391	140	2544	44	1.72956	0.258476	830|832|1173|1174|1520|1536|2923|3798|3835|5641|5682|5685|5687|5689|5692|5693|5695|5699|5702|5708|5709|5710|5716|5721|6891|6892|8655|9341|9491|9632|9871|10121|10134|10484|10540|10671|11258|23198|51143|51752|55860|64167|114876|130340	CAPZA2|CAPZB|AP2M1|AP1S1|CTSS|CYBB|PDIA3|KIF5A|KIF22|LGMN|PSMA1|PSMA4|PSMA6|PSMB1|PSMB4|PSMB5|PSMB7|PSMB10|PSMC3|PSMD2|PSMD3|PSMD4|PSMD10|PSME2|TAP2|TAPBP|DYNLL1|VAMP3|PSMF1|SEC24C|SEC24D|ACTR1A|BCAP31|SEC23A|DCTN2|DCTN6|DCTN3|PSME4|DYNC1LI1|ERAP1|ACTR10|ERAP2|OSBPL1A|AP1S3	-0.941025	0	12	0	0	-3.81591	3.65983
0	1	0	0	0	-2.09465	0	0	GO:0002478	M0100	1	0	GO Biological Processes	19	antigen processing and presentation of exogenous peptide antigen		-3.39069	1.66011	3.66263	13391	130	2544	41	1.61164	0.249659	830|832|1173|1174|1520|1536|2923|3798|3835|5641|5682|5685|5687|5689|5692|5693|5695|5699|5702|5708|5709|5710|5716|5721|6891|6892|8655|9341|9491|9632|9871|10121|10484|10540|10671|11258|23198|51143|55860|114876|130340	CAPZA2|CAPZB|AP2M1|AP1S1|CTSS|CYBB|PDIA3|KIF5A|KIF22|LGMN|PSMA1|PSMA4|PSMA6|PSMB1|PSMB4|PSMB5|PSMB7|PSMB10|PSMC3|PSMD2|PSMD3|PSMD4|PSMD10|PSME2|TAP2|TAPBP|DYNLL1|VAMP3|PSMF1|SEC24C|SEC24D|ACTR1A|SEC23A|DCTN2|DCTN6|DCTN3|PSME4|DYNC1LI1|ACTR10|OSBPL1A|AP1S3	-0.808511	0	12	0	0	-3.81591	3.65983
0	1	0	0	0	-3.21303	0	0	GO:0031145	M0100	1	0	GO Biological Processes	19	anaphase-promoting complex-dependent catabolic process		-3.21303	2.96589	4.08435	13391	70	774	12	1.55039	0.444075	5692|5693|5695|5702|5708|5709|5710|5721|8881|23198|51434|51529	PSMB4|PSMB5|PSMB7|PSMC3|PSMD2|PSMD3|PSMD4|PSME2|CDC16|PSME4|ANAPC7|ANAPC11	-0.925951	0	12	0	0	-3.81591	3.65983
0	1	0	0	0	-2.0065	0	0	GO:0019884	M0100	1	0	GO Biological Processes	19	antigen processing and presentation of exogenous antigen		-3.16546	1.62266	3.49489	13391	133	2544	41	1.61164	0.249659	830|832|1173|1174|1520|1536|2923|3798|3835|5641|5682|5685|5687|5689|5692|5693|5695|5699|5702|5708|5709|5710|5716|5721|6891|6892|8655|9341|9491|9632|9871|10121|10484|10540|10671|11258|23198|51143|55860|114876|130340	CAPZA2|CAPZB|AP2M1|AP1S1|CTSS|CYBB|PDIA3|KIF5A|KIF22|LGMN|PSMA1|PSMA4|PSMA6|PSMB1|PSMB4|PSMB5|PSMB7|PSMB10|PSMC3|PSMD2|PSMD3|PSMD4|PSMD10|PSME2|TAP2|TAPBP|DYNLL1|VAMP3|PSMF1|SEC24C|SEC24D|ACTR1A|SEC23A|DCTN2|DCTN6|DCTN3|PSME4|DYNC1LI1|ACTR10|OSBPL1A|AP1S3	-0.633257	0	12	0	0	-3.81591	3.65983
0	1	0	0	0	-3.00019	0	0	GO:0033238	M0100	1	0	GO Biological Processes	19	regulation of cellular amine metabolic process		-3.00019	2.97362	3.91985	13391	64	774	11	1.42119	0.425449	5692|5693|5695|5702|5708|5709|5710|5721|11315|23198|23409	PSMB4|PSMB5|PSMB7|PSMC3|PSMD2|PSMD3|PSMD4|PSME2|PARK7|PSME4|SIRT4	-0.809549	0	12	0	0	-3.81591	3.65983
0	1	0	0	0	-3.00019	0	0	GO:1902036	M0100	1	0	GO Biological Processes	19	regulation of hematopoietic stem cell differentiation		-3.00019	2.97362	3.91985	13391	64	774	11	1.42119	0.425449	865|5692|5693|5695|5702|5708|5709|5710|5721|10443|23198	CBFB|PSMB4|PSMB5|PSMB7|PSMC3|PSMD2|PSMD3|PSMD4|PSME2|N4BP2L2|PSME4	-0.809549	0	12	0	0	-3.81591	3.65983
0	1	0	0	0	-2.96942	0	0	GO:0060071	M0100	1	0	GO Biological Processes	19	Wnt signaling pathway, planar cell polarity pathway		-2.96942	2.54963	3.75414	13391	95	774	14	1.80879	0.479026	1173|5692|5693|5695|5702|5708|5709|5710|5721|7855|23198|25876|50855|51339	AP2M1|PSMB4|PSMB5|PSMB7|PSMC3|PSMD2|PSMD3|PSMD4|PSME2|FZD5|PSME4|SPEF1|PARD6A|DACT1	-0.799766	0	12	0	0	-3.81591	3.65983
0	1	0	0	0	-2.83574	0	0	GO:0090175	M0100	1	0	GO Biological Processes	19	regulation of establishment of planar polarity		-2.83574	2.47158	3.62132	13391	98	774	14	1.80879	0.479026	1173|5692|5693|5695|5702|5708|5709|5710|5721|7855|23198|25876|50855|51339	AP2M1|PSMB4|PSMB5|PSMB7|PSMC3|PSMD2|PSMD3|PSMD4|PSME2|FZD5|PSME4|SPEF1|PARD6A|DACT1	-0.705237	0	12	0	0	-3.81591	3.65983
0	1	0	0	0	-2.24298	0	0	GO:0002479	M0100	1	0	GO Biological Processes	19	antigen processing and presentation of exogenous peptide antigen via MHC class I, TAP-dependent		-2.8119	1.90584	3.34809	13391	58	2544	21	0.825472	0.179388	1536|2923|5682|5685|5687|5689|5692|5693|5695|5699|5702|5708|5709|5710|5716|5721|6891|6892|9341|9491|23198	CYBB|PDIA3|PSMA1|PSMA4|PSMA6|PSMB1|PSMB4|PSMB5|PSMB7|PSMB10|PSMC3|PSMD2|PSMD3|PSMD4|PSMD10|PSME2|TAP2|TAPBP|VAMP3|PSMF1|PSME4	-0.372819	0	12	0	0	-3.81591	3.65983
0	1	0	0	0	-2.14497	0	0	GO:0042590	M0100	1	0	GO Biological Processes	19	antigen processing and presentation of exogenous peptide antigen via MHC class I		-2.60209	1.84232	3.16674	13391	60	2544	21	0.825472	0.179388	1536|2923|5682|5685|5687|5689|5692|5693|5695|5699|5702|5708|5709|5710|5716|5721|6891|6892|9341|9491|23198	CYBB|PDIA3|PSMA1|PSMA4|PSMA6|PSMB1|PSMB4|PSMB5|PSMB7|PSMB10|PSMC3|PSMD2|PSMD3|PSMD4|PSMD10|PSME2|TAP2|TAPBP|VAMP3|PSMF1|PSME4	-0.199526	0	12	0	0	-3.81591	3.65983
0	1	0	0	0	-2.59665	0	0	GO:0044106	M0100	1	0	GO Biological Processes	19	cellular amine metabolic process		-2.59665	2.25666	3.35208	13391	115	774	15	1.93798	0.495513	231|1725|5692|5693|5695|5702|5708|5709|5710|5721|11315|23198|23409|23446|112483	AKR1B1|DHPS|PSMB4|PSMB5|PSMB7|PSMC3|PSMD2|PSMD3|PSMD4|PSME2|PARK7|PSME4|SIRT4|SLC44A1|SAT2	-0.58921	0	12	0	0	-3.81591	3.65983
0	1	0	0	0	-2.55967	0	0	GO:0009308	M0100	1	0	GO Biological Processes	19	amine metabolic process		-2.55967	2.2372	3.31463	13391	116	774	15	1.93798	0.495513	231|1725|5692|5693|5695|5702|5708|5709|5710|5721|11315|23198|23409|23446|112483	AKR1B1|DHPS|PSMB4|PSMB5|PSMB7|PSMC3|PSMD2|PSMD3|PSMD4|PSME2|PARK7|PSME4|SIRT4|SLC44A1|SAT2	-0.567262	0	12	0	0	-3.81591	3.65983
0	1	0	0	0	-2.52503	0	0	GO:0060218	M0100	1	0	GO Biological Processes	19	hematopoietic stem cell differentiation		-2.52503	2.60701	3.4099	13391	73	774	11	1.42119	0.425449	865|5692|5693|5695|5702|5708|5709|5710|5721|10443|23198	CBFB|PSMB4|PSMB5|PSMB7|PSMC3|PSMD2|PSMD3|PSMD4|PSME2|N4BP2L2|PSME4	-0.558205	0	12	0	0	-3.81591	3.65983
0	1	0	0	0	-2.47205	0	0	GO:0001736	M0100	1	0	GO Biological Processes	19	establishment of planar polarity		-2.47205	2.26369	3.2505	13391	107	774	14	1.80879	0.479026	1173|5692|5693|5695|5702|5708|5709|5710|5721|7855|23198|25876|50855|51339	AP2M1|PSMB4|PSMB5|PSMB7|PSMC3|PSMD2|PSMD3|PSMD4|PSME2|FZD5|PSME4|SPEF1|PARD6A|DACT1	-0.544264	0	12	0	0	-3.81591	3.65983
0	1	0	0	0	-2.47205	0	0	GO:0007164	M0100	1	0	GO Biological Processes	19	establishment of tissue polarity		-2.47205	2.26369	3.2505	13391	107	774	14	1.80879	0.479026	1173|5692|5693|5695|5702|5708|5709|5710|5721|7855|23198|25876|50855|51339	AP2M1|PSMB4|PSMB5|PSMB7|PSMC3|PSMD2|PSMD3|PSMD4|PSME2|FZD5|PSME4|SPEF1|PARD6A|DACT1	-0.544264	0	12	0	0	-3.81591	3.65983
0	1	0	0	0	-2.46431	0	0	GO:0010972	M0100	1	0	GO Biological Processes	19	negative regulation of G2/M transition of mitotic cell cycle		-2.46431	2.4425	3.30433	13391	85	774	12	1.55039	0.444075	5692|5693|5695|5702|5708|5709|5710|5721|23198|29980|63967|79035	PSMB4|PSMB5|PSMB7|PSMC3|PSMD2|PSMD3|PSMD4|PSME2|PSME4|DONSON|CLSPN|NABP2	-0.541197	0	12	0	0	-3.81591	3.65983
0	1	0	0	0	-2.2987	0	0	GO:1901532	M0100	1	0	GO Biological Processes	19	regulation of hematopoietic progenitor cell differentiation		-2.2987	2.43989	3.15879	13391	78	774	11	1.42119	0.425449	865|5692|5693|5695|5702|5708|5709|5710|5721|10443|23198	CBFB|PSMB4|PSMB5|PSMB7|PSMC3|PSMD2|PSMD3|PSMD4|PSME2|N4BP2L2|PSME4	-0.457853	0	12	0	0	-3.81591	3.65983
0	1	0	0	0	-2.21812	0	0	GO:0090263	M0100	1	0	GO Biological Processes	19	positive regulation of canonical Wnt signaling pathway		-2.21812	2.05965	2.95989	13391	126	774	15	1.93798	0.495513	3611|5300|5692|5693|5695|5702|5708|5709|5710|5721|7415|7480|23198|51339|252839	ILK|PIN1|PSMB4|PSMB5|PSMB7|PSMC3|PSMD2|PSMD3|PSMD4|PSME2|VCP|WNT10B|PSME4|DACT1|TMEM9	-0.410277	0	12	0	0	-3.81591	3.65983
0	1	0	0	0	-2.21436	0	0	GO:0006520	M0100	1	0	GO Biological Processes	19	cellular amino acid metabolic process		-2.21436	1.69108	2.81969	13391	266	774	26	3.35917	0.647629	191|445|670|2193|2875|3035|3735|5188|5692|5693|5695|5702|5708|5709|5710|5721|6301|11315|23198|23409|23438|27034|27165|51067|56922|57505	AHCY|ASS1|BPHL|FARSA|GPT|HARS1|KARS1|GATB|PSMB4|PSMB5|PSMB7|PSMC3|PSMD2|PSMD3|PSMD4|PSME2|SARS1|PARK7|PSME4|SIRT4|HARS2|ACAD8|GLS2|YARS2|MCCC1|AARS2	-0.410277	0	12	0	0	-3.81591	3.65983
0	1	0	0	0	-2.18659	0	0	GO:0001738	M0100	1	0	GO Biological Processes	19	morphogenesis of a polarized epithelium		-2.18659	2.04343	2.92624	13391	127	774	15	1.93798	0.495513	1173|5692|5693|5695|5702|5708|5709|5710|5721|7430|7855|23198|25876|50855|51339	AP2M1|PSMB4|PSMB5|PSMB7|PSMC3|PSMD2|PSMD3|PSMD4|PSME2|EZR|FZD5|PSME4|SPEF1|PARD6A|DACT1	-0.403254	0	12	0	0	-3.81591	3.65983
0	1	0	0	0	-2.14591	0	0	GO:1902750	M0100	1	0	GO Biological Processes	19	negative regulation of cell cycle G2/M phase transition		-2.14591	2.23239	2.95379	13391	93	774	12	1.55039	0.444075	5692|5693|5695|5702|5708|5709|5710|5721|23198|29980|63967|79035	PSMB4|PSMB5|PSMB7|PSMC3|PSMD2|PSMD3|PSMD4|PSME2|PSME4|DONSON|CLSPN|NABP2	-0.373261	0	12	0	0	-3.81591	3.65983
0	1	0	0	0	-2.06485	0	0	GO:0038061	M0100	1	0	GO Biological Processes	19	NIK/NF-kappaB signaling		-2.06485	1.98103	2.79467	13391	131	774	15	1.93798	0.495513	3611|5245|5692|5693|5695|5702|5708|5709|5710|5721|7430|11156|23198|23405|56892	ILK|PHB|PSMB4|PSMB5|PSMB7|PSMC3|PSMD2|PSMD3|PSMD4|PSME2|EZR|PTP4A3|PSME4|DICER1|TCIM	-0.325831	0	12	0	0	-3.81591	3.65983
0	0	1	0	0	0	-3.05776	0	GO:1903008	M0010	1	0	GO Biological Processes	19	organelle disassembly		-3.67377	1.80776	3.90658	13391	99	2544	34	1.33648	0.227667	1459|1513|2011|2931|3064|4528|6720|6721|7249|7415|7416|7855|8678|8729|9474|9927|10013|10193|11315|23710|27429|28985|51506|54543|55294|64147|65991|65992|84340|84749|139341|162427|219402|493856	CSNK2A2|CTSK|MARK2|GSK3A|HTT|MTIF2|SREBF1|SREBF2|TSC2|VCP|VDAC1|FZD5|BECN1|GBF1|ATG5|MFN2|HDAC6|RNF41|PARK7|GABARAPL1|HTRA2|MCTS1|UFC1|TOMM7|FBXW7|KIF9|FUNDC2|DDRGK1|GFM2|USP30|FUNDC1|RETREG3|MTIF3|CISD2	-1.04701	0	13	1	1	-3.67377	2.37718
0	0	1	0	0	0	-2.52961	0	GO:1903146	M0010	1	0	GO Biological Processes	19	regulation of autophagy of mitochondrion		-3.10832	2.37718	3.7176	13391	31	2544	14	0.550314	0.146672	1459|2931|3064|6720|6721|7249|7416|7855|10013|10193|11315|27429|55294|84749	CSNK2A2|GSK3A|HTT|SREBF1|SREBF2|TSC2|VDAC1|FZD5|HDAC6|RNF41|PARK7|HTRA2|FBXW7|USP30	-0.603557	0	13	0	0	-3.67377	2.37718
0	0	1	0	0	0	-2.38586	0	GO:0000422	M0010	1	0	GO Biological Processes	19	autophagy of mitochondrion		-2.75413	1.80472	3.26902	13391	70	2544	24	0.943396	0.191659	1459|1513|2011|2931|3064|6720|6721|7249|7416|7855|8678|9474|9927|10013|10193|11315|23710|27429|54543|55294|65991|84749|139341|493856	CSNK2A2|CTSK|MARK2|GSK3A|HTT|SREBF1|SREBF2|TSC2|VDAC1|FZD5|BECN1|ATG5|MFN2|HDAC6|RNF41|PARK7|GABARAPL1|HTRA2|TOMM7|FBXW7|FUNDC2|USP30|FUNDC1|CISD2	-0.337322	0	13	0	0	-3.67377	2.37718
0	0	1	0	0	0	-2.38586	0	GO:0061726	M0010	1	0	GO Biological Processes	19	mitochondrion disassembly		-2.75413	1.80472	3.26902	13391	70	2544	24	0.943396	0.191659	1459|1513|2011|2931|3064|6720|6721|7249|7416|7855|8678|9474|9927|10013|10193|11315|23710|27429|54543|55294|65991|84749|139341|493856	CSNK2A2|CTSK|MARK2|GSK3A|HTT|SREBF1|SREBF2|TSC2|VDAC1|FZD5|BECN1|ATG5|MFN2|HDAC6|RNF41|PARK7|GABARAPL1|HTRA2|TOMM7|FBXW7|FUNDC2|USP30|FUNDC1|CISD2	-0.337322	0	13	0	0	-3.67377	2.37718
0	0	1	0	0	0	-3.48311	0	GO:1904869	M0010	1	0	GO Biological Processes	19	regulation of protein localization to Cajal body		-3.48311	5.34322	4.85881	13391	11	1367	6	0.438917	0.178794	908|6950|10575|10576|10694|51574	CCT6A|TCP1|CCT4|CCT2|CCT8|LARP7	-1.05158	0	14	1	1	-3.48311	5.87754
0	0	1	0	0	0	-3.48311	0	GO:1904871	M0010	1	0	GO Biological Processes	19	positive regulation of protein localization to Cajal body		-3.48311	5.34322	4.85881	13391	11	1367	6	0.438917	0.178794	908|6950|10575|10576|10694|51574	CCT6A|TCP1|CCT4|CCT2|CCT8|LARP7	-1.05158	0	14	0	0	-3.48311	5.87754
0	0	1	0	0	0	-3.45646	0	GO:1904874	M0010	1	0	GO Biological Processes	19	positive regulation of telomerase RNA localization to Cajal body		-3.45646	4.57142	4.66631	13391	15	1367	7	0.51207	0.193048	908|6950|10575|10576|10694|55164|92345	CCT6A|TCP1|CCT4|CCT2|CCT8|SHQ1|NAF1	-1.03965	0	14	0	0	-3.48311	5.87754
0	0	1	0	0	0	-3.22127	0	GO:1903405	M0010	1	0	GO Biological Processes	19	protein localization to nuclear body		-3.22127	4.89795	4.55476	13391	12	1367	6	0.438917	0.178794	908|6950|10575|10576|10694|51574	CCT6A|TCP1|CCT4|CCT2|CCT8|LARP7	-0.925951	0	14	0	0	-3.48311	5.87754
0	0	1	0	0	0	-3.22127	0	GO:1904816	M0010	1	0	GO Biological Processes	19	positive regulation of protein localization to chromosome, telomeric region		-3.22127	4.89795	4.55476	13391	12	1367	6	0.438917	0.178794	908|6950|10575|10576|10694|26354	CCT6A|TCP1|CCT4|CCT2|CCT8|GNL3	-0.925951	0	14	0	0	-3.48311	5.87754
0	0	1	0	0	0	-3.22127	0	GO:1904867	M0010	1	0	GO Biological Processes	19	protein localization to Cajal body		-3.22127	4.89795	4.55476	13391	12	1367	6	0.438917	0.178794	908|6950|10575|10576|10694|51574	CCT6A|TCP1|CCT4|CCT2|CCT8|LARP7	-0.925951	0	14	0	0	-3.48311	5.87754
0	0	1	0	0	0	-3.1998	0	GO:0032204	M0010	1	0	GO Biological Processes	19	regulation of telomere maintenance		-3.1998	2.3455	3.83275	13391	71	1367	17	1.2436	0.299736	908|3178|4683|5371|5570|5588|5976|6714|6950|10575|10576|10694|23293|26354|55226|55869|92345	CCT6A|HNRNPA1|NBN|PML|PKIB|PRKCQ|UPF1|SRC|TCP1|CCT4|CCT2|CCT8|SMG6|GNL3|NAT10|HDAC8|NAF1	-0.925951	0	14	0	0	-3.48311	5.87754
0	0	1	0	0	0	-2.88175	0	GO:1904872	M0010	1	0	GO Biological Processes	19	regulation of telomerase RNA localization to Cajal body		-2.88175	3.80952	4.02164	13391	18	1367	7	0.51207	0.193048	908|6950|10575|10576|10694|55164|92345	CCT6A|TCP1|CCT4|CCT2|CCT8|SHQ1|NAF1	-0.743697	0	14	0	0	-3.48311	5.87754
0	0	1	0	0	0	-2.7875	0	GO:1904814	M0010	1	0	GO Biological Processes	19	regulation of protein localization to chromosome, telomeric region		-2.7875	4.19824	4.03688	13391	14	1367	6	0.438917	0.178794	908|6950|10575|10576|10694|26354	CCT6A|TCP1|CCT4|CCT2|CCT8|GNL3	-0.682769	0	14	0	0	-3.48311	5.87754
0	0	1	0	0	0	-2.7875	0	GO:1990173	M0010	1	0	GO Biological Processes	19	protein localization to nucleoplasm		-2.7875	4.19824	4.03688	13391	14	1367	6	0.438917	0.178794	908|6950|10575|10576|10694|51574	CCT6A|TCP1|CCT4|CCT2|CCT8|LARP7	-0.682769	0	14	0	0	-3.48311	5.87754
0	0	1	0	0	0	-2.75456	0	GO:0032206	M0010	1	0	GO Biological Processes	19	positive regulation of telomere maintenance		-2.75456	2.55545	3.56309	13391	46	1367	12	0.877835	0.252294	908|3178|4683|5371|5570|5588|6950|10575|10576|10694|26354|92345	CCT6A|HNRNPA1|NBN|PML|PKIB|PRKCQ|TCP1|CCT4|CCT2|CCT8|GNL3|NAF1	-0.676409	0	14	0	0	-3.48311	5.87754
0	0	1	0	0	0	-2.74802	0	GO:1904851	M0010	1	0	GO Biological Processes	19	positive regulation of establishment of protein localization to telomere		-2.74802	4.89795	4.1576	13391	10	1367	5	0.365764	0.163275	908|6950|10575|10576|10694	CCT6A|TCP1|CCT4|CCT2|CCT8	-0.673631	0	14	0	0	-3.48311	5.87754
0	0	1	0	0	0	-2.72186	0	GO:0090670	M0010	1	0	GO Biological Processes	19	RNA localization to Cajal body		-2.72186	3.60902	3.83712	13391	19	1367	7	0.51207	0.193048	908|6950|10575|10576|10694|55164|92345	CCT6A|TCP1|CCT4|CCT2|CCT8|SHQ1|NAF1	-0.665746	0	14	0	0	-3.48311	5.87754
0	0	1	0	0	0	-2.72186	0	GO:0090671	M0010	1	0	GO Biological Processes	19	telomerase RNA localization to Cajal body		-2.72186	3.60902	3.83712	13391	19	1367	7	0.51207	0.193048	908|6950|10575|10576|10694|55164|92345	CCT6A|TCP1|CCT4|CCT2|CCT8|SHQ1|NAF1	-0.665746	0	14	0	0	-3.48311	5.87754
0	0	1	0	0	0	-2.72186	0	GO:0090672	M0010	1	0	GO Biological Processes	19	telomerase RNA localization		-2.72186	3.60902	3.83712	13391	19	1367	7	0.51207	0.193048	908|6950|10575|10576|10694|55164|92345	CCT6A|TCP1|CCT4|CCT2|CCT8|SHQ1|NAF1	-0.665746	0	14	0	0	-3.48311	5.87754
0	0	1	0	0	0	-2.72186	0	GO:0090685	M0010	1	0	GO Biological Processes	19	RNA localization to nucleus		-2.72186	3.60902	3.83712	13391	19	1367	7	0.51207	0.193048	908|6950|10575|10576|10694|55164|92345	CCT6A|TCP1|CCT4|CCT2|CCT8|SHQ1|NAF1	-0.665746	0	14	0	0	-3.48311	5.87754
0	0	1	0	0	0	-2.58467	0	GO:0032210	M0010	1	0	GO Biological Processes	19	regulation of telomere maintenance via telomerase		-2.58467	2.44898	3.39082	13391	48	1367	12	0.877835	0.252294	908|3178|5570|5588|6714|6950|10575|10576|10694|23293|55226|92345	CCT6A|HNRNPA1|PKIB|PRKCQ|SRC|TCP1|CCT4|CCT2|CCT8|SMG6|NAT10|NAF1	-0.582839	0	14	0	0	-3.48311	5.87754
0	0	1	0	0	0	-2.52961	0	GO:0032212	M0010	1	0	GO Biological Processes	19	positive regulation of telomere maintenance via telomerase		-2.52961	2.84397	3.46563	13391	31	1367	9	0.658376	0.218735	908|3178|5570|5588|6950|10575|10576|10694|92345	CCT6A|HNRNPA1|PKIB|PRKCQ|TCP1|CCT4|CCT2|CCT8|NAF1	-0.559966	0	14	0	0	-3.48311	5.87754
0	0	1	0	0	0	-2.52271	0	GO:0070203	M0010	1	0	GO Biological Processes	19	regulation of establishment of protein localization to telomere		-2.52271	4.45268	3.86256	13391	11	1367	5	0.365764	0.163275	908|6950|10575|10576|10694	CCT6A|TCP1|CCT4|CCT2|CCT8	-0.558205	0	14	0	0	-3.48311	5.87754
0	0	1	0	0	0	-2.32886	0	GO:1904358	M0010	1	0	GO Biological Processes	19	positive regulation of telomere maintenance via telomere lengthening		-2.32886	2.67161	3.24169	13391	33	1367	9	0.658376	0.218735	908|3178|5570|5588|6950|10575|10576|10694|92345	CCT6A|HNRNPA1|PKIB|PRKCQ|TCP1|CCT4|CCT2|CCT8|NAF1	-0.468471	0	14	0	0	-3.48311	5.87754
0	0	1	0	0	0	-2.32646	0	GO:0070202	M0010	1	0	GO Biological Processes	19	regulation of establishment of protein localization to chromosome		-2.32646	4.08163	3.60088	13391	12	1367	5	0.365764	0.163275	908|6950|10575|10576|10694	CCT6A|TCP1|CCT4|CCT2|CCT8	-0.468471	0	14	0	0	-3.48311	5.87754
0	0	1	0	0	0	-2.20854	0	GO:1904356	M0010	1	0	GO Biological Processes	19	regulation of telomere maintenance via telomere lengthening		-2.20854	2.21794	2.9955	13391	53	1367	12	0.877835	0.252294	908|3178|5570|5588|6714|6950|10575|10576|10694|23293|55226|92345	CCT6A|HNRNPA1|PKIB|PRKCQ|SRC|TCP1|CCT4|CCT2|CCT8|SMG6|NAT10|NAF1	-0.410277	0	14	0	0	-3.48311	5.87754
0	0	1	0	0	0	-2.1993	0	GO:0009566	M0010	1	0	GO Biological Processes	19	fertilization		-2.1993	1.91414	2.88425	13391	87	1367	17	1.2436	0.299736	1399|2743|5016|6812|6950|7225|7993|8086|8531|10575|10576|10694|11057|11315|53340|55585|119710	CRKL|GLRB|OVGP1|STXBP1|TCP1|TRPC6|UBXN8|AAAS|YBX3|CCT4|CCT2|CCT8|ABHD2|PARK7|SPA17|UBE2Q1|IFTAP	-0.409172	0	14	0	0	-3.48311	5.87754
0	0	1	0	0	0	-2.09476	0	GO:0000723	M0010	1	0	GO Biological Processes	19	telomere maintenance		-2.09476	1.69403	2.71215	13391	133	1367	23	1.68252	0.347865	908|3178|4683|5371|5570|5588|5889|5976|5984|6714|6950|10575|10576|10694|23293|26354|51002|55226|55869|56655|64858|92345|286053	CCT6A|HNRNPA1|NBN|PML|PKIB|PRKCQ|RAD51C|UPF1|RFC4|SRC|TCP1|CCT4|CCT2|CCT8|SMG6|GNL3|TPRKB|NAT10|HDAC8|POLE4|DCLRE1B|NAF1|NSMCE2	-0.340598	0	14	0	0	-3.48311	5.87754
0	0	1	0	0	0	-2.04549	0	GO:0007338	M0010	1	0	GO Biological Processes	19	single fertilization		-2.04549	1.98757	2.77306	13391	69	1367	14	1.02414	0.272308	1399|2743|5016|6812|6950|7225|7993|10575|10576|10694|11057|11315|53340|119710	CRKL|GLRB|OVGP1|STXBP1|TCP1|TRPC6|UBXN8|CCT4|CCT2|CCT8|ABHD2|PARK7|SPA17|IFTAP	-0.32355	0	14	0	0	-3.48311	5.87754
0	0	1	0	0	0	-2.04284	0	GO:0090666	M0010	1	0	GO Biological Processes	19	scaRNA localization to Cajal body		-2.04284	5.87754	3.67799	13391	5	1367	3	0.219459	0.126565	6950|10575|10576	TCP1|CCT4|CCT2	-0.32355	0	14	0	0	-3.48311	5.87754
0	0	1	0	0	0	-2.02526	0	GO:0007339	M0010	1	0	GO Biological Processes	19	binding of sperm to zona pellucida		-2.02526	3.09344	3.07886	13391	19	1367	6	0.438917	0.178794	5016|6950|10575|10576|10694|53340	OVGP1|TCP1|CCT4|CCT2|CCT8|SPA17	-0.31602	0	14	0	0	-3.48311	5.87754
0	0	1	0	0	0	-2.01735	0	GO:0032200	M0010	1	0	GO Biological Processes	19	telomere organization		-2.01735	1.66893	2.63386	13391	135	1367	23	1.68252	0.347865	908|3178|4683|5371|5570|5588|5889|5976|5984|6714|6950|10575|10576|10694|23293|26354|51002|55226|55869|56655|64858|92345|286053	CCT6A|HNRNPA1|NBN|PML|PKIB|PRKCQ|RAD51C|UPF1|RFC4|SRC|TCP1|CCT4|CCT2|CCT8|SMG6|GNL3|TPRKB|NAT10|HDAC8|POLE4|DCLRE1B|NAF1|NSMCE2	-0.313213	0	14	0	0	-3.48311	5.87754
0	1	1	0	0	-2.13061	-2.71769	0	GO:1902600	M0110	2	0	GO Biological Processes	19	proton transmembrane transport		-3.47949	1.75459	3.75924	13391	105	2544	35	1.37579	0.230945	498|509|514|516|517|522|529|533|539|1327|1337|1345|1346|1347|1350|1351|4697|5250|6553|9016|9114|9167|9296|9550|10063|10476|10632|11315|23545|27109|51382|51606|84329|133308|389015	ATP5F1A|ATP5F1C|ATP5F1E|ATP5MC1|ATP5MC2|ATP5PF|ATP6V1E1|ATP6V0B|ATP5PO|COX4I1|COX6A1|COX6C|COX7A1|COX7A2|COX7C|COX8A|NDUFA4|SLC25A3|SLC9A5|SLC25A14|ATP6V0D1|COX7A2L|ATP6V1F|ATP6V1G1|COX17|ATP5PD|ATP5MG|PARK7|ATP6V0A2|DMAC2L|ATP6V1D|ATP6V1H|HVCN1|SLC9B2|SLC9A4	-0.875598	0	15	1	1	-3.47949	1.75459
0	0	1	0	0	0	-2.5006	0	GO:0098662	M0010	1	0	GO Biological Processes	19	inorganic cation transmembrane transport		-2.5006	1.36773	2.91259	13391	530	1367	74	5.41331	0.612015	491|493|498|509|522|529|539|610|773|774|777|1317|1345|1347|1350|1729|2902|2903|3064|3745|3746|3748|3750|3752|3775|3776|3781|3786|3787|4697|5999|6543|6553|7225|7341|7416|7781|7991|8514|8911|9016|9132|9167|9474|9497|9512|9550|9722|10063|10476|10632|11315|23072|23327|23479|51382|51606|55486|55800|56479|57030|57190|57468|57657|65268|79085|81615|84561|133308|150684|259232|342667|388662|389015	ATP2B2|ATP2B4|ATP5F1A|ATP5F1C|ATP5PF|ATP6V1E1|ATP5PO|HCN2|CACNA1A|CACNA1B|CACNA1E|SLC31A1|COX6C|COX7A2|COX7C|DIAPH1|GRIN1|GRIN2A|HTT|KCNB1|KCNC1|KCNC3|KCND1|KCND3|KCNK1|KCNK2|KCNN2|KCNQ3|KCNS1|NDUFA4|RGS4|SLC8A2|SLC9A5|TRPC6|SUMO1|VDAC1|SLC30A3|TUSC3|KCNAB2|CACNA1I|SLC25A14|KCNQ4|COX7A2L|ATG5|SLC4A7|PMPCB|ATP6V1G1|NOS1AP|COX17|ATP5PD|ATP5MG|PARK7|HECW1|NEDD4L|ISCU|ATP6V1D|ATP6V1H|PARL|SCN3B|KCNQ5…	-0.548679	0	15	0	0	-3.47949	1.75459
0	1	0	0	0	-3.44089	0	0	GO:0071826	M0100	1	0	GO Biological Processes	19	ribonucleoprotein complex subunit organization		-3.44089	2.17445	3.96208	13391	183	774	23	2.97158	0.610341	3692|6631|6634|7415|7458|8668|9416|9733|10073|10421|10978|22907|23405|24144|27335|29777|51081|51154|54680|55011|55794|64963|79760	EIF6|SNRPC|SNRPD3|VCP|EIF4H|EIF3I|DDX23|SART3|SNUPN|CD2BP2|CLP1|DHX30|DICER1|TFIP11|EIF3K|ABT1|MRPS7|MRTO4|ZNHIT6|PIH1D1|DDX28|MRPS11|GEMIN7	-1.03648	0	16	1	1	-3.44089	2.17445
0	1	0	0	0	-2.89869	0	0	GO:0022618	M0100	1	0	GO Biological Processes	19	ribonucleoprotein complex assembly		-3.34798	1.5552	3.5906	13391	176	2544	52	2.04403	0.280543	1968|3646|3692|6152|6169|6208|6426|6628|6631|6633|6634|6635|6637|7458|8487|8661|8663|8668|8894|9416|9733|10073|10291|10421|10480|10856|10907|10978|22907|23020|23405|26523|27335|27341|28985|29777|51065|51081|51154|51187|51631|54680|55011|55164|55299|55794|64963|79760|79869|83640|92345|192670	EIF2S3|EIF3E|EIF6|RPL24|RPL38|RPS14|SRSF1|SNRPB|SNRPC|SNRPD2|SNRPD3|SNRPE|SNRPG|EIF4H|GEMIN2|EIF3A|EIF3C|EIF3I|EIF2S2|DDX23|SART3|SNUPN|SF3A1|CD2BP2|EIF3M|RUVBL2|TXNL4A|CLP1|DHX30|SNRNP200|DICER1|AGO1|EIF3K|RRP7A|MCTS1|ABT1|RPS27L|MRPS7|MRTO4|RSL24D1|LUC7L2|ZNHIT6|PIH1D1|SHQ1|BRIX1|DDX28|MRPS11|GEMIN7|CPSF7|RAMAC|NAF1|AGO4	-0.778588	0	16	0	0	-3.44089	2.17445
0	0	0	1	0	0	0	-3.36591	GO:0007567	M0001	1	0	GO Biological Processes	19	parturition		-3.36591	9.85357	5.77436	13391	9	604	4	0.662252	0.330028	1392|1394|5724|5737	CRH|CRHR1|PTAFR|PTGFR	-0.997026	0	17	1	1	-3.36591	13.3023
0	0	0	1	0	0	0	-3.0691	GO:2000849	M0001	1	0	GO Biological Processes	19	regulation of glucocorticoid secretion		-3.0691	13.3023	5.97958	13391	5	604	3	0.496689	0.28605	1392|1394|1407	CRH|CRHR1|CRY1	-0.856417	0	17	0	0	-3.36591	13.3023
0	0	0	1	0	0	0	-2.97921	GO:0035929	M0001	1	0	GO Biological Processes	19	steroid hormone secretion		-2.97921	8.06201	5.09238	13391	11	604	4	0.662252	0.330028	1392|1394|1407|3624	CRH|CRHR1|CRY1|INHBA	-0.80294	0	17	0	0	-3.36591	13.3023
0	0	0	1	0	0	0	-2.97921	GO:0042754	M0001	1	0	GO Biological Processes	19	negative regulation of circadian rhythm		-2.97921	8.06201	5.09238	13391	11	604	4	0.662252	0.330028	1392|1407|1408|8864	CRH|CRY1|CRY2|PER2	-0.80294	0	17	0	0	-3.36591	13.3023
0	0	0	1	0	0	0	-2.78288	GO:0035933	M0001	1	0	GO Biological Processes	19	glucocorticoid secretion		-2.78288	11.0853	5.37005	13391	6	604	3	0.496689	0.28605	1392|1394|1407	CRH|CRHR1|CRY1	-0.682769	0	17	0	0	-3.36591	13.3023
0	0	0	1	0	0	0	-2.78288	GO:2000323	M0001	1	0	GO Biological Processes	19	negative regulation of glucocorticoid receptor signaling pathway		-2.78288	11.0853	5.37005	13391	6	604	3	0.496689	0.28605	1407|1408|5187	CRY1|CRY2|PER1	-0.682769	0	17	0	0	-3.36591	13.3023
0	0	0	1	0	0	0	-2.41622	GO:0032922	M0001	1	0	GO Biological Processes	19	circadian regulation of gene expression		-2.41622	3.11165	3.4722	13391	57	604	8	1.3245	0.465171	1407|1408|1958|3397|5187|8864|25819|148523	CRY1|CRY2|EGR1|ID1|PER1|PER2|NOCT|CIART	-0.509724	0	17	0	0	-3.36591	13.3023
0	0	0	1	0	0	0	-2.36523	GO:2000322	M0001	1	0	GO Biological Processes	19	regulation of glucocorticoid receptor signaling pathway		-2.36523	8.31395	4.49722	13391	8	604	3	0.496689	0.28605	1407|1408|5187	CRY1|CRY2|PER1	-0.490415	0	17	0	0	-3.36591	13.3023
0	0	0	1	0	0	0	-2.36523	GO:2000831	M0001	1	0	GO Biological Processes	19	regulation of steroid hormone secretion		-2.36523	8.31395	4.49722	13391	8	604	3	0.496689	0.28605	1392|1394|1407	CRH|CRHR1|CRY1	-0.490415	0	17	0	0	-3.36591	13.3023
0	0	0	1	0	0	0	-2.36523	GO:2000846	M0001	1	0	GO Biological Processes	19	regulation of corticosteroid hormone secretion		-2.36523	8.31395	4.49722	13391	8	604	3	0.496689	0.28605	1392|1394|1407	CRH|CRHR1|CRY1	-0.490415	0	17	0	0	-3.36591	13.3023
0	0	0	1	0	0	0	-2.21488	GO:0044060	M0001	1	0	GO Biological Processes	19	regulation of endocrine process		-2.21488	5.2166	3.78077	13391	17	604	4	0.662252	0.330028	1392|1394|1407|3624	CRH|CRHR1|CRY1|INHBA	-0.410277	0	17	0	0	-3.36591	13.3023
0	0	0	1	0	0	0	-2.20383	GO:0035930	M0001	1	0	GO Biological Processes	19	corticosteroid hormone secretion		-2.20383	7.39018	4.16772	13391	9	604	3	0.496689	0.28605	1392|1394|1407	CRH|CRHR1|CRY1	-0.410277	0	17	0	0	-3.36591	13.3023
0	0	1	0	0	0	-2.26526	0	GO:0009060	M0010	1	0	GO Biological Processes	19	aerobic respiration		-3.32565	1.9008	3.71153	13391	72	2544	26	1.02201	0.199406	48|847|1327|1329|1337|1345|1350|1351|1431|1743|2271|3420|4190|4697|4728|5162|7381|7384|7415|8803|9016|9167|9650|55753|56181|81889	ACO1|CAT|COX4I1|COX5B|COX6A1|COX6C|COX7C|COX8A|CS|DLST|FH|IDH3B|MDH1|NDUFA4|NDUFS8|PDHB|UQCRB|UQCRC1|VCP|SUCLA2|SLC25A14|COX7A2L|MTFR1|OGDHL|MTFR1L|FAHD1	-0.774146	0	18	1	1	-3.32565	1.9008
0	1	0	0	0	-3.25566	0	0	GO:0043144	M0100	1	0	GO Biological Processes	19	sno(s)RNA processing		-3.25566	6.65424	5.05165	13391	13	774	5	0.645995	0.287963	2091|7737|23404|56915|345630	FBL|RNF113A|EXOSC2|EXOSC5|FBLL1	-0.925951	0	19	1	1	-3.25566	8.65052
0	1	0	0	0	-2.78803	0	0	GO:0016074	M0100	1	0	GO Biological Processes	19	sno(s)RNA metabolic process		-2.78803	5.40657	4.36814	13391	16	774	5	0.645995	0.287963	2091|7737|23404|56915|345630	FBL|RNF113A|EXOSC2|EXOSC5|FBLL1	-0.682769	0	19	0	0	-3.25566	8.65052
0	1	0	0	0	-2.60018	0	0	GO:0031167	M0100	1	0	GO Biological Processes	19	rRNA methylation		-2.60018	4.15225	3.90726	13391	25	774	6	0.775194	0.315243	2091|51093|51504|55178|55695|345630	FBL|METTL25B|TRMT112|MRM3|NSUN5|FBLL1	-0.589909	0	19	0	0	-3.25566	8.65052
0	1	0	0	0	-2.47213	0	0	GO:0018364	M0100	1	0	GO Biological Processes	19	peptidyl-glutamine methylation		-2.47213	8.65052	4.64237	13391	6	774	3	0.387597	0.223345	2091|51504|345630	FBL|TRMT112|FBLL1	-0.544264	0	19	0	0	-3.25566	8.65052
0	1	0	0	0	-2.42336	0	0	GO:0031126	M0100	1	0	GO Biological Processes	19	sno(s)RNA 3'-end processing		-2.42336	5.76701	4.09174	13391	12	774	4	0.516796	0.257729	2091|23404|56915|345630	FBL|EXOSC2|EXOSC5|FBLL1	-0.513959	0	19	0	0	-3.25566	8.65052
0	1	0	0	0	-2.39612	0	0	GO:0000154	M0100	1	0	GO Biological Processes	19	rRNA modification		-2.39612	3.36409	3.51784	13391	36	774	7	0.904393	0.340279	2091|51093|51504|55178|55695|285367|345630	FBL|METTL25B|TRMT112|MRM3|NSUN5|RPUSD3|FBLL1	-0.500012	0	19	0	0	-3.25566	8.65052
0	1	0	0	0	-2.19588	0	0	GO:0043628	M0100	1	0	GO Biological Processes	19	ncRNA 3'-end processing		-2.19588	3.10531	3.26106	13391	39	774	7	0.904393	0.340279	2091|23016|23404|51728|56915|60528|345630	FBL|EXOSC7|EXOSC2|POLR3K|EXOSC5|ELAC2|FBLL1	-0.407461	0	19	0	0	-3.25566	8.65052
0	1	0	0	0	-2.06291	0	0	GO:0034475	M0100	1	0	GO Biological Processes	19	U4 snRNA 3'-end processing		-2.06291	6.48789	3.84553	13391	8	774	3	0.387597	0.223345	23016|23404|56915	EXOSC7|EXOSC2|EXOSC5	-0.325831	0	19	0	0	-3.25566	8.65052
0	0	1	0	0	0	-3.22127	0	GO:0033235	M0010	1	0	GO Biological Processes	19	positive regulation of protein sumoylation		-3.22127	4.89795	4.55476	13391	12	1367	6	0.438917	0.178794	405|9759|10054|10401|23551|26354	ARNT|HDAC4|UBA2|PIAS3|RASD2|GNL3	-0.925951	0	20	1	1	-3.22127	4.89795
0	0	1	0	0	0	-2.31095	0	GO:0033233	M0010	1	0	GO Biological Processes	19	regulation of protein sumoylation		-2.38218	2.39262	3.16583	13391	22	2544	10	0.393082	0.124059	405|1958|9759|10054|10055|10362|10401|11315|23551|26354	ARNT|EGR1|HDAC4|UBA2|SAE1|HMG20B|PIAS3|PARK7|RASD2|GNL3	-0.0564544	0	20	0	0	-3.22127	4.89795
0	0	1	0	0	0	-2.32477	0	GO:0016925	M0010	1	0	GO Biological Processes	19	protein sumoylation		-2.32477	2.06956	3.04671	13391	71	1367	15	1.09729	0.281761	405|7341|8021|8086|9759|10054|10401|11097|11315|23551|23636|26354|53371|129401|286053	ARNT|SUMO1|NUP214|AAAS|HDAC4|UBA2|PIAS3|NUP42|PARK7|RASD2|NUP62|GNL3|NUP54|NUP35|NSMCE2	-0.468471	0	20	0	0	-3.22127	4.89795
1	0	0	0	-3.2192	0	0	0	GO:0071599	M1000	1	0	GO Biological Processes	19	otic vesicle development		-3.2192	14.962	6.38213	13391	5	537	3	0.558659	0.32164	5629|54806|80184	PROX1|AHI1|CEP290	-0.925951	0	21	1	1	-3.2192	14.962
1	0	0	0	-2.31248	0	0	0	GO:0048568	M1000	1	0	GO Biological Processes	19	embryonic organ development		-2.31248	1.926	2.99611	13391	246	537	19	3.53818	0.797224	2186|4040|5311|5629|5930|6169|6299|10653|10818|23493|25836|26005|29072|51057|54806|55112|79805|80184|204851	BPTF|LRP6|PKD2|PROX1|RBBP6|RPL38|SALL1|SPINT2|FRS2|HEY2|NIPBL|C2CD3|SETD2|WDPCP|AHI1|DYNC2I1|VASH2|CEP290|HIPK1	-0.468172	0	21	0	0	-3.2192	14.962
1	0	0	0	-2.13517	0	0	0	GO:0048562	M1000	1	0	GO Biological Processes	19	embryonic organ morphogenesis		-2.13517	2.16118	2.92309	13391	150	537	13	2.42086	0.663248	4040|5311|5629|6169|10818|25836|26005|29072|51057|54806|55112|80184|204851	LRP6|PKD2|PROX1|RPL38|FRS2|NIPBL|C2CD3|SETD2|WDPCP|AHI1|DYNC2I1|CEP290|HIPK1	-0.36672	0	21	0	0	-3.2192	14.962
1	0	0	0	-3.2192	0	0	0	GO:0035112	M1000	1	0	GO Biological Processes	19	genitalia morphogenesis		-3.2192	14.962	6.38213	13391	5	537	3	0.558659	0.32164	4040|10388|25836	LRP6|SYCP2|NIPBL	-0.925951	0	22	1	1	-3.2192	14.962
0	1	0	0	0	-3.19195	0	0	GO:0110096	M0100	1	0	GO Biological Processes	19	cellular response to aldehyde		-3.19195	8.65052	5.36095	13391	8	774	4	0.516796	0.257729	231|10327|11315|145226	AKR1B1|AKR1A1|PARK7|RDH12	-0.925951	0	23	1	1	-3.19195	10.3806
0	1	0	0	0	-2.7541	0	0	GO:0009438	M0100	1	0	GO Biological Processes	19	methylglyoxal metabolic process		-2.7541	10.3806	5.19606	13391	5	774	3	0.387597	0.223345	3029|7167|11315	HAGH|TPI1|PARK7	-0.676409	0	23	0	0	-3.19195	10.3806
0	1	0	0	0	-2.47213	0	0	GO:0110095	M0100	1	0	GO Biological Processes	19	cellular detoxification of aldehyde		-2.47213	8.65052	4.64237	13391	6	774	3	0.387597	0.223345	10327|11315|145226	AKR1A1|PARK7|RDH12	-0.544264	0	23	0	0	-3.19195	10.3806
0	1	0	0	0	-2.06291	0	0	GO:0046185	M0100	1	0	GO Biological Processes	19	aldehyde catabolic process		-2.06291	6.48789	3.84553	13391	8	774	3	0.387597	0.223345	3029|10327|11315	HAGH|AKR1A1|PARK7	-0.325831	0	23	0	0	-3.19195	10.3806
1	0	0	0	-2.54802	0	0	0	GO:0045652	M1000	1	0	GO Biological Processes	19	regulation of megakaryocyte differentiation		-3.13336	2.08357	3.64204	13391	48	2544	19	0.746855	0.170699	865|3276|3692|5588|8351|8363|8365|8850|10826|11091|23112|23186|25942|26523|27327|55170|57690|84661|192670	CBFB|PRMT1|EIF6|PRKCQ|H3C4|H4C11|H4C8|KAT2B|FAXDC2|WDR5|TNRC6B|RCOR1|SIN3A|AGO1|TNRC6A|PRMT6|TNRC6C|DPY30|AGO4	-0.616299	0	24	1	1	-3.13336	2.08357
0	0	1	0	0	0	-3.00178	0	GO:0016226	M0010	1	0	GO Biological Processes	19	iron-sulfur cluster assembly		-3.00178	3.56215	4.05523	13391	22	1367	8	0.585223	0.206301	3313|10539|23479|27247|57128|80224|81689|84191	HSPA9|GLRX3|ISCU|NFU1|LYRM4|NUBPL|ISCA1|CIAO2A	-0.809549	0	25	1	1	-3.00178	3.76766
0	0	1	0	0	0	-3.00178	0	GO:0031163	M0010	1	0	GO Biological Processes	19	metallo-sulfur cluster assembly		-3.00178	3.56215	4.05523	13391	22	1367	8	0.585223	0.206301	3313|10539|23479|27247|57128|80224|81689|84191	HSPA9|GLRX3|ISCU|NFU1|LYRM4|NUBPL|ISCA1|CIAO2A	-0.809549	0	25	0	0	-3.00178	3.76766
0	0	1	0	0	0	-2.15331	0	GO:0097428	M0010	1	0	GO Biological Processes	19	protein maturation by iron-sulfur cluster transfer		-2.15331	3.76766	3.36619	13391	13	1367	5	0.365764	0.163275	10539|27247|57002|81689|84191	GLRX3|NFU1|YAE1|ISCA1|CIAO2A	-0.376656	0	25	0	0	-3.00178	3.76766
0	0	0	1	0	0	0	-2.97921	GO:0051580	M0001	1	0	GO Biological Processes	19	regulation of neurotransmitter uptake		-2.97921	8.06201	5.09238	13391	11	604	4	0.662252	0.330028	1861|2824|8864|10211	TOR1A|GPM6B|PER2|FLOT1	-0.80294	0	26	1	1	-2.97921	8.06201
0	0	0	1	0	0	0	-2.33701	GO:0001504	M0001	1	0	GO Biological Processes	19	neurotransmitter uptake		-2.33701	4.43411	3.73514	13391	25	604	5	0.827815	0.368674	1861|2824|6538|8864|10211	TOR1A|GPM6B|SLC6A11|PER2|FLOT1	-0.474489	0	26	0	0	-2.97921	8.06201
0	0	0	1	0	0	0	-2.0341	GO:0098810	M0001	1	0	GO Biological Processes	19	neurotransmitter reuptake		-2.0341	4.66748	3.47673	13391	19	604	4	0.662252	0.330028	1861|2824|6538|8864	TOR1A|GPM6B|SLC6A11|PER2	-0.316264	0	26	0	0	-2.97921	8.06201
1	0	0	0	-2.97671	0	0	0	GO:1901976	M1000	1	0	GO Biological Processes	19	regulation of cell cycle checkpoint		-2.97671	4.98734	4.46871	13391	30	537	6	1.11732	0.453588	5629|6118|7175|9984|55755|84101	PROX1|RPA2|TPR|THOC1|CDK5RAP2|USP44	-0.80294	0	27	1	1	-2.97671	4.98734
0	1	0	0	0	-2.95697	0	0	GO:0017062	M0100	1	0	GO Biological Processes	19	respiratory chain complex III assembly		-2.95697	7.68935	4.97196	13391	9	774	4	0.516796	0.257729	617|7386|55245|84300	BCS1L|UQCRFS1|UQCC1|UQCC2	-0.79544	0	28	1	1	-2.95697	7.68935
0	1	0	0	0	-2.95697	0	0	GO:0034551	M0100	1	0	GO Biological Processes	19	mitochondrial respiratory chain complex III assembly		-2.95697	7.68935	4.97196	13391	9	774	4	0.516796	0.257729	617|7386|55245|84300	BCS1L|UQCRFS1|UQCC1|UQCC2	-0.79544	0	28	0	0	-2.95697	7.68935
1	0	0	0	-2.93131	0	0	0	GO:0060059	M1000	1	0	GO Biological Processes	19	embryonic retina morphogenesis in camera-type eye		-2.93131	12.4683	5.74282	13391	6	537	3	0.558659	0.32164	4040|5629|204851	LRP6|PROX1|HIPK1	-0.781674	0	29	1	1	-2.93131	12.4683
1	0	0	0	-2.70138	0	0	0	GO:0060788	M1000	1	0	GO Biological Processes	19	ectodermal placode formation		-2.70138	10.6872	5.23975	13391	7	537	3	0.558659	0.32164	5629|10718|10818	PROX1|NRG3|FRS2	-0.65871	0	29	0	0	-2.93131	12.4683
1	0	0	0	-2.70138	0	0	0	GO:0071696	M1000	1	0	GO Biological Processes	19	ectodermal placode development		-2.70138	10.6872	5.23975	13391	7	537	3	0.558659	0.32164	5629|10718|10818	PROX1|NRG3|FRS2	-0.65871	0	29	0	0	-2.93131	12.4683
1	0	0	0	-2.70138	0	0	0	GO:0071697	M1000	1	0	GO Biological Processes	19	ectodermal placode morphogenesis		-2.70138	10.6872	5.23975	13391	7	537	3	0.558659	0.32164	5629|10718|10818	PROX1|NRG3|FRS2	-0.65871	0	29	0	0	-2.93131	12.4683
1	0	0	0	-2.61048	0	0	0	GO:0048596	M1000	1	0	GO Biological Processes	19	embryonic camera-type eye morphogenesis		-2.61048	6.64978	4.47479	13391	15	537	4	0.744879	0.37105	4040|5629|10818|204851	LRP6|PROX1|FRS2|HIPK1	-0.597364	0	29	0	0	-2.93131	12.4683
1	0	0	0	-2.54802	0	0	0	GO:0003281	M1000	1	0	GO Biological Processes	19	ventricular septum development		-2.54802	3.6366	3.74021	13391	48	537	7	1.30354	0.489469	5629|6299|9321|10818|11064|23493|57493	PROX1|SALL1|TRIP11|FRS2|CNTRL|HEY2|HEG1	-0.567262	0	29	0	0	-2.93131	12.4683
1	0	0	0	-2.20543	0	0	0	GO:1905208	M1000	1	0	GO Biological Processes	19	negative regulation of cardiocyte differentiation		-2.20543	7.48101	4.19041	13391	10	537	3	0.558659	0.32164	10818|23493|55553	FRS2|HEY2|SOX6	-0.410277	0	29	0	0	-2.93131	12.4683
1	0	0	0	-2.12934	0	0	0	GO:0048048	M1000	1	0	GO Biological Processes	19	embryonic eye morphogenesis		-2.12934	4.98734	3.64732	13391	20	537	4	0.744879	0.37105	4040|5629|10818|204851	LRP6|PROX1|FRS2|HIPK1	-0.364129	0	29	0	0	-2.93131	12.4683
0	0	1	0	0	0	-2.91709	0	GO:0007613	M0010	1	0	GO Biological Processes	19	memory		-2.91709	2.11502	3.53835	13391	88	1367	19	1.3899	0.316642	107|885|1979|2903|3776|4130|4137|4204|4835|5923|6543|6863|23152|23208|23316|23373|84896|342371|729956	ADCY1|CCK|EIF4EBP2|GRIN2A|KCNK2|MAP1A|MAPT|MECP2|NQO2|RASGRF1|SLC8A2|TAC1|CIC|SYT11|CUX2|CRTC1|ATAD1|ATXN1L|SHISA7	-0.771348	0	30	1	1	-2.91709	2.11502
0	0	1	0	0	0	-2.50953	0	GO:0007611	M0010	1	0	GO Biological Processes	19	learning or memory		-2.50953	1.64984	3.04178	13391	190	1367	32	2.34089	0.408943	107|885|1742|1979|2055|2902|2903|3064|3776|4130|4137|4204|4761|4835|5582|5923|6543|6863|7416|8086|8831|10716|22941|22943|23152|23208|23316|23373|57468|84896|342371|729956	ADCY1|CCK|DLG4|EIF4EBP2|CLN8|GRIN1|GRIN2A|HTT|KCNK2|MAP1A|MAPT|MECP2|NEUROD2|NQO2|PRKCG|RASGRF1|SLC8A2|TAC1|VDAC1|AAAS|SYNGAP1|TBR1|SHANK2|DKK1|CIC|SYT11|CUX2|CRTC1|SLC12A5|ATAD1|ATXN1L|SHISA7	-0.550105	0	30	0	0	-2.91709	2.11502
0	0	1	0	0	0	-2.3198	0	GO:0007612	M0010	1	0	GO Biological Processes	19	learning		-2.3198	1.82048	2.95318	13391	113	1367	21	1.53621	0.332644	885|1742|2055|2902|2903|3064|4130|4204|4761|6543|6863|7416|8086|8831|10716|22941|23152|23208|57468|84896|342371	CCK|DLG4|CLN8|GRIN1|GRIN2A|HTT|MAP1A|MECP2|NEUROD2|SLC8A2|TAC1|VDAC1|AAAS|SYNGAP1|TBR1|SHANK2|CIC|SYT11|SLC12A5|ATAD1|ATXN1L	-0.468172	0	30	0	0	-2.91709	2.11502
0	0	1	0	0	0	-2.06696	0	GO:0050890	M0010	1	0	GO Biological Processes	19	cognition		-2.06696	1.52083	2.62022	13391	219	1367	34	2.4872	0.421213	107|885|1137|1742|1979|2055|2902|2903|3064|3776|4130|4137|4204|4761|4835|5582|5923|6543|6863|7416|7991|8086|8831|10716|22941|22943|23152|23208|23316|23373|57468|84896|342371|729956	ADCY1|CCK|CHRNA4|DLG4|EIF4EBP2|CLN8|GRIN1|GRIN2A|HTT|KCNK2|MAP1A|MAPT|MECP2|NEUROD2|NQO2|PRKCG|RASGRF1|SLC8A2|TAC1|VDAC1|TUSC3|AAAS|SYNGAP1|TBR1|SHANK2|DKK1|CIC|SYT11|CUX2|CRTC1|SLC12A5|ATAD1|ATXN1L|SHISA7	-0.325831	0	30	0	0	-2.91709	2.11502
0	0	1	0	0	0	-2.38224	0	GO:0006403	M0010	1	0	GO Biological Processes	19	RNA localization		-2.91407	1.46076	3.25123	13391	209	2544	58	2.27987	0.29593	908|1069|1984|2091|2733|3178|3692|3800|4600|4869|5901|5976|6059|6426|6432|6950|7175|7528|7884|8021|8086|9688|9775|9887|9984|10073|10211|10574|10575|10576|10694|10856|10898|11097|22794|23279|23293|23299|23404|23636|29072|29074|29107|51637|53371|54680|55011|55164|56943|80145|84248|84271|84321|84946|87178|92345|129401|161424	CCT6A|CETN2|EIF5A|FBL|GLE1|HNRNPA1|EIF6|KIF5C|MX2|NPM1|RAN|UPF1|ABCE1|SRSF1|SRSF7|TCP1|TPR|YY1|SLBP|NUP214|AAAS|NUP93|EIF4A3|SMG7|THOC1|SNUPN|FLOT1|CCT7|CCT4|CCT2|CCT8|RUVBL2|CPSF4|NUP42|CASC3|NUP160|SMG6|BICD2|EXOSC2|NUP62|SETD2|MRPL18|NXT1|RTRAF|NUP54|ZNHIT6|PIH1D1|SHQ1|ENY2|THOC7|FYTTD1|POLDIP3|THOC3|LTV1|PNPT1|NAF1|NUP35|NOP9	-0.443384	0	31	1	1	-2.91407	1.46076
0	0	1	0	0	0	-2.03003	0	GO:0006913	M0010	1	0	GO Biological Processes	19	nucleocytoplasmic transport		-2.03003	1.43762	2.55377	13391	293	1367	43	3.14557	0.472091	580|1871|1994|3178|3313|4088|4869|5371|5571|5901|5976|6059|6432|6633|6635|7295|7884|8021|8086|8487|9147|9349|9887|10073|10527|11097|11315|22794|23293|23636|27351|30000|51319|51501|51715|53371|56943|80145|80824|84248|84271|84946|129401	BARD1|E2F3|ELAVL1|HNRNPA1|HSPA9|SMAD3|NPM1|PML|PRKAG1|RAN|UPF1|ABCE1|SRSF7|SNRPD2|SNRPE|TXN|SLBP|NUP214|AAAS|GEMIN2|NEMF|RPL23|SMG7|SNUPN|IPO7|NUP42|PARK7|CASC3|SMG6|NUP62|DESI1|TNPO2|RSRC1|HIKESHI|RAB23|NUP54|ENY2|THOC7|DUSP16|FYTTD1|POLDIP3|LTV1|NUP35	-0.31602	0	31	0	0	-2.91407	1.46076
0	0	0	1	0	0	0	-2.54211	GO:0070542	M0001	1	0	GO Biological Processes	19	response to fatty acid		-2.85353	2.08102	3.43838	13391	43	2544	17	0.668239	0.161529	445|572|847|891|1373|2170|2309|3667|4776|4830|5166|5724|6714|6720|8443|65985|84649	ASS1|BAD|CAT|CCNB1|CPS1|FABP3|FOXO3|IRS1|NFATC4|NME1|PDK4|PTAFR|SRC|SREBF1|GNPAT|AACS|DGAT2	-0.400102	0	32	1	1	-2.85353	2.22697
0	0	0	1	0	0	0	-2.26038	GO:0071398	M0001	1	0	GO Biological Processes	19	cellular response to fatty acid		-2.28035	2.22697	3.03272	13391	26	2544	11	0.43239	0.130088	445|891|1373|3667|4776|4830|5166|5724|6714|6720|84649	ASS1|CCNB1|CPS1|IRS1|NFATC4|NME1|PDK4|PTAFR|SRC|SREBF1|DGAT2	-0.0148105	0	32	0	0	-2.85353	2.22697
0	0	0	1	0	0	0	-2.78288	GO:1902389	M0001	1	0	GO Biological Processes	19	ceramide 1-phosphate transport		-2.78288	11.0853	5.37005	13391	6	604	3	0.496689	0.28605	4547|51228|84725	MTTP|GLTP|PLEKHA8	-0.682769	0	33	1	1	-2.78288	11.0853
0	0	0	1	0	0	0	-2.36523	GO:0046836	M0001	1	0	GO Biological Processes	19	glycolipid transport		-2.36523	8.31395	4.49722	13391	8	604	3	0.496689	0.28605	10577|51228|84725	NPC2|GLTP|PLEKHA8	-0.490415	0	33	0	0	-2.78288	11.0853
0	1	0	0	0	-2.7541	0	0	GO:0000472	M0100	1	0	GO Biological Processes	19	endonucleolytic cleavage to generate mature 5'-end of SSU-rRNA from (SSU-rRNA, 5.8S rRNA, LSU-rRNA)		-2.7541	10.3806	5.19606	13391	5	774	3	0.387597	0.223345	27340|29777|161424	UTP20|ABT1|NOP9	-0.676409	0	34	1	1	-2.7541	10.3806
0	1	0	0	0	-2.7541	0	0	GO:0000967	M0100	1	0	GO Biological Processes	19	rRNA 5'-end processing		-2.7541	10.3806	5.19606	13391	5	774	3	0.387597	0.223345	27340|29777|161424	UTP20|ABT1|NOP9	-0.676409	0	34	0	0	-2.7541	10.3806
0	1	0	0	0	-2.24809	0	0	GO:0000480	M0100	1	0	GO Biological Processes	19	endonucleolytic cleavage in 5'-ETS of tricistronic rRNA transcript (SSU-rRNA, 5.8S rRNA, LSU-rRNA)		-2.24809	7.41473	4.20453	13391	7	774	3	0.387597	0.223345	27340|29777|161424	UTP20|ABT1|NOP9	-0.429706	0	34	0	0	-2.7541	10.3806
0	1	0	0	0	-2.04732	0	0	GO:0000466	M0100	1	0	GO Biological Processes	19	maturation of 5.8S rRNA from tricistronic rRNA transcript (SSU-rRNA, 5.8S rRNA, LSU-rRNA)		-2.04732	3.76109	3.28242	13391	23	774	5	0.645995	0.287963	23016|23404|27340|29777|161424	EXOSC7|EXOSC2|UTP20|ABT1|NOP9	-0.32355	0	34	0	0	-2.7541	10.3806
0	1	0	0	0	-2.7541	0	0	GO:0042726	M0100	1	0	GO Biological Processes	19	flavin-containing compound metabolic process		-2.7541	10.3806	5.19606	13391	5	774	3	0.387597	0.223345	7415|79581|80308	VCP|SLC52A2|FLAD1	-0.676409	0	35	1	1	-2.7541	10.3806
0	1	0	0	0	-2.7541	0	0	GO:0048254	M0100	1	0	GO Biological Processes	19	snoRNA localization		-2.7541	10.3806	5.19606	13391	5	774	3	0.387597	0.223345	2091|54680|55011	FBL|ZNHIT6|PIH1D1	-0.676409	0	36	1	1	-2.7541	10.3806
0	0	0	1	0	0	0	-2.67477	GO:0007096	M0001	1	0	GO Biological Processes	19	regulation of exit from mitosis		-2.67477	6.8217	4.56405	13391	13	604	4	0.662252	0.330028	8556|28984|54443|113130	CDC14A|RGCC|ANLN|CDCA5	-0.641175	0	37	1	1	-2.67477	6.8217
0	0	0	1	0	0	0	-2.61399	GO:0006641	M0001	1	0	GO Biological Processes	19	triglyceride metabolic process		-2.61399	3.06977	3.6354	13391	65	604	9	1.49007	0.492974	847|1571|4547|6720|11145|84649|84803|137964|376497	CAT|CYP2E1|MTTP|SREBF1|PLAAT3|DGAT2|GPAT3|GPAT4|SLC27A1	-0.597653	0	38	1	1	-2.61399	3.06977
0	0	0	1	0	0	0	-2.23347	GO:0046470	M0001	1	0	GO Biological Processes	19	phosphatidylcholine metabolic process		-2.23347	2.90761	3.24537	13391	61	604	8	1.3245	0.465171	43|1119|7941|11145|54947|137964|375775|376497	ACHE|CHKA|PLA2G7|PLAAT3|LPCAT2|GPAT4|PNPLA7|SLC27A1	-0.418722	0	38	0	0	-2.61399	3.06977
0	0	1	0	0	0	-2.43783	0	GO:0051457	M0010	1	0	GO Biological Processes	19	maintenance of protein location in nucleus		-2.56529	2.50655	3.34597	13391	21	2544	10	0.393082	0.124059	580|1020|5371|6500|7295|11315|23345|23353|23515|23568	BARD1|CDK5|PML|SKP1|TXN|PARK7|SYNE1|SUN1|MORC3|ARL2BP	-0.181851	0	39	1	1	-2.56529	2.50655
0	0	0	1	0	0	0	-2.54504	GO:0001817	M0001	1	0	GO Biological Processes	19	regulation of cytokine production		-2.54504	1.68118	3.09021	13391	422	604	32	5.29801	0.911418	284|719|965|1524|1958|3624|3696|4332|5187|5588|5724|5743|5788|6777|6778|7098|8808|8832|9516|10211|10270|10333|28951|28984|51191|51284|51465|51665|54941|55655|55666|55718	ANGPT1|C3AR1|CD58|CX3CR1|EGR1|INHBA|ITGB8|MNDA|PER1|PRKCQ|PTAFR|PTGS2|PTPRC|STAT5B|STAT6|TLR3|IL1RL2|CD84|LITAF|FLOT1|AKAP8|TLR6|TRIB2|RGCC|HERC5|TLR7|UBE2J1|ASB1|RNF125|NLRP2|NPLOC4|POLR3E	-0.567262	0	40	1	1	-2.54504	1.68118
1	0	0	0	-2.51034	0	0	0	GO:0040015	M1000	1	0	GO Biological Processes	19	negative regulation of multicellular organism growth		-2.51034	9.35126	4.82924	13391	8	537	3	0.558659	0.32164	153|5641|8835	ADRB1|LGMN|SOCS2	-0.550105	0	41	1	1	-2.51034	9.35126
1	0	0	0	-2.10705	0	0	0	GO:0040014	M1000	1	0	GO Biological Processes	19	regulation of multicellular organism growth		-2.10705	3.40046	3.25977	13391	44	537	6	1.11732	0.453588	153|5479|5641|8835|25836|27429	ADRB1|PPIB|LGMN|SOCS2|NIPBL|HTRA2	-0.348252	0	41	0	0	-2.51034	9.35126
0	0	1	0	0	0	-2.48869	0	GO:0060079	M0010	1	0	GO Biological Processes	19	excitatory postsynaptic potential		-2.48869	2.08979	3.19108	13391	75	1367	16	1.17045	0.290894	1137|1742|2743|2901|2902|2903|2931|4204|5999|6543|22941|23316|54434|112755|124925|152404	CHRNA4|DLG4|GLRB|GRIK5|GRIN1|GRIN2A|GSK3A|MECP2|RGS4|SLC8A2|SHANK2|CUX2|SSH1|STX1B|SEZ6|IGSF11	-0.544264	0	42	1	1	-2.48869	2.90249
0	0	1	0	0	0	-2.36107	0	GO:2000463	M0010	1	0	GO Biological Processes	19	positive regulation of excitatory postsynaptic potential		-2.36107	2.90249	3.33646	13391	27	1367	8	0.585223	0.206301	1742|2902|5999|22941|23316|54434|112755|152404	DLG4|GRIN1|RGS4|SHANK2|CUX2|SSH1|STX1B|IGSF11	-0.490208	0	42	0	0	-2.48869	2.90249
0	0	1	0	0	0	-2.31164	0	GO:0099565	M0010	1	0	GO Biological Processes	19	chemical synaptic transmission, postsynaptic		-2.31164	2.00942	3.0146	13391	78	1367	16	1.17045	0.290894	1137|1742|2743|2901|2902|2903|2931|4204|5999|6543|22941|23316|54434|112755|124925|152404	CHRNA4|DLG4|GLRB|GRIK5|GRIN1|GRIN2A|GSK3A|MECP2|RGS4|SLC8A2|SHANK2|CUX2|SSH1|STX1B|SEZ6|IGSF11	-0.468172	0	42	0	0	-2.48869	2.90249
0	0	1	0	0	0	-2.47335	0	GO:0006457	M0010	1	0	GO Biological Processes	19	protein folding		-2.47335	1.6412	3.00935	13391	191	1367	32	2.34089	0.408943	908|1459|1676|2288|2923|3301|3312|3313|5203|5204|5481|5611|6902|6905|6950|7184|7265|7411|9532|10049|10130|10294|10465|10575|10576|10694|10808|53938|64215|80273|131118|131474	CCT6A|CSNK2A2|DFFA|FKBP4|PDIA3|DNAJA1|HSPA8|HSPA9|PFDN4|PFDN5|PPID|DNAJC3|TBCA|TBCE|TCP1|HSP90B1|TTC1|VBP1|BAG2|DNAJB6|PDIA6|DNAJA2|PPIH|CCT4|CCT2|CCT8|HSPH1|PPIL3|DNAJC1|GRPEL1|DNAJC19|CHCHD4	-0.544264	0	43	1	1	-2.47335	1.6412
0	0	0	1	0	0	0	-2.42715	GO:0006998	M0001	1	0	GO Biological Processes	19	nuclear envelope organization		-2.42715	3.44875	3.57602	13391	45	604	7	1.15894	0.435493	1861|9688|23141|23353|91754|221035|221496	TOR1A|NUP93|ANKLE2|SUN1|NEK9|REEP3|LEMD2	-0.513959	0	44	1	1	-2.42715	3.44875
0	0	1	0	0	0	-2.42671	0	GO:0002183	M0010	1	0	GO Biological Processes	19	cytoplasmic translational initiation		-2.42671	2.7551	3.3515	13391	32	1367	9	0.658376	0.218735	1968|1974|1981|3646|8663|8891|8894|10480|28985	EIF2S3|EIF4A2|EIF4G1|EIF3E|EIF3C|EIF2B3|EIF2S2|EIF3M|MCTS1	-0.513959	0	45	1	1	-2.42671	2.7551
0	0	0	1	0	0	0	-2.42518	GO:0016254	M0001	1	0	GO Biological Processes	19	preassembly of GPI anchor in ER membrane		-2.42518	5.91214	4.13693	13391	15	604	4	0.662252	0.330028	9487|51227|54872|55650	PIGL|PIGP|PIGG|PIGV	-0.513959	0	46	1	1	-2.42518	5.91214
0	0	0	1	0	0	0	-2.05207	GO:0006506	M0001	1	0	GO Biological Processes	19	GPI anchor biosynthetic process		-2.05207	3.82251	3.30691	13391	29	604	5	0.827815	0.368674	9487|51227|54872|55650|94005	PIGL|PIGP|PIGG|PIGV|PIGS	-0.32355	0	46	0	0	-2.42518	5.91214
0	0	0	1	0	0	0	-2.0259	GO:0042157	M0001	1	0	GO Biological Processes	19	lipoprotein metabolic process		-2.0259	2.25811	2.85303	13391	108	604	11	1.82119	0.544087	4547|9487|51125|51227|54872|55650|79929|84649|94005|127018|254887	MTTP|PIGL|GOLGA7|PIGP|PIGG|PIGV|MAP6D1|DGAT2|PIGS|LYPLAL1|ZDHHC23	-0.31602	0	46	0	0	-2.42518	5.91214
0	1	0	0	0	-2.42336	0	0	GO:0002861	M0100	1	0	GO Biological Processes	19	regulation of inflammatory response to antigenic stimulus		-2.42336	5.76701	4.09174	13391	12	774	4	0.516796	0.257729	116|3735|5692|11315	ADCYAP1|KARS1|PSMB4|PARK7	-0.513959	0	47	1	1	-2.42336	5.76701
0	0	1	0	0	0	-2.41465	0	GO:0032990	M0010	1	0	GO Biological Processes	19	cell part morphogenesis		-2.41465	1.33961	2.83206	13391	585	1367	80	5.85223	0.634865	60|104|107|547|885|1523|1600|1742|1949|1952|2011|2596|2909|3798|3897|4130|4137|4168|4884|5293|5361|5362|5578|5588|5802|6152|6586|6643|6714|6742|6812|7204|7225|7314|7473|8322|8408|8506|8522|8609|8660|8828|8831|8936|9211|9253|10505|10716|11178|22853|22941|23072|23129|23242|23316|23327|23426|23767|23768|23769|25942|26115|29904|51062|51265|56896|63925|65249|80224|81892|84894|87178|90249|137970|153090…	ACTB|ADARB1|ADCY1|KIF1A|CCK|CUX1|DAB1|DLG4|EFNB3|CELSR2|MARK2|GAP43|ARHGAP35|KIF5A|L1CAM|MAP1A|MAPT|MCF2|NPTX1|PIK3CD|PLXNA1|PLXNA2|PRKCA|PRKCQ|PTPRS|RPL24|SLIT3|SNX2|SRC|SSBP1|STXBP1|TRIO|TRPC6|UBB|WNT3|FZD4|ULK1|CNTNAP1|GAS7|KLF7|IRS2|NRP2|SYNGAP1|WASF1|LGI1|NUMBL|SEMA4F|TBR1|LZTS1|LMTK2|SHANK2|HECW1|PLXND1|COBL|CUX2|NEDD4L|GRIP1|FLRT3|FLRT2|FLRT1|SIN3A|TANC2|EEF2K|ATL1|CDKL3|DPYSL5|ZNF335|ZSWI…	-0.509724	0	48	1	1	-2.41465	1.33961
0	0	1	0	0	0	-2.20972	0	GO:0048812	M0010	1	0	GO Biological Processes	19	neuron projection morphogenesis		-2.20972	1.32856	2.66058	13391	553	1367	75	5.48647	0.615898	60|104|107|547|885|1523|1600|1742|1949|1952|2011|2596|2909|3798|3897|4130|4137|4168|4884|5293|5361|5362|5578|5588|5802|6152|6586|6714|6812|7204|7225|7314|7473|8322|8408|8506|8522|8609|8660|8828|8831|8936|9211|9253|10505|10716|11178|22853|22941|23072|23129|23242|23316|23327|23426|23767|23768|23769|25942|26115|29904|51062|51265|56896|63925|65249|84894|90249|137970|153090|221692|344901|494470|654429…	ACTB|ADARB1|ADCY1|KIF1A|CCK|CUX1|DAB1|DLG4|EFNB3|CELSR2|MARK2|GAP43|ARHGAP35|KIF5A|L1CAM|MAP1A|MAPT|MCF2|NPTX1|PIK3CD|PLXNA1|PLXNA2|PRKCA|PRKCQ|PTPRS|RPL24|SLIT3|SRC|STXBP1|TRIO|TRPC6|UBB|WNT3|FZD4|ULK1|CNTNAP1|GAS7|KLF7|IRS2|NRP2|SYNGAP1|WASF1|LGI1|NUMBL|SEMA4F|TBR1|LZTS1|LMTK2|SHANK2|HECW1|PLXND1|COBL|CUX2|NEDD4L|GRIP1|FLRT3|FLRT2|FLRT1|SIN3A|TANC2|EEF2K|ATL1|CDKL3|DPYSL5|ZNF335|ZSWIM4|LINGO1|U…	-0.410277	0	48	0	0	-2.41465	1.33961
0	0	1	0	0	0	-2.2071	0	GO:0032989	M0010	1	0	GO Biological Processes	19	cellular component morphogenesis		-2.2071	1.30305	2.64687	13391	639	1367	85	6.218	0.653132	20|60|104|107|547|885|1523|1600|1742|1949|1952|2011|2596|2909|3798|3897|4130|4137|4168|4884|5293|5361|5362|5578|5588|5802|6152|6586|6643|6714|6742|6812|7204|7225|7314|7473|8322|8408|8443|8506|8522|8609|8660|8828|8831|8936|9211|9253|9519|10324|10505|10716|11178|22853|22941|23072|23129|23242|23316|23327|23426|23767|23768|23769|25942|26011|26115|29904|51062|51265|56896|63925|65249|80224|81892|84894|…	ABCA2|ACTB|ADARB1|ADCY1|KIF1A|CCK|CUX1|DAB1|DLG4|EFNB3|CELSR2|MARK2|GAP43|ARHGAP35|KIF5A|L1CAM|MAP1A|MAPT|MCF2|NPTX1|PIK3CD|PLXNA1|PLXNA2|PRKCA|PRKCQ|PTPRS|RPL24|SLIT3|SNX2|SRC|SSBP1|STXBP1|TRIO|TRPC6|UBB|WNT3|FZD4|ULK1|GNPAT|CNTNAP1|GAS7|KLF7|IRS2|NRP2|SYNGAP1|WASF1|LGI1|NUMBL|TBPL1|KLHL41|SEMA4F|TBR1|LZTS1|LMTK2|SHANK2|HECW1|PLXND1|COBL|CUX2|NEDD4L|GRIP1|FLRT3|FLRT2|FLRT1|SIN3A|TENM4|TANC2|EEF2…	-0.410277	0	48	0	0	-2.41465	1.33961
0	0	1	0	0	0	-2.14509	0	GO:0120039	M0010	1	0	GO Biological Processes	19	plasma membrane bounded cell projection morphogenesis		-2.14509	1.31768	2.60146	13391	565	1367	76	5.55962	0.619751	60|104|107|547|885|1523|1600|1742|1949|1952|2011|2596|2909|3798|3897|4130|4137|4168|4884|5293|5361|5362|5578|5588|5802|6152|6586|6643|6714|6812|7204|7225|7314|7473|8322|8408|8506|8522|8609|8660|8828|8831|8936|9211|9253|10505|10716|11178|22853|22941|23072|23129|23242|23316|23327|23426|23767|23768|23769|25942|26115|29904|51062|51265|56896|63925|65249|84894|90249|137970|153090|221692|344901|494470|6…	ACTB|ADARB1|ADCY1|KIF1A|CCK|CUX1|DAB1|DLG4|EFNB3|CELSR2|MARK2|GAP43|ARHGAP35|KIF5A|L1CAM|MAP1A|MAPT|MCF2|NPTX1|PIK3CD|PLXNA1|PLXNA2|PRKCA|PRKCQ|PTPRS|RPL24|SLIT3|SNX2|SRC|STXBP1|TRIO|TRPC6|UBB|WNT3|FZD4|ULK1|CNTNAP1|GAS7|KLF7|IRS2|NRP2|SYNGAP1|WASF1|LGI1|NUMBL|SEMA4F|TBR1|LZTS1|LMTK2|SHANK2|HECW1|PLXND1|COBL|CUX2|NEDD4L|GRIP1|FLRT3|FLRT2|FLRT1|SIN3A|TANC2|EEF2K|ATL1|CDKL3|DPYSL5|ZNF335|ZSWIM4|LIN…	-0.373261	0	48	0	0	-2.41465	1.33961
0	0	1	0	0	0	-2.072	0	GO:0048858	M0010	1	0	GO Biological Processes	19	cell projection morphogenesis		-2.072	1.30842	2.53492	13391	569	1367	76	5.55962	0.619751	60|104|107|547|885|1523|1600|1742|1949|1952|2011|2596|2909|3798|3897|4130|4137|4168|4884|5293|5361|5362|5578|5588|5802|6152|6586|6643|6714|6812|7204|7225|7314|7473|8322|8408|8506|8522|8609|8660|8828|8831|8936|9211|9253|10505|10716|11178|22853|22941|23072|23129|23242|23316|23327|23426|23767|23768|23769|25942|26115|29904|51062|51265|56896|63925|65249|84894|90249|137970|153090|221692|344901|494470|6…	ACTB|ADARB1|ADCY1|KIF1A|CCK|CUX1|DAB1|DLG4|EFNB3|CELSR2|MARK2|GAP43|ARHGAP35|KIF5A|L1CAM|MAP1A|MAPT|MCF2|NPTX1|PIK3CD|PLXNA1|PLXNA2|PRKCA|PRKCQ|PTPRS|RPL24|SLIT3|SNX2|SRC|STXBP1|TRIO|TRPC6|UBB|WNT3|FZD4|ULK1|CNTNAP1|GAS7|KLF7|IRS2|NRP2|SYNGAP1|WASF1|LGI1|NUMBL|SEMA4F|TBR1|LZTS1|LMTK2|SHANK2|HECW1|PLXND1|COBL|CUX2|NEDD4L|GRIP1|FLRT3|FLRT2|FLRT1|SIN3A|TANC2|EEF2K|ATL1|CDKL3|DPYSL5|ZNF335|ZSWIM4|LIN…	-0.325831	0	48	0	0	-2.41465	1.33961
0	0	1	0	0	0	-2.40645	0	GO:0090370	M0010	1	0	GO Biological Processes	19	negative regulation of cholesterol efflux		-2.40645	7.34693	4.28057	13391	4	1367	3	0.219459	0.126565	20|1950|6721	ABCA2|EGF|SREBF2	-0.504864	0	49	1	1	-2.40645	7.34693
0	1	0	0	0	-2.35352	0	0	GO:0043039	M0100	1	0	GO Biological Processes	19	tRNA aminoacylation		-2.35352	3.00888	3.3803	13391	46	774	8	1.03359	0.363536	2193|3035|3735|5188|6301|23438|51067|57505	FARSA|HARS1|KARS1|GATB|SARS1|HARS2|YARS2|AARS2	-0.488974	0	50	1	1	-2.35352	3.00888
0	1	0	0	0	-2.29452	0	0	GO:0043038	M0100	1	0	GO Biological Processes	19	amino acid activation		-2.29452	2.94486	3.30808	13391	47	774	8	1.03359	0.363536	2193|3035|3735|5188|6301|23438|51067|57505	FARSA|HARS1|KARS1|GATB|SARS1|HARS2|YARS2|AARS2	-0.457497	0	50	0	0	-2.35352	3.00888
0	1	0	0	0	-2.35352	0	0	GO:0006383	M0100	1	0	GO Biological Processes	19	transcription by RNA polymerase III		-2.35352	3.00888	3.3803	13391	46	774	8	1.03359	0.363536	4665|5441|9533|10302|25824|51728|79664|84265	NAB2|POLR2L|POLR1C|SNAPC5|PRDX5|POLR3K|ICE2|POLR3GL	-0.488974	0	51	1	1	-2.35352	3.00888
0	0	1	0	0	0	-2.31536	0	GO:0043467	M0010	1	0	GO Biological Processes	19	regulation of generation of precursor metabolites and energy		-2.31536	1.74149	2.91957	13391	135	1367	24	1.75567	0.355215	405|891|1347|2931|3146|3667|5571|8021|8086|8660|9167|9759|10063|11097|11315|23479|23636|27069|51341|53371|55847|79085|87178|129401	ARNT|CCNB1|COX7A2|GSK3A|HMGB1|IRS1|PRKAG1|NUP214|AAAS|IRS2|COX7A2L|HDAC4|COX17|NUP42|PARK7|ISCU|NUP62|GHITM|ZBTB7A|NUP54|CISD1|SLC25A23|PNPT1|NUP35	-0.468172	0	52	1	1	-2.31536	1.74149
0	0	1	0	0	0	-2.31095	0	GO:0010614	M0010	1	0	GO Biological Processes	19	negative regulation of cardiac muscle hypertrophy		-2.31095	3.11688	3.35049	13391	22	1367	7	0.51207	0.193048	493|2931|4088|5997|5999|7528|10539	ATP2B4|GSK3A|SMAD3|RGS2|RGS4|YY1|GLRX3	-0.468172	0	53	1	1	-2.31095	4.35373
0	0	1	0	0	0	-2.19271	0	GO:0014741	M0010	1	0	GO Biological Processes	19	negative regulation of muscle hypertrophy		-2.19271	2.98136	3.2066	13391	23	1367	7	0.51207	0.193048	493|2931|4088|5997|5999|7528|10539	ATP2B4|GSK3A|SMAD3|RGS2|RGS4|YY1|GLRX3	-0.405995	0	53	0	0	-2.31095	4.35373
0	0	1	0	0	0	-2.04859	0	GO:0061052	M0010	1	0	GO Biological Processes	19	negative regulation of cell growth involved in cardiac muscle cell development		-2.04859	4.35373	3.39343	13391	9	1367	4	0.292612	0.146092	2931|5997|5999|7528	GSK3A|RGS2|RGS4|YY1	-0.32355	0	53	0	0	-2.31095	4.35373
0	0	1	0	0	0	-2.28897	0	GO:0043968	M0010	1	0	GO Biological Processes	19	histone H2A acetylation		-2.28897	3.45738	3.41834	13391	17	1367	6	0.438917	0.178794	8089|9643|10943|54556|57634|64769	YEATS4|MORF4L2|MSL3|ING3|EP400|MEAF6	-0.453848	0	54	1	1	-2.28897	3.45738
0	0	0	1	0	0	0	-2.28148	GO:0003341	M0001	1	0	GO Biological Processes	19	cilium movement		-2.28148	2.57797	3.19054	13391	86	604	10	1.65563	0.519204	361|1770|3633|22994|25981|27148|54777|116369|144132|261734	AQP4|DNAH9|INPP5B|CEP131|DNAH1|STK36|CFAP46|SLC26A8|DNHD1|NPHP4	-0.44825	0	55	1	1	-2.28148	2.57797
0	0	1	0	0	0	-2.26754	0	GO:0032790	M0010	1	0	GO Biological Processes	19	ribosome disassembly		-2.26754	4.89795	3.71839	13391	8	1367	4	0.292612	0.146092	4528|28985|84340|219402	MTIF2|MCTS1|GFM2|MTIF3	-0.43952	0	56	1	1	-2.26754	4.89795
0	0	0	1	0	0	0	-2.20383	GO:0045586	M0001	1	0	GO Biological Processes	19	regulation of gamma-delta T cell differentiation		-2.20383	7.39018	4.16772	13391	9	604	3	0.496689	0.28605	5788|6777|6932	PTPRC|STAT5B|TCF7	-0.410277	0	57	1	1	-2.20383	7.39018
0	0	0	1	0	0	0	-2.20383	GO:0046643	M0001	1	0	GO Biological Processes	19	regulation of gamma-delta T cell activation		-2.20383	7.39018	4.16772	13391	9	604	3	0.496689	0.28605	5788|6777|6932	PTPRC|STAT5B|TCF7	-0.410277	0	57	0	0	-2.20383	7.39018
0	0	0	1	0	0	0	-2.0636	GO:0042492	M0001	1	0	GO Biological Processes	19	gamma-delta T cell differentiation		-2.0636	6.65116	3.88524	13391	10	604	3	0.496689	0.28605	5788|6777|6932	PTPRC|STAT5B|TCF7	-0.325831	0	57	0	0	-2.20383	7.39018
0	0	0	1	0	0	0	-2.18754	GO:0002756	M0001	1	0	GO Biological Processes	19	MyD88-independent toll-like receptor signaling pathway		-2.18754	4.10565	3.51068	13391	27	604	5	0.827815	0.368674	330|7098|10010|10333|23098	BIRC3|TLR3|TANK|TLR6|SARM1	-0.403254	0	58	1	1	-2.18754	4.10565
0	1	0	0	0	-2.15773	0	0	GO:2001267	M0100	1	0	GO Biological Processes	19	regulation of cysteine-type endopeptidase activity involved in apoptotic signaling pathway		-2.15773	4.94315	3.65604	13391	14	774	4	0.516796	0.257729	355|11315|27429|55011	FAS|PARK7|HTRA2|PIH1D1	-0.377807	0	59	1	1	-2.15773	4.94315
0	0	0	1	0	0	0	-2.12126	GO:0050901	M0001	1	0	GO Biological Processes	19	leukocyte tethering or rolling		-2.12126	4.92678	3.62312	13391	18	604	4	0.662252	0.330028	1524|5724|6387|7412	CX3CR1|PTAFR|CXCL12|VCAM1	-0.357666	0	60	1	1	-2.12126	4.92678
0	0	1	0	0	0	-2.09572	0	GO:1900034	M0010	1	0	GO Biological Processes	19	regulation of cellular response to heat		-2.09572	1.95918	2.80863	13391	75	1367	15	1.09729	0.281761	2288|3281|3312|4137|8021|8086|9532|10049|10808|11097|23636|51501|53371|57521|129401	FKBP4|HSBP1|HSPA8|MAPT|NUP214|AAAS|BAG2|DNAJB6|HSPH1|NUP42|NUP62|HIKESHI|NUP54|RPTOR|NUP35	-0.340598	0	61	1	1	-2.09572	1.95918
1	0	0	0	-2.08013	0	0	0	GO:0045039	M1000	1	0	GO Biological Processes	19	protein insertion into mitochondrial inner membrane		-2.08013	6.80091	3.9339	13391	11	537	3	0.558659	0.32164	26521|29928|140823	TIMM8B|TIMM22|ROMO1	-0.327648	0	62	1	1	-2.08013	6.80091
0	0	0	1	0	0	0	-2.0693	GO:0072348	M0001	1	0	GO Biological Processes	19	sulfur compound transport		-2.0693	3.32558	3.20132	13391	40	604	6	0.993377	0.403525	6533|55144|116369|148641|284129|376497	SLC6A6|LRRC8D|SLC26A8|SLC35F3|SLC26A11|SLC27A1	-0.325831	0	63	1	1	-2.0693	3.32558
0	0	0	1	0	0	0	-2.0636	GO:0038003	M0001	1	0	GO Biological Processes	19	opioid receptor signaling pathway		-2.0636	6.65116	3.88524	13391	10	604	3	0.496689	0.28605	4985|4987|10280	OPRD1|OPRL1|SIGMAR1	-0.325831	0	64	1	1	-2.0636	6.65116
0	1	0	0	0	-2.06291	0	0	GO:1903361	M0100	1	0	GO Biological Processes	19	protein localization to basolateral plasma membrane		-2.06291	6.48789	3.84553	13391	8	774	3	0.387597	0.223345	9179|51248|64130	AP4M1|PDZD11|LIN7B	-0.325831	0	65	1	1	-2.06291	6.48789
0	0	1	0	0	0	-2.04859	0	GO:0007021	M0010	1	0	GO Biological Processes	19	tubulin complex assembly		-2.04859	4.35373	3.39343	13391	9	1367	4	0.292612	0.146092	6902|6905|6950|7411	TBCA|TBCE|TCP1|VBP1	-0.32355	0	66	1	1	-2.04859	4.35373
0	0	1	0	0	0	-2.04284	0	GO:0051029	M0010	1	0	GO Biological Processes	19	rRNA transport		-2.04284	5.87754	3.67799	13391	5	1367	3	0.219459	0.126565	4869|29074|87178	NPM1|MRPL18|PNPT1	-0.32355	0	67	1	1	-2.04284	5.87754
0	0	1	0	0	0	-2.04284	0	GO:1900186	M0010	1	0	GO Biological Processes	19	negative regulation of clathrin-dependent endocytosis		-2.04284	5.87754	3.67799	13391	5	1367	3	0.219459	0.126565	6457|23208|29978	SH3GL3|SYT11|UBQLN2	-0.32355	0	68	1	1	-2.04284	5.87754
0	0	1	0	0	0	-2.04284	0	GO:0009249	M0010	1	0	GO Biological Processes	19	protein lipoylation		-2.04284	5.87754	3.67799	13391	5	1367	3	0.219459	0.126565	4706|11019|51601	NDUFAB1|LIAS|LIPT1	-0.32355	0	69	1	1	-2.04284	5.87754
0	0	0	1	0	0	0	-2.02831	GO:0120254	M0001	1	0	GO Biological Processes	19	olefinic compound metabolic process		-2.02831	2.68734	2.98651	13391	66	604	8	1.3245	0.465171	873|1571|1573|1958|5743|6777|64834|147015	CBR1|CYP2E1|CYP2J2|EGR1|PTGS2|STAT5B|ELOVL1|DHRS13	-0.31602	0	70	1	1	-2.02831	2.68734
0	0	1	0	0	0	-2.02526	0	GO:0032012	M0010	1	0	GO Biological Processes	19	regulation of ARF protein signal transduction		-2.02526	3.09344	3.07886	13391	19	1367	6	0.438917	0.178794	8729|9266|9922|10982|23096|440073	GBF1|CYTH2|IQSEC1|MAPRE2|IQSEC2|IQSEC3	-0.31602	0	71	1	1	-2.02526	3.09344
0	0	0	1	0	0	0	-2.022	GO:0007156	M0001	1	0	GO Biological Processes	19	homophilic cell adhesion via plasma membrane adhesion molecules		-2.022	2.08853	2.79349	13391	138	604	13	2.15232	0.590487	2196|7216|8641|8642|8832|23363|28316|56098|56099|56135|56143|56144|56147	FAT2|TRO|PCDHGB4|DCHS1|CD84|OBSL1|CDH20|PCDHGC4|PCDHGB7|PCDHAC1|PCDHA5|PCDHA4|PCDHA1	-0.31457	0	72	1	1	-2.022	2.08853
0	1	0	0	0	-2.01681	0	0	GO:0007218	M0100	1	0	GO Biological Processes	19	neuropeptide signaling pathway		-2.01681	2.88351	3.02796	13391	42	774	7	0.904393	0.340279	116|2742|2847|4852|4987|7301|9607	ADCYAP1|GLRA2|MCHR1|NPY|OPRL1|TYRO3|CARTPT	-0.313213	0	73	1	1	-2.01681	2.88351
0	0	1	0	0	0	-2.00542	0	GO:1990090	M0010	1	0	GO Biological Processes	19	cellular response to nerve growth factor stimulus		-2.00542	2.27812	2.83039	13391	43	1367	10	0.731529	0.230482	867|988|2889|4137|4916|6863|8936|10094|11075|29904	CBL|CDC5L|RAPGEF1|MAPT|NTRK3|TAC1|WASF1|ARPC3|STMN2|EEF2K	-0.306009	0	74	1	1	-2.00542	2.27812

## Sheet: Phase_Heatmap
GO	Description	_LogP_SZ 0-6 h	_LogP_SZ 6-12 h	_LogP_mNP 0-6 H	_LogP_mNP 6-12 h
GO:0003281	ventricular septum development	-3.69268	0	0	0
GO:0071599	otic vesicle development	-3.79496	0	0	0
GO:0035112	genitalia morphogenesis	-3.79496	0	0	0
GO:0031453	positive regulation of heterochromatin assembly	-2.40494	0	0	0
GO:1901976	regulation of cell cycle checkpoint	-2.16434	0	0	0
GO:0060260	regulation of transcription initiation from RNA polymerase II promoter	-2.16434	0	0	0
GO:0031116	positive regulation of microtubule polymerization	-2.45651	0	0	0
GO:0021542	dentate gyrus development	-2.40494	0	0	0
GO:0010452	histone H3-K36 methylation	-2.40494	0	0	0
GO:0010970	transport along microtubule	-2.82636	0	0	0
GO:0000226	microtubule cytoskeleton organization	-2.57812	0	0	0
GO:0035278	miRNA mediated inhibition of translation	-2.21978	0	0	-2.38431
GO:0016358	dendrite development	0	0	0	-6.18869
GO:0048812	neuron projection morphogenesis	0	0	0	-9.69634
GO:0034330	cell junction organization	0	0	0	-6.15215
GO:0007268	chemical synaptic transmission	0	0	0	-9.50899
GO:0098742	cell-cell adhesion via plasma-membrane adhesion molecules	0	0	0	-4.70742
GO:0051056	regulation of small GTPase mediated signal transduction	0	0	0	-4.75751
GO:0034762	regulation of transmembrane transport	0	0	0	-4.58362
GO:0007610	behavior	0	0	0	-5.43265
GO:0098739	import across plasma membrane	0	0	0	-3.22046
GO:0014065	phosphatidylinositol 3-kinase signaling	0	0	0	-3.70441
GO:0006836	neurotransmitter transport	0	0	0	-3.10417
GO:0030029	actin filament-based process	0	0	0	-3.95507
GO:0051899	membrane depolarization	0	0	0	-2.27667
GO:0032793	positive regulation of CREB transcription factor activity	0	0	0	-2.17483
GO:0106070	regulation of adenylate cyclase-activating G protein-coupled receptor signaling pathway	0	0	0	-2.1721
GO:0035372	protein localization to microtubule	0	0	0	-2.17483
GO:0043153	entrainment of circadian clock by photoperiod	0	0	0	-2.28883
GO:0106049	regulation of cellular response to osmotic stress	0	0	0	-2.3331
GO:0007274	neuromuscular synaptic transmission	0	0	0	-2.38431
GO:0098976	excitatory chemical synaptic transmission	0	0	0	-2.3331
GO:0007626	locomotory behavior	0	0	0	-2.34314
GO:0032483	regulation of Rab protein signal transduction	0	0	0	-2.52209
GO:0097113	AMPA glutamate receptor clustering	0	0	0	-2.1721
GO:0099601	regulation of neurotransmitter receptor activity	0	0	0	-2.96654
GO:0017156	calcium-ion regulated exocytosis	0	0	0	-2.94592
GO:0035335	peptidyl-tyrosine dephosphorylation	0	0	0	-2.16807
GO:0009895	negative regulation of catabolic process	0	0	0	-2.82525
GO:0019932	second-messenger-mediated signaling	0	0	0	-2.50359
GO:0033235	positive regulation of protein sumoylation	0	0	0	-2.77668
GO:0035418	protein localization to synapse	0	0	0	-2.15823
GO:0001764	neuron migration	0	0	0	-2.12987
GO:0009952	anterior/posterior pattern specification	0	0	0	-2.77188
GO:0003299	muscle hypertrophy in response to stress	0	0	0	-2.27537
GO:1902117	positive regulation of organelle assembly	0	0	0	-2.39589
GO:0032688	negative regulation of interferon-beta production	0	0	0	-2.3331
GO:0018210	peptidyl-threonine modification	0	0	0	-2.0948
GO:0050770	regulation of axonogenesis	0	0	0	-2.29407
GO:0010563	negative regulation of phosphorus metabolic process	0	0	0	-2.98628
GO:1902285	semaphorin-plexin signaling pathway involved in neuron projection guidance	0	0	0	-2.77668
GO:2000008	regulation of protein localization to cell surface	0	0	0	-2.36997
GO:0032012	regulation of ARF protein signal transduction	0	0	0	-2.84891
GO:1903146	regulation of autophagy of mitochondrion	0	0	0	-2.58057
GO:0050884	neuromuscular process controlling posture	0	0	0	-2.93667
GO:0000375	RNA splicing, via transesterification reactions	0	0	-2.50426	0
GO:0006289	nucleotide-excision repair	0	0	-2.77021	0
GO:0051029	rRNA transport	0	0	-2.79905	0
GO:0043968	histone H2A acetylation	0	0	-2.72599	0
GO:0009200	deoxyribonucleoside triphosphate metabolic process	0	0	-2.21233	0
GO:0097250	mitochondrial respirasome assembly	0	0	-2.29169	0
GO:0043467	regulation of generation of precursor metabolites and energy	0	0	-2.0829	0
GO:0002861	regulation of inflammatory response to antigenic stimulus	0	0	-2.47938	0
GO:0009249	protein lipoylation	0	0	-2.79905	0
GO:0061952	midbody abscission	0	0	-2.21233	0
GO:0051604	protein maturation	0	0	-2.55766	0
GO:0071500	cellular response to nitrosative stress	0	0	-2.5164	0
GO:0000054	ribosomal subunit export from nucleus	0	0	-2.21233	0
GO:0098781	ncRNA transcription	0	0	-2.32765	0
GO:0042274	ribosomal small subunit biogenesis	0	0	-2.32708	0
GO:1900034	regulation of cellular response to heat	0	0	-2.54978	0
GO:1901068	guanosine-containing compound metabolic process	0	0	-2.41163	0
GO:0006403	RNA localization	0	0	-3.20796	0
GO:0042255	ribosome assembly	0	0	-3.02434	0
GO:0032781	positive regulation of ATPase activity	0	0	-3.6647	0
GO:0051457	maintenance of protein location in nucleus	0	0	-3.10909	0
GO:0007021	tubulin complex assembly	0	0	-3.01514	0
GO:0002183	cytoplasmic translational initiation	0	0	-3.54217	0
GO:0032790	ribosome disassembly	0	0	-3.25084	0
GO:0016226	iron-sulfur cluster assembly	0	0	-4.84331	0
GO:1904869	regulation of protein localization to Cajal body	0	0	-4.96992	0
GO:0006457	protein folding	0	0	-7.14569	0
GO:0097202	activation of cysteine-type endopeptidase activity	0	-3.22319	0	0
GO:0040015	negative regulation of multicellular organism growth	0	-3.79882	0	0
GO:0045838	positive regulation of membrane potential	0	-3.11389	0	0
GO:0071824	protein-DNA complex subunit organization	0	-5.33265	0	0
GO:0008334	histone mRNA metabolic process	0	-2.12418	0	0
GO:1903749	positive regulation of establishment of protein localization to mitochondrion	0	-2.20233	0	0
GO:0010499	proteasomal ubiquitin-independent protein catabolic process	0	-2.61173	0	0
GO:0045333	cellular respiration	0	-6.27965	-7.87671	0
GO:0070126	mitochondrial translational termination	0	-9.60994	-13.3415	0
GO:0010257	NADH dehydrogenase complex assembly	0	-4.6638	-6.26234	0
GO:0022613	ribonucleoprotein complex biogenesis	0	-4.48374	-9.71568	0
GO:0007005	mitochondrion organization	0	-10.1586	-9.69307	0
GO:0006119	oxidative phosphorylation	0	-10.8311	-8.84732	0
GO:0032984	protein-containing complex disassembly	0	-6.50239	-5.84901	0
GO:0045047	protein targeting to ER	0	-9.3227	-3.02641	0
GO:0002181	cytoplasmic translation	0	-3.3161	-3.07282	0
GO:1902600	proton transmembrane transport	0	-3.08255	-5.32231	0
GO:0006123	mitochondrial electron transport, cytochrome c to oxygen	0	-2.92153	-2.09696	0

## Sheet: Phase_GO
_MEMBER_SZ 0-6 h	_MEMBER_SZ 6-12 h	_MEMBER_mNP 0-6 H	_MEMBER_mNP 6-12 h	_LogP_SZ 0-6 h	_LogP_SZ 6-12 h	_LogP_mNP 0-6 H	_LogP_mNP 6-12 h	GO	_PATTERN_	_RANK_	GiniIndex	Category	CategoryID	Description	PARENT_GO	LogP	Enrichment	Z-score	#TotalGeneInLibrary	#GeneInGO	#GeneInHitList	#GeneInGOAndHitList	%InGO	STDV %InGO	GeneID	Hits	Log(q-value)	EvidenceCutoff	GROUP_ID	FirstInGroupByEnrichment	FirstInGroupByLogP	BestLogPInGroup	BestEnrichmentInGroup
0	1	1	0	0	-9.60994	-13.3415	0	GO:0070126	M0110	2	0	GO Biological Processes	19	mitochondrial translational termination		-13.3415	5.69426	10.5526	13391	85	747	27	3.61446	0.682916	9553|10240|11222|28957|29074|51023|51081|51318|51373|51650|54148|54516|54948|55173|56945|57129|60488|63931|64960|64965|64976|64983|65003|65008|84340|92259|219927	MRPL33|MRPS31|MRPL3|MRPS28|MRPL18|MRPS18C|MRPS7|MRPL35|MRPS17|MRPS33|MRPL39|MTRF1L|MRPL16|MRPS10|MRPS22|MRPL47|MRPS35|MRPS14|MRPS15|MRPS9|MRPL40|MRPL32|MRPL11|MRPL1|GFM2|MRPS36|MRPL21	-9.2578	0	1	1	1	-13.3415	5.69426
0	1	1	0	0	-10.916	-13.0847	0	GO:0043043	M0110	2	0	GO Biological Processes	19	peptide biosynthetic process		-13.0847	2.4417	8.62789	13391	580	747	79	10.5756	1.12518	48|1933|1968|1974|3646|3735|4258|4528|4677|4733|4736|4869|5464|5611|5917|5997|6059|6129|6144|6152|6164|6189|6191|6210|6224|6229|6897|8663|8872|8891|8894|9045|9147|9349|9470|9521|9553|10240|10247|10480|11222|28957|28985|29074|29081|51023|51065|51081|51121|51187|51318|51373|51650|54148|54516|54931|54948|55173|55854|56945|57129|60488|63931|64215|64960|64965|64976|64983|65003|65008|79017|79631|79731|…	ACO1|EEF1B2|EIF2S3|EIF4A2|EIF3E|KARS1|MGST2|MTIF2|NARS1|DRG1|RPL10A|NPM1|PPA1|DNAJC3|RARS1|RGS2|ABCE1|RPL7|RPL21|RPL24|RPL34|RPS3A|RPS4X|RPS15A|RPS20|RPS24|TARS1|EIF3C|CDC123|EIF2B3|EIF2S2|RPL14|NEMF|RPL23|EIF4E2|EEF1E1|MRPL33|MRPS31|RIDA|EIF3M|MRPL3|MRPS28|MCTS1|MRPL18|METTL5|MRPS18C|RPS27L|MRPS7|RPL26L1|RSL24D1|MRPL35|MRPS17|MRPS33|MRPL39|MTRF1L|TRMT10C|MRPL16|MRPS10|ZC3H15|MRPS22|MRPL47|MRPS35…	-9.2578	0	1	0	0	-13.3415	5.69426
0	1	1	0	0	-11.3279	-12.9756	0	GO:0006412	M0110	2	0	GO Biological Processes	19	translation		-12.9756	2.46488	8.60742	13391	560	747	77	10.3079	1.1125	48|1933|1968|1974|3646|3735|4528|4677|4733|4736|4869|5464|5611|5917|5997|6059|6129|6144|6152|6164|6189|6191|6210|6224|6229|6897|8663|8872|8891|8894|9045|9147|9349|9470|9521|9553|10240|10247|10480|11222|28957|28985|29074|29081|51023|51065|51081|51121|51187|51318|51373|51650|54148|54516|54931|54948|55173|55854|56945|57129|60488|63931|64215|64960|64965|64976|64983|65003|65008|79631|79731|83939|84340…	ACO1|EEF1B2|EIF2S3|EIF4A2|EIF3E|KARS1|MTIF2|NARS1|DRG1|RPL10A|NPM1|PPA1|DNAJC3|RARS1|RGS2|ABCE1|RPL7|RPL21|RPL24|RPL34|RPS3A|RPS4X|RPS15A|RPS20|RPS24|TARS1|EIF3C|CDC123|EIF2B3|EIF2S2|RPL14|NEMF|RPL23|EIF4E2|EEF1E1|MRPL33|MRPS31|RIDA|EIF3M|MRPL3|MRPS28|MCTS1|MRPL18|METTL5|MRPS18C|RPS27L|MRPS7|RPL26L1|RSL24D1|MRPL35|MRPS17|MRPS33|MRPL39|MTRF1L|TRMT10C|MRPL16|MRPS10|ZC3H15|MRPS22|MRPL47|MRPS35|MRPS1…	-9.2578	0	1	0	0	-13.3415	5.69426
0	1	1	0	0	-9.60994	-12.4358	0	GO:0070125	M0110	2	0	GO Biological Processes	19	mitochondrial translational elongation		-12.4358	5.48336	10.0785	13391	85	747	26	3.48059	0.670615	9553|10240|11222|28957|29074|51023|51081|51318|51373|51650|54148|54948|55173|56945|57129|60488|63931|64960|64965|64976|64983|65003|65008|84340|92259|219927	MRPL33|MRPS31|MRPL3|MRPS28|MRPL18|MRPS18C|MRPS7|MRPL35|MRPS17|MRPS33|MRPL39|MRPL16|MRPS10|MRPS22|MRPL47|MRPS35|MRPS14|MRPS15|MRPS9|MRPL40|MRPL32|MRPL11|MRPL1|GFM2|MRPS36|MRPL21	-8.84288	0	1	0	0	-13.3415	5.69426
0	1	1	0	0	-9.77877	-12.2774	0	GO:0006415	M0110	2	0	GO Biological Processes	19	translational termination		-12.2774	5.01938	9.80594	13391	100	747	28	3.74833	0.694964	6059|9553|10240|11222|28957|29074|51023|51081|51318|51373|51650|54148|54516|54948|55173|56945|57129|60488|63931|64960|64965|64976|64983|65003|65008|84340|92259|219927	ABCE1|MRPL33|MRPS31|MRPL3|MRPS28|MRPL18|MRPS18C|MRPS7|MRPL35|MRPS17|MRPS33|MRPL39|MTRF1L|MRPL16|MRPS10|MRPS22|MRPL47|MRPS35|MRPS14|MRPS15|MRPS9|MRPL40|MRPL32|MRPL11|MRPL1|GFM2|MRPS36|MRPL21	-8.78137	0	1	0	0	-13.3415	5.69426
0	1	1	0	0	-9.27378	-10.8377	0	GO:0032543	M0110	2	0	GO Biological Processes	19	mitochondrial translation		-10.8377	4.16892	8.79044	13391	129	747	30	4.01606	0.718355	4528|9553|10240|11222|28957|29074|51023|51081|51318|51373|51650|54148|54516|54931|54948|55173|56945|57129|60488|63931|64960|64965|64976|64983|65003|65008|84340|92259|219402|219927	MTIF2|MRPL33|MRPS31|MRPL3|MRPS28|MRPL18|MRPS18C|MRPS7|MRPL35|MRPS17|MRPS33|MRPL39|MTRF1L|TRMT10C|MRPL16|MRPS10|MRPS22|MRPL47|MRPS35|MRPS14|MRPS15|MRPS9|MRPL40|MRPL32|MRPL11|MRPL1|GFM2|MRPS36|MTIF3|MRPL21	-7.59037	0	1	0	0	-13.3415	5.69426
0	1	1	0	0	-8.00488	-10.4227	0	GO:0140053	M0110	2	0	GO Biological Processes	19	mitochondrial gene expression		-10.4227	3.72057	8.38791	13391	159	747	33	4.41767	0.75184	4528|9553|10240|11222|28957|29074|51023|51081|51250|51318|51373|51650|54148|54516|54931|54948|55006|55173|56945|57129|60488|63931|64960|64965|64976|64983|65003|65008|84340|87178|92259|219402|219927	MTIF2|MRPL33|MRPS31|MRPL3|MRPS28|MRPL18|MRPS18C|MRPS7|MTRES1|MRPL35|MRPS17|MRPS33|MRPL39|MTRF1L|TRMT10C|MRPL16|TRMT61B|MRPS10|MRPS22|MRPL47|MRPS35|MRPS14|MRPS15|MRPS9|MRPL40|MRPL32|MRPL11|MRPL1|GFM2|PNPT1|MRPS36|MTIF3|MRPL21	-7.22771	0	1	0	0	-13.3415	5.69426
0	1	1	0	0	-7.3888	-10.2014	0	GO:0006414	M0110	2	0	GO Biological Processes	19	translational elongation		-10.2014	4.06144	8.45899	13391	128	747	29	3.8822	0.706774	1933|9147|9553|10240|11222|28957|29074|51023|51081|51318|51373|51650|54148|54948|55173|56945|57129|60488|63931|64960|64965|64976|64983|65003|65008|79631|84340|92259|219927	EEF1B2|NEMF|MRPL33|MRPS31|MRPL3|MRPS28|MRPL18|MRPS18C|MRPS7|MRPL35|MRPS17|MRPS33|MRPL39|MRPL16|MRPS10|MRPS22|MRPL47|MRPS35|MRPS14|MRPS15|MRPS9|MRPL40|MRPL32|MRPL11|MRPL1|EFL1|GFM2|MRPS36|MRPL21	-7.04781	0	1	0	0	-13.3415	5.69426
0	1	1	0	0	-6.67348	-7.20607	0	GO:0043624	M0110	2	0	GO Biological Processes	19	cellular protein complex disassembly		-7.20607	2.86822	6.47012	13391	200	747	32	4.2838	0.740879	830|3312|6059|9553|10240|11034|11075|11222|28957|29074|51023|51081|51318|51373|51650|54148|54516|54948|55173|56945|57129|60488|63931|64960|64965|64976|64983|65003|65008|84340|92259|219927	CAPZA2|HSPA8|ABCE1|MRPL33|MRPS31|DSTN|STMN2|MRPL3|MRPS28|MRPL18|MRPS18C|MRPS7|MRPL35|MRPS17|MRPS33|MRPL39|MTRF1L|MRPL16|MRPS10|MRPS22|MRPL47|MRPS35|MRPS14|MRPS15|MRPS9|MRPL40|MRPL32|MRPL11|MRPL1|GFM2|MRPS36|MRPL21	-4.73538	0	1	0	0	-13.3415	5.69426
0	1	1	0	0	-5.26571	-5.99237	0	GO:0022411	M0110	2	0	GO Biological Processes	19	cellular component disassembly		-5.99237	2.00021	5.39486	13391	475	747	53	7.09505	0.93937	830|891|1676|3146|3312|4528|6059|7251|7416|9349|9474|9553|10240|11034|11075|11222|11315|22943|23710|28957|28985|29074|51023|51081|51318|51373|51506|51510|51650|51652|54148|54516|54948|55173|55294|56945|57129|57231|60488|63931|64960|64965|64976|64983|65003|65008|65991|84340|92259|139341|219402|219927|493856	CAPZA2|CCNB1|DFFA|HMGB1|HSPA8|MTIF2|ABCE1|TSG101|VDAC1|RPL23|ATG5|MRPL33|MRPS31|DSTN|STMN2|MRPL3|PARK7|DKK1|GABARAPL1|MRPS28|MCTS1|MRPL18|MRPS18C|MRPS7|MRPL35|MRPS17|UFC1|CHMP5|MRPS33|CHMP3|MRPL39|MTRF1L|MRPL16|MRPS10|FBXW7|MRPS22|MRPL47|SNX14|MRPS35|MRPS14|MRPS15|MRPS9|MRPL40|MRPL32|MRPL11|MRPL1|FUNDC2|GFM2|MRPS36|FUNDC1|MTIF3|MRPL21|CISD2	-3.67822	0	1	0	0	-13.3415	5.69426
0	1	1	0	0	-10.8311	-8.84732	0	GO:0006119	M0110	2	0	GO Biological Processes	19	oxidative phosphorylation		-10.8311	9.28078	11.0009	13391	119	194	16	8.24742	1.975	514|539|1329|1337|1345|1347|4702|4707|4708|4713|4717|4725|27089|54539|84300|790955	ATP5F1E|ATP5PO|COX5B|COX6A1|COX6C|COX7A2|NDUFA8|NDUFB1|NDUFB2|NDUFB7|NDUFC1|NDUFS5|UQCRQ|NDUFB11|UQCC2|UQCC3	-7.59037	0	2	1	1	-10.8311	10.5039
0	1	1	0	0	-9.84038	-8.05319	0	GO:0022900	M0110	2	0	GO Biological Processes	19	electron transport chain		-9.84038	8.00299	10.0258	13391	138	194	16	8.24742	1.975	1329|1337|1345|1347|2745|4702|4707|4708|4713|4717|4725|4835|27089|54539|57019|790955	COX5B|COX6A1|COX6C|COX7A2|GLRX|NDUFA8|NDUFB1|NDUFB2|NDUFB7|NDUFC1|NDUFS5|NQO2|UQCRQ|NDUFB11|CIAPIN1|UQCC3	-6.75937	0	2	0	0	-10.8311	10.5039
0	1	1	0	0	-8.87498	-6.60827	0	GO:0042775	M0110	2	0	GO Biological Processes	19	mitochondrial ATP synthesis coupled electron transport		-8.87498	10.4849	10.2513	13391	79	194	12	6.18557	1.72951	1329|1337|1345|4702|4707|4708|4713|4717|4725|27089|54539|790955	COX5B|COX6A1|COX6C|NDUFA8|NDUFB1|NDUFB2|NDUFB7|NDUFC1|NDUFS5|UQCRQ|NDUFB11|UQCC3	-6.19853	0	2	0	0	-10.8311	10.5039
0	1	1	0	0	-8.80988	-7.2503	0	GO:0042773	M0110	2	0	GO Biological Processes	19	ATP synthesis coupled electron transport		-8.80988	10.3539	10.1738	13391	80	194	12	6.18557	1.72951	1329|1337|1345|4702|4707|4708|4713|4717|4725|27089|54539|790955	COX5B|COX6A1|COX6C|NDUFA8|NDUFB1|NDUFB2|NDUFB7|NDUFC1|NDUFS5|UQCRQ|NDUFB11|UQCC3	-6.17123	0	2	0	0	-10.8311	10.5039
0	1	1	0	0	-7.83002	-6.51324	0	GO:0022904	M0110	2	0	GO Biological Processes	19	respiratory electron transport chain		-7.83002	8.53927	9.03527	13391	97	194	12	6.18557	1.72951	1329|1337|1345|4702|4707|4708|4713|4717|4725|27089|54539|790955	COX5B|COX6A1|COX6C|NDUFA8|NDUFB1|NDUFB2|NDUFB7|NDUFC1|NDUFS5|UQCRQ|NDUFB11|UQCC3	-5.30716	0	2	0	0	-10.8311	10.5039
0	1	1	0	0	-7.36948	-7.31843	0	GO:0006091	M0110	2	0	GO Biological Processes	19	generation of precursor metabolites and energy		-7.36948	3.77998	7.01833	13391	420	194	23	11.8557	2.32092	291|514|539|1329|1337|1345|1347|2745|4160|4702|4707|4708|4713|4717|4725|4835|27089|54539|57019|79178|81889|84300|790955	SLC25A4|ATP5F1E|ATP5PO|COX5B|COX6A1|COX6C|COX7A2|GLRX|MC4R|NDUFA8|NDUFB1|NDUFB2|NDUFB7|NDUFC1|NDUFS5|NQO2|UQCRQ|NDUFB11|CIAPIN1|THTPA|FAHD1|UQCC2|UQCC3	-4.87349	0	2	0	0	-10.8311	10.5039
0	1	1	0	0	-6.90186	-6.39732	0	GO:0046034	M0110	2	0	GO Biological Processes	19	ATP metabolic process		-6.90186	4.7126	7.1697	13391	249	194	17	8.76289	2.03006	514|539|572|1329|1337|1345|1347|4702|4707|4708|4713|4717|4725|27089|54539|84300|790955	ATP5F1E|ATP5PO|BAD|COX5B|COX6A1|COX6C|COX7A2|NDUFA8|NDUFB1|NDUFB2|NDUFB7|NDUFC1|NDUFS5|UQCRQ|NDUFB11|UQCC2|UQCC3	-4.46278	0	2	0	0	-10.8311	10.5039
0	1	1	0	0	-5.39919	-4.47544	0	GO:0006120	M0110	2	0	GO Biological Processes	19	mitochondrial electron transport, NADH to ubiquinone		-5.39919	10.5039	7.82845	13391	46	194	7	3.60825	1.33896	4702|4707|4708|4713|4717|4725|54539	NDUFA8|NDUFB1|NDUFB2|NDUFB7|NDUFC1|NDUFS5|NDUFB11	-3.13873	0	2	0	0	-10.8311	10.5039
0	1	1	0	0	-5.168	-4.87169	0	GO:0015980	M0110	2	0	GO Biological Processes	19	energy derivation by oxidation of organic compounds		-5.168	4.18338	5.91725	13391	231	194	14	7.21649	1.85779	1329|1337|1345|4160|4702|4707|4708|4713|4717|4725|27089|54539|81889|790955	COX5B|COX6A1|COX6C|MC4R|NDUFA8|NDUFB1|NDUFB2|NDUFB7|NDUFC1|NDUFS5|UQCRQ|NDUFB11|FAHD1|UQCC3	-2.95076	0	2	0	0	-10.8311	10.5039
0	1	1	0	0	-10.1586	-9.69307	0	GO:0007005	M0110	2	0	GO Biological Processes	19	mitochondrion organization		-10.1586	4.1444	8.53367	13391	483	194	29	14.9485	2.55999	211|291|514|539|572|885|1347|4702|4707|4708|4713|4717|4725|10245|23409|26521|27429|29928|54539|54543|56993|59286|81892|84266|84300|84987|140823|154791|790955	ALAS1|SLC25A4|ATP5F1E|ATP5PO|BAD|CCK|COX7A2|NDUFA8|NDUFB1|NDUFB2|NDUFB7|NDUFC1|NDUFS5|TIMM17B|SIRT4|TIMM8B|HTRA2|TIMM22|NDUFB11|TOMM7|TOMM22|UBL5|SLIRP|ALKBH7|UQCC2|COX14|ROMO1|FMC1|UQCC3	-7.04284	0	3	1	1	-10.1586	18.8252
0	1	1	0	0	-5.73379	-3.48038	0	GO:0006839	M0110	2	0	GO Biological Processes	19	mitochondrial transport		-5.73379	4.36872	6.34401	13391	237	194	15	7.73196	1.91765	291|514|539|572|10245|23409|26521|27429|29074|29928|54543|56993|59286|84266|140823	SLC25A4|ATP5F1E|ATP5PO|BAD|TIMM17B|SIRT4|TIMM8B|HTRA2|MRPL18|TIMM22|TOMM7|TOMM22|UBL5|ALKBH7|ROMO1	-3.43646	0	3	0	0	-10.1586	18.8252
0	1	0	0	0	-5.14288	0	0	GO:0006626	M0100	1	0	GO Biological Processes	19	protein targeting to mitochondrion		-5.14288	6.75252	6.71268	13391	92	194	9	4.63918	1.5101	10245|23409|26521|27429|29928|54543|56993|59286|140823	TIMM17B|SIRT4|TIMM8B|HTRA2|TIMM22|TOMM7|TOMM22|UBL5|ROMO1	-2.9302	0	3	0	0	-10.1586	18.8252
0	1	0	0	0	-4.83834	0	0	GO:0072655	M0100	1	0	GO Biological Processes	19	establishment of protein localization to mitochondrion		-4.83834	5.47824	6.12339	13391	126	194	10	5.15464	1.58747	572|10245|23409|26521|27429|29928|54543|56993|59286|140823	BAD|TIMM17B|SIRT4|TIMM8B|HTRA2|TIMM22|TOMM7|TOMM22|UBL5|ROMO1	-2.68081	0	3	0	0	-10.1586	18.8252
0	1	0	0	0	-4.77826	0	0	GO:0070585	M0100	1	0	GO Biological Processes	19	protein localization to mitochondrion		-4.77826	5.39264	6.05429	13391	128	194	10	5.15464	1.58747	572|10245|23409|26521|27429|29928|54543|56993|59286|140823	BAD|TIMM17B|SIRT4|TIMM8B|HTRA2|TIMM22|TOMM7|TOMM22|UBL5|ROMO1	-2.63236	0	3	0	0	-10.1586	18.8252
0	1	0	0	0	-4.04868	0	0	GO:0007006	M0100	1	0	GO Biological Processes	19	mitochondrial membrane organization		-4.04868	4.93041	5.37432	13391	126	194	9	4.63918	1.5101	514|539|572|26521|29928|56993|84266|140823|790955	ATP5F1E|ATP5PO|BAD|TIMM8B|TIMM22|TOMM22|ALKBH7|ROMO1|UQCC3	-2.00294	0	3	0	0	-10.1586	18.8252
0	1	1	0	0	-3.90671	-3.79682	0	GO:0007007	M0110	2	0	GO Biological Processes	19	inner mitochondrial membrane organization		-3.90671	7.66953	5.95411	13391	54	194	6	3.09278	1.24295	514|539|26521|29928|140823|790955	ATP5F1E|ATP5PO|TIMM8B|TIMM22|ROMO1|UQCC3	-1.88494	0	3	0	0	-10.1586	18.8252
0	1	0	0	0	-3.81774	0	0	GO:0071806	M0100	1	0	GO Biological Processes	19	protein transmembrane transport		-3.81774	7.39562	5.81478	13391	56	194	6	3.09278	1.24295	10245|23480|29928|54543|56993|140823	TIMM17B|SEC61G|TIMM22|TOMM7|TOMM22|ROMO1	-1.80747	0	3	0	0	-10.1586	18.8252
0	1	1	0	0	-3.48731	-3.36153	0	GO:1990542	M0110	2	0	GO Biological Processes	19	mitochondrial transmembrane transport		-3.48731	5.36867	5.04176	13391	90	194	7	3.60825	1.33896	291|514|539|10245|29074|54543|140823	SLC25A4|ATP5F1E|ATP5PO|TIMM17B|MRPL18|TOMM7|ROMO1	-1.5304	0	3	0	0	-10.1586	18.8252
0	1	0	0	0	-3.47673	0	0	GO:0051204	M0100	1	0	GO Biological Processes	19	protein insertion into mitochondrial membrane		-3.47673	8.21735	5.67978	13391	42	194	5	2.57732	1.13766	572|26521|29928|56993|140823	BAD|TIMM8B|TIMM22|TOMM22|ROMO1	-1.52573	0	3	0	0	-10.1586	18.8252
0	1	0	0	0	-3.38729	0	0	GO:0051205	M0100	1	0	GO Biological Processes	19	protein insertion into membrane		-3.38729	6.18141	5.15492	13391	67	194	6	3.09278	1.24295	572|26521|29928|55831|56993|140823	BAD|TIMM8B|TIMM22|EMC3|TOMM22|ROMO1	-1.44275	0	3	0	0	-10.1586	18.8252
0	1	0	0	0	-3.34349	0	0	GO:0045039	M0100	1	0	GO Biological Processes	19	protein insertion into mitochondrial inner membrane		-3.34349	18.8252	7.17062	13391	11	194	3	1.54639	0.88588	26521|29928|140823	TIMM8B|TIMM22|ROMO1	-1.42269	0	3	0	0	-10.1586	18.8252
0	1	0	0	0	-3.33475	0	0	GO:0090151	M0100	1	0	GO Biological Processes	19	establishment of protein localization to mitochondrial membrane		-3.33475	7.66953	5.4335	13391	45	194	5	2.57732	1.13766	572|26521|29928|56993|140823	BAD|TIMM8B|TIMM22|TOMM22|ROMO1	-1.41855	0	3	0	0	-10.1586	18.8252
0	1	0	0	0	-2.83598	0	0	GO:0030150	M0100	1	0	GO Biological Processes	19	protein import into mitochondrial matrix		-2.83598	12.9423	5.79503	13391	16	194	3	1.54639	0.88588	10245|54543|140823	TIMM17B|TOMM7|ROMO1	-1.0407	0	3	0	0	-10.1586	18.8252
0	1	0	0	0	-2.32935	0	0	GO:0065002	M0100	1	0	GO Biological Processes	19	intracellular protein transmembrane transport		-2.32935	5.87453	4.05875	13391	47	194	4	2.06186	1.02024	10245|23480|54543|140823	TIMM17B|SEC61G|TOMM7|ROMO1	-0.658462	0	3	0	0	-10.1586	18.8252
0	1	1	0	0	-4.48374	-9.71568	0	GO:0022613	M0110	2	0	GO Biological Processes	19	ribonucleoprotein complex biogenesis		-9.71568	2.46812	7.37537	13391	414	747	57	7.63052	0.971362	1662|1968|2483|2971|3646|4736|4869|5303|5901|6059|6129|6152|6229|6633|6635|8487|8663|8894|9045|10073|10199|10200|10412|10480|10556|10799|10907|10969|23560|25879|25926|26156|28985|29081|51001|51065|51081|51096|51118|51119|51121|51187|55003|55006|55164|55299|65008|79631|80135|83640|83732|83939|84365|84946|88745|113510|401466	DDX10|EIF2S3|FRG1|GTF3A|EIF3E|RPL10A|NPM1|PIN4|RAN|ABCE1|RPL7|RPL24|RPS24|SNRPD2|SNRPE|GEMIN2|EIF3C|EIF2S2|RPL14|SNUPN|MPHOSPH10|MPHOSPH6|NSA2|EIF3M|RPP30|RPP40|TXNL4A|EBNA1BP2|GTPBP4|DCAF13|NOL11|RSL1D1|MCTS1|METTL5|MTERF3|RPS27L|MRPS7|UTP18|UTP11|SBDS|RPL26L1|RSL24D1|PAK1IP1|TRMT61B|SHQ1|BRIX1|MRPL1|EFL1|RPF1|RAMAC|RIOK1|EIF2A|NIFK|LTV1|RRP36|HELQ|RBIS	-6.72856	0	4	1	1	-9.71568	5.51581
0	1	1	0	0	-3.00853	-9.59839	0	GO:0042254	M0110	2	0	GO Biological Processes	19	ribosome biogenesis		-9.59839	2.81076	7.53715	13391	287	747	45	6.0241	0.87055	1662|2483|2971|4736|4869|5303|5901|6059|6129|6152|6229|9045|10199|10200|10412|10556|10799|10969|23560|25879|25926|26156|29081|51001|51065|51081|51096|51118|51119|51121|51187|55003|55006|55164|55299|65008|79631|80135|83732|83939|84365|84946|88745|113510|401466	DDX10|FRG1|GTF3A|RPL10A|NPM1|PIN4|RAN|ABCE1|RPL7|RPL24|RPS24|RPL14|MPHOSPH10|MPHOSPH6|NSA2|RPP30|RPP40|EBNA1BP2|GTPBP4|DCAF13|NOL11|RSL1D1|METTL5|MTERF3|RPS27L|MRPS7|UTP18|UTP11|SBDS|RPL26L1|RSL24D1|PAK1IP1|TRMT61B|SHQ1|BRIX1|MRPL1|EFL1|RPF1|RIOK1|EIF2A|NIFK|LTV1|RRP36|HELQ|RBIS	-6.70446	0	4	0	0	-9.71568	5.51581
0	0	1	0	0	0	-7.00283	0	GO:0042273	M0010	1	0	GO Biological Processes	19	ribosomal large subunit biogenesis		-7.00283	4.54848	7.07736	13391	67	747	17	2.27577	0.545638	2971|4736|4869|6129|6152|9045|10412|10969|23560|26156|51121|51187|55003|55299|65008|80135|84365	GTF3A|RPL10A|NPM1|RPL7|RPL24|RPL14|NSA2|EBNA1BP2|GTPBP4|RSL1D1|RPL26L1|RSL24D1|PAK1IP1|BRIX1|MRPL1|RPF1|NIFK	-4.55606	0	4	0	0	-9.71568	5.51581
0	1	1	0	0	-2.93252	-5.04838	0	GO:0006364	M0110	2	0	GO Biological Processes	19	rRNA processing		-5.04838	2.41798	5.09454	13391	215	747	29	3.8822	0.706774	1662|2483|4736|5303|6129|6229|9045|10199|10200|10412|10556|10799|10969|23560|25879|25926|26156|29081|51096|51118|51119|55006|55164|65008|80135|83732|84365|88745|113510	DDX10|FRG1|RPL10A|PIN4|RPL7|RPS24|RPL14|MPHOSPH10|MPHOSPH6|NSA2|RPP30|RPP40|EBNA1BP2|GTPBP4|DCAF13|NOL11|RSL1D1|METTL5|UTP18|UTP11|SBDS|TRMT61B|SHQ1|MRPL1|RPF1|RIOK1|NIFK|RRP36|HELQ	-2.84906	0	4	0	0	-9.71568	5.51581
0	0	1	0	0	0	-5.02295	0	GO:0034660	M0010	1	0	GO Biological Processes	19	ncRNA metabolic process		-5.02295	1.92498	4.83459	13391	447	747	48	6.4257	0.897177	1662|2483|3735|4677|4736|5303|5464|5901|5917|6129|6229|6897|8575|9045|9521|10199|10200|10412|10556|10799|10969|23560|23587|25879|25926|26156|29081|51002|51096|51118|51119|51574|51637|54931|55006|55164|55656|65008|79731|80135|83480|83732|84365|87178|88745|113510|113802|131965	DDX10|FRG1|KARS1|NARS1|RPL10A|PIN4|PPA1|RAN|RARS1|RPL7|RPS24|TARS1|PRKRA|RPL14|EEF1E1|MPHOSPH10|MPHOSPH6|NSA2|RPP30|RPP40|EBNA1BP2|GTPBP4|ELP5|DCAF13|NOL11|RSL1D1|METTL5|TPRKB|UTP18|UTP11|SBDS|LARP7|RTRAF|TRMT10C|TRMT61B|SHQ1|INTS8|MRPL1|NARS2|RPF1|PUS3|RIOK1|NIFK|PNPT1|RRP36|HELQ|HENMT1|METTL6	-2.828	0	4	0	0	-9.71568	5.51581
0	1	1	0	0	-2.82815	-4.7781	0	GO:0016072	M0110	2	0	GO Biological Processes	19	rRNA metabolic process		-4.7781	2.34173	4.89976	13391	222	747	29	3.8822	0.706774	1662|2483|4736|5303|6129|6229|9045|10199|10200|10412|10556|10799|10969|23560|25879|25926|26156|29081|51096|51118|51119|55006|55164|65008|80135|83732|84365|88745|113510	DDX10|FRG1|RPL10A|PIN4|RPL7|RPS24|RPL14|MPHOSPH10|MPHOSPH6|NSA2|RPP30|RPP40|EBNA1BP2|GTPBP4|DCAF13|NOL11|RSL1D1|METTL5|UTP18|UTP11|SBDS|TRMT61B|SHQ1|MRPL1|RPF1|RIOK1|NIFK|RRP36|HELQ	-2.63236	0	4	0	0	-9.71568	5.51581
0	0	1	0	0	0	-4.24096	0	GO:0000470	M0010	1	0	GO Biological Processes	19	maturation of LSU-rRNA		-4.24096	5.51581	5.60204	13391	26	747	8	1.07095	0.376605	4736|6129|10412|23560|26156|65008|80135|84365	RPL10A|RPL7|NSA2|GTPBP4|RSL1D1|MRPL1|RPF1|NIFK	-2.16658	0	4	0	0	-9.71568	5.51581
0	0	1	0	0	0	-4.06427	0	GO:0034470	M0010	1	0	GO Biological Processes	19	ncRNA processing		-4.06427	1.89981	4.25427	13391	368	747	39	5.22088	0.813894	1662|2483|3735|4736|5303|6129|6229|8575|9045|10199|10200|10412|10556|10799|10969|23560|23587|25879|25926|26156|29081|51002|51096|51118|51119|51574|51637|54931|55006|55164|55656|65008|80135|83480|83732|84365|88745|113510|131965	DDX10|FRG1|KARS1|RPL10A|PIN4|RPL7|RPS24|PRKRA|RPL14|MPHOSPH10|MPHOSPH6|NSA2|RPP30|RPP40|EBNA1BP2|GTPBP4|ELP5|DCAF13|NOL11|RSL1D1|METTL5|TPRKB|UTP18|UTP11|SBDS|LARP7|RTRAF|TRMT10C|TRMT61B|SHQ1|INTS8|MRPL1|RPF1|PUS3|RIOK1|NIFK|RRP36|HELQ|METTL6	-2.01544	0	4	0	0	-9.71568	5.51581
0	0	0	1	0	0	0	-9.69634	GO:0048812	M0001	1	0	GO Biological Processes	19	neuron projection morphogenesis		-9.69634	2.38246	7.31545	13391	553	620	61	9.83871	1.19614	60|104|107|547|1523|1600|1742|1949|1952|2011|2909|3798|3897|4130|4137|4884|5293|5361|5362|5578|5802|6586|6714|6812|7204|7473|8322|8408|8506|8522|8609|8660|8828|8831|8936|9253|10505|10716|11178|22853|22941|23072|23129|23242|23316|23327|23768|23769|25942|26115|29904|56896|63925|65249|84894|90249|137970|153090|221692|494470|654429	ACTB|ADARB1|ADCY1|KIF1A|CUX1|DAB1|DLG4|EFNB3|CELSR2|MARK2|ARHGAP35|KIF5A|L1CAM|MAP1A|MAPT|NPTX1|PIK3CD|PLXNA1|PLXNA2|PRKCA|PTPRS|SLIT3|SRC|STXBP1|TRIO|WNT3|FZD4|ULK1|CNTNAP1|GAS7|KLF7|IRS2|NRP2|SYNGAP1|WASF1|NUMBL|SEMA4F|TBR1|LZTS1|LMTK2|SHANK2|HECW1|PLXND1|COBL|CUX2|NEDD4L|FLRT2|FLRT1|SIN3A|TANC2|EEF2K|DPYSL5|ZNF335|ZSWIM4|LINGO1|UNC5A|UNC5D|DAB2IP|PHACTR1|RNF165|LRTM2	-6.72856	0	5	1	1	-9.69634	2.5182
0	0	0	1	0	0	0	-9.32073	GO:0120039	M0001	1	0	GO Biological Processes	19	plasma membrane bounded cell projection morphogenesis		-9.32073	2.33186	7.12707	13391	565	620	61	9.83871	1.19614	60|104|107|547|1523|1600|1742|1949|1952|2011|2909|3798|3897|4130|4137|4884|5293|5361|5362|5578|5802|6586|6714|6812|7204|7473|8322|8408|8506|8522|8609|8660|8828|8831|8936|9253|10505|10716|11178|22853|22941|23072|23129|23242|23316|23327|23768|23769|25942|26115|29904|56896|63925|65249|84894|90249|137970|153090|221692|494470|654429	ACTB|ADARB1|ADCY1|KIF1A|CUX1|DAB1|DLG4|EFNB3|CELSR2|MARK2|ARHGAP35|KIF5A|L1CAM|MAP1A|MAPT|NPTX1|PIK3CD|PLXNA1|PLXNA2|PRKCA|PTPRS|SLIT3|SRC|STXBP1|TRIO|WNT3|FZD4|ULK1|CNTNAP1|GAS7|KLF7|IRS2|NRP2|SYNGAP1|WASF1|NUMBL|SEMA4F|TBR1|LZTS1|LMTK2|SHANK2|HECW1|PLXND1|COBL|CUX2|NEDD4L|FLRT2|FLRT1|SIN3A|TANC2|EEF2K|DPYSL5|ZNF335|ZSWIM4|LINGO1|UNC5A|UNC5D|DAB2IP|PHACTR1|RNF165|LRTM2	-6.50598	0	5	0	0	-9.69634	2.5182
0	0	0	1	0	0	0	-9.19856	GO:0048858	M0001	1	0	GO Biological Processes	19	cell projection morphogenesis		-9.19856	2.31547	7.06533	13391	569	620	61	9.83871	1.19614	60|104|107|547|1523|1600|1742|1949|1952|2011|2909|3798|3897|4130|4137|4884|5293|5361|5362|5578|5802|6586|6714|6812|7204|7473|8322|8408|8506|8522|8609|8660|8828|8831|8936|9253|10505|10716|11178|22853|22941|23072|23129|23242|23316|23327|23768|23769|25942|26115|29904|56896|63925|65249|84894|90249|137970|153090|221692|494470|654429	ACTB|ADARB1|ADCY1|KIF1A|CUX1|DAB1|DLG4|EFNB3|CELSR2|MARK2|ARHGAP35|KIF5A|L1CAM|MAP1A|MAPT|NPTX1|PIK3CD|PLXNA1|PLXNA2|PRKCA|PTPRS|SLIT3|SRC|STXBP1|TRIO|WNT3|FZD4|ULK1|CNTNAP1|GAS7|KLF7|IRS2|NRP2|SYNGAP1|WASF1|NUMBL|SEMA4F|TBR1|LZTS1|LMTK2|SHANK2|HECW1|PLXND1|COBL|CUX2|NEDD4L|FLRT2|FLRT1|SIN3A|TANC2|EEF2K|DPYSL5|ZNF335|ZSWIM4|LINGO1|UNC5A|UNC5D|DAB2IP|PHACTR1|RNF165|LRTM2	-6.43496	0	5	0	0	-9.69634	2.5182
0	0	0	1	0	0	0	-8.89461	GO:0048667	M0001	1	0	GO Biological Processes	19	cell morphogenesis involved in neuron differentiation		-8.89461	2.39982	6.99232	13391	495	620	55	8.87097	1.14187	60|104|107|547|1523|1600|1742|1949|1952|2011|2909|3798|3897|4130|4137|4884|5293|5361|5362|5578|5802|6586|6714|6812|7204|7473|8408|8609|8660|8828|8831|9253|10505|10716|11178|22853|22941|23072|23129|23242|23316|23327|23768|25942|26115|29904|56896|65249|84894|90249|92211|137970|221692|494470|654429	ACTB|ADARB1|ADCY1|KIF1A|CUX1|DAB1|DLG4|EFNB3|CELSR2|MARK2|ARHGAP35|KIF5A|L1CAM|MAP1A|MAPT|NPTX1|PIK3CD|PLXNA1|PLXNA2|PRKCA|PTPRS|SLIT3|SRC|STXBP1|TRIO|WNT3|ULK1|KLF7|IRS2|NRP2|SYNGAP1|NUMBL|SEMA4F|TBR1|LZTS1|LMTK2|SHANK2|HECW1|PLXND1|COBL|CUX2|NEDD4L|FLRT2|SIN3A|TANC2|EEF2K|DPYSL5|ZSWIM4|LINGO1|UNC5A|CDHR1|UNC5D|PHACTR1|RNF165|LRTM2	-6.2048	0	5	0	0	-9.69634	2.5182
0	0	0	1	0	0	0	-8.72443	GO:0032990	M0001	1	0	GO Biological Processes	19	cell part morphogenesis		-8.72443	2.25214	6.82335	13391	585	620	61	9.83871	1.19614	60|104|107|547|1523|1600|1742|1949|1952|2011|2909|3798|3897|4130|4137|4884|5293|5361|5362|5578|5802|6586|6714|6812|7204|7473|8322|8408|8506|8522|8609|8660|8828|8831|8936|9253|10505|10716|11178|22853|22941|23072|23129|23242|23316|23327|23768|23769|25942|26115|29904|56896|63925|65249|84894|90249|137970|153090|221692|494470|654429	ACTB|ADARB1|ADCY1|KIF1A|CUX1|DAB1|DLG4|EFNB3|CELSR2|MARK2|ARHGAP35|KIF5A|L1CAM|MAP1A|MAPT|NPTX1|PIK3CD|PLXNA1|PLXNA2|PRKCA|PTPRS|SLIT3|SRC|STXBP1|TRIO|WNT3|FZD4|ULK1|CNTNAP1|GAS7|KLF7|IRS2|NRP2|SYNGAP1|WASF1|NUMBL|SEMA4F|TBR1|LZTS1|LMTK2|SHANK2|HECW1|PLXND1|COBL|CUX2|NEDD4L|FLRT2|FLRT1|SIN3A|TANC2|EEF2K|DPYSL5|ZNF335|ZSWIM4|LINGO1|UNC5A|UNC5D|DAB2IP|PHACTR1|RNF165|LRTM2	-6.09767	0	5	0	0	-9.69634	2.5182
0	0	0	1	0	0	0	-8.32792	GO:0000904	M0001	1	0	GO Biological Processes	19	cell morphogenesis involved in differentiation		-8.32792	2.1995	6.61788	13391	599	620	61	9.83871	1.19614	60|87|104|107|547|1399|1523|1600|1742|1949|1952|2011|2909|3798|3897|4130|4137|4739|4884|5293|5361|5362|5578|5802|6586|6714|6812|7204|7473|8322|8408|8609|8660|8828|8831|9253|10505|10716|11178|22853|22941|23072|23094|23129|23242|23316|23327|23768|25942|26115|29904|56896|65249|79834|84894|90249|92211|137970|221692|494470|654429	ACTB|ACTN1|ADARB1|ADCY1|KIF1A|CRKL|CUX1|DAB1|DLG4|EFNB3|CELSR2|MARK2|ARHGAP35|KIF5A|L1CAM|MAP1A|MAPT|NEDD9|NPTX1|PIK3CD|PLXNA1|PLXNA2|PRKCA|PTPRS|SLIT3|SRC|STXBP1|TRIO|WNT3|FZD4|ULK1|KLF7|IRS2|NRP2|SYNGAP1|NUMBL|SEMA4F|TBR1|LZTS1|LMTK2|SHANK2|HECW1|SIPA1L3|PLXND1|COBL|CUX2|NEDD4L|FLRT2|SIN3A|TANC2|EEF2K|DPYSL5|ZSWIM4|PEAK1|LINGO1|UNC5A|CDHR1|UNC5D|PHACTR1|RNF165|LRTM2	-5.72403	0	5	0	0	-9.69634	2.5182
0	0	0	1	0	0	0	-8.04056	GO:0032989	M0001	1	0	GO Biological Processes	19	cellular component morphogenesis		-8.04056	2.12942	6.44599	13391	639	620	63	10.1613	1.21342	20|60|104|107|547|1523|1600|1742|1949|1952|2011|2909|3798|3897|4130|4137|4884|5293|5361|5362|5578|5802|6586|6714|6812|7204|7473|8322|8408|8506|8522|8609|8660|8828|8831|8936|9253|10505|10716|11178|22853|22941|23072|23129|23242|23316|23327|23768|23769|25942|26011|26115|29904|56896|63925|65249|84894|90249|137970|153090|221692|494470|654429	ABCA2|ACTB|ADARB1|ADCY1|KIF1A|CUX1|DAB1|DLG4|EFNB3|CELSR2|MARK2|ARHGAP35|KIF5A|L1CAM|MAP1A|MAPT|NPTX1|PIK3CD|PLXNA1|PLXNA2|PRKCA|PTPRS|SLIT3|SRC|STXBP1|TRIO|WNT3|FZD4|ULK1|CNTNAP1|GAS7|KLF7|IRS2|NRP2|SYNGAP1|WASF1|NUMBL|SEMA4F|TBR1|LZTS1|LMTK2|SHANK2|HECW1|PLXND1|COBL|CUX2|NEDD4L|FLRT2|FLRT1|SIN3A|TENM4|TANC2|EEF2K|DPYSL5|ZNF335|ZSWIM4|LINGO1|UNC5A|UNC5D|DAB2IP|PHACTR1|RNF165|LRTM2	-5.46885	0	5	0	0	-9.69634	2.5182
0	0	0	1	0	0	0	-6.68545	GO:0007409	M0001	1	0	GO Biological Processes	19	axonogenesis		-6.68545	2.35619	5.94911	13391	385	620	42	6.77419	1.00926	60|104|107|1600|1949|2011|2909|3798|3897|4130|4137|4884|5293|5361|5362|5578|5802|6586|6714|6812|7204|7473|8408|8609|8660|8828|8831|9253|10505|10716|22853|23129|23242|23768|25942|56896|65249|84894|90249|137970|494470|654429	ACTB|ADARB1|ADCY1|DAB1|EFNB3|MARK2|ARHGAP35|KIF5A|L1CAM|MAP1A|MAPT|NPTX1|PIK3CD|PLXNA1|PLXNA2|PRKCA|PTPRS|SLIT3|SRC|STXBP1|TRIO|WNT3|ULK1|KLF7|IRS2|NRP2|SYNGAP1|NUMBL|SEMA4F|TBR1|LMTK2|PLXND1|COBL|FLRT2|SIN3A|DPYSL5|ZSWIM4|LINGO1|UNC5A|UNC5D|RNF165|LRTM2	-4.27091	0	5	0	0	-9.69634	2.5182
0	0	0	1	0	0	0	-5.59728	GO:0061564	M0001	1	0	GO Biological Processes	19	axon development		-5.59728	2.14452	5.27025	13391	423	620	42	6.77419	1.00926	60|104|107|1600|1949|2011|2909|3798|3897|4130|4137|4884|5293|5361|5362|5578|5802|6586|6714|6812|7204|7473|8408|8609|8660|8828|8831|9253|10505|10716|22853|23129|23242|23768|25942|56896|65249|84894|90249|137970|494470|654429	ACTB|ADARB1|ADCY1|DAB1|EFNB3|MARK2|ARHGAP35|KIF5A|L1CAM|MAP1A|MAPT|NPTX1|PIK3CD|PLXNA1|PLXNA2|PRKCA|PTPRS|SLIT3|SRC|STXBP1|TRIO|WNT3|ULK1|KLF7|IRS2|NRP2|SYNGAP1|NUMBL|SEMA4F|TBR1|LMTK2|PLXND1|COBL|FLRT2|SIN3A|DPYSL5|ZSWIM4|LINGO1|UNC5A|UNC5D|RNF165|LRTM2	-3.31614	0	5	0	0	-9.69634	2.5182
0	0	0	1	0	0	0	-4.86363	GO:0007411	M0001	1	0	GO Biological Processes	19	axon guidance		-4.86363	2.5182	5.03726	13391	223	620	26	4.19355	0.804993	1600|1949|2909|3798|3897|5293|5361|5362|5578|6586|6714|7204|7473|8609|8660|8828|10505|10716|23129|23768|56896|65249|90249|137970|494470|654429	DAB1|EFNB3|ARHGAP35|KIF5A|L1CAM|PIK3CD|PLXNA1|PLXNA2|PRKCA|SLIT3|SRC|TRIO|WNT3|KLF7|IRS2|NRP2|SEMA4F|TBR1|PLXND1|FLRT2|DPYSL5|ZSWIM4|UNC5A|UNC5D|RNF165|LRTM2	-2.69398	0	5	0	0	-9.69634	2.5182
0	0	0	1	0	0	0	-4.82898	GO:0097485	M0001	1	0	GO Biological Processes	19	neuron projection guidance		-4.82898	2.50696	5.01135	13391	224	620	26	4.19355	0.804993	1600|1949|2909|3798|3897|5293|5361|5362|5578|6586|6714|7204|7473|8609|8660|8828|10505|10716|23129|23768|56896|65249|90249|137970|494470|654429	DAB1|EFNB3|ARHGAP35|KIF5A|L1CAM|PIK3CD|PLXNA1|PLXNA2|PRKCA|SLIT3|SRC|TRIO|WNT3|KLF7|IRS2|NRP2|SEMA4F|TBR1|PLXND1|FLRT2|DPYSL5|ZSWIM4|UNC5A|UNC5D|RNF165|LRTM2	-2.67541	0	5	0	0	-9.69634	2.5182
0	0	0	1	0	0	0	-4.17215	GO:0006935	M0001	1	0	GO Biological Processes	19	chemotaxis		-4.17215	1.94488	4.34563	13391	422	620	38	6.12903	0.963309	1399|1600|1949|2909|3798|3897|4088|4363|4916|5293|5361|5362|5578|5795|6586|6714|7204|7473|8394|8609|8660|8729|8792|8828|10505|10716|23129|23396|23768|51157|56896|57118|65249|80270|90249|137970|494470|654429	CRKL|DAB1|EFNB3|ARHGAP35|KIF5A|L1CAM|SMAD3|ABCC1|NTRK3|PIK3CD|PLXNA1|PLXNA2|PRKCA|PTPRJ|SLIT3|SRC|TRIO|WNT3|PIP5K1A|KLF7|IRS2|GBF1|TNFRSF11A|NRP2|SEMA4F|TBR1|PLXND1|PIP5K1C|FLRT2|ZNF580|DPYSL5|CAMK1D|ZSWIM4|HSD3B7|UNC5A|UNC5D|RNF165|LRTM2	-2.11707	0	5	0	0	-9.69634	2.5182
0	0	0	1	0	0	0	-4.15028	GO:0042330	M0001	1	0	GO Biological Processes	19	taxis		-4.15028	1.94028	4.32977	13391	423	620	38	6.12903	0.963309	1399|1600|1949|2909|3798|3897|4088|4363|4916|5293|5361|5362|5578|5795|6586|6714|7204|7473|8394|8609|8660|8729|8792|8828|10505|10716|23129|23396|23768|51157|56896|57118|65249|80270|90249|137970|494470|654429	CRKL|DAB1|EFNB3|ARHGAP35|KIF5A|L1CAM|SMAD3|ABCC1|NTRK3|PIK3CD|PLXNA1|PLXNA2|PRKCA|PTPRJ|SLIT3|SRC|TRIO|WNT3|PIP5K1A|KLF7|IRS2|GBF1|TNFRSF11A|NRP2|SEMA4F|TBR1|PLXND1|PIP5K1C|FLRT2|ZNF580|DPYSL5|CAMK1D|ZSWIM4|HSD3B7|UNC5A|UNC5D|RNF165|LRTM2	-2.09834	0	5	0	0	-9.69634	2.5182
0	0	0	1	0	0	0	-3.14314	GO:0007420	M0001	1	0	GO Biological Processes	19	brain development		-3.14314	1.65275	3.52513	13391	575	620	44	7.09677	1.03122	60|107|493|547|1399|1459|1600|1952|2902|2903|2909|3340|4204|4761|5362|5463|5802|6497|6586|6714|7473|7482|8322|8660|8828|9253|9919|10716|22941|22983|23135|23152|25942|56006|57030|63925|64405|79143|84197|124925|153090|221692|342371|388662	ACTB|ADCY1|ATP2B4|KIF1A|CRKL|CSNK2A2|DAB1|CELSR2|GRIN1|GRIN2A|ARHGAP35|NDST1|MECP2|NEUROD2|PLXNA2|POU6F1|PTPRS|SKI|SLIT3|SRC|WNT3|WNT2B|FZD4|IRS2|NRP2|NUMBL|SEC16A|TBR1|SHANK2|MAST1|KDM6B|CIC|SIN3A|SMG9|SLC17A7|ZNF335|CDH22|MBOAT7|POMK|SEZ6|DAB2IP|PHACTR1|ATXN1L|SLC6A17	-1.27452	0	5	0	0	-9.69634	2.5182
0	0	0	1	0	0	0	-2.71816	GO:0060322	M0001	1	0	GO Biological Processes	19	head development		-2.71816	1.57339	3.17731	13391	604	620	44	7.09677	1.03122	60|107|493|547|1399|1459|1600|1952|2902|2903|2909|3340|4204|4761|5362|5463|5802|6497|6586|6714|7473|7482|8322|8660|8828|9253|9919|10716|22941|22983|23135|23152|25942|56006|57030|63925|64405|79143|84197|124925|153090|221692|342371|388662	ACTB|ADCY1|ATP2B4|KIF1A|CRKL|CSNK2A2|DAB1|CELSR2|GRIN1|GRIN2A|ARHGAP35|NDST1|MECP2|NEUROD2|PLXNA2|POU6F1|PTPRS|SKI|SLIT3|SRC|WNT3|WNT2B|FZD4|IRS2|NRP2|NUMBL|SEC16A|TBR1|SHANK2|MAST1|KDM6B|CIC|SIN3A|SMG9|SLC17A7|ZNF335|CDH22|MBOAT7|POMK|SEZ6|DAB2IP|PHACTR1|ATXN1L|SLC6A17	-0.956172	0	5	0	0	-9.69634	2.5182
0	0	0	1	0	0	0	-9.50899	GO:0007268	M0001	1	0	GO Biological Processes	19	chemical synaptic transmission		-9.50899	2.3778	7.23561	13391	545	620	60	9.67742	1.18736	104|107|320|773|774|777|1137|1742|1949|1979|2901|2902|2903|2931|3745|3786|3798|4130|4137|4204|4761|4884|5582|5802|5923|6543|6714|6812|6854|8831|8927|8938|9066|9228|9342|9568|11178|22883|22895|22941|23096|23208|23316|23349|23373|23396|23467|23504|26167|27163|54434|56133|57030|57468|57616|89848|112755|124925|152404|729956	ADARB1|ADCY1|APBA1|CACNA1A|CACNA1B|CACNA1E|CHRNA4|DLG4|EFNB3|EIF4EBP2|GRIK5|GRIN1|GRIN2A|GSK3A|KCNB1|KCNQ3|KIF5A|MAP1A|MAPT|MECP2|NEUROD2|NPTX1|PRKCG|PTPRS|RASGRF1|SLC8A2|SRC|STXBP1|SYN2|SYNGAP1|BSN|BAIAP3|SYT7|DLGAP2|SNAP29|GABBR2|LZTS1|CLSTN1|RPH3A|SHANK2|IQSEC2|SYT11|CUX2|PHF24|CRTC1|PIP5K1C|NPTXR|RIMBP2|PCDHB5|NAAA|SSH1|PCDHB2|SLC17A7|SLC12A5|TSHZ3|FCHSD1|STX1B|SEZ6|IGSF11|SHISA7	-6.65646	0	6	1	1	-9.50899	5.59958
0	0	0	1	0	0	0	-9.50899	GO:0098916	M0001	1	0	GO Biological Processes	19	anterograde trans-synaptic signaling		-9.50899	2.3778	7.23561	13391	545	620	60	9.67742	1.18736	104|107|320|773|774|777|1137|1742|1949|1979|2901|2902|2903|2931|3745|3786|3798|4130|4137|4204|4761|4884|5582|5802|5923|6543|6714|6812|6854|8831|8927|8938|9066|9228|9342|9568|11178|22883|22895|22941|23096|23208|23316|23349|23373|23396|23467|23504|26167|27163|54434|56133|57030|57468|57616|89848|112755|124925|152404|729956	ADARB1|ADCY1|APBA1|CACNA1A|CACNA1B|CACNA1E|CHRNA4|DLG4|EFNB3|EIF4EBP2|GRIK5|GRIN1|GRIN2A|GSK3A|KCNB1|KCNQ3|KIF5A|MAP1A|MAPT|MECP2|NEUROD2|NPTX1|PRKCG|PTPRS|RASGRF1|SLC8A2|SRC|STXBP1|SYN2|SYNGAP1|BSN|BAIAP3|SYT7|DLGAP2|SNAP29|GABBR2|LZTS1|CLSTN1|RPH3A|SHANK2|IQSEC2|SYT11|CUX2|PHF24|CRTC1|PIP5K1C|NPTXR|RIMBP2|PCDHB5|NAAA|SSH1|PCDHB2|SLC17A7|SLC12A5|TSHZ3|FCHSD1|STX1B|SEZ6|IGSF11|SHISA7	-6.65646	0	6	0	0	-9.50899	5.59958
0	0	0	1	0	0	0	-9.28908	GO:0099537	M0001	1	0	GO Biological Processes	19	trans-synaptic signaling		-9.28908	2.34765	7.12451	13391	552	620	60	9.67742	1.18736	104|107|320|773|774|777|1137|1742|1949|1979|2901|2902|2903|2931|3745|3786|3798|4130|4137|4204|4761|4884|5582|5802|5923|6543|6714|6812|6854|8831|8927|8938|9066|9228|9342|9568|11178|22883|22895|22941|23096|23208|23316|23349|23373|23396|23467|23504|26167|27163|54434|56133|57030|57468|57616|89848|112755|124925|152404|729956	ADARB1|ADCY1|APBA1|CACNA1A|CACNA1B|CACNA1E|CHRNA4|DLG4|EFNB3|EIF4EBP2|GRIK5|GRIN1|GRIN2A|GSK3A|KCNB1|KCNQ3|KIF5A|MAP1A|MAPT|MECP2|NEUROD2|NPTX1|PRKCG|PTPRS|RASGRF1|SLC8A2|SRC|STXBP1|SYN2|SYNGAP1|BSN|BAIAP3|SYT7|DLGAP2|SNAP29|GABBR2|LZTS1|CLSTN1|RPH3A|SHANK2|IQSEC2|SYT11|CUX2|PHF24|CRTC1|PIP5K1C|NPTXR|RIMBP2|PCDHB5|NAAA|SSH1|PCDHB2|SLC17A7|SLC12A5|TSHZ3|FCHSD1|STX1B|SEZ6|IGSF11|SHISA7	-6.4938	0	6	0	0	-9.50899	5.59958
0	0	0	1	0	0	0	-9.13802	GO:0099536	M0001	1	0	GO Biological Processes	19	synaptic signaling		-9.13802	2.30736	7.03465	13391	571	620	61	9.83871	1.19614	104|107|320|773|774|777|1137|1399|1742|1949|1979|2901|2902|2903|2931|3745|3786|3798|4130|4137|4204|4761|4884|5582|5802|5923|6543|6714|6812|6854|8831|8927|8938|9066|9228|9342|9568|11178|22883|22895|22941|23096|23208|23316|23349|23373|23396|23467|23504|26167|27163|54434|56133|57030|57468|57616|89848|112755|124925|152404|729956	ADARB1|ADCY1|APBA1|CACNA1A|CACNA1B|CACNA1E|CHRNA4|CRKL|DLG4|EFNB3|EIF4EBP2|GRIK5|GRIN1|GRIN2A|GSK3A|KCNB1|KCNQ3|KIF5A|MAP1A|MAPT|MECP2|NEUROD2|NPTX1|PRKCG|PTPRS|RASGRF1|SLC8A2|SRC|STXBP1|SYN2|SYNGAP1|BSN|BAIAP3|SYT7|DLGAP2|SNAP29|GABBR2|LZTS1|CLSTN1|RPH3A|SHANK2|IQSEC2|SYT11|CUX2|PHF24|CRTC1|PIP5K1C|NPTXR|RIMBP2|PCDHB5|NAAA|SSH1|PCDHB2|SLC17A7|SLC12A5|TSHZ3|FCHSD1|STX1B|SEZ6|IGSF11|SHISA7	-6.39031	0	6	0	0	-9.50899	5.59958
0	0	0	1	0	0	0	-6.74712	GO:0050804	M0001	1	0	GO Biological Processes	19	modulation of chemical synaptic transmission		-6.74712	2.46297	6.03858	13391	342	620	39	6.29032	0.975063	107|320|773|774|1742|1979|2901|2902|2903|3745|4130|4137|4204|4761|4884|5582|5802|5923|6543|6714|6812|8831|8938|9066|9228|11178|22883|22941|23096|23208|23316|23349|23373|23467|54434|57616|112755|152404|729956	ADCY1|APBA1|CACNA1A|CACNA1B|DLG4|EIF4EBP2|GRIK5|GRIN1|GRIN2A|KCNB1|MAP1A|MAPT|MECP2|NEUROD2|NPTX1|PRKCG|PTPRS|RASGRF1|SLC8A2|SRC|STXBP1|SYNGAP1|BAIAP3|SYT7|DLGAP2|LZTS1|CLSTN1|SHANK2|IQSEC2|SYT11|CUX2|PHF24|CRTC1|NPTXR|SSH1|TSHZ3|STX1B|IGSF11|SHISA7	-4.31559	0	6	0	0	-9.50899	5.59958
0	0	0	1	0	0	0	-6.71371	GO:0099177	M0001	1	0	GO Biological Processes	19	regulation of trans-synaptic signaling		-6.71371	2.45579	6.01795	13391	343	620	39	6.29032	0.975063	107|320|773|774|1742|1979|2901|2902|2903|3745|4130|4137|4204|4761|4884|5582|5802|5923|6543|6714|6812|8831|8938|9066|9228|11178|22883|22941|23096|23208|23316|23349|23373|23467|54434|57616|112755|152404|729956	ADCY1|APBA1|CACNA1A|CACNA1B|DLG4|EIF4EBP2|GRIK5|GRIN1|GRIN2A|KCNB1|MAP1A|MAPT|MECP2|NEUROD2|NPTX1|PRKCG|PTPRS|RASGRF1|SLC8A2|SRC|STXBP1|SYNGAP1|BAIAP3|SYT7|DLGAP2|LZTS1|CLSTN1|SHANK2|IQSEC2|SYT11|CUX2|PHF24|CRTC1|NPTXR|SSH1|TSHZ3|STX1B|IGSF11|SHISA7	-4.2896	0	6	0	0	-9.50899	5.59958
0	0	0	1	0	0	0	-5.48332	GO:0048167	M0001	1	0	GO Biological Processes	19	regulation of synaptic plasticity		-5.48332	3.02653	5.62769	13391	157	620	22	3.54839	0.742975	107|1742|1979|2902|2903|3745|4130|4137|4204|4761|5923|6543|6812|8831|9066|11178|22941|23373|54434|57616|152404|729956	ADCY1|DLG4|EIF4EBP2|GRIN1|GRIN2A|KCNB1|MAP1A|MAPT|MECP2|NEUROD2|RASGRF1|SLC8A2|STXBP1|SYNGAP1|SYT7|LZTS1|SHANK2|CRTC1|SSH1|TSHZ3|IGSF11|SHISA7	-3.21265	0	6	0	0	-9.50899	5.59958
0	0	0	1	0	0	0	-5.13371	GO:0060079	M0001	1	0	GO Biological Processes	19	excitatory postsynaptic potential		-5.13371	4.0317	5.80101	13391	75	620	14	2.25806	0.596641	1137|1742|2901|2902|2903|2931|4204|6543|22941|23316|54434|112755|124925|152404	CHRNA4|DLG4|GRIK5|GRIN1|GRIN2A|GSK3A|MECP2|SLC8A2|SHANK2|CUX2|SSH1|STX1B|SEZ6|IGSF11	-2.92553	0	6	0	0	-9.50899	5.59958
0	0	0	1	0	0	0	-4.92793	GO:0099565	M0001	1	0	GO Biological Processes	19	chemical synaptic transmission, postsynaptic		-4.92793	3.87663	5.61394	13391	78	620	14	2.25806	0.596641	1137|1742|2901|2902|2903|2931|4204|6543|22941|23316|54434|112755|124925|152404	CHRNA4|DLG4|GRIK5|GRIN1|GRIN2A|GSK3A|MECP2|SLC8A2|SHANK2|CUX2|SSH1|STX1B|SEZ6|IGSF11	-2.75001	0	6	0	0	-9.50899	5.59958
0	0	0	1	0	0	0	-4.52833	GO:0042391	M0001	1	0	GO Biological Processes	19	regulation of membrane potential		-4.52833	2.14683	4.66215	13391	332	620	33	5.32258	0.901547	610|773|774|777|1137|1742|2901|2902|2903|2931|3745|3752|3786|4137|4204|6543|6714|8506|8514|8911|9722|10401|22941|23316|23327|23373|54434|55800|57657|79680|112755|124925|152404	HCN2|CACNA1A|CACNA1B|CACNA1E|CHRNA4|DLG4|GRIK5|GRIN1|GRIN2A|GSK3A|KCNB1|KCND3|KCNQ3|MAPT|MECP2|SLC8A2|SRC|CNTNAP1|KCNAB2|CACNA1I|NOS1AP|PIAS3|SHANK2|CUX2|NEDD4L|CRTC1|SSH1|SCN3B|HCN3|RTL10|STX1B|SEZ6|IGSF11	-2.42328	0	6	0	0	-9.50899	5.59958
0	0	0	1	0	0	0	-3.7597	GO:2000463	M0001	1	0	GO Biological Processes	19	positive regulation of excitatory postsynaptic potential		-3.7597	5.59958	5.27115	13391	27	620	7	1.12903	0.424318	1742|2902|22941|23316|54434|112755|152404	DLG4|GRIN1|SHANK2|CUX2|SSH1|STX1B|IGSF11	-1.7634	0	6	0	0	-9.50899	5.59958
0	0	0	1	0	0	0	-3.47517	GO:0060078	M0001	1	0	GO Biological Processes	19	regulation of postsynaptic membrane potential		-3.47517	2.87978	4.26068	13391	105	620	14	2.25806	0.596641	1137|1742|2901|2902|2903|2931|4204|6543|22941|23316|54434|112755|124925|152404	CHRNA4|DLG4|GRIK5|GRIN1|GRIN2A|GSK3A|MECP2|SLC8A2|SHANK2|CUX2|SSH1|STX1B|SEZ6|IGSF11	-1.52573	0	6	0	0	-9.50899	5.59958
0	0	0	1	0	0	0	-3.22971	GO:0098815	M0001	1	0	GO Biological Processes	19	modulation of excitatory postsynaptic potential		-3.22971	4.11398	4.45338	13391	42	620	8	1.29032	0.453245	1742|2902|6543|22941|23316|54434|112755|152404	DLG4|GRIN1|SLC8A2|SHANK2|CUX2|SSH1|STX1B|IGSF11	-1.3401	0	6	0	0	-9.50899	5.59958
0	0	0	1	0	0	0	-2.87606	GO:1905114	M0001	1	0	GO Biological Processes	19	cell surface receptor signaling pathway involved in cell-cell signaling		-2.87606	1.67157	3.34047	13391	491	620	38	6.12903	0.963309	1137|1459|1742|1951|1952|2011|2889|2901|2902|2903|2931|4088|4204|6497|6543|6714|7090|7473|7482|7855|8322|8629|9491|22941|23072|23112|23316|23399|26523|54434|65268|79705|112755|124925|139285|152404|153090|192670	CHRNA4|CSNK2A2|DLG4|CELSR3|CELSR2|MARK2|RAPGEF1|GRIK5|GRIN1|GRIN2A|GSK3A|SMAD3|MECP2|SKI|SLC8A2|SRC|TLE3|WNT3|WNT2B|FZD5|FZD4|JRK|PSMF1|SHANK2|HECW1|TNRC6B|CUX2|CTDNEP1|AGO1|SSH1|WNK2|LRRK1|STX1B|SEZ6|AMER1|IGSF11|DAB2IP|AGO4	-1.06492	0	6	0	0	-9.50899	5.59958
0	0	0	1	0	0	0	-2.85315	GO:0050806	M0001	1	0	GO Biological Processes	19	positive regulation of synaptic transmission		-2.85315	2.49899	3.64946	13391	121	620	14	2.25806	0.596641	107|1742|2903|4204|6543|6812|8938|22883|22941|23373|57616|112755|152404|729956	ADCY1|DLG4|GRIN2A|MECP2|SLC8A2|STXBP1|BAIAP3|CLSTN1|SHANK2|CRTC1|TSHZ3|STX1B|IGSF11|SHISA7	-1.04913	0	6	0	0	-9.50899	5.59958
0	0	0	1	0	0	0	-2.8451	GO:0031644	M0001	1	0	GO Biological Processes	19	regulation of nervous system process		-2.8451	2.59981	3.67794	13391	108	620	13	2.09677	0.575411	1742|2902|4884|6543|6714|9228|22941|23316|23467|26011|54434|112755|152404	DLG4|GRIN1|NPTX1|SLC8A2|SRC|DLGAP2|SHANK2|CUX2|NPTXR|TENM4|SSH1|STX1B|IGSF11	-1.04634	0	6	0	0	-9.50899	5.59958
0	0	0	1	0	0	0	-2.19689	GO:0060291	M0001	1	0	GO Biological Processes	19	long-term synaptic potentiation		-2.19689	2.66281	3.13877	13391	73	620	9	1.45161	0.480346	107|2903|4204|6543|22941|23373|57616|152404|729956	ADCY1|GRIN2A|MECP2|SLC8A2|SHANK2|CRTC1|TSHZ3|IGSF11|SHISA7	-0.580573	0	6	0	0	-9.50899	5.59958
0	1	1	0	0	-9.3227	-3.02641	0	GO:0045047	M0110	2	0	GO Biological Processes	19	protein targeting to ER		-9.3227	8.94779	10.0546	13391	108	194	14	7.21649	1.85779	6137|6139|6152|6164|6165|6168|6169|6207|6208|6230|6235|9349|11224|23480	RPL13|RPL17|RPL24|RPL34|RPL35A|RPL37A|RPL38|RPS13|RPS14|RPS25|RPS29|RPL23|RPL35|SEC61G	-6.50598	0	7	1	1	-9.3227	9.64876
0	1	1	0	0	-9.1093	-2.86251	0	GO:0072599	M0110	2	0	GO Biological Processes	19	establishment of protein localization to endoplasmic reticulum		-9.1093	8.62822	9.82886	13391	112	194	14	7.21649	1.85779	6137|6139|6152|6164|6165|6168|6169|6207|6208|6230|6235|9349|11224|23480	RPL13|RPL17|RPL24|RPL34|RPL35A|RPL37A|RPL38|RPS13|RPS14|RPS25|RPS29|RPL23|RPL35|SEC61G	-6.39031	0	7	0	0	-9.3227	9.64876
0	1	1	0	0	-9.10815	-3.21353	0	GO:0006614	M0110	2	0	GO Biological Processes	19	SRP-dependent cotranslational protein targeting to membrane		-9.10815	9.64876	10.1474	13391	93	194	13	6.70103	1.79518	6137|6139|6152|6164|6165|6168|6169|6207|6208|6230|6235|9349|11224	RPL13|RPL17|RPL24|RPL34|RPL35A|RPL37A|RPL38|RPS13|RPS14|RPS25|RPS29|RPL23|RPL35	-6.39031	0	7	0	0	-9.3227	9.64876
0	1	1	0	0	-9.00653	-3.13726	0	GO:0072594	M0110	2	0	GO Biological Processes	19	establishment of protein localization to organelle		-9.00653	3.81961	7.83926	13391	506	194	28	14.433	2.52308	572|6137|6139|6152|6164|6165|6168|6169|6207|6208|6230|6235|9349|10245|10574|10856|11224|23409|23480|26521|27429|29107|29928|54543|56993|59286|140823|158866	BAD|RPL13|RPL17|RPL24|RPL34|RPL35A|RPL37A|RPL38|RPS13|RPS14|RPS25|RPS29|RPL23|TIMM17B|CCT7|RUVBL2|RPL35|SIRT4|SEC61G|TIMM8B|HTRA2|NXT1|TIMM22|TOMM7|TOMM22|UBL5|ROMO1|ZDHHC15	-6.30293	0	7	0	0	-9.3227	9.64876
0	1	1	0	0	-8.81956	-2.98282	0	GO:0006613	M0110	2	0	GO Biological Processes	19	cotranslational protein targeting to membrane		-8.81956	9.15648	9.82557	13391	98	194	13	6.70103	1.79518	6137|6139|6152|6164|6165|6168|6169|6207|6208|6230|6235|9349|11224	RPL13|RPL17|RPL24|RPL34|RPL35A|RPL37A|RPL38|RPS13|RPS14|RPS25|RPS29|RPL23|RPL35	-6.17123	0	7	0	0	-9.3227	9.64876
0	1	1	0	0	-8.46694	-2.27338	0	GO:0006605	M0110	2	0	GO Biological Processes	19	protein targeting		-8.46694	4.15193	7.74958	13391	399	194	24	12.3711	2.36389	6137|6139|6152|6164|6165|6168|6169|6207|6208|6230|6235|9349|10245|11224|23409|23480|26521|27429|29928|54543|56993|59286|140823|158866	RPL13|RPL17|RPL24|RPL34|RPL35A|RPL37A|RPL38|RPS13|RPS14|RPS25|RPS29|RPL23|TIMM17B|RPL35|SIRT4|SEC61G|TIMM8B|HTRA2|TIMM22|TOMM7|TOMM22|UBL5|ROMO1|ZDHHC15	-5.85177	0	7	0	0	-9.3227	9.64876
0	1	0	0	0	-8.2612	0	0	GO:0090150	M0100	1	0	GO Biological Processes	19	establishment of protein localization to membrane		-8.2612	4.61637	7.86208	13391	314	194	21	10.8247	2.23064	572|6137|6139|6152|6164|6165|6168|6169|6207|6208|6230|6235|9349|11224|23480|26521|29928|55831|56993|140823|158866	BAD|RPL13|RPL17|RPL24|RPL34|RPL35A|RPL37A|RPL38|RPS13|RPS14|RPS25|RPS29|RPL23|RPL35|SEC61G|TIMM8B|TIMM22|EMC3|TOMM22|ROMO1|ZDHHC15	-5.6683	0	7	0	0	-9.3227	9.64876
0	1	0	0	0	-7.91112	0	0	GO:0070972	M0100	1	0	GO Biological Processes	19	protein localization to endoplasmic reticulum		-7.91112	7.00261	8.59363	13391	138	194	14	7.21649	1.85779	6137|6139|6152|6164|6165|6168|6169|6207|6208|6230|6235|9349|11224|23480	RPL13|RPL17|RPL24|RPL34|RPL35A|RPL37A|RPL38|RPS13|RPS14|RPS25|RPS29|RPL23|RPL35|SEC61G	-5.36636	0	7	0	0	-9.3227	9.64876
0	1	0	0	0	-7.90811	0	0	GO:0000184	M0100	1	0	GO Biological Processes	19	nuclear-transcribed mRNA catabolic process, nonsense-mediated decay		-7.90811	7.73565	8.83374	13391	116	194	13	6.70103	1.79518	6137|6139|6152|6164|6165|6168|6169|6207|6208|6230|6235|9349|11224	RPL13|RPL17|RPL24|RPL34|RPL35A|RPL37A|RPL38|RPS13|RPS14|RPS25|RPS29|RPL23|RPL35	-5.36636	0	7	0	0	-9.3227	9.64876
0	1	1	0	0	-7.40715	-6.3304	0	GO:0006413	M0110	2	0	GO Biological Processes	19	translational initiation		-7.40715	5.88288	7.90592	13391	176	194	15	7.73196	1.91765	1968|6137|6139|6152|6164|6165|6168|6169|6207|6208|6230|6235|8668|9349|11224	EIF2S3|RPL13|RPL17|RPL24|RPL34|RPL35A|RPL37A|RPL38|RPS13|RPS14|RPS25|RPS29|EIF3I|RPL23|RPL35	-4.89343	0	7	0	0	-9.3227	9.64876
0	1	0	0	0	-7.11839	0	0	GO:0006612	M0100	1	0	GO Biological Processes	19	protein targeting to membrane		-7.11839	5.59668	7.63306	13391	185	194	15	7.73196	1.91765	6137|6139|6152|6164|6165|6168|6169|6207|6208|6230|6235|9349|11224|23480|158866	RPL13|RPL17|RPL24|RPL34|RPL35A|RPL37A|RPL38|RPS13|RPS14|RPS25|RPS29|RPL23|RPL35|SEC61G|ZDHHC15	-4.6638	0	7	0	0	-9.3227	9.64876
0	1	0	0	0	-6.67348	0	0	GO:0000956	M0100	1	0	GO Biological Processes	19	nuclear-transcribed mRNA catabolic process		-6.67348	5.17693	7.21584	13391	200	194	15	7.73196	1.91765	6137|6139|6152|6164|6165|6168|6169|6207|6208|6230|6235|9349|11224|54512|56915	RPL13|RPL17|RPL24|RPL34|RPL35A|RPL37A|RPL38|RPS13|RPS14|RPS25|RPS29|RPL23|RPL35|EXOSC4|EXOSC5	-4.27091	0	7	0	0	-9.3227	9.64876
0	1	1	0	0	-6.00614	-3.36192	0	GO:0019083	M0110	2	0	GO Biological Processes	19	viral transcription		-6.00614	5.34128	6.86532	13391	168	194	13	6.70103	1.79518	6137|6139|6152|6164|6165|6168|6169|6207|6208|6230|6235|9349|11224	RPL13|RPL17|RPL24|RPL34|RPL35A|RPL37A|RPL38|RPS13|RPS14|RPS25|RPS29|RPL23|RPL35	-3.68042	0	7	0	0	-9.3227	9.64876
0	1	0	0	0	-5.75149	0	0	GO:0034655	M0100	1	0	GO Biological Processes	19	nucleobase-containing compound catabolic process		-5.75149	3.16368	5.85312	13391	480	194	22	11.3402	2.27653	1149|1807|5689|5695|5699|6137|6139|6152|6164|6165|6168|6169|6207|6208|6230|6235|9349|11224|54512|56915|79077|81892	CIDEA|DPYS|PSMB1|PSMB7|PSMB10|RPL13|RPL17|RPL24|RPL34|RPL35A|RPL37A|RPL38|RPS13|RPS14|RPS25|RPS29|RPL23|RPL35|EXOSC4|EXOSC5|DCTPP1|SLIRP	-3.44862	0	7	0	0	-9.3227	9.64876
0	1	0	0	0	-5.72596	0	0	GO:0006401	M0100	1	0	GO Biological Processes	19	RNA catabolic process		-5.72596	3.53501	6.00365	13391	371	194	19	9.79381	2.13399	5689|5695|5699|6137|6139|6152|6164|6165|6168|6169|6207|6208|6230|6235|9349|11224|54512|56915|81892	PSMB1|PSMB7|PSMB10|RPL13|RPL17|RPL24|RPL34|RPL35A|RPL37A|RPL38|RPS13|RPS14|RPS25|RPS29|RPL23|RPL35|EXOSC4|EXOSC5|SLIRP	-3.43409	0	7	0	0	-9.3227	9.64876
0	1	0	0	0	-5.68859	0	0	GO:0006402	M0100	1	0	GO Biological Processes	19	mRNA catabolic process		-5.68859	3.67593	6.04131	13391	338	194	18	9.27835	2.083	5689|5695|5699|6137|6139|6152|6164|6165|6168|6169|6207|6208|6230|6235|9349|11224|54512|56915	PSMB1|PSMB7|PSMB10|RPL13|RPL17|RPL24|RPL34|RPL35A|RPL37A|RPL38|RPS13|RPS14|RPS25|RPS29|RPL23|RPL35|EXOSC4|EXOSC5	-3.40212	0	7	0	0	-9.3227	9.64876
0	1	1	0	0	-5.50975	-3.16101	0	GO:0019080	M0110	2	0	GO Biological Processes	19	viral gene expression		-5.50975	4.82438	6.36799	13391	186	194	13	6.70103	1.79518	6137|6139|6152|6164|6165|6168|6169|6207|6208|6230|6235|9349|11224	RPL13|RPL17|RPL24|RPL34|RPL35A|RPL37A|RPL38|RPS13|RPS14|RPS25|RPS29|RPL23|RPL35	-3.23387	0	7	0	0	-9.3227	9.64876
0	1	0	0	0	-5.37893	0	0	GO:0046700	M0100	1	0	GO Biological Processes	19	heterocycle catabolic process		-5.37893	3.00112	5.56365	13391	506	194	22	11.3402	2.27653	1149|1807|5689|5695|5699|6137|6139|6152|6164|6165|6168|6169|6207|6208|6230|6235|9349|11224|54512|56915|79077|81892	CIDEA|DPYS|PSMB1|PSMB7|PSMB10|RPL13|RPL17|RPL24|RPL34|RPL35A|RPL37A|RPL38|RPS13|RPS14|RPS25|RPS29|RPL23|RPL35|EXOSC4|EXOSC5|DCTPP1|SLIRP	-3.12349	0	7	0	0	-9.3227	9.64876
0	1	0	0	0	-5.3104	0	0	GO:0044270	M0100	1	0	GO Biological Processes	19	cellular nitrogen compound catabolic process		-5.3104	2.97176	5.5101	13391	511	194	22	11.3402	2.27653	1149|1807|5689|5695|5699|6137|6139|6152|6164|6165|6168|6169|6207|6208|6230|6235|9349|11224|54512|56915|79077|81892	CIDEA|DPYS|PSMB1|PSMB7|PSMB10|RPL13|RPL17|RPL24|RPL34|RPL35A|RPL37A|RPL38|RPS13|RPS14|RPS25|RPS29|RPL23|RPL35|EXOSC4|EXOSC5|DCTPP1|SLIRP	-3.06968	0	7	0	0	-9.3227	9.64876
0	1	0	0	0	-5.25627	0	0	GO:0019439	M0100	1	0	GO Biological Processes	19	aromatic compound catabolic process		-5.25627	2.94867	5.46771	13391	515	194	22	11.3402	2.27653	1149|1807|5689|5695|5699|6137|6139|6152|6164|6165|6168|6169|6207|6208|6230|6235|9349|11224|54512|56915|79077|81892	CIDEA|DPYS|PSMB1|PSMB7|PSMB10|RPL13|RPL17|RPL24|RPL34|RPL35A|RPL37A|RPL38|RPS13|RPS14|RPS25|RPS29|RPL23|RPL35|EXOSC4|EXOSC5|DCTPP1|SLIRP	-3.02979	0	7	0	0	-9.3227	9.64876
0	1	0	0	0	-4.98176	0	0	GO:1901361	M0100	1	0	GO Biological Processes	19	organic cyclic compound catabolic process		-4.98176	2.83315	5.25167	13391	536	194	22	11.3402	2.27653	1149|1807|5689|5695|5699|6137|6139|6152|6164|6165|6168|6169|6207|6208|6230|6235|9349|11224|54512|56915|79077|81892	CIDEA|DPYS|PSMB1|PSMB7|PSMB10|RPL13|RPL17|RPL24|RPL34|RPL35A|RPL37A|RPL38|RPS13|RPS14|RPS25|RPS29|RPL23|RPL35|EXOSC4|EXOSC5|DCTPP1|SLIRP	-2.79113	0	7	0	0	-9.3227	9.64876
0	1	0	0	0	-4.51179	0	0	GO:0072657	M0100	1	0	GO Biological Processes	19	protein localization to membrane		-4.51179	2.64099	4.87659	13391	575	194	22	11.3402	2.27653	572|6137|6139|6152|6164|6165|6168|6169|6207|6208|6230|6235|9349|10548|11224|23480|26521|29928|55831|56993|140823|158866	BAD|RPL13|RPL17|RPL24|RPL34|RPL35A|RPL37A|RPL38|RPS13|RPS14|RPS25|RPS29|RPL23|TM9SF1|RPL35|SEC61G|TIMM8B|TIMM22|EMC3|TOMM22|ROMO1|ZDHHC15	-2.41026	0	7	0	0	-9.3227	9.64876
0	1	1	0	0	-6.27965	-7.87671	0	GO:0045333	M0110	2	0	GO Biological Processes	19	cellular respiration		-7.87671	3.26959	6.99748	13391	159	747	29	3.8822	0.706774	48|891|1345|1350|1716|2108|2271|4190|4697|4698|4704|4706|4709|4710|4711|4712|5162|7381|8803|9016|9167|11315|23479|27069|55847|55967|81889|87178|388753	ACO1|CCNB1|COX6C|COX7C|DGUOK|ETFA|FH|MDH1|NDUFA4|NDUFA5|NDUFA9|NDUFAB1|NDUFB3|NDUFB4|NDUFB5|NDUFB6|PDHB|UQCRB|SUCLA2|SLC25A14|COX7A2L|PARK7|ISCU|GHITM|CISD1|NDUFA12|FAHD1|PNPT1|COA6	-5.34451	0	8	1	1	-7.87671	3.26959
0	0	1	0	0	0	-3.23577	0	GO:0009060	M0010	1	0	GO Biological Processes	19	aerobic respiration		-3.23577	2.98773	4.11051	13391	72	747	12	1.60643	0.459995	48|1345|1350|2271|4190|4697|5162|7381|8803|9016|9167|81889	ACO1|COX6C|COX7C|FH|MDH1|NDUFA4|PDHB|UQCRB|SUCLA2|SLC25A14|COX7A2L|FAHD1	-1.34265	0	8	0	0	-7.87671	3.26959
0	0	1	0	0	0	-2.04685	0	GO:0006099	M0010	1	0	GO Biological Processes	19	tricarboxylic acid cycle		-2.04685	3.25934	3.15847	13391	33	747	6	0.803213	0.326591	48|2271|4190|5162|8803|81889	ACO1|FH|MDH1|PDHB|SUCLA2|FAHD1	-0.490886	0	8	0	0	-7.87671	3.26959
0	0	1	0	0	0	-7.14569	0	GO:0006457	M0010	1	0	GO Biological Processes	19	protein folding		-7.14569	2.90952	6.46043	13391	191	747	31	4.14993	0.72972	908|1676|2288|2923|3301|3312|3313|5203|5204|5481|5611|6902|6905|6950|7184|7265|7411|9532|10049|10130|10294|10465|10575|10576|10694|10808|53938|64215|80273|131118|131474	CCT6A|DFFA|FKBP4|PDIA3|DNAJA1|HSPA8|HSPA9|PFDN4|PFDN5|PPID|DNAJC3|TBCA|TBCE|TCP1|HSP90B1|TTC1|VBP1|BAG2|DNAJB6|PDIA6|DNAJA2|PPIH|CCT4|CCT2|CCT8|HSPH1|PPIL3|DNAJC1|GRPEL1|DNAJC19|CHCHD4	-4.68312	0	9	1	1	-7.14569	2.90952
0	1	1	0	0	-6.50239	-5.84901	0	GO:0032984	M0110	2	0	GO Biological Processes	19	protein-containing complex disassembly		-6.50239	4.18338	6.72642	13391	297	194	18	9.27835	2.083	6183|9349|9553|10023|10573|25876|28957|29074|51504|63875|64928|64949|64960|78988|92815|116541|122704|219927	MRPS12|RPL23|MRPL33|FRAT1|MRPL28|SPEF1|MRPS28|MRPL18|TRMT112|MRPL17|MRPL14|MRPS26|MRPS15|MRPL57|H2AW|MRPL54|MRPL52|MRPL21	-4.12035	0	10	1	1	-6.50239	4.18338
0	1	1	0	0	-4.6638	-6.26234	0	GO:0010257	M0110	2	0	GO Biological Processes	19	NADH dehydrogenase complex assembly		-6.26234	4.55755	6.65638	13391	59	747	15	2.00803	0.51324	4698|4704|4706|4709|4710|4711|4712|29078|29090|51300|55967|80224|84233|91942|137682	NDUFA5|NDUFA9|NDUFAB1|NDUFB3|NDUFB4|NDUFB5|NDUFB6|NDUFAF4|TIMM21|TIMMDC1|NDUFA12|NUBPL|TMEM126A|NDUFAF2|NDUFAF6	-3.91248	0	11	1	1	-6.26234	4.55755
0	1	1	0	0	-4.6638	-6.26234	0	GO:0032981	M0110	2	0	GO Biological Processes	19	mitochondrial respiratory chain complex I assembly		-6.26234	4.55755	6.65638	13391	59	747	15	2.00803	0.51324	4698|4704|4706|4709|4710|4711|4712|29078|29090|51300|55967|80224|84233|91942|137682	NDUFA5|NDUFA9|NDUFAB1|NDUFB3|NDUFB4|NDUFB5|NDUFB6|NDUFAF4|TIMM21|TIMMDC1|NDUFA12|NUBPL|TMEM126A|NDUFAF2|NDUFAF6	-3.91248	0	11	0	0	-6.26234	4.55755
0	1	1	0	0	-5.99293	-6.07858	0	GO:0033108	M0110	2	0	GO Biological Processes	19	mitochondrial respiratory chain complex assembly		-6.07858	3.62342	6.20387	13391	94	747	19	2.54351	0.576052	4698|4704|4706|4709|4710|4711|4712|10063|29078|29090|51241|51300|55967|80224|84233|91942|115209|131474|137682	NDUFA5|NDUFA9|NDUFAB1|NDUFB3|NDUFB4|NDUFB5|NDUFB6|COX17|NDUFAF4|TIMM21|COX16|TIMMDC1|NDUFA12|NUBPL|TMEM126A|NDUFAF2|OMA1|CHCHD4|NDUFAF6	-3.74694	0	11	0	0	-6.26234	4.55755
0	0	0	1	0	0	0	-6.18869	GO:0016358	M0001	1	0	GO Biological Processes	19	dendrite development		-6.18869	2.82596	5.93284	13391	214	620	28	4.51613	0.833974	547|1399|1523|1600|1742|1952|2931|4130|4204|5802|8609|8831|9922|11178|22941|23072|23242|23316|23327|23373|23769|26115|29904|57118|57468|124925|153090|221692	KIF1A|CRKL|CUX1|DAB1|DLG4|CELSR2|GSK3A|MAP1A|MECP2|PTPRS|KLF7|SYNGAP1|IQSEC1|LZTS1|SHANK2|HECW1|COBL|CUX2|NEDD4L|CRTC1|FLRT1|TANC2|EEF2K|CAMK1D|SLC12A5|SEZ6|DAB2IP|PHACTR1	-3.84499	0	12	1	1	-6.18869	3.15482
0	0	0	1	0	0	0	-5.21569	GO:0010975	M0001	1	0	GO Biological Processes	19	regulation of neuron projection development		-5.21569	2.16554	5.07163	13391	379	620	38	6.12903	0.963309	27|411|547|1399|1523|1600|1809|1949|2011|2889|2909|2931|3897|4137|4916|5361|5362|5802|6695|7473|8831|9139|10505|10716|11178|23072|23129|23242|23316|23327|23373|26115|29904|57118|84894|112755|124925|153090	ABL2|ARSB|KIF1A|CRKL|CUX1|DAB1|DPYSL3|EFNB3|MARK2|RAPGEF1|ARHGAP35|GSK3A|L1CAM|MAPT|NTRK3|PLXNA1|PLXNA2|PTPRS|SPOCK1|WNT3|SYNGAP1|CBFA2T2|SEMA4F|TBR1|LZTS1|HECW1|PLXND1|COBL|CUX2|NEDD4L|CRTC1|TANC2|EEF2K|CAMK1D|LINGO1|STX1B|SEZ6|DAB2IP	-2.99386	0	12	0	0	-6.18869	3.15482
0	0	0	1	0	0	0	-4.58458	GO:0031344	M0001	1	0	GO Biological Processes	19	regulation of cell projection organization		-4.58458	1.8546	4.54775	13391	559	620	48	7.74194	1.07332	27|411|547|1399|1523|1600|1742|1809|1949|2011|2889|2909|2931|3064|3897|4137|4916|5361|5362|5802|6695|6714|7473|8322|8831|9139|9696|9759|10505|10602|10716|11178|23072|23129|23242|23316|23327|23373|26051|26115|29904|57118|57451|57465|84894|112755|124925|153090	ABL2|ARSB|KIF1A|CRKL|CUX1|DAB1|DLG4|DPYSL3|EFNB3|MARK2|RAPGEF1|ARHGAP35|GSK3A|HTT|L1CAM|MAPT|NTRK3|PLXNA1|PLXNA2|PTPRS|SPOCK1|SRC|WNT3|FZD4|SYNGAP1|CBFA2T2|CROCC|HDAC4|SEMA4F|CDC42EP3|TBR1|LZTS1|HECW1|PLXND1|COBL|CUX2|NEDD4L|CRTC1|PPP1R16B|TANC2|EEF2K|CAMK1D|TENM2|TBC1D24|LINGO1|STX1B|SEZ6|DAB2IP	-2.47145	0	12	0	0	-6.18869	3.15482
0	0	0	1	0	0	0	-4.25286	GO:0120035	M0001	1	0	GO Biological Processes	19	regulation of plasma membrane bounded cell projection organization		-4.25286	1.82633	4.33539	13391	544	620	46	7.41935	1.05256	27|411|547|1399|1523|1600|1809|1949|2011|2889|2909|2931|3064|3897|4137|4916|5361|5362|5802|6695|6714|7473|8831|9139|9696|9759|10505|10602|10716|11178|23072|23129|23242|23316|23327|23373|26051|26115|29904|57118|57451|57465|84894|112755|124925|153090	ABL2|ARSB|KIF1A|CRKL|CUX1|DAB1|DPYSL3|EFNB3|MARK2|RAPGEF1|ARHGAP35|GSK3A|HTT|L1CAM|MAPT|NTRK3|PLXNA1|PLXNA2|PTPRS|SPOCK1|SRC|WNT3|SYNGAP1|CBFA2T2|CROCC|HDAC4|SEMA4F|CDC42EP3|TBR1|LZTS1|HECW1|PLXND1|COBL|CUX2|NEDD4L|CRTC1|PPP1R16B|TANC2|EEF2K|CAMK1D|TENM2|TBC1D24|LINGO1|STX1B|SEZ6|DAB2IP	-2.17518	0	12	0	0	-6.18869	3.15482
0	0	0	1	0	0	0	-4.01708	GO:0031346	M0001	1	0	GO Biological Processes	19	positive regulation of cell projection organization		-4.01708	2.13772	4.33852	13391	293	620	29	4.67742	0.848018	27|411|1523|1742|1809|2011|2889|2909|3064|3897|4137|4916|5361|5362|6714|7473|8322|9139|9696|9759|10602|23129|23242|23316|23373|29904|57118|57451|153090	ABL2|ARSB|CUX1|DLG4|DPYSL3|MARK2|RAPGEF1|ARHGAP35|HTT|L1CAM|MAPT|NTRK3|PLXNA1|PLXNA2|SRC|WNT3|FZD4|CBFA2T2|CROCC|HDAC4|CDC42EP3|PLXND1|COBL|CUX2|CRTC1|EEF2K|CAMK1D|TENM2|DAB2IP	-1.98049	0	12	0	0	-6.18869	3.15482
0	0	0	1	0	0	0	-3.66238	GO:0050773	M0001	1	0	GO Biological Processes	19	regulation of dendrite development		-3.66238	3.15482	4.49388	13391	89	620	13	2.09677	0.575411	1399|1523|2931|11178|23072|23242|23316|23327|23373|29904|57118|124925|153090	CRKL|CUX1|GSK3A|LZTS1|HECW1|COBL|CUX2|NEDD4L|CRTC1|EEF2K|CAMK1D|SEZ6|DAB2IP	-1.68753	0	12	0	0	-6.18869	3.15482
0	0	0	1	0	0	0	-2.4368	GO:0010976	M0001	1	0	GO Biological Processes	19	positive regulation of neuron projection development		-2.4368	2.25655	3.22094	13391	134	620	14	2.25806	0.596641	27|411|1809|2011|2889|2909|4916|9139|23242|23316|23373|29904|57118|153090	ABL2|ARSB|DPYSL3|MARK2|RAPGEF1|ARHGAP35|NTRK3|CBFA2T2|COBL|CUX2|CRTC1|EEF2K|CAMK1D|DAB2IP	-0.718964	0	12	0	0	-6.18869	3.15482
0	0	0	1	0	0	0	-2.03501	GO:0048813	M0001	1	0	GO Biological Processes	19	dendrite morphogenesis		-2.03501	2.09537	2.80778	13391	134	620	13	2.09677	0.575411	547|1523|1742|1952|8609|11178|22941|23072|23316|23327|26115|29904|221692	KIF1A|CUX1|DLG4|CELSR2|KLF7|LZTS1|SHANK2|HECW1|CUX2|NEDD4L|TANC2|EEF2K|PHACTR1	-0.490886	0	12	0	0	-6.18869	3.15482
0	0	0	1	0	0	0	-6.15215	GO:0034330	M0001	1	0	GO Biological Processes	19	cell junction organization		-6.15215	2.01088	5.484	13391	580	620	54	8.70968	1.13245	60|87|119|547|1399|1742|1981|2889|3480|3897|4088|4137|4204|4761|5578|5795|5802|6543|6714|7855|8394|8506|8828|8831|8927|8936|9253|9722|9922|10982|11122|22883|22941|23129|23316|23396|23768|25930|26115|26167|29904|54434|56097|56133|64405|79834|83660|123720|124925|145581|153090|204851|654429|729956	ACTB|ACTN1|ADD2|KIF1A|CRKL|DLG4|EIF4G1|RAPGEF1|IGF1R|L1CAM|SMAD3|MAPT|MECP2|NEUROD2|PRKCA|PTPRJ|PTPRS|SLC8A2|SRC|FZD5|PIP5K1A|CNTNAP1|NRP2|SYNGAP1|BSN|WASF1|NUMBL|NOS1AP|IQSEC1|MAPRE2|PTPRT|CLSTN1|SHANK2|PLXND1|CUX2|PIP5K1C|FLRT2|PTPN23|TANC2|PCDHB5|EEF2K|SSH1|PCDHGC5|PCDHB2|CDH22|PEAK1|TLN2|WHAMM|SEZ6|LRFN5|DAB2IP|HIPK1|LRTM2|SHISA7	-3.81452	0	13	1	1	-6.15215	2.46425
0	0	0	1	0	0	0	-5.25724	GO:0050808	M0001	1	0	GO Biological Processes	19	synapse organization		-5.25724	2.20149	5.11338	13391	363	620	37	5.96774	0.951366	60|87|119|547|1399|1742|1981|3480|3897|4137|4204|4761|5802|6543|7855|8828|8831|8927|8936|9722|11122|22883|22941|23129|23316|23768|26115|26167|29904|54434|56097|56133|124925|145581|153090|654429|729956	ACTB|ACTN1|ADD2|KIF1A|CRKL|DLG4|EIF4G1|IGF1R|L1CAM|MAPT|MECP2|NEUROD2|PTPRS|SLC8A2|FZD5|NRP2|SYNGAP1|BSN|WASF1|NOS1AP|PTPRT|CLSTN1|SHANK2|PLXND1|CUX2|FLRT2|TANC2|PCDHB5|EEF2K|SSH1|PCDHGC5|PCDHB2|SEZ6|LRFN5|DAB2IP|LRTM2|SHISA7	-3.02979	0	13	0	0	-6.15215	2.46425
0	0	0	1	0	0	0	-3.95485	GO:0034329	M0001	1	0	GO Biological Processes	19	cell junction assembly		-3.95485	2.03279	4.25014	13391	340	620	32	5.16129	0.888538	60|87|119|1399|1981|2889|4088|4204|5578|5795|5802|6714|7855|8394|8506|8927|22883|22941|23129|23316|23396|23768|26167|29904|56133|64405|79834|83660|123720|145581|204851|654429	ACTB|ACTN1|ADD2|CRKL|EIF4G1|RAPGEF1|SMAD3|MECP2|PRKCA|PTPRJ|PTPRS|SRC|FZD5|PIP5K1A|CNTNAP1|BSN|CLSTN1|SHANK2|PLXND1|CUX2|PIP5K1C|FLRT2|PCDHB5|EEF2K|PCDHB2|CDH22|PEAK1|TLN2|WHAMM|LRFN5|HIPK1|LRTM2	-1.92721	0	13	0	0	-6.15215	2.46425
0	0	0	1	0	0	0	-3.27359	GO:0007416	M0001	1	0	GO Biological Processes	19	synapse assembly		-3.27359	2.46425	3.96008	13391	149	620	17	2.74194	0.655836	119|1399|1981|4204|5802|7855|8927|22883|22941|23129|23316|23768|26167|29904|56133|145581|654429	ADD2|CRKL|EIF4G1|MECP2|PTPRS|FZD5|BSN|CLSTN1|SHANK2|PLXND1|CUX2|FLRT2|PCDHB5|EEF2K|PCDHB2|LRFN5|LRTM2	-1.36925	0	13	0	0	-6.15215	2.46425
0	0	0	1	0	0	0	-3.05514	GO:0099173	M0001	1	0	GO Biological Processes	19	postsynapse organization		-3.05514	2.43362	3.78408	13391	142	620	16	2.58065	0.636782	60|87|547|1399|1742|3480|5802|8828|8831|9722|22941|23316|26115|29904|54434|729956	ACTB|ACTN1|KIF1A|CRKL|DLG4|IGF1R|PTPRS|NRP2|SYNGAP1|NOS1AP|SHANK2|CUX2|TANC2|EEF2K|SSH1|SHISA7	-1.21043	0	13	0	0	-6.15215	2.46425
0	0	0	1	0	0	0	-2.28329	GO:0050803	M0001	1	0	GO Biological Processes	19	regulation of synapse structure or activity		-2.28329	1.9955	2.99587	13391	184	620	17	2.74194	0.655836	547|1981|4761|5802|8828|8831|11122|22883|23316|23768|26115|29904|57030|112755|145581|153090|654429	KIF1A|EIF4G1|NEUROD2|PTPRS|NRP2|SYNGAP1|PTPRT|CLSTN1|CUX2|FLRT2|TANC2|EEF2K|SLC17A7|STX1B|LRFN5|DAB2IP|LRTM2	-0.633521	0	13	0	0	-6.15215	2.46425
0	0	0	1	0	0	0	-5.43265	GO:0007610	M0001	1	0	GO Biological Processes	19	behavior		-5.43265	2.15984	5.18896	13391	400	620	40	6.45161	0.986635	20|27|104|107|320|460|1137|1600|1742|1949|1979|1981|2055|2902|2903|3064|4130|4137|4204|4761|5582|5923|6543|8322|8831|9099|9759|10716|22941|23152|23208|23316|23373|23551|56172|57468|124925|285382|342371|729956	ABCA2|ABL2|ADARB1|ADCY1|APBA1|ASTN1|CHRNA4|DAB1|DLG4|EFNB3|EIF4EBP2|EIF4G1|CLN8|GRIN1|GRIN2A|HTT|MAP1A|MAPT|MECP2|NEUROD2|PRKCG|RASGRF1|SLC8A2|FZD4|SYNGAP1|USP2|HDAC4|TBR1|SHANK2|CIC|SYT11|CUX2|CRTC1|RASD2|ANKH|SLC12A5|SEZ6|C3orf70|ATXN1L|SHISA7	-3.16711	0	14	1	1	-5.43265	4.44673
0	0	0	1	0	0	0	-5.12365	GO:0007611	M0001	1	0	GO Biological Processes	19	learning or memory		-5.12365	2.72822	5.28622	13391	190	620	24	3.87097	0.774714	107|1742|1979|2055|2902|2903|3064|4130|4137|4204|4761|5582|5923|6543|8831|10716|22941|23152|23208|23316|23373|57468|342371|729956	ADCY1|DLG4|EIF4EBP2|CLN8|GRIN1|GRIN2A|HTT|MAP1A|MAPT|MECP2|NEUROD2|PRKCG|RASGRF1|SLC8A2|SYNGAP1|TBR1|SHANK2|CIC|SYT11|CUX2|CRTC1|SLC12A5|ATXN1L|SHISA7	-2.91991	0	14	0	0	-5.43265	4.44673
0	0	0	1	0	0	0	-4.54304	GO:0050890	M0001	1	0	GO Biological Processes	19	cognition		-4.54304	2.46557	4.8181	13391	219	620	25	4.03226	0.790025	107|1137|1742|1979|2055|2902|2903|3064|4130|4137|4204|4761|5582|5923|6543|8831|10716|22941|23152|23208|23316|23373|57468|342371|729956	ADCY1|CHRNA4|DLG4|EIF4EBP2|CLN8|GRIN1|GRIN2A|HTT|MAP1A|MAPT|MECP2|NEUROD2|PRKCG|RASGRF1|SLC8A2|SYNGAP1|TBR1|SHANK2|CIC|SYT11|CUX2|CRTC1|SLC12A5|ATXN1L|SHISA7	-2.43444	0	14	0	0	-5.43265	4.44673
0	0	0	1	0	0	0	-4.3152	GO:0007613	M0001	1	0	GO Biological Processes	19	memory		-4.3152	3.43611	5.05169	13391	88	620	14	2.25806	0.596641	107|1979|2903|4130|4137|4204|5923|6543|23152|23208|23316|23373|342371|729956	ADCY1|EIF4EBP2|GRIN2A|MAP1A|MAPT|MECP2|RASGRF1|SLC8A2|CIC|SYT11|CUX2|CRTC1|ATXN1L|SHISA7	-2.23418	0	14	0	0	-5.43265	4.44673
0	0	0	1	0	0	0	-4.20657	GO:0007612	M0001	1	0	GO Biological Processes	19	learning		-4.20657	3.05818	4.84094	13391	113	620	16	2.58065	0.636782	1742|2055|2902|2903|3064|4130|4204|4761|6543|8831|10716|22941|23152|23208|57468|342371	DLG4|CLN8|GRIN1|GRIN2A|HTT|MAP1A|MECP2|NEUROD2|SLC8A2|SYNGAP1|TBR1|SHANK2|CIC|SYT11|SLC12A5|ATXN1L	-2.14515	0	14	0	0	-5.43265	4.44673
0	0	0	1	0	0	0	-3.09981	GO:0035176	M0001	1	0	GO Biological Processes	19	social behavior		-3.09981	4.44673	4.43369	13391	34	620	7	1.12903	0.424318	1742|1979|2055|4204|22941|23152|342371	DLG4|EIF4EBP2|CLN8|MECP2|SHANK2|CIC|ATXN1L	-1.24331	0	14	0	0	-5.43265	4.44673
0	0	0	1	0	0	0	-3.09981	GO:0051703	M0001	1	0	GO Biological Processes	19	biological process involved in intraspecies interaction between organisms		-3.09981	4.44673	4.43369	13391	34	620	7	1.12903	0.424318	1742|1979|2055|4204|22941|23152|342371	DLG4|EIF4EBP2|CLN8|MECP2|SHANK2|CIC|ATXN1L	-1.24331	0	14	0	0	-5.43265	4.44673
0	0	0	1	0	0	0	-2.25501	GO:0008306	M0001	1	0	GO Biological Processes	19	associative learning		-2.25501	2.92859	3.27109	13391	59	620	8	1.29032	0.453245	2055|2902|2903|4130|4204|4761|8831|10716	CLN8|GRIN1|GRIN2A|MAP1A|MECP2|NEUROD2|SYNGAP1|TBR1	-0.616354	0	14	0	0	-5.43265	4.44673
0	1	0	0	0	-5.33265	0	0	GO:0071824	M0100	1	0	GO Biological Processes	19	protein-DNA complex subunit organization		-5.33265	4.6494	6.19156	13391	193	194	13	6.70103	1.79518	3007|3017|6118|8351|8363|8365|9349|9978|10467|55290|64425|92815|201254	H1-3|H2BC5|RPA2|H3C4|H4C11|H4C8|RPL23|RBX1|ZNHIT1|BRF2|POLR1E|H2AW|CENPX	-3.08217	0	15	1	1	-5.33265	18.8252
0	1	0	0	0	-3.95077	0	0	GO:0065004	M0100	1	0	GO Biological Processes	19	protein-DNA complex assembly		-3.95077	4.31411	5.1131	13391	160	194	10	5.15464	1.58747	3007|3017|6118|8351|8363|8365|9978|55290|64425|201254	H1-3|H2BC5|RPA2|H3C4|H4C11|H4C8|RBX1|BRF2|POLR1E|CENPX	-1.92607	0	15	0	0	-5.33265	18.8252
0	1	0	0	0	-3.82174	0	0	GO:0034728	M0100	1	0	GO Biological Processes	19	nucleosome organization		-3.82174	5.20949	5.2754	13391	106	194	8	4.12371	1.42757	3007|3017|8351|8363|8365|10467|92815|201254	H1-3|H2BC5|H3C4|H4C11|H4C8|ZNHIT1|H2AW|CENPX	-1.80862	0	15	0	0	-5.33265	18.8252
0	1	0	0	0	-3.34349	0	0	GO:0006335	M0100	1	0	GO Biological Processes	19	DNA replication-dependent nucleosome assembly		-3.34349	18.8252	7.17062	13391	11	194	3	1.54639	0.88588	8351|8363|8365	H3C4|H4C11|H4C8	-1.42269	0	15	0	0	-5.33265	18.8252
0	1	0	0	0	-3.34349	0	0	GO:0034723	M0100	1	0	GO Biological Processes	19	DNA replication-dependent nucleosome organization		-3.34349	18.8252	7.17062	13391	11	194	3	1.54639	0.88588	8351|8363|8365	H3C4|H4C11|H4C8	-1.42269	0	15	0	0	-5.33265	18.8252
0	1	0	0	0	-3.21856	0	0	GO:0045814	M0100	1	0	GO Biological Processes	19	negative regulation of gene expression, epigenetic		-3.21856	5.75215	4.90201	13391	72	194	6	3.09278	1.24295	3007|8334|8351|8363|8365|92815	H1-3|H2AC6|H3C4|H4C11|H4C8|H2AW	-1.33536	0	15	0	0	-5.33265	18.8252
0	1	0	0	0	-3.15496	0	0	GO:0006334	M0100	1	0	GO Biological Processes	19	nucleosome assembly		-3.15496	5.59668	4.80741	13391	74	194	6	3.09278	1.24295	3007|3017|8351|8363|8365|201254	H1-3|H2BC5|H3C4|H4C11|H4C8|CENPX	-1.28255	0	15	0	0	-5.33265	18.8252
0	1	0	0	0	-2.83598	0	0	GO:0000183	M0100	1	0	GO Biological Processes	19	rDNA heterochromatin assembly		-2.83598	12.9423	5.79503	13391	16	194	3	1.54639	0.88588	8351|8363|8365	H3C4|H4C11|H4C8	-1.0407	0	15	0	0	-5.33265	18.8252
0	1	0	0	0	-2.81261	0	0	GO:0097549	M0100	1	0	GO Biological Processes	19	chromatin organization involved in negative regulation of transcription		-2.81261	4.81575	4.30403	13391	86	194	6	3.09278	1.24295	3007|8334|8351|8363|8365|92815	H1-3|H2AC6|H3C4|H4C11|H4C8|H2AW	-1.02589	0	15	0	0	-5.33265	18.8252
0	1	0	0	0	-2.80311	0	0	GO:0043486	M0100	1	0	GO Biological Processes	19	histone exchange		-2.80311	7.88866	4.94748	13391	35	194	4	2.06186	1.02024	8363|8365|10467|201254	H4C11|H4C8|ZNHIT1|CENPX	-1.01907	0	15	0	0	-5.33265	18.8252
0	1	0	0	0	-2.52452	0	0	GO:0034401	M0100	1	0	GO Biological Processes	19	chromatin organization involved in regulation of transcription		-2.52452	4.22607	3.88623	13391	98	194	6	3.09278	1.24295	3007|8334|8351|8363|8365|92815	H1-3|H2AC6|H3C4|H4C11|H4C8|H2AW	-0.788951	0	15	0	0	-5.33265	18.8252
0	1	0	0	0	-2.35206	0	0	GO:0006333	M0100	1	0	GO Biological Processes	19	chromatin assembly or disassembly		-2.35206	3.42681	3.5123	13391	141	194	7	3.60825	1.33896	3007|3017|8351|8363|8365|92815|201254	H1-3|H2BC5|H3C4|H4C11|H4C8|H2AW|CENPX	-0.670318	0	15	0	0	-5.33265	18.8252
0	1	0	0	0	-2.33533	0	0	GO:0040029	M0100	1	0	GO Biological Processes	19	regulation of gene expression, epigenetic		-2.33533	3.40268	3.48981	13391	142	194	7	3.60825	1.33896	3007|8334|8351|8363|8365|64425|92815	H1-3|H2AC6|H3C4|H4C11|H4C8|POLR1E|H2AW	-0.659282	0	15	0	0	-5.33265	18.8252
0	1	0	0	0	-2.31492	0	0	GO:0034080	M0100	1	0	GO Biological Processes	19	CENP-A containing nucleosome assembly		-2.31492	8.62822	4.53488	13391	24	194	3	1.54639	0.88588	8363|8365|201254	H4C11|H4C8|CENPX	-0.648876	0	15	0	0	-5.33265	18.8252
0	1	0	0	0	-2.31492	0	0	GO:0061641	M0100	1	0	GO Biological Processes	19	CENP-A containing chromatin organization		-2.31492	8.62822	4.53488	13391	24	194	3	1.54639	0.88588	8363|8365|201254	H4C11|H4C8|CENPX	-0.648876	0	15	0	0	-5.33265	18.8252
0	1	0	0	0	-2.21536	0	0	GO:0031055	M0100	1	0	GO Biological Processes	19	chromatin remodeling at centromere		-2.21536	7.96451	4.30969	13391	26	194	3	1.54639	0.88588	8363|8365|201254	H4C11|H4C8|CENPX	-0.590243	0	15	0	0	-5.33265	18.8252
0	1	0	0	0	-2.13171	0	0	GO:0031497	M0100	1	0	GO Biological Processes	19	chromatin assembly		-2.13171	3.50979	3.32006	13391	118	194	6	3.09278	1.24295	3007|3017|8351|8363|8365|201254	H1-3|H2BC5|H3C4|H4C11|H4C8|CENPX	-0.534445	0	15	0	0	-5.33265	18.8252
0	1	0	0	0	-2.04018	0	0	GO:0006336	M0100	1	0	GO Biological Processes	19	DNA replication-independent nucleosome assembly		-2.04018	6.90258	3.92407	13391	30	194	3	1.54639	0.88588	8363|8365|201254	H4C11|H4C8|CENPX	-0.490886	0	15	0	0	-5.33265	18.8252
0	1	0	0	0	-2.00056	0	0	GO:0034724	M0100	1	0	GO Biological Processes	19	DNA replication-independent nucleosome organization		-2.00056	6.67991	3.8386	13391	31	194	3	1.54639	0.88588	8363|8365|201254	H4C11|H4C8|CENPX	-0.473057	0	15	0	0	-5.33265	18.8252
0	1	1	0	0	-3.08255	-5.32231	0	GO:1902600	M0110	2	0	GO Biological Processes	19	proton transmembrane transport		-5.32231	3.24382	5.6104	13391	105	747	19	2.54351	0.576052	498|509|522|529|539|1345|1347|1350|4697|9016|9167|9550|10063|10476|10632|11315|51382|51606|133308	ATP5F1A|ATP5F1C|ATP5PF|ATP6V1E1|ATP5PO|COX6C|COX7A2|COX7C|NDUFA4|SLC25A14|COX7A2L|ATP6V1G1|COX17|ATP5PD|ATP5MG|PARK7|ATP6V1D|ATP6V1H|SLC9B2	-3.07674	0	16	1	1	-5.32231	5.37791
0	0	1	0	0	0	-4.43828	0	GO:0009144	M0010	1	0	GO Biological Processes	19	purine nucleoside triphosphate metabolic process		-4.43828	3.48568	5.14025	13391	72	747	14	1.87416	0.496175	498|509|522|539|1716|4830|5901|8382|10476|10632|51715|55270|79631|221264	ATP5F1A|ATP5F1C|ATP5PF|ATP5PO|DGUOK|NME1|RAN|NME5|ATP5PD|ATP5MG|RAB23|NUDT15|EFL1|AK9	-2.34712	0	16	0	0	-5.32231	5.37791
0	0	1	0	0	0	-4.22371	0	GO:0009205	M0010	1	0	GO Biological Processes	19	purine ribonucleoside triphosphate metabolic process		-4.22371	3.53095	5.00992	13391	66	747	13	1.74029	0.478452	498|509|522|539|1716|4830|5901|8382|10476|10632|51715|79631|221264	ATP5F1A|ATP5F1C|ATP5PF|ATP5PO|DGUOK|NME1|RAN|NME5|ATP5PD|ATP5MG|RAB23|EFL1|AK9	-2.15533	0	16	0	0	-5.32231	5.37791
0	0	1	0	0	0	-3.84783	0	GO:0009141	M0010	1	0	GO Biological Processes	19	nucleoside triphosphate metabolic process		-3.84783	2.9549	4.54807	13391	91	747	15	2.00803	0.51324	498|509|522|539|1716|4830|5901|8382|9519|10476|10632|51715|55270|79631|221264	ATP5F1A|ATP5F1C|ATP5PF|ATP5PO|DGUOK|NME1|RAN|NME5|TBPL1|ATP5PD|ATP5MG|RAB23|NUDT15|EFL1|AK9	-1.83184	0	16	0	0	-5.32231	5.37791
0	0	1	0	0	0	-3.75508	0	GO:0009199	M0010	1	0	GO Biological Processes	19	ribonucleoside triphosphate metabolic process		-3.75508	3.19237	4.56524	13391	73	747	13	1.74029	0.478452	498|509|522|539|1716|4830|5901|8382|10476|10632|51715|79631|221264	ATP5F1A|ATP5F1C|ATP5PF|ATP5PO|DGUOK|NME1|RAN|NME5|ATP5PD|ATP5MG|RAB23|EFL1|AK9	-1.76152	0	16	0	0	-5.32231	5.37791
0	0	1	0	0	0	-3.23441	0	GO:0042776	M0010	1	0	GO Biological Processes	19	mitochondrial ATP synthesis coupled proton transport		-3.23441	5.37791	4.76221	13391	20	747	6	0.803213	0.326591	498|509|522|539|10476|10632	ATP5F1A|ATP5F1C|ATP5PF|ATP5PO|ATP5PD|ATP5MG	-1.34265	0	16	0	0	-5.32231	5.37791
0	0	1	0	0	0	-3.15322	0	GO:0009206	M0010	1	0	GO Biological Processes	19	purine ribonucleoside triphosphate biosynthetic process		-3.15322	3.3197	4.15153	13391	54	747	10	1.33869	0.420487	498|509|522|539|1716|4830|8382|10476|10632|221264	ATP5F1A|ATP5F1C|ATP5PF|ATP5PO|DGUOK|NME1|NME5|ATP5PD|ATP5MG|AK9	-1.28255	0	16	0	0	-5.32231	5.37791
0	0	1	0	0	0	-3.08793	0	GO:0009145	M0010	1	0	GO Biological Processes	19	purine nucleoside triphosphate biosynthetic process		-3.08793	3.25934	4.08092	13391	55	747	10	1.33869	0.420487	498|509|522|539|1716|4830|8382|10476|10632|221264	ATP5F1A|ATP5F1C|ATP5PF|ATP5PO|DGUOK|NME1|NME5|ATP5PD|ATP5MG|AK9	-1.23341	0	16	0	0	-5.32231	5.37791
0	0	1	0	0	0	-2.88103	0	GO:0015985	M0010	1	0	GO Biological Processes	19	energy coupled proton transport, down electrochemical gradient		-2.88103	4.67644	4.28911	13391	23	747	6	0.803213	0.326591	498|509|522|539|10476|10632	ATP5F1A|ATP5F1C|ATP5PF|ATP5PO|ATP5PD|ATP5MG	-1.06628	0	16	0	0	-5.32231	5.37791
0	0	1	0	0	0	-2.88103	0	GO:0015986	M0010	1	0	GO Biological Processes	19	ATP synthesis coupled proton transport		-2.88103	4.67644	4.28911	13391	23	747	6	0.803213	0.326591	498|509|522|539|10476|10632	ATP5F1A|ATP5F1C|ATP5PF|ATP5PO|ATP5PD|ATP5MG	-1.06628	0	16	0	0	-5.32231	5.37791
0	0	1	0	0	0	-2.84735	0	GO:0009142	M0010	1	0	GO Biological Processes	19	nucleoside triphosphate biosynthetic process		-2.84735	2.85783	3.76057	13391	69	747	11	1.47256	0.440711	498|509|522|539|1716|4830|8382|9519|10476|10632|221264	ATP5F1A|ATP5F1C|ATP5PF|ATP5PO|DGUOK|NME1|NME5|TBPL1|ATP5PD|ATP5MG|AK9	-1.04684	0	16	0	0	-5.32231	5.37791
0	0	1	0	0	0	-2.78577	0	GO:0009201	M0010	1	0	GO Biological Processes	19	ribonucleoside triphosphate biosynthetic process		-2.78577	2.98773	3.75068	13391	60	747	10	1.33869	0.420487	498|509|522|539|1716|4830|8382|10476|10632|221264	ATP5F1A|ATP5F1C|ATP5PF|ATP5PO|DGUOK|NME1|NME5|ATP5PD|ATP5MG|AK9	-1.00911	0	16	0	0	-5.32231	5.37791
0	0	1	0	0	0	-2.70955	0	GO:0042407	M0010	1	0	GO Biological Processes	19	cristae formation		-2.70955	3.80256	3.91787	13391	33	747	7	0.937082	0.35252	498|509|522|539|10476|10632|115209	ATP5F1A|ATP5F1C|ATP5PF|ATP5PO|ATP5PD|ATP5MG|OMA1	-0.952344	0	16	0	0	-5.32231	5.37791
0	0	1	0	0	0	-2.57259	0	GO:0006754	M0010	1	0	GO Biological Processes	19	ATP biosynthetic process		-2.57259	3.25934	3.64859	13391	44	747	8	1.07095	0.376605	498|509|522|539|1716|10476|10632|221264	ATP5F1A|ATP5F1C|ATP5PF|ATP5PO|DGUOK|ATP5PD|ATP5MG|AK9	-0.827877	0	16	0	0	-5.32231	5.37791
0	0	1	0	0	0	-2.52757	0	GO:0009117	M0010	1	0	GO Biological Processes	19	nucleotide metabolic process		-2.52757	1.59532	3.03881	13391	427	747	38	5.08701	0.803959	498|509|522|539|669|1716|3094|3735|4830|4837|5136|5162|5571|5634|5901|7372|8086|8382|8803|9200|9519|10476|10632|11097|11315|25996|51715|53371|54981|54995|55270|79631|79717|129401|136332|139596|221264|102157402	ATP5F1A|ATP5F1C|ATP5PF|ATP5PO|BPGM|DGUOK|HINT1|KARS1|NME1|NNMT|PDE1A|PDHB|PRKAG1|PRPS2|RAN|UMPS|AAAS|NME5|SUCLA2|HACD1|TBPL1|ATP5PD|ATP5MG|NUP42|PARK7|REXO2|RAB23|NUP54|NMRK1|OXSM|NUDT15|EFL1|PPCS|NUP35|LRGUK|UPRT|AK9|AK6	-0.789751	0	16	0	0	-5.32231	5.37791
0	0	1	0	0	0	-2.42508	0	GO:0006753	M0010	1	0	GO Biological Processes	19	nucleoside phosphate metabolic process		-2.42508	1.57322	2.94714	13391	433	747	38	5.08701	0.803959	498|509|522|539|669|1716|3094|3735|4830|4837|5136|5162|5571|5634|5901|7372|8086|8382|8803|9200|9519|10476|10632|11097|11315|25996|51715|53371|54981|54995|55270|79631|79717|129401|136332|139596|221264|102157402	ATP5F1A|ATP5F1C|ATP5PF|ATP5PO|BPGM|DGUOK|HINT1|KARS1|NME1|NNMT|PDE1A|PDHB|PRKAG1|PRPS2|RAN|UMPS|AAAS|NME5|SUCLA2|HACD1|TBPL1|ATP5PD|ATP5MG|NUP42|PARK7|REXO2|RAB23|NUP54|NMRK1|OXSM|NUDT15|EFL1|PPCS|NUP35|LRGUK|UPRT|AK9|AK6	-0.710821	0	16	0	0	-5.32231	5.37791
0	0	1	0	0	0	-2.11676	0	GO:0009165	M0010	1	0	GO Biological Processes	19	nucleotide biosynthetic process		-2.11676	1.77573	2.76722	13391	212	747	21	2.81124	0.604779	498|509|522|539|1716|3735|4830|4837|5162|5634|7372|8382|9200|9519|10476|10632|54981|79717|139596|221264|102157402	ATP5F1A|ATP5F1C|ATP5PF|ATP5PO|DGUOK|KARS1|NME1|NNMT|PDHB|PRPS2|UMPS|NME5|HACD1|TBPL1|ATP5PD|ATP5MG|NMRK1|PPCS|UPRT|AK9|AK6	-0.526031	0	16	0	0	-5.32231	5.37791
0	0	1	0	0	0	-2.09425	0	GO:1901293	M0010	1	0	GO Biological Processes	19	nucleoside phosphate biosynthetic process		-2.09425	1.76739	2.74403	13391	213	747	21	2.81124	0.604779	498|509|522|539|1716|3735|4830|4837|5162|5634|7372|8382|9200|9519|10476|10632|54981|79717|139596|221264|102157402	ATP5F1A|ATP5F1C|ATP5PF|ATP5PO|DGUOK|KARS1|NME1|NNMT|PDHB|PRPS2|UMPS|NME5|HACD1|TBPL1|ATP5PD|ATP5MG|NMRK1|PPCS|UPRT|AK9|AK6	-0.518387	0	16	0	0	-5.32231	5.37791
0	0	1	0	0	0	-2.00831	0	GO:0009259	M0010	1	0	GO Biological Processes	19	ribonucleotide metabolic process		-2.00831	1.5679	2.58975	13391	343	747	30	4.01606	0.718355	498|509|522|539|669|1716|3094|4830|5136|5162|5571|5634|5901|7372|8086|8382|8803|9200|10476|10632|11097|51715|53371|54995|79631|79717|129401|136332|139596|221264	ATP5F1A|ATP5F1C|ATP5PF|ATP5PO|BPGM|DGUOK|HINT1|NME1|PDE1A|PDHB|PRKAG1|PRPS2|RAN|UMPS|AAAS|NME5|SUCLA2|HACD1|ATP5PD|ATP5MG|NUP42|RAB23|NUP54|OXSM|EFL1|PPCS|NUP35|LRGUK|UPRT|AK9	-0.477057	0	16	0	0	-5.32231	5.37791
0	0	1	0	0	0	-4.96992	0	GO:1904869	M0010	1	0	GO Biological Processes	19	regulation of protein localization to Cajal body		-4.96992	9.77802	7.07902	13391	11	747	6	0.803213	0.326591	908|6950|10575|10576|10694|51574	CCT6A|TCP1|CCT4|CCT2|CCT8|LARP7	-2.7878	0	17	1	1	-4.96992	10.7558
0	0	1	0	0	0	-4.96992	0	GO:1904871	M0010	1	0	GO Biological Processes	19	positive regulation of protein localization to Cajal body		-4.96992	9.77802	7.07902	13391	11	747	6	0.803213	0.326591	908|6950|10575|10576|10694|51574	CCT6A|TCP1|CCT4|CCT2|CCT8|LARP7	-2.7878	0	17	0	0	-4.96992	10.7558
0	0	1	0	0	0	-4.6899	0	GO:1903405	M0010	1	0	GO Biological Processes	19	protein localization to nuclear body		-4.6899	8.96319	6.70771	13391	12	747	6	0.803213	0.326591	908|6950|10575|10576|10694|51574	CCT6A|TCP1|CCT4|CCT2|CCT8|LARP7	-2.56312	0	17	0	0	-4.96992	10.7558
0	0	1	0	0	0	-4.6899	0	GO:1904816	M0010	1	0	GO Biological Processes	19	positive regulation of protein localization to chromosome, telomeric region		-4.6899	8.96319	6.70771	13391	12	747	6	0.803213	0.326591	908|6950|10575|10576|10694|26354	CCT6A|TCP1|CCT4|CCT2|CCT8|GNL3	-2.56312	0	17	0	0	-4.96992	10.7558
0	0	1	0	0	0	-4.6899	0	GO:1904867	M0010	1	0	GO Biological Processes	19	protein localization to Cajal body		-4.6899	8.96319	6.70771	13391	12	747	6	0.803213	0.326591	908|6950|10575|10576|10694|51574	CCT6A|TCP1|CCT4|CCT2|CCT8|LARP7	-2.56312	0	17	0	0	-4.96992	10.7558
0	0	1	0	0	0	-4.01905	0	GO:1904874	M0010	1	0	GO Biological Processes	19	positive regulation of telomerase RNA localization to Cajal body		-4.37249	4.32433	5.17045	13391	15	1858	9	0.484392	0.161072	908|6950|10574|10575|10576|10694|10856|55164|92345	CCT6A|TCP1|CCT7|CCT4|CCT2|CCT8|RUVBL2|SHQ1|NAF1	-1.60889	0	17	0	0	-4.96992	10.7558
0	0	1	0	0	0	-4.21996	0	GO:1904814	M0010	1	0	GO Biological Processes	19	regulation of protein localization to chromosome, telomeric region		-4.21996	7.68273	6.08061	13391	14	747	6	0.803213	0.326591	908|6950|10575|10576|10694|26354	CCT6A|TCP1|CCT4|CCT2|CCT8|GNL3	-2.15533	0	17	0	0	-4.96992	10.7558
0	0	1	0	0	0	-4.21996	0	GO:1990173	M0010	1	0	GO Biological Processes	19	protein localization to nucleoplasm		-4.21996	7.68273	6.08061	13391	14	747	6	0.803213	0.326591	908|6950|10575|10576|10694|51574	CCT6A|TCP1|CCT4|CCT2|CCT8|LARP7	-2.15533	0	17	0	0	-4.96992	10.7558
0	0	1	0	0	0	-3.97398	0	GO:1904851	M0010	1	0	GO Biological Processes	19	positive regulation of establishment of protein localization to telomere		-3.97398	8.96319	6.12281	13391	10	747	5	0.669344	0.298336	908|6950|10575|10576|10694	CCT6A|TCP1|CCT4|CCT2|CCT8	-1.94039	0	17	0	0	-4.96992	10.7558
0	0	1	0	0	0	-3.73113	0	GO:0070203	M0010	1	0	GO Biological Processes	19	regulation of establishment of protein localization to telomere		-3.73113	8.14835	5.76478	13391	11	747	5	0.669344	0.298336	908|6950|10575|10576|10694	CCT6A|TCP1|CCT4|CCT2|CCT8	-1.7403	0	17	0	0	-4.96992	10.7558
0	0	1	0	0	0	-3.51246	0	GO:1904872	M0010	1	0	GO Biological Processes	19	regulation of telomerase RNA localization to Cajal body		-3.5562	3.60361	4.43649	13391	18	1858	9	0.484392	0.161072	908|6950|10574|10575|10576|10694|10856|55164|92345	CCT6A|TCP1|CCT7|CCT4|CCT2|CCT8|RUVBL2|SHQ1|NAF1	-0.838358	0	17	0	0	-4.96992	10.7558
0	0	1	0	0	0	-3.51742	0	GO:0070202	M0010	1	0	GO Biological Processes	19	regulation of establishment of protein localization to chromosome		-3.51742	7.46932	5.44936	13391	12	747	5	0.669344	0.298336	908|6950|10575|10576|10694	CCT6A|TCP1|CCT4|CCT2|CCT8	-1.5496	0	17	0	0	-4.96992	10.7558
0	0	1	0	0	0	-3.36849	0	GO:0090670	M0010	1	0	GO Biological Processes	19	RNA localization to Cajal body		-3.36849	5.66096	4.94154	13391	19	747	6	0.803213	0.326591	908|6950|10575|10576|10694|55164	CCT6A|TCP1|CCT4|CCT2|CCT8|SHQ1	-1.43599	0	17	0	0	-4.96992	10.7558
0	0	1	0	0	0	-3.36849	0	GO:0090671	M0010	1	0	GO Biological Processes	19	telomerase RNA localization to Cajal body		-3.36849	5.66096	4.94154	13391	19	747	6	0.803213	0.326591	908|6950|10575|10576|10694|55164	CCT6A|TCP1|CCT4|CCT2|CCT8|SHQ1	-1.43599	0	17	0	0	-4.96992	10.7558
0	0	1	0	0	0	-3.36849	0	GO:0090672	M0010	1	0	GO Biological Processes	19	telomerase RNA localization		-3.36849	5.66096	4.94154	13391	19	747	6	0.803213	0.326591	908|6950|10575|10576|10694|55164	CCT6A|TCP1|CCT4|CCT2|CCT8|SHQ1	-1.43599	0	17	0	0	-4.96992	10.7558
0	0	1	0	0	0	-3.36849	0	GO:0090685	M0010	1	0	GO Biological Processes	19	RNA localization to nucleus		-3.36849	5.66096	4.94154	13391	19	747	6	0.803213	0.326591	908|6950|10575|10576|10694|55164	CCT6A|TCP1|CCT4|CCT2|CCT8|SHQ1	-1.43599	0	17	0	0	-4.96992	10.7558
0	0	1	0	0	0	-3.06948	0	GO:0032206	M0010	1	0	GO Biological Processes	19	positive regulation of telomere maintenance		-3.06948	3.50733	4.14038	13391	46	747	9	1.20482	0.39918	908|4683|5570|5588|6950|10575|10576|10694|26354	CCT6A|NBN|PKIB|PRKCQ|TCP1|CCT4|CCT2|CCT8|GNL3	-1.22283	0	17	0	0	-4.96992	10.7558
0	0	1	0	0	0	-2.23749	0	GO:0032204	M0010	1	0	GO Biological Processes	19	regulation of telomere maintenance		-2.91867	2.0302	3.49334	13391	71	1858	20	1.07643	0.239397	908|3178|4683|5371|5570|5588|5976|6714|6950|10574|10575|10576|10694|23293|26354|55226|55869|56252|84464|92345	CCT6A|HNRNPA1|NBN|PML|PKIB|PRKCQ|UPF1|SRC|TCP1|CCT7|CCT4|CCT2|CCT8|SMG6|GNL3|NAT10|HDAC8|YLPM1|SLX4|NAF1	-0.413911	0	17	0	0	-4.96992	10.7558
0	0	1	0	0	0	-2.89295	0	GO:0050821	M0010	1	0	GO Biological Processes	19	protein stabilization		-2.89295	2.1557	3.55184	13391	158	747	19	2.54351	0.576052	819|908|1022|6950|7341|8575|9349|9532|10575|10576|10694|11235|11315|23515|23560|23673|55294|56912|83548	CAMLG|CCT6A|CDK7|TCP1|SUMO1|PRKRA|RPL23|BAG2|CCT4|CCT2|CCT8|PDCD10|PARK7|MORC3|GTPBP4|STX12|FBXW7|IFT46|COG3	-1.07457	0	17	0	0	-4.96992	10.7558
0	0	1	0	0	0	-2.87813	0	GO:0032212	M0010	1	0	GO Biological Processes	19	positive regulation of telomere maintenance via telomerase		-2.87813	4.04789	4.12938	13391	31	747	7	0.937082	0.35252	908|5570|5588|6950|10575|10576|10694	CCT6A|PKIB|PRKCQ|TCP1|CCT4|CCT2|CCT8	-1.06519	0	17	0	0	-4.96992	10.7558
0	0	1	0	0	0	-2.85704	0	GO:0070200	M0010	1	0	GO Biological Processes	19	establishment of protein localization to telomere		-2.85704	5.60199	4.4768	13391	16	747	5	0.669344	0.298336	908|6950|10575|10576|10694	CCT6A|TCP1|CCT4|CCT2|CCT8	-1.05019	0	17	0	0	-4.96992	10.7558
0	0	1	0	0	0	-2.79905	0	GO:0090666	M0010	1	0	GO Biological Processes	19	scaRNA localization to Cajal body		-2.79905	10.7558	5.30312	13391	5	747	3	0.401606	0.231402	6950|10575|10576	TCP1|CCT4|CCT2	-1.01907	0	17	0	0	-4.96992	10.7558
0	0	1	0	0	0	-2.70955	0	GO:1904358	M0010	1	0	GO Biological Processes	19	positive regulation of telomere maintenance via telomere lengthening		-2.70955	3.80256	3.91787	13391	33	747	7	0.937082	0.35252	908|5570|5588|6950|10575|10576|10694	CCT6A|PKIB|PRKCQ|TCP1|CCT4|CCT2|CCT8	-0.952344	0	17	0	0	-4.96992	10.7558
0	0	1	0	0	0	-2.0829	0	GO:0032200	M0010	1	0	GO Biological Processes	19	telomere organization		-2.55091	1.65499	3.06999	13391	135	1858	31	1.66846	0.297154	908|3178|4683|5371|5570|5588|5889|5976|5984|6118|6714|6950|8351|8363|8365|10574|10575|10576|10694|23137|23293|26354|51002|55226|55869|56252|56655|64858|84464|92345|286053	CCT6A|HNRNPA1|NBN|PML|PKIB|PRKCQ|RAD51C|UPF1|RFC4|RPA2|SRC|TCP1|H3C4|H4C11|H4C8|CCT7|CCT4|CCT2|CCT8|SMC5|SMG6|GNL3|TPRKB|NAT10|HDAC8|YLPM1|POLE4|DCLRE1B|SLX4|NAF1|NSMCE2	-0.182028	0	17	0	0	-4.96992	10.7558
0	0	1	0	0	0	-2.50456	0	GO:0009566	M0010	1	0	GO Biological Processes	19	fertilization		-2.50456	2.4726	3.34937	13391	87	747	12	1.60643	0.459995	2743|6950|7225|7993|8086|10575|10576|10694|11315|53340|55585|119710	GLRB|TCP1|TRPC6|UBXN8|AAAS|CCT4|CCT2|CCT8|PARK7|SPA17|UBE2Q1|IFTAP	-0.776983	0	17	0	0	-4.96992	10.7558
0	0	1	0	0	0	-2.49237	0	GO:0007339	M0010	1	0	GO Biological Processes	19	binding of sperm to zona pellucida		-2.49237	4.71747	3.94125	13391	19	747	5	0.669344	0.298336	6950|10575|10576|10694|53340	TCP1|CCT4|CCT2|CCT8|SPA17	-0.767239	0	17	0	0	-4.96992	10.7558
0	0	1	0	0	0	-2.41245	0	GO:0070198	M0010	1	0	GO Biological Processes	19	protein localization to chromosome, telomeric region		-2.41245	3.84137	3.65816	13391	28	747	6	0.803213	0.326591	908|6950|10575|10576|10694|26354	CCT6A|TCP1|CCT4|CCT2|CCT8|GNL3	-0.706633	0	17	0	0	-4.96992	10.7558
0	0	1	0	0	0	-2.14122	0	GO:0000723	M0010	1	0	GO Biological Processes	19	telomere maintenance		-2.36604	1.62569	2.91062	13391	133	1858	30	1.61464	0.292402	908|3178|4683|5371|5570|5588|5889|5976|5984|6118|6714|6950|8363|8365|10574|10575|10576|10694|23137|23293|26354|51002|55226|55869|56252|56655|64858|84464|92345|286053	CCT6A|HNRNPA1|NBN|PML|PKIB|PRKCQ|RAD51C|UPF1|RFC4|RPA2|SRC|TCP1|H4C11|H4C8|CCT7|CCT4|CCT2|CCT8|SMC5|SMG6|GNL3|TPRKB|NAT10|HDAC8|YLPM1|POLE4|DCLRE1B|SLX4|NAF1|NSMCE2	-0.0518194	0	17	0	0	-4.96992	10.7558
0	0	1	0	0	0	-2.32708	0	GO:0007338	M0010	1	0	GO Biological Processes	19	single fertilization		-2.32708	2.59802	3.23468	13391	69	747	10	1.33869	0.420487	2743|6950|7225|7993|10575|10576|10694|11315|53340|119710	GLRB|TCP1|TRPC6|UBXN8|CCT4|CCT2|CCT8|PARK7|SPA17|IFTAP	-0.658462	0	17	0	0	-4.96992	10.7558
0	0	1	0	0	0	-2.24353	0	GO:2000573	M0010	1	0	GO Biological Processes	19	positive regulation of DNA biosynthetic process		-2.24353	2.68896	3.18692	13391	60	747	9	1.20482	0.39918	908|5570|5588|5984|6950|10575|10576|10694|79075	CCT6A|PKIB|PRKCQ|RFC4|TCP1|CCT4|CCT2|CCT8|DSCC1	-0.607281	0	17	0	0	-4.96992	10.7558
0	0	1	0	0	0	-2.11121	0	GO:0035036	M0010	1	0	GO Biological Processes	19	sperm-egg recognition		-2.11121	3.89704	3.37982	13391	23	747	5	0.669344	0.298336	6950|10575|10576|10694|53340	TCP1|CCT4|CCT2|CCT8|SPA17	-0.523706	0	17	0	0	-4.96992	10.7558
0	0	1	0	0	0	-2.02975	0	GO:0070199	M0010	1	0	GO Biological Processes	19	establishment of protein localization to chromosome		-2.02975	3.73466	3.25912	13391	24	747	5	0.669344	0.298336	908|6950|10575|10576|10694	CCT6A|TCP1|CCT4|CCT2|CCT8	-0.490886	0	17	0	0	-4.96992	10.7558
0	0	1	0	0	0	-4.84331	0	GO:0016226	M0010	1	0	GO Biological Processes	19	iron-sulfur cluster assembly		-4.84331	6.51868	6.29659	13391	22	747	8	1.07095	0.376605	3313|10539|23479|27247|57128|80224|81689|84191	HSPA9|GLRX3|ISCU|NFU1|LYRM4|NUBPL|ISCA1|CIAO2A	-2.68178	0	18	1	1	-4.84331	6.89476
0	0	1	0	0	0	-4.84331	0	GO:0031163	M0010	1	0	GO Biological Processes	19	metallo-sulfur cluster assembly		-4.84331	6.51868	6.29659	13391	22	747	8	1.07095	0.376605	3313|10539|23479|27247|57128|80224|81689|84191	HSPA9|GLRX3|ISCU|NFU1|LYRM4|NUBPL|ISCA1|CIAO2A	-2.68178	0	18	0	0	-4.84331	6.89476
0	0	1	0	0	0	-3.32691	0	GO:0097428	M0010	1	0	GO Biological Processes	19	protein maturation by iron-sulfur cluster transfer		-3.32691	6.89476	5.16833	13391	13	747	5	0.669344	0.298336	10539|27247|57002|81689|84191	GLRX3|NFU1|YAE1|ISCA1|CIAO2A	-1.41298	0	18	0	0	-4.84331	6.89476
0	0	0	1	0	0	0	-4.75751	GO:0051056	M0001	1	0	GO Biological Processes	19	regulation of small GTPase mediated signal transduction		-4.75751	2.34589	4.89448	13391	267	620	29	4.67742	0.848018	27|867|1399|2245|2889|2909|5923|6714|7204|8216|8567|8660|8729|8831|9181|9826|9828|9901|9909|9922|10982|22898|23094|23096|23636|64411|117289|153090|440073	ABL2|CBL|CRKL|FGD1|RAPGEF1|ARHGAP35|RASGRF1|SRC|TRIO|LZTR1|MADD|IRS2|GBF1|SYNGAP1|ARHGEF2|ARHGEF11|ARHGEF17|SRGAP3|DENND4B|IQSEC1|MAPRE2|DENND3|SIPA1L3|IQSEC2|NUP62|ARAP3|TAGAP|DAB2IP|IQSEC3	-2.61563	0	19	1	1	-4.75751	3.35975
0	0	0	1	0	0	0	-4.38293	GO:0046578	M0001	1	0	GO Biological Processes	19	regulation of Ras protein signal transduction		-4.38293	2.73397	4.83076	13391	158	620	20	3.22581	0.709583	27|867|1399|2889|2909|5923|8216|8567|8660|8729|8831|9181|9909|9922|10982|22898|23096|23636|153090|440073	ABL2|CBL|CRKL|RAPGEF1|ARHGAP35|RASGRF1|LZTR1|MADD|IRS2|GBF1|SYNGAP1|ARHGEF2|DENND4B|IQSEC1|MAPRE2|DENND3|IQSEC2|NUP62|DAB2IP|IQSEC3	-2.29518	0	19	0	0	-4.75751	3.35975
0	0	0	1	0	0	0	-3.8608	GO:0007264	M0001	1	0	GO Biological Processes	19	small GTPase mediated signal transduction		-3.8608	1.8982	4.12587	13391	421	620	37	5.96774	0.951366	27|867|1399|1600|1795|2245|2889|2909|5923|6714|7204|8216|8567|8660|8729|8831|8844|8936|9181|9826|9828|9901|9909|9922|10602|10982|22898|23094|23096|23636|27289|64411|79567|117289|153090|283455|440073	ABL2|CBL|CRKL|DAB1|DOCK3|FGD1|RAPGEF1|ARHGAP35|RASGRF1|SRC|TRIO|LZTR1|MADD|IRS2|GBF1|SYNGAP1|KSR1|WASF1|ARHGEF2|ARHGEF11|ARHGEF17|SRGAP3|DENND4B|IQSEC1|CDC42EP3|MAPRE2|DENND3|SIPA1L3|IQSEC2|NUP62|RND1|ARAP3|RIPOR1|TAGAP|DAB2IP|KSR2|IQSEC3	-1.84193	0	19	0	0	-4.75751	3.35975
0	0	0	1	0	0	0	-3.20894	GO:0007265	M0001	1	0	GO Biological Processes	19	Ras protein signal transduction		-3.20894	1.99843	3.72685	13391	281	620	26	4.19355	0.804993	27|867|1399|2889|2909|5923|8216|8567|8660|8729|8831|8844|8936|9181|9826|9909|9922|10602|10982|22898|23096|23636|79567|153090|283455|440073	ABL2|CBL|CRKL|RAPGEF1|ARHGAP35|RASGRF1|LZTR1|MADD|IRS2|GBF1|SYNGAP1|KSR1|WASF1|ARHGEF2|ARHGEF11|DENND4B|IQSEC1|CDC42EP3|MAPRE2|DENND3|IQSEC2|NUP62|RIPOR1|DAB2IP|KSR2|IQSEC3	-1.33107	0	19	0	0	-4.75751	3.35975
0	0	0	1	0	0	0	-2.36476	GO:0046580	M0001	1	0	GO Biological Processes	19	negative regulation of Ras protein signal transduction		-2.36476	3.35975	3.49358	13391	45	620	7	1.12903	0.424318	27|2889|2909|8216|8831|23636|153090	ABL2|RAPGEF1|ARHGAP35|LZTR1|SYNGAP1|NUP62|DAB2IP	-0.677653	0	19	0	0	-4.75751	3.35975
0	0	0	1	0	0	0	-2.11739	GO:1902532	M0001	1	0	GO Biological Processes	19	negative regulation of intracellular signal transduction		-2.11739	1.61431	2.70556	13391	388	620	29	4.67742	0.848018	27|493|1849|1850|2889|2909|2931|3480|5606|5795|6714|8216|8531|8831|9181|11113|22941|23005|23295|23636|55654|64784|65268|80824|117584|153090|153769|161725|197358	ABL2|ATP2B4|DUSP7|DUSP8|RAPGEF1|ARHGAP35|GSK3A|IGF1R|MAP2K3|PTPRJ|SRC|LZTR1|YBX3|SYNGAP1|ARHGEF2|CIT|SHANK2|MAPKBP1|MGRN1|NUP62|TMEM127|CRTC3|WNK2|DUSP16|RFFL|DAB2IP|SH3RF2|OTUD7A|NLRC3	-0.526031	0	19	0	0	-4.75751	3.35975
0	0	0	1	0	0	0	-2.01588	GO:0051058	M0001	1	0	GO Biological Processes	19	negative regulation of small GTPase mediated signal transduction		-2.01588	2.90748	3.0365	13391	52	620	7	1.12903	0.424318	27|2889|2909|8216|8831|23636|153090	ABL2|RAPGEF1|ARHGAP35|LZTR1|SYNGAP1|NUP62|DAB2IP	-0.483679	0	19	0	0	-4.75751	3.35975
0	0	0	1	0	0	0	-4.70742	GO:0098742	M0001	1	0	GO Biological Processes	19	cell-cell adhesion via plasma-membrane adhesion molecules		-4.70742	2.57891	4.96944	13391	201	620	24	3.87097	0.774714	1600|1951|1952|2196|3897|5097|5802|9752|11122|22883|25930|26011|26167|54660|56097|56121|56133|56136|57451|64405|92211|137970|145581|152404	DAB1|CELSR3|CELSR2|FAT2|L1CAM|PCDH1|PTPRS|PCDHA9|PTPRT|CLSTN1|PTPN23|TENM4|PCDHB5|PCDHB18P|PCDHGC5|PCDHB15|PCDHB2|PCDHA13|TENM2|CDH22|CDHR1|UNC5D|LRFN5|IGSF11	-2.56936	0	20	1	1	-4.70742	2.81718
0	0	0	1	0	0	0	-4.17514	GO:0007156	M0001	1	0	GO Biological Processes	19	homophilic cell adhesion via plasma membrane adhesion molecules		-4.17514	2.81718	4.72775	13391	138	620	18	2.90323	0.67429	1951|1952|2196|3897|5097|9752|11122|22883|25930|26167|54660|56097|56121|56133|56136|64405|92211|152404	CELSR3|CELSR2|FAT2|L1CAM|PCDH1|PCDHA9|PTPRT|CLSTN1|PTPN23|PCDHB5|PCDHB18P|PCDHGC5|PCDHB15|PCDHB2|PCDHA13|CDH22|CDHR1|IGSF11	-2.11707	0	20	0	0	-4.70742	2.81718
0	0	0	1	0	0	0	-4.58362	GO:0034762	M0001	1	0	GO Biological Processes	19	regulation of transmembrane transport		-4.58362	2.03153	4.63866	13391	404	620	38	6.12903	0.963309	60|493|610|773|774|777|1729|1742|2902|2903|2931|3064|3667|3745|3746|3748|3750|3752|3786|3787|5923|8514|8660|8864|8911|9132|9722|22941|23072|23327|25999|55800|56479|57190|57657|65268|342667|729956	ACTB|ATP2B4|HCN2|CACNA1A|CACNA1B|CACNA1E|DIAPH1|DLG4|GRIN1|GRIN2A|GSK3A|HTT|IRS1|KCNB1|KCNC1|KCNC3|KCND1|KCND3|KCNQ3|KCNS1|RASGRF1|KCNAB2|IRS2|PER2|CACNA1I|KCNQ4|NOS1AP|SHANK2|HECW1|NEDD4L|CLIP3|SCN3B|KCNQ5|SELENON|HCN3|WNK2|STAC2|SHISA7	-2.47145	0	21	1	1	-4.58362	2.66474
0	0	0	1	0	0	0	-4.34541	GO:0034765	M0001	1	0	GO Biological Processes	19	regulation of ion transmembrane transport		-4.34541	2.00286	4.48086	13391	399	620	37	5.96774	0.951366	493|610|773|774|777|1729|1742|2902|2903|2931|3064|3667|3745|3746|3748|3750|3752|3786|3787|5923|8514|8660|8864|8911|9132|9722|22941|23072|23327|25999|55800|56479|57190|57657|65268|342667|729956	ATP2B4|HCN2|CACNA1A|CACNA1B|CACNA1E|DIAPH1|DLG4|GRIN1|GRIN2A|GSK3A|HTT|IRS1|KCNB1|KCNC1|KCNC3|KCND1|KCND3|KCNQ3|KCNS1|RASGRF1|KCNAB2|IRS2|PER2|CACNA1I|KCNQ4|NOS1AP|SHANK2|HECW1|NEDD4L|CLIP3|SCN3B|KCNQ5|SELENON|HCN3|WNK2|STAC2|SHISA7	-2.26104	0	21	0	0	-4.58362	2.66474
0	0	0	1	0	0	0	-4.04127	GO:0071805	M0001	1	0	GO Biological Processes	19	potassium ion transmembrane transport		-4.04127	2.66474	4.57809	13391	154	620	19	3.06452	0.692192	610|3745|3746|3748|3750|3752|3786|3787|6553|8514|9132|9722|23327|56479|57468|57657|65268|84561|389015	HCN2|KCNB1|KCNC1|KCNC3|KCND1|KCND3|KCNQ3|KCNS1|SLC9A5|KCNAB2|KCNQ4|NOS1AP|NEDD4L|KCNQ5|SLC12A5|HCN3|WNK2|SLC12A8|SLC9A4	-1.9986	0	21	0	0	-4.58362	2.66474
0	0	0	1	0	0	0	-3.50871	GO:0006813	M0001	1	0	GO Biological Processes	19	potassium ion transport		-3.50871	2.42822	4.11684	13391	169	620	19	3.06452	0.692192	610|3745|3746|3748|3750|3752|3786|3787|6553|8514|9132|9722|23327|56479|57468|57657|65268|84561|389015	HCN2|KCNB1|KCNC1|KCNC3|KCND1|KCND3|KCNQ3|KCNS1|SLC9A5|KCNAB2|KCNQ4|NOS1AP|NEDD4L|KCNQ5|SLC12A5|HCN3|WNK2|SLC12A8|SLC9A4	-1.54675	0	21	0	0	-4.58362	2.66474
0	0	0	1	0	0	0	-2.79492	GO:0098662	M0001	1	0	GO Biological Processes	19	inorganic cation transmembrane transport		-2.79492	1.63007	3.26108	13391	530	620	40	6.45161	0.986635	491|493|610|773|774|777|1317|1729|2902|2903|3064|3745|3746|3748|3750|3752|3786|3787|6543|6553|7781|8514|8911|9132|9722|23072|23327|55800|56479|57030|57190|57468|57657|65268|79085|81615|84561|342667|388662|389015	ATP2B2|ATP2B4|HCN2|CACNA1A|CACNA1B|CACNA1E|SLC31A1|DIAPH1|GRIN1|GRIN2A|HTT|KCNB1|KCNC1|KCNC3|KCND1|KCND3|KCNQ3|KCNS1|SLC8A2|SLC9A5|SLC30A3|KCNAB2|CACNA1I|KCNQ4|NOS1AP|HECW1|NEDD4L|SCN3B|KCNQ5|SLC17A7|SELENON|SLC12A5|HCN3|WNK2|SLC25A23|TMEM163|SLC12A8|STAC2|SLC6A17|SLC9A4	-1.0166	0	21	0	0	-4.58362	2.66474
0	0	0	1	0	0	0	-3.95507	GO:0030029	M0001	1	0	GO Biological Processes	19	actin filament-based process		-3.95507	1.7378	4.10603	13391	609	620	49	7.90323	1.0835	27|60|87|119|1729|1809|2036|2245|2909|3752|4088|4739|4916|6714|8394|8522|8936|9087|9181|9722|9788|9826|9828|9922|10602|11113|23096|23164|23242|23327|23384|23396|27289|54434|54566|55800|57591|57619|64423|85462|85464|89848|123720|133522|147179|221692|440073|541468|644150	ABL2|ACTB|ACTN1|ADD2|DIAPH1|DPYSL3|EPB41L1|FGD1|ARHGAP35|KCND3|SMAD3|NEDD9|NTRK3|SRC|PIP5K1A|GAS7|WASF1|TMSB4Y|ARHGEF2|NOS1AP|MTSS1|ARHGEF11|ARHGEF17|IQSEC1|CDC42EP3|CIT|IQSEC2|MPRIP|COBL|NEDD4L|SPECC1L|PIP5K1C|RND1|SSH1|EPB41L4B|SCN3B|MRTFA|SHROOM3|INF2|FHDC1|SSH2|FCHSD1|WHAMM|PPARGC1B|WIPF2|PHACTR1|IQSEC3|LURAP1|WIPF3	-1.92721	0	22	1	1	-3.95507	1.75662
0	0	0	1	0	0	0	-3.7085	GO:0030036	M0001	1	0	GO Biological Processes	19	actin cytoskeleton organization		-3.7085	1.75662	3.95818	13391	541	620	44	7.09677	1.03122	27|60|87|119|1729|1809|2036|2245|2909|4088|4739|4916|6714|8394|8522|8936|9087|9181|9722|9788|9826|9828|9922|10602|11113|23096|23164|23242|23384|23396|27289|54434|54566|57591|57619|64423|85462|85464|89848|123720|133522|221692|440073|541468	ABL2|ACTB|ACTN1|ADD2|DIAPH1|DPYSL3|EPB41L1|FGD1|ARHGAP35|SMAD3|NEDD9|NTRK3|SRC|PIP5K1A|GAS7|WASF1|TMSB4Y|ARHGEF2|NOS1AP|MTSS1|ARHGEF11|ARHGEF17|IQSEC1|CDC42EP3|CIT|IQSEC2|MPRIP|COBL|SPECC1L|PIP5K1C|RND1|SSH1|EPB41L4B|MRTFA|SHROOM3|INF2|FHDC1|SSH2|FCHSD1|WHAMM|PPARGC1B|PHACTR1|IQSEC3|LURAP1	-1.72036	0	22	0	0	-3.95507	1.75662
0	1	0	0	0	-3.79882	0	0	GO:0040015	M0100	1	0	GO Biological Processes	19	negative regulation of multicellular organism growth		-3.79882	25.8847	8.53598	13391	8	194	3	1.54639	0.88588	153|5641|8835	ADRB1|LGMN|SOCS2	-1.7959	0	23	1	1	-3.79882	25.8847
0	1	0	0	0	-3.38083	0	0	GO:0040014	M0100	1	0	GO Biological Processes	19	regulation of multicellular organism growth		-3.38083	7.84384	5.513	13391	44	194	5	2.57732	1.13766	153|5479|5641|8835|27429	ADRB1|PPIB|LGMN|SOCS2|HTRA2	-1.43872	0	23	0	0	-3.79882	25.8847
1	0	0	0	-3.79496	0	0	0	GO:0035112	M1000	1	0	GO Biological Processes	19	genitalia morphogenesis		-3.79496	23.4245	8.13107	13391	5	343	3	0.874636	0.502758	4040|10388|25836	LRP6|SYCP2|NIPBL	-1.7959	0	24	1	1	-3.79496	23.4245
1	0	0	0	-2.30845	0	0	0	GO:0060039	M1000	1	0	GO Biological Processes	19	pericardium development		-2.30845	8.36589	4.4707	13391	14	343	3	0.874636	0.502758	4040|29072|57493	LRP6|SETD2|HEG1	-0.644975	0	24	0	0	-3.79496	23.4245
1	0	0	0	-3.79496	0	0	0	GO:0071599	M1000	1	0	GO Biological Processes	19	otic vesicle development		-3.79496	23.4245	8.13107	13391	5	343	3	0.874636	0.502758	5629|54806|80184	PROX1|AHI1|CEP290	-1.7959	0	25	1	1	-3.79496	23.4245
1	0	0	0	-3.6885	0	0	0	GO:0048568	M1000	1	0	GO Biological Processes	19	embryonic organ development		-3.6885	2.69794	4.35788	13391	246	343	17	4.95627	1.1719	2186|4040|5311|5629|5930|6299|10818|23493|25836|26005|29072|51057|54806|55112|79805|80184|204851	BPTF|LRP6|PKD2|PROX1|RBBP6|SALL1|FRS2|HEY2|NIPBL|C2CD3|SETD2|WDPCP|AHI1|DYNC2I1|VASH2|CEP290|HIPK1	-1.70839	0	25	0	0	-3.79496	23.4245
1	0	0	0	-3.50226	0	0	0	GO:0060059	M1000	1	0	GO Biological Processes	19	embryonic retina morphogenesis in camera-type eye		-3.50226	19.5204	7.35669	13391	6	343	3	0.874636	0.502758	4040|5629|204851	LRP6|PROX1|HIPK1	-1.54283	0	25	0	0	-3.79496	23.4245
1	0	0	0	-3.33574	0	0	0	GO:0048596	M1000	1	0	GO Biological Processes	19	embryonic camera-type eye morphogenesis		-3.33574	10.4109	5.9126	13391	15	343	4	1.16618	0.57968	4040|5629|10818|204851	LRP6|PROX1|FRS2|HIPK1	-1.41855	0	25	0	0	-3.79496	23.4245
1	0	0	0	-3.31967	0	0	0	GO:0048562	M1000	1	0	GO Biological Processes	19	embryonic organ morphogenesis		-3.31967	3.12327	4.23989	13391	150	343	12	3.49854	0.992118	4040|5311|5629|10818|25836|26005|29072|51057|54806|55112|80184|204851	LRP6|PKD2|PROX1|FRS2|NIPBL|C2CD3|SETD2|WDPCP|AHI1|DYNC2I1|CEP290|HIPK1	-1.40801	0	25	0	0	-3.79496	23.4245
1	0	0	0	-3.26754	0	0	0	GO:0060788	M1000	1	0	GO Biological Processes	19	ectodermal placode formation		-3.26754	16.7318	6.74993	13391	7	343	3	0.874636	0.502758	5629|10718|10818	PROX1|NRG3|FRS2	-1.36925	0	25	0	0	-3.79496	23.4245
1	0	0	0	-3.26754	0	0	0	GO:0071696	M1000	1	0	GO Biological Processes	19	ectodermal placode development		-3.26754	16.7318	6.74993	13391	7	343	3	0.874636	0.502758	5629|10718|10818	PROX1|NRG3|FRS2	-1.36925	0	25	0	0	-3.79496	23.4245
1	0	0	0	-3.26754	0	0	0	GO:0071697	M1000	1	0	GO Biological Processes	19	ectodermal placode morphogenesis		-3.26754	16.7318	6.74993	13391	7	343	3	0.874636	0.502758	5629|10718|10818	PROX1|NRG3|FRS2	-1.36925	0	25	0	0	-3.79496	23.4245
1	0	0	0	-2.82954	0	0	0	GO:0048048	M1000	1	0	GO Biological Processes	19	embryonic eye morphogenesis		-2.82954	7.80816	4.94002	13391	20	343	4	1.16618	0.57968	4040|5629|10818|204851	LRP6|PROX1|FRS2|HIPK1	-1.03684	0	25	0	0	-3.79496	23.4245
1	0	0	0	-2.66815	0	0	0	GO:0031076	M1000	1	0	GO Biological Processes	19	embryonic camera-type eye development		-2.66815	7.09833	4.64128	13391	22	343	4	1.16618	0.57968	4040|5629|10818|204851	LRP6|PROX1|FRS2|HIPK1	-0.912528	0	25	0	0	-3.79496	23.4245
1	0	0	0	-2.41246	0	0	0	GO:0048592	M1000	1	0	GO Biological Processes	19	eye morphogenesis		-2.41246	3.15481	3.48897	13391	99	343	8	2.33236	0.814941	4040|5629|10818|25836|54806|55000|80184|204851	LRP6|PROX1|FRS2|NIPBL|AHI1|TUG1|CEP290|HIPK1	-0.706633	0	25	0	0	-3.79496	23.4245
0	0	0	1	0	0	0	-3.70441	GO:0014065	M0001	1	0	GO Biological Processes	19	phosphatidylinositol 3-kinase signaling		-3.70441	2.89264	4.43168	13391	112	620	15	2.41935	0.617072	867|3480|3667|4916|5287|5293|5467|6714|8394|8660|23396|26051|79837|153090|197358	CBL|IGF1R|IRS1|NTRK3|PIK3C2B|PIK3CD|PPARD|SRC|PIP5K1A|IRS2|PIP5K1C|PPP1R16B|PIP4K2C|DAB2IP|NLRC3	-1.71897	0	26	1	1	-3.70441	3.35975
0	0	0	1	0	0	0	-3.51667	GO:0014066	M0001	1	0	GO Biological Processes	19	regulation of phosphatidylinositol 3-kinase signaling		-3.51667	3.05195	4.35135	13391	92	620	13	2.09677	0.575411	867|3480|4916|5293|5467|6714|8394|8660|23396|26051|79837|153090|197358	CBL|IGF1R|NTRK3|PIK3CD|PPARD|SRC|PIP5K1A|IRS2|PIP5K1C|PPP1R16B|PIP4K2C|DAB2IP|NLRC3	-1.5496	0	26	0	0	-3.70441	3.35975
0	0	0	1	0	0	0	-3.44748	GO:0048015	M0001	1	0	GO Biological Processes	19	phosphatidylinositol-mediated signaling		-3.44748	2.54981	4.11978	13391	144	620	17	2.74194	0.655836	867|3480|3667|4916|5287|5293|5297|5467|6714|8394|8660|23396|26051|57605|79837|153090|197358	CBL|IGF1R|IRS1|NTRK3|PIK3C2B|PIK3CD|PI4KA|PPARD|SRC|PIP5K1A|IRS2|PIP5K1C|PPP1R16B|PITPNM2|PIP4K2C|DAB2IP|NLRC3	-1.50049	0	26	0	0	-3.70441	3.35975
0	0	0	1	0	0	0	-3.30761	GO:0048017	M0001	1	0	GO Biological Processes	19	inositol lipid-mediated signaling		-3.30761	2.4809	3.9915	13391	148	620	17	2.74194	0.655836	867|3480|3667|4916|5287|5293|5297|5467|6714|8394|8660|23396|26051|57605|79837|153090|197358	CBL|IGF1R|IRS1|NTRK3|PIK3C2B|PIK3CD|PI4KA|PPARD|SRC|PIP5K1A|IRS2|PIP5K1C|PPP1R16B|PITPNM2|PIP4K2C|DAB2IP|NLRC3	-1.40045	0	26	0	0	-3.70441	3.35975
0	0	0	1	0	0	0	-2.36476	GO:0046854	M0001	1	0	GO Biological Processes	19	phosphatidylinositol phosphorylation		-2.36476	3.35975	3.49358	13391	45	620	7	1.12903	0.424318	5287|5293|5297|8394|9807|23396|79837	PIK3C2B|PIK3CD|PI4KA|PIP5K1A|IP6K1|PIP5K1C|PIP4K2C	-0.677653	0	26	0	0	-3.70441	3.35975
0	0	0	1	0	0	0	-2.30079	GO:0046834	M0001	1	0	GO Biological Processes	19	lipid phosphorylation		-2.30079	2.97909	3.32804	13391	58	620	8	1.29032	0.453245	1606|5287|5293|5297|8394|9807|23396|79837	DGKA|PIK3C2B|PIK3CD|PI4KA|PIP5K1A|IP6K1|PIP5K1C|PIP4K2C	-0.642329	0	26	0	0	-3.70441	3.35975
0	0	0	1	0	0	0	-2.06417	GO:0006661	M0001	1	0	GO Biological Processes	19	phosphatidylinositol biosynthetic process		-2.06417	2.28444	2.89729	13391	104	620	11	1.77419	0.530173	5287|5293|5297|8394|23396|54545|57605|79143|79837|84302|93183	PIK3C2B|PIK3CD|PI4KA|PIP5K1A|PIP5K1C|MTMR12|PITPNM2|MBOAT7|PIP4K2C|PGAP4|PIGM	-0.497597	0	26	0	0	-3.70441	3.35975
1	0	0	0	-3.69268	0	0	0	GO:0003281	M1000	1	0	GO Biological Processes	19	ventricular septum development		-3.69268	5.69345	5.28143	13391	48	343	7	2.04082	0.763445	5629|6299|9321|10818|11064|23493|57493	PROX1|SALL1|TRIP11|FRS2|CNTRL|HEY2|HEG1	-1.7099	0	27	1	1	-3.69268	11.7122
1	0	0	0	-2.75733	0	0	0	GO:1905208	M1000	1	0	GO Biological Processes	19	negative regulation of cardiocyte differentiation		-2.75733	11.7122	5.49416	13391	10	343	3	0.874636	0.502758	10818|23493|55553	FRS2|HEY2|SOX6	-0.990504	0	27	0	0	-3.69268	11.7122
1	0	0	0	-2.61892	0	0	0	GO:0003279	M1000	1	0	GO Biological Processes	19	cardiac septum development		-2.61892	3.79563	3.85635	13391	72	343	7	2.04082	0.763445	5629|6299|9321|10818|11064|23493|57493	PROX1|SALL1|TRIP11|FRS2|CNTRL|HEY2|HEG1	-0.866438	0	27	0	0	-3.69268	11.7122
1	0	0	0	-2.42434	0	0	0	GO:0060113	M1000	1	0	GO Biological Processes	19	inner ear receptor cell differentiation		-2.42434	4.76108	3.91047	13391	41	343	5	1.45773	0.647146	1687|9321|23493|51057|79633	GSDME|TRIP11|HEY2|WDPCP|FAT4	-0.710821	0	27	0	0	-3.69268	11.7122
1	0	0	0	-2.3605	0	0	0	GO:0003231	M1000	1	0	GO Biological Processes	19	cardiac ventricle development		-2.3605	3.41607	3.51411	13391	80	343	7	2.04082	0.763445	5629|6299|9321|10818|11064|23493|57493	PROX1|SALL1|TRIP11|FRS2|CNTRL|HEY2|HEG1	-0.676083	0	27	0	0	-3.69268	11.7122
1	0	0	0	-2.33367	0	0	0	GO:0042490	M1000	1	0	GO Biological Processes	19	mechanoreceptor differentiation		-2.33367	4.53963	3.7692	13391	43	343	5	1.45773	0.647146	1687|9321|23493|51057|79633	GSDME|TRIP11|HEY2|WDPCP|FAT4	-0.659282	0	27	0	0	-3.69268	11.7122
1	0	0	0	-2.22642	0	0	0	GO:0043583	M1000	1	0	GO Biological Processes	19	ear development		-2.22642	2.72378	3.18961	13391	129	343	9	2.62391	0.863084	1687|5629|9321|23493|25836|51057|54806|79633|80184	GSDME|PROX1|TRIP11|HEY2|NIPBL|WDPCP|AHI1|FAT4|CEP290	-0.593757	0	27	0	0	-3.69268	11.7122
1	0	0	0	-2.09238	0	0	0	GO:0048839	M1000	1	0	GO Biological Processes	19	inner ear development		-2.09238	2.78863	3.08185	13391	112	343	8	2.33236	0.814941	1687|5629|9321|23493|51057|54806|79633|80184	GSDME|PROX1|TRIP11|HEY2|WDPCP|AHI1|FAT4|CEP290	-0.517557	0	27	0	0	-3.69268	11.7122
1	0	0	0	-2.01821	0	0	0	GO:0009798	M1000	1	0	GO Biological Processes	19	axis specification		-2.01821	3.82753	3.28005	13391	51	343	5	1.45773	0.647146	4040|10818|23493|26005|54806	LRP6|FRS2|HEY2|C2CD3|AHI1	-0.483679	0	27	0	0	-3.69268	11.7122
0	0	1	0	0	0	-3.6647	0	GO:0032781	M0010	1	0	GO Biological Processes	19	positive regulation of ATPase activity		-3.6647	3.81412	4.6974	13391	47	747	10	1.33869	0.420487	3301|5867|6419|6742|8655|10049|10294|23234|64215|131118	DNAJA1|RAB4A|SETMAR|SSBP1|DYNLL1|DNAJB6|DNAJA2|DNAJC9|DNAJC1|DNAJC19	-1.68753	0	28	1	1	-3.6647	3.81412
0	0	1	0	0	0	-2.42081	0	GO:0043462	M0010	1	0	GO Biological Processes	19	regulation of ATPase activity		-2.42081	2.67558	3.3419	13391	67	747	10	1.33869	0.420487	3301|5867|6419|6742|8655|10049|10294|23234|64215|131118	DNAJA1|RAB4A|SETMAR|SSBP1|DYNLL1|DNAJB6|DNAJA2|DNAJC9|DNAJC1|DNAJC19	-0.708727	0	28	0	0	-3.6647	3.81412
0	0	1	0	0	0	-3.54217	0	GO:0002183	M0010	1	0	GO Biological Processes	19	cytoplasmic translational initiation		-3.54217	4.48159	4.79264	13391	32	747	8	1.07095	0.376605	1968|1974|3646|8663|8891|8894|10480|28985	EIF2S3|EIF4A2|EIF3E|EIF3C|EIF2B3|EIF2S2|EIF3M|MCTS1	-1.56992	0	29	1	1	-3.54217	4.78037
0	0	1	0	0	0	-2.09696	0	GO:0001732	M0010	1	0	GO Biological Processes	19	formation of cytoplasmic translation initiation complex		-2.09696	4.78037	3.56061	13391	15	747	4	0.535475	0.26702	3646|8663|8894|10480	EIF3E|EIF3C|EIF2S2|EIF3M	-0.518387	0	29	0	0	-3.54217	4.78037
0	1	1	0	0	-3.3161	-3.07282	0	GO:0002181	M0110	2	0	GO Biological Processes	19	cytoplasmic translation		-3.3161	5.03313	4.80825	13391	96	194	7	3.60825	1.33896	1968|6139|6152|6165|6169|6235|8668	EIF2S3|RPL17|RPL24|RPL35A|RPL38|RPS29|EIF3I	-1.4067	0	30	1	1	-3.3161	5.03313
0	1	1	0	0	-2.97444	-2.02407	0	GO:0022618	M0110	2	0	GO Biological Processes	19	ribonucleoprotein complex assembly		-2.97444	3.52973	4.09591	13391	176	194	9	4.63918	1.5101	1968|6152|6169|6208|6628|6633|6637|8668|10856	EIF2S3|RPL24|RPL38|RPS14|SNRPB|SNRPD2|SNRPG|EIF3I|RUVBL2	-1.1431	0	30	0	0	-3.3161	5.03313
0	1	0	0	0	-2.85599	0	0	GO:0071826	M0100	1	0	GO Biological Processes	19	ribonucleoprotein complex subunit organization		-2.85599	3.39471	3.9547	13391	183	194	9	4.63918	1.5101	1968|6152|6169|6208|6628|6633|6637|8668|10856	EIF2S3|RPL24|RPL38|RPS14|SNRPB|SNRPD2|SNRPG|EIF3I|RUVBL2	-1.05019	0	30	0	0	-3.3161	5.03313
0	0	1	0	0	0	-3.25084	0	GO:0032790	M0010	1	0	GO Biological Processes	19	ribosome disassembly		-3.25084	8.96319	5.476	13391	8	747	4	0.535475	0.26702	4528|28985|84340|219402	MTIF2|MCTS1|GFM2|MTIF3	-1.35473	0	31	1	1	-3.25084	8.96319
0	0	1	0	0	0	-2.47743	0	GO:1903008	M0010	1	0	GO Biological Processes	19	organelle disassembly		-2.47743	2.35397	3.28654	13391	99	747	13	1.74029	0.478452	4528|7416|9474|11315|23710|28985|51506|55294|65991|84340|139341|219402|493856	MTIF2|VDAC1|ATG5|PARK7|GABARAPL1|MCTS1|UFC1|FBXW7|FUNDC2|GFM2|FUNDC1|MTIF3|CISD2	-0.755224	0	31	0	0	-3.25084	8.96319
0	1	0	0	0	-3.22319	0	0	GO:0097202	M0100	1	0	GO Biological Processes	19	activation of cysteine-type endopeptidase activity		-3.22319	17.2564	6.83058	13391	12	194	3	1.54639	0.88588	572|5641|8772	BAD|LGMN|FADD	-1.33573	0	32	1	1	-3.22319	17.2564
0	1	0	0	0	-2.20306	0	0	GO:2001056	M0100	1	0	GO Biological Processes	19	positive regulation of cysteine-type endopeptidase activity		-2.20306	3.63294	3.42292	13391	114	194	6	3.09278	1.24295	572|885|5641|8738|8772|27429	BAD|CCK|LGMN|CRADD|FADD|HTRA2	-0.583715	0	32	0	0	-3.22319	17.2564
0	0	0	1	0	0	0	-3.22046	GO:0098739	M0001	1	0	GO Biological Processes	19	import across plasma membrane		-3.22046	2.61271	3.97515	13391	124	620	15	2.41935	0.617072	493|610|1317|2055|6541|6543|6553|6567|8660|8864|23428|57468|65268|84561|389015	ATP2B4|HCN2|SLC31A1|CLN8|SLC7A1|SLC8A2|SLC9A5|SLC16A2|IRS2|PER2|SLC7A8|SLC12A5|WNK2|SLC12A8|SLC9A4	-1.33536	0	33	1	1	-3.22046	2.73782
0	0	0	1	0	0	0	-2.43535	GO:0035725	M0001	1	0	GO Biological Processes	19	sodium ion transmembrane transport		-2.43535	2.33983	3.24833	13391	120	620	13	2.09677	0.575411	493|610|6543|6553|8911|23072|23327|55800|57030|57657|65268|388662|389015	ATP2B4|HCN2|SLC8A2|SLC9A5|CACNA1I|HECW1|NEDD4L|SCN3B|SLC17A7|HCN3|WNK2|SLC6A17|SLC9A4	-0.718954	0	33	0	0	-3.22046	2.73782
0	0	0	1	0	0	0	-2.27667	GO:0098659	M0001	1	0	GO Biological Processes	19	inorganic cation import across plasma membrane		-2.27667	2.73782	3.23487	13391	71	620	9	1.45161	0.480346	493|610|1317|6543|6553|57468|65268|84561|389015	ATP2B4|HCN2|SLC31A1|SLC8A2|SLC9A5|SLC12A5|WNK2|SLC12A8|SLC9A4	-0.633521	0	33	0	0	-3.22046	2.73782
0	0	0	1	0	0	0	-2.27667	GO:0099587	M0001	1	0	GO Biological Processes	19	inorganic ion import across plasma membrane		-2.27667	2.73782	3.23487	13391	71	620	9	1.45161	0.480346	493|610|1317|6543|6553|57468|65268|84561|389015	ATP2B4|HCN2|SLC31A1|SLC8A2|SLC9A5|SLC12A5|WNK2|SLC12A8|SLC9A4	-0.633521	0	33	0	0	-3.22046	2.73782
0	0	0	1	0	0	0	-2.06916	GO:0098657	M0001	1	0	GO Biological Processes	19	import into cell		-2.06916	1.94143	2.78593	13391	178	620	16	2.58065	0.636782	60|493|610|1317|2055|6541|6543|6553|6567|8660|8864|23428|57468|65268|84561|389015	ACTB|ATP2B4|HCN2|SLC31A1|CLN8|SLC7A1|SLC8A2|SLC9A5|SLC16A2|IRS2|PER2|SLC7A8|SLC12A5|WNK2|SLC12A8|SLC9A4	-0.501565	0	33	0	0	-3.22046	2.73782
0	0	1	0	0	0	-3.20796	0	GO:0006403	M0010	1	0	GO Biological Processes	19	RNA localization		-3.20796	2.05853	3.74882	13391	209	747	24	3.21285	0.645199	908|1069|4869|5901|6059|6432|6950|7884|8086|10073|10575|10576|10694|11097|29074|51637|53371|55164|56943|80145|84248|84946|87178|129401	CCT6A|CETN2|NPM1|RAN|ABCE1|SRSF7|TCP1|SLBP|AAAS|SNUPN|CCT4|CCT2|CCT8|NUP42|MRPL18|RTRAF|NUP54|SHQ1|ENY2|THOC7|FYTTD1|LTV1|PNPT1|NUP35	-1.33107	0	34	1	1	-3.20796	2.05853
0	0	1	0	0	0	-2.41791	0	GO:0006913	M0010	1	0	GO Biological Processes	19	nucleocytoplasmic transport		-2.41791	1.7131	2.99979	13391	293	747	28	3.74833	0.694964	580|3313|4869|5571|5901|6059|6432|6633|6635|7295|7884|8086|8487|9147|9349|10073|10527|11097|11315|51319|51501|51715|53371|56943|80145|84248|84946|129401	BARD1|HSPA9|NPM1|PRKAG1|RAN|ABCE1|SRSF7|SNRPD2|SNRPE|TXN|SLBP|AAAS|GEMIN2|NEMF|RPL23|SNUPN|IPO7|NUP42|PARK7|RSRC1|HIKESHI|RAB23|NUP54|ENY2|THOC7|FYTTD1|LTV1|NUP35	-0.707256	0	34	0	0	-3.20796	2.05853
0	0	1	0	0	0	-2.35657	0	GO:0051169	M0010	1	0	GO Biological Processes	19	nuclear transport		-2.35657	1.69574	2.94203	13391	296	747	28	3.74833	0.694964	580|3313|4869|5571|5901|6059|6432|6633|6635|7295|7884|8086|8487|9147|9349|10073|10527|11097|11315|51319|51501|51715|53371|56943|80145|84248|84946|129401	BARD1|HSPA9|NPM1|PRKAG1|RAN|ABCE1|SRSF7|SNRPD2|SNRPE|TXN|SLBP|AAAS|GEMIN2|NEMF|RPL23|SNUPN|IPO7|NUP42|PARK7|RSRC1|HIKESHI|RAB23|NUP54|ENY2|THOC7|FYTTD1|LTV1|NUP35	-0.673495	0	34	0	0	-3.20796	2.05853
0	0	1	0	0	0	-2.0983	0	GO:0050657	M0010	1	0	GO Biological Processes	19	nucleic acid transport		-2.0983	1.86517	2.78388	13391	173	747	18	2.40964	0.561073	1069|4869|5901|6059|6432|7884|8086|10073|11097|29074|51637|53371|56943|80145|84248|84946|87178|129401	CETN2|NPM1|RAN|ABCE1|SRSF7|SLBP|AAAS|SNUPN|NUP42|MRPL18|RTRAF|NUP54|ENY2|THOC7|FYTTD1|LTV1|PNPT1|NUP35	-0.518387	0	34	0	0	-3.20796	2.05853
0	0	1	0	0	0	-2.0983	0	GO:0050658	M0010	1	0	GO Biological Processes	19	RNA transport		-2.0983	1.86517	2.78388	13391	173	747	18	2.40964	0.561073	1069|4869|5901|6059|6432|7884|8086|10073|11097|29074|51637|53371|56943|80145|84248|84946|87178|129401	CETN2|NPM1|RAN|ABCE1|SRSF7|SLBP|AAAS|SNUPN|NUP42|MRPL18|RTRAF|NUP54|ENY2|THOC7|FYTTD1|LTV1|PNPT1|NUP35	-0.518387	0	34	0	0	-3.20796	2.05853
0	0	1	0	0	0	-2.02407	0	GO:0051236	M0010	1	0	GO Biological Processes	19	establishment of RNA localization		-2.02407	1.83338	2.70504	13391	176	747	18	2.40964	0.561073	1069|4869|5901|6059|6432|7884|8086|10073|11097|29074|51637|53371|56943|80145|84248|84946|87178|129401	CETN2|NPM1|RAN|ABCE1|SRSF7|SLBP|AAAS|SNUPN|NUP42|MRPL18|RTRAF|NUP54|ENY2|THOC7|FYTTD1|LTV1|PNPT1|NUP35	-0.48712	0	34	0	0	-3.20796	2.05853
0	1	0	0	0	-3.11389	0	0	GO:0045838	M0100	1	0	GO Biological Processes	19	positive regulation of membrane potential		-3.11389	15.929	6.52922	13391	13	194	3	1.54639	0.88588	572|2745|205251	BAD|GLRX|MTLN	-1.24935	0	35	1	1	-3.11389	15.929
0	0	1	0	0	0	-3.10909	0	GO:0051457	M0010	1	0	GO Biological Processes	19	maintenance of protein location in nucleus		-3.10909	5.12182	4.59453	13391	21	747	6	0.803213	0.326591	580|6500|7295|11315|23515|23568	BARD1|SKP1|TXN|PARK7|MORC3|ARL2BP	-1.24657	0	36	1	1	-3.10909	8.96319
0	0	1	0	0	0	-2.5164	0	GO:0046826	M0010	1	0	GO Biological Processes	19	negative regulation of protein export from nucleus		-2.5164	8.96319	4.742	13391	6	747	3	0.401606	0.231402	580|7295|11315	BARD1|TXN|PARK7	-0.785337	0	36	0	0	-3.10909	8.96319
0	0	0	1	0	0	0	-3.10417	GO:0006836	M0001	1	0	GO Biological Processes	19	neurotransmitter transport		-3.10417	2.31411	3.77656	13391	168	620	18	2.90323	0.67429	107|320|2055|2901|5582|6812|6854|8864|8938|9066|9342|22895|23208|23396|27163|57030|112755|388662	ADCY1|APBA1|CLN8|GRIK5|PRKCG|STXBP1|SYN2|PER2|BAIAP3|SYT7|SNAP29|RPH3A|SYT11|PIP5K1C|NAAA|SLC17A7|STX1B|SLC6A17	-1.24366	0	37	1	1	-3.10417	4.79964
0	0	0	1	0	0	0	-3.08027	GO:0023061	M0001	1	0	GO Biological Processes	19	signal release		-3.08027	1.85659	3.57264	13391	349	620	30	4.83871	0.861785	107|320|773|777|1137|2901|3667|3745|5467|5578|5582|6812|6854|8322|8609|8660|8792|8864|8938|9066|9342|22895|23208|23396|25930|26056|27163|83849|90007|112755	ADCY1|APBA1|CACNA1A|CACNA1E|CHRNA4|GRIK5|IRS1|KCNB1|PPARD|PRKCA|PRKCG|STXBP1|SYN2|FZD4|KLF7|IRS2|TNFRSF11A|PER2|BAIAP3|SYT7|SNAP29|RPH3A|SYT11|PIP5K1C|PTPN23|RAB11FIP5|NAAA|SYT15|MIDN|STX1B	-1.2297	0	37	0	0	-3.10417	4.79964
0	0	0	1	0	0	0	-2.52683	GO:0007269	M0001	1	0	GO Biological Processes	19	neurotransmitter secretion		-2.52683	2.30822	3.31528	13391	131	620	14	2.25806	0.596641	107|320|2901|5582|6812|6854|8938|9066|9342|22895|23208|23396|27163|112755	ADCY1|APBA1|GRIK5|PRKCG|STXBP1|SYN2|BAIAP3|SYT7|SNAP29|RPH3A|SYT11|PIP5K1C|NAAA|STX1B	-0.789751	0	37	0	0	-3.10417	4.79964
0	0	0	1	0	0	0	-2.52683	GO:0099643	M0001	1	0	GO Biological Processes	19	signal release from synapse		-2.52683	2.30822	3.31528	13391	131	620	14	2.25806	0.596641	107|320|2901|5582|6812|6854|8938|9066|9342|22895|23208|23396|27163|112755	ADCY1|APBA1|GRIK5|PRKCG|STXBP1|SYN2|BAIAP3|SYT7|SNAP29|RPH3A|SYT11|PIP5K1C|NAAA|STX1B	-0.789751	0	37	0	0	-3.10417	4.79964
0	0	0	1	0	0	0	-2.23216	GO:0001505	M0001	1	0	GO Biological Processes	19	regulation of neurotransmitter levels		-2.23216	2.0209	2.96033	13391	171	620	16	2.58065	0.636782	107|320|2055|2901|5582|6812|6854|8864|8938|9066|9342|22895|23208|23396|27163|112755	ADCY1|APBA1|CLN8|GRIK5|PRKCG|STXBP1|SYN2|PER2|BAIAP3|SYT7|SNAP29|RPH3A|SYT11|PIP5K1C|NAAA|STX1B	-0.598299	0	37	0	0	-3.10417	4.79964
0	0	0	1	0	0	0	-2.08163	GO:0031629	M0001	1	0	GO Biological Processes	19	synaptic vesicle fusion to presynaptic active zone membrane		-2.08163	4.79964	3.55417	13391	18	620	4	0.645161	0.321538	2901|6812|9342|112755	GRIK5|STXBP1|SNAP29|STX1B	-0.511985	0	37	0	0	-3.10417	4.79964
0	0	0	1	0	0	0	-2.08163	GO:0099500	M0001	1	0	GO Biological Processes	19	vesicle fusion to plasma membrane		-2.08163	4.79964	3.55417	13391	18	620	4	0.645161	0.321538	2901|6812|9342|112755	GRIK5|STXBP1|SNAP29|STX1B	-0.511985	0	37	0	0	-3.10417	4.79964
0	0	1	0	0	0	-3.02434	0	GO:0042255	M0010	1	0	GO Biological Processes	19	ribosome assembly		-3.02434	3.20114	4.01193	13391	56	747	10	1.33869	0.420487	4869|6152|51001|51065|51081|51119|51187|55299|79631|83939	NPM1|RPL24|MTERF3|RPS27L|MRPS7|SBDS|RSL24D1|BRIX1|EFL1|EIF2A	-1.18349	0	38	1	1	-3.02434	3.20114
0	0	1	0	0	0	-3.01514	0	GO:0007021	M0010	1	0	GO Biological Processes	19	tubulin complex assembly		-3.01514	7.96728	5.08197	13391	9	747	4	0.535475	0.26702	6902|6905|6950|7411	TBCA|TBCE|TCP1|VBP1	-1.17621	0	39	1	1	-3.01514	7.96728
0	0	0	1	0	0	0	-2.98628	GO:0010563	M0001	1	0	GO Biological Processes	19	negative regulation of phosphorus metabolic process		-2.98628	1.773	3.4672	13391	402	620	33	5.32258	0.901547	20|104|867|1399|1849|1850|1981|2931|3480|4137|4916|5795|8660|9258|9665|9759|11113|11122|22853|23504|23523|23636|23645|26051|57521|79705|79837|80824|90007|114783|153090|153769|221692	ABCA2|ADARB1|CBL|CRKL|DUSP7|DUSP8|EIF4G1|GSK3A|IGF1R|MAPT|NTRK3|PTPRJ|IRS2|MFHAS1|MARF1|HDAC4|CIT|PTPRT|LMTK2|RIMBP2|CABIN1|NUP62|PPP1R15A|PPP1R16B|RPTOR|LRRK1|PIP4K2C|DUSP16|MIDN|LMTK3|DAB2IP|SH3RF2|PHACTR1	-1.15116	0	40	1	1	-2.98628	2.37345
0	0	0	1	0	0	0	-2.7148	GO:0045936	M0001	1	0	GO Biological Processes	19	negative regulation of phosphate metabolic process		-2.7148	1.72356	3.24128	13391	401	620	32	5.16129	0.888538	20|104|867|1399|1849|1850|1981|3480|4137|4916|5795|8660|9258|9665|9759|11113|11122|22853|23504|23523|23636|23645|26051|57521|79705|79837|80824|90007|114783|153090|153769|221692	ABCA2|ADARB1|CBL|CRKL|DUSP7|DUSP8|EIF4G1|IGF1R|MAPT|NTRK3|PTPRJ|IRS2|MFHAS1|MARF1|HDAC4|CIT|PTPRT|LMTK2|RIMBP2|CABIN1|NUP62|PPP1R15A|PPP1R16B|RPTOR|LRRK1|PIP4K2C|DUSP16|MIDN|LMTK3|DAB2IP|SH3RF2|PHACTR1	-0.954407	0	40	0	0	-2.98628	2.37345
0	0	0	1	0	0	0	-2.61347	GO:0016311	M0001	1	0	GO Biological Processes	19	dephosphorylation		-2.61347	1.69815	3.1515	13391	407	620	32	5.16129	0.888538	1849|1850|3064|4088|5791|5795|5802|6714|8226|9258|9665|9887|11122|22853|23293|23399|23504|23523|23645|25930|26051|51559|54434|54545|57546|79705|80824|85464|114783|133522|153769|221692	DUSP7|DUSP8|HTT|SMAD3|PTPRE|PTPRJ|PTPRS|SRC|PUDP|MFHAS1|MARF1|SMG7|PTPRT|LMTK2|SMG6|CTDNEP1|RIMBP2|CABIN1|PPP1R15A|PTPN23|PPP1R16B|NT5DC3|SSH1|MTMR12|PDP2|LRRK1|DUSP16|SSH2|LMTK3|PPARGC1B|SH3RF2|PHACTR1	-0.862553	0	40	0	0	-2.98628	2.37345
0	0	0	1	0	0	0	-2.16083	GO:0035303	M0001	1	0	GO Biological Processes	19	regulation of dephosphorylation		-2.16083	1.98606	2.88459	13391	174	620	16	2.58065	0.636782	3064|4088|6714|9258|9665|9887|22853|23293|23504|23523|23645|26051|114783|133522|153769|221692	HTT|SMAD3|SRC|MFHAS1|MARF1|SMG7|LMTK2|SMG6|RIMBP2|CABIN1|PPP1R15A|PPP1R16B|LMTK3|PPARGC1B|SH3RF2|PHACTR1	-0.559158	0	40	0	0	-2.98628	2.37345
0	0	0	1	0	0	0	-2.03338	GO:0035305	M0001	1	0	GO Biological Processes	19	negative regulation of dephosphorylation		-2.03338	2.37345	2.89655	13391	91	620	10	1.6129	0.505915	9258|9665|22853|23504|23523|23645|26051|114783|153769|221692	MFHAS1|MARF1|LMTK2|RIMBP2|CABIN1|PPP1R15A|PPP1R16B|LMTK3|SH3RF2|PHACTR1	-0.490886	0	40	0	0	-2.98628	2.37345
0	0	0	1	0	0	0	-2.96654	GO:0099601	M0001	1	0	GO Biological Processes	19	regulation of neurotransmitter receptor activity		-2.96654	3.17623	3.96399	13391	68	620	10	1.6129	0.505915	1742|2902|2903|4884|5923|6714|9228|22941|23467|729956	DLG4|GRIN1|GRIN2A|NPTX1|RASGRF1|SRC|DLGAP2|SHANK2|NPTXR|SHISA7	-1.13707	0	41	1	1	-2.96654	5.75957
0	0	0	1	0	0	0	-2.38431	GO:0098962	M0001	1	0	GO Biological Processes	19	regulation of postsynaptic neurotransmitter receptor activity		-2.38431	5.75957	4.06372	13391	15	620	4	0.645161	0.321538	4884|6714|9228|23467	NPTX1|SRC|DLGAP2|NPTXR	-0.693145	0	41	0	0	-2.96654	5.75957
0	0	0	1	0	0	0	-2.94592	GO:0017156	M0001	1	0	GO Biological Processes	19	calcium-ion regulated exocytosis		-2.94592	3.41027	4.01788	13391	57	620	9	1.45161	0.480346	3745|6812|6854|8911|8938|9066|23208|83849|112755	KCNB1|STXBP1|SYN2|CACNA1I|BAIAP3|SYT7|SYT11|SYT15|STX1B	-1.11832	0	42	1	1	-2.94592	6.47952
0	0	0	1	0	0	0	-2.27537	GO:0045956	M0001	1	0	GO Biological Processes	19	positive regulation of calcium ion-dependent exocytosis		-2.27537	5.3996	3.87971	13391	16	620	4	0.645161	0.321538	3745|6812|8911|9066	KCNB1|STXBP1|CACNA1I|SYT7	-0.633521	0	42	0	0	-2.94592	6.47952
0	0	0	1	0	0	0	-2.18317	GO:0017158	M0001	1	0	GO Biological Processes	19	regulation of calcium ion-dependent exocytosis		-2.18317	3.50244	3.3584	13391	37	620	6	0.967742	0.393163	3745|6812|8911|9066|23208|83849	KCNB1|STXBP1|CACNA1I|SYT7|SYT11|SYT15	-0.569138	0	42	0	0	-2.94592	6.47952
0	0	0	1	0	0	0	-2.03226	GO:0001778	M0001	1	0	GO Biological Processes	19	plasma membrane repair		-2.03226	6.47952	3.81919	13391	10	620	3	0.483871	0.278686	9066|23208|113146	SYT7|SYT11|AHNAK2	-0.490886	0	42	0	0	-2.94592	6.47952
0	0	0	1	0	0	0	-2.93667	GO:0050884	M0001	1	0	GO Biological Processes	19	neuromuscular process controlling posture		-2.93667	7.85396	5.01053	13391	11	620	4	0.645161	0.321538	104|2055|4204|8506	ADARB1|CLN8|MECP2|CNTNAP1	-1.11093	0	43	1	1	-2.93667	7.85396
0	1	1	0	0	-2.92153	-2.09696	0	GO:0006123	M0110	2	0	GO Biological Processes	19	mitochondrial electron transport, cytochrome c to oxygen		-2.92153	13.8052	6.01618	13391	15	194	3	1.54639	0.88588	1329|1337|1345	COX5B|COX6A1|COX6C	-1.10132	0	44	1	1	-2.92153	13.8052
0	1	1	0	0	-2.92153	-2.09696	0	GO:0019646	M0110	2	0	GO Biological Processes	19	aerobic electron transport chain		-2.92153	13.8052	6.01618	13391	15	194	3	1.54639	0.88588	1329|1337|1345	COX5B|COX6A1|COX6C	-1.10132	0	44	0	0	-2.92153	13.8052
0	0	0	1	0	0	0	-2.84891	GO:0032012	M0001	1	0	GO Biological Processes	19	regulation of ARF protein signal transduction		-2.84891	5.68379	4.50142	13391	19	620	5	0.806452	0.359199	8729|9922|10982|23096|440073	GBF1|IQSEC1|MAPRE2|IQSEC2|IQSEC3	-1.04684	0	45	1	1	-2.84891	7.19946
0	0	0	1	0	0	0	-2.77668	GO:0051546	M0001	1	0	GO Biological Processes	19	keratinocyte migration		-2.77668	7.19946	4.73376	13391	12	620	4	0.645161	0.321538	5467|9922|10982|54566	PPARD|IQSEC1|MAPRE2|EPB41L4B	-1.00497	0	45	0	0	-2.84891	7.19946
0	0	0	1	0	0	0	-2.74065	GO:0032011	M0001	1	0	GO Biological Processes	19	ARF protein signal transduction		-2.74065	5.3996	4.3383	13391	20	620	5	0.806452	0.359199	8729|9922|10982|23096|440073	GBF1|IQSEC1|MAPRE2|IQSEC2|IQSEC3	-0.975443	0	45	0	0	-2.84891	7.19946
0	0	0	1	0	0	0	-2.1721	GO:0051549	M0001	1	0	GO Biological Processes	19	positive regulation of keratinocyte migration		-2.1721	7.19946	4.0991	13391	9	620	3	0.483871	0.278686	9922|10982|54566	IQSEC1|MAPRE2|EPB41L4B	-0.565977	0	45	0	0	-2.84891	7.19946
0	0	0	1	0	0	0	-2.03226	GO:0051547	M0001	1	0	GO Biological Processes	19	regulation of keratinocyte migration		-2.03226	6.47952	3.81919	13391	10	620	3	0.483871	0.278686	9922|10982|54566	IQSEC1|MAPRE2|EPB41L4B	-0.490886	0	45	0	0	-2.84891	7.19946
1	0	0	0	-2.82636	0	0	0	GO:0010970	M1000	1	0	GO Biological Processes	19	transport along microtubule		-2.82636	2.90168	3.77173	13391	148	343	11	3.207	0.951315	667|3800|9321|10239|23224|55112|57584|63971|66000|66008|199223	DST|KIF5C|TRIP11|AP3S2|SYNE2|DYNC2I1|ARHGAP21|KIF13A|TMEM108|TRAK2|TTC21A	-1.03684	0	46	1	1	-2.82636	2.90168
1	0	0	0	-2.65203	0	0	0	GO:0030705	M1000	1	0	GO Biological Processes	19	cytoskeleton-dependent intracellular transport		-2.65203	2.61726	3.53173	13391	179	343	12	3.49854	0.992118	667|3800|9321|10239|23224|55112|55704|57584|63971|66000|66008|199223	DST|KIF5C|TRIP11|AP3S2|SYNE2|DYNC2I1|CCDC88A|ARHGAP21|KIF13A|TMEM108|TRAK2|TTC21A	-0.897982	0	46	0	0	-2.82636	2.90168
1	0	0	0	-2.30073	0	0	0	GO:0099111	M1000	1	0	GO Biological Processes	19	microtubule-based transport		-2.36596	1.54143	2.87688	13391	173	1858	37	1.99139	0.324106	320|403|547|667|3064|3312|3798|3800|4130|4137|7275|7314|8382|8409|8655|8936|9321|10239|11158|23224|28981|51668|53340|55081|55112|55172|55288|55860|56912|57584|63971|66000|66008|80173|164781|199223|282991	APBA1|ARL3|KIF1A|DST|HTT|HSPA8|KIF5A|KIF5C|MAP1A|MAPT|TUB|UBB|NME5|UXT|DYNLL1|WASF1|TRIP11|AP3S2|RABL2B|SYNE2|IFT81|HSPB11|SPA17|IFT57|DYNC2I1|DNAAF2|RHOT1|ACTR10|IFT46|ARHGAP21|KIF13A|TMEM108|TRAK2|IFT74|DAW1|TTC21A|BLOC1S2	-0.0518194	0	46	0	0	-2.82636	2.90168
1	0	0	0	-2.00458	0	0	0	GO:0007018	M1000	1	0	GO Biological Processes	19	microtubule-based movement		-2.00458	2.02434	2.75681	13391	270	343	14	4.08163	1.06837	667|3800|9321|10239|23224|55112|57584|63971|66000|66008|89876|199223|347240|401024	DST|KIF5C|TRIP11|AP3S2|SYNE2|DYNC2I1|ARHGAP21|KIF13A|TMEM108|TRAK2|CFAP91|TTC21A|KIF24|FSIP2	-0.475892	0	46	0	0	-2.82636	2.90168
0	0	0	1	0	0	0	-2.82525	GO:0009895	M0001	1	0	GO Biological Processes	19	negative regulation of catabolic process		-2.82525	1.97128	3.42956	13391	252	620	23	3.70968	0.759038	493|1459|1611|1981|1994|2903|2931|4088|4130|5371|5582|8531|9491|9759|9827|11044|11178|23185|23367|64784|84749|92345|153090	ATP2B4|CSNK2A2|DAP|EIF4G1|ELAVL1|GRIN2A|GSK3A|SMAD3|MAP1A|PML|PRKCG|YBX3|PSMF1|HDAC4|RGP1|TENT4A|LZTS1|LARP4B|LARP1|CRTC3|USP30|NAF1|DAB2IP	-1.03684	0	47	1	1	-2.82525	5.3996
0	0	0	1	0	0	0	-2.45691	GO:0031330	M0001	1	0	GO Biological Processes	19	negative regulation of cellular catabolic process		-2.45691	1.98246	3.1387	13391	207	620	19	3.06452	0.692192	493|1459|1611|1981|1994|2931|4130|5371|5582|8531|9491|9827|11044|11178|23185|23367|84749|92345|153090	ATP2B4|CSNK2A2|DAP|EIF4G1|ELAVL1|GSK3A|MAP1A|PML|PRKCG|YBX3|PSMF1|RGP1|TENT4A|LZTS1|LARP4B|LARP1|USP30|NAF1|DAB2IP	-0.737228	0	47	0	0	-2.82525	5.3996
0	0	0	1	0	0	0	-2.27537	GO:0070935	M0001	1	0	GO Biological Processes	19	3'-UTR-mediated mRNA stabilization		-2.27537	5.3996	3.87971	13391	16	620	4	0.645161	0.321538	1994|8531|11044|23185	ELAVL1|YBX3|TENT4A|LARP4B	-0.633521	0	47	0	0	-2.82525	5.3996
0	0	1	0	0	0	-2.79905	0	GO:0009249	M0010	1	0	GO Biological Processes	19	protein lipoylation		-2.79905	10.7558	5.30312	13391	5	747	3	0.401606	0.231402	4706|11019|51601	NDUFAB1|LIAS|LIPT1	-1.01907	0	48	1	1	-2.79905	10.7558
0	0	1	0	0	0	-2.79905	0	GO:0051029	M0010	1	0	GO Biological Processes	19	rRNA transport		-2.79905	10.7558	5.30312	13391	5	747	3	0.401606	0.231402	4869|29074|87178	NPM1|MRPL18|PNPT1	-1.01907	0	49	1	1	-2.79905	10.7558
0	0	0	1	0	0	0	-2.77668	GO:0033235	M0001	1	0	GO Biological Processes	19	positive regulation of protein sumoylation		-2.77668	7.19946	4.73376	13391	12	620	4	0.645161	0.321538	405|9759|10401|23551	ARNT|HDAC4|PIAS3|RASD2	-1.00497	0	50	1	1	-2.77668	7.19946
0	0	0	1	0	0	0	-2.77668	GO:1902285	M0001	1	0	GO Biological Processes	19	semaphorin-plexin signaling pathway involved in neuron projection guidance		-2.77668	7.19946	4.73376	13391	12	620	4	0.645161	0.321538	5361|5362|8828|23129	PLXNA1|PLXNA2|NRP2|PLXND1	-1.00497	0	51	1	1	-2.77668	7.19946
0	0	0	1	0	0	0	-2.03226	GO:1902287	M0001	1	0	GO Biological Processes	19	semaphorin-plexin signaling pathway involved in axon guidance		-2.03226	6.47952	3.81919	13391	10	620	3	0.483871	0.278686	5361|5362|23129	PLXNA1|PLXNA2|PLXND1	-0.490886	0	51	0	0	-2.77668	7.19946
0	0	0	1	0	0	0	-2.77188	GO:0009952	M0001	1	0	GO Biological Processes	19	anterior/posterior pattern specification		-2.77188	2.55254	3.60244	13391	110	620	13	2.09677	0.575411	93|1399|1952|4088|5362|6497|7473|7482|7528|7704|7855|23242|204851	ACVR2B|CRKL|CELSR2|SMAD3|PLXNA2|SKI|WNT3|WNT2B|YY1|ZBTB16|FZD5|COBL|HIPK1	-1.0018	0	52	1	1	-2.77188	2.55254
0	0	1	0	0	0	-2.77021	0	GO:0006289	M0010	1	0	GO Biological Processes	19	nucleotide-excision repair		-2.77021	2.43659	3.55739	13391	103	747	14	1.87416	0.496175	1022|1069|3146|5423|5431|5440|5984|7314|9557|9978|10920|51138|85015|150684	CDK7|CETN2|HMGB1|POLB|POLR2B|POLR2K|RFC4|UBB|CHD1L|RBX1|COPS8|COPS4|USP45|COMMD1	-1.00176	0	53	1	1	-2.77021	3.89704
0	0	1	0	0	0	-2.11121	0	GO:0000715	M0010	1	0	GO Biological Processes	19	nucleotide-excision repair, DNA damage recognition		-2.11121	3.89704	3.37982	13391	23	747	5	0.669344	0.298336	1069|7314|9978|10920|51138	CETN2|UBB|RBX1|COPS8|COPS4	-0.523706	0	53	0	0	-2.77021	3.89704
0	0	1	0	0	0	-2.72599	0	GO:0043968	M0010	1	0	GO Biological Processes	19	histone H2A acetylation		-2.72599	5.27246	4.28431	13391	17	747	5	0.669344	0.298336	8089|9643|10943|54556|64769	YEATS4|MORF4L2|MSL3|ING3|MEAF6	-0.962393	0	54	1	1	-2.72599	5.27246
1	0	0	1	-2.21978	0	0	-2.38431	GO:0035278	M1001	2	0	GO Biological Processes	19	miRNA mediated inhibition of translation		-2.64447	3.36337	3.67583	13391	15	1858	7	0.376749	0.142129	1981|9470|23112|26523|27327|57690|192670	EIF4G1|EIF4E2|TNRC6B|AGO1|TNRC6A|TNRC6C|AGO4	-0.241903	0	55	1	1	-2.64447	3.36337
1	0	0	1	-2.21978	0	0	-2.38431	GO:0040033	M1001	2	0	GO Biological Processes	19	negative regulation of translation, ncRNA-mediated		-2.64447	3.36337	3.67583	13391	15	1858	7	0.376749	0.142129	1981|9470|23112|26523|27327|57690|192670	EIF4G1|EIF4E2|TNRC6B|AGO1|TNRC6A|TNRC6C|AGO4	-0.241903	0	55	0	0	-2.64447	3.36337
1	0	0	1	-2.21978	0	0	-2.38431	GO:0045974	M1001	2	0	GO Biological Processes	19	regulation of translation, ncRNA-mediated		-2.64447	3.36337	3.67583	13391	15	1858	7	0.376749	0.142129	1981|9470|23112|26523|27327|57690|192670	EIF4G1|EIF4E2|TNRC6B|AGO1|TNRC6A|TNRC6C|AGO4	-0.241903	0	55	0	0	-2.64447	3.36337
0	1	0	0	0	-2.61173	0	0	GO:0010499	M0100	1	0	GO Biological Processes	19	proteasomal ubiquitin-independent protein catabolic process		-2.61173	10.8988	5.23498	13391	19	194	3	1.54639	0.88588	5689|5695|5699	PSMB1|PSMB7|PSMB10	-0.862377	0	56	1	1	-2.61173	10.8988
0	1	0	0	0	-2.41243	0	0	GO:0061418	M0100	1	0	GO Biological Processes	19	regulation of transcription from RNA polymerase II promoter in response to hypoxia		-2.41243	4.79346	3.91308	13391	72	194	5	2.57732	1.13766	5689|5695|5699|6923|9978	PSMB1|PSMB7|PSMB10|ELOB|RBX1	-0.706633	0	56	0	0	-2.61173	10.8988
0	1	0	0	0	-2.36108	0	0	GO:0044772	M0100	1	0	GO Biological Processes	19	mitotic cell cycle phase transition		-2.36108	2.15257	3.12126	13391	481	194	15	7.73196	1.91765	1033|1164|5689|5695|5699|6118|6152|7846|8738|9978|51529|56984|79176|84101|84930	CDKN3|CKS2|PSMB1|PSMB7|PSMB10|RPA2|RPL24|TUBA1A|CRADD|RBX1|ANAPC11|PSMG2|FBXL15|USP44|MASTL	-0.676083	0	56	0	0	-2.61173	10.8988
0	1	0	0	0	-2.17242	0	0	GO:0006521	M0100	1	0	GO Biological Processes	19	regulation of cellular amino acid metabolic process		-2.17242	5.30967	3.77518	13391	52	194	4	2.06186	1.02024	5689|5695|5699|23409	PSMB1|PSMB7|PSMB10|SIRT4	-0.565977	0	56	0	0	-2.61173	10.8988
0	1	0	0	0	-2.12901	0	0	GO:0031146	M0100	1	0	GO Biological Processes	19	SCF-dependent proteasomal ubiquitin-dependent protein catabolic process		-2.12901	4.10868	3.4652	13391	84	194	5	2.57732	1.13766	5689|5695|5699|9978|79176	PSMB1|PSMB7|PSMB10|RBX1|FBXL15	-0.533939	0	56	0	0	-2.61173	10.8988
0	1	0	0	0	-2.12526	0	0	GO:0044770	M0100	1	0	GO Biological Processes	19	cell cycle phase transition		-2.12526	2.0262	2.86772	13391	511	194	15	7.73196	1.91765	1033|1164|5689|5695|5699|6118|6152|7846|8738|9978|51529|56984|79176|84101|84930	CDKN3|CKS2|PSMB1|PSMB7|PSMB10|RPA2|RPL24|TUBA1A|CRADD|RBX1|ANAPC11|PSMG2|FBXL15|USP44|MASTL	-0.531285	0	56	0	0	-2.61173	10.8988
0	1	0	0	0	-2.09631	0	0	GO:1901991	M0100	1	0	GO Biological Processes	19	negative regulation of mitotic cell cycle phase transition		-2.09631	2.80308	3.0911	13391	197	194	8	4.12371	1.42757	5689|5695|5699|6118|8738|9978|56984|84101	PSMB1|PSMB7|PSMB10|RPA2|CRADD|RBX1|PSMG2|USP44	-0.518387	0	56	0	0	-2.61173	10.8988
0	1	0	0	0	-2.0308	0	0	GO:0071456	M0100	1	0	GO Biological Processes	19	cellular response to hypoxia		-2.0308	2.9826	3.07809	13391	162	194	7	3.60825	1.33896	572|5689|5695|5699|6923|9978|23409	BAD|PSMB1|PSMB7|PSMB10|ELOB|RBX1|SIRT4	-0.490886	0	56	0	0	-2.61173	10.8988
0	0	0	1	0	0	0	-2.58057	GO:1903146	M0001	1	0	GO Biological Processes	19	regulation of autophagy of mitochondrion		-2.58057	4.18033	3.90592	13391	31	620	6	0.967742	0.393163	1459|2931|3064|6721|7855|84749	CSNK2A2|GSK3A|HTT|SREBF2|FZD5|USP30	-0.832772	0	57	1	1	-2.58057	4.18033
1	0	0	0	-2.57812	0	0	0	GO:0000226	M1000	1	0	GO Biological Processes	19	microtubule cytoskeleton organization		-2.57812	1.8904	3.20355	13391	475	343	23	6.70554	1.35051	667|5311|5879|6314|7175|7840|8850|9053|9611|9857|9897|23224|26005|27436|29072|51199|55704|55755|84327|89795|283726|347240|401024	DST|PKD2|RAC1|ATXN7|TPR|ALMS1|KAT2B|MAP7|NCOR1|CEP350|WASHC5|SYNE2|C2CD3|EML4|SETD2|NIN|CCDC88A|CDK5RAP2|ZBED3|NAV3|SAXO2|KIF24|FSIP2	-0.831865	0	58	1	1	-2.57812	2.9705
1	0	0	0	-2.24424	0	0	0	GO:0044782	M1000	1	0	GO Biological Processes	19	cilium organization		-2.24424	1.94126	2.94355	13391	362	343	18	5.24781	1.20403	5311|7840|9321|9786|9857|11064|23224|26005|51057|54806|55112|55704|55755|57465|80184|199223|347240|401024	PKD2|ALMS1|TRIP11|KIAA0586|CEP350|CNTRL|SYNE2|C2CD3|WDPCP|AHI1|DYNC2I1|CCDC88A|CDK5RAP2|TBC1D24|CEP290|TTC21A|KIF24|FSIP2	-0.607281	0	58	0	0	-2.57812	2.9705
1	0	0	0	-2.03244	0	0	0	GO:0097711	M1000	1	0	GO Biological Processes	19	ciliary basal body-plasma membrane docking		-2.03244	2.9705	3.07486	13391	92	343	7	2.04082	0.763445	7840|11064|26005|54806|55755|80184|347240	ALMS1|CNTRL|C2CD3|AHI1|CDK5RAP2|CEP290|KIF24	-0.490886	0	58	0	0	-2.57812	2.9705
0	0	1	0	0	0	-2.55766	0	GO:0051604	M0010	1	0	GO Biological Processes	19	protein maturation		-2.55766	1.90522	3.19024	13391	207	747	22	2.94511	0.618585	444|2028|4706|5646|6447|9512|9528|9532|10440|10539|11019|27247|51601|55617|55848|57002|81689|84191|90701|91419|115209|131474	ASPH|ENPEP|NDUFAB1|PRSS3|SCG5|PMPCB|TMEM59|BAG2|TIMM17A|GLRX3|LIAS|NFU1|LIPT1|TASP1|PLGRKT|YAE1|ISCA1|CIAO2A|SEC11C|ATP23|OMA1|CHCHD4	-0.814487	0	59	1	1	-2.55766	1.90522
0	0	1	0	0	0	-2.0829	0	GO:0043467	M0010	1	0	GO Biological Processes	19	regulation of generation of precursor metabolites and energy		-2.55091	1.65499	3.06999	13391	135	1858	31	1.66846	0.297154	405|891|957|1347|2931|3146|3667|5509|5571|7175|8021|8086|8660|9167|9611|9759|10063|11097|11315|23279|23479|23636|27069|51341|53371|55847|79085|84300|87178|129401|254013	ARNT|CCNB1|ENTPD5|COX7A2|GSK3A|HMGB1|IRS1|PPP1R3D|PRKAG1|TPR|NUP214|AAAS|IRS2|COX7A2L|NCOR1|HDAC4|COX17|NUP42|PARK7|NUP160|ISCU|NUP62|GHITM|ZBTB7A|NUP54|CISD1|SLC25A23|UQCC2|PNPT1|NUP35|ETFBKMT	-0.182028	0	60	1	1	-2.55091	1.65499
0	0	1	0	0	0	-2.54978	0	GO:1900034	M0010	1	0	GO Biological Processes	19	regulation of cellular response to heat		-2.54978	2.6292	3.43896	13391	75	747	11	1.47256	0.440711	2288|3281|3312|8086|9532|10049|10808|11097|51501|53371|129401	FKBP4|HSBP1|HSPA8|AAAS|BAG2|DNAJB6|HSPH1|NUP42|HIKESHI|NUP54|NUP35	-0.808142	0	61	1	1	-2.54978	2.7579
0	0	1	0	0	0	-2.14122	0	GO:0009408	M0010	1	0	GO Biological Processes	19	response to heat		-2.14122	2.02177	2.87838	13391	133	747	15	2.00803	0.51324	2288|3281|3301|3312|7341|8086|8891|9532|10049|10294|10808|11097|51501|53371|129401	FKBP4|HSBP1|DNAJA1|HSPA8|SUMO1|AAAS|EIF2B3|BAG2|DNAJB6|DNAJA2|HSPH1|NUP42|HIKESHI|NUP54|NUP35	-0.542863	0	61	0	0	-2.54978	2.7579
0	0	1	0	0	0	-2.11453	0	GO:0075733	M0010	1	0	GO Biological Processes	19	intracellular transport of virus		-2.11453	2.7579	3.08705	13391	52	747	8	1.07095	0.376605	5901|7251|7314|8086|9397|11097|53371|129401	RAN|TSG101|UBB|AAAS|NMT2|NUP42|NUP54|NUP35	-0.524872	0	61	0	0	-2.54978	2.7579
0	0	0	1	0	0	0	-2.52209	GO:0032483	M0001	1	0	GO Biological Processes	19	regulation of Rab protein signal transduction		-2.52209	9.25645	4.81419	13391	7	620	3	0.483871	0.278686	8567|9909|22898	MADD|DENND4B|DENND3	-0.788031	0	62	1	1	-2.52209	9.25645
0	0	1	0	0	0	-2.5164	0	GO:0071500	M0010	1	0	GO Biological Processes	19	cellular response to nitrosative stress		-2.5164	8.96319	4.742	13391	6	747	3	0.401606	0.231402	3301|9474|11315	DNAJA1|ATG5|PARK7	-0.785337	0	63	1	1	-2.5164	8.96319
0	0	1	0	0	0	-2.29169	0	GO:0030091	M0010	1	0	GO Biological Processes	19	protein repair		-2.29169	7.68273	4.29851	13391	7	747	3	0.401606	0.231402	4482|5110|11315	MSRA|PCMT1|PARK7	-0.637062	0	63	0	0	-2.5164	8.96319
0	0	1	0	0	0	-2.50426	0	GO:0000375	M0010	1	0	GO Biological Processes	19	RNA splicing, via transesterification reactions		-2.50426	1.68399	3.05794	13391	330	747	31	4.14993	0.72972	988|1993|2483|2963|3190|3312|4236|5431|5440|6432|6629|6633|6635|8487|8896|10073|10199|10284|10286|10465|10907|22826|27257|27258|51319|51503|51574|53938|55280|85437|153527	CDC5L|ELAVL2|FRG1|GTF2F2|HNRNPK|HSPA8|MFAP1|POLR2B|POLR2K|SRSF7|SNRPB2|SNRPD2|SNRPE|GEMIN2|BUD31|SNUPN|MPHOSPH10|SAP18|BCAS2|PPIH|TXNL4A|DNAJC8|LSM1|LSM3|RSRC1|CWC15|LARP7|PPIL3|CWF19L1|ZCRB1|ZMAT2	-0.776983	0	64	1	1	-2.50426	1.68399
0	0	1	0	0	0	-2.03736	0	GO:0000377	M0010	1	0	GO Biological Processes	19	RNA splicing, via transesterification reactions with bulged adenosine as nucleophile		-2.03736	1.5898	2.62452	13391	327	747	29	3.8822	0.706774	988|1993|2483|2963|3190|3312|4236|5431|5440|6432|6629|6633|6635|8487|8896|10073|10284|10286|10465|10907|22826|27258|51319|51503|51574|53938|55280|85437|153527	CDC5L|ELAVL2|FRG1|GTF2F2|HNRNPK|HSPA8|MFAP1|POLR2B|POLR2K|SRSF7|SNRPB2|SNRPD2|SNRPE|GEMIN2|BUD31|SNUPN|SAP18|BCAS2|PPIH|TXNL4A|DNAJC8|LSM3|RSRC1|CWC15|LARP7|PPIL3|CWF19L1|ZCRB1|ZMAT2	-0.490886	0	64	0	0	-2.50426	1.68399
0	0	1	0	0	0	-2.03736	0	GO:0000398	M0010	1	0	GO Biological Processes	19	mRNA splicing, via spliceosome		-2.03736	1.5898	2.62452	13391	327	747	29	3.8822	0.706774	988|1993|2483|2963|3190|3312|4236|5431|5440|6432|6629|6633|6635|8487|8896|10073|10284|10286|10465|10907|22826|27258|51319|51503|51574|53938|55280|85437|153527	CDC5L|ELAVL2|FRG1|GTF2F2|HNRNPK|HSPA8|MFAP1|POLR2B|POLR2K|SRSF7|SNRPB2|SNRPD2|SNRPE|GEMIN2|BUD31|SNUPN|SAP18|BCAS2|PPIH|TXNL4A|DNAJC8|LSM3|RSRC1|CWC15|LARP7|PPIL3|CWF19L1|ZCRB1|ZMAT2	-0.490886	0	64	0	0	-2.50426	1.68399
0	0	0	1	0	0	0	-2.50359	GO:0019932	M0001	1	0	GO Biological Processes	19	second-messenger-mediated signaling		-2.50359	2.0018	3.18475	13391	205	620	19	3.06452	0.692192	107|493|1979|2902|2903|3064|4137|4761|5141|5795|6543|8844|9722|9759|10725|23295|23551|64784|283455	ADCY1|ATP2B4|EIF4EBP2|GRIN1|GRIN2A|HTT|MAPT|NEUROD2|PDE4A|PTPRJ|SLC8A2|KSR1|NOS1AP|HDAC4|NFAT5|MGRN1|RASD2|CRTC3|KSR2	-0.776983	0	65	1	1	-2.50359	3.14976
0	0	0	1	0	0	0	-2.20637	GO:0019933	M0001	1	0	GO Biological Processes	19	cAMP-mediated signaling		-2.20637	3.14976	3.28745	13391	48	620	7	1.12903	0.424318	107|1979|5141|8844|23295|23551|64784	ADCY1|EIF4EBP2|PDE4A|KSR1|MGRN1|RASD2|CRTC3	-0.585445	0	65	0	0	-2.50359	3.14976
0	0	1	0	0	0	-2.47938	0	GO:0002861	M0010	1	0	GO Biological Processes	19	regulation of inflammatory response to antigenic stimulus		-2.47938	5.97546	4.19102	13391	12	747	4	0.535475	0.26702	3735|4889|5682|11315	KARS1|NPY5R|PSMA1|PARK7	-0.755712	0	66	1	1	-2.47938	5.97546
0	0	1	0	0	0	-2.02975	0	GO:0002437	M0010	1	0	GO Biological Processes	19	inflammatory response to antigenic stimulus		-2.02975	3.73466	3.25912	13391	24	747	5	0.669344	0.298336	3146|3735|4889|5682|11315	HMGB1|KARS1|NPY5R|PSMA1|PARK7	-0.490886	0	66	0	0	-2.47938	5.97546
1	0	0	0	-2.45651	0	0	0	GO:0031116	M1000	1	0	GO Biological Processes	19	positive regulation of microtubule polymerization		-2.45651	6.24653	4.25703	13391	25	343	4	1.16618	0.57968	5879|51199|55755|89795	RAC1|NIN|CDK5RAP2|NAV3	-0.737228	0	67	1	1	-2.45651	6.24653
1	0	0	0	-2.27355	0	0	0	GO:0031112	M1000	1	0	GO Biological Processes	19	positive regulation of microtubule polymerization or depolymerization		-2.27355	5.57726	3.93095	13391	28	343	4	1.16618	0.57968	5879|51199|55755|89795	RAC1|NIN|CDK5RAP2|NAV3	-0.633521	0	67	0	0	-2.45651	6.24653
0	0	1	0	0	0	-2.41163	0	GO:1901068	M0010	1	0	GO Biological Processes	19	guanosine-containing compound metabolic process		-2.41163	3.39148	3.54054	13391	37	747	7	0.937082	0.35252	1716|4830|5901|8382|51715|79631|136332	DGUOK|NME1|RAN|NME5|RAB23|EFL1|LRGUK	-0.706633	0	68	1	1	-2.41163	4.07418
0	0	1	0	0	0	-2.19764	0	GO:0046039	M0010	1	0	GO Biological Processes	19	GTP metabolic process		-2.19764	4.07418	3.50751	13391	22	747	5	0.669344	0.298336	4830|5901|8382|51715|79631	NME1|RAN|NME5|RAB23|EFL1	-0.580573	0	68	0	0	-2.41163	4.07418
0	0	1	0	0	0	-2.01712	0	GO:1901657	M0010	1	0	GO Biological Processes	19	glycosyl compound metabolic process		-2.01712	2.15116	2.80845	13391	100	747	12	1.60643	0.459995	1716|2717|4830|5634|5901|7372|8382|51715|55347|79631|136332|139596	DGUOK|GLA|NME1|PRPS2|RAN|UMPS|NME5|RAB23|ABHD10|EFL1|LRGUK|UPRT	-0.483679	0	68	0	0	-2.41163	4.07418
1	0	0	0	-2.40494	0	0	0	GO:0010452	M1000	1	0	GO Biological Processes	19	histone H3-K36 methylation		-2.40494	9.00942	4.68428	13391	13	343	3	0.874636	0.502758	22976|29072|64324	PAXIP1|SETD2|NSD1	-0.70553	0	69	1	1	-2.40494	9.00942
1	0	0	0	-2.30238	0	0	0	GO:0043414	M1000	1	0	GO Biological Processes	19	macromolecule methylation		-2.30238	2.19507	3.08622	13391	249	343	14	4.08163	1.06837	6894|22976|23091|26053|29072|54482|54737|54790|55729|57570|57721|64324|94104|254013	TARBP1|PAXIP1|ZC3H13|AUTS2|SETD2|TRMT13|MPHOSPH8|TET2|ATF7IP|TRMT5|METTL14|NSD1|PAXBP1|ETFBKMT	-0.642329	0	69	0	0	-2.40494	9.00942
1	0	0	0	-2.40494	0	0	0	GO:0031453	M1000	1	0	GO Biological Processes	19	positive regulation of heterochromatin assembly		-2.40494	9.00942	4.68428	13391	13	343	3	0.874636	0.502758	7175|54737|55729	TPR|MPHOSPH8|ATF7IP	-0.70553	0	70	1	1	-2.40494	9.00942
1	0	0	0	-2.40494	0	0	0	GO:0120263	M1000	1	0	GO Biological Processes	19	positive regulation of heterochromatin organization		-2.40494	9.00942	4.68428	13391	13	343	3	0.874636	0.502758	7175|54737|55729	TPR|MPHOSPH8|ATF7IP	-0.70553	0	70	0	0	-2.40494	9.00942
1	0	0	0	-2.30845	0	0	0	GO:0045799	M1000	1	0	GO Biological Processes	19	positive regulation of chromatin assembly or disassembly		-2.30845	8.36589	4.4707	13391	14	343	3	0.874636	0.502758	7175|54737|55729	TPR|MPHOSPH8|ATF7IP	-0.644975	0	70	0	0	-2.40494	9.00942
1	0	0	0	-2.18856	0	0	0	GO:1905269	M1000	1	0	GO Biological Processes	19	positive regulation of chromatin organization		-2.18856	3.17774	3.28483	13391	86	343	7	2.04082	0.763445	7175|22976|25836|26053|54737|55729|94104	TPR|PAXIP1|NIPBL|AUTS2|MPHOSPH8|ATF7IP|PAXBP1	-0.57339	0	70	0	0	-2.40494	9.00942
1	0	0	0	-2.06172	0	0	0	GO:0031445	M1000	1	0	GO Biological Processes	19	regulation of heterochromatin assembly		-2.06172	6.88956	3.93951	13391	17	343	3	0.874636	0.502758	7175|54737|55729	TPR|MPHOSPH8|ATF7IP	-0.497187	0	70	0	0	-2.40494	9.00942
1	0	0	0	-2.06172	0	0	0	GO:0120261	M1000	1	0	GO Biological Processes	19	regulation of heterochromatin organization		-2.06172	6.88956	3.93951	13391	17	343	3	0.874636	0.502758	7175|54737|55729	TPR|MPHOSPH8|ATF7IP	-0.497187	0	70	0	0	-2.40494	9.00942
1	0	0	0	-2.40494	0	0	0	GO:0021542	M1000	1	0	GO Biological Processes	19	dentate gyrus development		-2.40494	9.00942	4.68428	13391	13	343	3	0.874636	0.502758	1021|5629|66000	CDK6|PROX1|TMEM108	-0.70553	0	71	1	1	-2.40494	9.00942
0	0	0	1	0	0	0	-2.39589	GO:1902117	M0001	1	0	GO Biological Processes	19	positive regulation of organelle assembly		-2.39589	3.08548	3.4457	13391	56	620	8	1.29032	0.453245	2909|3064|6714|8408|9696|23636|57535|79837	ARHGAP35|HTT|SRC|ULK1|CROCC|NUP62|ELAPOR1|PIP4K2C	-0.697858	0	72	1	1	-2.39589	6.47952
0	0	0	1	0	0	0	-2.03226	GO:2000786	M0001	1	0	GO Biological Processes	19	positive regulation of autophagosome assembly		-2.03226	6.47952	3.81919	13391	10	620	3	0.483871	0.278686	8408|57535|79837	ULK1|ELAPOR1|PIP4K2C	-0.490886	0	72	0	0	-2.39589	6.47952
0	0	0	1	0	0	0	-2.38431	GO:0007274	M0001	1	0	GO Biological Processes	19	neuromuscular synaptic transmission		-2.38431	5.75957	4.06372	13391	15	620	4	0.645161	0.321538	104|6812|23504|89848	ADARB1|STXBP1|RIMBP2|FCHSD1	-0.693145	0	73	1	1	-2.38431	5.75957
0	0	0	1	0	0	0	-2.36997	GO:2000008	M0001	1	0	GO Biological Processes	19	regulation of protein localization to cell surface		-2.36997	3.81148	3.61654	13391	34	620	6	0.967742	0.393163	20|4130|8514|8729|23327|26056	ABCA2|MAP1A|KCNAB2|GBF1|NEDD4L|RAB11FIP5	-0.680164	0	74	1	1	-2.36997	3.81148
0	0	0	1	0	0	0	-2.34314	GO:0007626	M0001	1	0	GO Biological Processes	19	locomotory behavior		-2.34314	2.28276	3.14896	13391	123	620	13	2.09677	0.575411	20|320|460|1600|1742|1949|2055|4204|8322|9099|23551|56172|124925	ABCA2|APBA1|ASTN1|DAB1|DLG4|EFNB3|CLN8|MECP2|FZD4|USP2|RASD2|ANKH|SEZ6	-0.662726	0	75	1	1	-2.34314	2.28276
0	0	0	1	0	0	0	-2.3331	GO:0032688	M0001	1	0	GO Biological Processes	19	negative regulation of interferon-beta production		-2.3331	8.0994	4.42551	13391	8	620	3	0.483871	0.278686	5802|7528|197358	PTPRS|YY1|NLRC3	-0.659282	0	76	1	1	-2.3331	8.0994
0	0	0	1	0	0	0	-2.3331	GO:0106049	M0001	1	0	GO Biological Processes	19	regulation of cellular response to osmotic stress		-2.3331	8.0994	4.42551	13391	8	620	3	0.483871	0.278686	8531|9181|79085	YBX3|ARHGEF2|SLC25A23	-0.659282	0	77	1	1	-2.3331	8.0994
0	0	0	1	0	0	0	-2.03226	GO:0047484	M0001	1	0	GO Biological Processes	19	regulation of response to osmotic stress		-2.03226	6.47952	3.81919	13391	10	620	3	0.483871	0.278686	8531|9181|79085	YBX3|ARHGEF2|SLC25A23	-0.490886	0	77	0	0	-2.3331	8.0994
0	0	0	1	0	0	0	-2.3331	GO:0098976	M0001	1	0	GO Biological Processes	19	excitatory chemical synaptic transmission		-2.3331	8.0994	4.42551	13391	8	620	3	0.483871	0.278686	2902|2903|54434	GRIN1|GRIN2A|SSH1	-0.659282	0	78	1	1	-2.3331	8.0994
0	0	0	1	0	0	0	-2.30528	GO:1904645	M0001	1	0	GO Biological Processes	19	response to amyloid-beta		-2.30528	3.70258	3.52735	13391	35	620	6	0.967742	0.393163	773|774|2902|2903|3480|4363	CACNA1A|CACNA1B|GRIN1|GRIN2A|IGF1R|ABCC1	-0.643079	0	78	0	0	-2.3331	8.0994
0	0	1	0	0	0	-2.32765	0	GO:0098781	M0010	1	0	GO Biological Processes	19	ncRNA transcription		-2.32765	2.26255	3.12641	13391	103	747	13	1.74029	0.478452	1022|2958|2961|2963|2971|5431|5440|9330|10302|25926|51574|55656|84365	CDK7|GTF2A2|GTF2E2|GTF2F2|GTF3A|POLR2B|POLR2K|GTF3C3|SNAPC5|NOL11|LARP7|INTS8|NIFK	-0.658462	0	79	1	1	-2.32765	2.26255
0	0	1	0	0	0	-2.32708	0	GO:0042274	M0010	1	0	GO Biological Processes	19	ribosomal small subunit biogenesis		-2.32708	2.59802	3.23468	13391	69	747	10	1.33869	0.420487	4869|6229|10799|25879|25926|51065|51081|83732|84946|88745	NPM1|RPS24|RPP40|DCAF13|NOL11|RPS27L|MRPS7|RIOK1|LTV1|RRP36	-0.658462	0	80	1	1	-2.32708	2.59802
0	0	0	1	0	0	0	-2.29407	GO:0050770	M0001	1	0	GO Biological Processes	19	regulation of axonogenesis		-2.29407	2.17538	3.06915	13391	139	620	14	2.25806	0.596641	1600|1949|2011|2909|3897|4137|5361|5362|5802|7473|8831|10505|23129|84894	DAB1|EFNB3|MARK2|ARHGAP35|L1CAM|MAPT|PLXNA1|PLXNA2|PTPRS|WNT3|SYNGAP1|SEMA4F|PLXND1|LINGO1	-0.637062	0	81	1	1	-2.29407	2.17799
0	0	0	1	0	0	0	-2.04422	GO:0010977	M0001	1	0	GO Biological Processes	19	negative regulation of neuron projection development		-2.04422	2.17799	2.84394	13391	119	620	12	1.93548	0.553293	1600|1809|1949|2931|5802|6695|7473|8831|9139|10505|84894|112755	DAB1|DPYSL3|EFNB3|GSK3A|PTPRS|SPOCK1|WNT3|SYNGAP1|CBFA2T2|SEMA4F|LINGO1|STX1B	-0.490886	0	81	0	0	-2.29407	2.17799
0	0	1	0	0	0	-2.29169	0	GO:0097250	M0010	1	0	GO Biological Processes	19	mitochondrial respirasome assembly		-2.29169	7.68273	4.29851	13391	7	747	3	0.401606	0.231402	1347|9167|51751	COX7A2|COX7A2L|HIGD1B	-0.637062	0	82	1	1	-2.29169	7.68273
0	0	0	1	0	0	0	-2.28883	GO:0043153	M0001	1	0	GO Biological Processes	19	entrainment of circadian clock by photoperiod		-2.28883	4.31968	3.66049	13391	25	620	5	0.806452	0.359199	5371|8864|9099|23373|54850	PML|PER2|USP2|CRTC1|FBXL12	-0.635453	0	83	1	1	-2.28883	4.31968
0	0	0	1	0	0	0	-2.21263	GO:0009648	M0001	1	0	GO Biological Processes	19	photoperiodism		-2.21263	4.15354	3.54629	13391	26	620	5	0.806452	0.359199	5371|8864|9099|23373|54850	PML|PER2|USP2|CRTC1|FBXL12	-0.590243	0	83	0	0	-2.28883	4.31968
0	0	0	1	0	0	0	-2.03338	GO:0042752	M0001	1	0	GO Biological Processes	19	regulation of circadian rhythm		-2.03338	2.37345	2.89655	13391	91	620	10	1.6129	0.505915	107|5371|5582|6839|8864|9099|22992|23373|25942|54850	ADCY1|PML|PRKCG|SUV39H1|PER2|USP2|KDM2A|CRTC1|SIN3A|FBXL12	-0.490886	0	83	0	0	-2.28883	4.31968
0	0	0	1	0	0	0	-2.00559	GO:0009649	M0001	1	0	GO Biological Processes	19	entrainment of circadian clock		-2.00559	3.72386	3.23535	13391	29	620	5	0.806452	0.359199	5371|8864|9099|23373|54850	PML|PER2|USP2|CRTC1|FBXL12	-0.475892	0	83	0	0	-2.28883	4.31968
0	0	0	1	0	0	0	-2.27667	GO:0051899	M0001	1	0	GO Biological Processes	19	membrane depolarization		-2.27667	2.73782	3.23487	13391	71	620	9	1.45161	0.480346	610|773|774|777|1137|6714|8911|23327|55800	HCN2|CACNA1A|CACNA1B|CACNA1E|CHRNA4|SRC|CACNA1I|NEDD4L|SCN3B	-0.633521	0	84	1	1	-2.27667	2.73782
0	0	0	1	0	0	0	-2.00433	GO:0001508	M0001	1	0	GO Biological Processes	19	action potential		-2.00433	2.24134	2.82707	13391	106	620	11	1.77419	0.530173	610|1137|3745|3752|6543|8506|8514|8911|9722|23327|55800	HCN2|CHRNA4|KCNB1|KCND3|SLC8A2|CNTNAP1|KCNAB2|CACNA1I|NOS1AP|NEDD4L|SCN3B	-0.475892	0	84	0	0	-2.27667	2.73782
0	0	0	1	0	0	0	-2.27537	GO:0003299	M0001	1	0	GO Biological Processes	19	muscle hypertrophy in response to stress		-2.27537	5.3996	3.87971	13391	16	620	4	0.645161	0.321538	493|4088|9759|23125	ATP2B4|SMAD3|HDAC4|CAMTA2	-0.633521	0	85	1	1	-2.27537	5.3996
0	0	0	1	0	0	0	-2.27537	GO:0014887	M0001	1	0	GO Biological Processes	19	cardiac muscle adaptation		-2.27537	5.3996	3.87971	13391	16	620	4	0.645161	0.321538	493|4088|9759|23125	ATP2B4|SMAD3|HDAC4|CAMTA2	-0.633521	0	85	0	0	-2.27537	5.3996
0	0	0	1	0	0	0	-2.27537	GO:0014898	M0001	1	0	GO Biological Processes	19	cardiac muscle hypertrophy in response to stress		-2.27537	5.3996	3.87971	13391	16	620	4	0.645161	0.321538	493|4088|9759|23125	ATP2B4|SMAD3|HDAC4|CAMTA2	-0.633521	0	85	0	0	-2.27537	5.3996
0	0	0	1	0	0	0	-2.01613	GO:0061614	M0001	1	0	GO Biological Processes	19	pri-miRNA transcription by RNA polymerase II		-2.01613	3.23976	3.1257	13391	40	620	6	0.967742	0.393163	2309|4088|5467|6721|7528|9759	FOXO3|SMAD3|PPARD|SREBF2|YY1|HDAC4	-0.483679	0	85	0	0	-2.27537	5.3996
0	0	0	1	0	0	0	-2.01613	GO:1902893	M0001	1	0	GO Biological Processes	19	regulation of pri-miRNA transcription by RNA polymerase II		-2.01613	3.23976	3.1257	13391	40	620	6	0.967742	0.393163	2309|4088|5467|6721|7528|9759	FOXO3|SMAD3|PPARD|SREBF2|YY1|HDAC4	-0.483679	0	85	0	0	-2.27537	5.3996
0	0	1	0	0	0	-2.21233	0	GO:0061952	M0010	1	0	GO Biological Processes	19	midbody abscission		-2.21233	5.12182	3.75044	13391	14	747	4	0.535475	0.26702	29082|51510|51652|129531	CHMP4A|CHMP5|CHMP3|MITD1	-0.590243	0	86	1	1	-2.21233	5.12182
0	0	1	0	0	0	-2.21233	0	GO:0009200	M0010	1	0	GO Biological Processes	19	deoxyribonucleoside triphosphate metabolic process		-2.21233	5.12182	3.75044	13391	14	747	4	0.535475	0.26702	1716|9519|55270|221264	DGUOK|TBPL1|NUDT15|AK9	-0.590243	0	87	1	1	-2.21233	6.72239
0	0	1	0	0	0	-2.10584	0	GO:0009215	M0010	1	0	GO Biological Processes	19	purine deoxyribonucleoside triphosphate metabolic process		-2.10584	6.72239	3.93508	13391	8	747	3	0.401606	0.231402	1716|55270|221264	DGUOK|NUDT15|AK9	-0.520478	0	87	0	0	-2.21233	6.72239
0	0	1	0	0	0	-2.21233	0	GO:0000054	M0010	1	0	GO Biological Processes	19	ribosomal subunit export from nucleus		-2.21233	5.12182	3.75044	13391	14	747	4	0.535475	0.26702	4869|5901|6059|84946	NPM1|RAN|ABCE1|LTV1	-0.590243	0	88	1	1	-2.21233	6.72239
0	0	1	0	0	0	-2.21233	0	GO:0033750	M0010	1	0	GO Biological Processes	19	ribosome localization		-2.21233	5.12182	3.75044	13391	14	747	4	0.535475	0.26702	4869|5901|6059|84946	NPM1|RAN|ABCE1|LTV1	-0.590243	0	88	0	0	-2.21233	6.72239
0	0	1	0	0	0	-2.10584	0	GO:0000056	M0010	1	0	GO Biological Processes	19	ribosomal small subunit export from nucleus		-2.10584	6.72239	3.93508	13391	8	747	3	0.401606	0.231402	4869|5901|84946	NPM1|RAN|LTV1	-0.520478	0	88	0	0	-2.21233	6.72239
0	0	1	0	0	0	-2.09696	0	GO:0071428	M0010	1	0	GO Biological Processes	19	rRNA-containing ribonucleoprotein complex export from nucleus		-2.09696	4.78037	3.56061	13391	15	747	4	0.535475	0.26702	4869|5901|6059|84946	NPM1|RAN|ABCE1|LTV1	-0.518387	0	88	0	0	-2.21233	6.72239
0	1	0	0	0	-2.20233	0	0	GO:1903749	M0100	1	0	GO Biological Processes	19	positive regulation of establishment of protein localization to mitochondrion		-2.20233	5.41379	3.82888	13391	51	194	4	2.06186	1.02024	572|27429|54543|59286	BAD|HTRA2|TOMM7|UBL5	-0.583715	0	89	1	1	-2.20233	6.90258
0	1	0	0	0	-2.04018	0	0	GO:1903955	M0100	1	0	GO Biological Processes	19	positive regulation of protein targeting to mitochondrion		-2.04018	6.90258	3.92407	13391	30	194	3	1.54639	0.88588	27429|54543|59286	HTRA2|TOMM7|UBL5	-0.490886	0	89	0	0	-2.20233	6.90258
0	0	0	1	0	0	0	-2.17483	GO:0035372	M0001	1	0	GO Biological Processes	19	protein localization to microtubule		-2.17483	5.08197	3.71054	13391	17	620	4	0.645161	0.321538	1729|4130|10982|22924	DIAPH1|MAP1A|MAPRE2|MAPRE3	-0.565977	0	90	1	1	-2.17483	5.08197
0	0	0	1	0	0	0	-2.17483	GO:0032793	M0001	1	0	GO Biological Processes	19	positive regulation of CREB transcription factor activity		-2.17483	5.08197	3.71054	13391	17	620	4	0.645161	0.321538	107|23373|57118|64784	ADCY1|CRTC1|CAMK1D|CRTC3	-0.565977	0	91	1	1	-2.17483	5.08197
0	0	0	1	0	0	0	-2.1721	GO:0106070	M0001	1	0	GO Biological Processes	19	regulation of adenylate cyclase-activating G protein-coupled receptor signaling pathway		-2.1721	7.19946	4.0991	13391	9	620	3	0.483871	0.278686	493|2931|5578	ATP2B4|GSK3A|PRKCA	-0.565977	0	92	1	1	-2.1721	7.19946
0	0	0	1	0	0	0	-2.1721	GO:0097113	M0001	1	0	GO Biological Processes	19	AMPA glutamate receptor clustering		-2.1721	7.19946	4.0991	13391	9	620	3	0.483871	0.278686	1742|54434|729956	DLG4|SSH1|SHISA7	-0.565977	0	93	1	1	-2.1721	7.19946
0	0	0	1	0	0	0	-2.1721	GO:0097688	M0001	1	0	GO Biological Processes	19	glutamate receptor clustering		-2.1721	7.19946	4.0991	13391	9	620	3	0.483871	0.278686	1742|54434|729956	DLG4|SSH1|SHISA7	-0.565977	0	93	0	0	-2.1721	7.19946
0	0	0	1	0	0	0	-2.16807	GO:0035335	M0001	1	0	GO Biological Processes	19	peptidyl-tyrosine dephosphorylation		-2.16807	2.48257	3.05674	13391	87	620	10	1.6129	0.505915	1849|1850|5791|5795|5802|11122|25930|54434|80824|85464	DUSP7|DUSP8|PTPRE|PTPRJ|PTPRS|PTPRT|PTPN23|SSH1|DUSP16|SSH2	-0.563058	0	94	1	1	-2.16807	2.48257
1	0	0	0	-2.16434	0	0	0	GO:0060260	M1000	1	0	GO Biological Processes	19	regulation of transcription initiation from RNA polymerase II promoter		-2.16434	5.20544	3.73868	13391	30	343	4	1.16618	0.57968	9282|22976|23493|55729	MED14|PAXIP1|HEY2|ATF7IP	-0.561563	0	95	1	1	-2.16434	5.20544
1	0	0	0	-2.16434	0	0	0	GO:1901976	M1000	1	0	GO Biological Processes	19	regulation of cell cycle checkpoint		-2.16434	5.20544	3.73868	13391	30	343	4	1.16618	0.57968	5629|7175|9984|55755	PROX1|TPR|THOC1|CDK5RAP2	-0.561563	0	96	1	1	-2.16434	5.20544
0	0	0	1	0	0	0	-2.15823	GO:0035418	M0001	1	0	GO Biological Processes	19	protein localization to synapse		-2.15823	2.62683	3.09192	13391	74	620	9	1.45161	0.480346	1742|2903|3798|4130|4137|8927|22883|23096|112755	DLG4|GRIN2A|KIF5A|MAP1A|MAPT|BSN|CLSTN1|IQSEC2|STX1B	-0.557669	0	97	1	1	-2.15823	2.62683
0	0	0	1	0	0	0	-2.12987	GO:0001764	M0001	1	0	GO Biological Processes	19	neuron migration		-2.12987	2.23432	2.94179	13391	116	620	12	1.93548	0.553293	460|1399|1600|1952|2011|6695|8828|9181|23768|89796|153090|221692	ASTN1|CRKL|DAB1|CELSR2|MARK2|SPOCK1|NRP2|ARHGEF2|FLRT2|NAV1|DAB2IP|PHACTR1	-0.533939	0	98	1	1	-2.12987	2.23432
0	1	0	0	0	-2.12418	0	0	GO:0008334	M0100	1	0	GO Biological Processes	19	histone mRNA metabolic process		-2.12418	7.39562	4.10736	13391	28	194	3	1.54639	0.88588	6628|6637|54512	SNRPB|SNRPG|EXOSC4	-0.531285	0	99	1	1	-2.12418	7.39562
0	0	0	1	0	0	0	-2.0948	GO:0018210	M0001	1	0	GO Biological Processes	19	peptidyl-threonine modification		-2.0948	2.30662	2.93301	13391	103	620	11	1.77419	0.530173	1459|1981|2011|2931|5578|8408|11113|22853|57452|57521|204851	CSNK2A2|EIF4G1|MARK2|GSK3A|PRKCA|ULK1|CIT|LMTK2|GALNT16|RPTOR|HIPK1	-0.518387	0	100	1	1	-2.0948	2.30662
0	0	0	1	0	0	0	-2.08163	GO:0060384	M0001	1	0	GO Biological Processes	19	innervation		-2.08163	4.79964	3.55417	13391	18	620	4	0.645161	0.321538	104|4884|5582|494470	ADARB1|NPTX1|PRKCG|RNF165	-0.511985	0	101	1	1	-2.08163	4.79964
0	0	0	1	0	0	0	-2.06982	GO:0043090	M0001	1	0	GO Biological Processes	19	amino acid import		-2.06982	3.32283	3.20074	13391	39	620	6	0.967742	0.393163	2055|6541|6567|8864|23428|81855	CLN8|SLC7A1|SLC16A2|PER2|SLC7A8|SFXN3	-0.501565	0	102	1	1	-2.06982	3.32283
0	0	1	0	0	0	-2.04685	0	GO:0000413	M0010	1	0	GO Biological Processes	19	protein peptidyl-prolyl isomerization		-2.04685	3.25934	3.15847	13391	33	747	6	0.803213	0.326591	2288|5303|5481|10465|53938|85313	FKBP4|PIN4|PPID|PPIH|PPIL3|PPIL4	-0.490886	0	103	1	1	-2.04685	3.25934
0	0	1	0	0	0	-2.04158	0	GO:0006418	M0010	1	0	GO Biological Processes	19	tRNA aminoacylation for protein translation		-2.04158	2.91825	3.06224	13391	43	747	7	0.937082	0.35252	3735|4677|5464|5917|6897|9521|79731	KARS1|NARS1|PPA1|RARS1|TARS1|EEF1E1|NARS2	-0.490886	0	104	1	1	-2.04158	2.91825
0	0	0	1	0	0	0	-2.03226	GO:0032253	M0001	1	0	GO Biological Processes	19	dense core granule localization		-2.03226	6.47952	3.81919	13391	10	620	3	0.483871	0.278686	547|3798|26115	KIF1A|KIF5A|TANC2	-0.490886	0	105	1	1	-2.03226	6.47952
0	0	0	1	0	0	0	-2.03226	GO:0099519	M0001	1	0	GO Biological Processes	19	dense core granule cytoskeletal transport		-2.03226	6.47952	3.81919	13391	10	620	3	0.483871	0.278686	547|3798|26115	KIF1A|KIF5A|TANC2	-0.490886	0	105	0	0	-2.03226	6.47952
0	0	0	1	0	0	0	-2.03226	GO:1901950	M0001	1	0	GO Biological Processes	19	dense core granule transport		-2.03226	6.47952	3.81919	13391	10	620	3	0.483871	0.278686	547|3798|26115	KIF1A|KIF5A|TANC2	-0.490886	0	105	0	0	-2.03226	6.47952
0	0	0	1	0	0	0	-2.03226	GO:1990416	M0001	1	0	GO Biological Processes	19	cellular response to brain-derived neurotrophic factor stimulus		-2.03226	6.47952	3.81919	13391	10	620	3	0.483871	0.278686	4137|8936|29904	MAPT|WASF1|EEF2K	-0.490886	0	106	1	1	-2.03226	6.47952
0	0	0	1	0	0	0	-2.03226	GO:0002483	M0001	1	0	GO Biological Processes	19	antigen processing and presentation of endogenous peptide antigen		-2.03226	6.47952	3.81919	13391	10	620	3	0.483871	0.278686	6891|6892|64167	TAP2|TAPBP|ERAP2	-0.490886	0	107	1	1	-2.03226	6.47952
0	0	0	1	0	0	0	-2.03226	GO:0019885	M0001	1	0	GO Biological Processes	19	antigen processing and presentation of endogenous peptide antigen via MHC class I		-2.03226	6.47952	3.81919	13391	10	620	3	0.483871	0.278686	6891|6892|64167	TAP2|TAPBP|ERAP2	-0.490886	0	107	0	0	-2.03226	6.47952
