# Supplementary material for: Twelve-hour rhythms in transcript expression within the human dorsolateral prefrontal cortex are altered in schizophrenia
Source: PLoS Biol. 2023 Jan 24;21(1):e3001688. doi: 10.1371/journal.pbio.3001688 (PMC9873190; doi:10.1371/journal.pbio.3001688)
Supplement: S12 File — Raw output of the eigenvalue/pencil analysis of the mNP cohort. DLPFC, dorsolateral prefrontal cortex; mNP, match NP. (XLSX) [file pbio.3001688.s023.xlsx]

## Sheet: Sheet1
GENE	Period	Amplitude	Relative Amplitude	Phase	First Peak
A1BG.AS1	Inf	2.03624	0.773522	6.54654e-17	#VALUE!
A1BG.AS1	32.8383	0.221651	0.0842002	-101.446	37.092
A1BG.AS1	6.75706	0.023787	0.00903612	139.723	-0.865484
A1BG.AS1	5.18396	0.0460051	0.0174763	38.484	-0.370209
A1BG.AS1	3.904	0.00664998	0.00252617	-105.747	0.0507739
A1BG.AS1	-3.904	0.00664998	0.00252617	105.747	-7.75723
A1BG.AS1	-5.18396	0.0460051	0.0174763	-38.484	-10.7381
A1BG.AS1	-6.75706	0.023787	0.00903612	-139.723	-14.3796
A1BG.AS1	-32.8383	0.221651	0.0842002	101.446	-28.5847
A2M	Inf	7.13063	0.941805	5.96211e-17	#VALUE!
A2M	22.9309	0.166858	0.0220384	-37.8367	20.341
A2M	12.2402	0.00932092	0.00123109	98.9308	3.87653
A2M	7.8089	0.00354564	0.000468303	-132.64	5.68603
A2M	5.97342	0.0405798	0.00535973	-133.717	3.19216
A2M	-5.97342	0.0405798	0.00535973	133.717	-8.75467
A2M	-7.8089	0.00354564	0.000468303	132.64	-9.93176
A2M	-12.2402	0.00932092	0.00123109	-98.9308	-20.6039
A2M	-22.9309	0.166858	0.0220384	37.8367	-25.5208
A2M.AS1	Inf	1.25899	0.566591	4.233e-16	#VALUE!
A2M.AS1	15.3358	0.192815	0.0867737	-125.521	15.683
A2M.AS1	8.71563	0.0668989	0.0301069	-150.6	7.36166
A2M.AS1	4.26185	0.17016	0.0765784	-50.1639	-0.144291
A2M.AS1	2.09296	0.0516526	0.0232456	45.6503	-3.17244
A2M.AS1	-2.09296	0.0516526	0.0232456	-45.6503	-7.35836
A2M.AS1	-4.26185	0.17016	0.0765784	50.1639	-8.66798
A2M.AS1	-8.71563	0.0668989	0.0301069	150.6	-10.0696
A2M.AS1	-15.3358	0.192815	0.0867737	125.521	-14.9887
A2ML1	Inf	2.5567	0.761697	7.93412e-18	#VALUE!
A2ML1	17.7481	0.00119468	0.000355921	177.008	4.02153
A2ML1	6.60181	0.0925527	0.0275735	-83.5684	3.13432
A2ML1	5.32487	0.0653775	0.0194774	-121.666	2.12447
A2ML1	3.90306	0.240817	0.0717448	106.701	-2.25377
A2ML1	-3.90306	0.240817	0.0717448	-106.701	-10.0599
A2ML1	-5.32487	0.0653775	0.0194774	121.666	-8.52527
A2ML1	-6.60181	0.0925527	0.0275735	83.5684	-10.0693
A2ML1	-17.7481	0.00119468	0.000355921	-177.008	-31.4746
AAAS	Inf	3.944	0.918357	3.0452e-17	#VALUE!
AAAS	23.8151	0.0689216	0.0160483	-99.9649	25.4281
AAAS	12.5575	0.0392437	0.00913785	153.755	2.1942
AAAS	7.87523	0.0302108	0.00703456	-50.9528	3.98986
AAAS	3.35368	0.0369381	0.00860099	126.07	-2.82077
AAAS	-3.35368	0.0369381	0.00860099	-126.07	-9.52812
AAAS	-7.87523	0.0302108	0.00703456	50.9528	-11.7606
AAAS	-12.5575	0.0392437	0.00913785	-153.755	-22.9207
AAAS	-23.8151	0.0689216	0.0160483	99.9649	-22.2021
AACS	Inf	6.05802	0.93954	7.76677e-18	#VALUE!
AACS	22.537	0.0532129	0.00825281	121.54	9.92822
AACS	9.01381	0.0866787	0.013443	-148.831	7.7403
AACS	6.29177	0.0344699	0.00534596	-46.0062	2.09583
AACS	4.74642	0.0205561	0.00318806	120.53	-1.8427
AACS	-4.74642	0.0205561	0.00318806	-120.53	-11.3355
AACS	-6.29177	0.0344699	0.00534596	46.0062	-10.4877
AACS	-9.01381	0.0866787	0.013443	148.831	-10.2873
AACS	-22.537	0.0532129	0.00825281	-121.54	-35.1457
AADAT	Inf	3.34919	0.898341	-2.67533e-17	#VALUE!
AADAT	13.6402	0.0184066	0.00493713	-135.029	13.7564
AADAT	8.53765	0.116881	0.0313504	-147.37	7.03263
AADAT	5.46662	0.00831188	0.00222946	39.6455	-0.135398
AADAT	4.16907	0.0459039	0.0123126	156.73	-2.64598
AADAT	-4.16907	0.0459039	0.0123126	-156.73	-10.9841
AADAT	-5.46662	0.00831188	0.00222946	-39.6455	-11.0686
AADAT	-8.53765	0.116881	0.0313504	147.37	-10.0427
AADAT	-13.6402	0.0184066	0.00493713	135.029	-13.5241
AAED1	Inf	2.99323	0.833123	1.56037e-17	#VALUE!
AAED1	24.0847	0.0173563	0.00483086	-94.9003	25.4337
AAED1	12.299	0.0608817	0.0169455	-138.648	12.0357
AAED1	4.80698	0.137278	0.0382095	-120.639	1.41783
AAED1	2.98136	0.0842599	0.0234525	-11.6372	-1.92227
AAED1	-2.98136	0.0842599	0.0234525	11.6372	-7.88499
AAED1	-4.80698	0.137278	0.0382095	120.639	-8.19613
AAED1	-12.299	0.0608817	0.0169455	138.648	-12.5623
AAED1	-24.0847	0.0173563	0.00483086	94.9003	-22.7357
AAGAB	Inf	6.30043	0.889775	-2.02014e-19	#VALUE!
AAGAB	22.1891	0.169036	0.0238721	-122.535	24.7417
AAGAB	11.046	0.0277702	0.00392184	45.1559	4.66047
AAGAB	7.98154	0.151865	0.0214472	-13.4893	3.28061
AAGAB	6.03882	0.0415733	0.00587117	149.931	-1.47619
AAGAB	-6.03882	0.0415733	0.00587117	-149.931	-13.5538
AAGAB	-7.98154	0.151865	0.0214472	13.4893	-12.6825
AAGAB	-11.046	0.0277702	0.00392184	-45.1559	-17.4315
AAGAB	-22.1891	0.169036	0.0238721	122.535	-19.6365
AAK1	Inf	5.56905	0.959605	4.51117e-17	#VALUE!
AAK1	21.4378	0.0447365	0.00770856	83.7151	11.4526
AAK1	10.2289	0.0105355	0.00181538	-116.421	8.53681
AAK1	8.36278	0.0487332	0.00839724	162.783	-0.418657
AAK1	3.29515	0.0132118	0.00227653	-47.2069	-1.27276
AAK1	-3.29515	0.0132118	0.00227653	47.2069	-7.86306
AAK1	-8.36278	0.0487332	0.00839724	-162.783	-17.1442
AAK1	-10.2289	0.0105355	0.00181538	116.421	-11.9209
AAK1	-21.4378	0.0447365	0.00770856	-83.7151	-31.4229
AAMDC	Inf	1.92548	0.82054	2.56908e-18	#VALUE!
AAMDC	24.7198	0.00762463	0.00324921	16.8997	18.5594
AAMDC	6.0268	0.0504382	0.0214941	143.576	-1.37681
AAMDC	5.60774	0.123603	0.0526731	-92.7979	2.05326
AAMDC	2.10359	0.0288957	0.0123138	-62.8323	-2.52926
AAMDC	-2.10359	0.0288957	0.0123138	62.8323	-6.73644
AAMDC	-5.60774	0.123603	0.0526731	92.7979	-9.16222
AAMDC	-6.0268	0.0504382	0.0214941	-143.576	-13.4304
AAMDC	-24.7198	0.00762463	0.00324921	-16.8997	-30.8803
AAMP	Inf	6.00847	0.930267	-1.07328e-18	#VALUE!
AAMP	Inf	0.111963	0.0173347	180	#VALUE!
AAMP	14.4739	0.00839652	0.0013	128.133	4.32228
AAMP	4.96145	0.0594727	0.00920791	-153.053	2.0708
AAMP	3.28947	0.099668	0.0154312	-51.1193	-1.24344
AAMP	2	0.00336029	0.000520259	0	-3
AAMP	-3.28947	0.099668	0.0154312	51.1193	-7.82237
AAMP	-4.96145	0.0594727	0.00920791	153.053	-7.85211
AAMP	-14.4739	0.00839652	0.0013	-128.133	-24.6255
AAR2	Inf	3.70614	0.919647	2.967e-17	#VALUE!
AAR2	14.8478	0.0721135	0.0178944	-132.267	15.303
AAR2	6.03677	0.0288593	0.0071612	23.1968	0.647787
AAR2	4.75545	0.00536642	0.00133163	-178.798	2.1173
AAR2	3.61354	0.0555698	0.0137892	128.816	-2.67946
AAR2	-3.61354	0.0555698	0.0137892	-128.816	-9.90655
AAR2	-4.75545	0.00536642	0.00133163	178.798	-7.3936
AAR2	-6.03677	0.0288593	0.0071612	-23.1968	-11.4258
AAR2	-14.8478	0.0721135	0.0178944	132.267	-14.3926
AARS	Inf	7.66976	0.967519	3.85372e-20	#VALUE!
AARS	29.0722	0.0454866	0.005738	-113.614	33.2473
AARS	9.97883	0.00504085	0.000635889	149.969	0.821841
AARS	8.0818	0.0272289	0.00343486	155.07	-0.399439
AARS	5.42164	0.0509856	0.00643168	70.5541	-0.640911
AARS	-5.42164	0.0509856	0.00643168	-70.5541	-11.4842
AARS	-8.0818	0.0272289	0.00343486	-155.07	-16.563
AARS	-9.97883	0.00504085	0.000635889	-149.969	-19.1358
AARS	-29.0722	0.0454866	0.005738	113.614	-24.8972
AARS2	Inf	4.64938	0.940571	-7.13057e-19	#VALUE!
AARS2	24.2514	0.0362001	0.00732328	-142.459	28.8482
AARS2	7.3285	0.03881	0.00785128	-167.126	5.73067
AARS2	4.38545	0.06344	0.0128339	176.294	-2.76212
AARS2	3.57237	0.00843257	0.00170591	-36.1639	-1.06876
AARS2	-3.57237	0.00843257	0.00170591	36.1639	-8.21351
AARS2	-4.38545	0.06344	0.0128339	-176.294	-11.533
AARS2	-7.3285	0.03881	0.00785128	167.126	-8.92633
AARS2	-24.2514	0.0362001	0.00732328	142.459	-19.6547
AASDH	Inf	4.83257	0.952419	2.3122e-17	#VALUE!
AASDH	13.2119	0.041565	0.00819176	-151.969	13.7891
AASDH	7.00936	0.0286828	0.0056529	3.70914	1.93714
AASDH	5.55881	0.0268507	0.00529183	55.0336	-0.290968
AASDH	3.26975	0.0236135	0.00465382	-61.6185	-1.17059
AASDH	-3.26975	0.0236135	0.00465382	61.6185	-7.71009
AASDH	-5.55881	0.0268507	0.00529183	-55.0336	-11.4086
AASDH	-7.00936	0.0286828	0.0056529	-3.70914	-12.0816
AASDH	-13.2119	0.041565	0.00819176	151.969	-12.6347
AASDHPPT	Inf	7.65222	0.956011	7.67149e-18	#VALUE!
AASDHPPT	Inf	0.109478	0.0136773	-180	#VALUE!
AASDHPPT	16.1125	0.0313697	0.00391909	-7.78182	11.4608
AASDHPPT	6.24172	0.0202645	0.00253169	158.591	-1.50794
AASDHPPT	5.32778	0.0478543	0.00597856	-12.2919	0.509697
AASDHPPT	2	0.0436512	0.00545345	-180	-2
AASDHPPT	-5.32778	0.0478543	0.00597856	12.2919	-10.1459
AASDHPPT	-6.24172	0.0202645	0.00253169	-158.591	-13.9914
AASDHPPT	-16.1125	0.0313697	0.00391909	7.78182	-20.7642
AASS	Inf	4.87784	0.93236	-5.74361e-18	#VALUE!
AASS	21.1959	0.018188	0.00347648	-128.695	23.7731
AASS	9.9608	0.0844206	0.0161363	40.9041	3.82903
AASS	4.59129	0.0640019	0.0122334	-146.483	1.45948
AASS	2.91057	0.0103269	0.0019739	-20.5563	-1.92324
AASS	-2.91057	0.0103269	0.0019739	20.5563	-7.74437
AASS	-4.59129	0.0640019	0.0122334	146.483	-7.72311
AASS	-9.9608	0.0844206	0.0161363	-40.9041	-16.0926
AASS	-21.1959	0.018188	0.00347648	128.695	-18.6186
AATK	Inf	6.51708	0.954539	-3.01676e-17	#VALUE!
AATK	24.5088	0.051548	0.00755009	-137.297	28.856
AATK	6.22829	0.00756677	0.00110828	-105.428	3.05228
AATK	4.17538	0.0249311	0.00365159	-119.479	0.561137
AATK	3.77979	0.0711466	0.0104206	-120.834	0.0484827
AATK	-3.77979	0.0711466	0.0104206	120.834	-7.51111
AATK	-4.17538	0.0249311	0.00365159	119.479	-7.78962
AATK	-6.22829	0.00756677	0.00110828	105.428	-9.40429
AATK	-24.5088	0.051548	0.00755009	137.297	-20.1617
ABAT	Inf	8.29119	0.968447	7.42738e-18	#VALUE!
ABAT	22.0642	0.0625464	0.00730569	-155.712	26.6078
ABAT	11.7635	0.0242927	0.0028375	-166.751	12.2123
ABAT	7.02578	0.00666495	0.000778496	10.6661	1.81762
ABAT	5.07443	0.0415639	0.00485484	-58.5127	0.8992
ABAT	-5.07443	0.0415639	0.00485484	58.5127	-9.24965
ABAT	-7.02578	0.00666495	0.000778496	-10.6661	-12.2339
ABAT	-11.7635	0.0242927	0.0028375	166.751	-11.3147
ABAT	-22.0642	0.0625464	0.00730569	155.712	-17.5207
ABCA1	Inf	5.50899	0.971393	-3.98927e-18	#VALUE!
ABCA1	30.5527	0.0105994	0.00186899	-14.4083	26.7755
ABCA1	12.9663	0.0050958	0.000898536	-134.964	12.8274
ABCA1	6.57882	0.058377	0.0102935	27.1836	1.08206
ABCA1	3.66116	0.00704523	0.00124228	-140.787	0.092947
ABCA1	-3.66116	0.00704523	0.00124228	140.787	-7.22937
ABCA1	-6.57882	0.058377	0.0102935	-27.1836	-12.0756
ABCA1	-12.9663	0.0050958	0.000898536	134.964	-13.1052
ABCA1	-30.5527	0.0105994	0.00186899	14.4083	-34.3299
ABCA10	Inf	4.31627	0.90972	-1.95319e-19	#VALUE!
ABCA10	22.4424	0.0788793	0.016625	141.08	8.64748
ABCA10	11.5209	0.0191915	0.00404491	-7.45502	6.75948
ABCA10	6.0603	0.0566788	0.0119459	166.261	-1.73857
ABCA10	4.53961	0.0594225	0.0125242	-95.5785	0.744853
ABCA10	-4.53961	0.0594225	0.0125242	95.5785	-8.33436
ABCA10	-6.0603	0.0566788	0.0119459	-166.261	-13.8592
ABCA10	-11.5209	0.0191915	0.00404491	7.45502	-16.2823
ABCA10	-22.4424	0.0788793	0.016625	-141.08	-36.2374
ABCA11P	Inf	2.00433	0.752192	9.41629e-17	#VALUE!
ABCA11P	20.4624	0.156414	0.0586994	103.251	9.59359
ABCA11P	7.28562	0.0887532	0.0333076	51.8988	1.2353
ABCA11P	5.67958	0.053959	0.0202499	120.962	-1.22879
ABCA11P	3.20422	0.0310363	0.0116474	-91.5746	-0.980714
ABCA11P	-3.20422	0.0310363	0.0116474	91.5746	-7.38915
ABCA11P	-5.67958	0.053959	0.0202499	-120.962	-12.588
ABCA11P	-7.28562	0.0887532	0.0333076	-51.8988	-13.3359
ABCA11P	-20.4624	0.156414	0.0586994	-103.251	-31.3312
ABCA17P	Inf	2.17293	0.899399	-8.79253e-20	#VALUE!
ABCA17P	16.8338	0.0393196	0.0162748	-53.388	14.3302
ABCA17P	6.77919	0.0109658	0.00453886	-43.5818	2.59988
ABCA17P	4.39118	0.0639938	0.0264877	-29.1443	-0.253327
ABCA17P	2.87618	0.00724551	0.002999	13.8934	-2.23482
ABCA17P	-2.87618	0.00724551	0.002999	-13.8934	-7.98718
ABCA17P	-4.39118	0.0639938	0.0264877	29.1443	-9.03568
ABCA17P	-6.77919	0.0109658	0.00453886	43.5818	-10.9585
ABCA17P	-16.8338	0.0393196	0.0162748	53.388	-19.3373
ABCA2	Inf	7.75455	0.947973	5.25463e-17	#VALUE!
ABCA2	21.422	0.0305828	0.00373867	-87.1558	21.6082
ABCA2	6.24955	0.0696615	0.00851593	-43.6148	2.0067
ABCA2	6.06698	0.0517777	0.00632969	114.563	-0.863718
ABCA2	3.71556	0.0607717	0.00742917	-65.0068	-0.613507
ABCA2	-3.71556	0.0607717	0.00742917	65.0068	-8.04462
ABCA2	-6.06698	0.0517777	0.00632969	-114.563	-12.9977
ABCA2	-6.24955	0.0696615	0.00851593	43.6148	-10.4924
ABCA2	-21.422	0.0305828	0.00373867	87.1558	-21.2357
ABCA3	Inf	6.87651	0.970244	3.01816e-17	#VALUE!
ABCA3	22.9221	0.0238037	0.00335859	155.518	8.01985
ABCA3	10.4481	0.0287311	0.00405382	-95.1634	8.21003
ABCA3	8.39769	0.0457148	0.00645015	143.097	0.0596763
ABCA3	3.18672	0.00719716	0.00101549	-13.2845	-1.69569
ABCA3	-3.18672	0.00719716	0.00101549	13.2845	-8.06913
ABCA3	-8.39769	0.0457148	0.00645015	-143.097	-16.7357
ABCA3	-10.4481	0.0287311	0.00405382	95.1634	-12.6862
ABCA3	-22.9221	0.0238037	0.00335859	-155.518	-37.8244
ABCA5	Inf	7.52864	0.942431	-6.85918e-18	#VALUE!
ABCA5	23.3234	0.0481282	0.00602466	161.049	7.88945
ABCA5	7.31887	0.0279991	0.00350491	57.1046	1.15792
ABCA5	5.75318	0.0903788	0.0113136	120.79	-1.17717
ABCA5	4.27617	0.0634378	0.00794112	-144.501	0.992586
ABCA5	-4.27617	0.0634378	0.00794112	144.501	-7.55975
ABCA5	-5.75318	0.0903788	0.0113136	-120.79	-12.6835
ABCA5	-7.31887	0.0279991	0.00350491	-57.1046	-13.4798
ABCA5	-23.3234	0.0481282	0.00602466	-161.049	-38.7573
ABCA6	Inf	4.58622	0.921319	-4.58621e-17	#VALUE!
ABCA6	20.9755	0.0403268	0.0081012	103.335	9.9547
ABCA6	5.66916	0.0468432	0.00941026	142.614	-1.57668
ABCA6	4.55844	0.094269	0.0189376	-102.37	0.85469
ABCA6	3.0221	0.0143923	0.00289125	-105.939	-1.08858
ABCA6	-3.0221	0.0143923	0.00289125	105.939	-7.13277
ABCA6	-4.55844	0.094269	0.0189376	102.37	-8.26219
ABCA6	-5.66916	0.0468432	0.00941026	-142.614	-12.915
ABCA6	-20.9755	0.0403268	0.0081012	-103.335	-31.9964
ABCA7	Inf	3.15178	0.75002	5.46334e-17	#VALUE!
ABCA7	22.5533	0.0386693	0.00920204	149.513	8.18663
ABCA7	9.58722	0.216694	0.0515661	-141.9	8.36619
ABCA7	6.5038	0.0146017	0.00347474	-84.6397	3.03291
ABCA7	4.31347	0.255274	0.060747	-33.7382	-0.282285
ABCA7	-4.31347	0.255274	0.060747	33.7382	-8.90922
ABCA7	-6.5038	0.0146017	0.00347474	84.6397	-9.97469
ABCA7	-9.58722	0.216694	0.0515661	141.9	-10.8083
ABCA7	-22.5533	0.0386693	0.00920204	-149.513	-36.92
ABCA8	Inf	5.37667	0.92627	1.53353e-17	#VALUE!
ABCA8	24.7329	0.158857	0.0273671	-9.08799	20.3572
ABCA8	7.21438	0.0112165	0.00193234	-78.9217	3.79597
ABCA8	5.06344	0.00822199	0.00141645	139.23	-1.89484
ABCA8	2.53994	0.035694	0.00614921	-101.442	-1.74435
ABCA8	-2.53994	0.035694	0.00614921	101.442	-6.82423
ABCA8	-5.06344	0.00822199	0.00141645	-139.23	-12.0217
ABCA8	-7.21438	0.0112165	0.00193234	78.9217	-10.6328
ABCA8	-24.7329	0.158857	0.0273671	9.08799	-29.1085
ABCA9	Inf	4.16545	0.878915	-9.29192e-17	#VALUE!
ABCA9	21.3903	0.112538	0.0237456	96.8825	10.6338
ABCA9	8.84729	0.0316048	0.00666865	-69.5692	5.55701
ABCA9	5.50162	0.0730815	0.0154203	169.015	-2.08131
ABCA9	4.43195	0.069706	0.0147081	-166.457	1.48119
ABCA9	-4.43195	0.069706	0.0147081	166.457	-7.38271
ABCA9	-5.50162	0.0730815	0.0154203	-169.015	-13.0846
ABCA9	-8.84729	0.0316048	0.00666865	69.5692	-12.1376
ABCA9	-21.3903	0.112538	0.0237456	-96.8825	-32.1468
ABCB1	Inf	4.32539	0.866004	-1.70545e-17	#VALUE!
ABCB1	12.0841	0.029097	0.00582562	82.5578	4.31286
ABCB1	6.77641	0.0429736	0.00860391	7.02483	1.64418
ABCB1	5.67646	0.092797	0.0185792	146.451	-1.63277
ABCB1	3.71768	0.169766	0.0339894	159.877	-2.93335
ABCB1	-3.71768	0.169766	0.0339894	-159.877	-10.3687
ABCB1	-5.67646	0.092797	0.0185792	-146.451	-12.9857
ABCB1	-6.77641	0.0429736	0.00860391	-7.02483	-11.9086
ABCB1	-12.0841	0.029097	0.00582562	-82.5578	-19.8553
ABCB10	Inf	4.62754	0.981351	-5.70696e-18	#VALUE!
ABCB10	8.95489	0.00279282	0.000592267	-47.2614	5.13051
ABCB10	7.6381	0.000309979	6.57365e-05	-28.4755	3.24226
ABCB10	5.69801	0.0245813	0.0052129	83.2011	-0.618878
ABCB10	2.68423	0.0162842	0.00345336	-63.6906	-1.84088
ABCB10	-2.68423	0.0162842	0.00345336	63.6906	-7.20934
ABCB10	-5.69801	0.0245813	0.0052129	-83.2011	-12.0149
ABCB10	-7.6381	0.000309979	6.57365e-05	28.4755	-12.0339
ABCB10	-8.95489	0.00279282	0.000592267	47.2614	-12.7793
ABCB6	Inf	2.95393	0.910848	8.23624e-19	#VALUE!
ABCB6	21.9197	0.00746454	0.0023017	127.936	9.12993
ABCB6	12.5585	0.0323532	0.00997615	-145.759	12.6432
ABCB6	7.31802	0.0330451	0.0101895	68.8316	0.918822
ABCB6	4.4374	0.0717002	0.0221088	176.164	-2.73402
ABCB6	-4.4374	0.0717002	0.0221088	-176.164	-11.6088
ABCB6	-7.31802	0.0330451	0.0101895	-68.8316	-13.7172
ABCB6	-12.5585	0.0323532	0.00997615	145.759	-12.4737
ABCB6	-21.9197	0.00746454	0.0023017	-127.936	-34.7096
ABCB7	Inf	3.71798	0.838621	-3.0609e-17	#VALUE!
ABCB7	17.9837	0.0740049	0.0166924	-140.149	19.9848
ABCB7	8.51361	0.120625	0.0272079	-151.833	7.1043
ABCB7	6.64957	0.14863	0.0335246	-19.6217	2.012
ABCB7	5.246	0.0144744	0.00326481	60.373	-0.63377
ABCB7	-5.246	0.0144744	0.00326481	-60.373	-11.1258
ABCB7	-6.64957	0.14863	0.0335246	19.6217	-11.2871
ABCB7	-8.51361	0.120625	0.0272079	151.833	-9.92291
ABCB7	-17.9837	0.0740049	0.0166924	140.149	-15.9826
ABCB8	Inf	4.36655	0.942044	-6.01069e-17	#VALUE!
ABCB8	21.897	0.0563286	0.0121524	131.623	8.89105
ABCB8	6.64839	0.0276313	0.0059612	60.1917	0.536782
ABCB8	3.1797	0.0259292	0.00559399	-151.888	-0.47874
ABCB8	2.53282	0.0244297	0.0052705	78.4757	-3.01931
ABCB8	-2.53282	0.0244297	0.0052705	-78.4757	-8.08494
ABCB8	-3.1797	0.0259292	0.00559399	151.888	-6.83815
ABCB8	-6.64839	0.0276313	0.0059612	-60.1917	-12.76
ABCB8	-21.897	0.0563286	0.0121524	-131.623	-34.9029
ABCB9	Inf	3.66603	0.627894	2.44644e-14	#VALUE!
ABCB9	62.3409	0.919457	0.157479	-77.9237	70.8349
ABCB9	13.484	0.0565073	0.0096782	11.4764	8.05419
ABCB9	5.78508	0.0369761	0.00633303	-108.179	2.52348
ABCB9	3.54801	0.0733511	0.0125631	34.8287	-1.79524
ABCB9	-3.54801	0.0733511	0.0125631	-34.8287	-8.89127
ABCB9	-5.78508	0.0369761	0.00633303	108.179	-9.04667
ABCB9	-13.484	0.0565073	0.0096782	-11.4764	-18.9139
ABCB9	-62.3409	0.919457	0.157479	77.9237	-53.8469
ABCC1	Inf	3.78004	0.909703	-6.04059e-17	#VALUE!
ABCC1	20.9188	0.0508654	0.0122413	74.1417	11.6106
ABCC1	8.81329	0.0872995	0.0210095	176.47	-0.506924
ABCC1	7.85277	0.00732954	0.00176393	121.056	0.212139
ABCC1	4.30191	0.0421081	0.0101337	-56.3455	-0.0247712
ABCC1	-4.30191	0.0421081	0.0101337	56.3455	-8.6286
ABCC1	-7.85277	0.00732954	0.00176393	-121.056	-15.4934
ABCC1	-8.81329	0.0872995	0.0210095	-176.47	-18.1335
ABCC1	-20.9188	0.0508654	0.0122413	-74.1417	-30.227
ABCC10	Inf	3.77788	0.930935	5.95851e-17	#VALUE!
ABCC10	23.0118	0.0463584	0.0114235	138.122	9.18276
ABCC10	6.88647	0.0135858	0.00334778	67.6234	0.592899
ABCC10	3.88168	0.0496983	0.0122465	-86.4767	-0.185892
ABCC10	3.27659	0.0304949	0.00751446	103.08	-2.6616
ABCC10	-3.27659	0.0304949	0.00751446	-103.08	-9.21479
ABCC10	-3.88168	0.0496983	0.0122465	86.4767	-7.94925
ABCC10	-6.88647	0.0135858	0.00334778	-67.6234	-13.18
ABCC10	-23.0118	0.0463584	0.0114235	-138.122	-36.8407
ABCC12	Inf	2.7491	0.770442	0	#VALUE!
ABCC12	Inf	0.0797231	0.0223426	0	#VALUE!
ABCC12	Inf	0.000451133	0.000126431	180	#VALUE!
ABCC12	5.60454	0.185354	0.0519459	-157.362	3.05439
ABCC12	3.74177	0.141074	0.0395365	121.818	-2.52438
ABCC12	3.2471	0.0430395	0.0120619	122.199	-2.8551
ABCC12	-3.2471	0.0430395	0.0120619	-122.199	-9.34931
ABCC12	-3.74177	0.141074	0.0395365	-121.818	-10.0079
ABCC12	-5.60454	0.185354	0.0519459	157.362	-8.1547
ABCC4	Inf	3.96729	0.890663	-3.1258e-17	#VALUE!
ABCC4	25.4091	0.155642	0.0349419	5.47685	20.0226
ABCC4	9.03492	0.0394306	0.00885225	62.4727	2.46704
ABCC4	5.55003	0.0263458	0.00591467	-82.1618	1.8167
ABCC4	3.31277	0.0220923	0.00495975	-142.072	-0.379862
ABCC4	-3.31277	0.0220923	0.00495975	142.072	-7.0054
ABCC4	-5.55003	0.0263458	0.00591467	82.1618	-9.28336
ABCC4	-9.03492	0.0394306	0.00885225	-62.4727	-15.6028
ABCC4	-25.4091	0.155642	0.0349419	-5.47685	-30.7957
ABCC5	Inf	6.34753	0.928626	1.51298e-17	#VALUE!
ABCC5	21.5867	0.0547565	0.00801072	108.778	10.0641
ABCC5	8.19388	0.0778021	0.0113822	149.529	-0.209513
ABCC5	5.95604	0.0549784	0.00804318	-56.2658	1.88693
ABCC5	5.5281	0.0563998	0.00825113	101.252	-1.0267
ABCC5	-5.5281	0.0563998	0.00825113	-101.252	-12.0829
ABCC5	-5.95604	0.0549784	0.00804318	56.2658	-10.0251
ABCC5	-8.19388	0.0778021	0.0113822	-149.529	-16.5973
ABCC5	-21.5867	0.0547565	0.00801072	-108.778	-33.1094
ABCC8	Inf	4.4813	0.846051	-2.99868e-17	#VALUE!
ABCC8	22.6048	0.128147	0.0241937	140.267	8.79726
ABCC8	8.79381	0.169266	0.0319567	-164.575	7.81393
ABCC8	7.48719	0.00923427	0.00174339	-12.3382	2.7438
ABCC8	5.88431	0.101065	0.0190806	-39.2179	1.52533
ABCC8	-5.88431	0.101065	0.0190806	39.2179	-10.2433
ABCC8	-7.48719	0.00923427	0.00174339	12.3382	-12.2306
ABCC8	-8.79381	0.169266	0.0319567	164.575	-9.77369
ABCC8	-22.6048	0.128147	0.0241937	-140.267	-36.4122
ABCC9	Inf	6.07351	0.920963	3.02734e-17	#VALUE!
ABCC9	19.0561	0.024119	0.0036573	74.4853	10.1133
ABCC9	8.38819	0.0912735	0.0138404	-141.346	6.68162
ABCC9	5.99283	0.0634139	0.00961583	-122.338	3.02937
ABCC9	4.57454	0.0818086	0.0124051	-27.1457	-0.0805158
ABCC9	-4.57454	0.0818086	0.0124051	27.1457	-9.2296
ABCC9	-5.99283	0.0634139	0.00961583	122.338	-8.95629
ABCC9	-8.38819	0.0912735	0.0138404	141.346	-10.0948
ABCC9	-19.0561	0.024119	0.0036573	-74.4853	-27.9989
ABCD2	Inf	6.2873	0.899948	-9.368e-18	#VALUE!
ABCD2	21.7415	0.105755	0.0151375	18.6144	15.6173
ABCD2	11.803	0.0521126	0.00745926	144.16	2.07659
ABCD2	5.69054	0.050856	0.0072794	101.608	-0.915586
ABCD2	4.42883	0.140771	0.0201497	-172.813	1.55484
ABCD2	-4.42883	0.140771	0.0201497	172.813	-7.30283
ABCD2	-5.69054	0.050856	0.0072794	-101.608	-12.2967
ABCD2	-11.803	0.0521126	0.00745926	-144.16	-21.5295
ABCD2	-21.7415	0.105755	0.0151375	-18.6144	-27.8657
ABCD3	Inf	6.33706	0.937398	-1.54892e-17	#VALUE!
ABCD3	20.8223	0.0843589	0.0124786	-116.94	22.5861
ABCD3	10.6662	0.0279517	0.0041347	32.3957	4.70638
ABCD3	6.12741	0.0762031	0.0112722	-130.713	3.35222
ABCD3	2.36921	0.0230911	0.00341571	-169.196	-1.5173
ABCD3	-2.36921	0.0230911	0.00341571	169.196	-6.25571
ABCD3	-6.12741	0.0762031	0.0112722	130.713	-8.90261
ABCD3	-10.6662	0.0279517	0.0041347	-32.3957	-16.626
ABCD3	-20.8223	0.0843589	0.0124786	116.94	-19.0585
ABCD4	Inf	3.99583	0.792981	-2.94464e-17	#VALUE!
ABCD4	20.2871	0.070002	0.013892	82.5301	10.6363
ABCD4	7.01109	0.224471	0.0445467	102.792	0.00919125
ABCD4	5.91209	0.142522	0.0282838	-144.536	3.28573
ABCD4	3.74571	0.0845904	0.0167871	-118.696	-0.0192908
ABCD4	-3.74571	0.0845904	0.0167871	118.696	-7.51071
ABCD4	-5.91209	0.142522	0.0282838	144.536	-8.53845
ABCD4	-7.01109	0.224471	0.0445467	-102.792	-14.013
ABCD4	-20.2871	0.070002	0.013892	-82.5301	-29.9379
ABCE1	Inf	6.56042	0.964468	7.89769e-18	#VALUE!
ABCE1	18.891	0.0290281	0.00426752	-142.694	21.3788
ABCE1	10.5366	0.0312874	0.00459965	59.9533	3.78183
ABCE1	6.23258	0.0254798	0.00374587	-169.412	4.16556
ABCE1	4.26151	0.0350508	0.00515292	-153.106	1.0739
ABCE1	-4.26151	0.0350508	0.00515292	153.106	-7.44912
ABCE1	-6.23258	0.0254798	0.00374587	169.412	-8.29959
ABCE1	-10.5366	0.0312874	0.00459965	-59.9533	-17.2913
ABCE1	-18.891	0.0290281	0.00426752	142.694	-16.4031
ABCF1	Inf	4.75905	0.949528	1.46298e-17	#VALUE!
ABCF1	25.5807	0.0927087	0.0184973	-127.95	29.6726
ABCF1	10.9896	0.00359489	0.000717254	59.1102	4.18519
ABCF1	7.61233	0.0210306	0.00419603	148.614	-0.530177
ABCF1	4.91608	0.00914857	0.00182533	-75.23	0.943399
ABCF1	-4.91608	0.00914857	0.00182533	75.23	-8.88875
ABCF1	-7.61233	0.0210306	0.00419603	-148.614	-15.7548
ABCF1	-10.9896	0.00359489	0.000717254	-59.1102	-17.7941
ABCF1	-25.5807	0.0927087	0.0184973	127.95	-21.4889
ABCF2	Inf	6.13707	0.98044	-2.29414e-18	#VALUE!
ABCF2	23.1779	0.0191317	0.00305641	-147.817	27.6949
ABCF2	11.6242	0.00611794	0.000977384	141.284	2.06222
ABCF2	6.96718	0.0308588	0.0049299	-124.876	4.38395
ABCF2	2.51843	0.00511047	0.000816433	-106.32	-1.73779
ABCF2	-2.51843	0.00511047	0.000816433	106.32	-6.77465
ABCF2	-6.96718	0.0308588	0.0049299	124.876	-9.55042
ABCF2	-11.6242	0.00611794	0.000977384	-141.284	-21.1862
ABCF2	-23.1779	0.0191317	0.00305641	147.817	-18.661
ABCF3	Inf	5.22769	0.909108	-1.51753e-17	#VALUE!
ABCF3	25.7706	0.0929052	0.0161564	-136.323	30.5293
ABCF3	10.2097	0.0113531	0.00197433	53.5451	3.69116
ABCF3	4.91153	0.112982	0.0196479	-119.46	1.54134
ABCF3	4.35807	0.044091	0.00766754	92.0285	-1.756
ABCF3	-4.35807	0.044091	0.00766754	-92.0285	-10.4721
ABCF3	-4.91153	0.112982	0.0196479	119.46	-8.28173
ABCF3	-10.2097	0.0113531	0.00197433	-53.5451	-16.7283
ABCF3	-25.7706	0.0929052	0.0161564	136.323	-21.0119
ABCG1	Inf	4.76615	0.960709	-9.41616e-18	#VALUE!
ABCG1	19.5243	0.0212178	0.00427685	115.015	8.28658
ABCG1	11.0292	0.0170082	0.00342832	-128.96	9.98005
ABCG1	7.11317	0.0467634	0.00942606	50.8475	1.10848
ABCG1	3.20201	0.0124745	0.00251447	-111.271	-0.808287
ABCG1	-3.20201	0.0124745	0.00251447	111.271	-7.21231
ABCG1	-7.11317	0.0467634	0.00942606	-50.8475	-13.1179
ABCG1	-11.0292	0.0170082	0.00342832	128.96	-12.0783
ABCG1	-19.5243	0.0212178	0.00427685	-115.015	-30.7621
ABCG2	Inf	5.7358	0.908393	7.97584e-19	#VALUE!
ABCG2	14.4196	0.000537694	8.51559e-05	-72.8914	12.3393
ABCG2	13.2021	0.0647376	0.0102527	171.188	1.92424
ABCG2	8.17785	0.0201214	0.00318667	-29.6599	3.85161
ABCG2	5.76528	0.203816	0.0322788	163.753	-1.85716
ABCG2	-5.76528	0.203816	0.0322788	-163.753	-13.3877
ABCG2	-8.17785	0.0201214	0.00318667	29.6599	-12.5041
ABCG2	-13.2021	0.0647376	0.0102527	-171.188	-24.4801
ABCG2	-14.4196	0.000537694	8.51559e-05	72.8914	-16.5
ABCG4	Inf	2.97797	0.796342	5.94108e-17	#VALUE!
ABCG4	19.5667	0.0960399	0.0256822	74.2088	10.5333
ABCG4	8.31348	0.165244	0.044188	165.508	-0.508602
ABCG4	3.49261	0.0800052	0.0213943	-47.2694	-1.04879
ABCG4	2.27867	0.0395066	0.0105645	16.0057	-2.82264
ABCG4	-2.27867	0.0395066	0.0105645	-16.0057	-7.37998
ABCG4	-3.49261	0.0800052	0.0213943	47.2694	-8.03402
ABCG4	-8.31348	0.165244	0.044188	-165.508	-17.1356
ABCG4	-19.5667	0.0960399	0.0256822	-74.2088	-28.6001
ABHD10	Inf	6.4408	0.94574	-1.58006e-17	#VALUE!
ABHD10	19.5969	0.0542197	0.0079614	-131.505	21.7556
ABHD10	11.1861	0.0381509	0.00560192	91.7001	3.33673
ABHD10	6.38994	0.0478759	0.0070299	-139.325	3.86293
ABHD10	3.26496	0.0445182	0.00653687	-82.7889	-0.984195
ABHD10	-3.26496	0.0445182	0.00653687	82.7889	-7.51412
ABHD10	-6.38994	0.0478759	0.0070299	139.325	-8.91694
ABHD10	-11.1861	0.0381509	0.00560192	-91.7001	-19.0354
ABHD10	-19.5969	0.0542197	0.0079614	131.505	-17.4383
ABHD11	Inf	2.91864	0.727852	-3.06131e-17	#VALUE!
ABHD11	13.1795	0.201698	0.0502996	87.1761	4.98801
ABHD11	6.02384	0.255641	0.063752	-106.051	2.79838
ABHD11	4.95993	0.000275521	6.87096e-05	154.676	-2.17113
ABHD11	3.24869	0.0880337	0.0219539	67.09	-2.35674
ABHD11	-3.24869	0.0880337	0.0219539	-67.09	-8.85412
ABHD11	-4.95993	0.000275521	6.87096e-05	-154.676	-12.091
ABHD11	-6.02384	0.255641	0.063752	106.051	-9.24931
ABHD11	-13.1795	0.201698	0.0502996	-87.1761	-21.371
ABHD12	Inf	5.77231	0.946357	7.58098e-18	#VALUE!
ABHD12	26.979	0.0710168	0.011643	-100.821	29.5346
ABHD12	10.3559	0.0133853	0.00219449	-122.075	8.86758
ABHD12	4.81979	0.0260521	0.00427118	106.258	-1.60282
ABHD12	4.07674	0.053144	0.00871283	-154.792	0.829647
ABHD12	-4.07674	0.053144	0.00871283	154.792	-7.32383
ABHD12	-4.81979	0.0260521	0.00427118	-106.258	-11.2424
ABHD12	-10.3559	0.0133853	0.00219449	122.075	-11.8443
ABHD12	-26.979	0.0710168	0.011643	100.821	-24.4233
ABHD12B	Inf	2.22422	0.649738	4.90223e-17	#VALUE!
ABHD12B	Inf	0.559603	0.163471	-2.73567e-16	#VALUE!
ABHD12B	19.0987	0.0147752	0.00431612	-104.502	19.6427
ABHD12B	3.86456	0.288596	0.0843046	136.427	-2.59997
ABHD12B	2.8476	0.0153751	0.00449137	-14.2781	-2.03946
ABHD12B	2	0.0019399	0.000566682	-9.67748e-16	-3
ABHD12B	-2.8476	0.0153751	0.00449137	14.2781	-7.73466
ABHD12B	-3.86456	0.288596	0.0843046	-136.427	-10.3291
ABHD12B	-19.0987	0.0147752	0.00431612	104.502	-18.5547
ABHD13	Inf	5.43811	0.907877	-1.16301e-17	#VALUE!
ABHD13	25.2976	0.00379112	0.000632916	37.8241	17.6396
ABHD13	7.49415	0.0941929	0.0157252	62.7151	1.1886
ABHD13	5.64529	0.087077	0.0145373	80.52	-0.617372
ABHD13	3.20007	0.090844	0.0151662	-107.016	-0.848657
ABHD13	-3.20007	0.090844	0.0151662	107.016	-7.2488
ABHD13	-5.64529	0.087077	0.0145373	-80.52	-11.908
ABHD13	-7.49415	0.0941929	0.0157252	-62.7151	-13.7997
ABHD13	-25.2976	0.00379112	0.000632916	-37.8241	-32.9555
ABHD14A	Inf	4.00265	0.895584	1.52064e-17	#VALUE!
ABHD14A	24.0853	0.112768	0.0252316	-119.04	27.0495
ABHD14A	12.1822	0.0470383	0.0105247	-141.677	11.9765
ABHD14A	5.67283	0.0213129	0.00476872	-80.484	1.94109
ABHD14A	4.03077	0.0522142	0.0116828	41.9064	-1.43844
ABHD14A	-4.03077	0.0522142	0.0116828	-41.9064	-9.49998
ABHD14A	-5.67283	0.0213129	0.00476872	80.484	-9.40458
ABHD14A	-12.1822	0.0470383	0.0105247	141.677	-12.3879
ABHD14A	-24.0853	0.112768	0.0252316	119.04	-21.1211
ABHD14B	Inf	1.97792	0.823618	3.01331e-17	#VALUE!
ABHD14B	10.8387	0.122622	0.0510604	-118.066	9.39339
ABHD14B	6.18342	0.0323465	0.0134693	-51.2033	2.0629
ABHD14B	3.78615	0.0234499	0.00976468	-130.374	0.157305
ABHD14B	3.22115	0.0333733	0.0138969	82.0471	-2.51298
ABHD14B	-3.22115	0.0333733	0.0138969	-82.0471	-8.95528
ABHD14B	-3.78615	0.0234499	0.00976468	130.374	-7.415
ABHD14B	-6.18342	0.0323465	0.0134693	51.2033	-10.3039
ABHD14B	-10.8387	0.122622	0.0510604	118.066	-12.284
ABHD15	Inf	2.14369	0.818296	-1.02706e-17	#VALUE!
ABHD15	28.9424	0.0924132	0.0352762	10.9084	23.0654
ABHD15	8.8366	0.0922183	0.0352018	80.0805	1.87094
ABHD15	6.33572	0.0129104	0.00492819	168.935	-1.63739
ABHD15	3.1852	0.0404634	0.0154458	-0.604973	-1.80945
ABHD15	-3.1852	0.0404634	0.0154458	0.604973	-8.17985
ABHD15	-6.33572	0.0129104	0.00492819	-168.935	-14.3088
ABHD15	-8.8366	0.0922183	0.0352018	-80.0805	-15.8023
ABHD15	-28.9424	0.0924132	0.0352762	-10.9084	-34.8194
ABHD16A	Inf	2.77438	0.866104	1.15367e-17	#VALUE!
ABHD16A	11.8427	0.0197456	0.00616416	160.564	1.56076
ABHD16A	8.0121	0.0619566	0.0193416	-36.6178	3.82706
ABHD16A	5.5456	0.0721114	0.0225117	-86.3829	1.87628
ABHD16A	3.24186	0.0606406	0.0189308	38.6129	-2.10585
ABHD16A	-3.24186	0.0606406	0.0189308	-38.6129	-8.58958
ABHD16A	-5.5456	0.0721114	0.0225117	86.3829	-9.21492
ABHD16A	-8.0121	0.0619566	0.0193416	36.6178	-12.1971
ABHD16A	-11.8427	0.0197456	0.00616416	-160.564	-22.1247
ABHD17A	Inf	6.61854	0.963349	-4.46731e-17	#VALUE!
ABHD17A	28.7317	0.0261654	0.00380845	-76.3971	29.8289
ABHD17A	16.6804	0.0357192	0.00519904	149.212	4.76672
ABHD17A	4.46182	0.0303369	0.00441563	148.605	-2.37998
ABHD17A	2.7971	0.0336801	0.00490225	-69.3082	-1.6644
ABHD17A	-2.7971	0.0336801	0.00490225	69.3082	-7.25859
ABHD17A	-4.46182	0.0303369	0.00441563	-148.605	-11.3036
ABHD17A	-16.6804	0.0357192	0.00519904	-149.212	-28.594
ABHD17A	-28.7317	0.0261654	0.00380845	76.3971	-27.6344
ABHD17B	Inf	5.84518	0.931041	2.21782e-17	#VALUE!
ABHD17B	21.8594	0.0687321	0.0109479	-61.1587	20.573
ABHD17B	8.72576	0.0690213	0.010994	28.9153	3.02491
ABHD17B	5.78131	0.0540119	0.00860321	127.944	-1.27337
ABHD17B	3.15277	0.0247008	0.00393443	-89.2653	-1.06547
ABHD17B	-3.15277	0.0247008	0.00393443	89.2653	-7.37101
ABHD17B	-5.78131	0.0540119	0.00860321	-127.944	-12.836
ABHD17B	-8.72576	0.0690213	0.010994	-28.9153	-14.4266
ABHD17B	-21.8594	0.0687321	0.0109479	61.1587	-23.1458
ABHD17C	Inf	3.83268	0.895805	1.4788e-17	#VALUE!
ABHD17C	24.7427	0.118299	0.0276499	87.5724	13.7239
ABHD17C	11.585	0.0671799	0.0157018	-80.3177	9.16961
ABHD17C	5.78128	0.0187705	0.00438719	97.8351	-0.789866
ABHD17C	3.25282	0.0186486	0.0043587	-34.3667	-1.43666
ABHD17C	-3.25282	0.0186486	0.0043587	34.3667	-7.94229
ABHD17C	-5.78128	0.0187705	0.00438719	-97.8351	-12.3524
ABHD17C	-11.585	0.0671799	0.0157018	80.3177	-14.0003
ABHD17C	-24.7427	0.118299	0.0276499	-87.5724	-35.7615
ABHD18	Inf	4.6264	0.980072	-7.59598e-18	#VALUE!
ABHD18	22.9037	0.0180754	0.00382916	24.0775	16.3719
ABHD18	10.3512	0.000200414	4.24564e-05	-25.6259	6.08803
ABHD18	6.10555	0.0146949	0.00311302	144.962	-1.35299
ABHD18	2.82219	0.0140645	0.00297947	-9.40606	-2.10407
ABHD18	-2.82219	0.0140645	0.00297947	9.40606	-7.74845
ABHD18	-6.10555	0.0146949	0.00311302	-144.962	-13.5641
ABHD18	-10.3512	0.000200414	4.24564e-05	25.6259	-14.6144
ABHD18	-22.9037	0.0180754	0.00382916	-24.0775	-29.4356
ABHD2	Inf	7.49442	0.977115	-3.70508e-18	#VALUE!
ABHD2	28.4933	0.0182107	0.00237429	-140.701	34.6295
ABHD2	11.1157	0.031513	0.00410863	-76.2392	8.46976
ABHD2	6.88525	0.0303762	0.00396042	-174.007	5.21325
ABHD2	3.24027	0.00766361	0.000999174	162.805	-3.2251
ABHD2	-3.24027	0.00766361	0.000999174	-162.805	-9.70564
ABHD2	-6.88525	0.0303762	0.00396042	174.007	-8.55724
ABHD2	-11.1157	0.031513	0.00410863	76.2392	-13.7617
ABHD2	-28.4933	0.0182107	0.00237429	140.701	-22.3571
ABHD3	Inf	3.65516	0.901911	9.08292e-17	#VALUE!
ABHD3	26.7458	0.178634	0.0440779	55.3391	17.6345
ABHD3	10.9083	0.00734757	0.00181301	-38.5565	7.07655
ABHD3	5.87166	0.00387639	0.000956501	136.991	-1.36269
ABHD3	4.23373	0.00890389	0.00219704	-116.75	0.60675
ABHD3	-4.23373	0.00890389	0.00219704	116.75	-7.86071
ABHD3	-5.87166	0.00387639	0.000956501	-136.991	-13.106
ABHD3	-10.9083	0.00734757	0.00181301	38.5565	-14.74
ABHD3	-26.7458	0.178634	0.0440779	-55.3391	-35.8572
ABHD4	Inf	2.29411	0.774274	-1.75411e-17	#VALUE!
ABHD4	12.5727	0.00604658	0.00204075	55.0064	5.65166
ABHD4	6.41642	0.136844	0.0461856	114.881	-0.631154
ABHD4	3.8842	0.169367	0.0571624	-68.1821	-0.380158
ABHD4	2.09522	0.0221458	0.00747435	53.7659	-3.2177
ABHD4	-2.09522	0.0221458	0.00747435	-53.7659	-7.40814
ABHD4	-3.8842	0.169367	0.0571624	68.1821	-8.14855
ABHD4	-6.41642	0.136844	0.0461856	-114.881	-13.464
ABHD4	-12.5727	0.00604658	0.00204075	-55.0064	-19.4938
ABHD5	Inf	3.67715	0.967634	3.68031e-17	#VALUE!
ABHD5	22.172	0.036387	0.00957517	-46.9145	20.0614
ABHD5	10.5969	0.0106425	0.00280055	133.755	1.65972
ABHD5	7.05592	0.00657688	0.00173069	8.90028	1.88148
ABHD5	3.2727	0.00789147	0.00207662	114.996	-2.77271
ABHD5	-3.2727	0.00789147	0.00207662	-114.996	-9.31811
ABHD5	-7.05592	0.00657688	0.00173069	-8.90028	-12.2304
ABHD5	-10.5969	0.0106425	0.00280055	-133.755	-19.5341
ABHD5	-22.172	0.036387	0.00957517	46.9145	-24.2826
ABHD6	Inf	5.46249	0.936549	6.11078e-17	#VALUE!
ABHD6	20.4982	0.127782	0.0219084	-116.542	22.1341
ABHD6	12.1209	0.0145376	0.00249249	159.353	1.75562
ABHD6	6.25786	0.0252724	0.00433297	-165.631	4.13702
ABHD6	3.19568	0.0174487	0.0029916	116.563	-2.83903
ABHD6	-3.19568	0.0174487	0.0029916	-116.563	-9.23039
ABHD6	-6.25786	0.0252724	0.00433297	165.631	-8.3787
ABHD6	-12.1209	0.0145376	0.00249249	-159.353	-22.4862
ABHD6	-20.4982	0.127782	0.0219084	116.542	-18.8624
ABHD8	Inf	5.40226	0.936166	-3.01473e-17	#VALUE!
ABHD8	26.6542	0.0636287	0.0110263	-112.228	29.9635
ABHD8	12.3181	0.0329546	0.00571075	-77.8102	9.98047
ABHD8	5.50633	0.0219565	0.00380489	71.4927	-0.58718
ABHD8	5.23664	0.0656425	0.0113753	-52.1357	0.99502
ABHD8	-5.23664	0.0656425	0.0113753	52.1357	-9.47826
ABHD8	-5.50633	0.0219565	0.00380489	-71.4927	-11.5998
ABHD8	-12.3181	0.0329546	0.00571075	77.8102	-14.6556
ABHD8	-26.6542	0.0636287	0.0110263	112.228	-23.3449
ABI1	Inf	6.83156	0.943628	-7.72796e-18	#VALUE!
ABI1	17.0719	0.00628889	0.00086867	-168.19	20.0478
ABI1	7.71137	0.0818585	0.0113069	-24.5469	3.23717
ABI1	4.35294	0.076506	0.0105676	176.53	-2.78157
ABI1	2.85504	0.0394024	0.00544257	-13.6556	-2.03666
ABI1	-2.85504	0.0394024	0.00544257	13.6556	-7.74674
ABI1	-4.35294	0.076506	0.0105676	-176.53	-11.4875
ABI1	-7.71137	0.0818585	0.0113069	24.5469	-12.1856
ABI1	-17.0719	0.00628889	0.00086867	168.19	-14.096
ABI2	Inf	8.40217	0.968426	-2.76389e-18	#VALUE!
ABI2	11.4923	0.014168	0.00163299	-41.0552	7.80288
ABI2	8.0329	0.0525273	0.00605425	143.717	-0.173948
ABI2	5.47217	0.0390232	0.00449777	62.9515	-0.484718
ABI2	3.22453	0.0312532	0.00360221	-137.177	-0.546766
ABI2	-3.22453	0.0312532	0.00360221	137.177	-6.99583
ABI2	-5.47217	0.0390232	0.00449777	-62.9515	-11.4291
ABI2	-8.0329	0.0525273	0.00605425	-143.717	-16.2397
ABI2	-11.4923	0.014168	0.00163299	41.0552	-15.1817
ABI3BP	Inf	2.03963	0.614598	-4.99863e-16	#VALUE!
ABI3BP	26.7357	0.272367	0.082072	82.5281	15.6067
ABI3BP	8.47046	0.205496	0.0619217	-123.014	6.36487
ABI3BP	5.85434	0.0847437	0.0255357	-150.494	3.30167
ABI3BP	4.6579	0.0768983	0.0231716	-30.3356	0.0503977
ABI3BP	-4.6579	0.0768983	0.0231716	30.3356	-9.2654
ABI3BP	-5.85434	0.0847437	0.0255357	150.494	-8.407
ABI3BP	-8.47046	0.205496	0.0619217	123.014	-10.576
ABI3BP	-26.7357	0.272367	0.082072	-82.5281	-37.8647
ABL1	Inf	4.53385	0.912454	-4.48975e-17	#VALUE!
ABL1	20.764	0.0334992	0.00674183	124.524	8.58173
ABL1	7.14301	0.00436336	0.000878142	-113.38	4.39267
ABL1	6.68732	0.0838028	0.0168656	122.489	-0.588021
ABL1	3.6087	0.0958378	0.0192877	-128.516	-0.103034
ABL1	-3.6087	0.0958378	0.0192877	128.516	-7.32043
ABL1	-6.68732	0.0838028	0.0168656	-122.489	-13.9627
ABL1	-7.14301	0.00436336	0.000878142	113.38	-9.89335
ABL1	-20.764	0.0334992	0.00674183	-124.524	-32.9463
ABL2	Inf	6.66753	0.889741	4.27275e-17	#VALUE!
ABL2	Inf	0.0424707	0.00566745	-180	#VALUE!
ABL2	Inf	0.266919	0.0356187	180	#VALUE!
ABL2	11.3037	0.111975	0.0149424	-61.6837	8.24049
ABL2	8.42117	0.0169702	0.00226456	162.517	-0.380455
ABL2	5.05119	0.129487	0.0172792	2.42686	0.0171361
ABL2	-5.05119	0.129487	0.0172792	-2.42686	-10.0852
ABL2	-8.42117	0.0169702	0.00226456	-162.517	-17.2228
ABL2	-11.3037	0.111975	0.0149424	61.6837	-14.3669
ABLIM1	Inf	7.25491	0.963925	1.51453e-17	#VALUE!
ABLIM1	12.5513	0.0119018	0.00158133	-20.4319	8.26362
ABLIM1	7.68347	0.0910912	0.0121028	154.328	-0.610357
ABLIM1	5.87956	0.0102388	0.00136038	97.1361	-0.706879
ABLIM1	3.24908	0.0225243	0.00299269	-57.8806	-1.22853
ABLIM1	-3.24908	0.0225243	0.00299269	57.8806	-7.7267
ABLIM1	-5.87956	0.0102388	0.00136038	-97.1361	-12.466
ABLIM1	-7.68347	0.0910912	0.0121028	-154.328	-15.9773
ABLIM1	-12.5513	0.0119018	0.00158133	20.4319	-16.8389
ABLIM2	Inf	5.48103	0.950497	1.57246e-17	#VALUE!
ABLIM2	26.5136	0.0564891	0.00979611	-139.486	31.7866
ABLIM2	9.78491	0.0183922	0.0031895	-130.556	8.33346
ABLIM2	7.86541	0.0262573	0.00455344	162.97	-0.695221
ABLIM2	3.00584	0.0415892	0.00721222	-134.329	-0.872576
ABLIM2	-3.00584	0.0415892	0.00721222	134.329	-6.88425
ABLIM2	-7.86541	0.0262573	0.00455344	-162.97	-16.426
ABLIM2	-9.78491	0.0183922	0.0031895	130.556	-11.2364
ABLIM2	-26.5136	0.0564891	0.00979611	139.486	-21.2406
ABLIM3	Inf	4.36861	0.892296	0	#VALUE!
ABLIM3	36.7143	0.22841	0.0466531	-92.854	41.184
ABLIM3	10.8309	0.0144804	0.00295764	-156.924	10.5521
ABLIM3	5.84395	0.00792746	0.0016192	-99.0105	2.45121
ABLIM3	3.37957	0.0128374	0.00262205	144.687	-2.9787
ABLIM3	-3.37957	0.0128374	0.00262205	-144.687	-9.73785
ABLIM3	-5.84395	0.00792746	0.0016192	99.0105	-9.2367
ABLIM3	-10.8309	0.0144804	0.00295764	156.924	-11.1097
ABLIM3	-36.7143	0.22841	0.0466531	92.854	-32.2447
ABR	Inf	8.20029	0.957732	-7.93553e-19	#VALUE!
ABR	21.9345	0.0796499	0.0093025	157.49	7.33878
ABR	9.00567	0.07753	0.00905492	-155.584	7.89772
ABR	6.81113	0.00550308	0.000642718	68.4948	0.515219
ABR	3.16506	0.0182689	0.00213367	97.0952	-2.68858
ABR	-3.16506	0.0182689	0.00213367	-97.0952	-9.0187
ABR	-6.81113	0.00550308	0.000642718	-68.4948	-13.107
ABR	-9.00567	0.07753	0.00905492	155.584	-10.1136
ABR	-21.9345	0.0796499	0.0093025	-157.49	-36.5302
ABRACL	Inf	3.7027	0.857846	-3.1569e-17	#VALUE!
ABRACL	15.0719	0.0665672	0.0154224	138.863	4.25819
ABRACL	9.33373	0.167862	0.0388906	58.0413	2.82889
ABRACL	6.60142	0.0272009	0.00630194	-137.542	4.12357
ABRACL	2.26876	0.0451569	0.010462	-167.194	-1.67757
ABRACL	-2.26876	0.0451569	0.010462	167.194	-6.21508
ABRACL	-6.60142	0.0272009	0.00630194	137.542	-9.07927
ABRACL	-9.33373	0.167862	0.0388906	-58.0413	-15.8386
ABRACL	-15.0719	0.0665672	0.0154224	-138.863	-25.8856
ABRAXAS1	Inf	2.00551	0.819961	-3.58398e-17	#VALUE!
ABRAXAS1	13.6212	0.0720501	0.029458	-94.7929	12.2079
ABRAXAS1	6.93337	0.0395465	0.0161687	92.5023	0.151833
ABRAXAS1	5.37613	0.065853	0.0269243	12.6062	0.187875
ABRAXAS1	3.20886	0.0427251	0.0174683	-102.652	-0.876144
ABRAXAS1	-3.20886	0.0427251	0.0174683	102.652	-7.29387
ABRAXAS1	-5.37613	0.065853	0.0269243	-12.6062	-10.5644
ABRAXAS1	-6.93337	0.0395465	0.0161687	-92.5023	-13.7149
ABRAXAS1	-13.6212	0.0720501	0.029458	94.7929	-15.0346
ABRAXAS2	Inf	4.71117	0.924677	1.55461e-17	#VALUE!
ABRAXAS2	Inf	0.0142665	0.00280013	5.85586e-15	#VALUE!
ABRAXAS2	22.4185	0.131263	0.0257634	-115.579	24.616
ABRAXAS2	9.66874	0.00254951	0.000500401	48.6785	3.36136
ABRAXAS2	5.40568	0.0392978	0.00771311	53.0374	-0.390715
ABRAXAS2	2	0.023278	0.00456884	-1.57106e-15	-3
ABRAXAS2	-5.40568	0.0392978	0.00771311	-53.0374	-11.2021
ABRAXAS2	-9.66874	0.00254951	0.000500401	-48.6785	-15.9761
ABRAXAS2	-22.4185	0.131263	0.0257634	115.579	-20.221
ABT1	Inf	3.64739	0.897215	-9.27273e-17	#VALUE!
ABT1	19.4125	0.0619749	0.0152451	-150.498	22.5279
ABT1	7.42575	0.00232121	0.00057099	39.2782	1.61555
ABT1	6.36873	0.121964	0.0300018	-56.0983	2.36116
ABT1	3.93917	0.0226621	0.00557462	88.229	-2.02625
ABT1	-3.93917	0.0226621	0.00557462	-88.229	-9.90458
ABT1	-6.36873	0.121964	0.0300018	56.0983	-10.3763
ABT1	-7.42575	0.00232121	0.00057099	-39.2782	-13.2359
ABT1	-19.4125	0.0619749	0.0152451	150.498	-16.2971
ABTB1	Inf	4.60508	0.8815	8.30385e-17	#VALUE!
ABTB1	19.8097	0.0436169	0.00834912	155.924	6.2297
ABTB1	11.3183	0.118161	0.0226182	-97.912	9.39658
ABTB1	6.16534	0.0546529	0.0104616	-29.0021	1.66203
ABTB1	3.87104	0.0930995	0.017821	-64.3069	-0.437479
ABTB1	-3.87104	0.0930995	0.017821	64.3069	-8.17955
ABTB1	-6.16534	0.0546529	0.0104616	29.0021	-10.6687
ABTB1	-11.3183	0.118161	0.0226182	97.912	-13.2399
ABTB1	-19.8097	0.0436169	0.00834912	-155.924	-33.3897
ABTB2	Inf	2.41832	0.727861	1.70865e-16	#VALUE!
ABTB2	20.8883	0.054907	0.0165258	82.2879	11.1137
ABTB2	10.158	0.0413298	0.0124394	177.846	0.139807
ABTB2	6.23399	0.0639672	0.0192527	23.0826	0.83428
ABTB2	2	0.393613	0.118469	-180	-2
ABTB2	2	0.190163	0.0572348	3.51323e-16	-3
ABTB2	-6.23399	0.0639672	0.0192527	-23.0826	-11.6337
ABTB2	-10.158	0.0413298	0.0124394	-177.846	-20.1762
ABTB2	-20.8883	0.054907	0.0165258	-82.2879	-30.6628
ACAA1	Inf	4.39927	0.840858	-9.43847e-18	#VALUE!
ACAA1	22.0247	0.0819299	0.0156597	149.101	7.90277
ACAA1	5.74023	0.222351	0.0424993	-98.395	2.30914
ACAA1	4.36013	0.0401576	0.00767555	43.1245	-1.16217
ACAA1	3.20561	0.071866	0.0137362	47.9791	-2.22162
ACAA1	-3.20561	0.071866	0.0137362	-47.9791	-8.63284
ACAA1	-4.36013	0.0401576	0.00767555	-43.1245	-9.88243
ACAA1	-5.74023	0.222351	0.0424993	98.395	-9.17131
ACAA1	-22.0247	0.0819299	0.0156597	-149.101	-36.1467
ACAA2	Inf	4.81517	0.854538	-2.78412e-18	#VALUE!
ACAA2	Inf	0.336281	0.059679	-3.43347e-15	#VALUE!
ACAA2	Inf	0.0277845	0.00493085	180	#VALUE!
ACAA2	12.9168	0.0185443	0.00329101	-119.067	12.189
ACAA2	4.56274	0.164278	0.029154	-150.24	1.46691
ACAA2	3.61447	0.0449724	0.00798114	26.8534	-1.65514
ACAA2	-3.61447	0.0449724	0.00798114	-26.8534	-8.88408
ACAA2	-4.56274	0.164278	0.029154	150.24	-7.65856
ACAA2	-12.9168	0.0185443	0.00329101	119.067	-13.6447
ACACB	Inf	4.62976	0.93577	-1.34019e-17	#VALUE!
ACACB	20.4541	0.0304166	0.00614782	135.989	7.7276
ACACB	11.5409	0.0358211	0.00724018	160.014	1.41119
ACACB	6.60902	0.040274	0.0081402	62.9712	0.452971
ACACB	3.29953	0.0523796	0.010587	90.4431	-2.52941
ACACB	-3.29953	0.0523796	0.010587	-90.4431	-9.12847
ACACB	-6.60902	0.040274	0.0081402	-62.9712	-12.7651
ACACB	-11.5409	0.0358211	0.00724018	-160.014	-21.6707
ACACB	-20.4541	0.0304166	0.00614782	-135.989	-33.1806
ACAD10	Inf	3.74297	0.890117	0	#VALUE!
ACAD10	22.1954	0.0195543	0.00465021	80.7307	12.218
ACAD10	7.23625	0.118389	0.028154	123.968	-0.255606
ACAD10	5.41262	0.0353405	0.00840432	146.278	-1.78668
ACAD10	3.72205	0.0577465	0.0137327	-145.022	0.221438
ACAD10	-3.72205	0.0577465	0.0137327	145.022	-7.22267
ACAD10	-5.41262	0.0353405	0.00840432	-146.278	-12.6119
ACAD10	-7.23625	0.118389	0.028154	-123.968	-14.7281
ACAD10	-22.1954	0.0195543	0.00465021	-80.7307	-32.1727
ACAD11	Inf	1.23507	0.750305	-5.07047e-17	#VALUE!
ACAD11	10.3904	0.0151988	0.00923329	-17.3063	5.88986
ACAD11	8.27765	0.0716523	0.0435289	166.949	-0.561093
ACAD11	5.47434	0.0467011	0.028371	108.253	-1.1718
ACAD11	3.83812	0.071958	0.0437146	-67.2249	-0.445166
ACAD11	-3.83812	0.071958	0.0437146	67.2249	-8.12141
ACAD11	-5.47434	0.0467011	0.028371	-108.253	-12.1205
ACAD11	-8.27765	0.0716523	0.0435289	-166.949	-17.1164
ACAD11	-10.3904	0.0151988	0.00923329	17.3063	-14.8909
ACAD8	Inf	5.53754	0.975441	-3.60452e-18	#VALUE!
ACAD8	23.2991	0.0314418	0.00553849	164.241	7.66946
ACAD8	5.77161	0.000761966	0.000134221	-95.4288	2.30155
ACAD8	5.45139	0.0219994	0.00387521	-130.382	2.42573
ACAD8	4.10119	0.0155068	0.00273154	24.1634	-1.17408
ACAD8	-4.10119	0.0155068	0.00273154	-24.1634	-9.37646
ACAD8	-5.45139	0.0219994	0.00387521	130.382	-8.47704
ACAD8	-5.77161	0.000761966	0.000134221	95.4288	-9.24167
ACAD8	-23.2991	0.0314418	0.00553849	-164.241	-38.9288
ACAD9	Inf	4.73491	0.908421	-1.11421e-17	#VALUE!
ACAD9	24.504	0.0586791	0.0112579	176.505	7.4899
ACAD9	5.75324	0.0162783	0.0031231	-160.8	3.32303
ACAD9	5.05852	0.135516	0.0259995	-147.193	2.1268
ACAD9	4.11297	0.0281915	0.00540872	-7.49983	-0.801345
ACAD9	-4.11297	0.0281915	0.00540872	7.49983	-9.02729
ACAD9	-5.05852	0.135516	0.0259995	147.193	-7.99024
ACAD9	-5.75324	0.0162783	0.0031231	160.8	-8.18346
ACAD9	-24.504	0.0586791	0.0112579	-176.505	-41.5181
ACADL	Inf	1.45774	0.886198	-2.68027e-17	#VALUE!
ACADL	13.1725	0.0230905	0.0140373	-120.765	12.5913
ACADL	10.0972	0.0047662	0.00289749	158.998	0.637644
ACADL	4.87873	0.049991	0.0303908	152.384	-2.18638
ACADL	3.93088	0.0157512	0.00957553	5.33656	-1.12739
ACADL	-3.93088	0.0157512	0.00957553	-5.33656	-8.98915
ACADL	-4.87873	0.049991	0.0303908	-152.384	-11.9438
ACADL	-10.0972	0.0047662	0.00289749	-158.998	-19.5567
ACADL	-13.1725	0.0230905	0.0140373	120.765	-13.7537
ACADM	Inf	5.6946	0.947729	2.12343e-17	#VALUE!
ACADM	12.7841	0.00570032	0.000948681	127.179	3.2678
ACADM	10.5155	0.109438	0.0182134	51.2184	4.01941
ACADM	5.62612	0.0240503	0.00400259	48.0204	-0.124345
ACADM	3.39728	0.0178497	0.00297066	-137.99	-0.300524
ACADM	-3.39728	0.0178497	0.00297066	137.99	-7.09509
ACADM	-5.62612	0.0240503	0.00400259	-48.0204	-11.3766
ACADM	-10.5155	0.109438	0.0182134	-51.2184	-17.0116
ACADM	-12.7841	0.00570032	0.000948681	-127.179	-22.3005
ACADS	Inf	3.27371	0.859921	-1.00186e-17	#VALUE!
ACADS	13.5091	0.137919	0.0362277	-4.76755	8.68804
ACADS	5.59808	0.0564151	0.0148188	-73.1146	1.73503
ACADS	4.4724	0.0255726	0.00671726	-165.585	1.52951
ACADS	3.43807	0.0467337	0.0122758	62.0395	-2.15442
ACADS	-3.43807	0.0467337	0.0122758	-62.0395	-9.03056
ACADS	-4.4724	0.0255726	0.00671726	165.585	-7.41528
ACADS	-5.59808	0.0564151	0.0148188	73.1146	-9.46113
ACADS	-13.5091	0.137919	0.0362277	4.76755	-18.3302
ACADSB	Inf	6.35047	0.8594	-6.74682e-18	#VALUE!
ACADSB	Inf	0.320166	0.0433276	-180	#VALUE!
ACADSB	6.19783	0.117521	0.015904	-165.927	4.05446
ACADSB	4.99071	0.220686	0.0298652	-39.3665	0.536449
ACADSB	3.45731	0.00760008	0.00102851	-134.437	-0.251607
ACADSB	2	0.0271693	0.00367678	2.64147e-14	-3
ACADSB	-3.45731	0.00760008	0.00102851	134.437	-7.16623
ACADSB	-4.99071	0.220686	0.0298652	39.3665	-9.44497
ACADSB	-6.19783	0.117521	0.015904	165.927	-8.3412
ACADVL	Inf	6.36524	0.939289	5.70891e-18	#VALUE!
ACADVL	21.6724	0.0407685	0.00601602	-179.245	27.4631
ACADVL	12.0162	0.0539559	0.00796201	-154.357	12.1684
ACADVL	5.93072	0.0733361	0.0108219	-94.8238	2.49287
ACADVL	3.00644	0.0376489	0.00555567	4.62406	-2.03218
ACADVL	-3.00644	0.0376489	0.00555567	-4.62406	-8.04506
ACADVL	-5.93072	0.0733361	0.0108219	94.8238	-9.36857
ACADVL	-12.0162	0.0539559	0.00796201	154.357	-11.864
ACADVL	-21.6724	0.0407685	0.00601602	179.245	-15.8816
ACAP1	Inf	1.91515	0.895716	-2.93868e-17	#VALUE!
ACAP1	9.65291	0.029494	0.0137944	73.3957	2.6849
ACAP1	5.69918	0.0309314	0.0144666	-125.19	2.68108
ACAP1	4.53656	0.0210161	0.00982925	121.456	-1.99398
ACAP1	3.67028	0.0300444	0.0140518	-105.599	-0.253122
ACAP1	-3.67028	0.0300444	0.0140518	105.599	-7.59367
ACAP1	-4.53656	0.0210161	0.00982925	-121.456	-11.0671
ACAP1	-5.69918	0.0309314	0.0144666	125.19	-8.71729
ACAP1	-9.65291	0.029494	0.0137944	-73.3957	-16.6209
ACAP2	Inf	6.67426	0.951194	-4.68398e-19	#VALUE!
ACAP2	Inf	0.0292596	0.00416998	-180	#VALUE!
ACAP2	Inf	0.00222135	0.000316579	1.5779e-14	#VALUE!
ACAP2	12.153	0.0448122	0.00638649	-97.0137	10.428
ACAP2	5.53982	0.0713726	0.0101718	8.89124	0.402997
ACAP2	3.27939	0.0393044	0.00560153	-68.2231	-1.09914
ACAP2	-3.27939	0.0393044	0.00560153	68.2231	-7.65792
ACAP2	-5.53982	0.0713726	0.0101718	-8.89124	-10.6766
ACAP2	-12.153	0.0448122	0.00638649	97.0137	-13.878
ACAP2.IT1	Inf	0.831512	0.282492	-1.15179e-16	#VALUE!
ACAP2.IT1	15.3972	0.171977	0.0584264	-30.7185	11.7111
ACAP2.IT1	7.85801	0.384019	0.130464	76.2098	1.19452
ACAP2.IT1	5.38488	0.274333	0.0932001	-0.977197	0.399498
ACAP2.IT1	3.21557	0.225658	0.0766636	-106.355	-0.834446
ACAP2.IT1	-3.21557	0.225658	0.0766636	106.355	-7.26559
ACAP2.IT1	-5.38488	0.274333	0.0932001	0.977197	-10.3703
ACAP2.IT1	-7.85801	0.384019	0.130464	-76.2098	-14.5215
ACAP2.IT1	-15.3972	0.171977	0.0584264	30.7185	-19.0834
ACAP3	Inf	6.56479	0.946765	2.2807e-17	#VALUE!
ACAP3	25.1163	0.0476679	0.0068746	-154.746	30.9126
ACAP3	7.77655	0.00547931	0.000790218	146.808	-0.394719
ACAP3	5.94269	0.0645163	0.00930445	-83.3227	2.31813
ACAP3	3.29741	0.0669007	0.00964832	93.382	-2.55792
ACAP3	-3.29741	0.0669007	0.00964832	-93.382	-9.15274
ACAP3	-5.94269	0.0645163	0.00930445	83.3227	-9.56724
ACAP3	-7.77655	0.00547931	0.000790218	-146.808	-15.9478
ACAP3	-25.1163	0.0476679	0.0068746	154.746	-19.3201
ACAT1	Inf	6.26855	0.941186	-8.02628e-19	#VALUE!
ACAT1	20.7644	0.0202712	0.0030436	140.885	7.63831
ACAT1	11.0647	0.103351	0.0155175	46.4789	4.63617
ACAT1	6.35732	0.0374854	0.00562821	-113.942	3.36944
ACAT1	2.82015	0.0347513	0.0052177	-9.03666	-2.10906
ACAT1	-2.82015	0.0347513	0.0052177	9.03666	-7.74936
ACAT1	-6.35732	0.0374854	0.00562821	113.942	-9.34519
ACAT1	-11.0647	0.103351	0.0155175	-46.4789	-17.4933
ACAT1	-20.7644	0.0202712	0.0030436	-140.885	-33.8905
ACAT2	Inf	5.60475	0.863035	4.61378e-17	#VALUE!
ACAT2	17.6806	0.147028	0.0226398	-165.56	20.8118
ACAT2	10.1589	0.0169046	0.00260302	80.1066	2.89835
ACAT2	7.99731	0.14141	0.0217747	-34.9674	3.7741
ACAT2	5.99122	0.139397	0.0214648	-171.633	3.84759
ACAT2	-5.99122	0.139397	0.0214648	171.633	-8.13486
ACAT2	-7.99731	0.14141	0.0217747	34.9674	-12.2205
ACAT2	-10.1589	0.0169046	0.00260302	-80.1066	-17.4194
ACAT2	-17.6806	0.147028	0.0226398	165.56	-14.5495
ACBD3	Inf	5.61172	0.933699	7.67394e-18	#VALUE!
ACBD3	19.9341	0.037883	0.00630311	-112.262	21.1503
ACBD3	7.40641	0.0249508	0.00415141	-2.45433	2.4569
ACBD3	5.40402	0.0898338	0.0149469	13.8879	0.195542
ACBD3	2.41022	0.0465722	0.00774886	-162.527	-1.50166
ACBD3	-2.41022	0.0465722	0.00774886	162.527	-6.3221
ACBD3	-5.40402	0.0898338	0.0149469	-13.8879	-10.6125
ACBD3	-7.40641	0.0249508	0.00415141	2.45433	-12.3559
ACBD3	-19.9341	0.037883	0.00630311	112.262	-18.7179
ACBD4	Inf	2.59033	0.892999	-6.47673e-18	#VALUE!
ACBD4	21.1302	0.0407577	0.014051	147.172	7.49194
ACBD4	8.9168	0.0775027	0.0267186	156.517	0.0400374
ACBD4	7.63895	0.0275341	0.00949221	-155.738	5.9436
ACBD4	3.70295	0.00939499	0.00323886	-87.3644	-0.398422
ACBD4	-3.70295	0.00939499	0.00323886	87.3644	-7.80432
ACBD4	-7.63895	0.0275341	0.00949221	155.738	-9.33429
ACBD4	-8.9168	0.0775027	0.0267186	-156.517	-17.7936
ACBD4	-21.1302	0.0407577	0.014051	-147.172	-34.7684
ACBD5	Inf	6.45557	0.956421	1.5133e-17	#VALUE!
ACBD5	19.7295	0.0309658	0.00458772	-136.568	22.214
ACBD5	8.79014	0.0268695	0.00398084	70.15	2.07728
ACBD5	5.6579	0.052174	0.00772981	102.174	-0.947902
ACBD5	3.16042	0.037062	0.0054909	-148.098	-0.539438
ACBD5	-3.16042	0.037062	0.0054909	148.098	-6.86028
ACBD5	-5.6579	0.052174	0.00772981	-102.174	-12.2637
ACBD5	-8.79014	0.0268695	0.00398084	-70.15	-15.503
ACBD5	-19.7295	0.0309658	0.00458772	136.568	-17.245
ACBD7	Inf	5.27258	0.879324	-2.52344e-18	#VALUE!
ACBD7	22.8844	0.01073	0.00178948	17.4384	16.7759
ACBD7	9.32431	0.0111031	0.00185169	-7.90217	4.52898
ACBD7	5.83729	0.119133	0.0198681	-85.2772	2.22003
ACBD7	4.35894	0.220833	0.0368289	169.045	-2.68788
ACBD7	-4.35894	0.220833	0.0368289	-169.045	-11.4058
ACBD7	-5.83729	0.119133	0.0198681	85.2772	-9.45455
ACBD7	-9.32431	0.0111031	0.00185169	7.90217	-14.1196
ACBD7	-22.8844	0.01073	0.00178948	-17.4384	-28.9929
ACCS	Inf	2.18176	0.833038	1.22855e-16	#VALUE!
ACCS	10.2276	0.0663785	0.0253445	-150.063	9.49087
ACCS	6.11942	0.0968265	0.0369702	-70.4912	2.31766
ACCS	4.68653	0.0144561	0.00551962	-100.959	1.00083
ACCS	3.88423	0.0409791	0.0156466	-160.748	0.618622
ACCS	-3.88423	0.0409791	0.0156466	160.748	-7.14983
ACCS	-4.68653	0.0144561	0.00551962	100.959	-8.37223
ACCS	-6.11942	0.0968265	0.0369702	70.4912	-9.92118
ACCS	-10.2276	0.0663785	0.0253445	150.063	-10.9643
ACD	Inf	3.0182	0.89554	-3.16973e-17	#VALUE!
ACD	24.9339	0.0775997	0.0230249	-116.275	27.9872
ACD	13.9646	0.0278042	0.00824988	-118.582	13.5645
ACD	5.82759	0.0544599	0.016159	-32.775	1.35814
ACD	4.01678	0.0161642	0.00479613	80.3325	-1.87955
ACD	-4.01678	0.0161642	0.00479613	-80.3325	-9.91311
ACD	-5.82759	0.0544599	0.016159	32.775	-10.297
ACD	-13.9646	0.0278042	0.00824988	118.582	-14.3648
ACD	-24.9339	0.0775997	0.0230249	116.275	-21.8806
ACER2	Inf	2.20741	0.879064	-3.29284e-17	#VALUE!
ACER2	18.4451	0.0381268	0.0151834	-47.8657	15.8975
ACER2	11.6735	0.0723093	0.028796	27.939	5.76758
ACER2	7.32926	0.0234451	0.00933662	30.6578	1.70509
ACER2	5.37722	0.0179587	0.00715175	-168.384	2.89233
ACER2	-5.37722	0.0179587	0.00715175	168.384	-7.86212
ACER2	-7.32926	0.0234451	0.00933662	-30.6578	-12.9534
ACER2	-11.6735	0.0723093	0.028796	-27.939	-17.5795
ACER2	-18.4451	0.0381268	0.0151834	47.8657	-20.9926
ACER2.1	Inf	1.79971	0.567071	-1.20116e-16	#VALUE!
ACER2.1	21.2144	0.288439	0.0908846	61.7935	12.573
ACER2.1	11.4002	0.0399447	0.0125862	-26.02	7.2242
ACER2.1	7.31256	0.260957	0.0822252	91.2693	0.458637
ACER2.1	5.67878	0.0976497	0.0307685	112.502	-1.09587
ACER2.1	-5.67878	0.0976497	0.0307685	-112.502	-12.4534
ACER2.1	-7.31256	0.260957	0.0822252	-91.2693	-14.1665
ACER2.1	-11.4002	0.0399447	0.0125862	26.02	-15.5762
ACER2.1	-21.2144	0.288439	0.0908846	-61.7935	-29.8559
ACER3	Inf	5.97978	0.928994	-6.68641e-18	#VALUE!
ACER3	22.1209	0.0517714	0.00804298	-56.006	20.5623
ACER3	11.5421	0.0532538	0.00827328	-89.8685	9.42338
ACER3	5.4843	0.0776848	0.0120688	50.2608	-0.281385
ACER3	3.39517	0.0458186	0.00711818	-94.4723	-0.713859
ACER3	-3.39517	0.0458186	0.00711818	94.4723	-7.5042
ACER3	-5.4843	0.0776848	0.0120688	-50.2608	-11.25
ACER3	-11.5421	0.0532538	0.00827328	89.8685	-13.6608
ACER3	-22.1209	0.0517714	0.00804298	56.006	-23.6795
ACHE	Inf	3.3994	0.459056	9.45534e-16	#VALUE!
ACHE	33.3707	1.48992	0.201199	-105.296	38.1312
ACHE	14.6122	0.247526	0.033426	39.8654	7.9941
ACHE	5.31005	0.228195	0.0308155	6.7238	0.21087
ACHE	4.16147	0.0372615	0.0050318	7.27492	-0.922626
ACHE	-4.16147	0.0372615	0.0050318	-7.27492	-9.24556
ACHE	-5.31005	0.228195	0.0308155	-6.7238	-10.4092
ACHE	-14.6122	0.247526	0.033426	-39.8654	-21.2303
ACHE	-33.3707	1.48992	0.201199	105.296	-28.6102
ACIN1	Inf	5.91961	0.969479	-1.37097e-17	#VALUE!
ACIN1	25.1548	0.025094	0.00410975	-171.122	32.1119
ACIN1	10.5612	0.0221926	0.00363457	148.273	1.21139
ACIN1	8.63518	0.0304422	0.00498564	-152.266	7.28752
ACIN1	5.48104	0.0154525	0.00253072	152.842	-1.846
ACIN1	-5.48104	0.0154525	0.00253072	-152.842	-12.8081
ACIN1	-8.63518	0.0304422	0.00498564	152.266	-9.98284
ACIN1	-10.5612	0.0221926	0.00363457	-148.273	-19.9111
ACIN1	-25.1548	0.025094	0.00410975	171.122	-18.1977
ACKR3	Inf	2.39934	0.894878	6.06283e-17	#VALUE!
ACKR3	20.2561	0.00946481	0.00353007	55.4299	12.1373
ACKR3	11.9114	0.101753	0.0379505	-172.087	12.6053
ACKR3	6.82721	0.0217119	0.00809783	154.888	-1.11015
ACKR3	4.3135	0.00799688	0.00298258	5.51087	-0.752531
ACKR3	-4.3135	0.00799688	0.00298258	-5.51087	-9.37953
ACKR3	-6.82721	0.0217119	0.00809783	-154.888	-14.7646
ACKR3	-11.9114	0.101753	0.0379505	172.087	-11.2175
ACKR3	-20.2561	0.00946481	0.00353007	-55.4299	-28.375
ACLY	Inf	6.86657	0.954143	-3.14164e-17	#VALUE!
ACLY	24.5149	0.0793197	0.0110219	177.297	7.44153
ACLY	9.97211	0.0275083	0.00382241	-62.0781	6.69169
ACLY	6.44401	0.0156803	0.00217885	-95.0023	3.14455
ACLY	5.31218	0.0424972	0.0059052	98.1126	-1.13558
ACLY	-5.31218	0.0424972	0.0059052	-98.1126	-11.7599
ACLY	-6.44401	0.0156803	0.00217885	95.0023	-9.74346
ACLY	-9.97211	0.0275083	0.00382241	62.0781	-13.2525
ACLY	-24.5149	0.0793197	0.0110219	-177.297	-41.5882
ACO1	Inf	4.99626	0.949174	4.17727e-18	#VALUE!
ACO1	22.478	0.01011	0.00192066	130.636	9.32121
ACO1	11.7447	0.0339075	0.00644165	-97.6592	9.93072
ACO1	10.2683	0.0228409	0.00433925	62.817	3.4766
ACO1	4.66369	0.0669091	0.0127112	-145.761	1.55199
ACO1	-4.66369	0.0669091	0.0127112	145.761	-7.7754
ACO1	-10.2683	0.0228409	0.00433925	-62.817	-17.0601
ACO1	-11.7447	0.0339075	0.00644165	97.6592	-13.5586
ACO1	-22.478	0.01011	0.00192066	-130.636	-35.6348
ACO2	Inf	7.19839	0.976701	-1.09199e-17	#VALUE!
ACO2	28.1429	0.00709489	0.000962658	-82.521	29.594
ACO2	6.39585	0.0299652	0.00406579	29.0301	0.880095
ACO2	4.49769	0.0299576	0.00406475	-96.114	0.698502
ACO2	2.97011	0.0188397	0.00255623	-163.241	-0.683104
ACO2	-2.97011	0.0188397	0.00255623	163.241	-6.62332
ACO2	-4.49769	0.0299576	0.00406475	96.114	-8.29688
ACO2	-6.39585	0.0299652	0.00406579	-29.0301	-11.9116
ACO2	-28.1429	0.00709489	0.000962658	82.521	-26.6919
ACOT1	Inf	2.25042	0.588992	-2.36519e-16	#VALUE!
ACOT1	31.1086	0.213903	0.0559839	-158.824	39.833
ACOT1	11.6352	0.182394	0.0477373	-121.365	10.5576
ACOT1	7.83084	0.365697	0.0957122	-78.0764	4.52918
ACOT1	3.43316	0.0231938	0.0060704	123.577	-2.74534
ACOT1	-3.43316	0.0231938	0.0060704	-123.577	-9.61166
ACOT1	-7.83084	0.365697	0.0957122	78.0764	-11.1325
ACOT1	-11.6352	0.182394	0.0477373	121.365	-12.7127
ACOT1	-31.1086	0.213903	0.0559839	158.824	-22.3842
ACOT11	Inf	4.87399	0.889078	-1.33338e-17	#VALUE!
ACOT11	21.9024	0.162984	0.0297304	129.524	9.02218
ACOT11	10.0868	0.084173	0.0153542	113.55	1.90523
ACOT11	5.0515	0.002333	0.000425569	169.758	-2.33053
ACOT11	3.88791	0.0545505	0.00995071	-51.3774	-0.557228
ACOT11	-3.88791	0.0545505	0.00995071	51.3774	-8.33305
ACOT11	-5.0515	0.002333	0.000425569	-169.758	-12.4335
ACOT11	-10.0868	0.084173	0.0153542	-113.55	-18.2683
ACOT11	-21.9024	0.162984	0.0297304	-129.524	-34.7827
ACOT13	Inf	5.35656	0.896147	-1.98543e-17	#VALUE!
ACOT13	21.6274	0.0452683	0.00757334	-71.7709	20.9391
ACOT13	8.70505	0.110586	0.018501	3.57295	3.61866
ACOT13	4.80489	0.127587	0.0213452	166.802	-2.4214
ACOT13	2.51603	0.0269396	0.00450697	-109.004	-1.72214
ACOT13	-2.51603	0.0269396	0.00450697	109.004	-6.7542
ACOT13	-4.80489	0.127587	0.0213452	-166.802	-12.0312
ACOT13	-8.70505	0.110586	0.018501	-3.57295	-13.7915
ACOT13	-21.6274	0.0452683	0.00757334	71.7709	-22.3157
ACOT2	Inf	3.62891	0.867927	-1.0659e-16	#VALUE!
ACOT2	19.4269	0.100611	0.0240632	120.331	7.93339
ACOT2	9.9582	0.0681136	0.0162908	63.408	3.20423
ACOT2	4.85581	0.106877	0.0255618	171.713	-2.46031
ACOT2	3.20483	0.000504919	0.000120762	176.981	-3.37071
ACOT2	-3.20483	0.000504919	0.000120762	-176.981	-9.78037
ACOT2	-4.85581	0.106877	0.0255618	-171.713	-12.1719
ACOT2	-9.9582	0.0681136	0.0162908	-63.408	-16.7122
ACOT2	-19.4269	0.100611	0.0240632	-120.331	-30.9203
ACOT4	Inf	2.73424	0.831446	5.60688e-17	#VALUE!
ACOT4	23.0074	0.0633621	0.0192676	148.246	8.53309
ACOT4	10.1086	0.0613407	0.0186529	75.1645	2.99802
ACOT4	5.53501	0.010796	0.00328291	-127.59	2.49671
ACOT4	3.28725	0.141649	0.0430737	122.94	-2.83534
ACOT4	-3.28725	0.141649	0.0430737	-122.94	-9.40984
ACOT4	-5.53501	0.010796	0.00328291	127.59	-8.57331
ACOT4	-10.1086	0.0613407	0.0186529	-75.1645	-17.2192
ACOT4	-23.0074	0.0633621	0.0192676	-148.246	-37.4817
ACOT7	Inf	5.86133	0.959758	-1.46661e-17	#VALUE!
ACOT7	26.5226	0.0469382	0.00768586	-131.475	31.2089
ACOT7	6.78433	0.00420696	0.000688866	93.7883	0.0168529
ACOT7	4.47304	0.0337716	0.00552991	117.126	-1.98226
ACOT7	2.86219	0.0379637	0.00621633	-176.162	-0.73722
ACOT7	-2.86219	0.0379637	0.00621633	176.162	-6.46161
ACOT7	-4.47304	0.0337716	0.00552991	-117.126	-10.9283
ACOT7	-6.78433	0.00420696	0.000688866	-93.7883	-13.5518
ACOT7	-26.5226	0.0469382	0.00768586	131.475	-21.8363
ACOT8	Inf	4.72609	0.877565	-1.54248e-17	#VALUE!
ACOT8	27.2657	0.195754	0.0363486	-91.504	29.1961
ACOT8	11.4432	0.0192082	0.00356668	41.6692	5.1187
ACOT8	7.72286	0.0795345	0.0147684	-48.9703	3.77339
ACOT8	5.05595	0.0351863	0.00653359	30.658	-0.374622
ACOT8	-5.05595	0.0351863	0.00653359	-30.658	-10.4865
ACOT8	-7.72286	0.0795345	0.0147684	48.9703	-11.6723
ACOT8	-11.4432	0.0192082	0.00356668	-41.6692	-17.7678
ACOT8	-27.2657	0.195754	0.0363486	91.504	-25.3354
ACOT9	Inf	4.76195	0.957717	1.18345e-17	#VALUE!
ACOT9	23.1688	0.0274614	0.00552299	-168.657	29.0232
ACOT9	11.4449	0.0421096	0.00846903	94.3813	3.4444
ACOT9	5.94382	0.0210178	0.00422707	-167.959	3.71692
ACOT9	2.52688	0.0145315	0.00292255	-105.181	-1.73485
ACOT9	-2.52688	0.0145315	0.00292255	105.181	-6.7886
ACOT9	-5.94382	0.0210178	0.00422707	167.959	-8.17071
ACOT9	-11.4449	0.0421096	0.00846903	-94.3813	-19.4454
ACOT9	-23.1688	0.0274614	0.00552299	168.657	-17.3144
ACOX1	Inf	7.48001	0.945367	-1.94319e-17	#VALUE!
ACOX1	Inf	0.364705	0.0460935	180	#VALUE!
ACOX1	9.54614	0.00260134	0.000328772	-154.37	8.63959
ACOX1	5.70296	0.00955382	0.00120747	156.166	-1.77095
ACOX1	3.85819	0.021274	0.00268874	117.791	-2.4042
ACOX1	2	0.00071032	8.97744e-05	1.31598e-15	-3
ACOX1	-3.85819	0.021274	0.00268874	-117.791	-10.1206
ACOX1	-5.70296	0.00955382	0.00120747	-156.166	-13.1769
ACOX1	-9.54614	0.00260134	0.000328772	154.37	-10.4527
ACOX2	Inf	1.25639	0.767883	1.23367e-16	#VALUE!
ACOX2	16.307	0.0592054	0.0361852	-86.8639	15.2418
ACOX2	6.61141	0.0048774	0.00298098	125.809	-0.699076
ACOX2	5.50083	0.0412692	0.0252229	-145.031	2.71692
ACOX2	3.29827	0.0845403	0.0516694	137.364	-2.96024
ACOX2	-3.29827	0.0845403	0.0516694	-137.364	-9.55678
ACOX2	-5.50083	0.0412692	0.0252229	145.031	-8.28474
ACOX2	-6.61141	0.0048774	0.00298098	-125.809	-13.9219
ACOX2	-16.307	0.0592054	0.0361852	86.8639	-17.3723
ACOX3	Inf	3.91794	0.920039	6.15348e-17	#VALUE!
ACOX3	22.585	0.0769377	0.018067	128.392	9.53019
ACOX3	6.93348	0.0132564	0.00311297	54.2912	0.88785
ACOX3	4.07107	0.0342349	0.00803928	-19.4253	-0.709264
ACOX3	2.70765	0.0458269	0.0107614	-133.119	-1.29114
ACOX3	-2.70765	0.0458269	0.0107614	133.119	-6.70643
ACOX3	-4.07107	0.0342349	0.00803928	19.4253	-8.85139
ACOX3	-6.93348	0.0132564	0.00311297	-54.2912	-12.9791
ACOX3	-22.585	0.0769377	0.018067	-128.392	-35.6397
ACP1	Inf	6.3842	0.936214	-4.61072e-17	#VALUE!
ACP1	18.1079	0.0893024	0.0130958	-162.454	21.2793
ACP1	11.3778	0.0204568	0.00299989	160.78	1.29638
ACP1	6.44265	0.0611171	0.00896256	-131.838	3.80206
ACP1	4.75654	0.0466062	0.00683459	-121.792	1.36574
ACP1	-4.75654	0.0466062	0.00683459	121.792	-8.14735
ACP1	-6.44265	0.0611171	0.00896256	131.838	-9.08324
ACP1	-11.3778	0.0204568	0.00299989	-160.78	-21.4593
ACP1	-18.1079	0.0893024	0.0130958	162.454	-14.9366
ACP2	Inf	4.29665	0.924875	1.50058e-18	#VALUE!
ACP2	21.3128	0.0760523	0.0163707	143.345	7.82646
ACP2	6.15512	0.0293685	0.00632173	-85.3002	2.61354
ACP2	5.9072	0.0274152	0.00590127	-136.258	3.14304
ACP2	2.83526	0.0416652	0.00896865	160.848	-3.43153
ACP2	-2.83526	0.0416652	0.00896865	-160.848	-9.10205
ACP2	-5.9072	0.0274152	0.00590127	136.258	-8.67136
ACP2	-6.15512	0.0293685	0.00632173	85.3002	-9.69669
ACP2	-21.3128	0.0760523	0.0163707	-143.345	-34.7992
ACP6	Inf	2.94055	0.923334	-5.72332e-18	#VALUE!
ACP6	16.1247	0.0423541	0.0132992	-29.1479	12.4303
ACP6	12.1975	0.0218392	0.00685753	150.022	2.11444
ACP6	5.27921	0.0191491	0.00601285	-75.9031	1.39229
ACP6	4.27346	0.0387362	0.0121632	169.927	-2.74369
ACP6	-4.27346	0.0387362	0.0121632	-169.927	-11.2906
ACP6	-5.27921	0.0191491	0.00601285	75.9031	-9.16613
ACP6	-12.1975	0.0218392	0.00685753	-150.022	-22.2805
ACP6	-16.1247	0.0423541	0.0132992	29.1479	-19.8192
ACSBG1	Inf	5.94544	0.881209	5.31007e-17	#VALUE!
ACSBG1	21.6403	0.0566155	0.00839132	-107.401	23.0963
ACSBG1	5.91415	0.0105817	0.00156838	-30.2215	1.41063
ACSBG1	5.36802	0.220382	0.0326641	-135.092	2.3824
ACSBG1	3.27518	0.113156	0.0167715	71.9371	-2.37928
ACSBG1	-3.27518	0.113156	0.0167715	-71.9371	-8.92965
ACSBG1	-5.36802	0.220382	0.0326641	135.092	-8.35363
ACSBG1	-5.91415	0.0105817	0.00156838	30.2215	-10.4177
ACSBG1	-21.6403	0.0566155	0.00839132	107.401	-20.1842
ACSF2	Inf	2.60372	0.892246	8.39753e-17	#VALUE!
ACSF2	16.7688	0.000260483	8.92627e-05	154.584	4.56829
ACSF2	10.7942	0.0193778	0.0066404	108.837	2.5308
ACSF2	6.10697	0.0714914	0.0244987	-87.9025	2.59814
ACSF2	4.55545	0.0660923	0.0226486	170.412	-2.60095
ACSF2	-4.55545	0.0660923	0.0226486	-170.412	-11.7118
ACSF2	-6.10697	0.0714914	0.0244987	87.9025	-9.61581
ACSF2	-10.7942	0.0193778	0.0066404	-108.837	-19.0575
ACSF2	-16.7688	0.000260483	8.92627e-05	-154.584	-28.9693
ACSF3	Inf	4.06574	0.953225	-2.94181e-17	#VALUE!
ACSF3	21.0354	0.0247985	0.00581407	113.853	9.38276
ACSF3	9.91052	0.0552047	0.0129429	-25.4927	5.61231
ACSF3	5.52863	0.00309161	0.000724837	-160.303	2.99046
ACSF3	4.34607	0.0166588	0.0039057	123.142	-2.14055
ACSF3	-4.34607	0.0166588	0.0039057	-123.142	-10.8327
ACSF3	-5.52863	0.00309161	0.000724837	160.303	-8.06681
ACSF3	-9.91052	0.0552047	0.0129429	25.4927	-14.2087
ACSF3	-21.0354	0.0247985	0.00581407	-113.853	-32.688
ACSL1	Inf	5.94072	0.846549	-7.62375e-18	#VALUE!
ACSL1	20.7811	0.108453	0.0154545	-86.7463	20.7885
ACSL1	6.69442	0.189238	0.0269664	-43.5988	2.50516
ACSL1	5.74407	0.16435	0.0234198	97.7128	-0.815009
ACSL1	4.02215	0.0763844	0.0108847	-48.2001	-0.439331
ACSL1	-4.02215	0.0763844	0.0108847	48.2001	-8.48363
ACSL1	-5.74407	0.16435	0.0234198	-97.7128	-12.3032
ACSL1	-6.69442	0.189238	0.0269664	43.5988	-10.8837
ACSL1	-20.7811	0.108453	0.0154545	86.7463	-20.7736
ACSL3	Inf	8.68625	0.968337	-4.61867e-17	#VALUE!
ACSL3	20.1623	0.0476507	0.00531206	-95.6695	20.5204
ACSL3	8.71573	0.04244	0.00473118	19.6062	3.24106
ACSL3	5.78577	0.0265665	0.00296161	77.5259	-0.460196
ACSL3	2.40927	0.0253565	0.00282673	-168.83	-1.46086
ACSL3	-2.40927	0.0253565	0.00282673	168.83	-6.27939
ACSL3	-5.78577	0.0265665	0.00296161	-77.5259	-12.0317
ACSL3	-8.71573	0.04244	0.00473118	-19.6062	-14.1904
ACSL3	-20.1623	0.0476507	0.00531206	95.6695	-19.8042
ACSL4	Inf	7.58916	0.947824	6.14098e-17	#VALUE!
ACSL4	20.9141	0.11618	0.0145099	-119.574	22.8608
ACSL4	9.93458	0.0298567	0.00372886	46.0741	3.66312
ACSL4	6.1018	0.0212497	0.00265391	156.519	-1.55111
ACSL4	5.14192	0.0415993	0.00519542	-32.5188	0.606385
ACSL4	-5.14192	0.0415993	0.00519542	32.5188	-9.67745
ACSL4	-6.1018	0.0212497	0.00265391	-156.519	-13.7547
ACSL4	-9.93458	0.0298567	0.00372886	-46.0741	-16.206
ACSL4	-20.9141	0.11618	0.0145099	119.574	-18.9675
ACSL5	Inf	2.92662	0.91265	-2.33117e-16	#VALUE!
ACSL5	25.2511	0.0824567	0.0257136	68.5165	15.4452
ACSL5	8.85932	0.00360336	0.00112369	19.0867	3.38961
ACSL5	6.48216	0.0402406	0.0125488	-33.5185	2.08569
ACSL5	3.36674	0.0137535	0.00428896	-101.238	-0.686481
ACSL5	-3.36674	0.0137535	0.00428896	101.238	-7.41996
ACSL5	-6.48216	0.0402406	0.0125488	33.5185	-10.8786
ACSL5	-8.85932	0.00360336	0.00112369	-19.0867	-14.329
ACSL5	-25.2511	0.0824567	0.0257136	-68.5165	-35.057
ACSL6	Inf	8.37352	0.925414	-3.92007e-18	#VALUE!
ACSL6	11.087	0.123128	0.0136077	85.6185	3.4502
ACSL6	5.77647	0.0403877	0.00446351	108.983	-0.972246
ACSL6	4.09113	0.0941018	0.0103998	135.657	-2.4505
ACSL6	2	0.145234	0.0160508	180	-4
ACSL6	2	0.0144204	0.0015937	-1.53143e-14	-3
ACSL6	-4.09113	0.0941018	0.0103998	-135.657	-10.6328
ACSL6	-5.77647	0.0403877	0.00446351	-108.983	-12.5252
ACSL6	-11.087	0.123128	0.0136077	-85.6185	-18.7238
ACSM5	Inf	1.90215	0.623091	-4.44929e-17	#VALUE!
ACSM5	7.95501	0.371075	0.121554	-52.4824	4.11473
ACSM5	5.65153	0.0773501	0.0253377	22.2954	0.30152
ACSM5	3.73998	0.0837977	0.0274498	131.836	-2.62964
ACSM5	2.53621	0.043084	0.0141131	-119.512	-1.62182
ACSM5	-2.53621	0.043084	0.0141131	119.512	-6.69425
ACSM5	-3.73998	0.0837977	0.0274498	-131.836	-10.1096
ACSM5	-5.65153	0.0773501	0.0253377	-22.2954	-11.0015
ACSM5	-7.95501	0.371075	0.121554	52.4824	-11.7953
ACSS1	Inf	5.42755	0.850336	-4.51367e-17	#VALUE!
ACSS1	20.1707	0.14068	0.0220404	117.431	8.59107
ACSS1	11.1462	0.21016	0.0329258	137.955	1.87488
ACSS1	5.91193	0.0330377	0.00517603	-111.602	2.74466
ACSS1	3.81421	0.0937606	0.0146895	161.205	-2.89376
ACSS1	-3.81421	0.0937606	0.0146895	-161.205	-10.5222
ACSS1	-5.91193	0.0330377	0.00517603	111.602	-9.0792
ACSS1	-11.1462	0.21016	0.0329258	-137.955	-20.4175
ACSS1	-20.1707	0.14068	0.0220404	-117.431	-31.7503
ACSS2	Inf	4.3922	0.822814	-1.99168e-18	#VALUE!
ACSS2	36.6565	0.408126	0.0764564	-89.5806	40.7779
ACSS2	10.7347	0.0195883	0.00366958	111.01	2.42451
ACSS2	4.55212	0.0339664	0.0063631	31.3526	-0.844329
ACSS2	2.19764	0.0112322	0.00210418	0.0392107	-2.8026
ACSS2	-2.19764	0.0112322	0.00210418	-0.0392107	-7.19788
ACSS2	-4.55212	0.0339664	0.0063631	-31.3526	-9.94856
ACSS2	-10.7347	0.0195883	0.00366958	-111.01	-19.0448
ACSS2	-36.6565	0.408126	0.0764564	89.5806	-32.5351
ACSS3	Inf	4.49283	0.904531	1.59061e-17	#VALUE!
ACSS3	24.5182	0.00667136	0.00134313	158.464	8.72581
ACSS3	8.39525	0.0278315	0.00560325	-76.5619	5.18068
ACSS3	7.24946	0.0790489	0.0159147	-31.3439	2.88065
ACSS3	4.18288	0.123546	0.0248732	142.254	-2.46998
ACSS3	-4.18288	0.123546	0.0248732	-142.254	-10.8357
ACSS3	-7.24946	0.0790489	0.0159147	31.3439	-11.6183
ACSS3	-8.39525	0.0278315	0.00560325	76.5619	-11.6098
ACSS3	-24.5182	0.00667136	0.00134313	-158.464	-40.3106
ACTA2	Inf	3.8467	0.674838	-1.70509e-18	#VALUE!
ACTA2	17.738	0.245961	0.0431497	31.0894	11.2061
ACTA2	10.2056	0.205355	0.0360261	143.198	1.14612
ACTA2	5.85883	0.00435771	0.000764485	148.219	-1.55337
ACTA2	4.15608	0.471066	0.0826404	149.319	-2.56776
ACTA2	-4.15608	0.471066	0.0826404	-149.319	-10.8799
ACTA2	-5.85883	0.00435771	0.000764485	-148.219	-13.271
ACTA2	-10.2056	0.205355	0.0360261	-143.198	-19.2651
ACTA2	-17.738	0.245961	0.0431497	-31.0894	-24.2698
ACTA2.AS1	Inf	1.9452	0.759432	-5.66786e-17	#VALUE!
ACTA2.AS1	21.5537	0.0810042	0.0316252	112.419	9.82305
ACTA2.AS1	11.3084	0.0278676	0.0108799	-136.668	10.6014
ACTA2.AS1	7.96472	0.143964	0.0562056	137.435	-0.0759242
ACTA2.AS1	5.5023	0.0552576	0.0215734	83.1348	-0.768343
ACTA2.AS1	-5.5023	0.0552576	0.0215734	-83.1348	-11.773
ACTA2.AS1	-7.96472	0.143964	0.0562056	-137.435	-16.0054
ACTA2.AS1	-11.3084	0.0278676	0.0108799	136.668	-12.0154
ACTA2.AS1	-21.5537	0.0810042	0.0316252	-112.419	-33.2844
ACTB	Inf	9.16648	0.905356	7.70154e-18	#VALUE!
ACTB	12.5233	0.223057	0.0220309	-92.8033	10.7516
ACTB	10.8342	0.0252969	0.00249853	-71.6101	7.98934
ACTB	6.4126	0.228536	0.0225721	50.5711	0.511784
ACTB	5.54723	0.00223047	0.0002203	29.2132	0.0970818
ACTB	-5.54723	0.00223047	0.0002203	-29.2132	-10.9974
ACTB	-6.4126	0.228536	0.0225721	-50.5711	-12.3134
ACTB	-10.8342	0.0252969	0.00249853	71.6101	-13.6791
ACTB	-12.5233	0.223057	0.0220309	92.8033	-14.295
ACTG1	Inf	9.15393	0.953015	-1.14293e-17	#VALUE!
ACTG1	24.3118	0.139138	0.0144857	-103.844	26.3246
ACTG1	7.89191	0.0289067	0.00300948	-169.769	6.61358
ACTG1	6.01743	0.0269706	0.0028079	-12.8514	1.23224
ACTG1	2.85252	0.0306361	0.00318952	-167.61	-0.819392
ACTG1	-2.85252	0.0306361	0.00318952	167.61	-6.52444
ACTG1	-6.01743	0.0269706	0.0028079	12.8514	-10.8026
ACTG1	-7.89191	0.0289067	0.00300948	169.769	-9.17025
ACTG1	-24.3118	0.139138	0.0144857	103.844	-22.2989
ACTG1P18	Inf	1.03435	0.579221	-2.27212e-16	#VALUE!
ACTG1P18	21.599	0.102699	0.0575095	111.845	9.88864
ACTG1P18	8.39553	0.0573526	0.0321165	135.574	0.233829
ACTG1P18	4.47617	0.116744	0.0653745	-118.876	0.954244
ACTG1P18	3.30974	0.098912	0.055389	-46.3277	-1.26433
ACTG1P18	-3.30974	0.098912	0.055389	46.3277	-7.88382
ACTG1P18	-4.47617	0.116744	0.0653745	118.876	-7.99809
ACTG1P18	-8.39553	0.0573526	0.0321165	-135.574	-16.5572
ACTG1P18	-21.599	0.102699	0.0575095	-111.845	-33.3094
ACTL6A	Inf	2.99653	0.836233	2.68638e-17	#VALUE!
ACTL6A	24.823	0.146437	0.0408659	26.8475	17.9718
ACTL6A	8.98356	0.0652984	0.0182227	38.5791	3.02085
ACTL6A	5.18068	0.0579564	0.0161737	87.8297	-1.08326
ACTL6A	3.3626	0.0237255	0.00662101	-112.552	-0.5861
ACTL6A	-3.3626	0.0237255	0.00662101	112.552	-7.3113
ACTL6A	-5.18068	0.0579564	0.0161737	-87.8297	-11.4446
ACTL6A	-8.98356	0.0652984	0.0182227	-38.5791	-14.9463
ACTL6A	-24.823	0.146437	0.0408659	-26.8475	-31.6742
ACTL6B	Inf	5.09736	0.928043	-8.01453e-19	#VALUE!
ACTL6B	21.1341	0.0398753	0.00725984	-179.259	26.6577
ACTL6B	11.1796	0.0506003	0.00921246	99.3119	3.09553
ACTL6B	5.65237	0.0612391	0.0111494	-82.5908	1.94913
ACTL6B	4.48587	0.0459006	0.00835682	137.205	-2.22381
ACTL6B	-4.48587	0.0459006	0.00835682	-137.205	-11.1955
ACTL6B	-5.65237	0.0612391	0.0111494	82.5908	-9.35561
ACTL6B	-11.1796	0.0506003	0.00921246	-99.3119	-19.2637
ACTL6B	-21.1341	0.0398753	0.00725984	179.259	-15.6106
ACTN1	Inf	5.83901	0.94508	7.62747e-18	#VALUE!
ACTN1	21.4345	0.0274641	0.00444524	104.132	10.2345
ACTN1	10.8217	0.0432238	0.00699604	-139.802	10.0243
ACTN1	8.32278	0.0940041	0.0152152	157.134	-0.309982
ACTN1	5.42356	0.00496492	0.000803604	-146.094	2.62454
ACTN1	-5.42356	0.00496492	0.000803604	146.094	-8.22258
ACTN1	-8.32278	0.0940041	0.0152152	-157.134	-16.9556
ACTN1	-10.8217	0.0432238	0.00699604	139.802	-11.6192
ACTN1	-21.4345	0.0274641	0.00444524	-104.132	-32.6345
ACTN2	Inf	5.56891	0.891459	9.36164e-18	#VALUE!
ACTN2	29.5272	0.114726	0.0183652	-103.779	33.0391
ACTN2	10.6828	0.00408847	0.000654474	-67.221	7.67751
ACTN2	5.64037	0.166841	0.0267076	-171.248	3.32343
ACTN2	5.12935	0.0533689	0.00854319	-37.756	0.667307
ACTN2	-5.12935	0.0533689	0.00854319	37.756	-9.5914
ACTN2	-5.64037	0.166841	0.0267076	171.248	-7.9573
ACTN2	-10.6828	0.00408847	0.000654474	67.221	-13.688
ACTN2	-29.5272	0.114726	0.0183652	103.779	-26.0152
ACTN4	Inf	6.24169	0.955249	-9.93808e-18	#VALUE!
ACTN4	24.6536	0.0321732	0.00492389	172.041	7.87186
ACTN4	9.07758	0.00855353	0.00130906	-120.863	7.12519
ACTN4	6.96718	0.084638	0.0129533	96.944	0.090993
ACTN4	5.6306	0.0208403	0.00318948	-170.533	3.29783
ACTN4	-5.6306	0.0208403	0.00318948	170.533	-7.96336
ACTN4	-6.96718	0.084638	0.0129533	-96.944	-13.8434
ACTN4	-9.07758	0.00855353	0.00130906	120.863	-11.03
ACTN4	-24.6536	0.0321732	0.00492389	-172.041	-41.4354
ACTR10	Inf	6.2704	0.888877	-2.20846e-17	#VALUE!
ACTR10	11.1984	0.0135896	0.00192644	22.0017	5.51404
ACTR10	11.1842	0.16893	0.0239471	104.189	2.9473
ACTR10	6.11877	0.0632709	0.00896914	101.7	-0.609794
ACTR10	5.77215	0.146155	0.0207186	-121.671	2.723
ACTR10	-5.77215	0.146155	0.0207186	121.671	-8.82131
ACTR10	-6.11877	0.0632709	0.00896914	-101.7	-12.8473
ACTR10	-11.1842	0.16893	0.0239471	-104.189	-19.421
ACTR10	-11.1984	0.0135896	0.00192644	-22.0017	-16.8828
ACTR1A	Inf	7.46586	0.956629	-7.12458e-19	#VALUE!
ACTR1A	23.8781	0.138805	0.0177856	-119.435	26.7999
ACTR1A	13.7893	0.00282626	0.000362139	-57.686	10.9988
ACTR1A	7.10399	0.00488361	0.000625755	158.699	-1.02767
ACTR1A	3.26238	0.0227264	0.00291202	110.174	-2.73603
ACTR1A	-3.26238	0.0227264	0.00291202	-110.174	-9.26079
ACTR1A	-7.10399	0.00488361	0.000625755	-158.699	-15.2357
ACTR1A	-13.7893	0.00282626	0.000362139	57.686	-16.5797
ACTR1A	-23.8781	0.138805	0.0177856	119.435	-20.9562
ACTR1B	Inf	7.14951	0.892191	-2.66361e-17	#VALUE!
ACTR1B	18.5204	0.114257	0.0142582	133.259	6.66478
ACTR1B	8.00508	0.102152	0.0127476	-17.3998	3.39199
ACTR1B	5.14975	0.114502	0.0142888	-173.201	2.62737
ACTR1B	3.17398	0.101048	0.0126098	69.7095	-2.44062
ACTR1B	-3.17398	0.101048	0.0126098	-69.7095	-8.78858
ACTR1B	-5.14975	0.114502	0.0142888	173.201	-7.67214
ACTR1B	-8.00508	0.102152	0.0127476	17.3998	-12.6182
ACTR1B	-18.5204	0.114257	0.0142582	-133.259	-30.376
ACTR2	Inf	8.01583	0.865848	1.25074e-16	#VALUE!
ACTR2	Inf	0.658158	0.0710924	-180	#VALUE!
ACTR2	Inf	0.0245645	0.00265339	180	#VALUE!
ACTR2	8.76112	0.0650073	0.00702191	-117.664	6.62465
ACTR2	5.60472	0.089667	0.00968558	49.6709	-0.168589
ACTR2	4.83923	0.124939	0.0134955	-49.2449	0.501198
ACTR2	-4.83923	0.124939	0.0134955	49.2449	-9.17727
ACTR2	-5.60472	0.089667	0.00968558	-49.6709	-11.378
ACTR2	-8.76112	0.0650073	0.00702191	117.664	-10.8976
ACTR3	Inf	7.30877	0.91332	7.67408e-18	#VALUE!
ACTR3	19.239	0.0452936	0.00565998	-131.949	21.2906
ACTR3	8.23534	0.101271	0.012655	2.48359	3.17853
ACTR3	5.91961	0.048033	0.0060023	113.572	-0.947898
ACTR3	2	0.0820854	0.0102576	-1.72447e-15	-3
ACTR3	2	0.222374	0.0277884	180	-4
ACTR3	-5.91961	0.048033	0.0060023	-113.572	-12.7871
ACTR3	-8.23534	0.101271	0.012655	-2.48359	-13.2922
ACTR3	-19.239	0.0452936	0.00565998	131.949	-17.1874
ACTR3B	Inf	5.53268	0.968374	-2.26742e-17	#VALUE!
ACTR3B	28.8792	0.00691887	0.001211	118.793	14.3497
ACTR3B	11.5959	0.0107392	0.00187967	54.8875	4.82792
ACTR3B	5.16128	0.035678	0.00624465	144.03	-1.90366
ACTR3B	3.35163	0.0370097	0.00647774	136.375	-2.91803
ACTR3B	-3.35163	0.0370097	0.00647774	-136.375	-9.62129
ACTR3B	-5.16128	0.035678	0.00624465	-144.03	-12.2262
ACTR3B	-11.5959	0.0107392	0.00187967	-54.8875	-18.3639
ACTR3B	-28.8792	0.00691887	0.001211	-118.793	-43.4088
ACTR3C	Inf	2.36174	0.824876	-3.11275e-17	#VALUE!
ACTR3C	15.4087	0.100611	0.0351401	-54.0617	12.7226
ACTR3C	7.18786	0.0546145	0.019075	128.289	-0.373587
ACTR3C	4.49129	0.0540943	0.0188933	168.663	-2.61292
ACTR3C	2.89561	0.0413832	0.0144538	179.546	-3.54855
ACTR3C	-2.89561	0.0413832	0.0144538	-179.546	-9.33976
ACTR3C	-4.49129	0.0540943	0.0188933	-168.663	-11.5955
ACTR3C	-7.18786	0.0546145	0.019075	-128.289	-14.7493
ACTR3C	-15.4087	0.100611	0.0351401	54.0617	-18.0947
ACTR5	Inf	3.06108	0.948312	-9.24023e-17	#VALUE!
ACTR5	26.1009	0.0418557	0.0129668	-107.606	28.9026
ACTR5	11.9116	0.0082601	0.00255895	98.4894	3.65284
ACTR5	6.84618	0.0151	0.00467792	113.096	-0.304589
ACTR5	2.51104	0.0182066	0.00564035	-167.872	-1.31803
ACTR5	-2.51104	0.0182066	0.00564035	167.872	-6.34011
ACTR5	-6.84618	0.0151	0.00467792	-113.096	-13.997
ACTR5	-11.9116	0.0082601	0.00255895	-98.4894	-20.1705
ACTR5	-26.1009	0.0418557	0.0129668	107.606	-23.2992
ACTR6	Inf	5.91349	0.912128	-6.94475e-17	#VALUE!
ACTR6	18.2643	0.0123142	0.00189941	-109.936	18.8418
ACTR6	9.15761	0.128392	0.0198039	34.753	3.27357
ACTR6	7.28941	0.0627998	0.00968657	106.813	0.12663
ACTR6	5.90438	0.0813397	0.0125463	103.349	-0.790653
ACTR6	-5.90438	0.0813397	0.0125463	-103.349	-12.5994
ACTR6	-7.28941	0.0627998	0.00968657	-106.813	-14.4522
ACTR6	-9.15761	0.128392	0.0198039	-34.753	-15.0416
ACTR6	-18.2643	0.0123142	0.00189941	109.936	-17.6868
ACTR8	Inf	5.54666	0.929334	-4.98035e-18	#VALUE!
ACTR8	26.4673	0.0913064	0.0152982	-126.385	30.7592
ACTR8	9.96396	0.0575364	0.00964014	20.4574	4.39774
ACTR8	6.38667	0.0312483	0.0052356	-66.3411	2.56361
ACTR8	2.35958	0.0307926	0.00515924	-158.668	-1.60045
ACTR8	-2.35958	0.0307926	0.00515924	158.668	-6.31961
ACTR8	-6.38667	0.0312483	0.0052356	66.3411	-10.2097
ACTR8	-9.96396	0.0575364	0.00964014	-20.4574	-15.5302
ACTR8	-26.4673	0.0913064	0.0152982	126.385	-22.1754
ACTRT3	Inf	1.4245	0.822905	-1.04128e-17	#VALUE!
ACTRT3	11.9196	0.0437926	0.0252981	150.354	1.94138
ACTRT3	7.76305	0.0120291	0.00694898	42.5906	1.84463
ACTRT3	5.73868	0.0678416	0.0391907	-160.1	3.2908
ACTRT3	3.76919	0.0296181	0.0171098	84.2383	-2.11278
ACTRT3	-3.76919	0.0296181	0.0171098	-84.2383	-9.65117
ACTRT3	-5.73868	0.0678416	0.0391907	160.1	-8.18657
ACTRT3	-7.76305	0.0120291	0.00694898	-42.5906	-13.6815
ACTRT3	-11.9196	0.0437926	0.0252981	-150.354	-21.8979
ACVR1	Inf	3.69771	0.961525	-3.00921e-17	#VALUE!
ACVR1	17.3404	0.0269413	0.00700563	-19.1516	13.2629
ACVR1	10.6479	0.0302664	0.00787026	-50.8394	7.1516
ACVR1	6.02978	0.0139964	0.00363953	168.858	-1.79848
ACVR1	4.77167	0.00277691	0.000722088	98.266	-1.53081
ACVR1	-4.77167	0.00277691	0.000722088	-98.266	-11.0741
ACVR1	-6.02978	0.0139964	0.00363953	-168.858	-13.858
ACVR1	-10.6479	0.0302664	0.00787026	50.8394	-14.1442
ACVR1	-17.3404	0.0269413	0.00700563	19.1516	-21.4179
ACVR1B	Inf	5.38727	0.945068	-1.43354e-17	#VALUE!
ACVR1B	31.1398	0.0490386	0.00860266	-109.042	35.5719
ACVR1B	11.3683	0.0103967	0.00182386	-98.0289	9.46388
ACVR1B	7.89713	0.0964932	0.0169274	162.569	-0.669058
ACVR1B	4.67941	0.000638208	0.000111958	17.5889	-0.549213
ACVR1B	-4.67941	0.000638208	0.000111958	-17.5889	-9.90804
ACVR1B	-7.89713	0.0964932	0.0169274	-162.569	-16.4633
ACVR1B	-11.3683	0.0103967	0.00182386	98.0289	-13.2727
ACVR1B	-31.1398	0.0490386	0.00860266	109.042	-26.7077
ACVR1C	Inf	3.65814	0.912091	4.64518e-17	#VALUE!
ACVR1C	21.8928	0.0165009	0.00411421	-61.1382	20.6108
ACVR1C	14.0931	0.0269268	0.00671371	-13.9555	9.63943
ACVR1C	5.51458	0.0798814	0.019917	35.3419	-0.0267983
ACVR1C	3.23545	0.0529808	0.0132098	-94.238	-0.917604
ACVR1C	-3.23545	0.0529808	0.0132098	94.238	-7.3885
ACVR1C	-5.51458	0.0798814	0.019917	-35.3419	-11.056
ACVR1C	-14.0931	0.0269268	0.00671371	13.9555	-18.5468
ACVR1C	-21.8928	0.0165009	0.00411421	61.1382	-23.1748
ACVR2A	Inf	5.824	0.958131	4.15421e-18	#VALUE!
ACVR2A	13.788	0.00633758	0.00104262	164.517	2.48698
ACVR2A	9.33141	0.0240867	0.00396262	-155.68	8.36672
ACVR2A	5.64417	0.0930928	0.0153151	12.2535	0.452061
ACVR2A	2.84077	0.00373331	0.000614183	17.0631	-2.29387
ACVR2A	-2.84077	0.00373331	0.000614183	-17.0631	-7.97542
ACVR2A	-5.64417	0.0930928	0.0153151	-12.2535	-10.8363
ACVR2A	-9.33141	0.0240867	0.00396262	155.68	-10.2961
ACVR2A	-13.788	0.00633758	0.00104262	-164.517	-25.089
ACVR2B	Inf	2.62134	0.839999	1.15192e-16	#VALUE!
ACVR2B	22.9663	0.0310414	0.00994711	163.331	7.54654
ACVR2B	9.48156	0.0741992	0.0237768	-117.067	7.56484
ACVR2B	6.65975	0.0136693	0.00438027	13.2219	1.41515
ACVR2B	3.9998	0.130743	0.0418961	-55.2666	-0.386158
ACVR2B	-3.9998	0.130743	0.0418961	55.2666	-8.38576
ACVR2B	-6.65975	0.0136693	0.00438027	-13.2219	-11.9043
ACVR2B	-9.48156	0.0741992	0.0237768	117.067	-11.3983
ACVR2B	-22.9663	0.0310414	0.00994711	-163.331	-38.3861
ACVRL1	Inf	2.94881	0.919177	1.51932e-16	#VALUE!
ACVRL1	14.5278	0.0711208	0.0221692	-90.9793	13.1993
ACVRL1	8.64318	0.00405879	0.00126517	-129.997	6.76425
ACVRL1	5.79299	0.005314	0.00165643	108.747	-0.956935
ACVRL1	5.69058	0.0491498	0.0153205	-156.506	3.1645
ACVRL1	-5.69058	0.0491498	0.0153205	156.506	-8.21666
ACVRL1	-5.79299	0.005314	0.00165643	-108.747	-12.5429
ACVRL1	-8.64318	0.00405879	0.00126517	129.997	-10.5221
ACVRL1	-14.5278	0.0711208	0.0221692	90.9793	-15.8563
ACYP1	Inf	3.42831	0.715456	-5.79144e-16	#VALUE!
ACYP1	11.778	0.498721	0.104078	72.9921	4.38994
ACYP1	10.7559	0.00383604	0.000800545	-69.9804	7.84676
ACYP1	5.36364	0.062504	0.013044	-100.87	1.8665
ACYP1	2.14416	0.116674	0.0243489	-112.2	-2.18757
ACYP1	-2.14416	0.116674	0.0243489	112.2	-6.4759
ACYP1	-5.36364	0.062504	0.013044	100.87	-8.86078
ACYP1	-10.7559	0.00383604	0.000800545	69.9804	-13.6651
ACYP1	-11.778	0.498721	0.104078	-72.9921	-19.1661
ACYP2	Inf	4.95849	0.943919	-1.53788e-17	#VALUE!
ACYP2	16.2295	0.0276185	0.00525758	-178.714	19.2863
ACYP2	11.844	0.0361548	0.00688258	118.417	2.94809
ACYP2	6.09936	0.048361	0.00920621	128.547	-1.07857
ACYP2	3.65814	0.035164	0.00669398	-53.0189	-0.803114
ACYP2	-3.65814	0.035164	0.00669398	53.0189	-8.11938
ACYP2	-6.09936	0.048361	0.00920621	-128.547	-13.2773
ACYP2	-11.844	0.0361548	0.00688258	-118.417	-20.7399
ACYP2	-16.2295	0.0276185	0.00525758	178.714	-13.1727
ADA	Inf	1.21653	0.614841	-2.34751e-16	#VALUE!
ADA	19.6284	0.160877	0.0813079	-148.652	22.7334
ADA	5.82656	0.0936903	0.0473516	-122.102	2.80276
ADA	3.74316	0.0290248	0.0146693	177.738	-3.1049
ADA	3.17919	0.0974484	0.0492509	78.5854	-2.51481
ADA	-3.17919	0.0974484	0.0492509	-78.5854	-8.87318
ADA	-3.74316	0.0290248	0.0146693	-177.738	-10.5912
ADA	-5.82656	0.0936903	0.0473516	122.102	-8.85035
ADA	-19.6284	0.160877	0.0813079	148.652	-16.5234
ADA2	Inf	2.39694	0.652568	0	#VALUE!
ADA2	12.8588	0.43452	0.118298	-22.9152	8.6773
ADA2	7.92191	0.0017133	0.000466446	31.6917	2.22453
ADA2	4.2848	0.184795	0.0503104	-11.1127	-0.582931
ADA2	3.24981	0.0170473	0.00464113	-29.3076	-1.48562
ADA2	-3.24981	0.0170473	0.00464113	29.3076	-7.98524
ADA2	-4.2848	0.184795	0.0503104	11.1127	-9.15254
ADA2	-7.92191	0.0017133	0.000466446	-31.6917	-13.6193
ADA2	-12.8588	0.43452	0.118298	22.9152	-17.0403
ADAL	Inf	3.98848	0.917206	-1.53675e-17	#VALUE!
ADAL	30.7863	0.039904	0.00917648	-30.2809	28.3758
ADAL	11.3916	0.0072714	0.00167216	98.3386	3.2798
ADAL	4.21838	0.110358	0.0253784	160.807	-2.66591
ADAL	2.98136	0.0224824	0.00517013	-178.943	-0.536723
ADAL	-2.98136	0.0224824	0.00517013	178.943	-6.49944
ADAL	-4.21838	0.110358	0.0253784	-160.807	-11.1027
ADAL	-11.3916	0.0072714	0.00167216	-98.3386	-19.5033
ADAL	-30.7863	0.039904	0.00917648	30.2809	-33.1967
ADAM10	Inf	6.98373	0.953098	-1.72174e-17	#VALUE!
ADAM10	19.8443	0.00711249	0.000970671	-65.8064	18.4718
ADAM10	6.56046	0.0743805	0.010151	-77.1854	2.96704
ADAM10	5.51309	0.0634689	0.00866186	51.2321	-0.271484
ADAM10	3.26435	0.0268729	0.00366745	-120.032	-0.647244
ADAM10	-3.26435	0.0268729	0.00366745	120.032	-7.17594
ADAM10	-5.51309	0.0634689	0.00866186	-51.2321	-11.2977
ADAM10	-6.56046	0.0743805	0.010151	77.1854	-10.1539
ADAM10	-19.8443	0.00711249	0.000970671	65.8064	-21.2169
ADAM11	Inf	6.33626	0.961765	-7.60999e-18	#VALUE!
ADAM11	24.1228	0.0781731	0.0118657	-172.588	30.6875
ADAM11	9.91159	0.00315587	0.000479022	-109.833	7.93554
ADAM11	6.0811	0.0235474	0.0035742	-87.4574	2.55843
ADAM11	3.35627	0.0210721	0.00319848	166.411	-3.19518
ADAM11	-3.35627	0.0210721	0.00319848	-166.411	-9.90772
ADAM11	-6.0811	0.0235474	0.0035742	87.4574	-9.60378
ADAM11	-9.91159	0.00315587	0.000479022	109.833	-11.8876
ADAM11	-24.1228	0.0781731	0.0118657	172.588	-17.558
ADAM15	Inf	3.90557	0.823776	-2.00473e-16	#VALUE!
ADAM15	Inf	0.687298	0.144967	1.66686e-15	#VALUE!
ADAM15	Inf	0.000423743	8.93774e-05	1.93266e-15	#VALUE!
ADAM15	15.194	0.00403378	0.000850819	74.5058	7.04941
ADAM15	5.18042	0.0438208	0.00924284	140.232	-1.83754
ADAM15	3.68626	0.0260282	0.00548997	-164.465	0.370329
ADAM15	-3.68626	0.0260282	0.00548997	164.465	-7.0022
ADAM15	-5.18042	0.0438208	0.00924284	-140.232	-12.1984
ADAM15	-15.194	0.00403378	0.000850819	-74.5058	-23.3385
ADAM17	Inf	4.78558	0.9523	-4.99095e-20	#VALUE!
ADAM17	19.1312	0.013891	0.00276422	79.8866	9.88584
ADAM17	9.6209	0.0210696	0.00419272	64.8362	2.88817
ADAM17	6.10576	0.0370684	0.00737639	-141.875	3.51202
ADAM17	4.54259	0.0478239	0.00951666	-138.53	1.29061
ADAM17	-4.54259	0.0478239	0.00951666	138.53	-7.79457
ADAM17	-6.10576	0.0370684	0.00737639	141.875	-8.6995
ADAM17	-9.6209	0.0210696	0.00419272	-64.8362	-16.3536
ADAM17	-19.1312	0.013891	0.00276422	-79.8866	-28.3765
ADAM19	Inf	3.621	0.789229	1.43015e-17	#VALUE!
ADAM19	24.6976	0.0588617	0.0128295	176.276	7.60433
ADAM19	9.36029	0.0242172	0.00527837	19.5329	3.85242
ADAM19	8.69099	0.393059	0.0856708	-142.043	7.12015
ADAM19	5.35193	0.00737153	0.00160669	-118.255	2.10996
ADAM19	-5.35193	0.00737153	0.00160669	118.255	-8.59389
ADAM19	-8.69099	0.393059	0.0856708	142.043	-10.2618
ADAM19	-9.36029	0.0242172	0.00527837	-19.5329	-14.8682
ADAM19	-24.6976	0.0588617	0.0128295	-176.276	-41.791
ADAM1A	Inf	2.0713	0.836733	-1.21828e-16	#VALUE!
ADAM1A	21.7049	0.0848402	0.0342724	113.921	9.83644
ADAM1A	6.77632	0.0313699	0.0126723	59.9831	0.647251
ADAM1A	4.39405	0.0365007	0.014745	-99.1883	0.604711
ADAM1A	3.42237	0.0493695	0.0199435	146.505	-2.9704
ADAM1A	-3.42237	0.0493695	0.0199435	-146.505	-9.81513
ADAM1A	-4.39405	0.0365007	0.014745	99.1883	-8.18339
ADAM1A	-6.77632	0.0313699	0.0126723	-59.9831	-12.9054
ADAM1A	-21.7049	0.0848402	0.0342724	-113.921	-33.5734
ADAM20	Inf	2.00571	0.595505	-6.14092e-17	#VALUE!
ADAM20	20.2208	0.0483317	0.01435	82.7705	10.5716
ADAM20	8.998	0.206575	0.0613334	-147.705	7.6898
ADAM20	6.1018	0.0697735	0.0207162	-78.322	2.42931
ADAM20	5.05133	0.356503	0.105848	-2.4191	0.0852735
ADAM20	-5.05133	0.356503	0.105848	2.4191	-10.0174
ADAM20	-6.1018	0.0697735	0.0207162	78.322	-9.77429
ADAM20	-8.998	0.206575	0.0613334	147.705	-10.3062
ADAM20	-20.2208	0.0483317	0.01435	-82.7705	-29.8699
ADAM21	Inf	1.50976	0.620466	-5.83841e-17	#VALUE!
ADAM21	22.0191	0.0455356	0.0187138	96.3163	11.128
ADAM21	8.22109	0.138094	0.0567528	169.678	-0.653739
ADAM21	5.95876	0.0461374	0.0189611	179.633	-2.01455
ADAM21	4.60387	0.231986	0.0953395	-28.9874	-0.025428
ADAM21	-4.60387	0.231986	0.0953395	28.9874	-9.23316
ADAM21	-5.95876	0.0461374	0.0189611	-179.633	-13.9321
ADAM21	-8.22109	0.138094	0.0567528	-169.678	-17.0959
ADAM21	-22.0191	0.0455356	0.0187138	-96.3163	-32.9102
ADAM22	Inf	8.44138	0.9605	3.80225e-18	#VALUE!
ADAM22	9.9761	0.013395	0.00152414	49.0366	3.61722
ADAM22	7.17497	0.0202202	0.00230075	12.279	1.93025
ADAM22	5.55395	0.0833259	0.00948122	70.3384	-0.531206
ADAM22	3.24512	0.0566334	0.00644401	-131.3	-0.571314
ADAM22	-3.24512	0.0566334	0.00644401	131.3	-7.06155
ADAM22	-5.55395	0.0833259	0.00948122	-70.3384	-11.6391
ADAM22	-7.17497	0.0202202	0.00230075	-12.279	-12.4197
ADAM22	-9.9761	0.013395	0.00152414	-49.0366	-16.335
ADAM23	Inf	6.94071	0.942986	2.28022e-17	#VALUE!
ADAM23	9.77958	0.000523865	7.11739e-05	-5.86955	4.93903
ADAM23	7.71195	0.051814	0.00703962	81.6861	0.96206
ADAM23	5.6358	0.0904785	0.0122927	81.7938	-0.644679
ADAM23	3.21732	0.0670052	0.00910354	-134.878	-0.577278
ADAM23	-3.21732	0.0670052	0.00910354	134.878	-7.01191
ADAM23	-5.6358	0.0904785	0.0122927	-81.7938	-11.9163
ADAM23	-7.71195	0.051814	0.00703962	-81.6861	-14.4618
ADAM23	-9.77958	0.000523865	7.11739e-05	5.86955	-14.6201
ADAM28	Inf	3.21298	0.785942	-6.14937e-17	#VALUE!
ADAM28	23.0204	0.263154	0.0643711	-18.5038	19.2036
ADAM28	8.71755	0.09412	0.0230231	42.1348	2.69724
ADAM28	4.40778	0.0717148	0.0175425	-1.09783	-0.578779
ADAM28	3.49161	0.00855398	0.00209243	97.0583	-2.44975
ADAM28	-3.49161	0.00855398	0.00209243	-97.0583	-9.43297
ADAM28	-4.40778	0.0717148	0.0175425	1.09783	-9.39434
ADAM28	-8.71755	0.09412	0.0230231	-42.1348	-14.7379
ADAM28	-23.0204	0.263154	0.0643711	18.5038	-26.8372
ADAM32	Inf	4.36753	0.950998	-7.71718e-18	#VALUE!
ADAM32	10.6249	0.0185758	0.00404476	35.1373	4.58791
ADAM32	4.59645	0.0628616	0.0136877	-92.0313	0.771499
ADAM32	3.03435	0.0129664	0.00282335	-51.7135	-1.52977
ADAM32	2.32271	0.0181181	0.00394509	131.618	-3.52649
ADAM32	-2.32271	0.0181181	0.00394509	-131.618	-8.17191
ADAM32	-3.03435	0.0129664	0.00282335	51.7135	-7.59847
ADAM32	-4.59645	0.0628616	0.0136877	92.0313	-8.4214
ADAM32	-10.6249	0.0185758	0.00404476	-35.1373	-16.662
ADAM33	Inf	1.675	0.806274	3.86436e-19	#VALUE!
ADAM33	20.6117	0.0351008	0.0168961	96.0629	10.1117
ADAM33	12.0389	0.0575605	0.0277072	-179.062	13.027
ADAM33	5.75381	0.0471151	0.0226792	-72.7433	1.91645
ADAM33	3.48365	0.0614525	0.0295807	101.26	-2.49623
ADAM33	-3.48365	0.0614525	0.0295807	-101.26	-9.46353
ADAM33	-5.75381	0.0471151	0.0226792	72.7433	-9.59117
ADAM33	-12.0389	0.0575605	0.0277072	179.062	-11.0508
ADAM33	-20.6117	0.0351008	0.0168961	-96.0629	-31.1118
ADAM9	Inf	6.25941	0.943387	1.68914e-17	#VALUE!
ADAM9	21.043	0.0524054	0.00789828	-135.734	23.977
ADAM9	11.0802	0.0219959	0.00331512	77.5731	3.69266
ADAM9	6.82337	0.0666334	0.0100426	-54.753	2.86114
ADAM9	5.36339	0.0467796	0.00705038	18.2684	0.0912257
ADAM9	-5.36339	0.0467796	0.00705038	-18.2684	-10.6356
ADAM9	-6.82337	0.0666334	0.0100426	54.753	-10.7856
ADAM9	-11.0802	0.0219959	0.00331512	-77.5731	-18.4678
ADAM9	-21.043	0.0524054	0.00789828	135.734	-18.1089
ADAMTS1	Inf	4.68379	0.946408	-4.95761e-18	#VALUE!
ADAMTS1	12.2219	0.0712009	0.0143869	31.3694	6.15693
ADAMTS1	7.6078	0.0281413	0.00568623	-167.517	6.14791
ADAMTS1	6.99948	0.00877265	0.0017726	4.32829	1.91533
ADAMTS1	3.69054	0.0245003	0.00495053	55.4778	-1.87819
ADAMTS1	-3.69054	0.0245003	0.00495053	-55.4778	-9.25927
ADAMTS1	-6.99948	0.00877265	0.0017726	-4.32829	-12.0836
ADAMTS1	-7.6078	0.0281413	0.00568623	167.517	-9.06769
ADAMTS1	-12.2219	0.0712009	0.0143869	-31.3694	-18.2869
ADAMTS10	Inf	3.80707	0.908862	-1.47396e-17	#VALUE!
ADAMTS10	23.7351	0.0385569	0.00920469	168.08	7.6535
ADAMTS10	8.08126	0.00063126	0.000150701	-138.225	6.18413
ADAMTS10	6.13238	0.0800983	0.0191219	-23.153	1.52678
ADAMTS10	3.23502	0.0715945	0.0170918	67.552	-2.37201
ADAMTS10	-3.23502	0.0715945	0.0170918	-67.552	-8.84206
ADAMTS10	-6.13238	0.0800983	0.0191219	23.153	-10.738
ADAMTS10	-8.08126	0.00063126	0.000150701	138.225	-9.9784
ADAMTS10	-23.7351	0.0385569	0.00920469	-168.08	-39.8168
ADAMTS13	Inf	2.80196	0.914378	-2.97847e-17	#VALUE!
ADAMTS13	22.1895	0.0327542	0.0106888	150.803	7.89438
ADAMTS13	6.76956	0.00110499	0.000360598	66.1531	0.525593
ADAMTS13	5.95642	0.0463991	0.0151417	-94.7487	2.5241
ADAMTS13	3.65898	0.0509288	0.0166199	-15.3268	-1.18524
ADAMTS13	-3.65898	0.0509288	0.0166199	15.3268	-8.5032
ADAMTS13	-5.95642	0.0463991	0.0151417	94.7487	-9.38875
ADAMTS13	-6.76956	0.00110499	0.000360598	-66.1531	-13.0135
ADAMTS13	-22.1895	0.0327542	0.0106888	-150.803	-36.4846
ADAMTS16	Inf	1.30115	0.158318	1.49522e-15	#VALUE!
ADAMTS16	35.7933	3.1076	0.378119	-95.2824	40.2668
ADAMTS16	19.8105	0.10206	0.0124182	99.7846	9.31941
ADAMTS16	9.26844	0.00951046	0.00115719	116.472	1.26979
ADAMTS16	6.22025	0.23954	0.0291462	34.1199	0.63071
ADAMTS16	-6.22025	0.23954	0.0291462	-34.1199	-11.8098
ADAMTS16	-9.26844	0.00951046	0.00115719	-116.472	-17.2671
ADAMTS16	-19.8105	0.10206	0.0124182	-99.7846	-30.3015
ADAMTS16	-35.7933	3.1076	0.378119	95.2824	-31.3198
ADAMTS17	Inf	2.93748	0.877952	-2.98397e-17	#VALUE!
ADAMTS17	17.6667	0.0586912	0.0175416	24.9772	11.4409
ADAMTS17	7.94749	0.0156794	0.00468624	123.903	0.212167
ADAMTS17	5.45902	0.0638981	0.0190978	-123.274	2.32833
ADAMTS17	4.03292	0.065908	0.0196985	96.0093	-2.04263
ADAMTS17	-4.03292	0.065908	0.0196985	-96.0093	-10.1085
ADAMTS17	-5.45902	0.0638981	0.0190978	123.274	-8.5897
ADAMTS17	-7.94749	0.0156794	0.00468624	-123.903	-15.6828
ADAMTS17	-17.6667	0.0586912	0.0175416	-24.9772	-23.8924
ADAMTS19	Inf	2.56048	0.611035	-3.44878e-16	#VALUE!
ADAMTS19	Inf	1.46764	0.350241	4.1727e-16	#VALUE!
ADAMTS19	Inf	0.0131694	0.00314276	180	#VALUE!
ADAMTS19	10.8659	0.0250991	0.00598969	-31.177	6.80686
ADAMTS19	7.95648	0.02936	0.0070065	-41.6721	3.87749
ADAMTS19	5.93319	0.0200905	0.00479443	-72.5759	2.12931
ADAMTS19	-5.93319	0.0200905	0.00479443	72.5759	-9.73706
ADAMTS19	-7.95648	0.02936	0.0070065	41.6721	-12.0355
ADAMTS19	-10.8659	0.0250991	0.00598969	31.177	-14.9248
ADAMTS2	Inf	1.05415	0.396155	5.55575e-17	#VALUE!
ADAMTS2	12.0775	0.0130151	0.00489113	-3.97414	7.21084
ADAMTS2	8.65498	0.242967	0.091308	-161.053	7.52695
ADAMTS2	5.82643	0.185501	0.0697121	-60.5715	1.80676
ADAMTS2	4.91773	0.36192	0.136011	-0.617142	-0.0738381
ADAMTS2	-4.91773	0.36192	0.136011	0.617142	-9.9093
ADAMTS2	-5.82643	0.185501	0.0697121	60.5715	-9.84611
ADAMTS2	-8.65498	0.242967	0.091308	161.053	-9.78302
ADAMTS2	-12.0775	0.0130151	0.00489113	3.97414	-16.9442
ADAMTS3	Inf	3.93977	0.835872	-2.87418e-18	#VALUE!
ADAMTS3	Inf	0.350988	0.0744666	180	#VALUE!
ADAMTS3	Inf	0.0223436	0.00474048	-3.16864e-16	#VALUE!
ADAMTS3	12.241	0.0371827	0.00788879	-64.9777	9.45037
ADAMTS3	6.28603	0.115643	0.024535	-156.991	4.02728
ADAMTS3	5.01428	0.0473066	0.0100367	-96.3075	1.3557
ADAMTS3	-5.01428	0.0473066	0.0100367	96.3075	-8.67285
ADAMTS3	-6.28603	0.115643	0.024535	156.991	-8.54478
ADAMTS3	-12.241	0.0371827	0.00788879	64.9777	-15.0315
ADAMTS4	Inf	3.87839	0.898306	-2.17067e-17	#VALUE!
ADAMTS4	21.2728	0.016394	0.00379716	-91.1788	21.6606
ADAMTS4	12.728	0.0164145	0.00380189	-34.9236	8.96278
ADAMTS4	5.83275	0.11461	0.0265458	-171.555	3.6123
ADAMTS4	4.08747	0.0721113	0.0167023	-54.7977	-0.290348
ADAMTS4	-4.08747	0.0721113	0.0167023	54.7977	-8.4653
ADAMTS4	-5.83275	0.11461	0.0265458	171.555	-8.0532
ADAMTS4	-12.728	0.0164145	0.00380189	34.9236	-16.4933
ADAMTS4	-21.2728	0.016394	0.00379716	91.1788	-20.8849
ADAMTS5	Inf	2.22408	0.857255	1.0545e-17	#VALUE!
ADAMTS5	Inf	0.0024668	0.000950807	-180	#VALUE!
ADAMTS5	5.87625	0.0195342	0.00752932	-54.3906	1.76406
ADAMTS5	5.51338	0.0959709	0.0369912	37.0258	-0.0536652
ADAMTS5	3.20481	0.0532115	0.0205099	-118.589	-0.739475
ADAMTS5	2	0.0304419	0.0117336	8.39668e-15	-3
ADAMTS5	-3.20481	0.0532115	0.0205099	118.589	-7.1491
ADAMTS5	-5.51338	0.0959709	0.0369912	-37.0258	-11.0804
ADAMTS5	-5.87625	0.0195342	0.00752932	54.3906	-9.98844
ADAMTS6	Inf	2.43982	0.831374	-2.7602e-17	#VALUE!
ADAMTS6	21.2626	0.0565459	0.0192682	-85.9513	21.3391
ADAMTS6	10.6263	0.00178209	0.000607251	-38.7489	6.77012
ADAMTS6	6.69137	0.0969943	0.0330511	-43.9934	2.50908
ADAMTS6	3.9385	0.0921089	0.0313863	120.332	-2.37797
ADAMTS6	-3.9385	0.0921089	0.0313863	-120.332	-10.255
ADAMTS6	-6.69137	0.0969943	0.0330511	43.9934	-10.8737
ADAMTS6	-10.6263	0.00178209	0.000607251	38.7489	-14.4826
ADAMTS6	-21.2626	0.0565459	0.0192682	85.9513	-21.1861
ADAMTS8	Inf	4.10479	0.842126	-4.72201e-17	#VALUE!
ADAMTS8	33.7963	0.0179998	0.0036928	-18.3915	30.5229
ADAMTS8	7.12668	0.185156	0.0379861	137.714	-0.599543
ADAMTS8	4.88163	0.148916	0.0305512	-159.659	2.04661
ADAMTS8	3.70699	0.0326903	0.00670664	143.898	-2.77475
ADAMTS8	-3.70699	0.0326903	0.00670664	-143.898	-10.1887
ADAMTS8	-4.88163	0.148916	0.0305512	159.659	-7.71664
ADAMTS8	-7.12668	0.185156	0.0379861	-137.714	-14.8529
ADAMTS8	-33.7963	0.0179998	0.0036928	18.3915	-37.0698
ADAMTS9	Inf	3.24865	0.895473	2.38294e-18	#VALUE!
ADAMTS9	Inf	0.0210279	0.00579623	1.6601e-15	#VALUE!
ADAMTS9	Inf	0.101443	0.0279621	-180	#VALUE!
ADAMTS9	15.2126	0.0136829	0.00377162	-100.547	14.4615
ADAMTS9	5.90709	0.0694106	0.0191327	134.364	-1.29763
ADAMTS9	5.21595	0.0452759	0.0124801	-43.9215	0.852321
ADAMTS9	-5.21595	0.0452759	0.0124801	43.9215	-9.57958
ADAMTS9	-5.90709	0.0694106	0.0191327	-134.364	-13.1118
ADAMTS9	-15.2126	0.0136829	0.00377162	100.547	-15.9638
ADAMTS9.AS2	Inf	2.52397	0.897887	6.00535e-17	#VALUE!
ADAMTS9.AS2	Inf	0.0242089	0.00861215	180	#VALUE!
ADAMTS9.AS2	17.8238	0.0831508	0.0295804	-6.92189	13.1665
ADAMTS9.AS2	8.90103	0.0104157	0.00370533	84.138	1.82071
ADAMTS9.AS2	5.09702	0.0377625	0.0134338	122.645	-1.63943
ADAMTS9.AS2	2	0.00017413	6.19456e-05	180	-4
ADAMTS9.AS2	-5.09702	0.0377625	0.0134338	-122.645	-11.8335
ADAMTS9.AS2	-8.90103	0.0104157	0.00370533	-84.138	-15.9813
ADAMTS9.AS2	-17.8238	0.0831508	0.0295804	6.92189	-22.4811
ADAMTSL1	Inf	2.39282	0.883974	-5.18006e-17	#VALUE!
ADAMTSL1	20.9424	0.010162	0.00375411	120.089	8.95642
ADAMTSL1	9.73898	0.0638174	0.0235759	5.0048	4.60358
ADAMTSL1	6.78533	0.0351928	0.0130012	13.5779	1.52942
ADAMTSL1	3.54981	0.0478636	0.0176821	-27.6587	-1.17746
ADAMTSL1	-3.54981	0.0478636	0.0176821	27.6587	-8.27707
ADAMTSL1	-6.78533	0.0351928	0.0130012	-13.5779	-12.0413
ADAMTSL1	-9.73898	0.0638174	0.0235759	-5.0048	-14.8744
ADAMTSL1	-20.9424	0.010162	0.00375411	-120.089	-32.9283
ADAMTSL2	Inf	4.06858	0.899211	-9.8986e-19	#VALUE!
ADAMTSL2	25.8946	0.0716911	0.0158447	-108.075	28.6684
ADAMTSL2	9.64716	0.0343117	0.00758334	-155.803	8.82233
ADAMTSL2	4.65501	0.0576501	0.0127414	-160.18	1.72623
ADAMTSL2	4.04025	0.0643637	0.0142252	-68.3092	-0.193122
ADAMTSL2	-4.04025	0.0643637	0.0142252	68.3092	-8.27362
ADAMTSL2	-4.65501	0.0576501	0.0127414	160.18	-7.58379
ADAMTSL2	-9.64716	0.0343117	0.00758334	155.803	-10.472
ADAMTSL2	-25.8946	0.0716911	0.0158447	108.075	-23.1208
ADAMTSL3	Inf	3.45444	0.93839	2.29206e-17	#VALUE!
ADAMTSL3	9.1378	0.0313286	0.00851033	-111.366	6.96457
ADAMTSL3	5.01601	0.0170708	0.00463723	153.498	-2.12273
ADAMTSL3	4.13446	0.0529599	0.0143864	-153.938	0.902382
ADAMTSL3	2.85135	0.0120405	0.00327077	23.5136	-2.33489
ADAMTSL3	-2.85135	0.0120405	0.00327077	-23.5136	-8.03758
ADAMTSL3	-4.13446	0.0529599	0.0143864	153.938	-7.36655
ADAMTSL3	-5.01601	0.0170708	0.00463723	-153.498	-12.1548
ADAMTSL3	-9.1378	0.0313286	0.00851033	111.366	-11.311
ADAP1	Inf	5.68718	0.910171	4.30135e-17	#VALUE!
ADAP1	25.4491	0.0523111	0.00837183	-101.494	27.6239
ADAP1	13.7297	0.0185514	0.00296895	106.705	4.66017
ADAP1	7.62624	0.087434	0.0139929	-43.4898	3.54753
ADAP1	4.55244	0.12235	0.0195808	161.524	-2.49014
ADAP1	-4.55244	0.12235	0.0195808	-161.524	-11.595
ADAP1	-7.62624	0.087434	0.0139929	43.4898	-11.705
ADAP1	-13.7297	0.0185514	0.00296895	-106.705	-22.7992
ADAP1	-25.4491	0.0523111	0.00837183	101.494	-23.2743
ADAP2	Inf	2.29899	0.697106	0	#VALUE!
ADAP2	22.7711	0.180799	0.0548224	3.42145	17.5546
ADAP2	8.09437	0.0752208	0.0228086	-48.3096	4.18058
ADAP2	5.40985	0.0892096	0.0270503	-104.481	1.97993
ADAP2	3.94061	0.15423	0.0467659	2.03317	-1.08165
ADAP2	-3.94061	0.15423	0.0467659	-2.03317	-8.96286
ADAP2	-5.40985	0.0892096	0.0270503	104.481	-8.83977
ADAP2	-8.09437	0.0752208	0.0228086	48.3096	-12.0082
ADAP2	-22.7711	0.180799	0.0548224	-3.42145	-27.9875
ADAR	Inf	8.18761	0.964931	1.72091e-17	#VALUE!
ADAR	31.5298	0.00334762	0.000394526	-36.7589	29.7493
ADAR	9.07204	0.012753	0.00150298	-11.8583	4.37087
ADAR	9.06377	0.0929388	0.0109531	171.823	-0.262243
ADAR	5.39264	0.0397456	0.00468412	35.1411	-0.133758
ADAR	-5.39264	0.0397456	0.00468412	-35.1411	-10.919
ADAR	-9.06377	0.0929388	0.0109531	-171.823	-18.3898
ADAR	-9.07204	0.012753	0.00150298	11.8583	-13.7732
ADAR	-31.5298	0.00334762	0.000394526	36.7589	-33.3104
ADARB1	Inf	5.91663	0.947669	1.51679e-17	#VALUE!
ADARB1	20.0864	0.0420914	0.00674178	66.1476	11.3957
ADARB1	10.3914	0.0173775	0.00278336	-141.528	9.47659
ADARB1	8.3511	0.0864093	0.0138402	179.172	-0.805233
ADARB1	5.99828	0.0174835	0.00280033	-123.747	3.06014
ADARB1	-5.99828	0.0174835	0.00280033	123.747	-8.93642
ADARB1	-8.3511	0.0864093	0.0138402	-179.172	-17.5074
ADARB1	-10.3914	0.0173775	0.00278336	141.528	-11.3062
ADARB1	-20.0864	0.0420914	0.00674178	-66.1476	-28.7772
ADARB2	Inf	3.71662	0.906255	3.03824e-17	#VALUE!
ADARB2	26.2124	0.0304316	0.00742038	-125.366	30.3406
ADARB2	12.1436	0.0283851	0.00692138	-59.2834	9.14333
ADARB2	8.39117	0.0174591	0.0042572	119.994	0.594256
ADARB2	5.43891	0.115953	0.0282737	-17.2669	0.699783
ADARB2	-5.43891	0.115953	0.0282737	17.2669	-10.178
ADARB2	-8.39117	0.0174591	0.0042572	-119.994	-16.1881
ADARB2	-12.1436	0.0283851	0.00692138	59.2834	-15.1438
ADARB2	-26.2124	0.0304316	0.00742038	125.366	-22.0842
ADAT1	Inf	4.69755	0.953575	-1.01255e-15	#VALUE!
ADAT1	299.214	0.0156747	0.00318187	-38.2736	326.025
ADAT1	18.1832	0.0437145	0.00887378	86.8459	8.79671
ADAT1	9.53965	0.032851	0.00666856	-7.94903	4.75029
ADAT1	2.56976	0.0221105	0.0044883	-74.0424	-1.90171
ADAT1	-2.56976	0.0221105	0.0044883	74.0424	-7.04123
ADAT1	-9.53965	0.032851	0.00666856	7.94903	-14.329
ADAT1	-18.1832	0.0437145	0.00887378	-86.8459	-27.5697
ADAT1	-299.214	0.0156747	0.00318187	38.2736	-272.403
ADAT2	Inf	1.36069	0.83692	5.92969e-17	#VALUE!
ADAT2	23.4557	0.0936376	0.0575937	99.0575	12.0017
ADAT2	7.71648	0.0132343	0.00814001	142.027	-0.327831
ADAT2	5.45453	0.0113981	0.00701066	34.2933	-0.0650663
ADAT2	3.24187	0.0143003	0.00879572	-59.1662	-1.22532
ADAT2	-3.24187	0.0143003	0.00879572	59.1662	-7.70907
ADAT2	-5.45453	0.0113981	0.00701066	-34.2933	-10.9741
ADAT2	-7.71648	0.0132343	0.00814001	-142.027	-15.7608
ADAT2	-23.4557	0.0936376	0.0575937	-99.0575	-34.9098
ADCK1	Inf	2.81337	0.907553	8.14269e-19	#VALUE!
ADCK1	25.7307	0.0634776	0.020477	-160.8	32.2237
ADCK1	12.6519	0.0552054	0.0178085	51.2988	5.84905
ADCK1	5.03148	0.00406969	0.00131283	105.181	-1.43857
ADCK1	2.81683	0.0205379	0.00662525	170.868	-3.52013
ADCK1	-2.81683	0.0205379	0.00662525	-170.868	-9.1538
ADCK1	-5.03148	0.00406969	0.00131283	-105.181	-11.5015
ADCK1	-12.6519	0.0552054	0.0178085	-51.2988	-19.4548
ADCK1	-25.7307	0.0634776	0.020477	160.8	-19.2377
ADCK2	Inf	4.98439	0.917571	3.66002e-20	#VALUE!
ADCK2	13.4896	0.0886342	0.0163166	167.959	2.19598
ADCK2	8.10352	0.0650575	0.0119764	-26.1965	3.6932
ADCK2	6.02877	0.0274913	0.00506085	30.9987	0.509645
ADCK2	4.57721	0.0426996	0.00786053	86.3973	-1.52129
ADCK2	-4.57721	0.0426996	0.00786053	-86.3973	-10.6757
ADCK2	-6.02877	0.0274913	0.00506085	-30.9987	-11.5479
ADCK2	-8.10352	0.0650575	0.0119764	26.1965	-12.5138
ADCK2	-13.4896	0.0886342	0.0163166	-167.959	-24.7832
ADCK5	Inf	2.64201	0.619577	8.70843e-17	#VALUE!
ADCK5	Inf	0.709535	0.166393	2.10859e-15	#VALUE!
ADCK5	Inf	0.480562	0.112696	-180	#VALUE!
ADCK5	16.3025	0.0715422	0.0167773	130.834	5.3777
ADCK5	5.58952	0.0678521	0.015912	-140.144	2.76546
ADCK5	3.25575	0.0766607	0.0179777	86.249	-2.52426
ADCK5	-3.25575	0.0766607	0.0179777	-86.249	-9.03576
ADCK5	-5.58952	0.0678521	0.015912	140.144	-8.41358
ADCK5	-16.3025	0.0715422	0.0167773	-130.834	-27.2273
ADCY1	Inf	8.55157	0.95379	-7.65832e-18	#VALUE!
ADCY1	12.3056	0.0301122	0.00335852	-88.3285	10.3248
ADCY1	8.61465	0.0997437	0.0111248	-178.539	7.887
ADCY1	5.74641	0.0372704	0.00415691	116.675	-1.11598
ADCY1	3.84432	0.0400318	0.0044649	-45.5825	-0.66892
ADCY1	-3.84432	0.0400318	0.0044649	45.5825	-8.35756
ADCY1	-5.74641	0.0372704	0.00415691	-116.675	-12.6088
ADCY1	-8.61465	0.0997437	0.0111248	178.539	-9.3423
ADCY1	-12.3056	0.0301122	0.00335852	88.3285	-14.2863
ADCY10P1	Inf	1.468	0.751683	-5.97391e-17	#VALUE!
ADCY10P1	19.4507	0.0602218	0.0308362	39.5666	12.3129
ADCY10P1	6.36092	0.0146299	0.00749115	-50.8584	2.25955
ADCY10P1	4.62309	0.0344271	0.0176282	50.4666	-1.025
ADCY10P1	3.76363	0.133198	0.0682032	-118.27	8.88564e-05
ADCY10P1	-3.76363	0.133198	0.0682032	118.27	-7.52718
ADCY10P1	-4.62309	0.0344271	0.0176282	-50.4666	-10.2712
ADCY10P1	-6.36092	0.0146299	0.00749115	50.8584	-10.4623
ADCY10P1	-19.4507	0.0602218	0.0308362	-39.5666	-26.5884
ADCY2	Inf	7.50476	0.973757	1.4308e-17	#VALUE!
[truncated: 123,227 more rows]
