# Supplementary material for: Twelve-hour rhythms in transcript expression within the human dorsolateral prefrontal cortex are altered in schizophrenia
Source: PLoS Biol. 2023 Jan 24;21(1):e3001688. doi: 10.1371/journal.pbio.3001688 (PMC9873190; doi:10.1371/journal.pbio.3001688)
Supplement: S13 File — Raw output of the eigenvalue/pencil analysis of the SZ cohort. DLPFC, dorsolateral prefrontal cortex; SZ, schizophrenia. (XLSX) [file pbio.3001688.s024.xlsx]

## Sheet: Sheet1
GENE	Period	Amplitude	Relative Amplitude	Phase	First Peak
A1BG.AS1	Inf	2.10205	0.738709	5.58497e-17	#VALUE!
A1BG.AS1	24.6422	0.0832527	0.0585139	-50.4379	23.0947
A1BG.AS1	9.95574	0.136524	0.0959554	148.156	0.85851
A1BG.AS1	4.90017	0.0273344	0.0192119	-127.992	1.64235
A1BG.AS1	4.36639	0.124649	0.0876094	-94.326	0.510453
A1BG.AS1	-4.36639	0.124649	0.0876094	94.326	-8.22232
A1BG.AS1	-4.90017	0.0273344	0.0192119	127.992	-8.158
A1BG.AS1	-9.95574	0.136524	0.0959554	-148.156	-19.053
A1BG.AS1	-24.6422	0.0832527	0.0585139	50.4379	-26.1897
A2M	Inf	7.38174	0.907593	-2.56842e-17	#VALUE!
A2M	28.5962	0.0216605	0.00532637	55.1379	19.2164
A2M	10.2372	0.154223	0.0379238	109.067	2.13573
A2M	5.72522	0.194262	0.0477696	-11.4019	0.906548
A2M	4.62599	0.00564123	0.00138719	-0.494849	-0.367651
A2M	-4.62599	0.00564123	0.00138719	0.494849	-9.61963
A2M	-5.72522	0.194262	0.0477696	11.4019	-10.5439
A2M	-10.2372	0.154223	0.0379238	-109.067	-18.3387
A2M	-28.5962	0.0216605	0.00532637	-55.1379	-37.976
A2M.AS1	Inf	1.45791	0.540443	2.33802e-16	#VALUE!
A2M.AS1	22.0737	0.265892	0.197131	58.1025	13.5111
A2M.AS1	11.8821	0.296968	0.220171	128.503	2.64072
A2M.AS1	5.7973	0.0531411	0.0393986	-65.4144	1.85071
A2M.AS1	4.04669	0.00385231	0.00285609	-0.216572	-0.950878
A2M.AS1	-4.04669	0.00385231	0.00285609	0.216572	-9.04425
A2M.AS1	-5.7973	0.0531411	0.0393986	65.4144	-9.7439
A2M.AS1	-11.8821	0.296968	0.220171	-128.503	-21.1234
A2M.AS1	-22.0737	0.265892	0.197131	-58.1025	-30.6363
A2ML1	Inf	2.5484	0.593266	-2.15632e-16	#VALUE!
A2ML1	20.6322	0.0301953	0.0140589	142.021	7.49272
A2ML1	9.38615	0.659617	0.307117	150.046	0.474052
A2ML1	4.19105	0.0974794	0.0453863	23.8489	-1.0866
A2ML1	3.66084	0.0862807	0.0401722	46.4326	-1.81134
A2ML1	-3.66084	0.0862807	0.0401722	-46.4326	-9.13301
A2ML1	-4.19105	0.0974794	0.0453863	-23.8489	-9.46869
A2ML1	-9.38615	0.659617	0.307117	-150.046	-18.2982
A2ML1	-20.6322	0.0301953	0.0140589	-142.021	-33.7717
AAAS	Inf	3.99881	0.883171	7.6056e-17	#VALUE!
AAAS	23.1575	0.136483	0.0602868	-94.0501	24.2074
AAAS	10.5512	0.0459625	0.0203024	-113.491	8.87752
AAAS	7.75842	0.0491082	0.0216919	-37.3495	3.56335
AAAS	4.435	0.0329345	0.0145477	-112.558	0.821654
AAAS	-4.435	0.0329345	0.0145477	112.558	-8.04835
AAAS	-7.75842	0.0491082	0.0216919	37.3495	-11.9535
AAAS	-10.5512	0.0459625	0.0203024	113.491	-12.2249
AAAS	-23.1575	0.136483	0.0602868	94.0501	-22.1076
AACS	Inf	6.05891	0.956828	3.99081e-18	#VALUE!
AACS	23.1097	0.0854196	0.0269791	164.693	7.53744
AACS	6.24755	0.0330669	0.0104439	-17.2123	1.54626
AACS	4.50979	0.00917672	0.00289839	-27.2866	-0.148386
AACS	3.28455	0.00902587	0.00285074	156.523	-3.14353
AACS	-3.28455	0.00902587	0.00285074	-156.523	-9.71264
AACS	-4.50979	0.00917672	0.00289839	27.2866	-9.16797
AACS	-6.24755	0.0330669	0.0104439	17.2123	-10.9488
AACS	-23.1097	0.0854196	0.0269791	-164.693	-38.682
AADAT	Inf	3.40571	0.888065	0	#VALUE!
AADAT	28.6149	0.0963344	0.0502399	153.925	11.38
AADAT	14.2439	0.0609269	0.0317743	-179.17	16.333
AADAT	4.25051	0.0392137	0.0204505	64.9051	-1.51583
AADAT	3.62695	0.0181594	0.00947042	116.719	-2.54897
AADAT	-3.62695	0.0181594	0.00947042	-116.719	-9.80288
AADAT	-4.25051	0.0392137	0.0204505	-64.9051	-10.0168
AADAT	-14.2439	0.0609269	0.0317743	179.17	-12.1548
AADAT	-28.6149	0.0963344	0.0502399	-153.925	-45.8497
AAED1	Inf	3.09546	0.775914	-8.10533e-17	#VALUE!
AAED1	Inf	0.0766844	0.0384437	180	#VALUE!
AAED1	Inf	0.316307	0.158573	180	#VALUE!
AAED1	22.3838	0.0259246	0.0129966	-62.8653	21.2926
AAED1	4.45143	0.109234	0.0547617	63.7423	-1.33675
AAED1	3.63429	0.115333	0.057819	41.6627	-1.7863
AAED1	-3.63429	0.115333	0.057819	-41.6627	-9.05489
AAED1	-4.45143	0.109234	0.0547617	-63.7423	-10.2396
AAED1	-22.3838	0.0259246	0.0129966	62.8653	-23.475
AAGAB	Inf	6.06741	0.864594	-3.00602e-17	#VALUE!
AAGAB	22.1325	0.194561	0.0554491	-114.867	24.1945
AAGAB	11.7728	0.181025	0.0515914	-58.6748	8.69157
AAGAB	4.66924	0.0375444	0.0107	88.7135	-1.48138
AAGAB	3.23991	0.0619848	0.0176654	-12.285	-1.64953
AAGAB	-3.23991	0.0619848	0.0176654	12.285	-8.12935
AAGAB	-4.66924	0.0375444	0.0107	-88.7135	-10.8199
AAGAB	-11.7728	0.181025	0.0515914	58.6748	-14.854
AAGAB	-22.1325	0.194561	0.0554491	114.867	-20.0706
AAK1	Inf	5.74408	0.86327	-7.53071e-18	#VALUE!
AAK1	22.3498	0.0994473	0.0298916	81.2148	12.3078
AAK1	11.5394	0.197566	0.0593839	112.129	2.94526
AAK1	3.76823	0.0779835	0.0234401	-172.95	0.57855
AAK1	3.23042	0.0798943	0.0240144	-167.957	-0.262443
AAK1	-3.23042	0.0798943	0.0240144	167.957	-6.72328
AAK1	-3.76823	0.0779835	0.0234401	172.95	-6.95791
AAK1	-11.5394	0.197566	0.0593839	-112.129	-20.1336
AAK1	-22.3498	0.0994473	0.0298916	-81.2148	-32.3919
AAMDC	Inf	2.10079	0.782808	7.43562e-17	#VALUE!
AAMDC	11.5551	0.167229	0.124628	-79.8081	9.11677
AAMDC	6.14277	0.0638927	0.0476161	5.81992	1.04347
AAMDC	3.65952	0.0515986	0.0384539	20.5652	-1.54953
AAMDC	3.32526	0.00871437	0.00649439	36.0096	-2.00735
AAMDC	-3.32526	0.00871437	0.00649439	-36.0096	-8.65787
AAMDC	-3.65952	0.0515986	0.0384539	-20.5652	-8.86857
AAMDC	-6.14277	0.0638927	0.0476161	-5.81992	-11.2421
AAMDC	-11.5551	0.167229	0.124628	79.8081	-13.9935
AAMP	Inf	5.87854	0.825227	0	#VALUE!
AAMP	22.9428	0.25823	0.0725006	-121.792	25.7046
AAMP	11.3377	0.246988	0.0693441	-83.4537	8.96591
AAMP	8.07906	0.108241	0.0303896	-14.6131	3.407
AAMP	3.3143	0.00904341	0.00253902	14.5676	-1.81982
AAMP	-3.3143	0.00904341	0.00253902	-14.5676	-8.44841
AAMP	-8.07906	0.108241	0.0303896	14.6131	-12.7511
AAMP	-11.3377	0.246988	0.0693441	83.4537	-13.7094
AAMP	-22.9428	0.25823	0.0725006	121.792	-20.181
AAR2	Inf	3.61249	0.922032	-1.51404e-17	#VALUE!
AAR2	9.57706	0.0393877	0.0201062	123.628	1.2882
AAR2	5.70602	0.0475045	0.0242496	-21.4548	1.04608
AAR2	4.42511	0.0431635	0.0220337	-122.775	0.934259
AAR2	2.66019	0.0226821	0.0115785	145.192	-3.4127
AAR2	-2.66019	0.0226821	0.0115785	-145.192	-8.73307
AAR2	-4.42511	0.0431635	0.0220337	122.775	-7.91597
AAR2	-5.70602	0.0475045	0.0242496	21.4548	-10.366
AAR2	-9.57706	0.0393877	0.0201062	-123.628	-17.8659
AARS	Inf	7.52307	0.925497	3.05607e-17	#VALUE!
AARS	21.8334	0.145826	0.0358793	-120.672	24.152
AARS	10.5756	0.0570558	0.0140382	-98.6431	8.47346
AARS	5.25913	0.0707196	0.0174	-36.0738	0.786122
AARS	3.90182	0.0292046	0.00718558	-91.2243	-0.109459
AARS	-3.90182	0.0292046	0.00718558	91.2243	-7.91309
AARS	-5.25913	0.0707196	0.0174	36.0738	-9.73214
AARS	-10.5756	0.0570558	0.0140382	98.6431	-12.6778
AARS	-21.8334	0.145826	0.0358793	120.672	-19.5148
AARS2	Inf	4.59732	0.879796	-6.0797e-17	#VALUE!
AARS2	22.2199	0.219021	0.0838287	-114.528	24.2887
AARS2	9.24291	0.0316279	0.0121053	156.871	0.215289
AARS2	3.8376	0.0492623	0.0188548	1.72963	-1.18084
AARS2	3.41562	0.0141491	0.00541546	4.39484	-1.62608
AARS2	-3.41562	0.0141491	0.00541546	-4.39484	-8.45732
AARS2	-3.8376	0.0492623	0.0188548	-1.72963	-8.85604
AARS2	-9.24291	0.0316279	0.0121053	-156.871	-18.2705
AARS2	-22.2199	0.219021	0.0838287	114.528	-20.151
AASDH	Inf	5.36176	0.861984	7.17115e-17	#VALUE!
AASDH	Inf	0.57948	0.18632	-180	#VALUE!
AASDH	Inf	0.00618521	0.00198873	-3.92457e-15	#VALUE!
AASDH	11.4391	0.0405576	0.0130405	162.791	1.26639
AASDH	8.54499	0.0398334	0.0128076	-140.469	6.87917
AASDH	4.3162	0.0560241	0.0180134	60.344	-1.40729
AASDH	-4.3162	0.0560241	0.0180134	-60.344	-10.0397
AASDH	-8.54499	0.0398334	0.0128076	140.469	-10.2108
AASDH	-11.4391	0.0405576	0.0130405	-162.791	-21.6119
AASDHPPT	Inf	7.34127	0.872949	-1.54223e-17	#VALUE!
AASDHPPT	21.3109	0.174218	0.0414324	-109.172	22.7736
AASDHPPT	12.121	0.192872	0.0458688	-25.3894	7.97587
AASDHPPT	5.82316	0.128137	0.0304734	145.273	-1.52669
AASDHPPT	4.46522	0.0390052	0.0092762	114.97	-1.9608
AASDHPPT	-4.46522	0.0390052	0.0092762	-114.97	-10.8912
AASDHPPT	-5.82316	0.128137	0.0304734	-145.273	-13.173
AASDHPPT	-12.121	0.192872	0.0458688	25.3894	-16.2662
AASDHPPT	-21.3109	0.174218	0.0414324	109.172	-19.8482
AASS	Inf	5.16347	0.836874	9.06362e-17	#VALUE!
AASS	23.8086	0.232947	0.0755103	91.6205	12.7493
AASS	6.81508	0.138101	0.0447658	137.601	-0.789819
AASS	5.39851	0.0978639	0.0317228	162.424	-2.03717
AASS	4.31086	0.0343277	0.0111274	69.7263	-1.52409
AASS	-4.31086	0.0343277	0.0111274	-69.7263	-10.1458
AASS	-5.39851	0.0978639	0.0317228	-162.424	-12.8342
AASS	-6.81508	0.138101	0.0447658	-137.601	-14.42
AASS	-23.8086	0.232947	0.0755103	-91.6205	-34.868
AATK	Inf	8.00726	0.786499	-5.50925e-16	#VALUE!
AATK	Inf	1.86701	0.366769	180	#VALUE!
AATK	7.59766	0.0183246	0.0035998	-96.7296	4.6391
AATK	4.37769	0.0629624	0.0123688	-76.5976	0.309132
AATK	2.29747	0.0718253	0.0141098	-93.73	-2.10436
AATK	2	0.000386094	7.58469e-05	3.1559e-14	-3
AATK	-2.29747	0.0718253	0.0141098	93.73	-6.6993
AATK	-4.37769	0.0629624	0.0123688	76.5976	-8.44624
AATK	-7.59766	0.0183246	0.0035998	96.7296	-10.5562
ABAT	Inf	8.32288	0.958365	-2.28325e-17	#VALUE!
ABAT	21.671	0.0621972	0.0143238	-135.222	24.8111
ABAT	11.277	0.0771003	0.0177559	-145.607	10.8381
ABAT	7.47798	0.0157444	0.00362587	-147.4	5.53979
ABAT	4.50624	0.0257449	0.00592896	-43.9982	0.0569782
ABAT	-4.50624	0.0257449	0.00592896	43.9982	-8.9555
ABAT	-7.47798	0.0157444	0.00362587	147.4	-9.41616
ABAT	-11.277	0.0771003	0.0177559	145.607	-11.7159
ABAT	-21.671	0.0621972	0.0143238	135.222	-18.531
ABCA1	Inf	5.79674	0.959952	1.12737e-17	#VALUE!
ABCA1	26.4887	0.0249703	0.00827024	121.028	12.5835
ABCA1	11.8186	0.0450293	0.0149139	111.391	3.16167
ABCA1	7.50815	0.0362363	0.0120016	-23.4165	2.99652
ABCA1	5.23992	0.0146804	0.0048622	-143.561	2.3295
ABCA1	-5.23992	0.0146804	0.0048622	143.561	-8.15034
ABCA1	-7.50815	0.0362363	0.0120016	23.4165	-12.0198
ABCA1	-11.8186	0.0450293	0.0149139	-111.391	-20.4755
ABCA1	-26.4887	0.0249703	0.00827024	-121.028	-40.3939
ABCA10	Inf	4.25065	0.93988	-1.54151e-17	#VALUE!
ABCA10	10.7106	0.0494089	0.02185	49.7971	4.22909
ABCA10	7.51249	0.0369594	0.0163445	9.85471	2.30685
ABCA10	3.48536	0.0027506	0.0012164	71.6667	-2.20848
ABCA10	2.33058	0.0468294	0.0207093	83.0461	-3.20705
ABCA10	-2.33058	0.0468294	0.0207093	-83.0461	-7.86821
ABCA10	-3.48536	0.0027506	0.0012164	-71.6667	-9.17921
ABCA10	-7.51249	0.0369594	0.0163445	-9.85471	-12.7181
ABCA10	-10.7106	0.0494089	0.02185	-49.7971	-17.1922
ABCA11P	Inf	1.97996	0.681968	-1.54093e-16	#VALUE!
ABCA11P	11.1969	0.0272263	0.0187554	-112.685	9.70166
ABCA11P	10.1574	0.0952753	0.0656323	69.363	3.20036
ABCA11P	4.53929	0.236338	0.162806	93.6305	-1.64131
ABCA11P	2.37467	0.102833	0.0708383	143.675	-3.57306
ABCA11P	-2.37467	0.102833	0.0708383	-143.675	-8.3224
ABCA11P	-4.53929	0.236338	0.162806	-93.6305	-10.7199
ABCA11P	-10.1574	0.0952753	0.0656323	-69.363	-17.1145
ABCA11P	-11.1969	0.0272263	0.0187554	112.685	-12.6921
ABCA17P	Inf	2.50352	0.709546	-1.1909e-16	#VALUE!
ABCA17P	17.3656	0.190255	0.107844	-11.6348	12.9268
ABCA17P	10.7579	0.171887	0.0974324	19.7213	5.16861
ABCA17P	3.82481	0.0204408	0.0115866	55.4816	-1.76465
ABCA17P	2.49983	0.129826	0.0735907	142.933	-3.49269
ABCA17P	-2.49983	0.129826	0.0735907	-142.933	-8.49235
ABCA17P	-3.82481	0.0204408	0.0115866	-55.4816	-9.41427
ABCA17P	-10.7579	0.171887	0.0974324	-19.7213	-16.3473
ABCA17P	-17.3656	0.190255	0.107844	11.6348	-21.8044
ABCA2	Inf	7.99301	0.74357	-1.53041e-17	#VALUE!
ABCA2	21.258	0.165109	0.0307194	82.611	11.3798
ABCA2	6.26235	0.491108	0.0913731	40.6524	0.555188
ABCA2	3.36827	0.641606	0.119374	141.952	-2.95987
ABCA2	3.24722	0.080428	0.014964	158.108	-3.17892
ABCA2	-3.24722	0.080428	0.014964	-158.108	-9.67336
ABCA2	-3.36827	0.641606	0.119374	-141.952	-9.69642
ABCA2	-6.26235	0.491108	0.0913731	-40.6524	-11.9695
ABCA2	-21.258	0.165109	0.0307194	-82.611	-31.1361
ABCA3	Inf	6.93736	0.947868	-8.4838e-19	#VALUE!
ABCA3	23.8412	0.0651359	0.0177994	142.068	9.43265
ABCA3	8.43944	0.0680125	0.0185854	48.6819	2.2982
ABCA3	7.23018	0.0541103	0.0147865	152.93	-0.841251
ABCA3	4.06973	0.00351681	0.000961022	106.319	-2.13219
ABCA3	-4.06973	0.00351681	0.000961022	-106.319	-10.2716
ABCA3	-7.23018	0.0541103	0.0147865	-152.93	-15.3016
ABCA3	-8.43944	0.0680125	0.0185854	-48.6819	-14.5807
ABCA3	-23.8412	0.0651359	0.0177994	-142.068	-38.2497
ABCA5	Inf	7.45186	0.908392	-1.16265e-17	#VALUE!
ABCA5	17.6833	0.0214092	0.00521962	-32.0859	14.2594
ABCA5	5.52125	0.161625	0.0394047	131.096	-1.48934
ABCA5	4.38584	0.106727	0.0260205	85.8449	-1.66
ABCA5	2.54057	0.0859856	0.0209635	-109.241	-1.6885
ABCA5	-2.54057	0.0859856	0.0209635	109.241	-6.76964
ABCA5	-4.38584	0.106727	0.0260205	-85.8449	-10.4317
ABCA5	-5.52125	0.161625	0.0394047	-131.096	-12.5319
ABCA5	-17.6833	0.0214092	0.00521962	32.0859	-21.1072
ABCA6	Inf	4.62138	0.875049	1.94676e-19	#VALUE!
ABCA6	11.3371	0.135164	0.0511861	85.7748	3.63588
ABCA6	7.89107	0.0955029	0.0361666	99.6607	0.706543
ABCA6	4.81458	0.0685817	0.0259716	146.412	-2.14351
ABCA6	3.27611	0.0307005	0.0116262	-101.744	-0.79799
ABCA6	-3.27611	0.0307005	0.0116262	101.744	-7.35021
ABCA6	-4.81458	0.0685817	0.0259716	-146.412	-11.7727
ABCA6	-7.89107	0.0955029	0.0361666	-99.6607	-15.0756
ABCA6	-11.3371	0.135164	0.0511861	-85.7748	-19.0383
ABCA7	Inf	3.27221	0.717679	-2.67166e-17	#VALUE!
ABCA7	20.3191	0.179828	0.0788817	115.469	8.80181
ABCA7	10.3409	0.394479	0.173039	134.527	1.47668
ABCA7	4.48175	0.0145565	0.00638522	-49.0885	0.0928708
ABCA7	3.21885	0.0547484	0.0240155	161.377	-3.22406
ABCA7	-3.21885	0.0547484	0.0240155	-161.377	-9.66177
ABCA7	-4.48175	0.0145565	0.00638522	49.0885	-8.87064
ABCA7	-10.3409	0.394479	0.173039	-134.527	-19.2052
ABCA7	-20.3191	0.179828	0.0788817	-115.469	-31.8365
ABCA8	Inf	5.308	0.917673	1.56814e-17	#VALUE!
ABCA8	34.4561	0.0245576	0.00849128	174.292	12.7743
ABCA8	5.95713	0.0733177	0.025351	-134.572	3.18398
ABCA8	4.6133	0.104396	0.036097	-84.2976	0.693554
ABCA8	2.95846	0.035827	0.0123879	69.3069	-2.6111
ABCA8	-2.95846	0.035827	0.0123879	-69.3069	-8.52802
ABCA8	-4.6133	0.104396	0.036097	84.2976	-8.53305
ABCA8	-5.95713	0.0733177	0.025351	134.572	-8.73028
ABCA8	-34.4561	0.0245576	0.00849128	-174.292	-56.1379
ABCA9	Inf	4.32339	0.880656	-3.9069e-19	#VALUE!
ABCA9	24.2086	0.0575345	0.0234391	66.7252	14.7216
ABCA9	11.9125	0.141357	0.0575874	130.183	2.6047
ABCA9	5.96227	0.0465926	0.0189814	-137.623	3.24156
ABCA9	4.7258	0.0474625	0.0193358	-171.916	1.98259
ABCA9	-4.7258	0.0474625	0.0193358	171.916	-7.46902
ABCA9	-5.96227	0.0465926	0.0189814	137.623	-8.68297
ABCA9	-11.9125	0.141357	0.0575874	-130.183	-21.2203
ABCA9	-24.2086	0.0575345	0.0234391	-66.7252	-33.6957
ABCB1	Inf	4.69182	0.86862	-9.03183e-17	#VALUE!
ABCB1	24.6096	0.0638062	0.0236255	-18.4463	20.8705
ABCB1	10.7059	0.200704	0.0743148	151.483	1.20099
ABCB1	3.13814	0.0236498	0.0087568	13.0749	-1.97584
ABCB1	2.586	0.0666631	0.0246833	-69.6884	-1.91341
ABCB1	-2.586	0.0666631	0.0246833	69.6884	-7.08541
ABCB1	-3.13814	0.0236498	0.0087568	-13.0749	-8.25211
ABCB1	-10.7059	0.200704	0.0743148	-151.483	-20.2107
ABCB1	-24.6096	0.0638062	0.0236255	18.4463	-28.3486
ABCB10	Inf	4.52091	0.921916	8.73255e-19	#VALUE!
ABCB10	22.7106	0.0320381	0.0130666	-48.5477	20.7732
ABCB10	9.53807	0.0115016	0.00469088	-57.0369	6.04924
ABCB10	5.59913	0.111125	0.045322	153.58	-1.78953
ABCB10	4.39717	0.0367895	0.0150044	63.0594	-1.37306
ABCB10	-4.39717	0.0367895	0.0150044	-63.0594	-10.1674
ABCB10	-5.59913	0.111125	0.045322	-153.58	-12.9878
ABCB10	-9.53807	0.0115016	0.00469088	57.0369	-13.0269
ABCB10	-22.7106	0.0320381	0.0130666	48.5477	-24.648
ABCB6	Inf	3.10556	0.82342	-1.49286e-17	#VALUE!
ABCB6	20.595	0.00788651	0.00418212	137.133	7.74981
ABCB6	8.08076	0.160755	0.0852465	76.3939	1.36598
ABCB6	5.77002	0.126699	0.0671869	116.645	-1.09954
ABCB6	4.66624	0.037649	0.0199648	151.361	-2.29566
ABCB6	-4.66624	0.037649	0.0199648	-151.361	-11.6281
ABCB6	-5.77002	0.126699	0.0671869	-116.645	-12.6396
ABCB6	-8.08076	0.160755	0.0852465	-76.3939	-14.7955
ABCB6	-20.595	0.00788651	0.00418212	-137.133	-33.4402
ABCB7	Inf	3.86886	0.823495	-1.21481e-16	#VALUE!
ABCB7	17.7638	0.00902856	0.0038435	-75.4672	16.4877
ABCB7	7.97924	0.322528	0.137301	109.304	0.556569
ABCB7	3.68631	0.0442904	0.0188546	147.43	-2.82333
ABCB7	3.19472	0.038772	0.0165054	171.475	-3.32699
ABCB7	-3.19472	0.038772	0.0165054	-171.475	-9.71644
ABCB7	-3.68631	0.0442904	0.0188546	-147.43	-10.196
ABCB7	-7.97924	0.322528	0.137301	-109.304	-15.4019
ABCB7	-17.7638	0.00902856	0.0038435	75.4672	-19.04
ABCB8	Inf	4.52567	0.865995	1.45812e-17	#VALUE!
ABCB8	20.551	0.0796681	0.0304893	116.56	8.89703
ABCB8	7.05031	0.145101	0.0555307	73.7522	0.605933
ABCB8	4.51792	0.0276643	0.0105872	-56.8184	0.230979
ABCB8	3.23006	0.0977189	0.0373974	157.845	-3.18619
ABCB8	-3.23006	0.0977189	0.0373974	-157.845	-9.6463
ABCB8	-4.51792	0.0276643	0.0105872	56.8184	-8.80486
ABCB8	-7.05031	0.145101	0.0555307	-73.7522	-13.4947
ABCB8	-20.551	0.0796681	0.0304893	-116.56	-32.205
ABCB9	Inf	4.5554	0.856292	-5.90762e-17	#VALUE!
ABCB9	19.3024	0.0540029	0.0203022	91.3972	9.40188
ABCB9	7.76256	0.145368	0.0546506	54.4906	1.5876
ABCB9	4.42418	0.0446562	0.0167883	-98.9713	0.640478
ABCB9	3.27843	0.13823	0.0519669	161.22	-3.18976
ABCB9	-3.27843	0.13823	0.0519669	-161.22	-9.74663
ABCB9	-4.42418	0.0446562	0.0167883	98.9713	-8.20788
ABCB9	-7.76256	0.145368	0.0546506	-54.4906	-13.9375
ABCB9	-19.3024	0.0540029	0.0203022	-91.3972	-29.2029
ABCC1	Inf	5.08762	0.671597	4.93301e-15	#VALUE!
ABCC1	Inf	1.77466	0.46853	180	#VALUE!
ABCC1	Inf	0.02738	0.00722865	2.42995e-14	#VALUE!
ABCC1	19.3753	0.0731667	0.0193169	7.89361	13.9505
ABCC1	5.79773	0.264392	0.0698027	-37.1504	1.39602
ABCC1	4.44075	0.00531916	0.00140432	-53.418	0.0996836
ABCC1	-4.44075	0.00531916	0.00140432	53.418	-8.78182
ABCC1	-5.79773	0.264392	0.0698027	37.1504	-10.1994
ABCC1	-19.3753	0.0731667	0.0193169	-7.89361	-24.8002
ABCC10	Inf	3.88435	0.842022	-1.20744e-17	#VALUE!
ABCC10	21.4425	0.104767	0.0454214	143.791	7.87794
ABCC10	12.059	0.129487	0.0561385	153.638	1.91254
ABCC10	5.61514	0.106181	0.0460345	-48.8605	1.37724
ABCC10	4.48519	0.0239505	0.0103836	-23.4887	-0.222173
ABCC10	-4.48519	0.0239505	0.0103836	23.4887	-9.19254
ABCC10	-5.61514	0.106181	0.0460345	48.8605	-9.85303
ABCC10	-12.059	0.129487	0.0561385	-153.638	-22.2054
ABCC10	-21.4425	0.104767	0.0454214	-143.791	-35.007
ABCC12	Inf	2.41819	0.684842	1.27226e-16	#VALUE!
ABCC12	20.9405	0.230413	0.130508	-143.347	24.2787
ABCC12	10.0776	0.152331	0.0862819	170.937	0.292513
ABCC12	5.719	0.0885109	0.0501334	128.356	-1.32007
ABCC12	4.2708	0.0851579	0.0482342	62.1038	-1.46596
ABCC12	-4.2708	0.0851579	0.0482342	-62.1038	-10.0076
ABCC12	-5.719	0.0885109	0.0501334	-128.356	-12.7581
ABCC12	-10.0776	0.152331	0.0862819	-170.937	-19.8627
ABCC12	-20.9405	0.230413	0.130508	143.347	-17.6023
ABCC4	Inf	4.07174	0.936821	1.94587e-19	#VALUE!
ABCC4	22.6389	0.0571879	0.0263154	-66.9443	21.8487
ABCC4	11.486	0.0264634	0.0121773	-37.0148	7.66694
ABCC4	6.12974	0.0377849	0.017387	72.9848	-0.112973
ABCC4	4.42779	0.0158619	0.00729895	110.128	-1.92671
ABCC4	-4.42779	0.0158619	0.00729895	-110.128	-10.7823
ABCC4	-6.12974	0.0377849	0.017387	-72.9848	-12.3725
ABCC4	-11.486	0.0264634	0.0121773	37.0148	-15.305
ABCC4	-22.6389	0.0571879	0.0263154	66.9443	-23.429
ABCC5	Inf	6.49994	0.91439	4.91249e-20	#VALUE!
ABCC5	25.5286	0.128504	0.0361551	128.524	11.4146
ABCC5	12.1981	0.133625	0.0375959	145.554	2.26621
ABCC5	3.89351	0.00567347	0.00159625	-113.233	0.118159
ABCC5	3.22324	0.0364751	0.0102624	-170.082	-0.253935
ABCC5	-3.22324	0.0364751	0.0102624	170.082	-6.70042
ABCC5	-3.89351	0.00567347	0.00159625	113.233	-7.66886
ABCC5	-12.1981	0.133625	0.0375959	-145.554	-22.13
ABCC5	-25.5286	0.128504	0.0361551	-128.524	-39.6425
ABCC8	Inf	4.89397	0.755482	1.58387e-18	#VALUE!
ABCC8	19.9786	0.189804	0.0586002	57.4606	11.7898
ABCC8	11.1899	0.34519	0.106574	93.8541	3.27261
ABCC8	4.8453	0.00898253	0.00277327	48.5044	-0.807533
ABCC8	3.30524	0.24801	0.0765705	177.609	-3.32543
ABCC8	-3.30524	0.24801	0.0765705	-177.609	-9.9359
ABCC8	-4.8453	0.00898253	0.00277327	-48.5044	-10.4981
ABCC8	-11.1899	0.34519	0.106574	-93.8541	-19.1071
ABCC8	-19.9786	0.189804	0.0586002	-57.4606	-28.1675
ABCC9	Inf	6.38073	0.818823	1.20659e-16	#VALUE!
ABCC9	21.1104	0.238958	0.0613296	63.0046	12.4158
ABCC9	11.4379	0.244285	0.062697	108.775	2.98192
ABCC9	4.63331	0.132673	0.0340511	131.738	-2.0622
ABCC9	3.21726	0.0899998	0.0230989	-162.29	-0.332379
ABCC9	-3.21726	0.0899998	0.0230989	162.29	-6.7669
ABCC9	-4.63331	0.132673	0.0340511	-131.738	-11.3288
ABCC9	-11.4379	0.244285	0.062697	-108.775	-19.8939
ABCC9	-21.1104	0.238958	0.0613296	-63.0046	-29.805
ABCD2	Inf	6.16289	0.930971	4.23156e-18	#VALUE!
ABCD2	11.6754	0.00422227	0.00127564	119.709	2.793
ABCD2	5.89727	0.100771	0.030445	-174.881	3.76204
ABCD2	4.32416	0.0615533	0.0185966	39.2376	-1.14715
ABCD2	2	0.112068	0.0338581	180	-4
ABCD2	2	0.0118007	0.00356524	-180	-2
ABCD2	-4.32416	0.0615533	0.0185966	-39.2376	-9.79546
ABCD2	-5.89727	0.100771	0.030445	174.881	-8.03249
ABCD2	-11.6754	0.00422227	0.00127564	-119.709	-20.5577
ABCD3	Inf	6.37098	0.954997	1.59739e-17	#VALUE!
ABCD3	23.3419	0.0138082	0.00413965	-88.2847	24.0661
ABCD3	8.34759	0.0114379	0.00342904	108.184	0.839035
ABCD3	5.56353	0.099686	0.0298855	146.523	-1.70087
ABCD3	4.38348	0.0251804	0.00754899	54.0304	-1.27442
ABCD3	-4.38348	0.0251804	0.00754899	-54.0304	-10.0414
ABCD3	-5.56353	0.099686	0.0298855	-146.523	-12.8279
ABCD3	-8.34759	0.0114379	0.00342904	-108.184	-15.8561
ABCD3	-23.3419	0.0138082	0.00413965	88.2847	-22.6176
ABCD4	Inf	4.1821	0.815729	-2.35737e-17	#VALUE!
ABCD4	24.8006	0.195413	0.0762314	119.282	11.5832
ABCD4	13.9028	0.0904403	0.0352812	-159.309	15.0551
ABCD4	5.50771	0.162009	0.0632005	-50.5523	1.28112
ABCD4	4.37985	0.0245004	0.00955772	-94.8103	0.533341
ABCD4	-4.37985	0.0245004	0.00955772	94.8103	-8.22637
ABCD4	-5.50771	0.162009	0.0632005	50.5523	-9.7343
ABCD4	-13.9028	0.0904403	0.0352812	159.309	-12.7505
ABCD4	-24.8006	0.195413	0.0762314	-119.282	-38.018
ABCE1	Inf	6.39471	0.868585	3.07501e-17	#VALUE!
ABCE1	22.7535	0.161181	0.0437858	-81.1851	22.8847
ABCE1	12.6786	0.132924	0.0361097	-8.22353	7.96822
ABCE1	5.6212	0.142826	0.0387998	130.376	-1.41454
ABCE1	4.40824	0.0468229	0.0127198	98.0573	-1.79248
ABCE1	-4.40824	0.0468229	0.0127198	-98.0573	-10.609
ABCE1	-5.6212	0.142826	0.0387998	-130.376	-12.6569
ABCE1	-12.6786	0.132924	0.0361097	8.22353	-17.389
ABCE1	-22.7535	0.161181	0.0437858	81.1851	-22.6223
ABCF1	Inf	4.81323	0.908003	1.5244e-17	#VALUE!
ABCF1	20.0753	0.10931	0.0412422	-172.81	24.712
ABCF1	10.3908	0.068756	0.0259413	160.627	0.754574
ABCF1	7.27753	0.0289813	0.0109345	105.319	0.148472
ABCF1	3.21212	0.0367846	0.0138786	145.68	-3.08772
ABCF1	-3.21212	0.0367846	0.0138786	-145.68	-9.51195
ABCF1	-7.27753	0.0289813	0.0109345	-105.319	-14.4066
ABCF1	-10.3908	0.068756	0.0259413	-160.627	-20.027
ABCF1	-20.0753	0.10931	0.0412422	172.81	-15.4386
ABCF2	Inf	5.93623	0.892706	-3.05798e-17	#VALUE!
ABCF2	23.2014	0.169395	0.0509482	-111.548	25.3905
ABCF2	11.4961	0.0936311	0.028161	-66.3798	8.61583
ABCF2	6.27603	0.0606113	0.0182298	16.0515	0.9962
ABCF2	2.68236	0.0330974	0.00995456	74.4268	-2.87219
ABCF2	-2.68236	0.0330974	0.00995456	-74.4268	-8.23691
ABCF2	-6.27603	0.0606113	0.0182298	-16.0515	-11.5559
ABCF2	-11.4961	0.0936311	0.028161	66.3798	-14.3763
ABCF2	-23.2014	0.169395	0.0509482	111.548	-21.0124
ABCF3	Inf	5.16678	0.899823	1.40443e-17	#VALUE!
ABCF3	21.7779	0.158078	0.0550603	-136.557	25.0388
ABCF3	10.684	0.0640038	0.0222932	-125.729	9.41537
ABCF3	6.89796	0.0216538	0.00754226	-40.724	2.67827
ABCF3	2.62328	0.0438716	0.015281	50.8324	-2.74713
ABCF3	-2.62328	0.0438716	0.015281	-50.8324	-7.99369
ABCF3	-6.89796	0.0216538	0.00754226	40.724	-11.1176
ABCF3	-10.684	0.0640038	0.0222932	125.729	-11.9527
ABCF3	-21.7779	0.158078	0.0550603	136.557	-18.517
ABCG1	Inf	4.91187	0.919525	-1.27884e-17	#VALUE!
ABCG1	23.8637	0.0279984	0.0104829	96.9374	12.4379
ABCG1	5.43512	0.127816	0.0478557	-60.7675	1.35256
ABCG1	4.27737	0.0251071	0.00940035	-127.881	0.796798
ABCG1	2.84015	0.0340154	0.0127357	6.72532	-2.21291
ABCG1	-2.84015	0.0340154	0.0127357	-6.72532	-7.89321
ABCG1	-4.27737	0.0251071	0.00940035	127.881	-7.75794
ABCG1	-5.43512	0.127816	0.0478557	60.7675	-9.51768
ABCG1	-23.8637	0.0279984	0.0104829	-96.9374	-35.2894
ABCG2	Inf	11.4765	0.612781	-2.92796e-15	#VALUE!
ABCG2	Inf	6.28866	0.671558	180	#VALUE!
ABCG2	4.44724	0.163348	0.0174438	130.709	-2.16746
ABCG2	2.78201	0.19057	0.0203507	-77.4406	-1.61955
ABCG2	2.54234	0.0783463	0.0083665	-121.009	-1.60309
ABCG2	2	0.0988651	0.0105577	180	-4
ABCG2	-2.54234	0.0783463	0.0083665	121.009	-6.68777
ABCG2	-2.78201	0.19057	0.0203507	77.4406	-7.18356
ABCG2	-4.44724	0.163348	0.0174438	-130.709	-11.0619
ABCG4	Inf	3.16437	0.774773	-6.19241e-17	#VALUE!
ABCG4	21.9933	0.0695303	0.034048	96.9535	11.0702
ABCG4	7.24149	0.204452	0.100117	45.5159	1.32593
ABCG4	4.48331	0.0355467	0.0174067	-109.442	0.846259
ABCG4	3.23487	0.150413	0.0736552	156.299	-3.16959
ABCG4	-3.23487	0.150413	0.0736552	-156.299	-9.63933
ABCG4	-4.48331	0.0355467	0.0174067	109.442	-8.12037
ABCG4	-7.24149	0.204452	0.100117	-45.5159	-13.1571
ABCG4	-21.9933	0.0695303	0.034048	-96.9535	-32.9164
ABHD10	Inf	6.22111	0.827237	1.42727e-16	#VALUE!
ABHD10	23.5868	0.205117	0.0545497	-83.138	24.0339
ABHD10	13.1042	0.152003	0.0404244	-8.716	8.42142
ABHD10	5.42498	0.245901	0.0653962	116.277	-1.32725
ABHD10	4.39098	0.0466	0.012393	94.8021	-1.76534
ABHD10	-4.39098	0.0466	0.012393	-94.8021	-10.5473
ABHD10	-5.42498	0.245901	0.0653962	-116.277	-12.1772
ABHD10	-13.1042	0.152003	0.0404244	8.716	-17.7869
ABHD10	-23.5868	0.205117	0.0545497	83.138	-23.1397
ABHD11	Inf	2.80849	0.880383	1.34039e-17	#VALUE!
ABHD11	24.6616	0.0931316	0.0583884	-113.753	27.4542
ABHD11	10.9454	0.0655233	0.0410795	-123.506	9.70045
ABHD11	7.79956	0.017579	0.0110211	-12.935	3.0798
ABHD11	3.96397	0.0145593	0.00912788	42.2263	-1.50098
ABHD11	-3.96397	0.0145593	0.00912788	-42.2263	-9.42893
ABHD11	-7.79956	0.017579	0.0110211	12.935	-12.5193
ABHD11	-10.9454	0.0655233	0.0410795	123.506	-12.1903
ABHD11	-24.6616	0.0931316	0.0583884	113.753	-21.869
ABHD12	Inf	5.72921	0.911929	-1.5214e-17	#VALUE!
ABHD12	20.2776	0.0602957	0.0191948	-120.455	22.0625
ABHD12	11.2961	0.0939453	0.0299069	-101.004	9.46545
ABHD12	7.91012	0.048979	0.0155922	-62.3016	4.27905
ABHD12	4.40015	0.0734321	0.0233767	-78.7939	0.363222
ABHD12	-4.40015	0.0734321	0.0233767	78.7939	-8.43708
ABHD12	-7.91012	0.048979	0.0155922	62.3016	-11.5412
ABHD12	-11.2961	0.0939453	0.0299069	101.004	-13.1268
ABHD12	-20.2776	0.0602957	0.0191948	120.455	-18.4928
ABHD12B	Inf	2.18547	0.674532	1.91966e-17	#VALUE!
ABHD12B	19.0176	0.131975	0.0814663	-152.435	22.0702
ABHD12B	9.6251	0.134181	0.0828282	-162.141	8.96015
ABHD12B	5.54121	0.128985	0.0796206	104.187	-1.06246
ABHD12B	4.30819	0.132116	0.0815533	70.4363	-1.53473
ABHD12B	-4.30819	0.132116	0.0815533	-70.4363	-10.1511
ABHD12B	-5.54121	0.128985	0.0796206	-104.187	-12.1449
ABHD12B	-9.6251	0.134181	0.0828282	162.141	-10.29
ABHD12B	-19.0176	0.131975	0.0814663	152.435	-15.965
ABHD13	Inf	5.53629	0.879849	3.35656e-17	#VALUE!
ABHD13	21.606	0.0452422	0.0143801	14.8743	15.7133
ABHD13	5.50285	0.145002	0.0460887	125.326	-1.41285
ABHD13	4.37743	0.0937876	0.0298102	76.0738	-1.5476
ABHD13	2.53544	0.0939833	0.0298724	-104.923	-1.7256
ABHD13	-2.53544	0.0939833	0.0298724	104.923	-6.79648
ABHD13	-4.37743	0.0937876	0.0298102	-76.0738	-10.3024
ABHD13	-5.50285	0.145002	0.0460887	-125.326	-12.4185
ABHD13	-21.606	0.0452422	0.0143801	-14.8743	-27.4988
ABHD14A	Inf	3.75016	0.774008	6.03896e-17	#VALUE!
ABHD14A	23.2161	0.249136	0.10284	-110.436	25.338
ABHD14A	11.2125	0.168964	0.0697461	-98.223	9.27172
ABHD14A	4.38338	0.0625538	0.0258214	-62.9356	0.149692
ABHD14A	2.53893	0.0668254	0.0275846	83.9802	-3.05335
ABHD14A	-2.53893	0.0668254	0.0275846	-83.9802	-8.13121
ABHD14A	-4.38338	0.0625538	0.0258214	62.9356	-8.61708
ABHD14A	-11.2125	0.168964	0.0697461	98.223	-13.1533
ABHD14A	-23.2161	0.249136	0.10284	110.436	-21.0942
ABHD14B	Inf	2.32041	0.741829	0	#VALUE!
ABHD14B	14.8993	0.0601704	0.0384727	-103.149	14.1683
ABHD14B	5.47365	0.207187	0.132474	-60.6805	1.39627
ABHD14B	4.46124	0.107214	0.0685522	-59.927	0.203876
ABHD14B	3.31044	0.0292022	0.0186717	158.76	-3.14947
ABHD14B	-3.31044	0.0292022	0.0186717	-158.76	-9.77034
ABHD14B	-4.46124	0.107214	0.0685522	59.927	-8.71861
ABHD14B	-5.47365	0.207187	0.132474	60.6805	-9.55103
ABHD14B	-14.8993	0.0601704	0.0384727	103.149	-15.6303
ABHD15	Inf	2.30517	0.631099	-3.31968e-17	#VALUE!
ABHD15	Inf	0.646906	0.354213	180	#VALUE!
ABHD15	16.0896	0.0466839	0.0255618	-46.9154	13.1864
ABHD15	5.69244	0.166336	0.0910774	-16.3387	0.950789
ABHD15	4.66764	0.0387927	0.0212409	64.7399	-1.17176
ABHD15	2	0.196929	0.107829	-2.11412e-15	-3
ABHD15	-4.66764	0.0387927	0.0212409	-64.7399	-10.507
ABHD15	-5.69244	0.166336	0.0910774	16.3387	-10.4341
ABHD15	-16.0896	0.0466839	0.0255618	46.9154	-18.9928
ABHD16A	Inf	2.6286	0.787344	-1.54548e-17	#VALUE!
ABHD16A	23.5306	0.142759	0.0855208	-94.5727	24.7122
ABHD16A	11.4094	0.146906	0.0880052	-51.8971	8.05419
ABHD16A	4.47881	0.0406269	0.0243379	-46.2088	0.0537006
ABHD16A	3.37682	0.024693	0.0147926	139.45	-2.93123
ABHD16A	-3.37682	0.024693	0.0147926	-139.45	-9.68486
ABHD16A	-4.47881	0.0406269	0.0243379	46.2088	-8.90392
ABHD16A	-11.4094	0.146906	0.0880052	51.8971	-14.7647
ABHD16A	-23.5306	0.142759	0.0855208	94.5727	-22.3491
ABHD17A	Inf	6.42013	0.916015	-5.25935e-17	#VALUE!
ABHD17A	10.0642	0.0671712	0.0191678	-175.545	9.9717
ABHD17A	4.55236	0.095314	0.0271985	-133.781	1.24408
ABHD17A	3.6938	0.0825716	0.0235624	10.4342	-1.41326
ABHD17A	3.22641	0.0492578	0.0140561	36.3056	-2.09897
ABHD17A	-3.22641	0.0492578	0.0140561	-36.3056	-8.55179
ABHD17A	-3.6938	0.0825716	0.0235624	-10.4342	-8.80086
ABHD17A	-4.55236	0.095314	0.0271985	133.781	-7.86064
ABHD17A	-10.0642	0.0671712	0.0191678	175.545	-10.1566
ABHD17B	Inf	5.60703	0.945681	-2.12067e-17	#VALUE!
ABHD17B	19.778	0.00950371	0.00320579	168.667	5.51158
ABHD17B	5.82813	0.0087915	0.00296554	-152.896	3.3034
ABHD17B	5.44521	0.122879	0.0414495	148.996	-1.80845
ABHD17B	4.37701	0.0198575	0.00669832	-22.8553	-0.345111
ABHD17B	-4.37701	0.0198575	0.00669832	22.8553	-9.09912
ABHD17B	-5.44521	0.122879	0.0414495	-148.996	-12.6989
ABHD17B	-5.82813	0.0087915	0.00296554	152.896	-8.35286
ABHD17B	-19.778	0.00950371	0.00320579	-168.667	-34.0443
ABHD17C	Inf	3.85579	0.810313	-2.29825e-17	#VALUE!
ABHD17C	22.4033	0.194175	0.0816136	91.3048	11.7213
ABHD17C	11.6542	0.163267	0.0686228	139.325	2.14385
ABHD17C	5.55877	0.0709412	0.0298173	-173.376	3.23588
ABHD17C	3.2658	0.02292	0.0096335	-127.96	-0.573398
ABHD17C	-3.2658	0.02292	0.0096335	127.96	-7.10499
ABHD17C	-5.55877	0.0709412	0.0298173	173.376	-7.88167
ABHD17C	-11.6542	0.163267	0.0686228	-139.325	-21.1645
ABHD17C	-22.4033	0.194175	0.0816136	-91.3048	-33.0854
ABHD18	Inf	4.55752	0.730242	1.45237e-14	#VALUE!
ABHD18	41.3822	0.170436	0.0546171	179.696	15.726
ABHD18	14.9328	0.441593	0.141511	-96.4372	13.933
ABHD18	9.97339	0.0877246	0.0281119	49.0845	3.61356
ABHD18	4.32991	0.142042	0.0455183	48.5512	-1.25404
ABHD18	-4.32991	0.142042	0.0455183	-48.5512	-9.91386
ABHD18	-9.97339	0.0877246	0.0281119	-49.0845	-16.3332
ABHD18	-14.9328	0.441593	0.141511	96.4372	-15.9326
ABHD18	-41.3822	0.170436	0.0546171	-179.696	-67.0383
ABHD2	Inf	7.56086	0.947956	-7.69707e-18	#VALUE!
ABHD2	23.9622	0.0790802	0.0198296	128.736	10.3933
ABHD2	12.6667	0.0644379	0.016158	161.394	1.98802
ABHD2	5.54987	0.0326054	0.00817593	-8.1118	0.674925
ABHD2	3.22183	0.0314274	0.00788052	158.506	-3.19672
ABHD2	-3.22183	0.0314274	0.00788052	-158.506	-9.64039
ABHD2	-5.54987	0.0326054	0.00817593	8.1118	-10.4248
ABHD2	-12.6667	0.0644379	0.016158	-161.394	-23.3454
ABHD2	-23.9622	0.0790802	0.0198296	-128.736	-37.5311
ABHD3	Inf	4.00122	0.615345	1.77827e-15	#VALUE!
ABHD3	Inf	0.81959	0.252089	180	#VALUE!
ABHD3	Inf	0.905549	0.278528	1.00036e-15	#VALUE!
ABHD3	7.43112	0.220608	0.0678543	-117.638	4.8594
ABHD3	5.34539	0.0915163	0.0281485	-157.919	2.69022
ABHD3	3.76688	0.0758941	0.0233434	7.52354	-1.31184
ABHD3	-3.76688	0.0758941	0.0233434	-7.52354	-8.8456
ABHD3	-5.34539	0.0915163	0.0281485	157.919	-8.00057
ABHD3	-7.43112	0.220608	0.0678543	117.638	-10.0028
ABHD4	Inf	2.5694	0.766683	-7.89799e-19	#VALUE!
ABHD4	21.3819	0.149081	0.0889683	73.9052	11.9924
ABHD4	8.71875	0.0178288	0.0106399	131.413	0.536094
ABHD4	5.66797	0.169322	0.101048	-7.57152	0.787178
ABHD4	4.4384	0.0547285	0.0326609	-92.4149	0.577768
ABHD4	-4.4384	0.0547285	0.0326609	92.4149	-8.29902
ABHD4	-5.66797	0.169322	0.101048	7.57152	-10.5488
ABHD4	-8.71875	0.0178288	0.0106399	-131.413	-16.9014
ABHD4	-21.3819	0.149081	0.0889683	-73.9052	-30.7715
ABHD5	Inf	3.72074	0.934894	-7.68442e-18	#VALUE!
ABHD5	22.0492	0.0294962	0.0148227	-80.8582	22.0016
ABHD5	7.88232	0.0339724	0.0170722	62.9317	1.50441
ABHD5	3.26053	0.0505407	0.0253982	-0.462508	-1.73528
ABHD5	2.85906	0.0155477	0.00781322	169.49	-3.487
ABHD5	-2.85906	0.0155477	0.00781322	-169.49	-9.20512
ABHD5	-3.26053	0.0505407	0.0253982	0.462508	-8.25634
ABHD5	-7.88232	0.0339724	0.0170722	-62.9317	-14.2602
ABHD5	-22.0492	0.0294962	0.0148227	80.8582	-22.0968
ABHD6	Inf	5.17273	0.873554	6.16992e-17	#VALUE!
ABHD6	19.7596	0.159732	0.0539502	-151.216	23.0595
ABHD6	11.003	0.122507	0.0413772	-105.741	9.23483
ABHD6	5.77195	0.0341948	0.0115494	171.154	-1.9722
ABHD6	3.58285	0.0579395	0.0195693	29.0399	-1.70617
ABHD6	-3.58285	0.0579395	0.0195693	-29.0399	-8.87186
ABHD6	-5.77195	0.0341948	0.0115494	-171.154	-13.5161
ABHD6	-11.003	0.122507	0.0413772	105.741	-12.7711
ABHD6	-19.7596	0.159732	0.0539502	151.216	-16.4597
ABHD8	Inf	5.46751	0.891306	-4.4925e-17	#VALUE!
ABHD8	9.73246	0.0937233	0.0305573	136.001	1.05573
ABHD8	6.38875	0.0409913	0.0133647	46.0949	0.570727
ABHD8	4.39496	0.18652	0.0608125	-125.026	0.921304
ABHD8	4.20182	0.0121448	0.00395967	96.9718	-1.93
ABHD8	-4.20182	0.0121448	0.00395967	-96.9718	-10.3337
ABHD8	-4.39496	0.18652	0.0608125	125.026	-7.86861
ABHD8	-6.38875	0.0409913	0.0133647	-46.0949	-12.2068
ABHD8	-9.73246	0.0937233	0.0305573	-136.001	-18.4092
ABI1	Inf	6.74924	0.898947	-3.09103e-17	#VALUE!
ABI1	21.094	0.105885	0.0282062	-103.463	22.1564
ABI1	10.641	0.154454	0.0411442	-89.8709	8.29748
ABI1	7.54101	0.0527113	0.0140415	22.6918	2.06568
ABI1	3.21136	0.0663001	0.0176613	-10.1757	-1.69787
ABI1	-3.21136	0.0663001	0.0176613	10.1757	-8.12059
ABI1	-7.54101	0.0527113	0.0140415	-22.6918	-13.0163
ABI1	-10.641	0.154454	0.0411442	89.8709	-12.9846
ABI1	-21.094	0.105885	0.0282062	103.463	-20.0316
ABI2	Inf	8.39515	0.963076	9.54737e-19	#VALUE!
ABI2	11.1612	0.00441885	0.00101385	95.1012	3.21276
ABI2	4.46873	0.0642456	0.0147403	68.2323	-1.37825
ABI2	3.72138	0.0636413	0.0146016	-142.721	0.19671
ABI2	3.27455	0.0286261	0.00656787	-110.283	-0.72232
ABI2	-3.27455	0.0286261	0.00656787	110.283	-7.27141
ABI2	-3.72138	0.0636413	0.0146016	142.721	-7.24605
ABI2	-4.46873	0.0642456	0.0147403	-68.2323	-10.3157
ABI2	-11.1612	0.00441885	0.00101385	-95.1012	-19.1097
ABI3BP	Inf	2.32517	0.522243	4.87001e-17	#VALUE!
ABI3BP	Inf	0.275907	0.12394	-180	#VALUE!
ABI3BP	7.93655	0.286381	0.128645	-102.924	5.2056
ABI3BP	2.57401	0.205507	0.0923156	-115.39	-1.60095
ABI3BP	2.08463	0.11688	0.0525035	-111.6	-2.26914
ABI3BP	2	0.633659	0.284645	1.38207e-16	-3
ABI3BP	-2.08463	0.11688	0.0525035	111.6	-6.43839
ABI3BP	-2.57401	0.205507	0.0923156	115.39	-6.74897
ABI3BP	-7.93655	0.286381	0.128645	102.924	-10.6675
ABL1	Inf	4.90333	0.741467	3.2239e-18	#VALUE!
ABL1	21.3351	0.254256	0.0768959	58.8015	12.8503
ABL1	11.2325	0.423064	0.127949	125.468	2.31775
ABL1	7.1115	0.0919104	0.0277968	143.081	-0.714944
ABL1	3.22094	0.0856082	0.0258909	148.506	-3.10776
ABL1	-3.22094	0.0856082	0.0258909	-148.506	-9.54963
ABL1	-7.1115	0.0919104	0.0277968	-143.081	-14.9379
ABL1	-11.2325	0.423064	0.127949	-125.468	-20.1473
ABL1	-21.3351	0.254256	0.0768959	-58.8015	-29.8199
ABL2	Inf	6.68956	0.956821	4.55737e-18	#VALUE!
ABL2	23.039	0.0347394	0.00993767	71.3536	13.4726
ABL2	11.3162	0.0569093	0.0162797	73.6043	4.00252
ABL2	3.73292	0.0334756	0.00957616	-145.928	0.246083
ABL2	3.28664	0.0258188	0.00738583	-122.342	-0.596437
ABL2	-3.28664	0.0258188	0.00738583	122.342	-7.16971
ABL2	-3.73292	0.0334756	0.00957616	145.928	-7.21977
ABL2	-11.3162	0.0569093	0.0162797	-73.6043	-18.6299
ABL2	-23.039	0.0347394	0.00993767	-71.3536	-32.6054
ABLIM1	Inf	7.46036	0.914476	-1.70143e-17	#VALUE!
ABLIM1	21.4062	0.1173	0.0287567	75.3028	11.9286
ABLIM1	11.6117	0.140797	0.0345172	115.663	2.881
ABLIM1	3.92032	0.0479583	0.0117573	-153.437	0.591213
ABLIM1	3.22611	0.0428007	0.0104928	172.049	-3.31569
ABLIM1	-3.22611	0.0428007	0.0104928	-172.049	-9.76791
ABLIM1	-3.92032	0.0479583	0.0117573	153.437	-7.24943
ABLIM1	-11.6117	0.140797	0.0345172	-115.663	-20.3424
ABLIM1	-21.4062	0.1173	0.0287567	-75.3028	-30.8838
ABLIM2	Inf	5.53552	0.71645	-6.07394e-17	#VALUE!
ABLIM2	13.5521	0.255237	0.0660695	161.528	2.47143
ABLIM2	7.20458	0.0272163	0.0070451	-160.188	5.41038
ABLIM2	5.26901	0.151343	0.039176	-10.7673	0.426604
ABLIM2	2	0.577448	0.149476	180	-4
ABLIM2	2	0.745754	0.193043	-1.28217e-15	-3
ABLIM2	-5.26901	0.151343	0.039176	10.7673	-10.1114
ABLIM2	-7.20458	0.0272163	0.0070451	160.188	-8.99879
ABLIM2	-13.5521	0.255237	0.0660695	-161.528	-24.6328
ABLIM3	Inf	4.64646	0.842064	4.47773e-17	#VALUE!
ABLIM3	21.0381	0.0775905	0.028123	96.2206	10.4151
ABLIM3	12.0008	0.205106	0.0743415	160.864	1.63832
ABLIM3	5.34506	0.144316	0.0523078	-54.3312	1.15173
ABLIM3	4.3451	0.00872898	0.00316385	-125.721	0.86252
ABLIM3	-4.3451	0.00872898	0.00316385	125.721	-7.82769
ABLIM3	-5.34506	0.144316	0.0523078	54.3312	-9.53838
ABLIM3	-12.0008	0.205106	0.0743415	-160.864	-22.3633
ABLIM3	-21.0381	0.0775905	0.028123	-96.2206	-31.6612
ABR	Inf	8.28214	0.92187	-7.58603e-18	#VALUE!
ABR	19.6278	0.0695921	0.0154924	114.847	8.36614
ABR	10.879	0.242193	0.0539162	137.579	1.72142
ABR	4.20458	0.00123526	0.000274988	-81.8669	0.160733
ABR	3.27312	0.0379404	0.00844615	165.355	-3.23029
ABR	-3.27312	0.0379404	0.00844615	-165.355	-9.77652
ABR	-4.20458	0.00123526	0.000274988	81.8669	-8.24842
ABR	-10.879	0.242193	0.0539162	-137.579	-20.0365
ABR	-19.6278	0.0695921	0.0154924	-114.847	-30.8895
ABRACL	Inf	3.40625	0.664422	-1.28455e-16	#VALUE!
ABRACL	23.3304	0.266409	0.103931	-94.5348	24.4569
ABRACL	12.5559	0.212688	0.0829737	-11.7772	7.96665
ABRACL	5.52097	0.277145	0.10812	120.76	-1.33101
ABRACL	4.37349	0.103951	0.0405533	92.2725	-1.74749
ABRACL	-4.37349	0.103951	0.0405533	-92.2725	-10.4945
ABRACL	-5.52097	0.277145	0.10812	-120.76	-12.3729
ABRACL	-12.5559	0.212688	0.0829737	11.7772	-17.1451
ABRACL	-23.3304	0.266409	0.103931	94.5348	-22.2039
ABRAXAS1	Inf	2.14867	0.904112	1.9375e-18	#VALUE!
ABRAXAS1	37.0458	0.0111526	0.00938555	147.615	16.8554
ABRAXAS1	11.3232	0.050255	0.0422924	130.286	2.22528
ABRAXAS1	5.18186	0.00627518	0.00528092	-76.2296	1.27911
ABRAXAS1	2.69664	0.0462581	0.0389288	-90.788	-1.62329
ABRAXAS1	-2.69664	0.0462581	0.0389288	90.788	-7.01658
ABRAXAS1	-5.18186	0.00627518	0.00528092	76.2296	-9.08461
ABRAXAS1	-11.3232	0.050255	0.0422924	-130.286	-20.4212
ABRAXAS1	-37.0458	0.0111526	0.00938555	-147.615	-57.2362
ABRAXAS2	Inf	4.65593	0.88518	3.09541e-17	#VALUE!
ABRAXAS2	20.979	0.10264	0.0390275	-118.809	22.9026
ABRAXAS2	11.7491	0.0471926	0.0179444	-88.3236	9.63162
ABRAXAS2	5.76305	0.113178	0.0430344	121.711	-1.18537
ABRAXAS2	4.20335	0.0389586	0.0148135	-2.36357	-0.769053
ABRAXAS2	-4.20335	0.0389586	0.0148135	2.36357	-9.17575
ABRAXAS2	-5.76305	0.113178	0.0430344	-121.711	-12.7115
ABRAXAS2	-11.7491	0.0471926	0.0179444	88.3236	-13.8665
ABRAXAS2	-20.979	0.10264	0.0390275	118.809	-19.0554
ABT1	Inf	3.52617	0.782076	6.17915e-17	#VALUE!
ABT1	Inf	0.00491836	0.00218171	-180	#VALUE!
ABT1	22.8267	0.25167	0.111637	-115.887	25.1748
ABT1	11.5268	0.152502	0.0676475	-83.4157	9.19767
ABT1	3.18401	0.0707224	0.0313713	-30.3222	-1.5478
ABT1	2	0.0278505	0.012354	1.36614e-15	-3
ABT1	-3.18401	0.0707224	0.0313713	30.3222	-7.91583
ABT1	-11.5268	0.152502	0.0676475	83.4157	-13.8559
ABT1	-22.8267	0.25167	0.111637	115.887	-20.4786
ABTB1	Inf	4.73166	0.823692	9.09138e-17	#VALUE!
ABTB1	22.878	0.144772	0.050404	121	10.1885
ABTB1	12.1771	0.090861	0.0316343	124.262	2.97392
ABTB1	5.4776	0.215866	0.0751564	-72.6418	1.58288
ABTB1	4.37686	0.0548962	0.0191128	-85.4056	0.415213
ABTB1	-4.37686	0.0548962	0.0191128	85.4056	-8.3385
ABTB1	-5.4776	0.215866	0.0751564	72.6418	-9.37231
ABTB1	-12.1771	0.090861	0.0316343	-124.262	-21.3804
ABTB1	-22.878	0.144772	0.050404	-121	-35.5676
ABTB2	Inf	2.4786	0.731474	3.16758e-17	#VALUE!
ABTB2	22.6816	0.153247	0.0904511	108.109	10.8703
ABTB2	11.1098	0.174919	0.103243	142.233	1.72042
ABTB2	6.6095	0.0797157	0.0470508	80.7265	0.127383
ABTB2	4.02671	0.0470674	0.0277807	119.296	-2.30765
ABTB2	-4.02671	0.0470674	0.0277807	-119.296	-10.3611
ABTB2	-6.6095	0.0797157	0.0470508	-80.7265	-13.0916
ABTB2	-11.1098	0.174919	0.103243	-142.233	-20.4992
ABTB2	-22.6816	0.153247	0.0904511	-108.109	-34.493
ACAA1	Inf	4.43286	0.953956	-1.10406e-17	#VALUE!
ACAA1	Inf	0.0112534	0.00484348	6.76441e-15	#VALUE!
ACAA1	8.06558	0.0248878	0.0107118	-36.6469	3.88663
ACAA1	5.82427	0.0602611	0.0259365	-31.5756	1.33512
ACAA1	2.35232	0.00388994	0.00167424	-12.3781	-2.5668
ACAA1	2	0.0246274	0.0105997	0	-3
ACAA1	-2.35232	0.00388994	0.00167424	12.3781	-7.27144
ACAA1	-5.82427	0.0602611	0.0259365	31.5756	-10.3134
ACAA1	-8.06558	0.0248878	0.0107118	36.6469	-12.2445
ACAA2	Inf	5.03191	0.924159	-3.10562e-17	#VALUE!
ACAA2	25.8504	0.107901	0.039634	35.9393	18.2697
ACAA2	6.55424	0.032612	0.011979	51.6398	0.614075
ACAA2	3.77085	0.0394081	0.0144754	87.2993	-2.14358
ACAA2	3.24704	0.0265499	0.00975229	67.1326	-2.35846
ACAA2	-3.24704	0.0265499	0.00975229	-67.1326	-8.85255
ACAA2	-3.77085	0.0394081	0.0144754	-87.2993	-9.68527
ACAA2	-6.55424	0.032612	0.011979	-51.6398	-12.4944
ACAA2	-25.8504	0.107901	0.039634	-35.9393	-33.431
ACACB	Inf	4.89729	0.782199	8.98335e-17	#VALUE!
ACACB	20.013	0.189053	0.0603915	81.0792	10.5056
ACACB	12.1405	0.335615	0.107209	158.809	1.78488
ACACB	6.11465	0.110497	0.0352974	53.5941	0.204349
ACACB	4.62467	0.0466528	0.0149028	121.457	-1.9356
ACACB	-4.62467	0.0466528	0.0149028	-121.457	-11.1849
ACACB	-6.11465	0.110497	0.0352974	-53.5941	-12.025
ACACB	-12.1405	0.335615	0.107209	-158.809	-22.4961
ACACB	-20.013	0.189053	0.0603915	-81.0792	-29.5203
ACAD10	Inf	3.88861	0.790878	-3.0254e-17	#VALUE!
ACAD10	19.56	0.130629	0.0531354	55.69	11.5342
ACAD10	11.1794	0.262868	0.106926	111.315	2.72263
ACAD10	7.50213	0.0609285	0.0247836	-165.002	5.94065
ACAD10	3.20524	0.0596838	0.0242773	152.73	-3.15458
ACAD10	-3.20524	0.0596838	0.0242773	-152.73	-9.56506
ACAD10	-7.50213	0.0609285	0.0247836	165.002	-9.06361
ACAD10	-11.1794	0.262868	0.106926	-111.315	-19.6362
ACAD10	-19.56	0.130629	0.0531354	-55.69	-27.5859
ACAD11	Inf	1.2426	0.626016	1.24449e-16	#VALUE!
ACAD11	10.4215	0.187079	0.188499	-17.5203	5.92874
ACAD11	7.36708	0.0681411	0.0686585	-0.0958554	2.36905
ACAD11	3.77437	0.0407583	0.0410677	-90.026	-0.281766
ACAD11	3.22091	0.0751876	0.0757585	-178.587	-0.181272
ACAD11	-3.22091	0.0751876	0.0757585	178.587	-6.62309
ACAD11	-3.77437	0.0407583	0.0410677	90.026	-7.8305
ACAD11	-7.36708	0.0681411	0.0686585	0.0958554	-12.3651
ACAD11	-10.4215	0.187079	0.188499	17.5203	-14.9144
ACAD8	Inf	5.47866	0.938189	-4.1898e-18	#VALUE!
ACAD8	25.6007	0.0705938	0.0241776	-112.198	28.5795
ACAD8	6.99674	0.0346778	0.0118767	-28.7107	2.55475
ACAD8	3.53419	0.044008	0.0150722	-52.598	-0.949448
ACAD8	2.52825	0.0311955	0.0106841	81.6026	-3.04484
ACAD8	-2.52825	0.0311955	0.0106841	-81.6026	-8.10134
ACAD8	-3.53419	0.044008	0.0150722	52.598	-8.01782
ACAD8	-6.99674	0.0346778	0.0118767	28.7107	-11.4387
ACAD8	-25.6007	0.0705938	0.0241776	112.198	-22.622
ACAD9	Inf	4.67605	0.9114	1.52088e-17	#VALUE!
ACAD9	12.5656	0.0822165	0.0320493	162.403	1.89701
ACAD9	7.81314	0.0527741	0.0205722	162.402	-0.711505
ACAD9	6.36237	0.0572011	0.0222979	-62.4949	2.46685
ACAD9	2.29233	0.0350956	0.0136808	-102.461	-2.05524
ACAD9	-2.29233	0.0350956	0.0136808	102.461	-6.6399
ACAD9	-6.36237	0.0572011	0.0222979	62.4949	-10.2579
ACAD9	-7.81314	0.0527741	0.0205722	-162.402	-16.3378
ACAD9	-12.5656	0.0822165	0.0320493	-162.403	-23.2341
ACADL	Inf	1.57547	0.846961	1.95955e-19	#VALUE!
ACADL	18.2129	0.0498465	0.0535941	-84.5929	17.4926
ACADL	7.58894	0.0374836	0.0403017	-105.714	4.81743
ACADL	5.60141	0.030661	0.0329662	-33.3103	1.1197
ACADL	3.37109	0.0243471	0.0261776	35.0643	-1.95725
ACADL	-3.37109	0.0243471	0.0261776	-35.0643	-8.69944
ACADL	-5.60141	0.030661	0.0329662	33.3103	-10.0831
ACADL	-7.58894	0.0374836	0.0403017	105.714	-10.3605
ACADL	-18.2129	0.0498465	0.0535941	84.5929	-18.9333
ACADM	Inf	5.72329	0.943808	9.42896e-18	#VALUE!
ACADM	22.604	0.00436783	0.00144057	-179.291	28.8614
ACADM	10.0592	0.0510904	0.0168503	107.637	2.0516
ACADM	5.55676	0.0810636	0.0267359	139.985	-1.60397
ACADM	4.28283	0.0338539	0.0111655	3.44401	-0.758144
ACADM	-4.28283	0.0338539	0.0111655	-3.44401	-9.3238
ACADM	-5.55676	0.0810636	0.0267359	-139.985	-12.7175
ACADM	-10.0592	0.0510904	0.0168503	-107.637	-18.0668
ACADM	-22.604	0.00436783	0.00144057	179.291	-16.3465
ACADS	Inf	3.15069	0.761666	-2.1512e-17	#VALUE!
ACADS	25.7157	0.0645646	0.0312164	-106.52	28.3247
ACADS	11.0622	0.194712	0.0941414	-95.0454	8.98275
ACADS	7.82171	0.13952	0.0674569	-51.2681	3.93561
ACADS	5.83041	0.0941462	0.0455189	-50.469	1.64779
ACADS	-5.83041	0.0941462	0.0455189	50.469	-10.013
ACADS	-7.82171	0.13952	0.0674569	51.2681	-11.7078
ACADS	-11.0622	0.194712	0.0941414	95.0454	-13.1416
ACADS	-25.7157	0.0645646	0.0312164	106.52	-23.1067
ACADSB	Inf	6.19456	0.954274	1.44969e-17	#VALUE!
ACADSB	18.9123	0.00732837	0.00225788	-118.353	20.1298
ACADSB	9.90797	0.0568979	0.0175303	-36.2458	5.90553
ACADSB	4.43576	0.0505985	0.0155894	64.3174	-1.35673
ACADSB	3.60678	0.0335886	0.0103487	-173.711	0.347151
ACADSB	-3.60678	0.0335886	0.0103487	173.711	-6.8664
ACADSB	-4.43576	0.0505985	0.0155894	-64.3174	-10.2283
ACADSB	-9.90797	0.0568979	0.0175303	36.2458	-13.9104
ACADSB	-18.9123	0.00732837	0.00225788	118.353	-17.6947
ACADVL	Inf	6.4543	0.900137	-1.35175e-17	#VALUE!
ACADVL	23.0893	0.0654227	0.0182481	153.336	8.25479
ACADVL	9.97468	0.206505	0.0575996	151.398	0.779822
ACADVL	4.72976	0.034031	0.00949214	-37.1857	0.218317
ACADVL	3.69359	0.0520666	0.0145227	40.0369	-1.71719
ACADVL	-3.69359	0.0520666	0.0145227	-40.0369	-9.10436
ACADVL	-4.72976	0.034031	0.00949214	37.1857	-9.24121
ACADVL	-9.97468	0.206505	0.0575996	-151.398	-19.1695
ACADVL	-23.0893	0.0654227	0.0182481	-153.336	-37.9237
ACAP1	Inf	2.02434	0.668112	9.5825e-17	#VALUE!
ACAP1	Inf	0.204142	0.13475	-180	#VALUE!
ACAP1	22.6025	0.065915	0.043509	129.198	9.49086
ACAP1	5.47587	0.185598	0.122509	-72.3314	1.57609
ACAP1	4.45785	0.0828302	0.0546744	-59.3524	0.19281
ACAP1	2	0.132774	0.087641	-2.0525e-15	-3
ACAP1	-4.45785	0.0828302	0.0546744	59.3524	-8.7229
ACAP1	-5.47587	0.185598	0.122509	72.3314	-9.37566
ACAP1	-22.6025	0.065915	0.043509	-129.198	-35.7142
ACAP2	Inf	6.83344	0.928921	5.96333e-19	#VALUE!
ACAP2	25.4195	0.109043	0.0296462	71.7575	15.3527
ACAP2	8.32367	0.000615045	0.000167216	94.6479	1.13529
ACAP2	4.57695	0.0991438	0.0269547	103.292	-1.73628
ACAP2	2.57329	0.0526374	0.0143108	-90.4711	-1.78002
ACAP2	-2.57329	0.0526374	0.0143108	90.4711	-6.9266
ACAP2	-4.57695	0.0991438	0.0269547	-103.292	-10.8902
ACAP2	-8.32367	0.000615045	0.000167216	-94.6479	-15.5121
ACAP2	-25.4195	0.109043	0.0296462	-71.7575	-35.4863
ACAP2.IT1	Inf	1.4824	0.65785	1.57111e-18	#VALUE!
ACAP2.IT1	24.736	0.0544732	0.0483476	57.4595	15.7879
ACAP2.IT1	10.3851	0.15225	0.13513	47.5142	4.01443
ACAP2.IT1	4.45034	0.14533	0.128988	89.0384	-1.65036
ACAP2.IT1	3.33738	0.0334463	0.0296852	-65.0345	-1.05972
ACAP2.IT1	-3.33738	0.0334463	0.0296852	65.0345	-7.73448
ACAP2.IT1	-4.45034	0.14533	0.128988	-89.0384	-10.551
ACAP2.IT1	-10.3851	0.15225	0.13513	-47.5142	-16.7558
ACAP2.IT1	-24.736	0.0544732	0.0483476	-57.4595	-33.6841
ACAP3	Inf	6.67411	0.884447	2.17996e-17	#VALUE!
ACAP3	23.0343	0.126218	0.0334526	149.174	8.48952
ACAP3	12.5984	0.10509	0.0278528	152.017	2.27848
ACAP3	5.39529	0.133985	0.0355112	-93.6449	1.79874
ACAP3	4.42335	0.0706946	0.0187368	-54.1695	0.0889377
ACAP3	-4.42335	0.0706946	0.0187368	54.1695	-8.75777
ACAP3	-5.39529	0.133985	0.0355112	93.6449	-8.99184
ACAP3	-12.5984	0.10509	0.0278528	-152.017	-22.9184
ACAP3	-23.0343	0.126218	0.0334526	-149.174	-37.579
ACAT1	Inf	6.12641	0.870815	1.47501e-19	#VALUE!
ACAT1	21.6785	0.162784	0.0462765	-120.798	23.9527
ACAT1	11.2203	0.143519	0.0407998	-91.0858	9.05918
ACAT1	4.30951	0.0392901	0.0111695	58.5707	-1.39163
ACAT1	3.20304	0.108834	0.0309395	-23.6769	-1.5863
ACAT1	-3.20304	0.108834	0.0309395	23.6769	-7.99238
ACAT1	-4.30951	0.0392901	0.0111695	-58.5707	-10.0107
ACAT1	-11.2203	0.143519	0.0407998	91.0858	-13.3814
ACAT1	-21.6785	0.162784	0.0462765	120.798	-19.4042
ACAT2	Inf	4.92898	0.744875	3.12853e-17	#VALUE!
ACAT2	22.2726	0.282614	0.0854181	-134.673	25.6045
ACAT2	12.1616	0.259958	0.0785705	-38.4925	8.46193
ACAT2	5.32841	0.238531	0.0720945	102.208	-1.1844
ACAT2	4.37153	0.0630002	0.0190414	84.6619	-1.65653
ACAT2	-4.37153	0.0630002	0.0190414	-84.6619	-10.3996
ACAT2	-5.32841	0.238531	0.0720945	-102.208	-11.8412
ACAT2	-12.1616	0.259958	0.0785705	38.4925	-15.8612
ACAT2	-22.2726	0.282614	0.0854181	134.673	-18.9406
ACBD3	Inf	5.65691	0.929589	-3.14128e-17	#VALUE!
ACBD3	21.0131	0.0699592	0.0229925	-100.657	21.8885
ACBD3	11.2899	0.033661	0.0110629	-117.823	9.98486
ACBD3	5.59127	0.0825907	0.0271439	121.06	-1.28894
ACBD3	4.34722	0.0280287	0.00921182	59.1515	-1.36707
ACBD3	-4.34722	0.0280287	0.00921182	-59.1515	-10.0615
ACBD3	-5.59127	0.0825907	0.0271439	-121.06	-12.4715
ACBD3	-11.2899	0.033661	0.0110629	117.823	-12.5949
ACBD3	-21.0131	0.0699592	0.0229925	100.657	-20.1378
ACBD4	Inf	2.86024	0.840623	7.43291e-18	#VALUE!
ACBD4	19.3025	0.0220807	0.012979	133.787	7.12911
ACBD4	7.83146	0.057994	0.0340888	-87.8309	4.74213
ACBD4	5.74113	0.150815	0.0886487	-31.6548	1.24595
ACBD4	4.51799	0.0402528	0.0236606	-29.714	-0.109096
ACBD4	-4.51799	0.0402528	0.0236606	29.714	-9.14508
ACBD4	-5.74113	0.150815	0.0886487	31.6548	-10.2363
ACBD4	-7.83146	0.057994	0.0340888	87.8309	-10.9208
ACBD4	-19.3025	0.0220807	0.012979	-133.787	-31.4759
ACBD5	Inf	6.44961	0.94453	-3.83672e-18	#VALUE!
ACBD5	23.1199	0.00289253	0.000847209	-132.695	26.6418
ACBD5	10.4787	0.0335287	0.0098204	117.957	2.04531
ACBD5	5.31683	0.133614	0.039135	112.865	-1.35007
ACBD5	2.84921	0.0193498	0.00566748	168.203	-3.48203
ACBD5	-2.84921	0.0193498	0.00566748	-168.203	-9.18046
ACBD5	-5.31683	0.133614	0.039135	-112.865	-11.9837
ACBD5	-10.4787	0.0335287	0.0098204	-117.957	-18.9122
ACBD5	-23.1199	0.00289253	0.000847209	132.695	-19.598
ACBD7	Inf	5.59551	0.902466	1.51137e-17	#VALUE!
ACBD7	12.2239	0.162273	0.052344	-157.474	12.5709
ACBD7	6.60346	0.053118	0.0171342	38.5731	0.895913
ACBD7	4.01698	0.00766434	0.00247227	-83.6674	-0.0494365
ACBD7	2.8283	0.0793109	0.0255832	-158.879	-0.92349
ACBD7	-2.8283	0.0793109	0.0255832	158.879	-6.58009
ACBD7	-4.01698	0.00766434	0.00247227	83.6674	-8.0834
ACBD7	-6.60346	0.053118	0.0171342	-38.5731	-12.311
ACBD7	-12.2239	0.162273	0.052344	157.474	-11.8768
ACCS	Inf	2.43097	0.761555	-4.97663e-19	#VALUE!
ACCS	36.5782	0.0572616	0.0358769	175.961	13.6995
ACCS	12.6196	0.105434	0.0660588	155.986	2.15163
ACCS	5.9581	0.0749284	0.046946	48.5311	0.154896
ACCS	4.71526	0.142948	0.0895635	111.731	-1.74819
ACCS	-4.71526	0.142948	0.0895635	-111.731	-11.1787
ACCS	-5.9581	0.0749284	0.046946	-48.5311	-11.7613
ACCS	-12.6196	0.105434	0.0660588	-155.986	-23.0876
ACCS	-36.5782	0.0572616	0.0358769	-175.961	-59.457
ACD	Inf	3.04064	0.81262	-2.21929e-17	#VALUE!
ACD	23.3344	0.0489027	0.0261387	-166.029	29.096
ACD	10.2334	0.108471	0.0579785	178.49	0.159638
ACD	4.74112	0.136345	0.0728772	-76.783	0.752334
ACD	3.92531	0.0568486	0.0303859	-58.8753	-0.432733
ACD	-3.92531	0.0568486	0.0303859	58.8753	-8.28336
ACD	-4.74112	0.136345	0.0728772	76.783	-8.7299
ACD	-10.2334	0.108471	0.0579785	-178.49	-20.3072
ACD	-23.3344	0.0489027	0.0261387	166.029	-17.5728
ACER2	Inf	2.43557	0.763168	-2.46527e-17	#VALUE!
ACER2	19.9292	0.0754399	0.0472772	60.3354	11.5891
ACER2	5.50553	0.187414	0.11745	-55.7213	1.35768
ACER2	4.49082	0.0601376	0.0376874	-98.1739	0.715495
ACER2	2.32659	0.0549197	0.0344174	-36.7307	-2.43603
ACER2	-2.32659	0.0549197	0.0344174	36.7307	-7.08921
ACER2	-4.49082	0.0601376	0.0376874	98.1739	-8.26615
ACER2	-5.50553	0.187414	0.11745	55.7213	-9.65338
ACER2	-19.9292	0.0754399	0.0472772	-60.3354	-28.2693
ACER2.1	Inf	2.11079	0.693881	1.8498e-16	#VALUE!
ACER2.1	Inf	0.191691	0.12603	-3.73293e-15	#VALUE!
ACER2.1	25.6376	0.112631	0.0740505	84.4433	14.6239
ACER2.1	10.7862	0.117668	0.0773624	93.1881	2.99416
ACER2.1	2.57605	0.0766953	0.0504242	-122.61	-1.54659
ACER2.1	2	0.125535	0.0825347	180	-4
ACER2.1	-2.57605	0.0766953	0.0504242	122.61	-6.69869
ACER2.1	-10.7862	0.117668	0.0773624	-93.1881	-18.5783
ACER2.1	-25.6376	0.112631	0.0740505	-84.4433	-36.6513
ACER3	Inf	8.99666	0.718719	7.24687e-16	#VALUE!
ACER3	Inf	3.41767	0.546057	-180	#VALUE!
ACER3	Inf	0.0782447	0.0125015	3.70446e-15	#VALUE!
ACER3	7.78341	0.00171772	0.000274449	119.85	0.192192
ACER3	3.73868	0.00916161	0.00146379	-145.844	0.253304
ACER3	3.26912	0.00164524	0.000262867	-157.698	-0.298841
ACER3	-3.26912	0.00164524	0.000262867	157.698	-6.83708
ACER3	-3.73868	0.00916161	0.00146379	145.844	-7.22406
ACER3	-7.78341	0.00171772	0.000274449	-119.85	-15.3746
ACHE	Inf	3.31955	0.690702	-3.74214e-16	#VALUE!
ACHE	29.3504	0.470017	0.195594	-120.827	34.2013
ACHE	8.34738	0.0854759	0.0355701	-38.2198	4.23359
ACHE	6.33625	0.165121	0.0687137	41.75	0.601417
ACHE	4.30578	0.022637	0.00942022	-98.1942	0.480229
ACHE	-4.30578	0.022637	0.00942022	98.1942	-8.13133
ACHE	-6.33625	0.165121	0.0687137	-41.75	-12.0711
ACHE	-8.34738	0.0854759	0.0355701	38.2198	-12.4612
ACHE	-29.3504	0.470017	0.195594	120.827	-24.4996
ACIN1	Inf	6.19169	0.811602	7.51701e-17	#VALUE!
ACIN1	15.5204	0.0648995	0.017014	-29.131	11.7763
ACIN1	9.75269	0.573529	0.150355	111.328	1.73673
ACIN1	4.44444	0.0506692	0.0132833	-163.023	1.45707
ACIN1	3.23353	0.0295439	0.00774519	179.356	-3.37745
ACIN1	-3.23353	0.0295439	0.00774519	-179.356	-9.84451
ACIN1	-4.44444	0.0506692	0.0132833	163.023	-7.43181
ACIN1	-9.75269	0.573529	0.150355	-111.328	-17.7686
ACIN1	-15.5204	0.0648995	0.017014	29.131	-19.2645
ACKR3	Inf	2.61762	0.729674	-2.96977e-17	#VALUE!
ACKR3	9.36679	0.0377855	0.0210658	117.709	1.30414
ACKR3	5.48512	0.117106	0.0652881	-55.9752	1.33798
ACKR3	4.45409	0.163917	0.0913856	176.317	-2.72738
ACKR3	4.45125	0.166071	0.0925863	-43.9378	-0.00548253
ACKR3	-4.45125	0.166071	0.0925863	43.9378	-8.90797
ACKR3	-4.45409	0.163917	0.0913856	-176.317	-11.6356
ACKR3	-5.48512	0.117106	0.0652881	55.9752	-9.63226
ACKR3	-9.36679	0.0377855	0.0210658	-117.709	-17.4294
ACLY	Inf	6.45027	0.866882	3.06842e-17	#VALUE!
ACLY	22.1087	0.264151	0.0710011	-135.783	25.4475
ACLY	11.7748	0.163601	0.0439743	-59.1337	8.70888
ACLY	7.10665	0.026117	0.00701996	-133.953	4.75097
ACLY	4.3343	0.0413795	0.0111224	42.9834	-1.18321
ACLY	-4.3343	0.0413795	0.0111224	-42.9834	-9.85181
ACLY	-7.10665	0.026117	0.00701996	133.953	-9.46232
ACLY	-11.7748	0.163601	0.0439743	59.1337	-14.8406
ACLY	-22.1087	0.264151	0.0710011	135.783	-18.7698
ACO1	Inf	6.04957	0.853667	-1.84523e-17	#VALUE!
ACO1	Inf	0.917382	0.258907	-180	#VALUE!
ACO1	14.8745	0.0143425	0.0040478	-97.8949	13.9193
ACO1	7.1766	0.00458395	0.0012937	156.722	-0.947663
ACO1	3.85244	0.0201121	0.0056761	91.4295	-2.12597
ACO1	2	0.041543	0.0117244	3.10883e-16	-3
ACO1	-3.85244	0.0201121	0.0056761	-91.4295	-9.83084
ACO1	-7.1766	0.00458395	0.0012937	-156.722	-15.3009
ACO1	-14.8745	0.0143425	0.0040478	97.8949	-15.8297
ACO2	Inf	7.10679	0.947313	1.53146e-17	#VALUE!
ACO2	25.1678	0.108836	0.029015	-118.193	28.4307
ACO2	9.75236	0.0268546	0.00715928	176.51	-0.0292756
ACO2	5.09602	0.0599326	0.0159777	-93.2429	1.41593
ACO2	4.12921	0.00200596	0.000534776	-44.1939	-0.36388
ACO2	-4.12921	0.00200596	0.000534776	44.1939	-8.62231
ACO2	-5.09602	0.0599326	0.0159777	93.2429	-8.77611
ACO2	-9.75236	0.0268546	0.00715928	-176.51	-19.534
ACO2	-25.1678	0.108836	0.029015	118.193	-21.9049
ACOT1	Inf	2.29875	0.565033	-1.14536e-16	#VALUE!
ACOT1	12.0157	0.277242	0.136292	-107.848	10.6154
ACOT1	8.02821	0.327948	0.16122	-85.1144	4.92631
ACOT1	6.16326	0.185293	0.0910902	-22.8796	1.55497
ACOT1	2.09115	0.0943135	0.0463646	-48.6536	-2.62623
ACOT1	-2.09115	0.0943135	0.0463646	48.6536	-6.80853
ACOT1	-6.16326	0.185293	0.0910902	22.8796	-10.7716
ACOT1	-8.02821	0.327948	0.16122	85.1144	-11.1301
ACOT1	-12.0157	0.277242	0.136292	107.848	-13.4161
ACOT11	Inf	5.00861	0.733489	0	#VALUE!
ACOT11	20.9083	0.234119	0.0685715	88.8231	10.7496
ACOT11	11.6658	0.338298	0.0990847	116.446	2.89239
ACOT11	7.59436	0.239102	0.0700309	178.17	-1.16421
ACOT11	3.33941	0.0984125	0.0288242	-127.918	-0.474007
ACOT11	-3.33941	0.0984125	0.0288242	127.918	-7.15282
ACOT11	-7.59436	0.239102	0.0700309	-178.17	-16.3529
ACOT11	-11.6658	0.338298	0.0990847	-116.446	-20.4393
ACOT11	-20.9083	0.234119	0.0685715	-88.8231	-31.067
ACOT13	Inf	5.39516	0.966173	-1.60404e-17	#VALUE!
ACOT13	19.5603	0.0331717	0.0118809	-101.947	20.0995
ACOT13	10.7929	0.00928291	0.00332479	-132.86	9.776
ACOT13	4.44286	0.0321248	0.0115059	130.828	-2.17173
ACOT13	3.80904	0.0198668	0.00711557	132.807	-2.59614
ACOT13	-3.80904	0.0198668	0.00711557	-132.807	-10.2142
ACOT13	-4.44286	0.0321248	0.0115059	-130.828	-11.0574
ACOT13	-10.7929	0.00928291	0.00332479	132.86	-11.8097
ACOT13	-19.5603	0.0331717	0.0118809	101.947	-19.0211
ACOT2	Inf	3.37442	0.729442	5.35803e-17	#VALUE!
ACOT2	24.3681	0.222373	0.0961397	-103.146	26.35
ACOT2	12.388	0.220602	0.0953743	-47.3671	9.01796
ACOT2	8.10996	0.131681	0.0569304	-46.1946	4.15062
ACOT2	3.1657	0.0511497	0.0221139	-23.4836	-1.6278
ACOT2	-3.1657	0.0511497	0.0221139	23.4836	-7.95919
ACOT2	-8.10996	0.131681	0.0569304	46.1946	-12.0693
ACOT2	-12.388	0.220602	0.0953743	47.3671	-15.758
ACOT2	-24.3681	0.222373	0.0961397	103.146	-22.3862
ACOT4	Inf	2.52629	0.908485	6.32031e-18	#VALUE!
ACOT4	20.5617	0.0706536	0.0508159	-153.094	24.3058
ACOT4	6.26366	0.00347216	0.00249726	125.227	-0.915165
ACOT4	4.62621	0.00347496	0.00249928	120.462	-1.92179
ACOT4	3.19188	0.0496407	0.0357029	-31.0495	-1.53282
ACOT4	-3.19188	0.0496407	0.0357029	31.0495	-7.91659
ACOT4	-4.62621	0.00347496	0.00249928	-120.462	-11.1742
ACOT4	-6.26366	0.00347216	0.00249726	-125.227	-13.4425
ACOT4	-20.5617	0.0706536	0.0508159	153.094	-16.8176
ACOT7	Inf	5.52062	0.863238	1.5338e-16	#VALUE!
ACOT7	26.9458	0.273292	0.0854673	-112.769	30.3866
ACOT7	10.3724	0.0765465	0.0239386	-132.617	9.19333
ACOT7	6.77163	0.0827965	0.0258932	-0.589641	1.78272
ACOT7	4.08187	0.00467726	0.00146273	-41.9751	-0.442191
ACOT7	-4.08187	0.00467726	0.00146273	41.9751	-8.60594
ACOT7	-6.77163	0.0827965	0.0258932	0.589641	-11.7605
ACOT7	-10.3724	0.0765465	0.0239386	132.617	-11.5514
ACOT7	-26.9458	0.273292	0.0854673	112.769	-23.5051
ACOT8	Inf	4.78518	0.896505	1.46881e-17	#VALUE!
ACOT8	25.685	0.119931	0.0449381	-78.0666	26.2549
ACOT8	10.8611	0.0842336	0.0315624	-97.8799	8.81409
ACOT8	4.51092	0.0702986	0.0263409	-75.2845	0.454256
ACOT8	3.52294	0.00174373	0.000653378	-84.2355	-0.652739
ACOT8	-3.52294	0.00174373	0.000653378	84.2355	-7.69861
ACOT8	-4.51092	0.0702986	0.0263409	75.2845	-8.56758
ACOT8	-10.8611	0.0842336	0.0315624	97.8799	-12.9081
ACOT8	-25.685	0.119931	0.0449381	78.0666	-25.1152
ACOT9	Inf	4.73056	0.902397	-7.51673e-18	#VALUE!
ACOT9	25.2003	0.0984343	0.0375544	-72.1525	25.251
ACOT9	12.3909	0.10316	0.0393573	-28.4513	8.37021
ACOT9	8.05006	0.025203	0.0096154	9.18779	2.84461
ACOT9	3.26974	0.0290323	0.0110763	14.4572	-1.86157
ACOT9	-3.26974	0.0290323	0.0110763	-14.4572	-8.40105
ACOT9	-8.05006	0.025203	0.0096154	-9.18779	-13.2555
ACOT9	-12.3909	0.10316	0.0393573	28.4513	-16.4117
ACOT9	-25.2003	0.0984343	0.0375544	72.1525	-25.1496
ACOX1	Inf	7.14646	0.969226	-5.91629e-18	#VALUE!
ACOX1	13.9642	0.00996909	0.00270408	-67.6187	11.5871
ACOX1	8.9551	0.0267346	0.00725167	-3.04829	4.03093
ACOX1	5.33562	0.0458355	0.0124327	134.408	-1.65647
ACOX1	2.92018	0.0309141	0.00838534	-146.58	-0.890813
ACOX1	-2.92018	0.0309141	0.00838534	146.58	-6.73118
ACOX1	-5.33562	0.0458355	0.0124327	-134.408	-12.3277
ACOX1	-8.9551	0.0267346	0.00725167	3.04829	-13.8793
ACOX1	-13.9642	0.00996909	0.00270408	67.6187	-16.3413
ACOX2	Inf	1.52026	0.56212	1.90173e-16	#VALUE!
ACOX2	14.3179	0.0481637	0.0356172	-143.134	15.0106
ACOX2	8.84161	0.387882	0.28684	105.163	1.25881
ACOX2	4.52416	0.0941286	0.0696084	-136.116	1.23474
ACOX2	2.0958	0.0619541	0.0458152	-88.0272	-2.39173
ACOX2	-2.0958	0.0619541	0.0458152	88.0272	-6.58334
ACOX2	-4.52416	0.0941286	0.0696084	136.116	-7.81357
ACOX2	-8.84161	0.387882	0.28684	-105.163	-16.4244
ACOX2	-14.3179	0.0481637	0.0356172	143.134	-13.6252
ACOX3	Inf	3.91422	0.9447	0	#VALUE!
ACOX3	22.295	0.0356845	0.017225	119.864	9.87178
ACOX3	11.5712	0.0339205	0.0163735	122.448	2.63546
ACOX3	8.30463	0.0440249	0.0212509	-17.3394	3.70462
ACOX3	4.65751	0.000934344	0.000451009	45.9227	-0.936616
ACOX3	-4.65751	0.000934344	0.000451009	-45.9227	-10.2516
ACOX3	-8.30463	0.0440249	0.0212509	17.3394	-12.9046
ACOX3	-11.5712	0.0339205	0.0163735	-122.448	-20.5069
ACOX3	-22.295	0.0356845	0.017225	-119.864	-34.7182
ACP1	Inf	6.06059	0.818353	-3.14111e-17	#VALUE!
ACP1	20.6774	0.2375	0.0641387	-134.192	23.385
ACP1	11.0182	0.252884	0.0682931	-87.7474	8.70386
ACP1	4.53334	0.022804	0.00615839	29.013	-0.832011
ACP1	3.26257	0.159434	0.0430564	-5.87417	-1.68419
ACP1	-3.26257	0.159434	0.0430564	5.87417	-8.20934
ACP1	-4.53334	0.022804	0.00615839	-29.013	-9.89869
ACP1	-11.0182	0.252884	0.0682931	87.7474	-13.3326
ACP1	-20.6774	0.2375	0.0641387	134.192	-17.9698
ACP2	Inf	4.21	0.843348	0	#VALUE!
ACP2	9.62168	0.0593269	0.0237687	170.926	0.0533566
ACP2	5.73889	0.216339	0.0866741	-42.8631	1.42219
ACP2	4.86504	0.0232219	0.00930361	-75.3086	0.882758
ACP2	2.58098	0.0921164	0.0369055	86.0756	-3.03613
ACP2	-2.58098	0.0921164	0.0369055	-86.0756	-8.19808
ACP2	-4.86504	0.0232219	0.00930361	75.3086	-8.84732
ACP2	-5.73889	0.216339	0.0866741	42.8631	-10.0556
ACP2	-9.62168	0.0593269	0.0237687	-170.926	-19.19
ACP6	Inf	3.24126	0.655183	2.96215e-17	#VALUE!
ACP6	Inf	0.510512	0.206388	-180	#VALUE!
ACP6	9.98567	0.00367047	0.00148389	-105.409	7.90949
ACP6	5.70139	0.366214	0.148052	-83.0707	2.01699
ACP6	5.21021	0.0151932	0.00614226	46.6082	-0.464345
ACP6	2	0.425175	0.171889	-3.14715e-15	-3
ACP6	-5.21021	0.0151932	0.00614226	-46.6082	-10.8848
ACP6	-5.70139	0.366214	0.148052	83.0707	-9.38578
ACP6	-9.98567	0.00367047	0.00148389	105.409	-12.0618
ACSBG1	Inf	5.99124	0.961225	7.44691e-18	#VALUE!
ACSBG1	31.6606	0.0383259	0.0122979	88.2228	18.9018
ACSBG1	9.08793	0.0189362	0.00607619	108.464	1.34984
ACSBG1	6.74716	0.0326923	0.0104902	61.7081	0.590618
ACSBG1	2	0.0574977	0.0184497	180	-4
ACSBG1	2	0.00427734	0.0013725	-7.48056e-15	-3
ACSBG1	-6.74716	0.0326923	0.0104902	-61.7081	-12.9037
ACSBG1	-9.08793	0.0189362	0.00607619	-108.464	-16.826
ACSBG1	-31.6606	0.0383259	0.0122979	-88.2228	-44.4195
ACSF2	Inf	2.82997	0.871455	-3.02113e-17	#VALUE!
ACSF2	13.831	0.0453624	0.0279375	34.7548	7.49576
ACSF2	5.87493	0.097803	0.0602344	2.04278	0.84159
ACSF2	4.72436	0.025398	0.015642	103.383	-1.63235
ACSF2	3.85668	0.0401564	0.0247313	-150.865	0.47289
ACSF2	-3.85668	0.0401564	0.0247313	150.865	-7.24047
ACSF2	-4.72436	0.025398	0.015642	-103.383	-11.0811
ACSF2	-5.87493	0.097803	0.0602344	-2.04278	-10.9083
ACSF2	-13.831	0.0453624	0.0279375	-34.7548	-20.1663
ACSF3	Inf	4.27683	0.93259	7.35449e-18	#VALUE!
ACSF3	19.6107	0.0202953	0.00885104	94.9998	9.43569
ACSF3	9.46181	0.036592	0.0159582	26.0537	3.77705
ACSF3	5.20128	0.0581112	0.025343	-100.488	1.65313
ACSF3	4.42786	0.0395716	0.0172577	-93.0017	0.571744
ACSF3	-4.42786	0.0395716	0.0172577	93.0017	-8.28398
ACSF3	-5.20128	0.0581112	0.025343	100.488	-8.74943
ACSF3	-9.46181	0.036592	0.0159582	-26.0537	-15.1466
ACSF3	-19.6107	0.0202953	0.00885104	-94.9998	-29.7858
ACSL1	Inf	5.77594	0.937645	-3.04423e-17	#VALUE!
ACSL1	21.8894	0.048318	0.0156875	-85.528	22.0898
ACSL1	12.6442	0.0843685	0.0273921	21.2318	6.89845
ACSL1	5.32793	0.0568835	0.0184685	123.956	-1.50659
ACSL1	4.21723	0.00248447	0.00080664	10.5104	-0.905895
ACSL1	-4.21723	0.00248447	0.00080664	-10.5104	-9.34035
ACSL1	-5.32793	0.0568835	0.0184685	-123.956	-12.1624
ACSL1	-12.6442	0.0843685	0.0273921	-21.2318	-18.3899
ACSL1	-21.8894	0.048318	0.0156875	85.528	-21.6889
ACSL3	Inf	8.55761	0.884191	-1.57601e-17	#VALUE!
ACSL3	22.899	0.198773	0.0410754	-89.7972	23.6108
ACSL3	12.8844	0.154283	0.0318816	-12.7166	8.33952
ACSL3	5.60307	0.153939	0.0318106	125.782	-1.35461
ACSL3	4.38444	0.0534311	0.0110412	100.492	-1.83945
ACSL3	-4.38444	0.0534311	0.0110412	-100.492	-10.6083
ACSL3	-5.60307	0.153939	0.0318106	-125.782	-12.5607
ACSL3	-12.8844	0.154283	0.0318816	12.7166	-17.4293
ACSL3	-22.899	0.198773	0.0410754	89.7972	-22.1871
ACSL4	Inf	7.33355	0.848334	-9.27761e-17	#VALUE!
ACSL4	20.9704	0.240998	0.0557567	-120.853	23.0102
ACSL4	11.9511	0.206482	0.047771	-38.3476	8.22414
ACSL4	5.61523	0.129711	0.0300096	117.973	-1.22489
ACSL4	4.36293	0.0783561	0.0181282	68.871	-1.47173
ACSL4	-4.36293	0.0783561	0.0181282	-68.871	-10.1976
ACSL4	-5.61523	0.129711	0.0300096	-117.973	-12.4554
ACSL4	-11.9511	0.206482	0.047771	38.3476	-15.678
ACSL4	-20.9704	0.240998	0.0557567	120.853	-18.9306
ACSL5	Inf	3.28947	0.831521	-4.74472e-17	#VALUE!
ACSL5	25.4347	0.0731062	0.03696	10.9372	19.662
ACSL5	10.5791	0.033236	0.016803	-178.306	10.8188
ACSL5	5.9213	0.160772	0.0812808	14.5111	0.682624
ACSL5	4.41793	0.0661339	0.033435	-101.812	0.667373
ACSL5	-4.41793	0.0661339	0.033435	101.812	-8.16849
ACSL5	-5.9213	0.160772	0.0812808	-14.5111	-11.16
ACSL5	-10.5791	0.033236	0.016803	178.306	-10.3393
ACSL5	-25.4347	0.0731062	0.03696	-10.9372	-31.2075
ACSL6	Inf	8.08713	0.909336	2.30386e-17	#VALUE!
ACSL6	18.1597	0.0417117	0.00938033	143.957	5.89798
ACSL6	5.79717	0.182432	0.0410261	139.373	-1.44719
ACSL6	5.59839	0.0915979	0.020599	157.895	-1.85705
ACSL6	4.20432	0.0874171	0.0196588	8.74896	-0.897855
ACSL6	-4.20432	0.0874171	0.0196588	-8.74896	-9.3065
ACSL6	-5.59839	0.0915979	0.020599	-157.895	-13.0538
ACSL6	-5.79717	0.182432	0.0410261	-139.373	-13.0415
ACSL6	-18.1597	0.0417117	0.00938033	-143.957	-30.4213
ACSM5	Inf	2.33684	0.64887	-2.38718e-16	#VALUE!
ACSM5	24.457	0.220656	0.122539	12.4406	18.6119
ACSM5	11.6839	0.176328	0.097922	83.0701	3.98783
ACSM5	6.35735	0.0930215	0.0516584	-80.2688	2.77484
ACSM5	3.38517	0.142275	0.0790107	39.9713	-1.99069
ACSM5	-3.38517	0.142275	0.0790107	-39.9713	-8.76103
ACSM5	-6.35735	0.0930215	0.0516584	80.2688	-9.93986
ACSM5	-11.6839	0.176328	0.097922	-83.0701	-19.3799
ACSM5	-24.457	0.220656	0.122539	-12.4406	-30.3022
ACSS1	Inf	5.37663	0.821468	3.02993e-17	#VALUE!
ACSS1	19.8451	0.125619	0.0383853	103.459	9.14185
ACSS1	11.6618	0.289039	0.0883215	138.602	2.17196
ACSS1	7.0156	0.121685	0.0371833	179.088	-1.47442
ACSS1	3.34035	0.0479168	0.0146419	170.565	-3.24228
ACSS1	-3.34035	0.0479168	0.0146419	-170.565	-9.92297
ACSS1	-7.0156	0.121685	0.0371833	-179.088	-15.5056
ACSS1	-11.6618	0.289039	0.0883215	-138.602	-21.1516
ACSS1	-19.8451	0.125619	0.0383853	-103.459	-30.5483
ACSS2	Inf	4.45246	0.930381	6.09162e-17	#VALUE!
ACSS2	17.8357	0.0784326	0.0327783	175.457	4.1429
ACSS2	11.1218	0.0458647	0.0191677	-90.9997	8.93319
ACSS2	6.35268	0.00227986	0.000952792	128.075	-0.907375
ACSS2	2.76365	0.0400077	0.0167199	-36.8209	-1.95368
ACSS2	-2.76365	0.0400077	0.0167199	36.8209	-7.48099
ACSS2	-6.35268	0.00227986	0.000952792	-128.075	-13.6127
ACSS2	-11.1218	0.0458647	0.0191677	90.9997	-13.3105
ACSS2	-17.8357	0.0784326	0.0327783	-175.457	-31.5284
ACSS3	Inf	5.5194	0.8208	-8.99584e-18	#VALUE!
ACSS3	Inf	0.877716	0.261054	180	#VALUE!
ACSS3	Inf	0.000870812	0.000259	-1.20265e-14	#VALUE!
ACSS3	12.2824	0.0871479	0.0259199	-177.909	13.3522
ACSS3	5.28703	0.0384109	0.0114243	127.077	-1.57925
ACSS3	2.84051	0.0376536	0.0111991	-170.902	-0.811025
ACSS3	-2.84051	0.0376536	0.0111991	170.902	-6.49204
ACSS3	-5.28703	0.0384109	0.0114243	-127.077	-12.1533
ACSS3	-12.2824	0.0871479	0.0259199	177.909	-11.2125
ACTA2	Inf	3.97218	0.887334	1.67902e-17	#VALUE!
ACTA2	11.0069	0.0400168	0.0178785	-89.8428	8.7538
ACTA2	6.46437	0.122943	0.0549276	-28.0119	1.96737
ACTA2	3.74685	0.0349715	0.0156244	79.0879	-2.07629
ACTA2	3.23659	0.0542446	0.0242351	34.3786	-2.0725
ACTA2	-3.23659	0.0542446	0.0242351	-34.3786	-8.54567
ACTA2	-3.74685	0.0349715	0.0156244	-79.0879	-9.56999
ACTA2	-6.46437	0.122943	0.0549276	28.0119	-10.9614
ACTA2	-11.0069	0.0400168	0.0178785	89.8428	-13.26
ACTA2.AS1	Inf	2.31416	0.70854	5.8802e-17	#VALUE!
ACTA2.AS1	20.8774	0.157715	0.096577	56.8906	12.5782
ACTA2.AS1	11.4833	0.244682	0.149832	108.08	3.03572
ACTA2.AS1	4.88164	0.0249716	0.0152914	-26.2975	0.238234
ACTA2.AS1	3.33982	0.0485989	0.0297597	167.865	-3.21751
ACTA2.AS1	-3.33982	0.0485989	0.0297597	-167.865	-9.89716
ACTA2.AS1	-4.88164	0.0249716	0.0152914	26.2975	-9.52504
ACTA2.AS1	-11.4833	0.244682	0.149832	-108.08	-19.9308
ACTA2.AS1	-20.8774	0.157715	0.096577	-56.8906	-29.1767
ACTB	Inf	9.20438	0.898744	-7.82496e-18	#VALUE!
ACTB	33.05	0.104463	0.0204001	-110.82	38.2239
ACTB	5.82448	0.226365	0.044206	11.079	0.645236
ACTB	3.80222	0.0877897	0.0171441	157.481	-2.86106
ACTB	3.19943	0.0998813	0.0195054	153.201	-3.16212
ACTB	-3.19943	0.0998813	0.0195054	-153.201	-9.56097
ACTB	-3.80222	0.0877897	0.0171441	-157.481	-10.4655
ACTB	-5.82448	0.226365	0.044206	-11.079	-11.0037
ACTB	-33.05	0.104463	0.0204001	110.82	-27.8761
ACTG1	Inf	9.05618	0.916566	8.80746e-18	#VALUE!
ACTG1	22.3028	0.14504	0.0293587	-122.754	24.9076
ACTG1	10.7537	0.0889633	0.0180077	-113.174	9.13438
ACTG1	6.72333	0.10634	0.0215252	-56.9613	2.78714
ACTG1	2.51964	0.071844	0.0145425	50.5727	-2.83432
ACTG1	-2.51964	0.071844	0.0145425	-50.5727	-7.87359
ACTG1	-6.72333	0.10634	0.0215252	56.9613	-10.6595
ACTG1	-10.7537	0.0889633	0.0180077	113.174	-12.373
ACTG1	-22.3028	0.14504	0.0293587	122.754	-19.6979
ACTG1P18	Inf	1.54075	0.498188	-1.21139e-16	#VALUE!
ACTG1P18	20.76	0.232594	0.150415	66.6779	11.9149
ACTG1P18	11.3295	0.225908	0.146091	75.6061	3.95008
ACTG1P18	4.49121	0.0876112	0.0566567	178.565	-2.73649
ACTG1P18	3.52605	0.229865	0.14865	172.891	-3.16734
ACTG1P18	-3.52605	0.229865	0.14865	-172.891	-10.2194
ACTG1P18	-4.49121	0.0876112	0.0566567	-178.565	-11.7189
ACTG1P18	-11.3295	0.225908	0.146091	-75.6061	-18.7088
ACTG1P18	-20.76	0.232594	0.150415	-66.6779	-29.6051
ACTL6A	Inf	3.05074	0.917905	1.50146e-17	#VALUE!
ACTL6A	25.6023	0.0786173	0.0473086	38.7214	17.8486
ACTL6A	12.3645	0.00894786	0.00538445	56.05	5.43937
ACTL6A	7.84299	0.0204156	0.0122853	98.6675	0.693415
ACTL6A	3.10997	0.0284441	0.0171165	52.3002	-2.34184
ACTL6A	-3.10997	0.0284441	0.0171165	-52.3002	-8.56178
ACTL6A	-7.84299	0.0204156	0.0122853	-98.6675	-14.9926
ACTL6A	-12.3645	0.00894786	0.00538445	-56.05	-19.2895
ACTL6A	-25.6023	0.0786173	0.0473086	-38.7214	-33.3561
ACTL6B	Inf	4.81025	0.743171	0	#VALUE!
ACTL6B	24.1639	0.338604	0.104627	-108.878	26.472
ACTL6B	11.9867	0.274969	0.0849639	-41.7422	8.37655
ACTL6B	8.86958	0.161471	0.0498938	102.16	1.35259
ACTL6B	2.54334	0.0561309	0.0173442	95.3026	-3.12995
ACTL6B	-2.54334	0.0561309	0.0173442	-95.3026	-8.21664
ACTL6B	-8.86958	0.161471	0.0498938	-102.16	-16.3866
ACTL6B	-11.9867	0.274969	0.0849639	41.7422	-15.5968
ACTL6B	-24.1639	0.338604	0.104627	108.878	-21.8558
ACTN1	Inf	6.06195	0.880404	4.49852e-17	#VALUE!
ACTN1	23.1563	0.099778	0.0289824	103.231	11.5161
ACTN1	11.7319	0.261401	0.0759287	146.715	1.95067
ACTN1	4.17081	0.0110984	0.00322373	-100.404	0.334047
ACTN1	3.24412	0.0394581	0.0114614	-167.02	-0.250795
ACTN1	-3.24412	0.0394581	0.0114614	167.02	-6.73903
ACTN1	-4.17081	0.0110984	0.00322373	100.404	-8.00757
ACTN1	-11.7319	0.261401	0.0759287	-146.715	-21.5131
ACTN1	-23.1563	0.099778	0.0289824	-103.231	-34.7964
ACTN2	Inf	5.63402	0.959628	3.78598e-18	#VALUE!
ACTN2	7.56081	0.0200475	0.00682929	67.2616	1.14816
ACTN2	4.48935	0.0255843	0.00871543	172.987	-2.66787
ACTN2	3.76179	0.041569	0.0141607	-178.633	0.628407
ACTN2	3.22827	0.0313113	0.0106664	-150.322	-0.423731
ACTN2	-3.22827	0.0313113	0.0106664	150.322	-6.88027
ACTN2	-3.76179	0.041569	0.0141607	178.633	-6.89517
ACTN2	-4.48935	0.0255843	0.00871543	-172.987	-11.6466
ACTN2	-7.56081	0.0200475	0.00682929	-67.2616	-13.9734
ACTN4	Inf	6.37427	0.884726	-6.36945e-17	#VALUE!
ACTN4	31.1785	0.231306	0.064209	-169.229	40.8349
ACTN4	7.4721	0.120255	0.033382	104.165	0.310064
ACTN4	4.67997	0.0215607	0.00598511	4.30966	-0.376053
ACTN4	3.21634	0.0421394	0.0116976	150.291	-3.1264
ACTN4	-3.21634	0.0421394	0.0116976	-150.291	-9.55908
ACTN4	-4.67997	0.0215607	0.00598511	-4.30966	-9.736
ACTN4	-7.4721	0.120255	0.033382	-104.165	-14.6341
ACTN4	-31.1785	0.231306	0.064209	169.229	-21.522
ACTR10	Inf	5.93237	0.79803	-3.10429e-17	#VALUE!
ACTR10	21.6515	0.269283	0.0724485	-114.397	23.5317
ACTR10	11.9175	0.234139	0.0629933	-49.4165	8.55334
ACTR10	5.19261	0.233213	0.0627441	93.7863	-1.16016
ACTR10	4.39468	0.0140666	0.00378451	76.0119	-1.53323
ACTR10	-4.39468	0.0140666	0.00378451	-76.0119	-10.3226
ACTR10	-5.19261	0.233213	0.0627441	-93.7863	-11.5454
ACTR10	-11.9175	0.234139	0.0629933	49.4165	-15.2816
ACTR10	-21.6515	0.269283	0.0724485	114.397	-19.7713
ACTR1A	Inf	7.81839	0.854245	-1.79186e-16	#VALUE!
ACTR1A	Inf	0.567708	0.124057	180	#VALUE!
ACTR1A	24.1881	0.203786	0.0445317	-117.34	27.0721
ACTR1A	11.1509	0.10698	0.0233776	-90.547	8.95557
ACTR1A	4.90336	0.0685507	0.0149798	-39.1845	0.437066
ACTR1A	2	0.0076658	0.00167515	180	-4
ACTR1A	-4.90336	0.0685507	0.0149798	39.1845	-9.36965
ACTR1A	-11.1509	0.10698	0.0233776	90.547	-13.3462
ACTR1A	-24.1881	0.203786	0.0445317	117.34	-21.3041
ACTR1B	Inf	6.76377	0.861583	2.45037e-20	#VALUE!
ACTR1B	22.9751	0.208046	0.0530027	-126.038	26.0189
ACTR1B	11.9771	0.212113	0.0540388	-74.8847	9.46852
ACTR1B	7.96102	0.092664	0.0236075	-61.7131	4.32574
ACTR1B	2.59228	0.0304908	0.00776798	151.688	-3.5
ACTR1B	-2.59228	0.0304908	0.00776798	-151.688	-8.68455
ACTR1B	-7.96102	0.092664	0.0236075	61.7131	-11.5963
ACTR1B	-11.9771	0.212113	0.0540388	74.8847	-14.4857
ACTR1B	-22.9751	0.208046	0.0530027	126.038	-19.9314
ACTR2	Inf	7.45207	0.94654	-3.07142e-17	#VALUE!
ACTR2	10.2397	0.0427194	0.0108522	38.8394	4.13497
ACTR2	5.26398	0.0858544	0.0218099	54.7253	-0.536219
ACTR2	3.69709	0.0438019	0.0111272	-159.867	0.338874
ACTR2	3.26503	0.0380697	0.009671	-117.327	-0.670875
ACTR2	-3.26503	0.0380697	0.009671	117.327	-7.20093
ACTR2	-3.69709	0.0438019	0.0111272	159.867	-7.05531
ACTR2	-5.26398	0.0858544	0.0218099	-54.7253	-11.0642
ACTR2	-10.2397	0.0427194	0.0108522	-38.8394	-16.3444
ACTR3	Inf	7.17775	0.90625	1.58141e-17	#VALUE!
ACTR3	21.5571	0.0850415	0.0214744	-105.612	22.8812
ACTR3	12.1895	0.0348231	0.0087934	-64.5553	9.37533
ACTR3	5.38631	0.200336	0.0505883	109.266	-1.24853
ACTR3	4.36583	0.0510636	0.0128944	70.8585	-1.49349
ACTR3	-4.36583	0.0510636	0.0128944	-70.8585	-10.2252
ACTR3	-5.38631	0.200336	0.0505883	-109.266	-12.0211
ACTR3	-12.1895	0.0348231	0.0087934	64.5553	-15.0037
ACTR3	-21.5571	0.0850415	0.0214744	105.612	-20.2329
ACTR3B	Inf	5.36907	0.931081	-2.97357e-17	#VALUE!
ACTR3B	26.0837	0.0943679	0.0327297	-81.7278	27.0053
ACTR3B	11.4134	0.0622244	0.0215814	-47.8445	7.93025
ACTR3B	5.19725	0.0131377	0.00455657	168.135	-2.23008
ACTR3B	2.90878	0.0289805	0.0100514	-44.1707	-1.73432
ACTR3B	-2.90878	0.0289805	0.0100514	44.1707	-7.55189
ACTR3B	-5.19725	0.0131377	0.00455657	-168.135	-12.6246
ACTR3B	-11.4134	0.0622244	0.0215814	47.8445	-14.8965
ACTR3B	-26.0837	0.0943679	0.0327297	81.7278	-25.1621
ACTR3C	Inf	2.72794	0.809861	-1.18899e-16	#VALUE!
ACTR3C	20.4532	0.132823	0.0788638	14.1587	14.6488
ACTR3C	11.8329	0.0902248	0.0535713	85.6042	4.01916
ACTR3C	5.71433	0.0428249	0.0254274	-55.0938	1.58884
ACTR3C	4.34272	0.0543596	0.0322762	-164.193	1.32339
ACTR3C	-4.34272	0.0543596	0.0322762	164.193	-7.36204
ACTR3C	-5.71433	0.0428249	0.0254274	55.0938	-9.83982
ACTR3C	-11.8329	0.0902248	0.0535713	-85.6042	-19.6466
ACTR3C	-20.4532	0.132823	0.0788638	-14.1587	-26.2577
ACTR5	Inf	3.00596	0.911911	-1.52547e-17	#VALUE!
ACTR5	22.1253	0.0471756	0.0286231	-141.818	25.8412
ACTR5	11.361	0.0395337	0.0239865	-68.5806	8.52532
ACTR5	5.6971	0.0257017	0.0155941	13.3194	0.486314
ACTR5	4.25936	0.0327744	0.0198854	37.9128	-1.18921
ACTR5	-4.25936	0.0327744	0.0198854	-37.9128	-9.70792
ACTR5	-5.6971	0.0257017	0.0155941	-13.3194	-10.9079
ACTR5	-11.361	0.0395337	0.0239865	68.5806	-14.1967
ACTR5	-22.1253	0.0471756	0.0286231	141.818	-18.4093
ACTR6	Inf	5.58441	0.740891	-1.58293e-18	#VALUE!
ACTR6	20.5547	0.259376	0.0688235	-123.329	22.5963
ACTR6	11.024	0.422521	0.112113	-71.047	8.19957
ACTR6	4.63934	0.0187918	0.00498628	-71.0248	0.554639
ACTR6	3.45046	0.275819	0.0731866	-0.0849055	-1.54873
ACTR6	-3.45046	0.275819	0.0731866	0.0849055	-8.44964
ACTR6	-4.63934	0.0187918	0.00498628	71.0248	-8.72404
ACTR6	-11.024	0.422521	0.112113	71.047	-13.8483
ACTR6	-20.5547	0.259376	0.0688235	123.329	-18.513
ACTR8	Inf	5.51727	0.949079	2.03654e-17	#VALUE!
ACTR8	25.3256	0.0705189	0.0242613	-49.4759	23.8061
ACTR8	13.7638	0.0213995	0.00736225	-11.5948	9.20713
ACTR8	5.83864	0.0479984	0.0165133	116.511	-1.051
ACTR8	2.29291	0.0080928	0.00278424	97.5807	-3.3286
ACTR8	-2.29291	0.0080928	0.00278424	-97.5807	-7.91442
ACTR8	-5.83864	0.0479984	0.0165133	-116.511	-12.7283
ACTR8	-13.7638	0.0213995	0.00736225	11.5948	-18.3205
ACTR8	-25.3256	0.0705189	0.0242613	49.4759	-26.845
ACTRT3	Inf	0.866514	0.542963	4.80721e-17	#VALUE!
ACTRT3	Inf	0.534648	0.670027	1.72081e-16	#VALUE!
ACTRT3	Inf	0.00471272	0.00590604	-180	#VALUE!
ACTRT3	13.2815	0.0512809	0.0642659	-9.08368	8.61665
ACTRT3	6.01718	0.0182847	0.0229146	-126.488	3.13135
ACTRT3	3.32717	0.0254464	0.0318897	5.71763	-1.72568
ACTRT3	-3.32717	0.0254464	0.0318897	-5.71763	-8.38001
ACTRT3	-6.01718	0.0182847	0.0229146	126.488	-8.90302
ACTRT3	-13.2815	0.0512809	0.0642659	9.08368	-17.9464
ACVR1	Inf	3.81713	0.893179	-3.78807e-18	#VALUE!
ACVR1	24.5531	0.10631	0.0497512	81.2399	14.0123
ACVR1	12.423	0.0917988	0.0429604	136.277	2.72031
ACVR1	3.23831	0.0131028	0.00613189	-140.389	-0.498842
ACVR1	2.54593	0.0170463	0.00797741	-96.3293	-1.77283
ACVR1	-2.54593	0.0170463	0.00797741	96.3293	-6.86468
ACVR1	-3.23831	0.0131028	0.00613189	140.389	-6.97546
ACVR1	-12.423	0.0917988	0.0429604	-136.277	-22.1257
ACVR1	-24.5531	0.10631	0.0497512	-81.2399	-35.0939
ACVR1B	Inf	5.45848	0.910654	-3.46828e-17	#VALUE!
ACVR1B	28.477	0.0555019	0.0185191	-117.488	32.7706
ACVR1B	8.30345	0.0648044	0.021623	50.0501	2.14903
ACVR1B	4.58072	0.0845953	0.0282266	-70.1082	0.472792
ACVR1B	3.23867	0.0628685	0.0209771	155.726	-3.16229
ACVR1B	-3.23867	0.0628685	0.0209771	-155.726	-9.63963
ACVR1B	-4.58072	0.0845953	0.0282266	70.1082	-8.68865
ACVR1B	-8.30345	0.0648044	0.021623	-50.0501	-14.4579
ACVR1B	-28.477	0.0555019	0.0185191	117.488	-24.1834
ACVR1C	Inf	3.58375	0.874206	3.2876e-17	#VALUE!
ACVR1C	25.1146	0.00347604	0.00169586	38.6857	17.4158
ACVR1C	12.8364	0.0119979	0.00585344	-13.0183	8.30056
ACVR1C	5.38144	0.153838	0.0750534	102.562	-1.1517
ACVR1C	4.30973	0.088531	0.0431918	55.5231	-1.35497
ACVR1C	-4.30973	0.088531	0.0431918	-55.5231	-9.97442
ACVR1C	-5.38144	0.153838	0.0750534	-102.562	-11.9146
ACVR1C	-12.8364	0.0119979	0.00585344	13.0183	-17.3722
ACVR1C	-25.1146	0.00347604	0.00169586	-38.6857	-32.8134
ACVR2A	Inf	6.00323	0.947489	8.43981e-18	#VALUE!
ACVR2A	21.7741	0.0400587	0.0126449	33.361	14.7563
ACVR2A	10.903	0.0617572	0.0194943	40.3486	4.68103
ACVR2A	7.26283	0.0479163	0.0151253	-28.1681	2.83111
ACVR2A	3.52294	0.0166207	0.00524648	140.882	-2.85572
ACVR2A	-3.52294	0.0166207	0.00524648	-140.882	-9.9016
ACVR2A	-7.26283	0.0479163	0.0151253	28.1681	-11.6946
ACVR2A	-10.903	0.0617572	0.0194943	-40.3486	-17.125
ACVR2A	-21.7741	0.0400587	0.0126449	-33.361	-28.7919
ACVR2B	Inf	2.88885	0.683509	-1.7134e-16	#VALUE!
ACVR2B	23.3405	0.164556	0.0778689	129.776	9.92653
ACVR2B	13.0451	0.199375	0.0943454	-169.634	14.1921
ACVR2B	5.51064	0.24238	0.114696	-62.1026	1.46127
ACVR2B	4.40485	0.0625105	0.0295804	-72.4487	0.291315
ACVR2B	-4.40485	0.0625105	0.0295804	72.4487	-8.51839
ACVR2B	-5.51064	0.24238	0.114696	62.1026	-9.56002
ACVR2B	-13.0451	0.199375	0.0943454	169.634	-11.8982
ACVR2B	-23.3405	0.164556	0.0778689	-129.776	-36.7545
ACVRL1	Inf	3.13817	0.833289	-3.24474e-18	#VALUE!
ACVRL1	21.3616	0.0296312	0.0157362	-69.1253	20.4633
ACVRL1	10.664	0.0465963	0.0247458	175.385	0.468698
ACVRL1	3.72833	0.124001	0.0658531	17.9337	-1.4574
ACVRL1	3.22988	0.113688	0.0603759	61.1626	-2.31886
ACVRL1	-3.22988	0.113688	0.0603759	-61.1626	-8.77862
ACVRL1	-3.72833	0.124001	0.0658531	-17.9337	-8.91406
ACVRL1	-10.664	0.0465963	0.0247458	-175.385	-20.8592
ACVRL1	-21.3616	0.0296312	0.0157362	69.1253	-22.2598
ACYP1	Inf	3.13127	0.652668	-6.56171e-17	#VALUE!
ACYP1	22.2424	0.299513	0.124858	-116.062	24.4132
ACYP1	11.3983	0.321415	0.133989	-57.6283	8.22287
ACYP1	6.67647	0.0573979	0.0239275	-76.9265	3.10313
ACYP1	4.12297	0.154862	0.0645573	-0.539687	-0.870854
ACYP1	-4.12297	0.154862	0.0645573	0.539687	-9.11678
ACYP1	-6.67647	0.0573979	0.0239275	76.9265	-10.2498
ACYP1	-11.3983	0.321415	0.133989	57.6283	-14.5736
ACYP1	-22.2424	0.299513	0.124858	116.062	-20.0715
ACYP2	Inf	4.65738	0.837267	9.45427e-17	#VALUE!
ACYP2	20.366	0.183822	0.0660923	-147.667	23.7198
ACYP2	11.3652	0.13183	0.0473988	-83.8408	9.01211
ACYP2	5.38921	0.131543	0.0472954	107.837	-1.22511
ACYP2	4.59176	0.00541341	0.00194636	179.524	-2.69805
ACYP2	-4.59176	0.00541341	0.00194636	-179.524	-11.8816
ACYP2	-5.38921	0.131543	0.0472954	-107.837	-12.0035
ACYP2	-11.3652	0.13183	0.0473988	83.8408	-13.7184
ACYP2	-20.366	0.183822	0.0660923	147.667	-17.0121
ADA	Inf	1.21345	0.698245	9.06602e-17	#VALUE!
ADA	Inf	0.0615112	0.0707897	180	#VALUE!
ADA	9.28429	0.0885121	0.101863	44.217	3.14394
ADA	6.0269	0.0112136	0.0129051	-163.662	3.76684
ADA	3.1799	0.0712157	0.081958	151.729	-3.16033
ADA	2	0.121014	0.139268	1.30871e-15	-3
ADA	-3.1799	0.0712157	0.081958	-151.729	-9.52012
ADA	-6.0269	0.0112136	0.0129051	163.662	-8.28696
ADA	-9.28429	0.0885121	0.101863	-44.217	-15.4246
ADA2	Inf	2.77633	0.681581	1.18501e-16	#VALUE!
ADA2	19.6634	0.0852482	0.0418563	34.8705	12.7588
ADA2	5.72617	0.266874	0.131033	-0.123856	0.728136
ADA2	4.94443	0.12792	0.0628077	162.559	-2.28825
ADA2	4.35003	0.168478	0.0827216	-93.9121	0.484814
ADA2	-4.35003	0.168478	0.0827216	93.9121	-8.21525
ADA2	-4.94443	0.12792	0.0628077	-162.559	-12.1771
ADA2	-5.72617	0.266874	0.131033	0.123856	-10.7242
ADA2	-19.6634	0.0852482	0.0418563	-34.8705	-26.5681
ADAL	Inf	3.9802	0.904296	-1.58499e-17	#VALUE!
ADAL	21.2502	0.062608	0.0284489	-117.269	23.1724
ADAL	7.75793	0.00501782	0.00228008	144.995	-0.366684
ADAL	4.60915	0.122301	0.0555733	84.8488	-1.47718
ADAL	4.07297	0.0206895	0.00940124	171.444	-2.86671
ADAL	-4.07297	0.0206895	0.00940124	-171.444	-11.0127
ADAL	-4.60915	0.122301	0.0555733	-84.8488	-10.6955
ADAL	-7.75793	0.00501782	0.00228008	-144.995	-15.8826
ADAL	-21.2502	0.062608	0.0284489	117.269	-19.328
ADAM10	Inf	6.99386	0.950721	1.51544e-17	#VALUE!
ADAM10	23.9835	0.0241652	0.00656987	42.2738	16.1671
ADAM10	5.05389	0.0832729	0.0226397	119.01	-1.61685
ADAM10	4.2868	0.0423131	0.0115038	61.5687	-1.44634
ADAM10	2.61192	0.0315063	0.00856572	-73.8635	-1.85218
ADAM10	-2.61192	0.0315063	0.00856572	73.8635	-7.07601
ADAM10	-4.2868	0.0423131	0.0115038	-61.5687	-10.02
ADAM10	-5.05389	0.0832729	0.0226397	-119.01	-11.7246
ADAM10	-23.9835	0.0241652	0.00656987	-42.2738	-31.7998
ADAM11	Inf	6.22916	0.891311	-6.08173e-17	#VALUE!
ADAM11	23.5395	0.17109	0.0489615	-141.814	27.8123
ADAM11	11.092	0.0922905	0.0264111	-137.633	10.3326
ADAM11	7.99794	0.0540356	0.0154636	-57.8505	4.28318
ADAM11	4.98205	0.0623857	0.0178531	21.4104	-0.314253
ADAM11	-4.98205	0.0623857	0.0178531	-21.4104	-10.2783
ADAM11	-7.99794	0.0540356	0.0154636	57.8505	-11.7127
ADAM11	-11.092	0.0922905	0.0264111	137.633	-11.8514
ADAM11	-23.5395	0.17109	0.0489615	141.814	-19.2667
ADAM15	Inf	4.50712	0.908492	-1.69468e-17	#VALUE!
ADAM15	8.58561	0.0424855	0.0171274	9.21909	3.36574
ADAM15	5.96589	0.0388198	0.0156496	-4.60615	1.04223
ADAM15	4.52378	0.0787288	0.0317384	-80.1647	0.531129
ADAM15	3.83622	0.0669552	0.0269921	75.0698	-1.96374
ADAM15	-3.83622	0.0669552	0.0269921	-75.0698	-9.63617
ADAM15	-4.52378	0.0787288	0.0317384	80.1647	-8.51642
ADAM15	-5.96589	0.0388198	0.0156496	4.60615	-10.8896
ADAM15	-8.58561	0.0424855	0.0171274	-9.21909	-13.8055
ADAM17	Inf	5.01481	0.670349	2.10467e-16	#VALUE!
ADAM17	Inf	1.12364	0.300403	-180	#VALUE!
ADAM17	Inf	0.917084	0.245181	1.37616e-14	#VALUE!
ADAM17	12.0429	0.15388	0.0411394	-175.934	12.9283
ADAM17	4.06569	0.0397138	0.0106174	-28.7846	-0.609234
ADAM17	3.40097	0.0190839	0.00510204	-14.2086	-1.4648
ADAM17	-3.40097	0.0190839	0.00510204	14.2086	-8.26674
ADAM17	-4.06569	0.0397138	0.0106174	28.7846	-8.7406
ADAM17	-12.0429	0.15388	0.0411394	175.934	-11.1575
ADAM19	Inf	3.70241	0.851938	-5.32652e-17	#VALUE!
ADAM19	21.94	0.0706325	0.0325056	120.236	9.61227
ADAM19	11.4399	0.157239	0.0723628	158.405	1.4062
ADAM19	4.03223	0.0316686	0.0145742	-152.758	0.743214
ADAM19	3.79943	0.0621879	0.0286193	-25.5676	-0.93073
ADAM19	-3.79943	0.0621879	0.0286193	25.5676	-8.52959
ADAM19	-4.03223	0.0316686	0.0145742	152.758	-7.32124
ADAM19	-11.4399	0.157239	0.0723628	-158.405	-21.4737
ADAM19	-21.94	0.0706325	0.0325056	-120.236	-34.2678
ADAM1A	Inf	2.42499	0.76249	-2.88235e-17	#VALUE!
ADAM1A	22.2807	0.0819364	0.0515266	73.7832	12.7142
ADAM1A	11.887	0.194401	0.122251	122.682	2.83611
ADAM1A	5.06907	0.0916823	0.0576555	-73.43	1.10301
ADAM1A	3.63059	0.00966292	0.00607664	131.782	-2.69842
ADAM1A	-3.63059	0.00966292	0.00607664	-131.782	-9.9596
ADAM1A	-5.06907	0.0916823	0.0576555	73.43	-9.03512
ADAM1A	-11.887	0.194401	0.122251	-122.682	-20.9379
ADAM1A	-22.2807	0.0819364	0.0515266	-73.7832	-31.8473
ADAM20	Inf	2.55389	0.732814	-1.17276e-16	#VALUE!
ADAM20	21.7087	0.181161	0.103965	63.4536	12.8823
ADAM20	11.5919	0.160459	0.092084	80.7806	3.99082
ADAM20	6.237	0.0190054	0.0109068	-10.0354	1.41086
ADAM20	3.23662	0.104953	0.0602306	-166.315	-0.268103
ADAM20	-3.23662	0.104953	0.0602306	166.315	-6.74135
ADAM20	-6.237	0.0190054	0.0109068	10.0354	-11.0631
ADAM20	-11.5919	0.160459	0.092084	-80.7806	-19.1931
ADAM20	-21.7087	0.181161	0.103965	-63.4536	-30.5351
ADAM21	Inf	1.54482	0.610258	0	#VALUE!
ADAM21	21.8497	0.153767	0.121486	73.0083	12.4186
ADAM21	11.7119	0.189353	0.149602	90.5964	3.7645
ADAM21	7.35358	0.070496	0.0556967	25.652	1.82959
ADAM21	3.24666	0.0796853	0.0629568	-146.246	-0.43442
ADAM21	-3.24666	0.0796853	0.0629568	146.246	-6.92774
ADAM21	-7.35358	0.070496	0.0556967	-25.652	-12.8776
ADAM21	-11.7119	0.189353	0.149602	-90.5964	-19.6592
ADAM21	-21.8497	0.153767	0.121486	-73.0083	-31.2808
ADAM22	Inf	8.34237	0.950544	7.65394e-18	#VALUE!
ADAM22	20.0879	0.0453274	0.0103294	-96.5027	20.4727
ADAM22	6.37974	0.0746583	0.0170134	-127.188	3.63371
ADAM22	4.40333	0.0332652	0.00758059	66.6355	-1.41172
ADAM22	3.79546	0.0637709	0.0145323	-75.5676	-0.407829
ADAM22	-3.79546	0.0637709	0.0145323	75.5676	-7.99876
ADAM22	-4.40333	0.0332652	0.00758059	-66.6355	-10.2184
ADAM22	-6.37974	0.0746583	0.0170134	127.188	-9.12577
ADAM22	-20.0879	0.0453274	0.0103294	96.5027	-19.7031
ADAM23	Inf	6.723	0.944152	1.53731e-17	#VALUE!
ADAM23	21.7485	0.0559429	0.0157128	-113.121	23.5824
ADAM23	6.02298	0.0491087	0.0137933	165.393	-1.74413
ADAM23	4.06514	0.0645247	0.0181232	-8.29469	-0.841196
ADAM23	3.611	0.0292621	0.00821891	-172.128	0.337542
ADAM23	-3.611	0.0292621	0.00821891	172.128	-6.88447
ADAM23	-4.06514	0.0645247	0.0181232	8.29469	-8.97148
ADAM23	-6.02298	0.0491087	0.0137933	-165.393	-13.7901
ADAM23	-21.7485	0.0559429	0.0157128	113.121	-19.9146
ADAM28	Inf	3.2559	0.674839	3.06687e-17	#VALUE!
ADAM28	12.2318	0.190635	0.0790243	57.0782	5.29245
ADAM28	7.73443	0.334816	0.138792	53.8934	1.57655
ADAM28	6.16237	0.199044	0.0825104	130.952	-1.07923
ADAM28	3.67089	0.0599078	0.0248337	-122.206	-0.0829907
ADAM28	-3.67089	0.0599078	0.0248337	122.206	-7.42477
ADAM28	-6.16237	0.199044	0.0825104	-130.952	-13.404
ADAM28	-7.73443	0.334816	0.138792	-53.8934	-13.8923
ADAM28	-12.2318	0.190635	0.0790243	-57.0782	-19.1712
ADAM32	Inf	4.5121	0.869872	-1.69005e-17	#VALUE!
ADAM32	25.5321	0.12729	0.0490797	28.4869	18.5117
ADAM32	9.74531	0.0413752	0.0159532	-21.9812	5.34035
ADAM32	4.3372	0.117525	0.0453144	89.0281	-1.73539
ADAM32	2.5022	0.0513019	0.0197807	-158.274	-1.39771
ADAM32	-2.5022	0.0513019	0.0197807	158.274	-6.40211
ADAM32	-4.3372	0.117525	0.0453144	-89.0281	-10.4098
ADAM32	-9.74531	0.0413752	0.0159532	21.9812	-14.1503
ADAM32	-25.5321	0.12729	0.0490797	-28.4869	-32.5524
ADAM33	Inf	1.95251	0.709021	-2.34067e-16	#VALUE!
ADAM33	Inf	0.0585461	0.04252	180	#VALUE!
ADAM33	8.4163	0.163438	0.118699	101.732	1.03795
ADAM33	4.78338	0.0625931	0.0454592	-179.413	2.16728
ADAM33	4.43688	0.0709381	0.0515199	-69.0793	0.288263
ADAM33	2	0.148818	0.108082	180	-4
ADAM33	-4.43688	0.0709381	0.0515199	69.0793	-8.5855
ADAM33	-4.78338	0.0625931	0.0454592	179.413	-7.39949
ADAM33	-8.4163	0.163438	0.118699	-101.732	-15.7947
ADAM9	Inf	6.21986	0.936341	-1.97923e-19	#VALUE!
ADAM9	20.6716	0.0781592	0.0235322	-126.319	22.925
ADAM9	11.7469	0.0290279	0.00873974	-88.9595	9.64965
ADAM9	5.51151	0.0637973	0.0192081	122.101	-1.35782
ADAM9	4.26087	0.0404496	0.0121786	21.2891	-0.991101
ADAM9	-4.26087	0.0404496	0.0121786	-21.2891	-9.51285
ADAM9	-5.51151	0.0637973	0.0192081	-122.101	-12.3808
ADAM9	-11.7469	0.0290279	0.00873974	88.9595	-13.8441
ADAM9	-20.6716	0.0781592	0.0235322	126.319	-18.4182
ADAMTS1	Inf	9.49146	0.608199	2.57687e-16	#VALUE!
ADAMTS1	Inf	5.88584	0.754312	-180	#VALUE!
ADAMTS1	10.1663	0.0181479	0.00232578	81.5209	2.86418
ADAMTS1	5.74583	0.00225331	0.000288778	81.6429	-0.557243
ADAMTS1	2.79271	0.0914542	0.0117205	-12.8775	-2.10739
ADAMTS1	2	0.00484776	0.000621274	2.95909e-14	-3
ADAMTS1	-2.79271	0.0914542	0.0117205	12.8775	-7.69282
ADAMTS1	-5.74583	0.00225331	0.000288778	-81.6429	-12.0489
ADAMTS1	-10.1663	0.0181479	0.00232578	-81.5209	-17.4684
ADAMTS10	Inf	4.08739	0.873963	0	#VALUE!
ADAMTS10	8.81787	0.0154159	0.00659241	29.8535	3.08664
ADAMTS10	5.52816	0.160519	0.0686439	-62.6243	1.48982
ADAMTS10	4.48191	0.055585	0.0237703	-36.4695	-0.0640515
ADAMTS10	3.71944	0.0632074	0.0270299	57.6995	-1.8767
ADAMTS10	-3.71944	0.0632074	0.0270299	-57.6995	-9.31558
ADAMTS10	-4.48191	0.055585	0.0237703	36.4695	-9.02787
ADAMTS10	-5.52816	0.160519	0.0686439	62.6243	-9.5665
ADAMTS10	-8.81787	0.0154159	0.00659241	-29.8535	-14.5491
ADAMTS13	Inf	2.86029	0.704774	-6.93258e-17	#VALUE!
ADAMTS13	23.9704	0.217049	0.106962	153.314	8.76206
ADAMTS13	13.4139	0.156224	0.0769871	-162.74	14.4778
ADAMTS13	5.60142	0.17435	0.0859195	-66.7642	1.64024
ADAMTS13	4.45883	0.0514562	0.0253576	-38.8683	-0.0597592
ADAMTS13	-4.45883	0.0514562	0.0253576	38.8683	-8.97742
ADAMTS13	-5.60142	0.17435	0.0859195	66.7642	-9.5626
ADAMTS13	-13.4139	0.156224	0.0769871	162.74	-12.3501
ADAMTS13	-23.9704	0.217049	0.106962	-153.314	-39.1788
ADAMTS16	Inf	2.0345	0.556191	-2.3077e-16	#VALUE!
ADAMTS16	20.4244	0.239102	0.130731	60.3559	12.0001
ADAMTS16	12.226	0.362602	0.198256	127.281	2.90339
ADAMTS16	4.01063	0.1315	0.0718986	147.609	-2.63383
ADAMTS16	2.78935	0.0785067	0.0429242	-137.8	-1.14296
ADAMTS16	-2.78935	0.0785067	0.0429242	137.8	-6.72165
ADAMTS16	-4.01063	0.1315	0.0718986	-147.609	-10.6551
ADAMTS16	-12.226	0.362602	0.198256	-127.281	-21.5486
ADAMTS16	-20.4244	0.239102	0.130731	-60.3559	-28.8487
ADAMTS17	Inf	3.06774	0.91178	-9.13423e-18	#VALUE!
ADAMTS17	Inf	0.13297	0.0790418	180	#VALUE!
ADAMTS17	16.6726	0.024057	0.0143002	-97.131	16.171
ADAMTS17	4.83923	0.0293444	0.0174432	169.253	-2.43592
ADAMTS17	3.67116	0.0284086	0.0168869	42.8156	-1.76546
ADAMTS17	2	0.000229587	0.000136474	180	-4
ADAMTS17	-3.67116	0.0284086	0.0168869	-42.8156	-9.10778
ADAMTS17	-4.83923	0.0293444	0.0174432	-169.253	-12.1144
ADAMTS17	-16.6726	0.024057	0.0143002	97.131	-17.1742
ADAMTS19	Inf	4.03157	0.960288	-1.08364e-17	#VALUE!
ADAMTS19	13.0475	0.00981114	0.00467388	-115.807	12.2447
ADAMTS19	8.80608	0.00668205	0.00318323	167.173	-0.283191
ADAMTS19	4.38878	0.0367041	0.0174853	33.9823	-1.0255
ADAMTS19	3.79298	0.0301633	0.0143693	103.205	-2.29439
ADAMTS19	-3.79298	0.0301633	0.0143693	-103.205	-9.88036
ADAMTS19	-4.38878	0.0367041	0.0174853	-33.9823	-9.80306
ADAMTS19	-8.80608	0.00668205	0.00318323	-167.173	-17.8954
ADAMTS19	-13.0475	0.00981114	0.00467388	115.807	-13.8503
ADAMTS2	Inf	1.2793	0.489763	-1.0545e-14	#VALUE!
ADAMTS2	40.4274	0.377994	0.289419	-140.856	51.2452
ADAMTS2	15.2388	0.0918546	0.0703305	-79.5305	13.6054
ADAMTS2	5.48293	0.154578	0.118356	16.6266	0.229697
ADAMTS2	3.37779	0.0419653	0.0321316	162.942	-3.15105
ADAMTS2	-3.37779	0.0419653	0.0321316	-162.942	-9.90664
ADAMTS2	-5.48293	0.154578	0.118356	-16.6266	-10.7362
ADAMTS2	-15.2388	0.0918546	0.0703305	79.5305	-16.8723
ADAMTS2	-40.4274	0.377994	0.289419	140.856	-29.6095
ADAMTS3	Inf	3.85418	0.845044	0	#VALUE!
ADAMTS3	18.9297	0.174084	0.0763374	-140.271	21.3054
ADAMTS3	5.65481	0.124111	0.0544236	124.736	-1.30452
ADAMTS3	4.41491	0.023949	0.0105018	88.5372	-1.67088
ADAMTS3	4.19599	0.0312269	0.0136932	-0.268349	-0.800878
ADAMTS3	-4.19599	0.0312269	0.0136932	0.268349	-9.19287
ADAMTS3	-4.41491	0.023949	0.0105018	-88.5372	-10.5007
ADAMTS3	-5.65481	0.124111	0.0544236	-124.736	-12.6141
ADAMTS3	-18.9297	0.174084	0.0763374	140.271	-16.5539
ADAMTS4	Inf	3.8092	0.810673	-1.60032e-17	#VALUE!
ADAMTS4	8.08598	0.188132	0.0800765	-46.2857	4.12561
ADAMTS4	5.76945	0.11542	0.0491274	-55.8831	1.66505
ADAMTS4	3.14086	0.132388	0.0563495	114.719	-2.86002
ADAMTS4	3.06332	0.00886469	0.00377316	-154.989	-0.617848
ADAMTS4	-3.06332	0.00886469	0.00377316	154.989	-6.74448
ADAMTS4	-3.14086	0.132388	0.0563495	-114.719	-9.14173
ADAMTS4	-5.76945	0.11542	0.0491274	55.8831	-9.87386
ADAMTS4	-8.08598	0.188132	0.0800765	46.2857	-12.0464
ADAMTS5	Inf	2.26626	0.724151	-1.51223e-17	#VALUE!
ADAMTS5	24.1079	0.133772	0.0854902	-8.16938	19.655
ADAMTS5	5.92342	0.126151	0.0806196	-166.964	3.67064
ADAMTS5	4.26314	0.0788008	0.0503594	21.2839	-0.988909
ADAMTS5	2.53255	0.0929158	0.0593799	-105.709	-1.72381
ADAMTS5	-2.53255	0.0929158	0.0593799	105.709	-6.7889
ADAMTS5	-4.26314	0.0788008	0.0503594	-21.2839	-9.51518
ADAMTS5	-5.92342	0.126151	0.0806196	166.964	-8.1762
ADAMTS5	-24.1079	0.133772	0.0854902	8.16938	-28.5608
ADAMTS6	Inf	2.35	0.822126	-1.02033e-16	#VALUE!
ADAMTS6	25.8722	0.00797044	0.00557677	-172.147	33.2439
ADAMTS6	5.93047	0.161667	0.113115	120.953	-1.06205
ADAMTS6	5.22249	0.0406138	0.0284167	163.447	-2.14862
ADAMTS6	4.23859	0.0439702	0.0307651	67.1816	-1.55239
ADAMTS6	-4.23859	0.0439702	0.0307651	-67.1816	-10.0296
ADAMTS6	-5.22249	0.0406138	0.0284167	-163.447	-12.5936
ADAMTS6	-5.93047	0.161667	0.113115	-120.953	-12.923
ADAMTS6	-25.8722	0.00797044	0.00557677	172.147	-18.5005
ADAMTS8	Inf	3.97027	0.885126	-2.78996e-17	#VALUE!
ADAMTS8	24.9446	0.13442	0.0599346	-108.577	27.468
ADAMTS8	9.21314	0.0948252	0.0422804	83.502	2.07615
ADAMTS8	6.13386	0.00995545	0.0044389	100.589	-0.580022
ADAMTS8	2	0.0320698	0.0142992	-180	-2
ADAMTS8	2	0.00480306	0.00214157	0	-3
ADAMTS8	-6.13386	0.00995545	0.0044389	-100.589	-12.8477
ADAMTS8	-9.21314	0.0948252	0.0422804	-83.502	-16.3501
ADAMTS8	-24.9446	0.13442	0.0599346	108.577	-22.4213
ADAMTS9	Inf	3.38706	0.687141	-1.2348e-16	#VALUE!
ADAMTS9	26.7719	0.521668	0.211664	170.627	9.08301
ADAMTS9	4.93236	0.13304	0.0539803	48.9779	-0.73869
ADAMTS9	4.38956	0.00882498	0.00358069	-6.01988	-0.537036
ADAMTS9	3.04045	0.10754	0.0436337	35.0788	-2.25581
ADAMTS9	-3.04045	0.10754	0.0436337	-35.0788	-8.33672
ADAMTS9	-4.38956	0.00882498	0.00358069	6.01988	-9.31616
ADAMTS9	-4.93236	0.13304	0.0539803	-48.9779	-10.6034
ADAMTS9	-26.7719	0.521668	0.211664	-170.627	-44.4608
ADAMTS9.AS2	Inf	2.99559	0.85889	-3.00003e-17	#VALUE!
ADAMTS9.AS2	22.1556	0.123407	0.0707663	52.9358	13.8978
ADAMTS9.AS2	6.75189	0.0339502	0.0194683	71.2401	0.415767
ADAMTS9.AS2	4.57255	0.058078	0.0333041	131.952	-2.10344
ADAMTS9.AS2	3.80892	0.0306416	0.017571	-177.26	0.684388
ADAMTS9.AS2	-3.80892	0.0306416	0.017571	177.26	-6.93345
ADAMTS9.AS2	-4.57255	0.058078	0.0333041	-131.952	-11.2485
ADAMTS9.AS2	-6.75189	0.0339502	0.0194683	-71.2401	-13.088
ADAMTS9.AS2	-22.1556	0.123407	0.0707663	-52.9358	-30.4135
ADAMTSL1	Inf	2.32485	0.836408	1.49625e-17	#VALUE!
ADAMTSL1	12.5474	0.0366331	0.0263589	179.213	1.30111
ADAMTSL1	4.39218	0.0336148	0.0241872	-110.608	0.741644
ADAMTSL1	3.49301	0.0878649	0.0632222	-92.5144	-0.609345
ADAMTSL1	2.34987	0.0692441	0.0498238	-26.1902	-2.47917
ADAMTSL1	-2.34987	0.0692441	0.0498238	26.1902	-7.17892
ADAMTSL1	-3.49301	0.0878649	0.0632222	92.5144	-7.59536
ADAMTSL1	-4.39218	0.0336148	0.0241872	110.608	-8.04271
ADAMTSL1	-12.5474	0.0366331	0.0263589	-179.213	-23.7936
ADAMTSL2	Inf	4.22034	0.883018	0	#VALUE!
ADAMTSL2	9.68028	0.0742161	0.0310564	123.397	1.36218
ADAMTSL2	5.34489	0.0813045	0.0340226	-92.7357	1.72174
ADAMTSL2	4.38992	0.0807166	0.0337766	-84.6232	0.421831
ADAMTSL2	3.86837	0.0433173	0.0181265	85.8744	-2.05439
ADAMTSL2	-3.86837	0.0433173	0.0181265	-85.8744	-9.79113
ADAMTSL2	-4.38992	0.0807166	0.0337766	84.6232	-8.358
ADAMTSL2	-5.34489	0.0813045	0.0340226	92.7357	-8.96805
ADAMTSL2	-9.68028	0.0742161	0.0310564	-123.397	-17.9984
ADAMTSL3	Inf	3.61844	0.894235	2.98591e-19	#VALUE!
ADAMTSL3	13.548	0.106798	0.0527863	169.259	2.17822
ADAMTSL3	7.11867	0.0633512	0.0313123	93.8214	0.263435
ADAMTSL3	4.42885	0.00300698	0.00148625	-117.675	0.876533
ADAMTSL3	3.22073	0.0408288	0.0201803	-177.388	-0.192277
ADAMTSL3	-3.22073	0.0408288	0.0201803	177.388	-6.63373
ADAMTSL3	-4.42885	0.00300698	0.00148625	117.675	-7.98117
ADAMTSL3	-7.11867	0.0633512	0.0313123	-93.8214	-13.9739
ADAMTSL3	-13.548	0.106798	0.0527863	-169.259	-24.9177
ADAP1	Inf	5.53958	0.922102	-1.5472e-17	#VALUE!
ADAP1	10.0108	0.108269	0.0360442	176.013	0.116258
ADAP1	7.2605	0.0417474	0.0138983	-145.204	5.18899
ADAP1	4.53679	0.0724497	0.0241195	-15.124	-0.272611
ADAP1	3.5824	0.0115218	0.00383577	5.07542	-1.46811
ADAP1	-3.5824	0.0115218	0.00383577	-5.07542	-8.6329
ADAP1	-4.53679	0.0724497	0.0241195	15.124	-9.3462
ADAP1	-7.2605	0.0417474	0.0138983	145.204	-9.33201
ADAP1	-10.0108	0.108269	0.0360442	-176.013	-19.9053
ADAP2	Inf	2.55811	0.725993	-5.23452e-17	#VALUE!
ADAP2	12.3929	0.0931059	0.0528471	37.2254	6.11146
ADAP2	7.87997	0.17075	0.0969178	25.6808	2.31785
ADAP2	5.57653	0.179415	0.101836	-39.1724	1.18332
ADAP2	4.28899	0.039474	0.0224055	-113.781	0.644563
ADAP2	-4.28899	0.039474	0.0224055	113.781	-7.93342
ADAP2	-5.57653	0.179415	0.101836	39.1724	-9.96974
ADAP2	-7.87997	0.17075	0.0969178	-25.6808	-13.4421
ADAP2	-12.3929	0.0931059	0.0528471	-37.2254	-18.6744
ADAR	Inf	8.19679	0.968277	-6.54069e-19	#VALUE!
ADAR	17.727	0.0294936	0.00696809	127.165	6.46518
ADAR	5.49502	0.0700773	0.0165563	-32.6414	0.993251
ADAR	3.84866	0.010822	0.00255679	157.593	-2.83612
ADAR	3.25356	0.0238781	0.00564139	142.095	-3.03065
ADAR	-3.25356	0.0238781	0.00564139	-142.095	-9.53776
ADAR	-3.84866	0.010822	0.00255679	-157.593	-10.5334
ADAR	-5.49502	0.0700773	0.0165563	32.6414	-9.99678
ADAR	-17.727	0.0294936	0.00696809	-127.165	-28.9889
ADARB1	Inf	5.95646	0.947362	1.1095e-17	#VALUE!
ADARB1	23.2205	0.0510908	0.0162517	114.595	10.829
ADARB1	11.4587	0.0458503	0.0145848	99.0867	3.30476
ADARB1	3.26872	0.0235119	0.00747901	-103.18	-0.79443
ADARB1	2.84699	0.045027	0.0143229	149.464	-3.33502
ADARB1	-2.84699	0.045027	0.0143229	-149.464	-9.029
ADARB1	-3.26872	0.0235119	0.00747901	103.18	-7.33186
ADARB1	-11.4587	0.0458503	0.0145848	-99.0867	-19.6125
ADARB1	-23.2205	0.0510908	0.0162517	-114.595	-35.612
ADARB2	Inf	3.85457	0.867553	6.32502e-17	#VALUE!
ADARB2	19.2494	0.00549508	0.00247357	-68.2583	17.8992
ADARB2	7.55673	0.056537	0.0254497	-4.37269	2.64852
ADARB2	4.56781	0.0230295	0.0103666	98.9964	-1.68829
ADARB2	4.46971	0.209173	0.0941575	-91.2559	0.60273
ADARB2	-4.46971	0.209173	0.0941575	91.2559	-8.33669
ADARB2	-4.56781	0.0230295	0.0103666	-98.9964	-10.8239
ADARB2	-7.55673	0.056537	0.0254497	4.37269	-12.4649
ADARB2	-19.2494	0.00549508	0.00247357	68.2583	-20.5996
ADAT1	Inf	4.65249	0.896325	-7.57915e-18	#VALUE!
ADAT1	23.2264	0.117538	0.0452884	87.7072	12.5677
ADAT1	11.8844	0.122672	0.0472665	127.748	2.66715
ADAT1	7.25271	0.0121304	0.00467396	34.0146	1.56743
ADAT1	5.05177	0.0167311	0.00644666	-121.006	1.74982
ADAT1	-5.05177	0.0167311	0.00644666	121.006	-8.35373
ADAT1	-7.25271	0.0121304	0.00467396	-34.0146	-12.938
ADAT1	-11.8844	0.122672	0.0472665	-127.748	-21.1016
ADAT1	-23.2264	0.117538	0.0452884	-87.7072	-33.885
ADAT2	Inf	1.48777	0.711196	-7.21845e-17	#VALUE!
ADAT2	11.4211	0.126896	0.12132	104.77	3.09721
ADAT2	7.92194	0.0367844	0.035168	-125.948	5.69346
ADAT2	5.50926	0.0720238	0.068859	142.437	-1.67052
ADAT2	4.41682	0.0663734	0.0634568	95.8229	-1.75883
ADAT2	-4.41682	0.0663734	0.0634568	-95.8229	-10.5925
ADAT2	-5.50926	0.0720238	0.068859	-142.437	-12.689
ADAT2	-7.92194	0.0367844	0.035168	125.948	-10.1504
ADAT2	-11.4211	0.126896	0.12132	-104.77	-19.7449
ADCK1	Inf	2.73893	0.857873	-8.34758e-17	#VALUE!
ADCK1	21.487	0.119779	0.0750333	-177.743	27.0958
ADCK1	14.0502	0.0346769	0.0217227	178.161	2.09687
ADCK1	7.74827	0.0347653	0.021778	-95.1188	4.79551
ADCK1	2.28103	0.0376627	0.0235931	-102.642	-2.06861
ADCK1	-2.28103	0.0376627	0.0235931	102.642	-6.63068
ADCK1	-7.74827	0.0347653	0.021778	95.1188	-10.701
ADCK1	-14.0502	0.0346769	0.0217227	-178.161	-26.0035
ADCK1	-21.487	0.119779	0.0750333	177.743	-15.8782
ADCK2	Inf	4.95584	0.905878	-1.03457e-16	#VALUE!
ADCK2	37.1911	0.124229	0.0454156	65.465	25.428
ADCK2	13.6992	0.0657202	0.024026	0.396064	8.6841
ADCK2	10.3179	0.0181271	0.0066269	-152.924	9.70078
ADCK2	4.52269	0.0493835	0.0180536	-38.261	0.0033678
ADCK2	-4.52269	0.0493835	0.0180536	38.261	-9.04202
ADCK2	-10.3179	0.0181271	0.0066269	152.924	-10.9349
ADCK2	-13.6992	0.0657202	0.024026	-0.396064	-18.7142
ADCK2	-37.1911	0.124229	0.0454156	-65.465	-48.9541
ADCK5	Inf	2.72478	0.84453	-3.61043e-17	#VALUE!
ADCK5	24.2082	0.0847923	0.0525618	-129.809	27.9372
ADCK5	10.7118	0.0554012	0.0343426	-85.4703	8.25493
ADCK5	8.11377	0.0912865	0.0565875	-10.5963	3.3526
ADCK5	4.60051	0.0193237	0.0119786	25.5583	-0.726104
ADCK5	-4.60051	0.0193237	0.0119786	-25.5583	-9.92712
ADCK5	-8.11377	0.0912865	0.0565875	10.5963	-12.875
ADCK5	-10.7118	0.0554012	0.0343426	85.4703	-13.1686
ADCK5	-24.2082	0.0847923	0.0525618	129.809	-20.4792
ADCY1	Inf	8.64832	0.944422	-3.82904e-18	#VALUE!
ADCY1	22.8432	0.069636	0.0152089	102.13	11.3627
ADCY1	11.803	0.0790655	0.0172684	132.776	2.4498
ADCY1	3.78426	0.042455	0.00927241	-135.426	0.207839
ADCY1	3.23015	0.0633149	0.0138284	-171.051	-0.235072
ADCY1	-3.23015	0.0633149	0.0138284	171.051	-6.69537
ADCY1	-3.78426	0.042455	0.00927241	135.426	-7.36069
ADCY1	-11.803	0.0790655	0.0172684	-132.776	-21.1563
ADCY1	-22.8432	0.069636	0.0152089	-102.13	-34.3237
ADCY10P1	Inf	2.07123	0.63154	-1.19196e-16	#VALUE!
ADCY10P1	19.4579	0.204834	0.124912	56.1964	11.4205
ADCY10P1	11.3372	0.275392	0.16794	90.9912	3.4717
ADCY10P1	4.43648	0.0337645	0.0205903	-102.511	0.699788
ADCY10P1	3.22099	0.0902187	0.0550173	173.742	-3.33351
ADCY10P1	-3.22099	0.0902187	0.0550173	-173.742	-9.77549
ADCY10P1	-4.43648	0.0337645	0.0205903	102.511	-8.17318
ADCY10P1	-11.3372	0.275392	0.16794	-90.9912	-19.2027
ADCY10P1	-19.4579	0.204834	0.124912	-56.1964	-27.4952
ADCY2	Inf	7.69359	0.957443	-1.13323e-17	#VALUE!
[truncated: 123,227 more rows]
