# Supplementary material for: Twelve-hour rhythms in transcript expression within the human dorsolateral prefrontal cortex are altered in schizophrenia
Source: PLoS Biol. 2023 Jan 24;21(1):e3001688. doi: 10.1371/journal.pbio.3001688 (PMC9873190; doi:10.1371/journal.pbio.3001688)
Supplement: S14 File — List of 620 genes found to have significant 12 h rhythms in both the human DLPFC and mouse liver. The peak time in both datasets is given for each gene. DLPFC, dorsolateral prefrontal cortex. (XLSX) [file pbio.3001688.s025.xlsx]

## Sheet: Sheet1
	peak time in human	peak time in mouse
CDKN2AIPNL	2.41152	-2.98286
PAM16	3.02282	-2.97621
TXNDC9	3.296	-2.33109
MORN2	2.60252	-1.56472
PPIA	2.60603	-1.50269
CYTH2	2.25258	-1.39431
PRADC1	2.34392	-1.37697
GEMIN2	2.89467	-1.36261
LYRM4	2.31032	-1.31599
DPM1	2.81898	-1.28992
NDUFAF2	2.67197	-1.28131
PDCD2	2.35994	-1.15039
HSPB11	2.35732	-1.1303
ANAPC16	1.7675	-1.12069
NSMCE2	3.28189	-1.01846
PEX11B	2.64738	-1.01304
IFT46	2.46514	-0.982474
RPS15A	2.06954	-0.832606
GTF2A2	2.11154	-0.781928
COMMD8	3.07646	-0.70262
MRPL47	2.44085	-0.658547
TMEM251	3.16605	-0.627752
CCDC51	2.48035	-0.574038
MRPS23	2.8329	-0.463344
AK6	3.07296	-0.438342
EMG1	2.31568	-0.417765
NNMT	2.64394	-0.196058
YRDC	2.42676	-0.131187
CDK7	2.47292	-0.11094
TMA16	3.19721	-0.0940995
TRMT10C	2.76809	-0.0662491
RSL24D1	2.69344	-0.0171731
FBXW7	2.6491	0.0203111
MRPL3	2.81441	0.0528828
GTF2E2	2.65065	0.0595309
VPS72	1.67377	0.128376
COQ10B	2.83634	0.141684
MYL12B	2.93199	0.205834
CREB3	2.36025	0.238115
IMMP1L	2.65854	0.407086
ZC3H15	2.88436	0.482403
NME1	2.87204	0.533791
HOPX	2.35362	0.554229
CLPTM1L	2.3913	0.578807
MRPL18	2.38739	0.58214
AASDHPPT	2.86028	0.596243
NOL11	2.51142	0.602863
CIAPIN1	3.08371	0.653945
SRSF7	2.46697	0.665504
RPL31	2.44053	0.686203
CHCHD4	2.03923	0.68648
TMEM199	2.26047	0.720433
CLP1	2.08607	0.746585
ATG16L1	2.95133	0.751526
MITD1	3.30256	0.768568
NRBF2	2.5588	0.771203
SUMO1	2.54235	0.792777
NAA20	2.55203	0.807111
ARMCX3	2.99607	0.816212
SENP3	1.98077	0.820494
JAGN1	1.95512	0.827896
DAD1	2.19112	0.843049
TXNL4A	2.91254	0.868287
RAP1GDS1	3.01827	0.897658
TRMT61B	2.05614	0.970069
HIGD1A	2.61932	0.972227
SEC61B	2.61418	0.995384
EEF1E1	2.87748	0.999541
MED7	2.84959	1.02708
TSPAN31	1.92622	1.02814
PPCS	2.94749	1.05491
TIMMDC1	2.89781	1.08153
LIAS	2.19742	1.1039
GALNT11	2.74752	1.12402
RARS	2.82287	1.17004
LMO4	2.59386	1.18366
UXT	2.51424	1.20147
TMEM101	1.86274	1.20704
TBL2	2.48652	1.21939
TBCC	2.3843	1.23143
UTP18	2.39245	1.2408
ARMT1	2.75855	1.25804
MANF	2.30808	1.27758
TMEM126A	2.57291	1.28193
POLB	2.28677	1.30436
DYNLL1	2.70964	1.30676
SEC61G	2.33002	1.32421
RNF185	1.51978	1.35056
SRP19	2.45738	1.35776
ACTR6	2.71928	1.39412
UAP1	2.55794	1.39951
NPM3	2.54301	1.4024
DYNLT3	3.06191	1.42371
LSM3	2.56969	1.42935
IFRD1	2.24338	1.44177
NDUFAF4	2.7861	1.44213
DDOST	2.522	1.44846
MYDGF	2.17267	1.45666
STK19	2.30096	1.46394
VPS25	2.62699	1.47759
NIF3L1	2.29477	1.47868
RBM45	2.57562	1.52649
WDR3	3.07044	1.5358
YAE1D1	2.15812	1.55284
WRB	2.68576	1.56007
ATP6V1D	2.64648	1.57277
TRAPPC13	3.11835	1.58065
GEMIN6	2.15984	1.62218
SLC30A5	2.92449	1.63079
DNAJA2	2.56156	1.6352
TRIAP1	2.58724	1.66409
RAB4A	2.82384	1.69181
OSTC	2.2675	1.69255
EIF2B3	2.79832	1.69592
NDUFA8	2.43932	1.7077
UROS	2.56448	1.71633
PFDN4	2.81006	1.78253
CCT2	2.676	1.79793
UBA2	2.46194	1.8027
SRPRB	2.2992	1.83185
GTF2F2	3.01949	1.85596
RANBP1	2.19877	1.86514
TRMT12	3.53969	1.91893
DHX15	2.55063	1.92284
EBNA1BP2	2.4809	1.93378
REXO2	2.4549	1.9838
TM9SF2	2.43972	2.02506
TAF12	2.45117	2.02995
YIPF5	2.45459	2.04063
ANKRD46	2.89042	2.07238
SCO1	2.69696	2.09132
CCT4	2.50766	2.10223
MLH1	3.42598	2.11283
DNAJB6	2.38437	2.14679
SHQ1	2.74475	2.15902
EMC4	2.58367	2.2257
NKIRAS1	2.57012	2.24509
PCMT1	3.07442	2.25337
GTPBP8	2.93603	2.261
TOMM22	2.03133	2.28996
DNAJA1	2.64251	2.30716
DDX18	2.27404	2.36124
PLEKHB2	3.13115	2.41408
FAM173B	2.93228	2.43457
PSPH	2.08362	2.44207
CACYBP	2.30484	2.4629
UFC1	2.72483	2.53204
RAB32	2.39264	2.60208
RABEPK	2.96615	2.61502
TCP1	2.47053	2.64936
CAPZA2	3.00837	2.69419
PACRGL	2.61476	2.69868
CCT3	2.40733	2.73624
POLE4	2.67931	2.7937
VBP1	2.74765	2.82548
MORF4L2	2.55695	2.83848
HSPA8	2.75107	2.85545
TMEM62	3.00122	2.95902
CCT6A	2.62077	3.04253
COG3	2.64736	3.11306
CCT5	2.81797	3.24701
POLR2B	2.81464	3.2626
TMEM186	3.01618	3.28814
FKBP4	1.80568	3.32573
PRDX3	2.71968	3.40806
TASP1	2.81537	3.50759
UMPS	2.22079	3.61929
TSTD1	2.52911	3.80131
GGH	2.75983	3.92184
TADA1	2.98751	4.46502
GNG11	2.22742	4.55983
LACTB2	3.18674	4.77836
PSMC6	2.99467	4.9443
SUGCT	2.10525	5.44243
EXTL2	2.69849	5.58584
RGS4	2.80682	5.62243
ASNSD1	2.99483	5.81095
SUCLA2	3.06073	5.81961
PGRMC1	3.11522	5.88562
PDSS2	3.17275	5.95562
CDK14	2.78571	5.9693
ETFA	2.81259	6.05428
SAT2	2.42742	6.22779
TMEM183A	2.44591	6.37791
GABARAPL1	2.59733	6.40581
OXSM	2.85382	6.42054
SMS	2.6317	6.42842
NARS2	2.87654	6.51872
MGST3	2.87163	6.56395
TMEM14A	2.90836	6.71727
KCNJ8	2.7375	6.81843
ACAT1	2.88289	6.86951
ETV1	3.68735	6.96235
HSDL1	3.43408	7.10918
ID1	2.09043	7.12113
COMMD3	2.35158	7.16026
EGF	3.61994	7.19551
ACYP2	2.83484	7.24828
UBE2T	2.54905	7.26538
GPR19	3.77716	7.29443
ST3GAL6	2.49089	7.31597
CCDC28A	2.91329	7.47126
COX6C	2.66891	7.48077
CHAC2	3.24346	7.53837
TPRKB	2.74785	7.54494
ENSA	2.65462	7.8557
HSBP1	2.70479	7.89681
NIT2	3.84124	7.89873
EIF4A2	2.63084	7.95255
B3GALNT1	2.61992	8.08493
TMEM256	2.40978	8.22225
MRPL51	2.42897	8.40696
TRNT1	2.92154	8.43574
CFAP20	2.5109	8.49222
SOD1	2.62989	8.69418
POMP	2.90644	8.69424
RPP40	3.08971	8.78281
KANSL2	2.38552	8.90233
HACD1	2.89185	8.92488
NECAP1	2.65373	8.96322
ASB8	3.81891	9.06524
TMEM126B	2.66108	9.08142
CMC2	2.8295	9.35298
BLOC1S2	2.83461	9.37645
TMEM261	2.56114	9.50122
JTB	2.14328	9.61651
TAGLN3	2.70283	9.6343
UBL5	2.79319	9.76216
UBE2Q2	2.31774	9.88203
MED30	2.6277	9.95269
FAM107A	9.41253	0.00699413
PPARD	8.74234	0.0404643
GIT2	8.53652	0.105238
SZT2	8.85552	0.154168
SETD1B	8.58655	0.281022
ZCCHC14	8.43284	0.29482
CCDC86	8.84751	0.297353
IQSEC2	8.60123	0.334296
USP2	8.92567	0.36861
SCAF4	8.53244	0.372994
SMG7	8.63143	0.378926
PEX26	10.109	0.447316
SF1	8.98188	0.47202
SCAF1	8.92656	0.578501
PIGM	8.41468	0.637522
MLLT1	9.26053	0.687136
PRDM15	8.25629	0.710875
ACIN1	9.3505	0.759061
TXNDC11	9.16349	0.83216
ZSWIM8	9.06243	0.841699
HSPB8	9.91432	0.893221
ST3GAL1	8.54106	0.899245
TSC22D2	8.51252	0.92309
BAIAP2	8.77548	0.937093
TBC1D2B	8.77801	0.937939
TRIM14	8.81196	0.941566
ASCC2	8.58872	1.01858
FOXK2	8.81577	1.0205
ELAVL1	8.80449	1.03379
CNOT4	8.47619	1.03823
SNRPA	9.12523	1.04006
SYVN1	8.26431	1.0442
POLR1A	8.62217	1.05443
DNM2	8.44813	1.05906
CREB3L2	8.33492	1.07624
KHSRP	8.80286	1.11733
PRRC2A	8.64225	1.12072
GGA3	9.04293	1.13993
TADA2B	9.03746	1.14045
NUP188	8.80333	1.14326
PITPNM2	8.83712	1.16831
FAM120B	9.31934	1.1859
ATP13A1	8.87582	1.18677
PEG10	8.68004	1.1887
MTSS1	8.86945	1.19014
YTHDF1	9.22545	1.19015
RUSC2	8.91778	1.2124
RCOR1	8.3617	1.21271
LIG3	9.06722	1.24559
NCDN	9.70317	1.25741
GOLGA3	9.1802	1.26862
PABPC1	8.6643	1.27623
SEC24C	9.07691	1.30431
KPNA6	9.00957	1.30649
CHERP	9.00935	1.31057
EIF4EBP2	8.7636	1.33528
UBQLN2	8.54199	1.38479
DNAAF5	8.93793	1.38558
PDE12	8.72351	1.39531
CASC3	9.32914	1.41214
LPIN1	9.39921	1.42412
FAM98A	8.20527	1.42876
SKI	8.90105	1.43999
AFF4	8.66999	1.44469
PRCC	8.70761	1.46656
GBF1	8.6548	1.46847
DHX33	8.98698	1.47165
SF3A1	8.69631	1.48871
WBP11	8.69571	1.49166
NEK6	8.49513	1.5028
FBXO42	9.04	1.52596
RINT1	8.17099	1.52628
PAPD7	8.48924	1.54586
WDR37	8.75557	1.58322
TNFAIP2	10.1894	1.59713
MAP3K14	8.95941	1.64243
RGP1	8.78952	1.64736
ZNFX1	8.67649	1.64871
MAPK1IP1L	7.99678	1.64999
NT5DC3	9.35136	1.65416
DAP	8.63486	1.6877
UPF1	9.29911	1.7077
PFKFB3	8.70552	1.72366
ACTN4	8.86774	1.72413
ZMIZ2	8.67413	1.76199
SRP72	8.50158	1.79498
TGFBRAP1	8.60338	1.79964
SLC35F6	9.0213	1.81605
SBNO2	9.35019	1.82289
MYH9	8.84854	1.85366
ZBTB5	8.67168	1.85448
TECPR2	8.37635	1.85919
DUSP6	4.56135	1.86812
SIMC1	8.82495	1.87851
ETV6	8.87541	1.87988
SF3B3	9.03961	1.88726
WFS1	9.31046	1.88782
IQSEC1	8.42294	1.90212
MFHAS1	9.07027	1.92799
CAMSAP1	8.53745	1.94122
BCOR	8.27528	1.96524
PTPN23	8.41042	1.97844
CAD	8.80085	2.02017
LRRC8A	9.4769	2.02768
CDK12	8.77369	2.09666
ZHX2	9.06789	2.12606
SLC35E1	8.99063	2.17702
HEXIM1	9.51874	2.22105
AMZ1	8.6472	2.24112
TMEM63B	8.40596	2.26545
URB1	8.46448	2.28236
CLEC16A	8.88837	2.28453
NEDD4L	8.70003	2.29858
SMARCD1	8.89578	2.3252
FAF2	8.79957	2.328
TRIM24	8.60932	2.32841
INTS3	8.92201	2.33297
ABLIM1	8.79494	2.33926
TRAF3IP2	9.53065	2.34471
FAM102A	8.82191	2.3487
EIF4ENIF1	9.06788	2.37839
CBLL1	9.21885	2.41376
FLNB	8.75745	2.42673
POGZ	8.64623	2.43182
MAP2K3	8.97375	2.4592
TAB3	8.43115	2.50102
ARNT	8.60443	2.51458
HAP1	9.78626	2.5184
BAG6	8.9659	2.53054
BAZ2A	8.56426	2.53242
SIDT2	8.79682	2.53882
NAT10	9.00412	2.58547
TTC23	9.37797	2.61279
RAB36	8.45964	2.63623
CC2D1A	8.70378	2.65815
ABHD2	8.82465	2.66504
SPECC1	9.6329	2.70712
ACTB	9.10924	2.7459
SMPD4	8.66808	2.75633
SYT7	8.77926	2.8133
SLC25A37	9.18712	2.82295
CRTC1	9.07719	2.83077
GSPT1	8.41118	2.84683
DIP2B	8.53753	2.85211
CRTC3	8.58071	2.8652
AP2A2	8.87191	2.87502
PER2	7.74789	2.89573
EDEM1	9.0146	2.9108
ZKSCAN8	8.60471	2.91786
RBM25	8.47219	2.95992
BACH2	7.58331	2.98279
PXDN	8.4488	3.17385
HCFC1	8.79453	3.21976
COG1	8.23481	3.23937
ZBED3	8.28575	3.26144
PPP1R3B	8.73011	3.28781
TBC1D8B	8.42791	3.3228
TNRC6B	8.54528	3.4245
TSC2	8.60597	3.43551
CAPN5	8.84509	3.46792
IRAK2	10.5644	3.51927
SLC6A6	8.38855	3.52094
PML	8.68797	3.53232
SLC24A5	9.13375	3.58682
ZMIZ1	8.79045	3.59794
PRRC2B	8.80358	3.60944
NUMB	8.47981	3.65932
TIMP2	8.57611	3.69159
HIVEP1	8.3973	3.70058
RPAP1	9.05428	3.76118
SMAD1	8.85772	3.80986
E2F3	7.83366	3.91236
NFIC	8.77676	3.91545
OSMR	8.62571	3.94979
FAM84A	9.80745	4.03909
KIF2A	8.34685	4.07449
ARHGEF11	8.97971	4.07654
NR6A1	8.81185	4.1007
SMARCA4	8.6356	4.11062
NUP62	9.0712	4.1227
DYSF	8.65457	4.22624
VAC14	8.85026	4.25453
GPATCH8	8.64969	4.25536
NUMA1	8.75391	4.26743
CIC	8.6937	4.2716
HNRNPUL1	8.96616	4.33872
DNMT1	8.83804	4.35447
USP7	8.74434	4.37025
SZRD1	8.98866	4.3949
ZBTB43	9.2196	4.39762
SSH1	8.69284	4.42436
SEC24D	8.35196	4.45854
MICAL1	8.78172	4.46298
SESN2	9.19563	4.47925
HMGXB4	9.06314	4.49679
SPRY1	8.90492	4.55882
MAML2	8.88327	4.56893
FRMD6	4.01604	4.65924
NDST1	8.50641	4.66369
STAT5B	9.86553	4.67787
TLN2	8.53106	4.69027
MNT	8.84105	4.70469
ASXL1	8.66629	4.7465
PUM1	8.86468	4.77041
ZKSCAN1	8.60404	4.77668
QSER1	8.63441	4.78822
VCL	9.00557	4.79053
SIN3A	8.78096	4.79715
ZBTB39	8.92941	4.8029
MTA3	8.97723	4.85506
PTPRF	8.77894	4.85578
TEX2	9.12039	4.87993
SHANK2	8.32689	4.90294
FAM193A	8.89197	4.9309
ELK3	8.14084	4.93647
DCAF7	8.83859	4.95302
NFAT5	8.51363	4.9534
MAPKAPK2	9.17208	5.00387
MOB3B	7.94683	5.0102
IL18BP	8.66108	5.06357
GRAMD1B	8.82687	5.07085
ST5	8.85326	5.15634
TRIO	8.67231	5.16052
PRKCA	8.82237	5.18754
SIK3	8.49467	5.21227
PIK3C2B	8.72719	5.31143
RALGPS1	8.32637	5.32227
ZMYM3	8.99175	5.38658
DDI2	8.58088	5.41433
DNAJB12	9.76528	5.41515
PUM2	8.64999	5.45901
UBXN7	8.52297	5.47372
PDP2	8.25844	5.50845
DNMBP	9.20586	5.53602
ANKRD11	8.70534	5.53812
INSR	8.8511	5.54106
MEF2A	8.83215	5.5584
UBR4	8.54865	5.59388
EHD4	9.90778	5.60757
MADD	8.46628	5.6087
NF1	8.18604	5.63876
SBF2	8.97618	5.68697
TEAD1	8.45781	5.76104
SULF2	8.46233	5.7684
GTF2IRD1	9.36778	5.7873
PHACTR1	8.61758	5.79115
TRRAP	8.77534	5.82265
MGRN1	8.91323	5.85363
CHD6	8.80738	5.85646
CGN	8.08631	5.85859
ZFYVE26	8.70252	5.87473
TSC1	8.84336	5.87694
DAPK1	9.17192	5.89872
ATXN1L	8.60365	5.93975
CBFA2T2	8.91421	5.94757
IRS2	8.52779	5.97295
RFX4	8.44681	6.05096
CDK19	9.21832	6.08092
NR2C2	8.56724	6.10261
DAB2IP	8.85508	6.14382
ATF7	9.00836	6.14386
IGF1R	8.95436	6.16216
GRID1	8.68733	6.19608
GNA12	8.7564	6.20319
PPARGC1A	8.81172	6.20341
ARHGAP35	8.77383	6.2049
FOXK1	8.80204	6.20822
TBC1D20	8.94633	6.25286
MED12	8.81447	6.26539
ADCY9	8.94718	6.27639
USP32	8.41447	6.3016
DLC1	8.6639	6.35804
CAMK1D	8.86993	6.4174
TBL1X	8.81846	6.43451
LCP2	9.39021	6.45846
DUSP4	5.48127	6.48351
PDZD2	8.76063	6.49074
TGFB3	9.10011	6.5055
PPP1R12B	8.59161	6.53212
TOR1AIP2	8.69003	6.53517
NR3C2	9.56831	6.58234
CRAT	8.9699	6.59178
TNRC6A	8.62104	6.66141
SUSD6	8.71258	6.67868
PXN	9.65596	6.72621
WDR59	8.86105	6.76816
UBE2H	8.95719	6.77184
SPPL3	9.00231	6.78385
SAP130	8.64794	6.78845
AGO4	8.71583	6.79711
IGFBP5	9.62749	6.83729
ANK3	8.34211	6.86433
FZD4	8.39722	6.87373
CLCN6	8.78636	6.88973
PTPRE	8.33742	6.89297
PLEKHM1	8.71279	6.9961
EZH1	8.854	7.08128
SIPA1L3	8.78175	7.12131
PTPRA	8.87512	7.15679
SLC16A2	9.0755	7.16122
MBD5	8.58046	7.17908
PACS1	8.46961	7.20599
TOX	8.13113	7.20769
SLC23A2	8.70289	7.21522
TMEM246	8.75137	7.22853
UBE2R2	8.74243	7.27047
SORBS1	8.79742	7.30109
CECR2	9.0757	7.30334
ACVR1B	9.23544	7.35088
PCDHGB2	9.07487	7.36891
RASA3	9.32099	7.37529
PLXNA2	8.5883	7.38274
BHLHE40	8.20403	7.38585
PCNT	8.39557	7.39968
ARID1B	8.60387	7.42035
R3HDM2	8.32606	7.486
FBXL20	9.06455	7.5347
SLC8B1	8.20887	7.5634
AMER1	8.76435	7.57097
KIF1B	8.40384	7.58936
PLEKHA6	8.80162	7.70799
NPC1	8.57321	7.7931
TOB2	8.98518	7.83002
TEF	10.2477	7.83814
SMG6	9.34314	7.85126
STARD5	9.21822	7.90705
HSD3B7	9.85789	7.94921
KCNK10	8.03894	7.9715
WDTC1	9.12647	7.9782
PTPRK	8.13513	8.03974
BHLHE41	8.3202	8.07107
CSNK1G1	9.01649	8.18616
PPARGC1B	8.24064	8.2013
KLF10	5.6271	8.27471
TRIM62	8.70754	8.33839
SERTAD2	8.50761	8.34033
TUBB4A	8.30733	8.382
GRAMD1A	8.81256	8.3919
BCL2L11	9.01631	8.40649
WNT2B	8.98884	8.40688
BTBD2	8.81242	8.44423
KANSL3	8.70379	8.5022
STK35	9.05213	8.52605
APBB2	7.55551	8.53353
TMEM201	8.96983	8.57995
TET3	8.8367	8.58653
MAST3	8.59797	8.65004
CELSR2	8.58805	8.67625
ULK1	8.8902	8.75629
SUV39H1	9.3675	8.7643
OVGP1	8.28886	8.77143
STX17	9.44912	8.78146
GFOD1	9.39482	8.83087
SRRM2	8.78527	9.0555
IP6K1	9.21173	9.06268
PER3	8.29559	9.14483
CSNK2A2	8.69962	9.17592
FKBP15	8.64766	9.38128
HECTD3	8.47651	9.41983
RBBP6	8.55553	9.45213
CDIP1	9.17236	9.55627
TBC1D30	8.48155	9.55845
NFX1	8.6675	9.58969
COBLL1	8.00821	9.61395
NFIX	8.80985	9.63435
PPTC7	8.36154	9.65647
ABLIM3	8.40315	9.77714
RNF38	8.27371	9.77715
BRPF3	8.76335	9.84364
XPO6	8.78583	9.97914
PRR3	8.82965	9.98177
PER1	8.23935	10.0491
MAP1LC3B	8.79147	10.058
ZER1	8.78475	10.0604
WIPF3	8.79259	10.1701
MIDN	8.51508	10.3742
CCNK	8.57425	10.5361
AP3M1	8.65048	10.6007
EEF2K	8.71986	10.7858
MKNK1	9.23433	10.9577
UBOX5	9.30779	11.0548
GEMIN4	9.09124	11.095
IKZF4	8.48066	11.2197
ZBTB7A	8.91168	11.3901
CTDNEP1	8.53854	11.4335
CANT1	8.84207	11.5704
TRIM25	9.05328	11.5757
C2CD3	8.56291	11.5974
MED26	8.9539	11.6757
GSE1	8.46758	11.8362
